# Supplementary material for: Photochemical Deracemization of 4,7-Diaza-1-isoindolinones by Unidirectional Hydrogen Atom Shuttling
Source: J Am Chem Soc. 2024 Dec 30;147(2):1434–9. doi: 10.1021/jacs.4c16053 (PMC11744763; doi:10.1021/jacs.4c16053)
Supplement: Supplementary file 2 — ja4c16053_si_002.zip [file ja4c16053_si_002.zip]

Archive with 1,786 entries (1,507 files):
- NMR/
- NMR/10/
- NMR/10/13C/
- NMR/10/13C/acqu
- NMR/10/13C/acqus
- NMR/10/13C/audita.txt
- NMR/10/13C/cpdprg2
- NMR/10/13C/fid
- NMR/10/13C/format.temp
- NMR/10/13C/fq1list
- NMR/10/13C/pdata/
- NMR/10/13C/pdata/1/
- NMR/10/13C/pdata/1/outd
- NMR/10/13C/pdata/1/proc
- NMR/10/13C/pdata/1/procs
- NMR/10/13C/pdata/1/title
- NMR/10/13C/prosol_History
- NMR/10/13C/pulseprogram
- NMR/10/13C/scon2
- NMR/10/13C/shimvalues
- NMR/10/13C/specpar
- NMR/10/13C/uxnmr.info
- NMR/10/13C/uxnmr.par
- NMR/10/1H/
- NMR/10/1H/acqu
- NMR/10/1H/acqus
- NMR/10/1H/audita.txt
- NMR/10/1H/fid
- NMR/10/1H/format.temp
- NMR/10/1H/fq1list
- NMR/10/1H/pdata/
- NMR/10/1H/pdata/1/
- NMR/10/1H/pdata/1/1i
- NMR/10/1H/pdata/1/1r
- NMR/10/1H/pdata/1/auditp.txt
- NMR/10/1H/pdata/1/intrng
- NMR/10/1H/pdata/1/outd
- NMR/10/1H/pdata/1/proc
- NMR/10/1H/pdata/1/procs
- NMR/10/1H/pdata/1/title
- NMR/10/1H/prosol_History
- NMR/10/1H/pulseprogram
- NMR/10/1H/scon2
- NMR/10/1H/shimvalues
- NMR/10/1H/specpar
- NMR/10/1H/uxnmr.info
- NMR/10/1H/uxnmr.par
- NMR/11/
- NMR/11/13C/
- NMR/11/13C/acqu
- NMR/11/13C/acqus
- NMR/11/13C/audita.txt
- NMR/11/13C/cpdprg2
- NMR/11/13C/fid
- NMR/11/13C/format.temp
- NMR/11/13C/fq1list
- NMR/11/13C/pdata/
- NMR/11/13C/pdata/1/
- NMR/11/13C/pdata/1/1i
- NMR/11/13C/pdata/1/1r
- NMR/11/13C/pdata/1/auditp.txt
- NMR/11/13C/pdata/1/intrng
- NMR/11/13C/pdata/1/outd
- NMR/11/13C/pdata/1/parm.txt
- NMR/11/13C/pdata/1/peaklist.xml
- NMR/11/13C/pdata/1/peakrng
- NMR/11/13C/pdata/1/peaks
- NMR/11/13C/pdata/1/proc
- NMR/11/13C/pdata/1/procs
- NMR/11/13C/pdata/1/title
- NMR/11/13C/prosol_History
- NMR/11/13C/pulseprogram
- NMR/11/13C/scon2
- NMR/11/13C/shimvalues
- NMR/11/13C/specpar
- NMR/11/13C/uxnmr.info
- NMR/11/13C/uxnmr.par
- NMR/11/1H/
- NMR/11/1H/acqu
- NMR/11/1H/acqus
- NMR/11/1H/audita.txt
- NMR/11/1H/fid
- NMR/11/1H/format.temp
- NMR/11/1H/pdata/
- NMR/11/1H/pdata/1/
- NMR/11/1H/pdata/1/1i
- NMR/11/1H/pdata/1/1r
- NMR/11/1H/pdata/1/auditp.txt
- NMR/11/1H/pdata/1/intrng
- NMR/11/1H/pdata/1/outd
- NMR/11/1H/pdata/1/parm.txt
- NMR/11/1H/pdata/1/peaklist.xml
- NMR/11/1H/pdata/1/peakrng
- NMR/11/1H/pdata/1/peaks
- NMR/11/1H/pdata/1/proc
- NMR/11/1H/pdata/1/procs
- NMR/11/1H/pdata/1/title
- NMR/11/1H/prosol_History
- NMR/11/1H/pulseprogram
- NMR/11/1H/scon2
- NMR/11/1H/shimvalues
- NMR/11/1H/specpar
- NMR/11/1H/uxnmr.info
- NMR/11/1H/uxnmr.par
- NMR/1b/
- NMR/1b/13C/
- NMR/1b/13C/acqu
- NMR/1b/13C/acqus
- NMR/1b/13C/audita.txt
- NMR/1b/13C/cpdprg2
- NMR/1b/13C/fid
- NMR/1b/13C/format.temp
- NMR/1b/13C/fq1list
- NMR/1b/13C/pdata/
- NMR/1b/13C/pdata/1/
- NMR/1b/13C/pdata/1/outd
- NMR/1b/13C/pdata/1/proc
- NMR/1b/13C/pdata/1/procs
- NMR/1b/13C/pdata/1/title
- NMR/1b/13C/prosol_History
- NMR/1b/13C/pulseprogram
- NMR/1b/13C/scon2
- NMR/1b/13C/shimvalues
- NMR/1b/13C/specpar
- NMR/1b/13C/uxnmr.info
- NMR/1b/13C/uxnmr.par
- NMR/1b/1H/
- NMR/1b/1H/acqu
- NMR/1b/1H/acqus
- NMR/1b/1H/audita.txt
- NMR/1b/1H/fid
- NMR/1b/1H/format.temp
- NMR/1b/1H/fq1list
- NMR/1b/1H/pdata/
- NMR/1b/1H/pdata/1/
- NMR/1b/1H/pdata/1/1i
- NMR/1b/1H/pdata/1/1r
- NMR/1b/1H/pdata/1/auditp.txt
- NMR/1b/1H/pdata/1/intrng
- NMR/1b/1H/pdata/1/outd
- NMR/1b/1H/pdata/1/parm.txt
- NMR/1b/1H/pdata/1/peaklist.xml
- NMR/1b/1H/pdata/1/peakrng
- NMR/1b/1H/pdata/1/peaks
- NMR/1b/1H/pdata/1/proc
- NMR/1b/1H/pdata/1/procs
- NMR/1b/1H/pdata/1/title
- NMR/1b/1H/prosol_History
- NMR/1b/1H/pulseprogram
- NMR/1b/1H/scon2
- NMR/1b/1H/shimvalues
- NMR/1b/1H/specpar
- NMR/1b/1H/uxnmr.info
- NMR/1b/1H/uxnmr.par
- NMR/2a/
- NMR/2a/13C/
- NMR/2a/13C/acqu
- NMR/2a/13C/acqus
- NMR/2a/13C/audita.txt
- NMR/2a/13C/cpdprg2
- NMR/2a/13C/fid
- NMR/2a/13C/format.temp
- NMR/2a/13C/fq1list
- NMR/2a/13C/pdata/
- NMR/2a/13C/pdata/1/
- NMR/2a/13C/pdata/1/outd
- NMR/2a/13C/pdata/1/proc
- NMR/2a/13C/pdata/1/procs
- NMR/2a/13C/pdata/1/title
- NMR/2a/13C/prosol_History
- NMR/2a/13C/pulseprogram
- NMR/2a/13C/scon2
- NMR/2a/13C/shimvalues
- NMR/2a/13C/specpar
- NMR/2a/13C/uxnmr.info
- NMR/2a/13C/uxnmr.par
- NMR/2a/1H/
- NMR/2a/1H/acqu
- NMR/2a/1H/acqus
- NMR/2a/1H/audita.txt
- NMR/2a/1H/fid
- NMR/2a/1H/format.temp
- NMR/2a/1H/pdata/
- NMR/2a/1H/pdata/1/
- NMR/2a/1H/pdata/1/outd
- NMR/2a/1H/pdata/1/proc
- NMR/2a/1H/pdata/1/procs
- NMR/2a/1H/pdata/1/title
- NMR/2a/1H/prosol_History
- NMR/2a/1H/pulseprogram
- NMR/2a/1H/scon2
- NMR/2a/1H/shimvalues
- NMR/2a/1H/specpar
- NMR/2a/1H/uxnmr.info
- NMR/2a/1H/uxnmr.par
- NMR/2a-Me/
- NMR/2a-Me/13C/
- NMR/2a-Me/13C/acqu
- NMR/2a-Me/13C/acqus
- NMR/2a-Me/13C/audita.txt
- NMR/2a-Me/13C/cpdprg2
- NMR/2a-Me/13C/fid
- NMR/2a-Me/13C/format.temp
- NMR/2a-Me/13C/fq1list
- NMR/2a-Me/13C/pdata/
- NMR/2a-Me/13C/pdata/1/
- NMR/2a-Me/13C/pdata/1/outd
- NMR/2a-Me/13C/pdata/1/proc
- NMR/2a-Me/13C/pdata/1/procs
- NMR/2a-Me/13C/pdata/1/title
- NMR/2a-Me/13C/precom.output
- NMR/2a-Me/13C/prosol_History
- NMR/2a-Me/13C/pulseprogram
- NMR/2a-Me/13C/scon2
- NMR/2a-Me/13C/shimvalues
- NMR/2a-Me/13C/specpar
- NMR/2a-Me/13C/stanprogram360636
- NMR/2a-Me/13C/uxnmr.info
- NMR/2a-Me/13C/uxnmr.par
- NMR/2a-Me/1H/
- NMR/2a-Me/1H/acqu
- NMR/2a-Me/1H/acqus
- NMR/2a-Me/1H/audita.txt
- NMR/2a-Me/1H/fid
- NMR/2a-Me/1H/format.temp
- NMR/2a-Me/1H/pdata/
- NMR/2a-Me/1H/pdata/1/
- NMR/2a-Me/1H/pdata/1/1i
- NMR/2a-Me/1H/pdata/1/1r
- NMR/2a-Me/1H/pdata/1/auditp.txt
- NMR/2a-Me/1H/pdata/1/intrng
- NMR/2a-Me/1H/pdata/1/outd
- NMR/2a-Me/1H/pdata/1/proc
- NMR/2a-Me/1H/pdata/1/procs
- NMR/2a-Me/1H/pdata/1/title
- NMR/2a-Me/1H/prosol_History
- NMR/2a-Me/1H/pulseprogram
- NMR/2a-Me/1H/scon2
- NMR/2a-Me/1H/shimvalues
- NMR/2a-Me/1H/specpar
- NMR/2a-Me/1H/uxnmr.info
- NMR/2a-Me/1H/uxnmr.par
- NMR/2b/
- NMR/2b/13C/
- NMR/2b/13C/acqu
- NMR/2b/13C/acqus
- NMR/2b/13C/audita.txt
- NMR/2b/13C/cpdprg2
- NMR/2b/13C/fid
- NMR/2b/13C/format.temp
- NMR/2b/13C/pdata/
- NMR/2b/13C/pdata/1/
- NMR/2b/13C/pdata/1/outd
- NMR/2b/13C/pdata/1/proc
- NMR/2b/13C/pdata/1/procs
- NMR/2b/13C/pdata/1/title
- NMR/2b/13C/prosol_History
- NMR/2b/13C/pulseprogram
- NMR/2b/13C/scon2
- NMR/2b/13C/shimvalues
- NMR/2b/13C/specpar
- NMR/2b/13C/uxnmr.info
- NMR/2b/13C/uxnmr.par
- NMR/2b/1H/
- NMR/2b/1H/acqu
- NMR/2b/1H/acqus
- NMR/2b/1H/audita.txt
- NMR/2b/1H/fid
- NMR/2b/1H/format.temp
- NMR/2b/1H/pdata/
- NMR/2b/1H/pdata/1/
- NMR/2b/1H/pdata/1/1i
- NMR/2b/1H/pdata/1/1r
- NMR/2b/1H/pdata/1/auditp.txt
- NMR/2b/1H/pdata/1/intrng
- NMR/2b/1H/pdata/1/outd
- NMR/2b/1H/pdata/1/proc
- NMR/2b/1H/pdata/1/procs
- NMR/2b/1H/pdata/1/title
- NMR/2b/1H/prosol_History
- NMR/2b/1H/pulseprogram
- NMR/2b/1H/scon2
- NMR/2b/1H/shimvalues
- NMR/2b/1H/specpar
- NMR/2b/1H/uxnmr.info
- NMR/2b/1H/uxnmr.par
- NMR/2c/
- NMR/2c/13C/
- NMR/2c/13C/acqu
- NMR/2c/13C/acqus
- NMR/2c/13C/audita.txt
- NMR/2c/13C/cpdprg2
- NMR/2c/13C/fid
- NMR/2c/13C/format.temp
- NMR/2c/13C/fq1list
- NMR/2c/13C/pdata/
- NMR/2c/13C/pdata/1/
- NMR/2c/13C/pdata/1/outd
- NMR/2c/13C/pdata/1/proc
- NMR/2c/13C/pdata/1/procs
[truncated: 1,486 more entries]
