# Supplementary material for: Photochemical Deracemization of 4,7-Diaza-1-isoindolinones by Unidirectional Hydrogen Atom Shuttling
Source: J Am Chem Soc. 2024 Dec 30;147(2):1434–9. doi: 10.1021/jacs.4c16053 (PMC11744763; doi:10.1021/jacs.4c16053)
Supplement: Supplementary file 2 — ja4c16053_si_002.zip [file ja4c16053_si_002.zip › NMR/10/1H/audita.txt]

##TITLE= Audit trail, TOPSPIN		Version 3.2
##JCAMPDX= 5.01
##ORIGIN= Bruker BioSpin GmbH
##OWNER= nmrsu
$$ C:/data/akbach/nmr/PF-1-313-full/10/audita.txt
##AUDIT TRAIL=  $$ (NUMBER, WHEN, WHO, WHERE, PROCESS, VERSION, WHAT)
(   1,<2024-05-25 13:55:37.813 +0200>,<nmrsu>,<HP>,<go>,<TOPSPIN 3.2>,
      <created by zg
	started at 2024-05-25 13:54:03.573 +0200,
	POWCHK enabled, PULCHK disabled,
       configuration hash MD5:
       73 8A 73 66 AB C5 F7 1D DA 05 A1 7B 7F BF 38 E3
       data hash MD5: 64K
       34 98 BB 2D 4B 82 76 9C 58 27 B5 87 51 BD 63 5E>)
(   2,<2024-05-25 13:55:38.172 +0200>,<nmrsu>,<HP>,<audit>,<TOPSPIN 3.2>,
      <user comment:
       ICON-NMR User ID: akbach
       data hash MD5: 64K
       34 98 BB 2D 4B 82 76 9C 58 27 B5 87 51 BD 63 5E>)
##END=

$$ hash MD5
$$ 1F 6B CE 10 AF 31 37 4B 33 4E 1B EF 18 48 97 DB
