# Supplementary material for: Photochemical Deracemization of 4,7-Diaza-1-isoindolinones by Unidirectional Hydrogen Atom Shuttling
Source: J Am Chem Soc. 2024 Dec 30;147(2):1434–9. doi: 10.1021/jacs.4c16053 (PMC11744763; doi:10.1021/jacs.4c16053)
Supplement: Supplementary file 2 — ja4c16053_si_002.zip [file ja4c16053_si_002.zip › NMR/10/1H/pdata/1/intrng]

P 0
9.013118   8.544075
7.616990   7.271395
7.271089   7.073083
5.969075   5.661065
4.535361   4.192517
4.192211   3.906508
3.716140   3.336934
2.390903   2.007112
2.006807   1.836301
1.835996   0.535815
