# Supplementary material for: Photochemical Deracemization of 4,7-Diaza-1-isoindolinones by Unidirectional Hydrogen Atom Shuttling
Source: J Am Chem Soc. 2024 Dec 30;147(2):1434–9. doi: 10.1021/jacs.4c16053 (PMC11744763; doi:10.1021/jacs.4c16053)
Supplement: Supplementary file 2 — ja4c16053_si_002.zip [file ja4c16053_si_002.zip › NMR/10/1H/scon2]

##TITLE= Parameter file, TOPSPIN		Version 3.2
##JCAMPDX= 5.0
##DATATYPE= Parameter Values
##NPOINTS= 1	$$ modification sequence number
##ORIGIN= Bruker BioSpin GmbH
##OWNER= nmrsu
$$ 2024-05-25 13:54:01.654 +0200  nmrsu@HP
$$ C:/data/akbach/nmr/PF-1-313-full/10/scon2
$$ process C:\Bruker\TopSpin3.2\prog\mod\go.exe
##$BLKTR= (0..19)
3 3 3 3 3 3 3 3 3 3 3 3 3 3 3 3 3 3 3 3
##$DE1= 4.5
##$DEADC= 0.5
##$DEPA= 4.5
##$DERX= 1.5
##$FILCOR= 0
##$GRADCHAN= 0
##$GRADPRE= (0..1)
10 10
##$HD_BLKTR= (0..19)
1 1 1 1 1 1 1 1 1 1 1 1 1 1 1 1 1 1 1 1
##$HD_DE1= 5
##$HD_DEADC= 0
##$HD_DEPA= 2.5
##$HD_DERX= 0
##END=
