# Supplementary material for: Photochemical Deracemization of 4,7-Diaza-1-isoindolinones by Unidirectional Hydrogen Atom Shuttling
Source: J Am Chem Soc. 2024 Dec 30;147(2):1434–9. doi: 10.1021/jacs.4c16053 (PMC11744763; doi:10.1021/jacs.4c16053)
Supplement: Supplementary file 2 — ja4c16053_si_002.zip [file ja4c16053_si_002.zip › NMR/11/13C/pdata/1/auditp.txt]

##TITLE= Audit trail, TOPSPIN		Version 3.2
##JCAMPDX= 5.01
##ORIGIN= Bruker BioSpin GmbH
##OWNER= nmrsu
$$ C:/data/akbach/nmr/PF-1-310-full/11/pdata/1/auditp.txt
##AUDIT TRAIL=  $$ (NUMBER, WHEN, WHO, WHERE, PROCESS, VERSION, WHAT)
(   1,<2024-05-21 11:24:46.888 +0200>,<nmrsu>,<HP>,<go>,<TOPSPIN 3.2>,
      <created by zg
	started at 2024-05-21 10:12:29.799 +0200,
	POWCHK enabled, PULCHK disabled,
       configuration hash MD5:
       73 8A 73 66 AB C5 F7 1D DA 05 A1 7B 7F BF 38 E3
       data hash MD5: 64K
       B8 F9 BC 44 9B 5B 07 36 9E 8E 31 84 B0 1B 7B 36>)
(   2,<2024-05-21 11:24:47.808 +0200>,<nmrsu>,<HP>,<audit>,<TOPSPIN 3.2>,
      <user comment:
       ICON-NMR User ID: akbach
       data hash MD5: 64K
       B8 F9 BC 44 9B 5B 07 36 9E 8E 31 84 B0 1B 7B 36>)
(   3,<2024-05-21 11:24:48.838 +0200>,<nmrsu>,<HP>,<proc1d>,<TOPSPIN 3.2>,
      <Start of raw data processing
       ef LB = 1 FT_mod = 6 PKNL = 1 SI = 32K 
       data hash MD5: 32K
       DF 9E DE A0 43 B5 17 1B 8D 14 B8 44 75 6F D0 B0>)
(   4,<2024-05-21 11:24:49.259 +0200>,<nmrsu>,<HP>,<proc1d>,<TOPSPIN 3.2>,
      <apk 
       data hash MD5: 32K
       38 57 A2 33 D3 6E 5A 53 36 CD 5B BD BB A3 17 5C>)
(   5,<2024-05-21 11:24:49.446 +0200>,<nmrsu>,<HP>,<proc1d>,<TOPSPIN 3.2>,
      <abs ABSG = 5 
       data hash MD5: 32K
       6A 56 B9 C6 68 6E 80 A5 C7 F7 86 19 74 92 77 A4>)
##END=

$$ hash MD5
$$ ED 5F 9D 91 CF 2B 70 13 5F CB A0 73 CE 3B C5 E0
