# Supplementary material for: Photochemical Deracemization of 4,7-Diaza-1-isoindolinones by Unidirectional Hydrogen Atom Shuttling
Source: J Am Chem Soc. 2024 Dec 30;147(2):1434–9. doi: 10.1021/jacs.4c16053 (PMC11744763; doi:10.1021/jacs.4c16053)
Supplement: Supplementary file 2 — ja4c16053_si_002.zip [file ja4c16053_si_002.zip › NMR/11/13C/pdata/1/peaklist.xml]

<?xml version="1.0" encoding="UTF-8"?>
<PeakList>
  <PeakList1D>
    <PeakList1DHeader creator="nmrsu" date="2024-05-21T11:24:49.509+02:00" expNo="11" name="PF-1-310-full" owner="" procNo="1" source="C:/data/akbach/nmr">
      <PeakPickDetails>F1=241.175598ppm, F2=-41.185093ppm, MI=0.00cm, MAXI=10000.00cm, PC=1.400
      </PeakPickDetails>
    </PeakList1DHeader>
    <Peak1D F1="162.878967" intensity="1.782964e+000" type="0"/>
    <Peak1D F1="157.783600" intensity="2.026799e+000" type="0"/>
    <Peak1D F1="147.818527" intensity="1.877505e+000" type="0"/>
    <Peak1D F1="147.737289" intensity="5.296771e+000" type="0"/>
    <Peak1D F1="147.202408" intensity="4.849114e+000" type="0"/>
    <Peak1D F1="146.445633" intensity="5.493167e+000" type="0"/>
    <Peak1D F1="143.592758" intensity="2.074624e+000" type="0"/>
    <Peak1D F1="137.871567" intensity="5.325379e+000" type="0"/>
    <Peak1D F1="128.244980" intensity="2.324061e+000" type="0"/>
    <Peak1D F1="117.689148" intensity="4.952773e+000" type="0"/>
    <Peak1D F1="79.828613" intensity="5.034915e+000" type="0"/>
    <Peak1D F1="77.331543" intensity="9.482839e+001" type="0"/>
    <Peak1D F1="77.217606" intensity="3.315046e+000" type="0"/>
    <Peak1D F1="77.014748" intensity="9.613103e+001" type="0"/>
    <Peak1D F1="76.697403" intensity="9.667221e+001" type="0"/>
    <Peak1D F1="25.542660" intensity="1.500000e+001" type="0"/>
    <Peak1D F1="18.161926" intensity="3.336186e+000" type="0"/>
    <Peak1D F1="-4.368456" intensity="5.445503e+000" type="0"/>
    <Peak1D F1="-4.558147" intensity="5.432635e+000" type="0"/>
  </PeakList1D>
</PeakList>
