# Supplementary material for: Photochemical Deracemization of 4,7-Diaza-1-isoindolinones by Unidirectional Hydrogen Atom Shuttling
Source: J Am Chem Soc. 2024 Dec 30;147(2):1434–9. doi: 10.1021/jacs.4c16053 (PMC11744763; doi:10.1021/jacs.4c16053)
Supplement: Supplementary file 2 — ja4c16053_si_002.zip [file ja4c16053_si_002.zip › NMR/11/1H/audita.txt]

##TITLE= Audit trail, TOPSPIN		Version 3.2
##JCAMPDX= 5.01
##ORIGIN= Bruker BioSpin GmbH
##OWNER= nmrsu
$$ C:/data/akbach/nmr/PF-1-310-full/10/audita.txt
##AUDIT TRAIL=  $$ (NUMBER, WHEN, WHO, WHERE, PROCESS, VERSION, WHAT)
(   1,<2024-05-21 10:11:27.665 +0200>,<nmrsu>,<HP>,<go>,<TOPSPIN 3.2>,
      <created by zg
	started at 2024-05-21 10:09:53.300 +0200,
	POWCHK enabled, PULCHK disabled,
       configuration hash MD5:
       73 8A 73 66 AB C5 F7 1D DA 05 A1 7B 7F BF 38 E3
       data hash MD5: 64K
       2F DC 51 64 3E 96 C8 FD 8D 62 89 54 BC BB 02 8D>)
(   2,<2024-05-21 10:11:27.977 +0200>,<nmrsu>,<HP>,<audit>,<TOPSPIN 3.2>,
      <user comment:
       ICON-NMR User ID: akbach
       data hash MD5: 64K
       2F DC 51 64 3E 96 C8 FD 8D 62 89 54 BC BB 02 8D>)
##END=

$$ hash MD5
$$ 58 FB 95 70 A0 35 B0 BC 40 62 29 28 97 2C 10 AF
