# Supplementary material for: Photochemical Deracemization of 4,7-Diaza-1-isoindolinones by Unidirectional Hydrogen Atom Shuttling
Source: J Am Chem Soc. 2024 Dec 30;147(2):1434–9. doi: 10.1021/jacs.4c16053 (PMC11744763; doi:10.1021/jacs.4c16053)
Supplement: Supplementary file 2 — ja4c16053_si_002.zip [file ja4c16053_si_002.zip › NMR/11/1H/pdata/1/auditp.txt]

##TITLE= Audit trail, TOPSPIN		Version 3.2
##JCAMPDX= 5.01
##ORIGIN= Bruker BioSpin GmbH
##OWNER= nmrsu
$$ C:/data/akbach/nmr/PF-1-310-full/10/pdata/1/auditp.txt
##AUDIT TRAIL=  $$ (NUMBER, WHEN, WHO, WHERE, PROCESS, VERSION, WHAT)
(   1,<2024-05-21 10:11:27.665 +0200>,<nmrsu>,<HP>,<go>,<TOPSPIN 3.2>,
      <created by zg
	started at 2024-05-21 10:09:53.300 +0200,
	POWCHK enabled, PULCHK disabled,
       configuration hash MD5:
       73 8A 73 66 AB C5 F7 1D DA 05 A1 7B 7F BF 38 E3
       data hash MD5: 64K
       2F DC 51 64 3E 96 C8 FD 8D 62 89 54 BC BB 02 8D>)
(   2,<2024-05-21 10:11:27.977 +0200>,<nmrsu>,<HP>,<audit>,<TOPSPIN 3.2>,
      <user comment:
       ICON-NMR User ID: akbach
       data hash MD5: 64K
       2F DC 51 64 3E 96 C8 FD 8D 62 89 54 BC BB 02 8D>)
(   3,<2024-05-21 10:11:29.006 +0200>,<nmrsu>,<HP>,<proc1d>,<TOPSPIN 3.2>,
      <Start of raw data processing
       ef LB = 0.3 FT_mod = 6 PKNL = 1 SI = 64K 
       data hash MD5: 64K
       C8 43 57 79 3B 0C 9E E8 11 F9 F4 27 BF 5C 1F 57>)
(   4,<2024-05-21 10:11:29.646 +0200>,<nmrsu>,<HP>,<proc1d>,<TOPSPIN 3.2>,
      <apk 
       data hash MD5: 64K
       BD 61 C5 E8 6D 3C C6 B1 2A F4 EC C5 07 F6 63 1E>)
(   5,<2024-05-21 10:11:29.833 +0200>,<nmrsu>,<HP>,<proc1d>,<TOPSPIN 3.2>,
      <abs ABSG = 5 
       data hash MD5: 64K
       1C 48 C2 7C FE 57 1E AF B8 16 A2 8A F1 1A EF 48>)
(   6,<2024-05-21 11:24:51.303 +0200>,<nmrsu>,<HP>,<proc1d>,<TOPSPIN 3.2>,
      <abs ABSG = 5 
       data hash MD5: 64K
       4F 27 BA B0 E0 B7 BE 8C E2 18 4E F4 26 E8 B1 63>)
##END=

$$ hash MD5
$$ C9 2E BF 51 C2 85 61 74 61 1D DA F8 79 B8 6A 3B
