# Supplementary material for: Photochemical Deracemization of 4,7-Diaza-1-isoindolinones by Unidirectional Hydrogen Atom Shuttling
Source: J Am Chem Soc. 2024 Dec 30;147(2):1434–9. doi: 10.1021/jacs.4c16053 (PMC11744763; doi:10.1021/jacs.4c16053)
Supplement: Supplementary file 2 — ja4c16053_si_002.zip [file ja4c16053_si_002.zip › NMR/11/1H/pdata/1/intrng]

P 0
8.880269   8.523674
8.472034   8.087632
7.839513   7.515002
7.327080   7.058182
7.057877   6.778590
1.659145   1.336163
1.335857   0.877509
0.877203   0.367520
0.367214   -0.360337
