# Supplementary material for: Photochemical Deracemization of 4,7-Diaza-1-isoindolinones by Unidirectional Hydrogen Atom Shuttling
Source: J Am Chem Soc. 2024 Dec 30;147(2):1434–9. doi: 10.1021/jacs.4c16053 (PMC11744763; doi:10.1021/jacs.4c16053)
Supplement: Supplementary file 2 — ja4c16053_si_002.zip [file ja4c16053_si_002.zip › NMR/11/1H/pdata/1/peaklist.xml]

<?xml version="1.0" encoding="UTF-8"?>
<PeakList>
  <PeakList1D>
    <PeakList1DHeader creator="nmrsu" date="2024-05-21T10:11:29.895+02:00" expNo="10" name="PF-1-310-full" owner="" procNo="1" source="C:/data/akbach/nmr">
      <PeakPickDetails>F1=16.053419ppm, F2=-3.972121ppm, MI=0.00cm, MAXI=10000.00cm, PC=1.000
      </PeakPickDetails>
    </PeakList1DHeader>
    <Peak1D F1="15.270205" intensity="2.237195e-003" type="0"/>
    <Peak1D F1="13.167525" intensity="2.535067e-003" type="0"/>
    <Peak1D F1="12.339988" intensity="2.086590e-003" type="0"/>
    <Peak1D F1="9.197157" intensity="8.543367e-003" type="0"/>
    <Peak1D F1="9.050977" intensity="7.589626e-003" type="0"/>
    <Peak1D F1="8.952097" intensity="4.442711e-003" type="0"/>
    <Peak1D F1="8.946346" intensity="4.132105e-003" type="0"/>
    <Peak1D F1="8.893795" intensity="4.422215e-003" type="0"/>
    <Peak1D F1="8.887130" intensity="3.917309e-003" type="0"/>
    <Peak1D F1="8.735512" intensity="2.778444e-002" type="0"/>
    <Peak1D F1="8.722629" intensity="7.586008e-001" type="0"/>
    <Peak1D F1="8.716275" intensity="9.192760e-001" type="0"/>
    <Peak1D F1="8.702878" intensity="1.745016e-002" type="0"/>
    <Peak1D F1="8.677387" intensity="2.984008e-002" type="0"/>
    <Peak1D F1="8.664285" intensity="1.105289e+000" type="0"/>
    <Peak1D F1="8.657873" intensity="8.963919e-001" type="0"/>
    <Peak1D F1="8.643994" intensity="1.491021e-002" type="0"/>
    <Peak1D F1="8.612125" intensity="2.052611e-003" type="0"/>
    <Peak1D F1="8.541409" intensity="3.706514e-003" type="0"/>
    <Peak1D F1="8.536089" intensity="3.439174e-003" type="0"/>
    <Peak1D F1="8.487140" intensity="5.136060e-003" type="0"/>
    <Peak1D F1="8.481258" intensity="4.311120e-003" type="0"/>
    <Peak1D F1="8.464575" intensity="4.466222e-003" type="0"/>
    <Peak1D F1="8.441702" intensity="3.512462e-003" type="0"/>
    <Peak1D F1="8.430613" intensity="5.011830e-003" type="0"/>
    <Peak1D F1="8.424197" intensity="5.328842e-003" type="0"/>
    <Peak1D F1="8.396763" intensity="3.572000e-003" type="0"/>
    <Peak1D F1="8.389168" intensity="4.304681e-003" type="0"/>
    <Peak1D F1="8.311816" intensity="6.263490e-001" type="0"/>
    <Peak1D F1="8.310419" intensity="6.725415e-001" type="0"/>
    <Peak1D F1="8.305394" intensity="6.629469e-001" type="0"/>
    <Peak1D F1="8.303958" intensity="6.515529e-001" type="0"/>
    <Peak1D F1="8.251764" intensity="6.621053e-001" type="0"/>
    <Peak1D F1="8.250301" intensity="6.414082e-001" type="0"/>
    <Peak1D F1="8.229655" intensity="7.073714e-001" type="0"/>
    <Peak1D F1="8.228167" intensity="6.942306e-001" type="0"/>
    <Peak1D F1="8.075514" intensity="3.959914e-003" type="0"/>
    <Peak1D F1="8.034126" intensity="3.900122e-003" type="0"/>
    <Peak1D F1="8.012245" intensity="3.974652e-003" type="0"/>
    <Peak1D F1="7.917418" intensity="3.010536e-003" type="0"/>
    <Peak1D F1="7.908194" intensity="3.449359e-003" type="0"/>
    <Peak1D F1="7.902538" intensity="4.129794e-003" type="0"/>
    <Peak1D F1="7.895458" intensity="3.559461e-003" type="0"/>
    <Peak1D F1="7.891959" intensity="2.813741e-003" type="0"/>
    <Peak1D F1="7.870216" intensity="2.099991e-003" type="0"/>
    <Peak1D F1="7.863329" intensity="3.098496e-003" type="0"/>
    <Peak1D F1="7.715405" intensity="4.888532e-003" type="0"/>
    <Peak1D F1="7.683863" intensity="5.643711e-001" type="0"/>
    <Peak1D F1="7.677371" intensity="5.504122e-001" type="0"/>
    <Peak1D F1="7.661777" intensity="5.209097e-001" type="0"/>
    <Peak1D F1="7.655272" intensity="5.056095e-001" type="0"/>
    <Peak1D F1="7.471056" intensity="2.383302e-003" type="0"/>
    <Peak1D F1="7.449863" intensity="2.359300e-003" type="0"/>
    <Peak1D F1="7.408348" intensity="1.118700e-002" type="0"/>
    <Peak1D F1="7.245894" intensity="3.819569e-003" type="0"/>
    <Peak1D F1="7.221129" intensity="3.418008e-003" type="0"/>
    <Peak1D F1="7.214098" intensity="3.654041e-003" type="0"/>
    <Peak1D F1="7.149552" intensity="1.941629e+000" type="0"/>
    <Peak1D F1="7.126884" intensity="8.435799e-003" type="0"/>
    <Peak1D F1="7.120864" intensity="3.209991e-003" type="0"/>
    <Peak1D F1="7.073867" intensity="2.659457e-003" type="0"/>
    <Peak1D F1="7.066978" intensity="3.000652e-003" type="0"/>
    <Peak1D F1="7.045538" intensity="2.199582e-003" type="0"/>
    <Peak1D F1="7.000042" intensity="2.998243e-003" type="0"/>
    <Peak1D F1="6.943047" intensity="1.558950e+000" type="0"/>
    <Peak1D F1="6.885638" intensity="1.218172e-002" type="0"/>
    <Peak1D F1="6.782574" intensity="7.152917e-003" type="0"/>
    <Peak1D F1="6.761353" intensity="6.406830e-003" type="0"/>
    <Peak1D F1="6.732800" intensity="7.884960e-003" type="0"/>
    <Peak1D F1="6.513957" intensity="2.738402e-003" type="0"/>
    <Peak1D F1="6.488211" intensity="2.681826e-003" type="0"/>
    <Peak1D F1="5.264861" intensity="2.760119e-003" type="0"/>
    <Peak1D F1="5.231235" intensity="5.878951e-003" type="0"/>
    <Peak1D F1="4.646679" intensity="1.105570e-002" type="0"/>
    <Peak1D F1="4.218987" intensity="1.438163e-002" type="0"/>
    <Peak1D F1="4.001425" intensity="3.104499e-003" type="0"/>
    <Peak1D F1="3.731206" intensity="2.293701e-003" type="0"/>
    <Peak1D F1="3.686581" intensity="3.057546e-002" type="0"/>
    <Peak1D F1="3.553170" intensity="5.245260e-002" type="0"/>
    <Peak1D F1="3.472521" intensity="2.420252e-003" type="0"/>
    <Peak1D F1="2.700571" intensity="2.222186e-003" type="0"/>
    <Peak1D F1="2.208140" intensity="5.497847e-003" type="0"/>
    <Peak1D F1="2.188664" intensity="1.065061e-002" type="0"/>
    <Peak1D F1="2.170384" intensity="7.267237e-003" type="0"/>
    <Peak1D F1="1.931753" intensity="1.354222e-002" type="0"/>
    <Peak1D F1="1.921692" intensity="7.234842e-003" type="0"/>
    <Peak1D F1="1.907126" intensity="6.570903e-003" type="0"/>
    <Peak1D F1="1.891800" intensity="5.990694e-003" type="0"/>
    <Peak1D F1="1.572114" intensity="3.045395e-003" type="0"/>
    <Peak1D F1="1.563454" intensity="2.678892e-003" type="0"/>
    <Peak1D F1="1.452184" intensity="1.122385e+000" type="0"/>
    <Peak1D F1="1.405843" intensity="5.064543e-003" type="0"/>
    <Peak1D F1="1.401465" intensity="5.878039e-003" type="0"/>
    <Peak1D F1="1.310617" intensity="6.468400e-003" type="0"/>
    <Peak1D F1="1.302051" intensity="4.896892e-003" type="0"/>
    <Peak1D F1="1.206756" intensity="3.648328e-002" type="0"/>
    <Peak1D F1="1.190793" intensity="4.712149e-002" type="0"/>
    <Peak1D F1="1.143789" intensity="2.095223e-001" type="0"/>
    <Peak1D F1="1.038525" intensity="5.652638e-003" type="0"/>
    <Peak1D F1="1.027093" intensity="5.695744e-003" type="0"/>
    <Peak1D F1="0.996660" intensity="7.997151e-003" type="0"/>
    <Peak1D F1="0.897784" intensity="3.137502e-003" type="0"/>
    <Peak1D F1="0.888233" intensity="2.569046e-003" type="0"/>
    <Peak1D F1="0.874325" intensity="2.397191e-003" type="0"/>
    <Peak1D F1="0.864706" intensity="3.791377e-003" type="0"/>
    <Peak1D F1="0.862035" intensity="3.003775e-003" type="0"/>
    <Peak1D F1="0.827133" intensity="6.364768e-002" type="0"/>
    <Peak1D F1="0.810056" intensity="7.257839e-003" type="0"/>
    <Peak1D F1="0.778032" intensity="2.640681e-002" type="0"/>
    <Peak1D F1="0.768510" intensity="5.201467e-002" type="0"/>
    <Peak1D F1="0.750795" intensity="3.238316e-002" type="0"/>
    <Peak1D F1="0.741550" intensity="3.040426e-002" type="0"/>
    <Peak1D F1="0.731663" intensity="2.931675e-002" type="0"/>
    <Peak1D F1="0.715873" intensity="3.612044e-002" type="0"/>
    <Peak1D F1="0.679727" intensity="9.896784e-001" type="0"/>
    <Peak1D F1="0.672513" intensity="1.500000e+001" type="0"/>
    <Peak1D F1="0.665257" intensity="9.301008e-001" type="0"/>
    <Peak1D F1="0.627554" intensity="2.555583e-002" type="0"/>
    <Peak1D F1="0.616161" intensity="1.767025e-002" type="0"/>
    <Peak1D F1="0.567840" intensity="9.354558e-003" type="0"/>
    <Peak1D F1="0.514159" intensity="6.349337e-002" type="0"/>
    <Peak1D F1="0.465086" intensity="3.603692e-003" type="0"/>
    <Peak1D F1="0.372327" intensity="2.539029e-002" type="0"/>
    <Peak1D F1="0.224945" intensity="4.533747e+000" type="0"/>
    <Peak1D F1="0.175003" intensity="8.004813e-003" type="0"/>
    <Peak1D F1="0.147205" intensity="2.743865e-002" type="0"/>
    <Peak1D F1="0.074509" intensity="2.741534e-002" type="0"/>
    <Peak1D F1="0.007135" intensity="2.587892e-001" type="0"/>
    <Peak1D F1="-0.000158" intensity="4.558078e+000" type="0"/>
    <Peak1D F1="-0.041772" intensity="1.224351e-001" type="0"/>
    <Peak1D F1="-0.092850" intensity="5.195548e-003" type="0"/>
    <Peak1D F1="-0.112387" intensity="4.463526e-003" type="0"/>
    <Peak1D F1="-0.132797" intensity="3.942324e-003" type="0"/>
    <Peak1D F1="-0.150753" intensity="2.718987e-002" type="0"/>
    <Peak1D F1="-0.220622" intensity="3.080779e-003" type="0"/>
    <Peak1D F1="-0.268830" intensity="3.026245e-003" type="0"/>
    <Peak1D F1="-0.311519" intensity="2.690302e-003" type="0"/>
    <Peak1D F1="-0.365602" intensity="2.605579e-003" type="0"/>
    <Peak1D F1="-0.429881" intensity="2.169723e-003" type="0"/>
    <Peak1D F1="-0.511539" intensity="2.092364e-003" type="0"/>
    <Peak1D F1="-0.811423" intensity="2.131273e-003" type="0"/>
  </PeakList1D>
</PeakList>
