# Supplementary material for: Photochemical Deracemization of 4,7-Diaza-1-isoindolinones by Unidirectional Hydrogen Atom Shuttling
Source: J Am Chem Soc. 2024 Dec 30;147(2):1434–9. doi: 10.1021/jacs.4c16053 (PMC11744763; doi:10.1021/jacs.4c16053)
Supplement: Supplementary file 2 — ja4c16053_si_002.zip [file ja4c16053_si_002.zip › NMR/11/1H/pdata/1/peakrng]

P    #regions in PPM
# 2024-05-21 10:11:29 +0200  nmrsu@HP
# low field   high field   mi   maxi
  16.0534191131592  -3.97212116888616  0.000  10000.000  # for region 1
