# Supplementary material for: Photochemical Deracemization of 4,7-Diaza-1-isoindolinones by Unidirectional Hydrogen Atom Shuttling
Source: J Am Chem Soc. 2024 Dec 30;147(2):1434–9. doi: 10.1021/jacs.4c16053 (PMC11744763; doi:10.1021/jacs.4c16053)
Supplement: Supplementary file 2 — ja4c16053_si_002.zip [file ja4c16053_si_002.zip › NMR/1b/13C/shimvalues]

# Tue May 07 14:33:27 2024
#$$PROBEID=2
#$$PROBEINFO=5 mm PABBO BB/19F-1H/D Z-GRD Z108618/0777
#$$PICSINFO=Z108618_0777_02.par
#$$SHIMID=313232
#
# Active Shim Gradients
#
Z           		-1231           
Z2          		-1415           
Z3          		-3061           
Z4          		-3388           
Z5          		828             
Z6          		15268           
X           		-1383           
XZ          		606             
XZ2         		-1945           
XZ3         		991             
Y           		-2440           
YZ          		-138            
YZ2         		-7010           
YZ3         		3300            
XY          		962             
XYZ         		16158           
(X2-Y2)     		-354            
(X2-Y2)Z    		445             
X3          		-2229           
Y3          		-8084           
#
# Lock Parameter
#
FIELD		968.732 
LOCKPHASE		118.000 
LOCKPOWER		-30.000 
LOCKGAIN		125.088 
LOCKDC		-51.000 
LOCKSHIFT		7.240   
LOOPGAIN		-12.000 
LOOPTIME		0.400   
LOOPFILTER		100.000 
#
IEEE64_VERSION_CODE 1
#
# Shim currents 
#
SHIM_SETTING [1 ]  -596.91116935   
SHIM_SETTING [2 ]  -700.41001203   
SHIM_SETTING [3 ]  -1610.04745116  
SHIM_SETTING [4 ]  -1782.31822370  
SHIM_SETTING [5 ]  435.33189053    
SHIM_SETTING [6 ]  -727.38600000   
SHIM_SETTING [7 ]  318.71700000    
SHIM_SETTING [8 ]  -1022.90000000  
SHIM_SETTING [9 ]  -186.40500000   
SHIM_SETTING [10]  505.96300000    
SHIM_SETTING [11]  -1283.44600000  
SHIM_SETTING [12]  -72.34400000    
SHIM_SETTING [13]  -3687.23900000  
SHIM_SETTING [14]  1735.99500000   
SHIM_SETTING [15]  8030.99900000   
SHIM_SETTING [16]  234.02100000    
SHIM_SETTING [17]  521.28400000    
SHIM_SETTING [18]  8499.30900000   
SHIM_SETTING [19]  -1172.42600000  
SHIM_SETTING [20]  -4252.00400000  
