# Supplementary material for: Photochemical Deracemization of 4,7-Diaza-1-isoindolinones by Unidirectional Hydrogen Atom Shuttling
Source: J Am Chem Soc. 2024 Dec 30;147(2):1434–9. doi: 10.1021/jacs.4c16053 (PMC11744763; doi:10.1021/jacs.4c16053)
Supplement: Supplementary file 2 — ja4c16053_si_002.zip [file ja4c16053_si_002.zip › NMR/1b/1H/pdata/1/auditp.txt]

##TITLE= Audit trail, TOPSPIN		Version 3.2
##JCAMPDX= 5.01
##ORIGIN= Bruker BioSpin GmbH
##OWNER= nmrsu
$$ C:/data/akbach/nmr/PF-RG-1-010-full/20/pdata/1/auditp.txt
##AUDIT TRAIL=  $$ (NUMBER, WHEN, WHO, WHERE, PROCESS, VERSION, WHAT)
(   1,<2024-11-11 09:35:35.355 +0100>,<nmrsu>,<HP>,<go>,<TOPSPIN 3.2>,
      <created by zg
	started at 2024-11-11 09:32:48.996 +0100,
	POWCHK enabled, PULCHK disabled,
       configuration hash MD5:
       D3 2B 6B 5C D0 BB 6B D1 38 33 80 9D B2 4E 0C 06
       data hash MD5: 64K
       06 3F 3C 8F A8 38 A4 5C A0 9F 63 70 E9 10 7B F7>)
(   2,<2024-11-11 09:35:36.650 +0100>,<nmrsu>,<HP>,<audit>,<TOPSPIN 3.2>,
      <user comment:
       ICON-NMR User ID: akbach
       data hash MD5: 64K
       06 3F 3C 8F A8 38 A4 5C A0 9F 63 70 E9 10 7B F7>)
(   3,<2024-11-11 09:35:39.333 +0100>,<nmrsu>,<HP>,<proc1d>,<TOPSPIN 3.2>,
      <Start of raw data processing
       ef LB = 0.3 FT_mod = 6 PKNL = 1 SI = 64K 
       data hash MD5: 64K
       A4 8A 17 3B A7 FA 92 50 7F 4C 0A A6 EB 94 07 03>)
(   4,<2024-11-11 09:35:39.973 +0100>,<nmrsu>,<HP>,<proc1d>,<TOPSPIN 3.2>,
      <apk 
       data hash MD5: 64K
       0A 5A 51 95 83 C1 F7 F2 67 D4 CA 96 D7 0E 7A FD>)
(   5,<2024-11-11 09:35:40.144 +0100>,<nmrsu>,<HP>,<proc1d>,<TOPSPIN 3.2>,
      <abs ABSG = 5 
       data hash MD5: 64K
       89 CE 28 06 28 33 32 31 E7 09 1E A0 7E 82 A4 9C>)
##END=

$$ hash MD5
$$ 69 01 10 87 BD 1F 81 D7 73 A8 3E 43 EB AE A9 5C
