# Supplementary material for: Photochemical Deracemization of 4,7-Diaza-1-isoindolinones by Unidirectional Hydrogen Atom Shuttling
Source: J Am Chem Soc. 2024 Dec 30;147(2):1434–9. doi: 10.1021/jacs.4c16053 (PMC11744763; doi:10.1021/jacs.4c16053)
Supplement: Supplementary file 2 — ja4c16053_si_002.zip [file ja4c16053_si_002.zip › NMR/1b/1H/pdata/1/intrng]

P 0
8.047656   7.026150
5.005446   4.574293
3.443700   3.129885
3.101773   1.937568
1.879510   1.528416
1.528110   0.525855
