# Supplementary material for: Photochemical Deracemization of 4,7-Diaza-1-isoindolinones by Unidirectional Hydrogen Atom Shuttling
Source: J Am Chem Soc. 2024 Dec 30;147(2):1434–9. doi: 10.1021/jacs.4c16053 (PMC11744763; doi:10.1021/jacs.4c16053)
Supplement: Supplementary file 2 — ja4c16053_si_002.zip [file ja4c16053_si_002.zip › NMR/1b/1H/pdata/1/parm.txt]

Current Data Parameters
NAME     PF-RG-1-010-full              
EXPNO                20              
PROCNO                1              

F2 - Acquisition Parameters
Date_          20241111              
Time               9.35              
INSTRUM           spect              
PROBHD   5 mm PABBO BB/              
PULPROG            zg30              
TD                65536              
SOLVENT           CDCl3              
NS                   16              
DS                    2              
SWH            8012.820 Hz           
FIDRES         0.122266 Hz           
AQ            4.0894465 sec          
RG               201.58              
DW               62.400 usec         
DE                 6.50 usec         
TE                304.0 K            
D1           5.00000000 sec          
TD0                   1              

======== CHANNEL f1 ========
SFO1        400.1324710 MHz          
NUC1                 1H              
P1                14.50 usec         
PLW1        13.00000000 W            

F2 - Processing parameters
SI                65536              
SF          400.1300370 MHz          
WDW                  EM              
SSB      0              
LB                 0.30 Hz           
GB       0              
PC                 1.00              
