# Supplementary material for: Photochemical Deracemization of 4,7-Diaza-1-isoindolinones by Unidirectional Hydrogen Atom Shuttling
Source: J Am Chem Soc. 2024 Dec 30;147(2):1434–9. doi: 10.1021/jacs.4c16053 (PMC11744763; doi:10.1021/jacs.4c16053)
Supplement: Supplementary file 2 — ja4c16053_si_002.zip [file ja4c16053_si_002.zip › NMR/1b/1H/pdata/1/peaklist.xml]

<?xml version="1.0" encoding="UTF-8"?>
<PeakList>
  <PeakList1D>
    <PeakList1DHeader creator="nmrsu" date="2024-11-11T09:35:40.207+01:00" expNo="20" name="PF-RG-1-010-full" owner="" procNo="1" source="C:/data/akbach/nmr">
      <PeakPickDetails>F1=16.095640ppm, F2=-3.929901ppm, MI=0.00cm, MAXI=10000.00cm, PC=1.000
      </PeakPickDetails>
    </PeakList1DHeader>
    <Peak1D F1="12.335136" intensity="3.061925e-002" type="0"/>
    <Peak1D F1="10.672878" intensity="1.161614e-002" type="0"/>
    <Peak1D F1="9.233186" intensity="1.363890e-002" type="0"/>
    <Peak1D F1="9.085518" intensity="2.376473e-002" type="0"/>
    <Peak1D F1="9.070218" intensity="2.214505e-002" type="0"/>
    <Peak1D F1="8.031274" intensity="1.938159e-002" type="0"/>
    <Peak1D F1="8.013936" intensity="1.949338e-002" type="0"/>
    <Peak1D F1="7.974354" intensity="1.486342e-002" type="0"/>
    <Peak1D F1="7.832664" intensity="2.718510e+000" type="0"/>
    <Peak1D F1="7.830083" intensity="3.190770e+000" type="0"/>
    <Peak1D F1="7.817546" intensity="1.343147e+000" type="0"/>
    <Peak1D F1="7.812552" intensity="3.966499e+000" type="0"/>
    <Peak1D F1="7.808852" intensity="3.023924e+000" type="0"/>
    <Peak1D F1="7.792957" intensity="2.110502e+000" type="0"/>
    <Peak1D F1="7.790197" intensity="2.119961e+000" type="0"/>
    <Peak1D F1="7.773200" intensity="2.310174e+000" type="0"/>
    <Peak1D F1="7.770445" intensity="2.209259e+000" type="0"/>
    <Peak1D F1="7.756180" intensity="9.722235e-002" type="0"/>
    <Peak1D F1="7.734782" intensity="3.406077e-002" type="0"/>
    <Peak1D F1="7.706450" intensity="3.070096e-002" type="0"/>
    <Peak1D F1="7.685063" intensity="3.589190e-002" type="0"/>
    <Peak1D F1="7.675591" intensity="4.408854e-002" type="0"/>
    <Peak1D F1="7.654279" intensity="6.078382e-002" type="0"/>
    <Peak1D F1="7.649111" intensity="6.964179e-002" type="0"/>
    <Peak1D F1="7.618054" intensity="2.006109e+000" type="0"/>
    <Peak1D F1="7.615263" intensity="1.970572e+000" type="0"/>
    <Peak1D F1="7.598747" intensity="2.352882e+000" type="0"/>
    <Peak1D F1="7.595974" intensity="2.158865e+000" type="0"/>
    <Peak1D F1="7.581485" intensity="4.629873e-001" type="0"/>
    <Peak1D F1="7.578302" intensity="6.848139e-001" type="0"/>
    <Peak1D F1="7.575058" intensity="4.633471e-001" type="0"/>
    <Peak1D F1="7.565922" intensity="6.334536e-001" type="0"/>
    <Peak1D F1="7.560139" intensity="2.011881e+000" type="0"/>
    <Peak1D F1="7.554454" intensity="6.981641e-001" type="0"/>
    <Peak1D F1="7.544906" intensity="1.157560e+000" type="0"/>
    <Peak1D F1="7.541586" intensity="1.715461e+000" type="0"/>
    <Peak1D F1="7.538239" intensity="9.307786e-001" type="0"/>
    <Peak1D F1="7.502691" intensity="2.916265e+000" type="0"/>
    <Peak1D F1="7.486924" intensity="2.484049e+000" type="0"/>
    <Peak1D F1="7.483582" intensity="3.919502e+000" type="0"/>
    <Peak1D F1="7.469670" intensity="7.763235e-001" type="0"/>
    <Peak1D F1="7.465865" intensity="1.531511e+000" type="0"/>
    <Peak1D F1="7.463089" intensity="1.000499e+000" type="0"/>
    <Peak1D F1="7.448818" intensity="1.012742e-001" type="0"/>
    <Peak1D F1="7.426306" intensity="4.268416e-002" type="0"/>
    <Peak1D F1="7.410262" intensity="3.950490e-002" type="0"/>
    <Peak1D F1="7.390924" intensity="4.564777e-002" type="0"/>
    <Peak1D F1="7.370138" intensity="7.689050e-002" type="0"/>
    <Peak1D F1="7.338839" intensity="1.998923e+000" type="0"/>
    <Peak1D F1="7.319306" intensity="3.407989e+000" type="0"/>
    <Peak1D F1="7.299754" intensity="1.624561e+000" type="0"/>
    <Peak1D F1="7.264762" intensity="2.506907e-002" type="0"/>
    <Peak1D F1="7.243778" intensity="2.001172e-002" type="0"/>
    <Peak1D F1="7.190007" intensity="6.532092e+000" type="0"/>
    <Peak1D F1="7.166444" intensity="3.253773e-002" type="0"/>
    <Peak1D F1="7.133850" intensity="1.981513e-002" type="0"/>
    <Peak1D F1="7.114731" intensity="2.148232e-002" type="0"/>
    <Peak1D F1="7.095650" intensity="1.255141e-002" type="0"/>
    <Peak1D F1="7.059361" intensity="1.203006e-002" type="0"/>
    <Peak1D F1="7.044156" intensity="1.377360e-002" type="0"/>
    <Peak1D F1="7.017356" intensity="2.387907e-002" type="0"/>
    <Peak1D F1="6.942358" intensity="1.184877e-002" type="0"/>
    <Peak1D F1="6.926271" intensity="4.476184e-002" type="0"/>
    <Peak1D F1="6.881116" intensity="1.532201e-002" type="0"/>
    <Peak1D F1="6.860999" intensity="1.929056e-002" type="0"/>
    <Peak1D F1="6.841410" intensity="1.260099e-002" type="0"/>
    <Peak1D F1="6.828130" intensity="1.341200e-002" type="0"/>
    <Peak1D F1="6.801756" intensity="1.441381e-002" type="0"/>
    <Peak1D F1="5.209361" intensity="1.455442e-002" type="0"/>
    <Peak1D F1="4.940260" intensity="1.328616e-002" type="0"/>
    <Peak1D F1="4.930833" intensity="1.668333e-002" type="0"/>
    <Peak1D F1="4.922457" intensity="1.382714e-002" type="0"/>
    <Peak1D F1="4.909997" intensity="1.683876e-002" type="0"/>
    <Peak1D F1="4.902575" intensity="1.915956e-002" type="0"/>
    <Peak1D F1="4.888304" intensity="2.022198e-002" type="0"/>
    <Peak1D F1="4.807933" intensity="8.085536e-001" type="0"/>
    <Peak1D F1="4.699432" intensity="3.358851e-002" type="0"/>
    <Peak1D F1="4.692106" intensity="2.979373e-002" type="0"/>
    <Peak1D F1="4.573118" intensity="1.791407e-002" type="0"/>
    <Peak1D F1="4.557087" intensity="1.793932e-002" type="0"/>
    <Peak1D F1="4.379986" intensity="1.154220e-002" type="0"/>
    <Peak1D F1="4.362352" intensity="3.613474e-002" type="0"/>
    <Peak1D F1="4.344424" intensity="3.792150e-002" type="0"/>
    <Peak1D F1="4.254538" intensity="2.398905e-002" type="0"/>
    <Peak1D F1="4.036816" intensity="2.389175e-002" type="0"/>
    <Peak1D F1="4.005296" intensity="2.035341e-002" type="0"/>
    <Peak1D F1="3.725827" intensity="5.030183e-002" type="0"/>
    <Peak1D F1="3.700097" intensity="2.447396e-002" type="0"/>
    <Peak1D F1="3.672207" intensity="2.978074e-002" type="0"/>
    <Peak1D F1="3.307535" intensity="6.389941e-001" type="0"/>
    <Peak1D F1="3.301573" intensity="9.430164e-001" type="0"/>
    <Peak1D F1="3.295968" intensity="7.182020e-001" type="0"/>
    <Peak1D F1="3.278321" intensity="7.686755e-001" type="0"/>
    <Peak1D F1="3.272708" intensity="1.088387e+000" type="0"/>
    <Peak1D F1="3.266923" intensity="7.946148e-001" type="0"/>
    <Peak1D F1="3.236126" intensity="3.427629e-002" type="0"/>
    <Peak1D F1="3.198264" intensity="1.324719e-002" type="0"/>
    <Peak1D F1="3.124331" intensity="1.297287e-002" type="0"/>
    <Peak1D F1="3.091472" intensity="1.715042e-002" type="0"/>
    <Peak1D F1="2.920738" intensity="1.392389e+000" type="0"/>
    <Peak1D F1="2.891685" intensity="1.216156e+000" type="0"/>
    <Peak1D F1="2.848933" intensity="4.632548e-002" type="0"/>
    <Peak1D F1="2.808332" intensity="4.860148e-002" type="0"/>
    <Peak1D F1="2.767571" intensity="1.815495e-001" type="0"/>
    <Peak1D F1="2.730194" intensity="1.992881e+000" type="0"/>
    <Peak1D F1="2.725693" intensity="2.004399e+000" type="0"/>
    <Peak1D F1="2.694905" intensity="2.053539e+000" type="0"/>
    <Peak1D F1="2.690480" intensity="1.944254e+000" type="0"/>
    <Peak1D F1="2.603469" intensity="3.494601e-002" type="0"/>
    <Peak1D F1="2.557038" intensity="4.692873e-002" type="0"/>
    <Peak1D F1="2.527479" intensity="4.741261e-002" type="0"/>
    <Peak1D F1="2.485630" intensity="4.976461e-002" type="0"/>
    <Peak1D F1="2.448491" intensity="5.884613e-002" type="0"/>
    <Peak1D F1="2.440947" intensity="5.916810e-002" type="0"/>
    <Peak1D F1="2.415594" intensity="6.121568e-002" type="0"/>
    <Peak1D F1="2.360463" intensity="5.841139e-002" type="0"/>
    <Peak1D F1="2.314245" intensity="4.997578e-002" type="0"/>
    <Peak1D F1="2.291031" intensity="4.580483e-002" type="0"/>
    <Peak1D F1="2.276647" intensity="4.424186e-002" type="0"/>
    <Peak1D F1="2.245164" intensity="3.944755e-002" type="0"/>
    <Peak1D F1="2.205136" intensity="3.463092e-002" type="0"/>
    <Peak1D F1="2.148612" intensity="2.007845e-002" type="0"/>
    <Peak1D F1="2.094527" intensity="2.176749e-002" type="0"/>
    <Peak1D F1="2.059390" intensity="1.777936e-002" type="0"/>
    <Peak1D F1="2.028378" intensity="1.689911e-002" type="0"/>
    <Peak1D F1="2.009635" intensity="1.647072e-002" type="0"/>
    <Peak1D F1="1.979936" intensity="1.653458e-002" type="0"/>
    <Peak1D F1="1.960713" intensity="3.629737e-002" type="0"/>
    <Peak1D F1="1.942838" intensity="1.987241e-002" type="0"/>
    <Peak1D F1="1.927317" intensity="3.597025e-002" type="0"/>
    <Peak1D F1="1.899598" intensity="1.248607e-002" type="0"/>
    <Peak1D F1="1.892300" intensity="1.299321e-002" type="0"/>
    <Peak1D F1="1.865884" intensity="1.378444e-002" type="0"/>
    <Peak1D F1="1.828246" intensity="1.317278e-002" type="0"/>
    <Peak1D F1="1.789576" intensity="2.417246e-002" type="0"/>
    <Peak1D F1="1.758451" intensity="3.483392e-002" type="0"/>
    <Peak1D F1="1.735819" intensity="3.829029e-002" type="0"/>
    <Peak1D F1="1.701902" intensity="1.134896e+000" type="0"/>
    <Peak1D F1="1.669673" intensity="1.313273e+000" type="0"/>
    <Peak1D F1="1.644712" intensity="5.942757e-002" type="0"/>
    <Peak1D F1="1.597601" intensity="1.346636e-002" type="0"/>
    <Peak1D F1="1.565400" intensity="1.297247e-002" type="0"/>
    <Peak1D F1="1.537220" intensity="1.310034e-002" type="0"/>
    <Peak1D F1="1.508265" intensity="2.047381e-002" type="0"/>
    <Peak1D F1="1.465990" intensity="1.446759e-002" type="0"/>
    <Peak1D F1="1.434533" intensity="2.227493e-002" type="0"/>
    <Peak1D F1="1.397705" intensity="3.527319e-002" type="0"/>
    <Peak1D F1="1.377636" intensity="1.036194e-001" type="0"/>
    <Peak1D F1="1.369803" intensity="1.393506e-001" type="0"/>
    <Peak1D F1="1.363513" intensity="9.082752e-002" type="0"/>
    <Peak1D F1="1.352346" intensity="1.612498e-001" type="0"/>
    <Peak1D F1="1.334448" intensity="1.316709e-001" type="0"/>
    <Peak1D F1="1.316134" intensity="1.389379e+000" type="0"/>
    <Peak1D F1="1.312720" intensity="1.390009e+000" type="0"/>
    <Peak1D F1="1.279709" intensity="2.690382e+000" type="0"/>
    <Peak1D F1="1.275805" intensity="2.549882e+000" type="0"/>
    <Peak1D F1="1.252606" intensity="2.380596e+000" type="0"/>
    <Peak1D F1="1.248223" intensity="1.853539e+000" type="0"/>
    <Peak1D F1="1.243253" intensity="1.517513e+000" type="0"/>
    <Peak1D F1="1.218126" intensity="1.500000e+001" type="0"/>
    <Peak1D F1="1.199240" intensity="6.573513e-001" type="0"/>
    <Peak1D F1="1.184288" intensity="7.494049e-001" type="0"/>
    <Peak1D F1="1.126266" intensity="1.391523e+001" type="0"/>
    <Peak1D F1="1.104203" intensity="3.008164e-001" type="0"/>
    <Peak1D F1="1.095317" intensity="1.997839e-001" type="0"/>
    <Peak1D F1="1.075825" intensity="3.219664e-001" type="0"/>
    <Peak1D F1="1.054827" intensity="1.540735e-001" type="0"/>
    <Peak1D F1="1.040383" intensity="9.835702e-002" type="0"/>
    <Peak1D F1="1.013777" intensity="2.182211e-001" type="0"/>
    <Peak1D F1="1.005205" intensity="4.297676e-001" type="0"/>
    <Peak1D F1="0.984152" intensity="1.332798e+001" type="0"/>
    <Peak1D F1="0.927316" intensity="8.174121e-002" type="0"/>
    <Peak1D F1="0.917745" intensity="6.575043e-002" type="0"/>
    <Peak1D F1="0.893497" intensity="5.569310e-002" type="0"/>
    <Peak1D F1="0.875337" intensity="5.186530e-002" type="0"/>
    <Peak1D F1="0.824848" intensity="9.731113e-002" type="0"/>
    <Peak1D F1="0.808772" intensity="5.733906e-002" type="0"/>
    <Peak1D F1="0.783810" intensity="6.693591e-002" type="0"/>
    <Peak1D F1="0.775295" intensity="6.145228e-002" type="0"/>
    <Peak1D F1="0.611861" intensity="1.652232e-002" type="0"/>
    <Peak1D F1="0.586764" intensity="1.655453e-002" type="0"/>
    <Peak1D F1="0.572396" intensity="1.833058e-002" type="0"/>
    <Peak1D F1="0.517224" intensity="1.274786e-002" type="0"/>
    <Peak1D F1="0.504677" intensity="1.225375e-002" type="0"/>
    <Peak1D F1="0.475581" intensity="1.236470e-002" type="0"/>
    <Peak1D F1="0.457915" intensity="1.232345e-002" type="0"/>
    <Peak1D F1="0.387022" intensity="1.555954e-002" type="0"/>
    <Peak1D F1="0.212283" intensity="1.209477e-002" type="0"/>
    <Peak1D F1="-0.000154" intensity="1.776908e-001" type="0"/>
    <Peak1D F1="-2.216452" intensity="1.091621e-002" type="0"/>
  </PeakList1D>
</PeakList>
