# Supplementary material for: Photochemical Deracemization of 4,7-Diaza-1-isoindolinones by Unidirectional Hydrogen Atom Shuttling
Source: J Am Chem Soc. 2024 Dec 30;147(2):1434–9. doi: 10.1021/jacs.4c16053 (PMC11744763; doi:10.1021/jacs.4c16053)
Supplement: Supplementary file 2 — ja4c16053_si_002.zip [file ja4c16053_si_002.zip › NMR/1b/1H/pdata/1/peakrng]

P    #regions in PPM
# 2024-11-11 09:35:40 +0100  nmrsu@HP
# low field   high field   mi   maxi
  16.0956401824951  -3.92990094496812  0.000  10000.000  # for region 1
