# Supplementary material for: Photochemical Deracemization of 4,7-Diaza-1-isoindolinones by Unidirectional Hydrogen Atom Shuttling
Source: J Am Chem Soc. 2024 Dec 30;147(2):1434–9. doi: 10.1021/jacs.4c16053 (PMC11744763; doi:10.1021/jacs.4c16053)
Supplement: Supplementary file 2 — ja4c16053_si_002.zip [file ja4c16053_si_002.zip › NMR/1b/1H/shimvalues]

# Mon Nov 11 09:35:35 2024
#$$PROBEID=2
#$$PROBEINFO=5 mm PABBO BB/19F-1H/D Z-GRD Z108618/0777
#$$PICSINFO=Z108618_0777_02.par
#$$SHIMID=313232
#
# Active Shim Gradients
#
Z           		-950            
Z2          		-1238           
Z3          		-3926           
Z4          		-1394           
Z5          		3713            
Z6          		20426           
X           		-1935           
XZ          		1723            
XZ2         		-5427           
XZ3         		2859            
Y           		-1951           
YZ          		221             
YZ2         		-5982           
YZ3         		2277            
XY          		801             
XYZ         		12185           
(X2-Y2)     		122             
(X2-Y2)Z    		9501            
X3          		-6108           
Y3          		-3182           
#
# Lock Parameter
#
FIELD		961.569 
LOCKPHASE		90.000  
LOCKPOWER		-30.000 
LOCKGAIN		125.409 
LOCKDC		-51.000 
LOCKSHIFT		7.240   
LOOPGAIN		-12.000 
LOOPTIME		0.400   
LOOPFILTER		100.000 
#
IEEE64_VERSION_CODE 1
#
# Shim currents 
#
SHIM_SETTING [1 ]  -460.69144453   
SHIM_SETTING [2 ]  -612.57394186   
SHIM_SETTING [3 ]  -2064.91414288  
SHIM_SETTING [4 ]  -733.38828126   
SHIM_SETTING [5 ]  1952.90874818   
SHIM_SETTING [6 ]  -1017.81000000  
SHIM_SETTING [7 ]  906.29800000    
SHIM_SETTING [8 ]  -2854.81600000  
SHIM_SETTING [9 ]  63.95200000     
SHIM_SETTING [10]  421.38600000    
SHIM_SETTING [11]  -1026.22600000  
SHIM_SETTING [12]  116.24600000    
SHIM_SETTING [13]  -3146.34800000  
SHIM_SETTING [14]  1197.71800000   
SHIM_SETTING [15]  10743.92100000  
SHIM_SETTING [16]  4997.42500000   
SHIM_SETTING [17]  1503.96600000   
SHIM_SETTING [18]  6409.33200000   
SHIM_SETTING [19]  -3212.60800000  
SHIM_SETTING [20]  -1673.70500000  
