# Supplementary material for: Photochemical Deracemization of 4,7-Diaza-1-isoindolinones by Unidirectional Hydrogen Atom Shuttling
Source: J Am Chem Soc. 2024 Dec 30;147(2):1434–9. doi: 10.1021/jacs.4c16053 (PMC11744763; doi:10.1021/jacs.4c16053)
Supplement: Supplementary file 2 — ja4c16053_si_002.zip [file ja4c16053_si_002.zip › NMR/2a/13C/audita.txt]

##TITLE= Audit trail, TOPSPIN		Version 3.2
##JCAMPDX= 5.01
##ORIGIN= Bruker BioSpin GmbH
##OWNER= nmrsu
$$ C:/data/akbach/nmr/PF-1-199-full/11/audita.txt
##AUDIT TRAIL=  $$ (NUMBER, WHEN, WHO, WHERE, PROCESS, VERSION, WHAT)
(   1,<2024-02-24 09:11:10.698 +0100>,<nmrsu>,<HP>,<go>,<TOPSPIN 3.2>,
      <created by zg
	started at 2024-02-24 07:58:53.702 +0100,
	POWCHK enabled, PULCHK disabled,
       configuration hash MD5:
       5E BB 85 57 50 2D B0 0B D1 69 44 25 EA C1 06 6D
       data hash MD5: 64K
       DB 4F 84 7B 39 7D 95 4B EC 54 AF 3E 0F 85 F8 AF>)
(   2,<2024-02-24 09:11:11.556 +0100>,<nmrsu>,<HP>,<audit>,<TOPSPIN 3.2>,
      <user comment:
       ICON-NMR User ID: akbach
       data hash MD5: 64K
       DB 4F 84 7B 39 7D 95 4B EC 54 AF 3E 0F 85 F8 AF>)
##END=

$$ hash MD5
$$ 07 51 9E 28 67 64 2F 4E C3 31 90 91 79 37 2E 6F
