# Supplementary material for: Photochemical Deracemization of 4,7-Diaza-1-isoindolinones by Unidirectional Hydrogen Atom Shuttling
Source: J Am Chem Soc. 2024 Dec 30;147(2):1434–9. doi: 10.1021/jacs.4c16053 (PMC11744763; doi:10.1021/jacs.4c16053)
Supplement: Supplementary file 2 — ja4c16053_si_002.zip [file ja4c16053_si_002.zip › NMR/2a/1H/audita.txt]

##TITLE= Audit trail, TOPSPIN		Version 3.2
##JCAMPDX= 5.01
##ORIGIN= Bruker BioSpin GmbH
##OWNER= nmrsu
$$ C:/data/akbach/nmr/PF-1-199-full/10/audita.txt
##AUDIT TRAIL=  $$ (NUMBER, WHEN, WHO, WHERE, PROCESS, VERSION, WHAT)
(   1,<2024-02-24 07:57:57.948 +0100>,<nmrsu>,<HP>,<go>,<TOPSPIN 3.2>,
      <created by zg
	started at 2024-02-24 07:56:23.723 +0100,
	POWCHK enabled, PULCHK disabled,
       configuration hash MD5:
       5E BB 85 57 50 2D B0 0B D1 69 44 25 EA C1 06 6D
       data hash MD5: 64K
       E9 9A 74 56 79 54 01 FA F1 1B 49 13 C3 47 FA 9A>)
(   2,<2024-02-24 07:57:58.338 +0100>,<nmrsu>,<HP>,<audit>,<TOPSPIN 3.2>,
      <user comment:
       ICON-NMR User ID: akbach
       data hash MD5: 64K
       E9 9A 74 56 79 54 01 FA F1 1B 49 13 C3 47 FA 9A>)
##END=

$$ hash MD5
$$ C3 1C C3 8C 9F A1 A0 FF 53 3F 6F 34 C8 34 07 5C
