# Supplementary material for: Photochemical Deracemization of 4,7-Diaza-1-isoindolinones by Unidirectional Hydrogen Atom Shuttling
Source: J Am Chem Soc. 2024 Dec 30;147(2):1434–9. doi: 10.1021/jacs.4c16053 (PMC11744763; doi:10.1021/jacs.4c16053)
Supplement: Supplementary file 2 — ja4c16053_si_002.zip [file ja4c16053_si_002.zip › NMR/2a/1H/pdata/1/outd]

##TITLE= Parameter file, TOPSPIN		Version 3.2
##JCAMPDX= 5.0
##DATATYPE= Parameter Values
##NPOINTS= 1	$$ modification sequence number
##ORIGIN= Bruker BioSpin GmbH
##OWNER= nmrsu
$$ 2024-02-24 07:53:32.669 +0100  nmrsu@HP
$$ C://data/akbach/nmr/PF-1-199-full/10/pdata/1/outd
$$ process C:\Bruker\TopSpin3.2\prog\mod\xwish3.exe
##$CURPLOT= <HP LaserJet 1020>
##$CURPRIN= <$HP LaserJet 1020>
##$DFORMAT= <normdp>
##$LAYOUT= <+/1D_H.xwp>
##$LFORMAT= <normlp>
##$PFORMAT= <normpl>
##END=
