# Supplementary material for: Photochemical Deracemization of 4,7-Diaza-1-isoindolinones by Unidirectional Hydrogen Atom Shuttling
Source: J Am Chem Soc. 2024 Dec 30;147(2):1434–9. doi: 10.1021/jacs.4c16053 (PMC11744763; doi:10.1021/jacs.4c16053)
Supplement: Supplementary file 2 — ja4c16053_si_002.zip [file ja4c16053_si_002.zip › NMR/2a-Me/13C/audita.txt]

##TITLE= Audit trail, TopSpin 3.6.2
##JCAMPDX= 5.01
##ORIGIN= Bruker BioSpin GmbH
##OWNER= nmrsu
$$ C:/data/akbach/nmr/PF-1-277-full/11/audita.txt
##AUDIT TRAIL=  $$ (NUMBER, WHEN, WHO, WHERE, PROCESS, VERSION, WHAT)
(   1,<2024-04-26 05:09:15.050 +0200>,<nmrsu>,<DESKTOP-905HGCL>,<go4>,<TopSpin 3.6.2>,
      <created by zg
	started at 2024-04-26 03:42:24.271 +0200,
	POWCHK enabled, PULCHK disabled,
       configuration hash MD5:
       AD DC FF 1D 00 D1 E3 1E A0 AF 64 95 7E A8 C4 F4
       data hash MD5: 64K
       B2 28 03 BD 98 82 84 00 32 F0 ED 28 C9 FC 17 BB>)
(   2,<2024-04-26 05:09:15.112 +0200>,<nmrsu>,<DESKTOP-905HGCL>,<audit>,<TopSpin 3.6.2>,
      <user comment:
       ICON-NMR User ID: akbach
       data hash MD5: 64K
       B2 28 03 BD 98 82 84 00 32 F0 ED 28 C9 FC 17 BB>)
##END=

$$ hash MD5
$$ 2D 1F D7 14 9F BB 79 65 2F EE 0F 3F F6 D6 AE 0C
