# Supplementary material for: Photochemical Deracemization of 4,7-Diaza-1-isoindolinones by Unidirectional Hydrogen Atom Shuttling
Source: J Am Chem Soc. 2024 Dec 30;147(2):1434–9. doi: 10.1021/jacs.4c16053 (PMC11744763; doi:10.1021/jacs.4c16053)
Supplement: Supplementary file 2 — ja4c16053_si_002.zip [file ja4c16053_si_002.zip › NMR/2a-Me/13C/shimvalues]

# Fri Apr 26 05:09:14 2024
#$$PROBEIDENTIFIER=Z124646_0001
#$$PROBENAME=CP QNP 500S2 F/P/C/SI-H-D-05 Z
#$$SHIMID=292722
#
# Active Shim Gradients
#
Z           		-941            
Z2          		3074            
Z3          		-4326           
Z4          		-14362          
Z5          		-6680           
Z6          		-171            
Z7          		-3600           
Z8          		0               
X           		-11043          
XZ          		-4024           
XZ2         		-1950           
XZ3         		2571            
XZ4         		211             
XZ5         		14109           
Y           		-8385           
YZ          		1830            
YZ2         		-1488           
YZ3         		794             
YZ4         		-2218           
YZ5         		-19513          
XY          		-6240           
XYZ         		4582            
XYZ2        		2469            
XYZ3        		-1041           
XYZ4        		-3558           
XYZ5        		0               
(X2-Y2)     		-198            
(X2-Y2)Z    		-3164           
(X2-Y2)Z2   		218             
(X2-Y2)Z3   		2002            
(X2-Y2)Z4   		-636            
(X2-Y2)Z5   		0               
X3          		3630            
X3Z         		5447            
Y3          		3476            
Y3Z         		630             
#
# Lock Parameter
#
FIELD		-8261.671
LOCKPHASE		98.800  
LOCKPOWER		-30.000 
LOCKGAIN		151.893 
LOCKDC		-75.000 
LOCKSHIFT		7.240   
LOOPGAIN		-12.000 
LOOPTIME		0.400   
LOOPFILTER		100.000 
#
IEEE64_VERSION_CODE 1
#
# Shim currents 
#
SHIM_SETTING [1 ]  -1454.48317412  
SHIM_SETTING [2 ]  1041.58084274   
SHIM_SETTING [3 ]  -8060.20472267  
SHIM_SETTING [4 ]  10551.07815308  
SHIM_SETTING [5 ]  -11001.79011036 
SHIM_SETTING [6 ]  2268.21331965   
SHIM_SETTING [7 ]  -23757.34730275 
SHIM_SETTING [8 ]  -2654.10179821  
SHIM_SETTING [9 ]  -8787.91619976  
SHIM_SETTING [10]  -311.67089941   
SHIM_SETTING [11]  0.00000000      
SHIM_SETTING [12]  2846.80400000   
SHIM_SETTING [13]  4106.12400000   
SHIM_SETTING [14]  -881.65100000   
SHIM_SETTING [15]  -8596.17952295  
SHIM_SETTING [16]  -14992.40452295 
SHIM_SETTING [17]  -11341.46000000 
SHIM_SETTING [18]  -8648.15400000  
SHIM_SETTING [19]  10742.13581177  
SHIM_SETTING [20]  -19684.75718823 
SHIM_SETTING [21]  -1890.12400000  
SHIM_SETTING [22]  1480.83100000   
SHIM_SETTING [23]  -3218.32000000  
SHIM_SETTING [24]  3773.60500000   
SHIM_SETTING [25]  702.62600000    
SHIM_SETTING [26]  -1886.39800000  
SHIM_SETTING [27]  4402.29000000   
SHIM_SETTING [28]  -14634.74811926 
SHIM_SETTING [29]  -5661.89100000  
SHIM_SETTING [30]  -5628.06000000  
SHIM_SETTING [31]  -9482.04500000  
SHIM_SETTING [32]  -6184.12511926  
SHIM_SETTING [33]  594.38600000    
SHIM_SETTING [34]  -7032.60100000  
SHIM_SETTING [35]  -602.59800000   
SHIM_SETTING [36]  -8379.53000000  
SHIM_SETTING [37]  13404.04104706  
SHIM_SETTING [38]  -23850.79695294 
SHIM_SETTING [39]  -929.82900000   
SHIM_SETTING [40]  0.00000000      
