# Supplementary material for: Photochemical Deracemization of 4,7-Diaza-1-isoindolinones by Unidirectional Hydrogen Atom Shuttling
Source: J Am Chem Soc. 2024 Dec 30;147(2):1434–9. doi: 10.1021/jacs.4c16053 (PMC11744763; doi:10.1021/jacs.4c16053)
Supplement: Supplementary file 2 — ja4c16053_si_002.zip [file ja4c16053_si_002.zip › NMR/2a-Me/1H/audita.txt]

##TITLE= Audit trail, TOPSPIN		Version 3.2
##JCAMPDX= 5.01
##ORIGIN= Bruker BioSpin GmbH
##OWNER= nmrsu
$$ C:/data/akbach/nmr/PF-1-277-full/10/audita.txt
##AUDIT TRAIL=  $$ (NUMBER, WHEN, WHO, WHERE, PROCESS, VERSION, WHAT)
(   1,<2024-04-26 22:23:19.274 +0200>,<nmrsu>,<HP>,<go>,<TOPSPIN 3.2>,
      <created by zg
	started at 2024-04-26 22:21:44.987 +0200,
	POWCHK enabled, PULCHK disabled,
       configuration hash MD5:
       73 8A 73 66 AB C5 F7 1D DA 05 A1 7B 7F BF 38 E3
       data hash MD5: 64K
       07 69 1B 39 76 41 4E C2 C9 8E 86 0A AC 50 A4 33>)
(   2,<2024-04-26 22:23:20.366 +0200>,<nmrsu>,<HP>,<audit>,<TOPSPIN 3.2>,
      <user comment:
       ICON-NMR User ID: akbach
       data hash MD5: 64K
       07 69 1B 39 76 41 4E C2 C9 8E 86 0A AC 50 A4 33>)
##END=

$$ hash MD5
$$ BC 4F 98 4E DE AD B7 62 AE 7D 1C 54 6A 37 ED 46
