# Supplementary material for: Photochemical Deracemization of 4,7-Diaza-1-isoindolinones by Unidirectional Hydrogen Atom Shuttling
Source: J Am Chem Soc. 2024 Dec 30;147(2):1434–9. doi: 10.1021/jacs.4c16053 (PMC11744763; doi:10.1021/jacs.4c16053)
Supplement: Supplementary file 2 — ja4c16053_si_002.zip [file ja4c16053_si_002.zip › NMR/2a-Me/1H/pdata/1/auditp.txt]

##TITLE= Audit trail, TOPSPIN		Version 3.2
##JCAMPDX= 5.01
##ORIGIN= Bruker BioSpin GmbH
##OWNER= nmrsu
$$ C:/data/akbach/nmr/PF-1-277-full/10/pdata/1/auditp.txt
##AUDIT TRAIL=  $$ (NUMBER, WHEN, WHO, WHERE, PROCESS, VERSION, WHAT)
(   1,<2024-04-26 22:23:19.274 +0200>,<nmrsu>,<HP>,<go>,<TOPSPIN 3.2>,
      <created by zg
	started at 2024-04-26 22:21:44.987 +0200,
	POWCHK enabled, PULCHK disabled,
       configuration hash MD5:
       73 8A 73 66 AB C5 F7 1D DA 05 A1 7B 7F BF 38 E3
       data hash MD5: 64K
       07 69 1B 39 76 41 4E C2 C9 8E 86 0A AC 50 A4 33>)
(   2,<2024-04-26 22:23:20.366 +0200>,<nmrsu>,<HP>,<audit>,<TOPSPIN 3.2>,
      <user comment:
       ICON-NMR User ID: akbach
       data hash MD5: 64K
       07 69 1B 39 76 41 4E C2 C9 8E 86 0A AC 50 A4 33>)
(   3,<2024-04-26 22:23:23.845 +0200>,<nmrsu>,<HP>,<proc1d>,<TOPSPIN 3.2>,
      <Start of raw data processing
       ef LB = 0.3 FT_mod = 6 PKNL = 1 SI = 64K 
       data hash MD5: 64K
       E2 48 D7 23 56 AF 50 71 77 04 09 70 16 1E AA AB>)
(   4,<2024-04-26 22:23:24.500 +0200>,<nmrsu>,<HP>,<proc1d>,<TOPSPIN 3.2>,
      <apk 
       data hash MD5: 64K
       DE B3 77 B1 DF CC B3 65 8D B6 FC FE 99 D5 FC 42>)
(   5,<2024-04-26 22:23:24.687 +0200>,<nmrsu>,<HP>,<proc1d>,<TOPSPIN 3.2>,
      <abs ABSG = 5 
       data hash MD5: 64K
       90 A1 22 0A D2 50 06 80 F8 AD 86 A4 36 87 B8 30>)
##END=

$$ hash MD5
$$ CA 73 A1 03 09 18 A8 BF CC 59 BD 29 28 6A 9C 56
