# Supplementary material for: Photochemical Deracemization of 4,7-Diaza-1-isoindolinones by Unidirectional Hydrogen Atom Shuttling
Source: J Am Chem Soc. 2024 Dec 30;147(2):1434–9. doi: 10.1021/jacs.4c16053 (PMC11744763; doi:10.1021/jacs.4c16053)
Supplement: Supplementary file 2 — ja4c16053_si_002.zip [file ja4c16053_si_002.zip › NMR/2a-Me/1H/pdata/1/intrng]

P 0
8.854010   8.421329
7.463993   6.668911
6.668606   6.279926
4.892048   4.573648
4.187108   3.916988
3.586061   2.838953
2.101012   1.700416
1.700110   0.527961
