# Supplementary material for: Photochemical Deracemization of 4,7-Diaza-1-isoindolinones by Unidirectional Hydrogen Atom Shuttling
Source: J Am Chem Soc. 2024 Dec 30;147(2):1434–9. doi: 10.1021/jacs.4c16053 (PMC11744763; doi:10.1021/jacs.4c16053)
Supplement: Supplementary file 2 — ja4c16053_si_002.zip [file ja4c16053_si_002.zip › NMR/2b/13C/audita.txt]

##TITLE= Audit trail, TOPSPIN		Version 3.2
##JCAMPDX= 5.01
##ORIGIN= Bruker BioSpin GmbH
##OWNER= nmrsu
$$ C:/data/akbach/nmr/PF-1-217-full/11/audita.txt
##AUDIT TRAIL=  $$ (NUMBER, WHEN, WHO, WHERE, PROCESS, VERSION, WHAT)
(   1,<2024-02-24 13:45:55.793 +0100>,<nmrsu>,<HP>,<go>,<TOPSPIN 3.2>,
      <created by zg
	started at 2024-02-24 12:33:38.845 +0100,
	POWCHK enabled, PULCHK disabled,
       configuration hash MD5:
       5E BB 85 57 50 2D B0 0B D1 69 44 25 EA C1 06 6D
       data hash MD5: 64K
       0C D9 F3 8E 40 C6 B0 28 BF 58 77 33 ED 24 E7 1D>)
(   2,<2024-02-24 13:45:57.072 +0100>,<nmrsu>,<HP>,<audit>,<TOPSPIN 3.2>,
      <user comment:
       ICON-NMR User ID: akbach
       data hash MD5: 64K
       0C D9 F3 8E 40 C6 B0 28 BF 58 77 33 ED 24 E7 1D>)
##END=

$$ hash MD5
$$ 79 BB 9C B0 94 76 7B 12 A0 08 49 4D EF 0A D6 78
