# Supplementary material for: Photochemical Deracemization of 4,7-Diaza-1-isoindolinones by Unidirectional Hydrogen Atom Shuttling
Source: J Am Chem Soc. 2024 Dec 30;147(2):1434–9. doi: 10.1021/jacs.4c16053 (PMC11744763; doi:10.1021/jacs.4c16053)
Supplement: Supplementary file 3 — ja4c16053_si_003.zip [file ja4c16053_si_003.zip › to_zip/1b/s0.xyz]

  56
      -1300.77008800
 C         -3.9295413066        1.7060574250        1.0907307522
 C         -3.2633207055        0.8369811084        0.2247021313
 C         -2.3584632375        1.3497773544       -0.7005913543
 C         -2.1177341847        2.7149091701       -0.7558363921
 C         -2.7678766428        3.5715690093        0.1209293142
 C         -3.6726170329        3.0653666410        1.0473816399
 C         -3.5973161068       -0.6078565318        0.2744229753
 O         -4.7132858236       -0.9701998434        0.5845256343
 C         -2.5637885419       -1.6323465636       -0.0462185688
 C         -1.2040407566       -1.5223438643        0.2137557830
 C         -0.2989388190       -2.5668506332        0.0408910961
 C         -0.7213855518       -3.7882090356       -0.4598714103
 C         -2.0711383902       -3.9193777472       -0.7567330279
 C         -2.9678308338       -2.8772884538       -0.5368556138
 N          0.9497102400       -2.1357295727        0.4472000181
 C          0.7797069572       -0.9157614666        0.8063460450
 O         -0.5031153086       -0.4792356854        0.7082934492
 C          1.7649796102        0.0351552893        1.4156243226
 C          3.2036112705       -0.4701510903        1.2362678201
 C          3.8966623582       -0.1683125123       -0.1013935725
 C          3.7776764564        1.3198892150       -0.4021787487
 C          2.3089204158        1.7278699733       -0.4969494021
 C          1.6335982012        1.4663789601        0.8619472679
 C          1.6064361035        0.9091189132       -1.5739224070
 N          2.0910092207       -0.3217895289       -1.8042860107
 C          3.3058917802       -0.9229815150       -1.2911206010
 C          1.4346968221        0.0633230593        2.9216606297
 C          5.3625262292       -0.5752470476        0.0303579556
 C          2.1966367716        3.2142387359       -0.8200176665
 O          0.6247962911        1.3287496384       -2.1760182800
 H          3.7999147313        0.0213254724        2.0119549016
 H          3.2520947947       -1.5406714914        1.4500609116
 H          4.2628417504        1.9054749054        0.3859637436
 H          4.2989110391        1.5588355422       -1.3361227278
 H          2.1228970252        2.1295014201        1.5827502971
 H          0.5872009213        1.7795913979        0.8303219385
 H          1.1613173290        3.5525409196       -0.8299703668
 H          2.7302645950        3.7939318995       -0.0650604176
 H          2.6387524545        3.4463621802       -1.7900070287
 H          5.9243147743       -0.3239194620       -0.8710044392
 H          5.8329001518       -0.0627608675        0.8710156233
 H          5.4619790396       -1.6498787988        0.1985685740
 H          1.5955506962       -0.8524357915       -2.5066069612
 H          0.4263530044        0.4339090902        3.1085761776
 H          1.5212836470       -0.9313941428        3.3611476749
 H          2.1345191093        0.7224457498        3.4364320265
 H         -0.0268983624       -4.6043874698       -0.6077677135
 H         -2.4417902778       -4.8547096254       -1.1537327447
 H         -4.0154783300       -3.0314969985       -0.7577445984
 H         -1.8514501520        0.6974701749       -1.3988686443
 H         -1.4131855593        3.1023751207       -1.4784416795
 H         -2.5705290102        4.6352338958        0.0835367041
 H         -4.1787092579        3.7319994099        1.7332144441
 H         -4.6372841298        1.3132439478        1.8091869020
 H          3.0938857003       -1.9577821160       -1.0175158192
 H          4.0493717563       -0.9465143560       -2.0953724001
