# Supplementary material for: Photochemical Deracemization of 4,7-Diaza-1-isoindolinones by Unidirectional Hydrogen Atom Shuttling
Source: J Am Chem Soc. 2024 Dec 30;147(2):1434–9. doi: 10.1021/jacs.4c16053 (PMC11744763; doi:10.1021/jacs.4c16053)
Supplement: Supplementary file 3 — ja4c16053_si_003.zip [file ja4c16053_si_003.zip › to_zip/1b/dftmrci_singlet.out]

 Compiled with: 
 Intel(R) Fortran Intel(R) 64 Compiler for applications running on Intel(R) 64, 
 Version 19.1.2.254 Build 20200623
 Options used : 
 -I/include -L /usr/lib/intel/ps-xe-2020/compilers_and_libraries_2020/linux/lib/
 intel64 -Xlinker -rpath -Xlinker /usr/lib/intel/ps-xe-2020/compilers_and_librar
 ies_2020/linux/lib/intel64 -L /usr/lib/intel/ps-xe-2020/compilers_and_libraries
 _2020/linux/mkl/lib/intel64 -Xlinker -rpath -Xlinker /usr/lib/intel/ps-xe-2020/
 compilers_and_libraries_2020/linux/mkl/lib/intel64 -O3 -march=core-avx2 -align 
 array64byte -fma -ftz -fomit-frame-pointer -assume byterecl -DOMPDOT -traceback
  -qopenmp -qopenmp-link=static -static -static-intel -c -o main.o
 Number of OpenMP Threads:           12
 
          ****************************************
          *                                      *
          *              M R - C I               *
          *        S.Grimme & M.Waletzke         *
          *        Universitaet Muenster         *
          *             1998-2000                *
          *                                      *
          *   Improved and MPI parallel Version  *
          *          Code Maintenance            *
          *          M. Kleinschmidt             *
          *       Universitaet Duesseldorf       *
          *             2000-                    *
          *                                      *
          *     Redesigned DFTCI Hamiltonian     *
          *               R2016                  *
          *             I. Lyskov                *
          *       Universitaet Duesseldorf       *
          *             2014-2016                *
          *                                      *
          *     Redesigned DFTCI Hamiltonians    *
          *          R2017 and R2018             *
          *   extension to Doublets & Quartets   *
          *               A. Heil                *
          *       Universitaet Duesseldorf       *
          *             2015-2018                *
          *                                      *
          *     Redesigned DFTCI Hamiltonian     *
          *               R2022                  *
          *      D.R. Dombrowski & T. Schulz     *
          *       Universitaet Duesseldorf       *
          *             2019-2023                *
          *                                      *
          *       OpenMP Parallel Version        *
          *             T. Schulz                *
          *       Universitaet Duesseldorf       *
          *             2019-2023                *
          ****************************************
                                                  
           cite DFT/MRCI or MRCI work as:         
             S.Grimme & M.Waletzke,               
             J. Chem. Phys., 111, (1999), 5645    
           cite MPI parallel CI as:               
             M. Kleinschmidt, C. M. Marian,       
             S.Grimme & M.Waletzke                
             J. Chem. Phys., 130, (2009), 044708  
           cite redesigned hamiltonian R2016 as:  
             I.Lyskov, M.Kleinschmidt, C.M.Marian 
             J. Chem. Phys. 144, 034104 (2016)    
           cite redesigned hamiltonian R2017 as:  
             A. Heil, C.M.Marian                  
             J. Chem. Phys. 147, 194104 (2017)    
           cite redesigned hamiltonian R2018 as:  
             A. Heil, M.Kleinschmidt, C.M.Marian  
             J. Chem. Phys.  149, 164106(2018)    
           cite redesigned hamiltonian R2022 as:  
             D.R.Dombrowski, T.Schulz,  M.Kleinschmidt, C.M.Marian
             J. Phys. Chem. A 2023, 127, 8, 2011–2025
           cite MR-MP2 work as:                   
             S.Grimme & M.Waletzke,               
             Phys. Chem. Chem. Phys.,             
             2, (2000), 2075.                     
           cite MR-MP/34 work as:                 
             S.Grimme & M. Parac & M.Waletzke,    
             Chem. Phys. Lett., 334 (2001), 99.   
           cite MR-MPn work as:                   
             S.Grimme & M. Parac & M.Waletzke     
             unpublished.                         
 
 
 current program limitations:
 maximum # open shells          10
           8 -tuple excitations rel. to HF/DFT determinant
 
         input keywords: 
 $end
         end of input file
 
 $orca
        use ORCA input instead of Turbomole-style
 $interface
        convert ORCA input to Turbomole-style and exit
 $method <string>
         <string> may be one of the following options:
         none
         srmp2
         dftci
         refgen <string2>
         mp2 <string2>
         mp3 <string2>
         mp4 <string2>
         mp=<integer> <string2>
         ci
         <string2> selects a fockoperator for mrmp.
         possible choices are:
             g0 (recommended)
             g1
             g3
 $hamiltonian <string>
       <string> selects the dftci operator
       possible choices are:
          original (default if not specified) 
            original parametrization by S. Grimme
            singlet and triplet only!
          R2016
            redesigned hamiltonian by I. Lyskov
            singlet, triplet and quintet!
          R2017
            redesigned hamiltonian by A. Heil 2017
            singlet, doublet, triplet, quartet and quintet!
          R2018
            redesigned hamiltonian by A. Heil 2018
            singlet, doublet, triplet, quartet and quintet!
          R2022
          redesigned hamiltonian by D. Dombrowski 2022
            singlet, doublet, triplet, quartet and quintet!
       see documentation for details of the hamiltonians
 $dftparam <string>
       specify parameters for dftci hamiltonian    
       possible choices are:
           standard (default) 
             parameters optimized for 
             standard selection ($esel=1.0)
           short
             parameters optimized for 
             short selection ($esel=0.8)
           manual
            explicit specification of parameters
            5 parameters c1-c5 (free-format floats)
            are required in the next line!
 $esel=<real>
       Energy cut-off in H if $selector eps.
       Selection threshold in muH if $selector mp2 ..
       MP2 amplitude threshold if $method refgen ..
       The default is $esel=1.
 $esel  <string>
       Alternative specification of energy cut-off
       possible choices are:
           standard
             (equivalent to $esel=1.0)
           short
             (equivalent to $esel=0.8)
 $selector <string>
       Configuration selector type.
    <string>=eps (default) an orbital energy gap type
       selection as described in the JCP paper is
       used. The cutoff is $esel H above the highest
       root in the reference space.
    <string>=eps ground, similar but cutoff is 
       applied above the ground state
       Full MR-SD spaces should be generated
       with <string>=eps and $esel=<big number>.
    <string>=mp2 g0, mp2 g1 or mp2 g3
       the old MRDCI type selector
       with MP2 diagonal elements instead of Epstein-
       Nesbet is used.
 $roots <integer(s)> 
       # of roots in irreps n1 n2 n3 ... n8
 $mul=<integer>
       Multiplicity (s=1, d=2, t=3, q=4...). Default=1
 $ciref <integer1> <integer3> <integer3>
       Do a CI reference space with <integer1> e- in
       in <integer2> orbitals and a maximum <integer3>
       excitations. If the next card does not
       contain a set of <integer2> mo numbers, the
       frontier orbitals are taken.
 $nref=<integer>
      # of reference configurations. The
       configurations follow on next nn cards.
       Must be the final input statement !!
       Optional statement (not needed with $ciref)
 $freeze <core energy thresh> <anticore energy thresh>
       Freezes occupied and virtual electrons, in a.u.
       Default: -3.0,  2.0
       Needs ORCA input
 $efreeze
  <orb1>,<orb2>-<orb5>,...
       Freezes orbitals explicitly. Separate orbitals
       by comma or more than one with dash
       For core and anticore orbitals. ORCA inp. req.
 $charge=<integer>
       Add or remove electrons from the base
       determinant occupation.
 $confinput <string>
       If <string>=mrdci: mrdci input (recommended).
       If <string>=occ: occupation number input style.
 $lshift=<real>
       Level shift in MR-MP2 in au.
 $startvector <string>
       Startvector for davidson.
       if <string>=previous, the converged vector
       from a previous (e.g. mp2) run is taken.
       Default (i.e. no input) is a mren2 procedure.
 $memint=<integer>
       Use memory (in Mb) for precalculated
       four-index integrals (default=256 Mb).
 $memvec=<integer>
       Use memory (in Mb) for vectors 
       (default=30000 Mb).
 $dmat
       <string>
       Calculate all densities and the t-densities
       between the reference state and all other
       states. The reference state is specified 
       by <string> (e.g. 1a1, 2b2u). The default
       (i.e. if <string> is missing) is the first 
       totally symmetric state.
 $nos 
       Calculate average natural orbitals which
       are written to file <nos>.
 $direct
       Direct calculation of H*c in CI.
       (default for #csf > 50000).
 $maxsafdisk=<integer>
       in CI: direct calculation if
       #SAF .gt. <integer>, otherwise disk
       (default:       200000 )
 $acthr=<real>
       Discard high-lying mos with eps > <real>
       (default=10.0/2.0 H).
 $sthr=<real>
       Print threshhold for important configurations.
 $rthr=<real>
       Select those reference configurations from the
       reference space which have a sum of weigths
       over all roots > <real>.
 $ncore=<integer>
       # of mos which are not specified in occ.number
       input.
 $prec=<real>
       Overall numerical precision (default=1).
       0.1 means higher, 10 lower precision.
 $print
       Print results from previous calculation.
 $mergerefsp <integer(s)> <stop>
       read the referemce spaces of calculations,
       done for other multiplicities,
       and ensure, that in all calculations,
       MO-odering and internal/external separation
       are consistent.
       if "stop" is given as last argument:
       stop after generating mosort info for merge
 $soselect <string1> [, <string2>, ...]
       additional selection of single excitations 
       <string> = off : no additional singles
                        (default)
       <string> = all : automatic selection of all
                        single excitations
       <string> = same: automatic selection of
                        single excitations with same
                        symmetry as the reference
       <string> = hso : automatic selection of
                        single excitations connected
                        by H_SO to a reference
       <string> = dipol:automatic selection of
                        single excitations connected
                        by a dipole (x,y,z-)operator
       <string> = int : single excitations into
                        internal orbitals only
                        (default)
       <string> = ext : single excitations into
                        all (internal and external)
                        orbitals
 $hfcis
        select all single excitations wrt. hf ref
        (implemented only for eps selector)
 $debugref [<int1> <int2> ...]
          reference CI vectors are printed.
          int1, int2, ... are the number of roots
          to be printed  (may be omitted -
          default: same as $roots)
 $phaser  WF phase will be adjusted: 
          largest coefficient is set positive.
          if 2 ore more coeffs. are within THRESH,
          the first one is chosen.
          THRESH may be given in the next line.
          default:   1.000000000000000E-005
 $stateshift <directory>
          energy shift of individual states in CI
          shift is given in next lines as:
          <root> <sym> <shift> <unit>
          e.g.:
          2 b1g 0.40 ev
 $shiftthresh=<real>
          threshold for discarding CI coefficients
          projection operator of state shift
          small values yield huge computation times!
          default:  1.000000000000000E-004
 $threadstat
          print more information about thread timings.
 
 
 running on xeon-02                                                         
 
  ------------- INPUT (standard io) -------------------
  the run will be performed with the following options:
  -----------------------------------------------------
 opt dmat direct pronly cfinpocc lnos auto imethod
 F F F F F F F          43
 imul imethod iorder ifockop istartvec nspref ncore
           1          43           0           0           0          45
           0
 memijkl ilowdir ilowdnr iseltype icharge
         256           1           1           0           0
 tsel acthr sthr rsel accfac lshift
   0.80   2.00   0.00  -1.00   1.00   0.00
  -----------------------------------------------------
  -----------------------------------------------------
 loading dftparams R2022 short
 c1-c5 :   4.595782   0.539010   0.458612   0.494915   0.662485
 =====================================================
 title: 
 $symmetry c1                                                                   
  
 =====================================================
 
          ******************************************
          *            integral read               *
          ******************************************

 naux              1804
 nmo                421
 loading binary eta array from file
 /mnt/group-bin/dftmrci-2023-06-13/kscihome//etafeldb.singlet                   
  
 bijk needs                    641  Mb
 
 loading RI-integrals from file bkji
 
 read bkji  : done
 read oneint: done         421          77         344         154
 
 mrdci style configuration input !
 mergerefsp =  F
 
          ******************************************
          *         properties of MOs and          *
          *            base determinant            *
          ******************************************

  lowest external mo          :          87
  anti-core neglect threshold :   2.00000000000000     

 typ nr (CI/TM) irrep   occ            <i|KS|i> (au/eV)
 D int   1   1   a      2.0     -1.28436      -34.95
 D int   2   2   a      2.0     -1.16662      -31.75
 D int   3   3   a      2.0     -1.16051      -31.58
 D int   4   4   a      2.0     -1.06160      -28.89
 D int   5   5   a      2.0     -1.05104      -28.60
 D int   6   6   a      2.0     -0.99387      -27.04
 D int   7   7   a      2.0     -0.97697      -26.58
 D int   8   8   a      2.0     -0.97090      -26.42
 D int   9   9   a      2.0     -0.92763      -25.24
 D int  10  10   a      2.0     -0.91703      -24.95
 D int  11  11   a      2.0     -0.88572      -24.10
 D int  12  12   a      2.0     -0.85784      -23.34
 D int  13  13   a      2.0     -0.85560      -23.28
 D int  14  14   a      2.0     -0.84747      -23.06
 D int  15  15   a      2.0     -0.80579      -21.93
 D int  16  16   a      2.0     -0.79421      -21.61
 D int  17  17   a      2.0     -0.79131      -21.53
 D int  18  18   a      2.0     -0.78719      -21.42
 D int  19  19   a      2.0     -0.76420      -20.80
 D int  20  20   a      2.0     -0.74097      -20.16
 D int  21  21   a      2.0     -0.73064      -19.88
 D int  22  22   a      2.0     -0.72029      -19.60
 D int  23  23   a      2.0     -0.70441      -19.17
 D int  24  24   a      2.0     -0.68825      -18.73
 D int  25  25   a      2.0     -0.66870      -18.20
 D int  26  26   a      2.0     -0.66314      -18.04
 D int  27  27   a      2.0     -0.64394      -17.52
 D int  28  28   a      2.0     -0.62050      -16.88
 D int  29  29   a      2.0     -0.60781      -16.54
 D int  30  30   a      2.0     -0.60228      -16.39
 D int  31  31   a      2.0     -0.59198      -16.11
 D int  32  32   a      2.0     -0.58249      -15.85
 D int  33  33   a      2.0     -0.57565      -15.66
 D int  34  34   a      2.0     -0.57190      -15.56
 D int  35  35   a      2.0     -0.56389      -15.34
 D int  36  36   a      2.0     -0.55003      -14.97
 D int  37  37   a      2.0     -0.54673      -14.88
 D int  38  38   a      2.0     -0.54040      -14.70
 D int  39  39   a      2.0     -0.53635      -14.59
 D int  40  40   a      2.0     -0.52759      -14.36
 D int  41  41   a      2.0     -0.51991      -14.15
 D int  42  42   a      2.0     -0.51089      -13.90
 D int  43  43   a      2.0     -0.50532      -13.75
 D int  44  44   a      2.0     -0.50344      -13.70
 D int  45  45   a      2.0     -0.49923      -13.58
 D int  46  46   a      2.0     -0.49725      -13.53
 D int  47  47   a      2.0     -0.48807      -13.28
 D int  48  48   a      2.0     -0.47865      -13.02
 D int  49  49   a      2.0     -0.47635      -12.96
 D int  50  50   a      2.0     -0.47128      -12.82
 D int  51  51   a      2.0     -0.46951      -12.78
 D int  52  52   a      2.0     -0.46656      -12.70
 D int  53  53   a      2.0     -0.46304      -12.60
 D int  54  54   a      2.0     -0.45110      -12.27
 D int  55  55   a      2.0     -0.44745      -12.18
 D int  56  56   a      2.0     -0.44599      -12.14
 D int  57  57   a      2.0     -0.44119      -12.01
 D int  58  58   a      2.0     -0.43851      -11.93
 D int  59  59   a      2.0     -0.43080      -11.72
 D int  60  60   a      2.0     -0.43030      -11.71
 D int  61  62   a      2.0     -0.42296      -11.51
 D int  62  64   a      2.0     -0.40841      -11.11
 D int  63  65   a      2.0     -0.40280      -10.96
 D int  64  66   a      2.0     -0.39901      -10.86
 D int  65  69   a      2.0     -0.37289      -10.15
 V int  66  61   a      2.0     -0.42391      -11.54
 V int  67  63   a      2.0     -0.41971      -11.42
 V int  68  67   a      2.0     -0.39432      -10.73
 V int  69  68   a      2.0     -0.37688      -10.26
 V int  70  70   a      2.0     -0.36580       -9.95
 V int  71  71   a      2.0     -0.32687       -8.89
 V int  72  72   a      2.0     -0.31898       -8.68
 V int  73  73   a      2.0     -0.31322       -8.52
 V int  74  74   a      2.0     -0.30028       -8.17
 V int  75  75   a      2.0     -0.29472       -8.02
 V int  76  76   a      2.0     -0.29212       -7.95
 V int  77  77   a      2.0     -0.28292       -7.70
 V int  78  78   a      0.0     -0.02555       -0.70
 V int  79  79   a      0.0      0.01721        0.47
 V int  80  80   a      0.0      0.03966        1.08
 V int  81  81   a      0.0      0.04258        1.16
 V int  82  82   a      0.0      0.06710        1.83
 V int  83  83   a      0.0      0.07353        2.00
 V int  84  84   a      0.0      0.07974        2.17
 V int  85  89   a      0.0      0.11790        3.21
 V int  86  90   a      0.0      0.12078        3.29
   ext  87  85   a      0.0      0.09953        2.71
   ext  88  86   a      0.0      0.10176        2.77
   ext  89  87   a      0.0      0.10982        2.99
   ext  90  88   a      0.0      0.11411        3.11
   ext  91  91   a      0.0      0.12295        3.35
   ext  92  92   a      0.0      0.12885        3.51
   ext  93  93   a      0.0      0.14792        4.03
   ext  94  94   a      0.0      0.15060        4.10
   ext  95  95   a      0.0      0.15676        4.27
   ext  96  96   a      0.0      0.15722        4.28
   ext  97  97   a      0.0      0.16355        4.45
   ext  98  98   a      0.0      0.16913        4.60
   ext  99  99   a      0.0      0.17158        4.67
   ext 100 100   a      0.0      0.17569        4.78
   ext 101 101   a      0.0      0.18323        4.99
   ext 102 102   a      0.0      0.18394        5.01
   ext 103 103   a      0.0      0.18989        5.17
   ext 104 104   a      0.0      0.19539        5.32
   ext 105 105   a      0.0      0.19956        5.43
   ext 106 106   a      0.0      0.20002        5.44
   ext 107 107   a      0.0      0.21284        5.79
   ext 108 108   a      0.0      0.21419        5.83
   ext 109 109   a      0.0      0.21860        5.95
   ext 110 110   a      0.0      0.22038        6.00
   ext 111 111   a      0.0      0.22472        6.11
   ext 112 112   a      0.0      0.23573        6.41
   ext 113 113   a      0.0      0.23888        6.50
   ext 114 114   a      0.0      0.24466        6.66
   ext 115 115   a      0.0      0.24850        6.76
   ext 116 116   a      0.0      0.25330        6.89
   ext 117 117   a      0.0      0.26340        7.17
   ext 118 118   a      0.0      0.26814        7.30
   ext 119 119   a      0.0      0.27400        7.46
   ext 120 120   a      0.0      0.28147        7.66
   ext 121 121   a      0.0      0.28997        7.89
   ext 122 122   a      0.0      0.29466        8.02
   ext 123 123   a      0.0      0.30218        8.22
   ext 124 124   a      0.0      0.30551        8.31
   ext 125 125   a      0.0      0.30853        8.40
   ext 126 126   a      0.0      0.32183        8.76
   ext 127 127   a      0.0      0.32737        8.91
   ext 128 128   a      0.0      0.33113        9.01
   ext 129 129   a      0.0      0.33710        9.17
   ext 130 130   a      0.0      0.34145        9.29
   ext 131 131   a      0.0      0.35176        9.57
   ext 132 132   a      0.0      0.35669        9.71
   ext 133 133   a      0.0      0.35931        9.78
   ext 134 134   a      0.0      0.36427        9.91
   ext 135 135   a      0.0      0.37202       10.12
   ext 136 136   a      0.0      0.37830       10.29
   ext 137 137   a      0.0      0.37922       10.32
   ext 138 138   a      0.0      0.38836       10.57
   ext 139 139   a      0.0      0.39566       10.77
   ext 140 140   a      0.0      0.40245       10.95
   ext 141 141   a      0.0      0.42533       11.57
   ext 142 142   a      0.0      0.42884       11.67
   ext 143 143   a      0.0      0.43766       11.91
   ext 144 144   a      0.0      0.45129       12.28
   ext 145 145   a      0.0      0.45982       12.51
   ext 146 146   a      0.0      0.47338       12.88
   ext 147 147   a      0.0      0.48437       13.18
   ext 148 148   a      0.0      0.48935       13.32
   ext 149 149   a      0.0      0.49485       13.47
   ext 150 150   a      0.0      0.49716       13.53
   ext 151 151   a      0.0      0.50037       13.62
   ext 152 152   a      0.0      0.50412       13.72
   ext 153 153   a      0.0      0.51240       13.94
   ext 154 154   a      0.0      0.51328       13.97
   ext 155 155   a      0.0      0.52417       14.26
   ext 156 156   a      0.0      0.53053       14.44
   ext 157 157   a      0.0      0.54040       14.70
   ext 158 158   a      0.0      0.54226       14.76
   ext 159 159   a      0.0      0.54829       14.92
   ext 160 160   a      0.0      0.55268       15.04
   ext 161 161   a      0.0      0.55535       15.11
   ext 162 162   a      0.0      0.56392       15.35
   ext 163 163   a      0.0      0.56597       15.40
   ext 164 164   a      0.0      0.57192       15.56
   ext 165 165   a      0.0      0.57887       15.75
   ext 166 166   a      0.0      0.58867       16.02
   ext 167 167   a      0.0      0.59516       16.20
   ext 168 168   a      0.0      0.60339       16.42
   ext 169 169   a      0.0      0.60746       16.53
   ext 170 170   a      0.0      0.61451       16.72
   ext 171 171   a      0.0      0.62095       16.90
   ext 172 172   a      0.0      0.63282       17.22
   ext 173 173   a      0.0      0.63804       17.36
   ext 174 174   a      0.0      0.64732       17.61
   ext 175 175   a      0.0      0.65243       17.75
   ext 176 176   a      0.0      0.65509       17.83
   ext 177 177   a      0.0      0.66299       18.04
   ext 178 178   a      0.0      0.67214       18.29
   ext 179 179   a      0.0      0.67507       18.37
   ext 180 180   a      0.0      0.68121       18.54
   ext 181 181   a      0.0      0.68580       18.66
   ext 182 182   a      0.0      0.68646       18.68
   ext 183 183   a      0.0      0.69541       18.92
   ext 184 184   a      0.0      0.70485       19.18
   ext 185 185   a      0.0      0.70650       19.22
   ext 186 186   a      0.0      0.71358       19.42
   ext 187 187   a      0.0      0.72194       19.64
   ext 188 188   a      0.0      0.72551       19.74
   ext 189 189   a      0.0      0.72933       19.85
   ext 190 190   a      0.0      0.73026       19.87
   ext 191 191   a      0.0      0.73530       20.01
   ext 192 192   a      0.0      0.74214       20.19
   ext 193 193   a      0.0      0.74373       20.24
   ext 194 194   a      0.0      0.74891       20.38
   ext 195 195   a      0.0      0.75436       20.53
   ext 196 196   a      0.0      0.75580       20.57
   ext 197 197   a      0.0      0.75839       20.64
   ext 198 198   a      0.0      0.76552       20.83
   ext 199 199   a      0.0      0.77049       20.97
   ext 200 200   a      0.0      0.77185       21.00
   ext 201 201   a      0.0      0.77455       21.08
   ext 202 202   a      0.0      0.77726       21.15
   ext 203 203   a      0.0      0.78048       21.24
   ext 204 204   a      0.0      0.78106       21.25
   ext 205 205   a      0.0      0.78294       21.30
   ext 206 206   a      0.0      0.78769       21.43
   ext 207 207   a      0.0      0.79103       21.53
   ext 208 208   a      0.0      0.79402       21.61
   ext 209 209   a      0.0      0.79736       21.70
   ext 210 210   a      0.0      0.79981       21.76
   ext 211 211   a      0.0      0.80044       21.78
   ext 212 212   a      0.0      0.80426       21.89
   ext 213 213   a      0.0      0.80957       22.03
   ext 214 214   a      0.0      0.81226       22.10
   ext 215 215   a      0.0      0.81447       22.16
   ext 216 216   a      0.0      0.81751       22.25
   ext 217 217   a      0.0      0.82371       22.41
   ext 218 218   a      0.0      0.82511       22.45
   ext 219 219   a      0.0      0.83269       22.66
   ext 220 220   a      0.0      0.83582       22.74
   ext 221 221   a      0.0      0.83915       22.83
   ext 222 222   a      0.0      0.84547       23.01
   ext 223 223   a      0.0      0.84774       23.07
   ext 224 224   a      0.0      0.84993       23.13
   ext 225 225   a      0.0      0.85133       23.17
   ext 226 226   a      0.0      0.85346       23.22
   ext 227 227   a      0.0      0.86057       23.42
   ext 228 228   a      0.0      0.86695       23.59
   ext 229 229   a      0.0      0.87354       23.77
   ext 230 230   a      0.0      0.88320       24.03
   ext 231 231   a      0.0      0.88466       24.07
   ext 232 232   a      0.0      0.89733       24.42
   ext 233 233   a      0.0      0.90383       24.59
   ext 234 234   a      0.0      0.90727       24.69
   ext 235 235   a      0.0      0.91149       24.80
   ext 236 236   a      0.0      0.92770       25.24
   ext 237 237   a      0.0      0.93121       25.34
   ext 238 238   a      0.0      0.94173       25.63
   ext 239 239   a      0.0      0.95115       25.88
   ext 240 240   a      0.0      0.95477       25.98
   ext 241 241   a      0.0      0.96732       26.32
   ext 242 242   a      0.0      0.98058       26.68
   ext 243 243   a      0.0      0.98680       26.85
   ext 244 244   a      0.0      0.99935       27.19
         .
         .
         .
frozen 411 411   a      0.0      2.86091       77.85
frozen 412 412   a      0.0      2.86777       78.04
frozen 413 413   a      0.0      2.87370       78.20
frozen 414 414   a      0.0      2.88049       78.38
frozen 415 415   a      0.0      2.89006       78.64
frozen 416 416   a      0.0      2.91237       79.25
frozen 417 417   a      0.0      2.92169       79.50
frozen 418 418   a      0.0      2.92390       79.56
frozen 419 419   a      0.0      2.93392       79.84
frozen 420 420   a      0.0      2.96419       80.66
frozen 421 421   a      0.0      2.97241       80.88
 
 sorting bijk ....
 total (read)    energy =   -1301.75787497500     


          ******************************************
          *        reference configurations        *
          ******************************************

ref   1:  0   1-77 
ref   2:  0   1-76,78 
ref   3:  2 78 79   1-76 
ref   4:  0   1-76,79 
ref   5:  2 71 78   1-70,72-77 
ref   6:  2 77 78   1-76 
ref   7:  2 76 78   1-75,77 
ref   8:  2 71 90   1-70,72-77 
ref   9:  2 71 79   1-70,72-77 
ref  10:  2 75 78   1-74,76-77 
ref  11:  2 71 83   1-70,72-77 
ref  12:  2 70 78   1-69,71-77 
ref  13:  2 61 78   1-60,62-77 
ref  14:  2 71 84   1-70,72-77 
ref  15:  2 74 78   1-73,75-77 
ref  16:  2 71 89   1-70,72-77 
ref  17:  2 68 78   1-67,69-77 
ref  18:  2 76 79   1-75,77 
ref  19:  2 71 75   1-70,72-74,76-78 
ref  20:  2 72 78   1-71,73-77 
ref  21:  2 71 74   1-70,72-73,75-78 
ref  22:  2 77 79   1-76 
ref  23:  2 77 80   1-76 
ref  24:  2 74 79   1-73,75-77 
ref  25:  2 74 80   1-73,75-77 
ref  26:  2 77 81   1-76 
ref  27:  2 74 81   1-73,75-77 
ref  28:  2 74 83   1-73,75-77 
ref  29:  2 74 82   1-73,75-77 
ref  30:  2 67 77   1-66,68-76,78 
ref  31:  2 73 80   1-72,74-77 
ref  32:  2 74 84   1-73,75-77 
ref  33:  2 73 78   1-72,74-77 
ref  34:  2 75 81   1-74,76-77 
ref  35:  2 76 80   1-75,77 
ref  36:  2 75 79   1-74,76-77 
ref  37:  2 75 80   1-74,76-77 
ref  38:  2 76 81   1-75,77 
ref  39:  2 76 83   1-75,77 
ref  40:  4 63 76 78 79   1-62,64-75,77 
ref  41:  0   1-75,77-78 
ref  42:  4 76 77 78 79   1-75 
ref  43:  2 78 79   1-75,77 
ref  44:  0   1-74,76-78 
ref  45:  2 77 83   1-76 
 
          ******************************************
          *     reference space diagonalization    *
          ******************************************

 nrprint           6 nr           6
Eref  a   
 -1301.75973 -1301.60950 -1301.57645 -1301.57162 -1301.56497 -1301.55707

 highest desired eigenvalue in reference space      0.20080

  a   
     0.0000     4.0880     4.9873     5.1187     5.2996     5.5146
 # of csf in ref space for symmetry a             47
cpu for  ref space    0.2 s

          ******************************************
          *                                        *
          *         configuration generator        *
          *             for all irreps             *
          *                                        *
          ******************************************

 e-selector   0.800000000000000     
 max. excitation in ref:           2
 
# D internal mos   65 : 1-65                                                        
# V internal mos   21 : 66-86                                                       
#   external mos  245 : 87-331                                                      
 
Effective tsel:  1.00080215
 Configurations will be created from
        3374 single-annihilator configurations and
      128228 double-annihilator configurations ...
 
 The result is:
    26103 configurations with one or two internal creators,
    57127 configurations with one external or one externaland one internal creator,
    17493 configurations with two external creators,
 Sum    :      100723
 
The calculation will be performed with   100768 configurations.
 

cpu for CONF gen     1.720
 maximum allocated memory:           1 MB

          ****************************************
          *       integral memory statistics     *
          ****************************************


!!!!!!!! full direct mode !!!!!!!!!! 

          ******************************************
          *               symmetry                 *
          *                  a                     *
          *                SINGLET                 *
          ******************************************

 
 # mos            :          421
 # active mos     :          331
 # electrons      :          154
 # alpha spins    :           77
 # beta  spins    :           77
 
 # CSF (CONF) with   0-tuple excitations         1   (        1)
 # CSF (CONF) with   1-tuple excitations      4647   (     4647)
 # CSF (CONF) with   2-tuple excitations    172408   (    92594)
 # CSF (CONF) with   3-tuple excitations      7230   (     3526)
 
 # CSF (CONF)                               184286   (   100768)
 # reference saf                           47
 maximum # open shells                      6
cpu for      gcisp    0.0 s
 
 allocated memory in gcisp:           3 MB
cpu for cidiagzero    0.2 s
 allocated memory for H*c:           1 MB
 
 calculated matrix elements:
 int0 - int0            799        0.000s
 int0 - int-1       1184201        0.970s
 int-1 - int-1    199471004       89.480s
 int0 - int-2        798354        0.480s
 int-1 - int-2    160279218       76.900s
 int-2 - int-2    140882416       67.270s
 -------------------------------------
       total: 502615992
cpu for   ri-CImat    3 m 55.1 s
 
          ******************************************
          *          M R - E N 2   program         *
          ******************************************

 mode : startvec 
 
 calculating b which is <psi_0|H|full-space>
 refspace ci-matrix has dim           47
 # vectors / simultaneously / passes           6           6           1
cpu for      mrmpb    1.9 s
cpu for      mren2    2.3 s

          ******************************************
          *                                        *
          *               new davidson             *
          *                                        *
          ******************************************

 
 loop partitioning:
 
       30000  MB of Memory available
           1  MB needed per vector
           6  roots requested
       21337  vectors fit in memory
 in davidson:
           1  loops
           6  vectors in each loop
           6  vectors in last loop
 in H*c:
           1  loops
           7  vectors in each loop
           6  vectors in last loop
 in davidson:
           1  loops
           7  vectors in each loop
           7  vectors in last loop
 in H*c:
           1  loops
           7  vectors in each loop
           7  vectors in last loop
 
 energies of all states in iteration            1
state      e-dev              res norm        conv       energy
  1  -.108991797189D-01  0.562374635101D-01    0  -1301.768774154719
  2  0.131101527490D+00  0.802934031415D-01    0  -1301.626773447510
  3  0.163178187296D+00  0.842330589216D-01    0  -1301.594696787704
  4  0.168343281988D+00  0.849477445763D-01    0  -1301.589531693012
  5  0.176959495914D+00  0.728914528779D-01    0  -1301.580915479086
  6  0.184768954817D+00  0.725307324758D-01    0  -1301.573106020184
           0  roots converged
cpu  on   0 for            this iteration   10.8 s
wall on   0 for            this iteration    8.9 s
 
 energies of all states in iteration            2
state      e-dev              res norm        conv       energy
  1  -.563539972494D-02  0.189718415797D-01    0  -1301.774409554444
  2  -.159972753416D-01  0.314453902591D-01    0  -1301.642770722851
  3  -.161100569916D-01  0.298325145057D-01    0  -1301.610806844695
  4  -.163741429416D-01  0.313271076307D-01    0  -1301.605905835954
  5  -.115359376399D-01  0.243445111826D-01    0  -1301.592451416726
  6  -.280361035588D-03  0.713474951565D-01    0  -1301.573386381219
           0  roots converged
cpu  on   0 for            this iteration   10.9 s
wall on   0 for            this iteration    8.7 s
 
 energies of all states in iteration            3
state      e-dev              res norm        conv       energy
  1  -.579350249994D-03  0.495355931040D-02    0  -1301.774988904694
  2  -.209120134177D-02  0.116709246039D-01    0  -1301.644861924193
  3  -.172386889144D-02  0.986715743570D-02    0  -1301.612530713587
  4  -.184183632334D-02  0.105095547916D-01    0  -1301.607747672277
  5  -.180378091748D-02  0.143261606596D-01    0  -1301.594255197643
  6  -.105151126216D-01  0.252047601466D-01    0  -1301.583901493841
           0  roots converged
cpu  on   0 for            this iteration   10.4 s
wall on   0 for            this iteration    8.2 s
 
 energies of all states in iteration            4
state      e-dev              res norm        conv       energy
  1  -.402123608460D-04  0.127841597367D-02    0  -1301.775029117055
  2  -.258806966571D-03  0.385985284660D-02    0  -1301.645120731160
  3  -.243391937097D-03  0.394503879405D-02    0  -1301.612774105524
  4  -.318126919356D-03  0.472212921713D-02    0  -1301.608065799197
  5  -.579011424585D-03  0.757582388027D-02    0  -1301.594834209068
  6  -.206581409616D-02  0.162514718097D-01    0  -1301.585967307937
           0  roots converged
cpu  on   0 for            this iteration   10.7 s
wall on   0 for            this iteration    7.9 s
 
 energies of all states in iteration            5
state      e-dev              res norm        conv       energy
  1  -.251148324081D-05  0.377664231039D-03    1  -1301.775031628538
  2  -.271555330947D-04  0.130785382171D-02    0  -1301.645147886693
  3  -.373490177205D-04  0.164057871989D-02    0  -1301.612811454542
  4  -.555061814624D-04  0.208364621174D-02    0  -1301.608121305378
  5  -.187029406980D-03  0.447894339162D-02    0  -1301.595021238475
  6  -.753169953747D-03  0.848028344985D-02    0  -1301.586720477891
           1  roots converged
cpu  on   0 for            this iteration   10.9 s
wall on   0 for            this iteration    7.5 s
 
 energies of all states in iteration            6
state      e-dev              res norm        conv       energy
  1  -.124665407893D-07  0.369142371067D-03    1  -1301.775031641004
  2  -.316662854799D-05  0.492414702965D-03    1  -1301.645151053321
  3  -.672684466599D-05  0.723917980772D-03    0  -1301.612818181386
  4  -.121266481771D-04  0.101711685986D-02    0  -1301.608133432026
  5  -.518023741138D-04  0.206640002709D-02    0  -1301.595073040849
  6  -.215162832596D-03  0.479870699010D-02    0  -1301.586935640723
           2  roots converged
cpu  on   0 for            this iteration   10.3 s
wall on   0 for            this iteration    7.1 s
 
 energies of all states in iteration            7
state      e-dev              res norm        conv       energy
  1  -.205624393554D-08  0.367978435973D-03    1  -1301.775031643061
  2  -.155293026910D-07  0.490764507710D-03    1  -1301.645151068851
  3  -.129176750177D-05  0.343774622855D-03    1  -1301.612819473154
  4  -.262770353446D-05  0.500066811498D-03    1  -1301.608136059730
  5  -.136208188304D-04  0.126833785126D-02    0  -1301.595086661668
  6  -.576651554958D-04  0.234867835103D-02    0  -1301.586993305879
           4  roots converged
cpu  on   0 for            this iteration    8.5 s
wall on   0 for            this iteration    5.5 s
 
 energies of all states in iteration            8
state      e-dev              res norm        conv       energy
  1  -.167802261669D-08  0.367208227616D-03    1  -1301.775031644739
  2  -.150540459265D-07  0.485735751825D-03    1  -1301.645151083905
  3  -.257754317334D-07  0.332495256417D-03    1  -1301.612819498929
  4  -.435126333576D-07  0.493421814930D-03    1  -1301.608136103242
  5  -.454328059324D-05  0.717308067828D-03    1  -1301.595091204948
  6  -.141462186720D-04  0.135888558807D-02    0  -1301.587007452097
           5  roots converged
cpu  on   0 for            this iteration    9.9 s
wall on   0 for            this iteration    6.3 s
 
 energies of all states in iteration            9
state      e-dev              res norm        conv       energy
  1  -.161274470861D-08  0.366627274148D-03    1  -1301.775031646351
  2  -.192901250529D-14  0.485736842970D-03    1  -1301.645151083905
  3  -.412417594520D-08  0.331405064116D-03    1  -1301.612819503054
  4  -.154858934009D-07  0.487394292695D-03    1  -1301.608136118728
  5  -.340143135880D-08  0.715204324253D-03    1  -1301.595091208350
  6  -.528965016250D-05  0.825074241243D-03    0  -1301.587012741747
           5  roots converged
cpu  on   0 for            this iteration    8.6 s
wall on   0 for            this iteration    5.7 s
 
 energies of all states in iteration           10
state      e-dev              res norm        conv       energy
  1  -.149867210655D-08  0.366116113455D-03    1  -1301.775031647850
  2  -.137771904996D-08  0.483951597974D-03    1  -1301.645151085282
  3  -.383840154106D-08  0.329686769060D-03    1  -1301.612819506892
  4  -.152953882893D-08  0.487661859988D-03    1  -1301.608136120258
  5  -.635606012267D-09  0.715724037661D-03    1  -1301.595091208985
  6  -.193367022527D-05  0.483788082785D-03    1  -1301.587014675418
           6  roots converged
 
 all roots converged
 
cpu for   davidson    1 m 39.3 s
cpu for   driverci    5 m 39.1 s
 
 allocated memory in driver:           3 MB
 
          ******************************************
          *                                        *
          *              R E S U L T S             *
          *                                        *
          ******************************************

___________________________________________________________________________

  state         method            energy    delta e  eV      cm-1      nm
# 1   1a                 REFSP -1301.759729        0.0000        0.     0.0
# 1   1a                 DFTCI -1301.775032        0.0000        0.     0.0
 
correlation energy (highest level) -0.015302

  R  -0.9822570  (0.964829)     [GS, 0]  csf  1
  R   0.0376143  (0.001415)     [D , 0]  csf  1    77  77  78  78
  R  -0.0363781  (0.001323)     [D , 2]  csf  1    77  77  78  79
  R   0.0262488  (0.000689)     [D , 0]  csf  1    77  77  79  79

  sum c_ref**2 =    0.96963

    % S   0.0    % D   3.5    % T   0.0    % Q   0.0
___________________________________________________________________________

  state         method            energy    delta e  eV      cm-1      nm
# 2   2a                 REFSP -1301.609500        4.0880    32972.   303.3
# 2   2a                 DFTCI -1301.645151        3.5342    28505.   350.8
 
correlation energy (highest level) -0.035651

  R   0.7655229  (0.586025)     [S , 2]  csf  1    71  78
  R   0.2423606  (0.058739)     [S , 2]  csf  1    77  78
  R   0.2325839  (0.054095)     [S , 2]  csf  1    76  78
  R   0.2107774  (0.044427)     [S , 2]  csf  1    71  79
  R   0.2082988  (0.043388)     [S , 2]  csf  1    71  90
  R  -0.1475721  (0.021778)     [S , 2]  csf  1    75  78
  R  -0.1141239  (0.013024)     [S , 2]  csf  1    71  83
  R  -0.1086983  (0.011815)     [S , 2]  csf  1    70  78
  R  -0.0899457  (0.008090)     [S , 2]  csf  1    61  78
  R   0.0897718  (0.008059)     [S , 2]  csf  1    71  84
  R  -0.0859537  (0.007388)     [S , 2]  csf  1    74  78
  R   0.0804243  (0.006468)     [S , 2]  csf  1    71  89
  R   0.0794984  (0.006320)     [S , 2]  csf  1    68  78
  R   0.0697482  (0.004865)     [D , 2]  csf  1    71  75  78  78
  R  -0.0676617  (0.004578)     [S , 2]  csf  1    72  78
  R   0.0676595  (0.004578)     [S , 2]  csf  1    76  79
  R   0.0620351  (0.003848)     [D , 2]  csf  1    71  74  78  78
  R   0.0454494  (0.002066)     [S , 2]  csf  1    77  79
  R  -0.0329273  (0.001084)     [S , 2]  csf  1    75  79
  R  -0.0314853  (0.000991)     [S , 2]  csf  1    74  79
  R  -0.0268818  (0.000723)     [S , 2]  csf  1    75  81
  R  -0.0251031  (0.000630)     [S , 2]  csf  1    77  83

  sum c_ref**2 =    0.89460

    % S  93.6    % D   5.3    % T   1.1    % Q   0.0
___________________________________________________________________________

  state         method            energy    delta e  eV      cm-1      nm
# 3   3a                 REFSP -1301.576450        4.9873    40225.   248.6
# 3   3a                 DFTCI -1301.612820        4.4140    35601.   280.9
 
correlation energy (highest level) -0.036369

  R   0.6653494  (0.442690)     [S , 2]  csf  1    77  78
  R   0.4291081  (0.184134)     [S , 2]  csf  1    74  78
  R  -0.2542913  (0.064664)     [S , 2]  csf  1    77  80
  R  -0.2306178  (0.053185)     [S , 2]  csf  1    74  79
  R  -0.2303088  (0.053042)     [S , 2]  csf  1    76  78
  R   0.1727378  (0.029838)     [S , 2]  csf  1    77  81
  R   0.1677248  (0.028132)     [S , 2]  csf  1    74  80
  R  -0.0898414  (0.008071)     [S , 2]  csf  1    74  81
  R  -0.0752374  (0.005661)     [S , 2]  csf  1    74  83
  R  -0.0745554  (0.005559)     [S , 2]  csf  1    71  78
  R  -0.0710796  (0.005052)     [S , 2]  csf  1    77  79
  R  -0.0632451  (0.004000)     [S , 2]  csf  1    74  82
  R   0.0596447  (0.003557)     [S , 2]  csf  1    73  80
  R  -0.0592841  (0.003515)     [D , 2]  csf  1    67  77  78  78
  R   0.0574734  (0.003303)     [S , 2]  csf  1    74  84
  R  -0.0515759  (0.002660)     [S , 2]  csf  1    73  78
  R   0.0348974  (0.001218)     [S , 2]  csf  1    75  78
  R  -0.0328162  (0.001077)     [D , 2]  csf  1    77  77  78  79
  R   0.0323477  (0.001046)     [S , 2]  csf  1    70  78
  R  -0.0316514  (0.001002)     [S , 2]  csf  1    71  79
  R  -0.0302936  (0.000918)     [S , 2]  csf  1    75  79
  R   0.0264305  (0.000699)     [S , 2]  csf  1    75  81
  R  -0.0254991  (0.000650)     [D , 0]  csf  1    77  77  78  78

  sum c_ref**2 =    0.90569

    % S  91.5    % D   7.4    % T   1.1    % Q   0.0
___________________________________________________________________________

  state         method            energy    delta e  eV      cm-1      nm
# 4   4a                 REFSP -1301.571622        5.1187    41285.   242.2
# 4   4a                 DFTCI -1301.608136        4.5415    36629.   273.0
 
correlation energy (highest level) -0.036515

  R  -0.5807692  (0.337293)     [S , 2]  csf  1    76  78
  R  -0.4005898  (0.160472)     [S , 2]  csf  1    75  78
  R  -0.3467249  (0.120218)     [S , 2]  csf  1    76  79
  R   0.3299811  (0.108888)     [S , 2]  csf  1    75  81
  R  -0.2007311  (0.040293)     [S , 2]  csf  1    76  80
  R  -0.1773792  (0.031463)     [S , 2]  csf  1    75  79
  R   0.1578035  (0.024902)     [S , 2]  csf  1    75  80
  R   0.1386187  (0.019215)     [S , 2]  csf  1    71  78
  R  -0.1346406  (0.018128)     [S , 2]  csf  1    77  78
  R  -0.0897290  (0.008051)     [S , 2]  csf  1    76  81
  R  -0.0701159  (0.004916)     [S , 2]  csf  1    74  78
  R  -0.0691493  (0.004782)     [S , 2]  csf  1    73  78
  R  -0.0661316  (0.004373)     [S , 2]  csf  1    76  83
  R  -0.0602353  (0.003628)     [D , 4]  csf  2    63  76  78  79
  R  -0.0547252  (0.002995)     [S , 2]  csf  1    74  80
  R  -0.0522427  (0.002729)     [S , 2]  csf  1    77  79
  R  -0.0467557  (0.002186)     [D , 0]  csf  1    75  75  78  78
  R   0.0443029  (0.001963)     [S , 2]  csf  1    71  79
  R   0.0404888  (0.001639)     [D , 0]  csf  1    76  76  78  78
  R  -0.0391612  (0.001534)     [S , 2]  csf  1    77  81
  R  -0.0309619  (0.000959)     [S , 2]  csf  1    74  81
  R  -0.0279086  (0.000779)     [D , 4]  csf  2    76  77  78  79
  R   0.0269200  (0.000725)     [S , 2]  csf  1    71  90
  R   0.0264918  (0.000702)     [D , 2]  csf  1    76  76  78  79

  sum c_ref**2 =    0.90498

    % S  91.0    % D   8.0    % T   1.1    % Q   0.0
___________________________________________________________________________

  state         method            energy    delta e  eV      cm-1      nm
# 5   5a                 REFSP -1301.564974        5.2996    42744.   234.0
# 5   5a                 DFTCI -1301.595091        4.8964    39492.   253.2
 
correlation energy (highest level) -0.030117

  R   0.5992146  (0.359058)     [S , 2]  csf  1    74  78
  R  -0.5434303  (0.295316)     [S , 2]  csf  1    75  78
  R   0.3016418  (0.090988)     [S , 2]  csf  1    76  78
  R  -0.2928560  (0.085765)     [S , 2]  csf  1    77  78
  R  -0.1529615  (0.023397)     [S , 2]  csf  1    75  79
  R   0.1113412  (0.012397)     [S , 2]  csf  1    76  79
  R   0.0993214  (0.009865)     [S , 2]  csf  1    73  78
  R  -0.0875722  (0.007669)     [S , 2]  csf  1    77  80
  R  -0.0703480  (0.004949)     [S , 2]  csf  1    76  81
  R  -0.0624016  (0.003894)     [D , 0]  csf  1    75  75  78  78
  R   0.0599580  (0.003595)     [S , 2]  csf  1    77  83
  R  -0.0562853  (0.003168)     [S , 2]  csf  1    75  80
  R  -0.0455977  (0.002079)     [S , 2]  csf  1    75  81
  R  -0.0419337  (0.001758)     [S , 2]  csf  1    71  78
  R  -0.0408279  (0.001667)     [S , 2]  csf  1    74  80
  R   0.0390549  (0.001525)     [S , 2]  csf  1    74  81
  R  -0.0352766  (0.001244)     [S , 2]  csf  1    71  79
  R   0.0325948  (0.001062)     [D , 0]  csf  1    77  77  78  78
  R  -0.0262500  (0.000689)     [D , 0]  csf  1    76  76  78  78

  sum c_ref**2 =    0.91311

    % S  93.2    % D   5.7    % T   1.1    % Q   0.0
___________________________________________________________________________

  state         method            energy    delta e  eV      cm-1      nm
# 6   6a                 REFSP -1301.557073        5.5146    44478.   224.8
# 6   6a                 DFTCI -1301.587015        5.1162    41265.   242.3
 
correlation energy (highest level) -0.029942

  R   0.5039878  (0.254004)     [S , 2]  csf  1    75  78
  R  -0.4496629  (0.202197)     [S , 2]  csf  1    77  78
  R   0.3912876  (0.153106)     [S , 2]  csf  1    74  78
  R   0.3106235  (0.096487)     [S , 2]  csf  1    71  78
  R  -0.2722279  (0.074108)     [S , 2]  csf  1    76  78
  R  -0.1848308  (0.034162)     [S , 2]  csf  1    77  80
  R   0.1399386  (0.019583)     [S , 2]  csf  1    77  81
  R   0.1165346  (0.013580)     [S , 2]  csf  1    77  79
  R  -0.1052454  (0.011077)     [S , 2]  csf  1    74  79
  R   0.0963959  (0.009292)     [S , 2]  csf  1    76  81
  R   0.0961928  (0.009253)     [S , 2]  csf  1    71  79
  R   0.0935686  (0.008755)     [S , 2]  csf  1    75  79
  R   0.0933387  (0.008712)     [S , 2]  csf  1    76  80
  R   0.0717021  (0.005141)     [S , 2]  csf  1    73  78
  R   0.0617438  (0.003812)     [S , 2]  csf  1    77  83
  R   0.0381807  (0.001458)     [S , 2]  csf  1    74  81
  R   0.0370261  (0.001371)     [D , 0]  csf  1    75  75  78  78
  R  -0.0370129  (0.001370)     [S , 2]  csf  1    74  80
  R  -0.0356908  (0.001274)     [S , 2]  csf  1    70  78
  R  -0.0348214  (0.001213)     [S , 2]  csf  1    76  79
  R   0.0326995  (0.001069)     [S , 2]  csf  1    73  80
  R  -0.0309715  (0.000959)     [S , 2]  csf  1    72  78
  R   0.0293754  (0.000863)     [S , 2]  csf  1    71  90
  R   0.0256649  (0.000659)     [S , 2]  csf  1    75  80

  sum c_ref**2 =    0.91604

    % S  93.9    % D   5.0    % T   1.2    % Q   0.0

___________________________________________________________________________

approximate natural orbital occupation numbers
from diagonal of one-particle density matrix  

 number   base occ/eps      average occ   1a     2a     3a     4a     5a     6a   
  67  63 a     2   -0.4197    1.992     1.999  1.995  1.998  1.975  1.991  1.992
  68  67 a     2   -0.3943    1.995     1.999  1.996  1.988  1.997  1.995  1.993
  69  68 a     2   -0.3769    1.998     2.000  1.991  1.999  2.000  1.999  1.999
  70  70 a     2   -0.3658    1.996     2.000  1.984  1.998  1.999  1.999  1.998
  71  71 a     2   -0.3269    1.845     1.999  1.233  1.990  1.974  1.993  1.880
  72  72 a     2   -0.3190    1.999     2.000  1.994  2.000  1.999  2.000  1.999
  73  73 a     2   -0.3132    1.993     1.998  1.999  1.990  1.991  1.988  1.992
  74  74 a     2   -0.3003    1.836     1.985  1.975  1.667  1.978  1.603  1.808
  75  75 a     2   -0.2947    1.813     1.986  1.955  1.983  1.618  1.634  1.705
  76  76 a     2   -0.2921    1.836     1.985  1.925  1.932  1.420  1.868  1.887
  77  77 a     2   -0.2829    1.805     1.983  1.920  1.394  1.962  1.873  1.696
  78  78 a     0   -0.0255    0.677     0.022  0.860  0.778  0.621  0.929  0.854
  79  79 a     0    0.0172    0.082     0.014  0.073  0.084  0.195  0.058  0.066
  80  80 a     0    0.0397    0.054     0.012  0.008  0.124  0.089  0.026  0.061
  81  81 a     0    0.0426    0.051     0.014  0.010  0.058  0.152  0.024  0.048
  82  82 a     0    0.0671    0.004     0.002  0.004  0.007  0.005  0.004  0.004
  83  83 a     0    0.0735    0.010     0.002  0.018  0.012  0.008  0.009  0.010
  84  84 a     0    0.0797    0.006     0.001  0.011  0.008  0.004  0.006  0.006
  85  89 a     0    0.1179    0.002     0.000  0.009  0.001  0.001  0.002  0.001
  86  90 a     0    0.1208    0.016     0.001  0.063  0.006  0.007  0.012  0.009

suggestions for active space selection:
if max.amplitude <0.02 AS should be:24/21, mos:   61  63  67  68  70  71  72  73  74  75  76  77  78  79  80  81  82  83  84  89  90
if max.amplitude <0.03 AS should be:24/21, mos:   61  63  67  68  70  71  72  73  74  75  76  77  78  79  80  81  82  83  84  89  90
if max.amplitude <0.04 AS should be:24/21, mos:   61  63  67  68  70  71  72  73  74  75  76  77  78  79  80  81  82  83  84  89  90
if max.amplitude <0.05 AS should be:24/21, mos:   61  63  67  68  70  71  72  73  74  75  76  77  78  79  80  81  82  83  84  89  90
if max.amplitude <0.07 AS should be:18/17, mos:   61  68  70  71  73  74  75  76  77  78  79  80  81  83  84  89  90
if max.amplitude <0.10 AS should be:12/12, mos:   70  71  74  75  76  77  78  79  80  81  83  90

max.amplitude NOT in ref.space in ex-classes:
 0.000(S ) 0.000(D ) 0.000(T ) 0.000(Q ) 0.000(Q )

         ----------------------------------
         ! this was a dftciR2022      run  !
         ----------------------------------

 
  important configurations written to <mrci.refconf>
cpu for      print    0.0 s
cpu  on   0 for                      mrci    5 m 43.1 s
wall on   0 for                      mrci    5 m 11.7 s
