# Supplementary material for: Photochemical Deracemization of 4,7-Diaza-1-isoindolinones by Unidirectional Hydrogen Atom Shuttling
Source: J Am Chem Soc. 2024 Dec 30;147(2):1434–9. doi: 10.1021/jacs.4c16053 (PMC11744763; doi:10.1021/jacs.4c16053)
Supplement: Supplementary file 3 — ja4c16053_si_003.zip [file ja4c16053_si_003.zip › to_zip/1b/thermodynamics/s0/solv.out]

      -----------------------------------------------------------      
     |                   =====================                   |     
     |                           x T B                           |     
     |                   =====================                   |     
     |                         S. Grimme                         |     
     |          Mulliken Center for Theoretical Chemistry        |     
     |                    University of Bonn                     |     
      -----------------------------------------------------------      

   * xtb version 6.6.1 (47b0e9d) compiled by 'pisteinbach@jtc-cluster' on 2024-02-06

   xtb is free software: you can redistribute it and/or modify it under
   the terms of the GNU Lesser General Public License as published by
   the Free Software Foundation, either version 3 of the License, or
   (at your option) any later version.
   
   xtb is distributed in the hope that it will be useful,
   but WITHOUT ANY WARRANTY; without even the implied warranty of
   MERCHANTABILITY or FITNESS FOR A PARTICULAR PURPOSE.  See the
   GNU Lesser General Public License for more details.
   
   Cite this work as:
   * C. Bannwarth, E. Caldeweyher, S. Ehlert, A. Hansen, P. Pracht,
     J. Seibert, S. Spicher, S. Grimme, WIREs Comput. Mol. Sci., 2020, 11,
     e01493. DOI: 10.1002/wcms.1493
   
   for GFN2-xTB:
   * C. Bannwarth, S. Ehlert and S. Grimme., J. Chem. Theory Comput., 2019,
     15, 1652-1671. DOI: 10.1021/acs.jctc.8b01176
   for GFN1-xTB:
   * S. Grimme, C. Bannwarth, P. Shushkov, J. Chem. Theory Comput., 2017,
     13, 1989-2009. DOI: 10.1021/acs.jctc.7b00118
   for GFN0-xTB:
   * P. Pracht, E. Caldeweyher, S. Ehlert, S. Grimme, ChemRxiv, 2019, preprint.
     DOI: 10.26434/chemrxiv.8326202.v1
   for GFN-FF:
   * S. Spicher and S. Grimme, Angew. Chem. Int. Ed., 2020, 59, 15665-15673.
     DOI: 10.1002/anie.202004239
   
   for ALPB and GBSA implicit solvation:
   * S. Ehlert, M. Stahn, S. Spicher, S. Grimme, J. Chem. Theory Comput.,
     2021, 17, 4250-4261. DOI: 10.1021/acs.jctc.1c00471
   
   for ddCOSMO and CPCM-X implicit solvation:
   * M. Stahn, S. Ehlert, S. Grimme, J. Phys. Chem. A,
     2023, XX, XXXX-XXXX. DOI: 10.1021/acs.jpca.3c04382
   
   for DFT-D4:
   * E. Caldeweyher, C. Bannwarth and S. Grimme, J. Chem. Phys., 2017,
     147, 034112. DOI: 10.1063/1.4993215
   * E. Caldeweyher, S. Ehlert, A. Hansen, H. Neugebauer, S. Spicher,
     C. Bannwarth and S. Grimme, J. Chem. Phys., 2019, 150, 154122.
     DOI: 10.1063/1.5090222
   * E. Caldeweyher, J.-M. Mewes, S. Ehlert and S. Grimme, Phys. Chem. Chem. Phys.
     2020, 22, 8499-8512. DOI: 10.1039/D0CP00502A
   
   for sTDA-xTB:
   * S. Grimme and C. Bannwarth, J. Chem. Phys., 2016, 145, 054103.
     DOI: 10.1063/1.4959605
   
   in the mass-spec context:
   * V. Asgeirsson, C. Bauer and S. Grimme, Chem. Sci., 2017, 8, 4879.
     DOI: 10.1039/c7sc00601b
   * J. Koopman and S. Grimme, ACS Omega 2019, 4, 12, 15120-15133.
     DOI: 10.1021/acsomega.9b02011
   
   for metadynamics refer to:
   * S. Grimme, J. Chem. Theory Comput., 2019, 155, 2847-2862
     DOI: 10.1021/acs.jctc.9b00143
   
   for SPH calculations refer to:
   * S. Spicher and S. Grimme, J. Chem. Theory Comput., 2021, 17, 1701-1714
     DOI: 10.1021/acs.jctc.0c01306
   
   for ONIOM refer to:
   * C. Plett, A. Katbashev, S. Ehlert, S. Grimme, M. Bursch,
     Phys. Chem. Chem. Phys., 2023, 25, 17860-17868. DOI: 10.1039/D3CP02178E
   
   for DIPRO refer to:
   * J. Kohn, N. Gildemeister, S. Grimme, D. Fazzi, A. Hansen,
     J. Chem. Phys., 2023, just accepted.
   
   with help from (in alphabetical order)
   P. Atkinson, C. Bannwarth, F. Bohle, G. Brandenburg, E. Caldeweyher
   M. Checinski, S. Dohm, S. Ehlert, S. Ehrlich, I. Gerasimov, C. Hölzer
   A. Katbashev, J. Kohn, J. Koopman, C. Lavigne, S. Lehtola, F. März, M. Müller,
   F. Musil, H. Neugebauer, J. Pisarek, C. Plett, P. Pracht, F. Pultar,
   J. Seibert, P. Shushkov, S. Spicher, M. Stahn, M. Steiner, T. Strunk,
   J. Stückrath, T. Rose, and J. Unsleber
   
 * started run on 2024/07/17 at 12:24:28.021     

           -------------------------------------------------
          |                Calculation Setup                |
           -------------------------------------------------

          program call               : xtb coord.xyz --gfn 2 --grad --alpb ch2cl2 bar1M
          hostname                   : xeon-02
          coordinate file            : coord.xyz
          omp threads                :                     2

   ID    Z sym.   atoms
    1    6 C      1-7, 9-14, 16, 18-24, 26-29
    2    8 O      8, 17, 30
    3    7 N      15, 25
    4    1 H      31-56

           -------------------------------------------------
          |                 G F N 2 - x T B                 |
           -------------------------------------------------

        Reference                      10.1021/acs.jctc.8b01176
      * Hamiltonian:
        H0-scaling (s, p, d)           1.850000    2.230000    2.230000
        zeta-weighting                 0.500000
      * Dispersion:
        s8                             2.700000
        a1                             0.520000
        a2                             5.000000
        s9                             5.000000
      * Repulsion:
        kExp                           1.500000    1.000000
        rExp                           1.000000
      * Coulomb:
        alpha                          2.000000
        third order                    shell-resolved
        anisotropic                    true
        a3                             3.000000
        a5                             4.000000
        cn-shift                       1.200000
        cn-exp                         4.000000
        max-rad                        5.000000

      * Solvation model:               ALPB
        Solvent                        ch2cl2
        Parameter file                 internal GFN2-xTB/ALPB
        Dielectric constant                8.9300E+00
        Reference state                gsolv [1 bar gas/1 M solution]
        Free energy shift                  7.1799E-03 Eh       4.5055E+00 kcal/mol
        Temperature                        2.9815E+02 K
        Density                            1.3300E+00 kg/L
        Solvent mass                       8.4930E+01 g/mol
        Interaction kernel             P16
        Born radius scaling (c1)           1.5691E+00
        Born radii integrator          GBOBC
        Born offset                        0.0000E+00 a0       0.0000E+00 AA
        H-bond correction              false
        Ion screening                  false
        Surface tension                    1.0000E-05 Eh       1.5569E+01 dyn/cm
        Grid points                               230 per atom
q/qsh data taken from xtbrestart
CAMM data taken from xtbrestart

          ...................................................
          :                      SETUP                      :
          :.................................................:
          :  # basis functions                 146          :
          :  # atomic orbitals                 146          :
          :  # shells                           86          :
          :  # electrons                       154          :
          :  max. iterations                   250          :
          :  Hamiltonian                  GFN2-xTB          :
          :  restarted?                       true          :
          :  GBSA solvation                   true          :
          :  PC potential                    false          :
          :  electronic temp.          300.0000000     K    :
          :  accuracy                    1.0000000          :
          :  -> integral cutoff          0.2500000E+02      :
          :  -> integral neglect         0.1000000E-07      :
          :  -> SCF convergence          0.1000000E-05 Eh   :
          :  -> wf. convergence          0.1000000E-03 e    :
          :  Broyden damping             0.4000000          :
          :  net charge                          0          :
          :  unpaired electrons                  0          :
          ...................................................

 iter      E             dE          RMSdq      gap      omega  full diag
   1    -86.1847911 -0.861848E+02  0.240E-01    2.66       0.0  T
   2    -86.1860519 -0.126082E-02  0.967E-02    2.60       1.0  T
   3    -86.1862439 -0.191958E-03  0.556E-02    2.59       1.0  T
   4    -86.1863162 -0.722848E-04  0.275E-02    2.58       1.0  T
   5    -86.1863296 -0.134676E-04  0.119E-02    2.57       1.1  T
   6    -86.1863312 -0.151405E-05  0.497E-03    2.57       2.7  T
   7    -86.1863317 -0.510962E-06  0.157E-03    2.57       8.5  T
   8    -86.1863317 -0.434760E-07  0.664E-04    2.57      20.1  T
   9    -86.1863317 -0.420798E-08  0.307E-04    2.57      43.5  T

   *** convergence criteria satisfied after 9 iterations ***

         #    Occupation            Energy/Eh            Energy/eV
      -------------------------------------------------------------
         1        2.0000           -0.7600977             -20.6833
       ...           ...                  ...                  ...
        71        2.0000           -0.4140922             -11.2680
        72        2.0000           -0.4136919             -11.2571
        73        2.0000           -0.4122467             -11.2178
        74        2.0000           -0.4076959             -11.0940
        75        2.0000           -0.3997739             -10.8784
        76        2.0000           -0.3950372             -10.7495
        77        2.0000           -0.3897564             -10.6058 (HOMO)
        78                         -0.2952952              -8.0354 (LUMO)
        79                         -0.2539886              -6.9114
        80                         -0.2321018              -6.3158
        81                         -0.2306883              -6.2773
        82                         -0.2142285              -5.8295
       ...                                ...                  ...
       146                          0.6861897              18.6722
      -------------------------------------------------------------
                  HL-Gap            0.0944612 Eh            2.5704 eV
             Fermi-level           -0.3425258 Eh           -9.3206 eV

 SCC (total)                   0 d,  0 h,  0 min,  0.112 sec
 SCC setup                      ...        0 min,  0.002 sec (  1.709%)
 Dispersion                     ...        0 min,  0.001 sec (  0.923%)
 classical contributions        ...        0 min,  0.000 sec (  0.136%)
 integral evaluation            ...        0 min,  0.014 sec ( 12.689%)
 iterations                     ...        0 min,  0.051 sec ( 45.629%)
 molecular gradient             ...        0 min,  0.043 sec ( 38.413%)
 printout                       ...        0 min,  0.001 sec (  0.474%)

         :::::::::::::::::::::::::::::::::::::::::::::::::::::
         ::                     SUMMARY                     ::
         :::::::::::::::::::::::::::::::::::::::::::::::::::::
         :: total energy             -84.954811730739 Eh    ::
         :: total w/o Gsasa/hb       -84.927037684854 Eh    ::
         :: gradient norm              0.040790547673 Eh/a0 ::
         :: HOMO-LUMO gap              2.570420692793 eV    ::
         ::.................................................::
         :: SCC energy               -86.183898113055 Eh    ::
         :: -> isotropic ES            0.107366806679 Eh    ::
         :: -> anisotropic ES          0.003284371820 Eh    ::
         :: -> anisotropic XC          0.036886829742 Eh    ::
         :: -> dispersion             -0.071663974995 Eh    ::
         :: -> Gsolv                  -0.039168174878 Eh    ::
         ::    -> Gelec               -0.011394128993 Eh    ::
         ::    -> Gsasa               -0.034953989582 Eh    ::
         ::    -> Ghb                  0.000000000000 Eh    ::
         ::    -> Gshift               0.007179943697 Eh    ::
         :: repulsion energy           1.229086382316 Eh    ::
         :: add. restraining           0.000000000000 Eh    ::
         :: total charge               0.000000000000 e     ::
         :::::::::::::::::::::::::::::::::::::::::::::::::::::

           -------------------------------------------------
          |                Property Printout                |
           -------------------------------------------------

    * Orbital Energies and Occupations

         #    Occupation            Energy/Eh            Energy/eV
      -------------------------------------------------------------
         1        2.0000           -0.7600977             -20.6833
       ...           ...                  ...                  ...
        65        2.0000           -0.4432241             -12.0607
        66        2.0000           -0.4390178             -11.9463
        67        2.0000           -0.4293038             -11.6820
        68        2.0000           -0.4282843             -11.6542
        69        2.0000           -0.4242113             -11.5434
        70        2.0000           -0.4168890             -11.3441
        71        2.0000           -0.4140922             -11.2680
        72        2.0000           -0.4136919             -11.2571
        73        2.0000           -0.4122467             -11.2178
        74        2.0000           -0.4076959             -11.0940
        75        2.0000           -0.3997739             -10.8784
        76        2.0000           -0.3950372             -10.7495
        77        2.0000           -0.3897564             -10.6058 (HOMO)
        78                         -0.2952952              -8.0354 (LUMO)
        79                         -0.2539886              -6.9114
        80                         -0.2321018              -6.3158
        81                         -0.2306883              -6.2773
        82                         -0.2142285              -5.8295
        83                         -0.2088564              -5.6833
        84                         -0.1841568              -5.0112
        85                         -0.1035356              -2.8173
        86                         -0.0885993              -2.4109
        87                         -0.0072334              -0.1968
        88                          0.0206723               0.5625
       ...                                ...                  ...
       146                          0.6861897              18.6722
      -------------------------------------------------------------
                  HL-Gap            0.0944612 Eh            2.5704 eV
             Fermi-level           -0.3425258 Eh           -9.3206 eV

     #   Z          covCN         q      C6AA      α(0)
     1   6 C        2.922    -0.018    28.463     8.749
     2   6 C        2.970    -0.010    28.265     8.721
     3   6 C        2.920    -0.017    28.425     8.743
     4   6 C        2.916    -0.023    28.590     8.768
     5   6 C        2.918    -0.023    28.569     8.765
     6   6 C        2.916    -0.028    28.700     8.785
     7   6 C        2.826     0.232    23.141     7.882
     8   8 O        0.859    -0.405    21.775     6.256
     9   6 C        2.958    -0.036    28.887     8.816
    10   6 C        3.104     0.124    25.160     8.219
    11   6 C        3.184     0.062    26.172     8.349
    12   6 C        2.913    -0.038    28.953     8.823
    13   6 C        2.920    -0.037    28.926     8.820
    14   6 C        2.934    -0.026    28.650     8.778
    15   7 N        1.870    -0.297    28.539     7.919
    16   6 C        3.222     0.233    22.519     7.713
    17   8 O        1.728    -0.229    17.788     5.695
    18   6 C        3.900     0.016    20.256     6.398
    19   6 C        3.818    -0.082    22.042     6.682
    20   6 C        3.905     0.022    20.148     6.380
    21   6 C        3.825    -0.072    21.863     6.653
    22   6 C        3.907     0.003    20.476     6.432
    23   6 C        3.817    -0.063    21.692     6.629
    24   6 C        2.756     0.275    22.345     7.741
    25   7 N        2.686    -0.172    24.718     7.384
    26   6 C        3.749    -0.006    20.743     6.496
    27   6 C        3.767    -0.107    22.589     6.774
    28   6 C        3.763    -0.118    22.808     6.807
    29   6 C        3.761    -0.101    22.485     6.760
    30   8 O        0.859    -0.506    23.923     6.558
    31   1 H        0.924     0.061     2.186     2.312
    32   1 H        0.924     0.061     2.192     2.315
    33   1 H        0.924     0.051     2.304     2.374
    34   1 H        0.924     0.042     2.423     2.434
    35   1 H        0.924     0.058     2.228     2.334
    36   1 H        0.924     0.043     2.408     2.427
    37   1 H        0.925     0.047     2.362     2.403
    38   1 H        0.924     0.044     2.402     2.424
    39   1 H        0.924     0.039     2.463     2.454
    40   1 H        0.924     0.046     2.369     2.407
    41   1 H        0.924     0.051     2.308     2.376
    42   1 H        0.924     0.048     2.340     2.392
    43   1 H        0.860     0.177     1.229     1.737
    44   1 H        0.924     0.044     2.391     2.418
    45   1 H        0.924     0.048     2.348     2.396
    46   1 H        0.924     0.058     2.226     2.333
    47   1 H        0.925     0.063     2.162     2.299
    48   1 H        0.925     0.056     2.244     2.342
    49   1 H        0.925     0.059     2.216     2.328
    50   1 H        0.925     0.042     2.427     2.436
    51   1 H        0.926     0.051     2.306     2.375
    52   1 H        0.925     0.045     2.386     2.415
    53   1 H        0.925     0.044     2.398     2.422
    54   1 H        0.925     0.045     2.386     2.415
    55   1 H        0.924     0.069     2.101     2.267
    56   1 H        0.924     0.057     2.239     2.340

 Mol. C6AA /au·bohr⁶  :      35020.492134
 Mol. C8AA /au·bohr⁸  :     833716.232410
 Mol. α(0) /au        :        288.670481


Wiberg/Mayer (AO) data.
largest (>0.10) Wiberg bond orders for each atom

 ---------------------------------------------------------------------------
     #   Z sym  total        # sym  WBO       # sym  WBO       # sym  WBO
 ---------------------------------------------------------------------------
     1   6 C    3.989 --     6 C    1.459     2 C    1.376    54 H    0.968
                             4 C    0.108
     2   6 C    3.987 --     3 C    1.388     1 C    1.376     7 C    1.024
                             5 C    0.101
     3   6 C    3.989 --     4 C    1.446     2 C    1.388    50 H    0.967
                             6 C    0.107
     4   6 C    3.990 --     3 C    1.446     5 C    1.439    51 H    0.968
                             1 C    0.108
     5   6 C    3.989 --     4 C    1.439     6 C    1.427    52 H    0.970
                             2 C    0.101
     6   6 C    3.991 --     1 C    1.459     5 C    1.427    53 H    0.970
                             3 C    0.107
     7   6 C    3.922 --     8 O    1.769     2 C    1.024     9 C    1.015
     8   8 O    2.033 --     7 C    1.769
     9   6 C    3.983 --    14 C    1.401    10 C    1.316     7 C    1.015
                            12 C    0.106
    10   6 C    3.920 --     9 C    1.316    11 C    1.285    17 O    1.078
    11   6 C    3.977 --    12 C    1.345    10 C    1.285    15 N    1.166
    12   6 C    3.982 --    13 C    1.465    11 C    1.345    47 H    0.967
                             9 C    0.106
    13   6 C    3.988 --    12 C    1.465    14 C    1.422    48 H    0.969
    14   6 C    3.983 --    13 C    1.422     9 C    1.401    49 H    0.967
    15   7 N    3.023 --    16 C    1.629    11 C    1.166    17 O    0.100
    16   6 C    3.909 --    15 N    1.629    17 O    1.087    18 C    0.989
    17   8 O    2.398 --    16 C    1.087    10 C    1.078    15 N    0.100
    18   6 C    3.985 --    16 C    0.989    19 C    0.983    23 C    0.975
                            27 C    0.967
    19   6 C    3.990 --    20 C    0.985    18 C    0.983    32 H    0.971
                            31 H    0.969
    20   6 C    3.992 --    28 C    0.995    21 C    0.987    19 C    0.985
                            26 C    0.984
    21   6 C    3.995 --    20 C    0.987    22 C    0.984    34 H    0.973
                            33 H    0.971
    22   6 C    3.992 --    29 C    0.995    21 C    0.984    23 C    0.966
                            24 C    0.945
    23   6 C    3.990 --    18 C    0.975    36 H    0.974    35 H    0.967
                            22 C    0.966
    24   6 C    3.942 --    30 O    1.628    25 N    1.290    22 C    0.945
    25   7 N    3.462 --    24 C    1.290    26 C    0.986    43 H    0.936
                            30 O    0.196
    26   6 C    3.962 --    25 N    0.986    20 C    0.984    55 H    0.964
                            56 H    0.961
    27   6 C    3.986 --    44 H    0.985    45 H    0.985    46 H    0.979
                            18 C    0.967
    28   6 C    3.991 --    20 C    0.995    42 H    0.984    40 H    0.984
                            41 H    0.984
    29   6 C    3.993 --    22 C    0.995    39 H    0.985    38 H    0.984
                            37 H    0.983
    30   8 O    1.939 --    24 C    1.628    25 N    0.196
    31   1 H    0.996 --    19 C    0.969
    32   1 H    0.996 --    19 C    0.971
    33   1 H    0.997 --    21 C    0.971
    34   1 H    0.998 --    21 C    0.973
    35   1 H    0.996 --    23 C    0.967
    36   1 H    0.998 --    23 C    0.974
    37   1 H    0.997 --    29 C    0.983
    38   1 H    0.998 --    29 C    0.984
    39   1 H    0.998 --    29 C    0.985
    40   1 H    0.997 --    28 C    0.984
    41   1 H    0.997 --    28 C    0.984
    42   1 H    0.997 --    28 C    0.984
    43   1 H    0.968 --    25 N    0.936
    44   1 H    0.998 --    27 C    0.985
    45   1 H    0.997 --    27 C    0.985
    46   1 H    0.996 --    27 C    0.979
    47   1 H    0.995 --    12 C    0.967
    48   1 H    0.996 --    13 C    0.969
    49   1 H    0.996 --    14 C    0.967
    50   1 H    0.998 --     3 C    0.967
    51   1 H    0.997 --     4 C    0.968
    52   1 H    0.998 --     5 C    0.970
    53   1 H    0.998 --     6 C    0.970
    54   1 H    0.998 --     1 C    0.968
    55   1 H    0.995 --    26 C    0.964
    56   1 H    0.997 --    26 C    0.961
 ---------------------------------------------------------------------------

Topologies differ in total number of bonds
Writing topology from bond orders to xtbtopo.mol

molecular dipole:
                 x           y           z       tot (Debye)
 q only:        3.339      -0.035       0.713
   full:        3.046       0.048       0.600       7.891
molecular quadrupole (traceless):
                xx          xy          yy          xz          yz          zz
 q only:       -3.740      -6.944       8.697       4.795      12.756      -4.957
  q+dip:       -8.454      -4.703      11.197       0.723      15.998      -2.744
   full:       -8.613      -4.663       8.081       2.288      13.900       0.533


           -------------------------------------------------
          | TOTAL ENERGY              -84.954811730739 Eh   |
          | GRADIENT NORM               0.040790547673 Eh/α |
          | HOMO-LUMO GAP               2.570420692793 eV   |
           -------------------------------------------------

------------------------------------------------------------------------
 * finished run on 2024/07/17 at 12:24:28.163     
------------------------------------------------------------------------
 total:
 * wall-time:     0 d,  0 h,  0 min,  0.142 sec
 *  cpu-time:     0 d,  0 h,  0 min,  0.282 sec
 * ratio c/w:     1.982 speedup
 SCF:
 * wall-time:     0 d,  0 h,  0 min,  0.113 sec
 *  cpu-time:     0 d,  0 h,  0 min,  0.226 sec
 * ratio c/w:     1.997 speedup
