# Supplementary material for: Photochemical Deracemization of 4,7-Diaza-1-isoindolinones by Unidirectional Hydrogen Atom Shuttling
Source: J Am Chem Soc. 2024 Dec 30;147(2):1434–9. doi: 10.1021/jacs.4c16053 (PMC11744763; doi:10.1021/jacs.4c16053)
Supplement: Supplementary file 3 — ja4c16053_si_003.zip [file ja4c16053_si_003.zip › to_zip/1b/thermodynamics/s0/spe.out]

                                 *****************
                                 * O   R   C   A *
                                 *****************

                                            #,                                       
                                            ###                                      
                                            ####                                     
                                            #####                                    
                                            ######                                   
                                           ########,                                 
                                     ,,################,,,,,                         
                               ,,#################################,,                 
                          ,,##########################################,,             
                       ,#########################################, ''#####,          
                    ,#############################################,,   '####,        
                  ,##################################################,,,,####,       
                ,###########''''           ''''###############################       
              ,#####''   ,,,,##########,,,,          '''####'''          '####       
            ,##' ,,,,###########################,,,                        '##       
           ' ,,###''''                  '''############,,,                           
         ,,##''                                '''############,,,,        ,,,,,,###''
      ,#''                                            '''#######################'''  
     '                                                          ''''####''''         
             ,#######,   #######,   ,#######,      ##                                
            ,#'     '#,  ##    ##  ,#'     '#,    #''#        ######   ,####,        
            ##       ##  ##   ,#'  ##            #'  '#       #        #'  '#        
            ##       ##  #######   ##           ,######,      #####,   #    #        
            '#,     ,#'  ##    ##  '#,     ,#' ,#      #,         ##   #,  ,#        
             '#######'   ##     ##  '#######'  #'      '#     #####' # '####'        


                  #######################################################
                  #                        -***-                        #
                  #          Department of theory and spectroscopy      #
                  #    Directorship and core code : Frank Neese         #
                  #        Max Planck Institute fuer Kohlenforschung    #
                  #                Kaiser Wilhelm Platz 1               #
                  #                 D-45470 Muelheim/Ruhr               #
                  #                      Germany                        #
                  #                                                     #
                  #                  All rights reserved                #
                  #                        -***-                        #
                  #######################################################


                         Program Version 5.0.3 -  RELEASE  -


 With contributions from (in alphabetic order):
   Daniel Aravena         : Magnetic Suceptibility
   Michael Atanasov       : Ab Initio Ligand Field Theory (pilot matlab implementation)
   Alexander A. Auer      : GIAO ZORA, VPT2 properties, NMR spectrum
   Ute Becker             : Parallelization
   Giovanni Bistoni       : ED, misc. LED, open-shell LED, HFLD
   Martin Brehm           : Molecular dynamics
   Dmytro Bykov           : SCF Hessian
   Vijay G. Chilkuri      : MRCI spin determinant printing, contributions to CSF-ICE
   Dipayan Datta          : RHF DLPNO-CCSD density
   Achintya Kumar Dutta   : EOM-CC, STEOM-CC
   Dmitry Ganyushin       : Spin-Orbit,Spin-Spin,Magnetic field MRCI
   Miquel Garcia          : C-PCM and meta-GGA Hessian, CC/C-PCM, Gaussian charge scheme
   Yang Guo               : DLPNO-NEVPT2, F12-NEVPT2, CIM, IAO-localization
   Andreas Hansen         : Spin unrestricted coupled pair/coupled cluster methods
   Benjamin Helmich-Paris : MC-RPA, TRAH-SCF, COSX integrals
   Lee Huntington         : MR-EOM, pCC
   Robert Izsak           : Overlap fitted RIJCOSX, COSX-SCS-MP3, EOM
   Marcus Kettner         : VPT2
   Christian Kollmar      : KDIIS, OOCD, Brueckner-CCSD(T), CCSD density, CASPT2, CASPT2-K
   Simone Kossmann        : Meta GGA functionals, TD-DFT gradient, OOMP2, MP2 Hessian
   Martin Krupicka        : Initial AUTO-CI
   Lucas Lang             : DCDCAS
   Marvin Lechner         : AUTO-CI (C++ implementation), FIC-MRCC
   Dagmar Lenk            : GEPOL surface, SMD
   Dimitrios Liakos       : Extrapolation schemes; Compound Job, initial MDCI parallelization
   Dimitrios Manganas     : Further ROCIS development; embedding schemes
   Dimitrios Pantazis     : SARC Basis sets
   Anastasios Papadopoulos: AUTO-CI, single reference methods and gradients
   Taras Petrenko         : DFT Hessian,TD-DFT gradient, ASA, ECA, R-Raman, ABS, FL, XAS/XES, NRVS
   Peter Pinski           : DLPNO-MP2, DLPNO-MP2 Gradient
   Christoph Reimann      : Effective Core Potentials
   Marius Retegan         : Local ZFS, SOC
   Christoph Riplinger    : Optimizer, TS searches, QM/MM, DLPNO-CCSD(T), (RO)-DLPNO pert. Triples
   Tobias Risthaus        : Range-separated hybrids, TD-DFT gradient, RPA, STAB
   Michael Roemelt        : Original ROCIS implementation
   Masaaki Saitow         : Open-shell DLPNO-CCSD energy and density
   Barbara Sandhoefer     : DKH picture change effects
   Avijit Sen             : IP-ROCIS
   Kantharuban Sivalingam : CASSCF convergence, NEVPT2, FIC-MRCI
   Bernardo de Souza      : ESD, SOC TD-DFT
   Georgi Stoychev        : AutoAux, RI-MP2 NMR, DLPNO-MP2 response
   Willem Van den Heuvel  : Paramagnetic NMR
   Boris Wezisla          : Elementary symmetry handling
   Frank Wennmohs         : Technical directorship


 We gratefully acknowledge several colleagues who have allowed us to
 interface, adapt or use parts of their codes:
   Stefan Grimme, W. Hujo, H. Kruse, P. Pracht,  : VdW corrections, initial TS optimization,
                  C. Bannwarth, S. Ehlert          DFT functionals, gCP, sTDA/sTD-DF
   Ed Valeev, F. Pavosevic, A. Kumar             : LibInt (2-el integral package), F12 methods
   Garnet Chan, S. Sharma, J. Yang, R. Olivares  : DMRG
   Ulf Ekstrom                                   : XCFun DFT Library
   Mihaly Kallay                                 : mrcc  (arbitrary order and MRCC methods)
   Jiri Pittner, Ondrej Demel                    : Mk-CCSD
   Frank Weinhold                                : gennbo (NPA and NBO analysis)
   Christopher J. Cramer and Donald G. Truhlar   : smd solvation model
   Lars Goerigk                                  : TD-DFT with DH, B97 family of functionals
   V. Asgeirsson, H. Jonsson                     : NEB implementation
   FAccTs GmbH                                   : IRC, NEB, NEB-TS, DLPNO-Multilevel, CI-OPT
                                                   MM, QMMM, 2- and 3-layer-ONIOM, Crystal-QMMM,
                                                   LR-CPCM, SF, NACMEs, symmetry and pop. for TD-DFT,
                                                   nearIR, NL-DFT gradient (VV10), updates on ESD,
                                                   ML-optimized integration grids
   S Lehtola, MJT Oliveira, MAL Marques          : LibXC Library
   Liviu Ungur et al                             : ANISO software


 Your calculation uses the libint2 library for the computation of 2-el integrals
 For citations please refer to: http://libint.valeyev.net

 Your ORCA version has been built with support for libXC version: 5.1.0
 For citations please refer to: https://tddft.org/programs/libxc/

 This ORCA versions uses:
   CBLAS   interface :  Fast vector & matrix operations
   LAPACKE interface :  Fast linear algebra routines
   SCALAPACK package :  Parallel linear algebra routines
   Shared memory     :  Shared parallel matrices
   BLAS/LAPACK       :  OpenBLAS 0.3.15  USE64BITINT DYNAMIC_ARCH NO_AFFINITY SkylakeX SINGLE_THREADED
        Core in use  :  SkylakeX
   Copyright (c) 2011-2014, The OpenBLAS Project


***************************************
The coordinates will be read from file: coord.xyz
***************************************


Your calculation utilizes the atom-pairwise dispersion correction
based on tight binding partial charges (D4)
Cite in your paper:
E.Caldeweyher, C.Bannwarth, S.Grimme, J.Chem.Phys., (2017), 147, 034112.
E.Caldeweyher, S.Ehlert, A.Hansen, H.Neugebauer, S.Grimme, J.Chem.Phys., (2018), in progress.
   

================================================================================

----- Orbital basis set information -----
Your calculation utilizes the basis: def2-QZVPP
   F. Weigend and R. Ahlrichs, Phys. Chem. Chem. Phys. 7, 3297 (2005).

----- AuxJ basis set information -----
Your calculation utilizes the auxiliary basis: def2/J
   F. Weigend, Phys. Chem. Chem. Phys. 8, 1057 (2006).

================================================================================
                                        WARNINGS
                       Please study these warnings very carefully!
================================================================================


INFO   : the flag for use of the SHARK integral package has been found!

================================================================================
                                       INPUT FILE
================================================================================
NAME = orca.inp
|  1> ! RKS PW6B95 D4 def2-QZVPP RIJCOSX def2/J defgrid3 SP
|  2> %maxcore 2500
|  3> %scf
|  4> autotrah false
|  5> end
|  6> %pal
|  7>   nprocs 8
|  8> end
|  9> *xyzfile 0 1 coord.xyz
| 10> 
| 11>                          ****END OF INPUT****
================================================================================

                       ****************************
                       * Single Point Calculation *
                       ****************************

---------------------------------
CARTESIAN COORDINATES (ANGSTROEM)
---------------------------------
  C     -3.929541    1.706057    1.090731
  C     -3.263321    0.836981    0.224702
  C     -2.358463    1.349777   -0.700591
  C     -2.117734    2.714909   -0.755836
  C     -2.767877    3.571569    0.120929
  C     -3.672617    3.065367    1.047382
  C     -3.597316   -0.607857    0.274423
  O     -4.713286   -0.970200    0.584526
  C     -2.563789   -1.632347   -0.046219
  C     -1.204041   -1.522344    0.213756
  C     -0.298939   -2.566851    0.040891
  C     -0.721386   -3.788209   -0.459871
  C     -2.071138   -3.919378   -0.756733
  C     -2.967831   -2.877288   -0.536856
  N      0.949710   -2.135730    0.447200
  C      0.779707   -0.915761    0.806346
  O     -0.503115   -0.479236    0.708293
  C      1.764980    0.035155    1.415624
  C      3.203611   -0.470151    1.236268
  C      3.896662   -0.168313   -0.101394
  C      3.777676    1.319889   -0.402179
  C      2.308920    1.727870   -0.496949
  C      1.633598    1.466379    0.861947
  C      1.606436    0.909119   -1.573922
  N      2.091009   -0.321790   -1.804286
  C      3.305892   -0.922982   -1.291121
  C      1.434697    0.063323    2.921661
  C      5.362526   -0.575247    0.030358
  C      2.196637    3.214239   -0.820018
  O      0.624796    1.328750   -2.176018
  H      3.799915    0.021325    2.011955
  H      3.252095   -1.540671    1.450061
  H      4.262842    1.905475    0.385964
  H      4.298911    1.558836   -1.336123
  H      2.122897    2.129501    1.582750
  H      0.587201    1.779591    0.830322
  H      1.161317    3.552541   -0.829970
  H      2.730265    3.793932   -0.065060
  H      2.638752    3.446362   -1.790007
  H      5.924315   -0.323919   -0.871004
  H      5.832900   -0.062761    0.871016
  H      5.461979   -1.649879    0.198569
  H      1.595551   -0.852436   -2.506607
  H      0.426353    0.433909    3.108576
  H      1.521284   -0.931394    3.361148
  H      2.134519    0.722446    3.436432
  H     -0.026898   -4.604387   -0.607768
  H     -2.441790   -4.854710   -1.153733
  H     -4.015478   -3.031497   -0.757745
  H     -1.851450    0.697470   -1.398869
  H     -1.413186    3.102375   -1.478442
  H     -2.570529    4.635234    0.083537
  H     -4.178709    3.731999    1.733214
  H     -4.637284    1.313244    1.809187
  H      3.093886   -1.957782   -1.017516
  H      4.049372   -0.946514   -2.095372

----------------------------
CARTESIAN COORDINATES (A.U.)
----------------------------
  NO LB      ZA    FRAG     MASS         X           Y           Z
   0 C     6.0000    0    12.011   -7.425757    3.223981    2.061182
   1 C     6.0000    0    12.011   -6.166782    1.581665    0.424625
   2 C     6.0000    0    12.011   -4.456850    2.550710   -1.323926
   3 C     6.0000    0    12.011   -4.001938    5.130435   -1.428324
   4 C     6.0000    0    12.011   -5.230529    6.749287    0.228523
   5 C     6.0000    0    12.011   -6.940240    5.792703    1.979264
   6 C     6.0000    0    12.011   -6.797942   -1.148682    0.518584
   7 O     8.0000    0    15.999   -8.906819   -1.833412    1.104593
   8 C     6.0000    0    12.011   -4.844858   -3.084688   -0.087340
   9 C     6.0000    0    12.011   -2.275307   -2.876813    0.403940
  10 C     6.0000    0    12.011   -0.564912   -4.850645    0.077273
  11 C     6.0000    0    12.011   -1.363221   -7.158678   -0.869031
  12 C     6.0000    0    12.011   -3.913884   -7.406551   -1.430018
  13 C     6.0000    0    12.011   -5.608387   -5.437287   -1.014510
  14 N     7.0000    0    14.007    1.794692   -4.035944    0.845086
  15 C     6.0000    0    12.011    1.473433   -1.730538    1.523773
  16 O     8.0000    0    15.999   -0.950750   -0.905624    1.338481
  17 C     6.0000    0    12.011    3.335328    0.066434    2.675142
  18 C     6.0000    0    12.011    6.053948   -0.888457    2.336208
  19 C     6.0000    0    12.011    7.363625   -0.318065   -0.191606
  20 C     6.0000    0    12.011    7.138774    2.494229   -0.760008
  21 C     6.0000    0    12.011    4.363227    3.265201   -0.939098
  22 C     6.0000    0    12.011    3.087053    2.771055    1.628844
  23 C     6.0000    0    12.011    3.035724    1.717986   -2.974282
  24 N     7.0000    0    14.007    3.951435   -0.608094   -3.409606
  25 C     6.0000    0    12.011    6.247230   -1.744182   -2.439864
  26 C     6.0000    0    12.011    2.711184    0.119663    5.521138
  27 C     6.0000    0    12.011   10.133706   -1.087059    0.057368
  28 C     6.0000    0    12.011    4.151042    6.074031   -1.549609
  29 O     8.0000    0    15.999    1.180694    2.510973   -4.112079
  30 H     1.0000    0     1.008    7.180798    0.040299    3.802044
  31 H     1.0000    0     1.008    6.145569   -2.911447    2.740218
  32 H     1.0000    0     1.008    8.055603    3.600826    0.729366
  33 H     1.0000    0     1.008    8.123765    2.945772   -2.524906
  34 H     1.0000    0     1.008    4.011694    4.024174    2.990965
  35 H     1.0000    0     1.008    1.109649    3.362940    1.569081
  36 H     1.0000    0     1.008    2.194572    6.713329   -1.568417
  37 H     1.0000    0     1.008    5.159452    7.169492   -0.122946
  38 H     1.0000    0     1.008    4.986519    6.512681   -3.382623
  39 H     1.0000    0     1.008   11.195332   -0.612119   -1.645960
  40 H     1.0000    0     1.008   11.022584   -0.118601    1.645981
  41 H     1.0000    0     1.008   10.321645   -3.117819    0.375240
  42 H     1.0000    0     1.008    3.015154   -1.610870   -4.736801
  43 H     1.0000    0     1.008    0.805690    0.819969    5.874358
  44 H     1.0000    0     1.008    2.874809   -1.760080    6.351649
  45 H     1.0000    0     1.008    4.033657    1.365225    6.493915
  46 H     1.0000    0     1.008   -0.050831   -8.701031   -1.148515
  47 H     1.0000    0     1.008   -4.614315   -9.174072   -2.180239
  48 H     1.0000    0     1.008   -7.588154   -5.728699   -1.431930
  49 H     1.0000    0     1.008   -3.498734    1.318028   -2.643479
  50 H     1.0000    0     1.008   -2.670534    5.862639   -2.793850
  51 H     1.0000    0     1.008   -4.857596    8.759323    0.157861
  52 H     1.0000    0     1.008   -7.896616    7.052457    3.275301
  53 H     1.0000    0     1.008   -8.763197    2.481671    3.418868
  54 H     1.0000    0     1.008    5.846597   -3.699672   -1.922826
  55 H     1.0000    0     1.008    7.652204   -1.788653   -3.959680

--------------------------------
INTERNAL COORDINATES (ANGSTROEM)
--------------------------------
 C      0   0   0     0.000000000000     0.00000000     0.00000000
 C      1   0   0     1.396119302074     0.00000000     0.00000000
 C      2   1   0     1.392082993862   119.54994621     0.00000000
 C      3   2   1     1.387294981358   120.11527391     0.28083843
 C      4   3   2     1.387540774055   120.07028691     0.68526786
 C      1   2   3     1.384055913847   120.22211662   358.73743224
 C      2   1   3     1.483772521971   118.55207876   183.10274163
 O      7   2   1     1.213608150679   120.41661126    30.38695652
 C      7   2   1     1.490157727379   120.40652602   210.83243470
 C      9   7   2     1.388740903508   125.75717111    32.99322753
 C     10   9   7     1.392869738239   123.61517442   172.13844984
 C     11  10   9     1.385980042058   120.50435249     2.38116159
 C     12  11  10     1.388223604350   117.18595519   359.13832227
 C     13  12  11     1.392247647173   121.44754437   358.79237945
 N     11  10   9     1.382055274381   108.46204651   182.69846711
 C     15  11  10     1.283046828725   105.02191270   358.88717697
 O     10   9   7     1.350532731863   129.63487605   355.01146716
 C     16  15  11     1.498741104046   129.04807906   175.83364257
 C     18  16  15     1.535305945495   111.08131975    16.04909952
 C     19  18  16     1.536477900454   117.36848794    83.20050598
 C     20  19  18     1.522949030069   109.18811354    51.43688268
 C     21  20  19     1.527309425980   110.39056372   299.93699214
 C     22  21  20     1.539817457770   108.76190182    61.89988086
 C     22  21  20     1.524371464154   110.09226514   302.19370434
 N     24  22  21     1.342763601181   116.56848245    28.96235963
 C     25  24  22     1.449382687644   128.46136159   351.05608554
 C     18  16  15     1.542084790693   105.53407102   258.40392860
 C     20  19  18     1.526994128829   107.79053524   171.67524557
 C     22  21  20     1.525212384768   110.13664969   180.89076522
 O     24  22  21     1.225653338879   122.15849807   206.85775261
 H     19  18  16     1.094905236745   106.24977412   202.06504017
 H     19  18  16     1.092736046474   109.94708429   316.43942670
 H     21  20  19     1.095200690044   110.22728363    60.58099475
 H     21  20  19     1.095916143499   110.13366557   177.95020129
 H     23  22  21     1.094852384127   106.38831363    63.90370892
 H     23  22  21     1.092725702102   110.22828344   178.23990623
 H     29  22  21     1.089235407047   111.99877111   183.76485556
 H     29  22  21     1.091220997552   109.58211956   303.37962767
 H     29  22  21     1.090975221186   111.45947435    62.48654267
 H     28  20  19     1.091433044877   111.19218253   183.68730732
 H     28  20  19     1.091145740091   110.80162089   303.59657578
 H     28  20  19     1.092254125342   111.27776142    63.40893647
 H     25  24  22     1.010108569918   115.07774561   178.62380243
 H     27  18  16     1.090425918180   111.81882450   298.16103681
 H     27  18  16     1.090920919819   111.08709184    59.30181714
 H     27  18  16     1.090496926065   109.54875314   178.61033091
 H     12  11  10     1.081819305242   121.23593175   179.40980145
 H     13  12  11     1.081590180844   119.56403700   179.73213120
 H     14  13  12     1.081728937891   119.00043385   181.61705987
 H      3   2   1     1.081738461471   120.76968379   181.66802481
 H      4   3   2     1.081053666478   119.49825766   180.01252857
 H      5   4   3     1.082463526478   119.96165059   179.32697447
 H      6   1   2     1.082079120995   119.89286390   181.10889903
 H      1   2   3     1.082303825571   119.86081538   179.73538171
 H     26  25  24     1.091154635406   108.61993560   138.71822764
 H     26  25  24     1.095507747952   108.53253348   254.94355539

---------------------------
INTERNAL COORDINATES (A.U.)
---------------------------
 C      0   0   0     0.000000000000     0.00000000     0.00000000
 C      1   0   0     2.638283131201     0.00000000     0.00000000
 C      2   1   0     2.630655614089   119.54994621     0.00000000
 C      3   2   1     2.621607581729   120.11527391     0.28083843
 C      4   3   2     2.622072062614   120.07028691     0.68526786
 C      1   2   3     2.615486631206   120.22211662   358.73743224
 C      2   1   3     2.803923711563   118.55207876   183.10274163
 O      7   2   1     2.293387038678   120.41661126    30.38695652
 C      7   2   1     2.815990001094   120.40652602   210.83243470
 C      9   7   2     2.624339978604   125.75717111    32.99322753
 C     10   9   7     2.632142345498   123.61517442   172.13844984
 C     11  10   9     2.619122706570   120.50435249     2.38116159
 C     12  11  10     2.623362424867   117.18595519   359.13832227
 C     13  12  11     2.630966763754   121.44754437   358.79237945
 N     11  10   9     2.611705970522   108.46204651   182.69846711
 C     15  11  10     2.424607123287   105.02191270   358.88717697
 O     10   9   7     2.552136998117   129.63487605   355.01146716
 C     16  15  11     2.832210232297   129.04807906   175.83364257
 C     18  16  15     2.901307768766   111.08131975    16.04909952
 C     19  18  16     2.903522442681   117.36848794    83.20050598
 C     20  19  18     2.877956582751   109.18811354    51.43688268
 C     21  20  19     2.886196536859   110.39056372   299.93699214
 C     22  21  20     2.909833291416   108.76190182    61.89988086
 C     22  21  20     2.880644593615   110.09226514   302.19370434
 N     24  22  21     2.537455468829   116.56848245    28.96235963
 C     25  24  22     2.738936342893   128.46136159   351.05608554
 C     18  16  15     2.914117929694   105.53407102   258.40392860
 C     20  19  18     2.885600711593   107.79053524   171.67524557
 C     22  21  20     2.882233703277   110.13664969   180.89076522
 O     24  22  21     2.316149145607   122.15849807   206.85775261
 H     19  18  16     2.069071040044   106.24977412   202.06504017
 H     19  18  16     2.064971864499   109.94708429   316.43942670
 H     21  20  19     2.069629365864   110.22728363    60.58099475
 H     21  20  19     2.070981376956   110.13366557   177.95020129
 H     23  22  21     2.068971163070   106.38831363    63.90370892
 H     23  22  21     2.064952316470   110.22828344   178.23990623
 H     29  22  21     2.058356614689   111.99877111   183.76485556
 H     29  22  21     2.062108836957   109.58211956   303.37962767
 H     29  22  21     2.061644386935   111.45947435    62.48654267
 H     28  20  19     2.062509548329   111.19218253   183.68730732
 H     28  20  19     2.061966620967   110.80162089   303.59657578
 H     28  20  19     2.064061165542   111.27776142    63.40893647
 H     25  24  22     1.908828562672   115.07774561   178.62380243
 H     27  18  16     2.060606354690   111.81882450   298.16103681
 H     27  18  16     2.061541772223   111.08709184    59.30181714
 H     27  18  16     2.060740540146   109.54875314   178.61033091
 H     12  11  10     2.044342213296   121.23593175   179.40980145
 H     13  12  11     2.043909230933   119.56403700   179.73213120
 H     14  13  12     2.044171443751   119.00043385   181.61705987
 H      3   2   1     2.044189440709   120.76968379   181.66802481
 H      4   3   2     2.042895365715   119.49825766   180.01252857
 H      5   4   3     2.045559615003   119.96165059   179.32697447
 H      6   1   2     2.044833193915   119.89286390   181.10889903
 H      1   2   3     2.045257824025   119.86081538   179.73538171
 H     26  25  24     2.061983430676   108.61993560   138.71822764
 H     26  25  24     2.070209621218   108.53253348   254.94355539

---------------------
BASIS SET INFORMATION
---------------------
There are 4 groups of distinct atoms

 Group   1 Type C   : 15s8p3d2f1g contracted to 7s4p3d2f1g pattern {8211111/5111/111/11/1}
 Group   2 Type O   : 15s8p3d2f1g contracted to 7s4p3d2f1g pattern {8211111/5111/111/11/1}
 Group   3 Type N   : 15s8p3d2f1g contracted to 7s4p3d2f1g pattern {8211111/5111/111/11/1}
 Group   4 Type H   : 7s3p2d1f contracted to 4s3p2d1f pattern {4111/111/11/1}

Atom   0C    basis set group =>   1
Atom   1C    basis set group =>   1
Atom   2C    basis set group =>   1
Atom   3C    basis set group =>   1
Atom   4C    basis set group =>   1
Atom   5C    basis set group =>   1
Atom   6C    basis set group =>   1
Atom   7O    basis set group =>   2
Atom   8C    basis set group =>   1
Atom   9C    basis set group =>   1
Atom  10C    basis set group =>   1
Atom  11C    basis set group =>   1
Atom  12C    basis set group =>   1
Atom  13C    basis set group =>   1
Atom  14N    basis set group =>   3
Atom  15C    basis set group =>   1
Atom  16O    basis set group =>   2
Atom  17C    basis set group =>   1
Atom  18C    basis set group =>   1
Atom  19C    basis set group =>   1
Atom  20C    basis set group =>   1
Atom  21C    basis set group =>   1
Atom  22C    basis set group =>   1
Atom  23C    basis set group =>   1
Atom  24N    basis set group =>   3
Atom  25C    basis set group =>   1
Atom  26C    basis set group =>   1
Atom  27C    basis set group =>   1
Atom  28C    basis set group =>   1
Atom  29O    basis set group =>   2
Atom  30H    basis set group =>   4
Atom  31H    basis set group =>   4
Atom  32H    basis set group =>   4
Atom  33H    basis set group =>   4
Atom  34H    basis set group =>   4
Atom  35H    basis set group =>   4
Atom  36H    basis set group =>   4
Atom  37H    basis set group =>   4
Atom  38H    basis set group =>   4
Atom  39H    basis set group =>   4
Atom  40H    basis set group =>   4
Atom  41H    basis set group =>   4
Atom  42H    basis set group =>   4
Atom  43H    basis set group =>   4
Atom  44H    basis set group =>   4
Atom  45H    basis set group =>   4
Atom  46H    basis set group =>   4
Atom  47H    basis set group =>   4
Atom  48H    basis set group =>   4
Atom  49H    basis set group =>   4
Atom  50H    basis set group =>   4
Atom  51H    basis set group =>   4
Atom  52H    basis set group =>   4
Atom  53H    basis set group =>   4
Atom  54H    basis set group =>   4
Atom  55H    basis set group =>   4
---------------------------------
AUXILIARY/J BASIS SET INFORMATION
---------------------------------
There are 4 groups of distinct atoms

 Group   1 Type C   : 12s5p4d2f1g contracted to 6s4p3d1f1g pattern {711111/2111/211/2/1}
 Group   2 Type O   : 12s5p4d2f1g contracted to 6s4p3d1f1g pattern {711111/2111/211/2/1}
 Group   3 Type N   : 12s5p4d2f1g contracted to 6s4p3d1f1g pattern {711111/2111/211/2/1}
 Group   4 Type H   : 5s2p1d contracted to 3s1p1d pattern {311/2/1}

Atom   0C    basis set group =>   1
Atom   1C    basis set group =>   1
Atom   2C    basis set group =>   1
Atom   3C    basis set group =>   1
Atom   4C    basis set group =>   1
Atom   5C    basis set group =>   1
Atom   6C    basis set group =>   1
Atom   7O    basis set group =>   2
Atom   8C    basis set group =>   1
Atom   9C    basis set group =>   1
Atom  10C    basis set group =>   1
Atom  11C    basis set group =>   1
Atom  12C    basis set group =>   1
Atom  13C    basis set group =>   1
Atom  14N    basis set group =>   3
Atom  15C    basis set group =>   1
Atom  16O    basis set group =>   2
Atom  17C    basis set group =>   1
Atom  18C    basis set group =>   1
Atom  19C    basis set group =>   1
Atom  20C    basis set group =>   1
Atom  21C    basis set group =>   1
Atom  22C    basis set group =>   1
Atom  23C    basis set group =>   1
Atom  24N    basis set group =>   3
Atom  25C    basis set group =>   1
Atom  26C    basis set group =>   1
Atom  27C    basis set group =>   1
Atom  28C    basis set group =>   1
Atom  29O    basis set group =>   2
Atom  30H    basis set group =>   4
Atom  31H    basis set group =>   4
Atom  32H    basis set group =>   4
Atom  33H    basis set group =>   4
Atom  34H    basis set group =>   4
Atom  35H    basis set group =>   4
Atom  36H    basis set group =>   4
Atom  37H    basis set group =>   4
Atom  38H    basis set group =>   4
Atom  39H    basis set group =>   4
Atom  40H    basis set group =>   4
Atom  41H    basis set group =>   4
Atom  42H    basis set group =>   4
Atom  43H    basis set group =>   4
Atom  44H    basis set group =>   4
Atom  45H    basis set group =>   4
Atom  46H    basis set group =>   4
Atom  47H    basis set group =>   4
Atom  48H    basis set group =>   4
Atom  49H    basis set group =>   4
Atom  50H    basis set group =>   4
Atom  51H    basis set group =>   4
Atom  52H    basis set group =>   4
Atom  53H    basis set group =>   4
Atom  54H    basis set group =>   4
Atom  55H    basis set group =>   4


           ************************************************************
           *        Program running with 8 parallel MPI-processes     *
           *              working on a common directory               *
           ************************************************************
------------------------------------------------------------------------------
                           ORCA GTO INTEGRAL CALCULATION
                           -- RI-GTO INTEGRALS CHOSEN --
------------------------------------------------------------------------------
------------------------------------------------------------------------------
                   ___                                                        
                  /   \      - P O W E R E D   B Y -                         
                 /     \                                                     
                 |  |  |   _    _      __       _____    __    __             
                 |  |  |  | |  | |    /  \     |  _  \  |  |  /  |          
                  \  \/   | |  | |   /    \    | | | |  |  | /  /          
                 / \  \   | |__| |  /  /\  \   | |_| |  |  |/  /          
                |  |  |   |  __  | /  /__\  \  |    /   |      \           
                |  |  |   | |  | | |   __   |  |    \   |  |\   \          
                \     /   | |  | | |  |  |  |  | |\  \  |  | \   \       
                 \___/    |_|  |_| |__|  |__|  |_| \__\ |__|  \__/        
                                                                              
                      - O R C A' S   B I G   F R I E N D -                    
                                      &                                       
                       - I N T E G R A L  F E E D E R -                       
                                                                              
 v1 FN, 2020, v2 2021                                                         
------------------------------------------------------------------------------


Reading SHARK input file orca.SHARKINP.tmp ... ok
----------------------
SHARK INTEGRAL PACKAGE
----------------------

Number of atoms                             ...     56
Number of basis functions                   ...   2490
Number of shells                            ...    770
Maximum angular momentum                    ...      4
Integral batch strategy                     ... SHARK/LIBINT Hybrid
RI-J (if used) integral strategy            ... SPLIT-RIJ (Revised 2003 algorithm where possible)
Printlevel                                  ...      1
Contraction scheme used                     ... SEGMENTED contraction
Coulomb Range Separation                    ... NOT USED
Exchange Range Separation                   ... NOT USED
Finite Nucleus Model                        ... NOT USED
Auxiliary Coulomb fitting basis             ... AVAILABLE
   # of basis functions in Aux-J            ...   1756
   # of shells in Aux-J                     ...    580
   Maximum angular momentum in Aux-J        ...      4
Auxiliary J/K fitting basis                 ... NOT available
Auxiliary Correlation fitting basis         ... NOT available
Auxiliary 'external' fitting basis          ... NOT available
Integral threshold                          ...     1.000000e-10
Primitive cut-off                           ...     1.000000e-11
Primitive pair pre-selection threshold      ...     1.000000e-11

Calculating pre-screening integrals         ... done (  0.7 sec) Dimension = 770
Organizing shell pair data                  ... done (  3.3 sec)
Shell pair information
Total number of shell pairs                 ...    296835
Shell pairs after pre-screening             ...    168950
Total number of primitive shell pairs       ...    731562
Primitive shell pairs kept                  ...    282921
          la=0 lb=0:  27203 shell pairs
          la=1 lb=0:  39029 shell pairs
          la=1 lb=1:  13733 shell pairs
          la=2 lb=0:  23502 shell pairs
          la=2 lb=1:  17356 shell pairs
          la=2 lb=2:   5286 shell pairs
          la=3 lb=0:  13419 shell pairs
          la=3 lb=1:  10051 shell pairs
          la=3 lb=2:   5873 shell pairs
          la=3 lb=3:   1689 shell pairs
          la=4 lb=0:   4795 shell pairs
          la=4 lb=1:   3557 shell pairs
          la=4 lb=2:   2074 shell pairs
          la=4 lb=3:   1155 shell pairs
          la=4 lb=4:    228 shell pairs

Calculating one electron integrals          ... done (  0.5 sec)
Calculating RI/J V-Matrix + Cholesky decomp.... done (  0.1 sec)
Calculating Nuclear repulsion               ... done (  0.0 sec) ENN=   3100.226998131962 Eh

SHARK setup successfully completed in   8.3 seconds

Maximum memory used throughout the entire GTOINT-calculation: 286.4 MB


           ************************************************************
           *        Program running with 8 parallel MPI-processes     *
           *              working on a common directory               *
           ************************************************************
-------------------------------------------------------------------------------
                                 ORCA SCF
-------------------------------------------------------------------------------

------------
SCF SETTINGS
------------
Hamiltonian:
 Density Functional     Method          .... DFT(GTOs)
 Exchange Functional    Exchange        .... PW6
 Correlation Functional Correlation     .... B95
 Gradients option       PostSCFGGA      .... off
 Hybrid DFT is turned on
   Fraction HF Exchange ScalHFX         ....  0.280000
   Scaling of DF-GGA-X  ScalDFX         ....  0.720000
   Scaling of DF-GGA-C  ScalDFC         ....  1.000000
   Scaling of DF-LDA-C  ScalLDAC        ....  1.000000
   Perturbative correction              ....  0.000000
   Density functional embedding theory  .... OFF
   NL short-range parameter             ....  9.000000
 RI-approximation to the Coulomb term is turned on
   Number of AuxJ basis functions       .... 1756
   RIJ-COSX (HFX calculated with COS-X)).... on


General Settings:
 Integral files         IntName         .... orca
 Hartree-Fock type      HFTyp           .... RHF
 Total Charge           Charge          ....    0
 Multiplicity           Mult            ....    1
 Number of Electrons    NEL             ....  214
 Basis Dimension        Dim             .... 2490
 Nuclear Repulsion      ENuc            ....   3100.2269981320 Eh

Convergence Acceleration:
 DIIS                   CNVDIIS         .... on
   Start iteration      DIISMaxIt       ....    12
   Startup error        DIISStart       ....  0.200000
   # of expansion vecs  DIISMaxEq       ....     5
   Bias factor          DIISBfac        ....   1.050
   Max. coefficient     DIISMaxC        ....  10.000
 Trust-Rad. Augm. Hess. CNVTRAH         .... off
 SOSCF                  CNVSOSCF        .... on
   Start iteration      SOSCFMaxIt      ....   150
   Startup grad/error   SOSCFStart      ....  0.003300
 Level Shifting         CNVShift        .... on
   Level shift para.    LevelShift      ....    0.2500
   Turn off err/grad.   ShiftErr        ....    0.0010
 Zerner damping         CNVZerner       .... off
 Static damping         CNVDamp         .... on
   Fraction old density DampFac         ....    0.7000
   Max. Damping (<1)    DampMax         ....    0.9800
   Min. Damping (>=0)   DampMin         ....    0.0000
   Turn off err/grad.   DampErr         ....    0.1000
 Fernandez-Rico         CNVRico         .... off

SCF Procedure:
 Maximum # iterations   MaxIter         ....   125
 SCF integral mode      SCFMode         .... Direct
   Integral package                     .... SHARK and LIBINT hybrid scheme
 Reset frequency        DirectResetFreq ....    20
 Integral Threshold     Thresh          ....  1.000e-10 Eh
 Primitive CutOff       TCut            ....  1.000e-11 Eh

Convergence Tolerance:
 Convergence Check Mode ConvCheckMode   .... Total+1el-Energy
 Convergence forced     ConvForced      .... 0
 Energy Change          TolE            ....  1.000e-06 Eh
 1-El. energy change                    ....  1.000e-03 Eh
 Orbital Gradient       TolG            ....  5.000e-05
 Orbital Rotation angle TolX            ....  5.000e-05
 DIIS Error             TolErr          ....  1.000e-06


Diagonalization of the overlap matrix:
Smallest eigenvalue                        ... 4.164e-06
Time for diagonalization                   ...    1.673 sec
Threshold for overlap eigenvalues          ... 1.000e-08
Number of eigenvalues below threshold      ... 0
Time for construction of square roots      ...    1.093 sec
Total time needed                          ...    2.791 sec

Time for model grid setup =    0.904 sec

------------------------------
INITIAL GUESS: MODEL POTENTIAL
------------------------------
Loading Hartree-Fock densities                     ... done
Calculating cut-offs                               ... done
Initializing the effective Hamiltonian             ... done
Setting up the integral package (SHARK)            ... done
Starting the Coulomb interaction                   ... done (   5.5 sec)
Reading the grid                                   ... done
Mapping shells                                     ... done
Starting the XC term evaluation                    ... done (   2.4 sec)
  promolecular density results
     # of electrons  =    213.968785318
     EX              =   -177.055275048
     EC              =    -13.699184933
     EX+EC           =   -190.754459981
Transforming the Hamiltonian                       ... done (   0.8 sec)
Diagonalizing the Hamiltonian                      ... done (   1.3 sec)
Back transforming the eigenvectors                 ... done (   0.4 sec)
Now organizing SCF variables                       ... done
                      ------------------
                      INITIAL GUESS DONE (  11.4 sec)
                      ------------------
-------------------
DFT GRID GENERATION
-------------------

General Integration Accuracy     IntAcc      ... 4.959
Radial Grid Type                 RadialGrid  ... OptM3 with GC (2021)
Angular Grid (max. ang.)         AngularGrid ... 6 (Lebedev-590)
Angular grid pruning method      GridPruning ... 4 (adaptive)
Weight generation scheme         WeightScheme... Becke
Basis function cutoff            BFCut       ... 1.0000e-10
Integration weight cutoff        WCut        ... 1.0000e-14
Angular grids for H and He will be reduced by one unit
Partially contracted basis set               ... off
Rotationally invariant grid construction     ... off

Total number of grid points                  ...   650951
Total number of batches                      ...    10199
Average number of points per batch           ...       63
Average number of grid points per atom       ...    11624
Time for grid setup =   10.450 sec

--------------------
COSX GRID GENERATION
--------------------

GRIDX 1
-------
General Integration Accuracy     IntAcc      ... 4.020
Radial Grid Type                 RadialGrid  ... OptM3 with GC (2021)
Angular Grid (max. ang.)         AngularGrid ... 2 (Lebedev-110)
Angular grid pruning method      GridPruning ... 4 (adaptive)
Weight generation scheme         WeightScheme... Becke
Basis function cutoff            BFCut       ... 1.0000e-10
Integration weight cutoff        WCut        ... 1.0000e-14
Angular grids for H and He will be reduced by one unit
Partially contracted basis set               ... on
Rotationally invariant grid construction     ... off

Total number of grid points                  ...    76528
Total number of batches                      ...     1222
Average number of points per batch           ...       62
Average number of grid points per atom       ...     1367
UseSFitting                                  ... on

GRIDX 2
-------
General Integration Accuracy     IntAcc      ... 4.338
Radial Grid Type                 RadialGrid  ... OptM3 with GC (2021)
Angular Grid (max. ang.)         AngularGrid ... 3 (Lebedev-194)
Angular grid pruning method      GridPruning ... 4 (adaptive)
Weight generation scheme         WeightScheme... Becke
Basis function cutoff            BFCut       ... 1.0000e-10
Integration weight cutoff        WCut        ... 1.0000e-14
Angular grids for H and He will be reduced by one unit
Partially contracted basis set               ... on
Rotationally invariant grid construction     ... off

Total number of grid points                  ...   164927
Total number of batches                      ...     2602
Average number of points per batch           ...       63
Average number of grid points per atom       ...     2945
UseSFitting                                  ... on

GRIDX 3
-------
General Integration Accuracy     IntAcc      ... 4.871
Radial Grid Type                 RadialGrid  ... OptM3 with GC (2021)
Angular Grid (max. ang.)         AngularGrid ... 4 (Lebedev-302)
Angular grid pruning method      GridPruning ... 4 (adaptive)
Weight generation scheme         WeightScheme... Becke
Basis function cutoff            BFCut       ... 1.0000e-10
Integration weight cutoff        WCut        ... 1.0000e-14
Angular grids for H and He will be reduced by one unit
Partially contracted basis set               ... on
Rotationally invariant grid construction     ... off

Total number of grid points                  ...   305488
Total number of batches                      ...     4805
Average number of points per batch           ...       63
Average number of grid points per atom       ...     5455
UseSFitting                                  ... on

Time for X-Grid setup             =   22.785 sec

--------------
SCF ITERATIONS
--------------
ITER       Energy         Delta-E        Max-DP      RMS-DP      [F,P]     Damp
               ***  Starting incremental Fock matrix formation  ***
  0  -1304.6743905409   0.000000000000 0.10774207  0.00029050  0.3908106 0.7000
  1  -1305.1614332627  -0.487042721760 0.11369958  0.00024950  0.1524958 0.7000
                               ***Turning on DIIS***
  2  -1305.3664927207  -0.205059458049 0.13954151  0.00049463  0.0624070 0.0000
  3  -1305.6996081937  -0.333115472949 0.13417866  0.00021906  0.0776429 0.0000
  4  -1305.7620573950  -0.062449201335 0.03547570  0.00007551  0.0229336 0.0000
  5  -1305.7649902501  -0.002932855136 0.01828004  0.00003387  0.0158595 0.0000
                      *** Initiating the SOSCF procedure ***
                           *** Shutting down DIIS ***
                      *** Re-Reading the Fockian *** 
                      *** Removing any level shift *** 
ITER      Energy       Delta-E        Grad      Rot      Max-DP    RMS-DP
  6  -1305.76562958  -0.0006393329  0.000341  0.000341  0.005530  0.000015
               *** Restarting incremental Fock matrix formation ***
  7  -1305.76565179  -0.0000222104  0.000177  0.000696  0.006621  0.000018
  8  -1305.76564952   0.0000022721  0.000306  0.000623  0.000987  0.000005
  9  -1305.76565798  -0.0000084579  0.000037  0.000091  0.001294  0.000008
 10  -1305.76565741   0.0000005692  0.000059  0.000068  0.000923  0.000005
                 **** Energy Check signals convergence ****
              ***Rediagonalizing the Fockian in SOSCF/NRSCF***

               *****************************************************
               *                     SUCCESS                       *
               *           SCF CONVERGED AFTER  11 CYCLES          *
               *****************************************************

Old exchange energy                            =    -49.626905793 Eh
New exchange energy                            =    -49.626901605 Eh
Exchange energy change after final integration =      0.000004188 Eh
Total energy after final integration           =  -1305.765653893 Eh
Final COS-X integration done in                =   461.198 sec

----------------
TOTAL SCF ENERGY
----------------

Total Energy       :        -1305.76565389 Eh          -35531.68984 eV

Components:
Nuclear Repulsion  :         3100.22699813 Eh           84361.46547 eV
Electronic Energy  :        -4405.99265202 Eh         -119893.15531 eV
One Electron Energy:        -7937.87395792 Eh         -216000.53165 eV
Two Electron Energy:         3531.88130589 Eh           96107.37634 eV
Max COSX asymmetry :            0.00000075 Eh               0.00002 eV

Virial components:
Potential Energy   :        -2606.09598692 Eh          -70915.47708 eV
Kinetic Energy     :         1300.33033303 Eh           35383.78724 eV
Virial Ratio       :            2.00417995


DFT components:
N(Alpha)           :      107.000020931998 electrons
N(Beta)            :      107.000020931998 electrons
N(Total)           :      214.000041863996 electrons
E(X)               :     -130.052084846003 Eh       
E(C)               :       -7.619183693107 Eh       
E(XC)              :     -137.671268539109 Eh       
DFET-embed. en.    :        0.000000000000 Eh       

---------------
SCF CONVERGENCE
---------------

  Last Energy change         ...   -6.7077e-07  Tolerance :   1.0000e-06
  Last MAX-Density change    ...    2.2204e-15  Tolerance :   1.0000e-05
  Last RMS-Density change    ...    4.2716e-18  Tolerance :   1.0000e-06
  Last Orbital Gradient      ...    7.9030e-06  Tolerance :   5.0000e-05
  Last Orbital Rotation      ...    4.0188e-05  Tolerance :   5.0000e-05

             **** THE GBW FILE WAS UPDATED (orca.gbw) ****
             **** DENSITY orca.scfp WAS UPDATED ****
             **** ENERGY FILE WAS UPDATED (orca.en.tmp) ****
             **** THE GBW FILE WAS UPDATED (orca.gbw) ****
             **** DENSITY orca.scfp WAS UPDATED ****
----------------
ORBITAL ENERGIES
----------------

  NO   OCC          E(Eh)            E(eV) 
   0   2.0000     -19.377544      -527.2898 
   1   2.0000     -19.279740      -524.6284 
   2   2.0000     -19.255241      -523.9618 
   3   2.0000     -14.491286      -394.3279 
   4   2.0000     -14.466626      -393.6569 
   5   2.0000     -10.401758      -283.0462 
   6   2.0000     -10.393926      -282.8331 
   7   2.0000     -10.385713      -282.6096 
   8   2.0000     -10.370328      -282.1910 
   9   2.0000     -10.341113      -281.3960 
  10   2.0000     -10.339680      -281.3570 
  11   2.0000     -10.336333      -281.2659 
  12   2.0000     -10.326802      -281.0066 
  13   2.0000     -10.323639      -280.9205 
  14   2.0000     -10.321997      -280.8758 
  15   2.0000     -10.314966      -280.6845 
  16   2.0000     -10.310801      -280.5712 
  17   2.0000     -10.310080      -280.5515 
  18   2.0000     -10.307772      -280.4887 
  19   2.0000     -10.307391      -280.4784 
  20   2.0000     -10.305464      -280.4259 
  21   2.0000     -10.305463      -280.4259 
  22   2.0000     -10.302300      -280.3398 
  23   2.0000     -10.301950      -280.3303 
  24   2.0000     -10.300880      -280.3012 
  25   2.0000     -10.299908      -280.2747 
  26   2.0000     -10.298628      -280.2399 
  27   2.0000     -10.298512      -280.2368 
  28   2.0000     -10.294756      -280.1346 
  29   2.0000     -10.288011      -279.9510 
  30   2.0000      -1.181199       -32.1421 
  31   2.0000      -1.073877       -29.2217 
  32   2.0000      -1.068034       -29.0627 
  33   2.0000      -0.971192       -26.4275 
  34   2.0000      -0.963638       -26.2219 
  35   2.0000      -0.906552       -24.6685 
  36   2.0000      -0.891024       -24.2460 
  37   2.0000      -0.885667       -24.1002 
  38   2.0000      -0.845801       -23.0154 
  39   2.0000      -0.835931       -22.7468 
  40   2.0000      -0.805533       -21.9197 
  41   2.0000      -0.779982       -21.2244 
  42   2.0000      -0.777299       -21.1514 
  43   2.0000      -0.771500       -20.9936 
  44   2.0000      -0.734095       -19.9757 
  45   2.0000      -0.723743       -19.6940 
  46   2.0000      -0.720678       -19.6106 
  47   2.0000      -0.716561       -19.4986 
  48   2.0000      -0.693009       -18.8577 
  49   2.0000      -0.671728       -18.2787 
  50   2.0000      -0.664016       -18.0688 
  51   2.0000      -0.652214       -17.7476 
  52   2.0000      -0.636944       -17.3321 
  53   2.0000      -0.622851       -16.9486 
  54   2.0000      -0.605348       -16.4724 
  55   2.0000      -0.598999       -16.2996 
  56   2.0000      -0.580728       -15.8024 
  57   2.0000      -0.557634       -15.1740 
  58   2.0000      -0.546832       -14.8801 
  59   2.0000      -0.542140       -14.7524 
  60   2.0000      -0.534607       -14.5474 
  61   2.0000      -0.524759       -14.2794 
  62   2.0000      -0.518164       -14.1000 
  63   2.0000      -0.514115       -13.9898 
  64   2.0000      -0.507009       -13.7964 
  65   2.0000      -0.492028       -13.3888 
  66   2.0000      -0.490146       -13.3376 
  67   2.0000      -0.485387       -13.2081 
  68   2.0000      -0.479546       -13.0491 
  69   2.0000      -0.471136       -12.8203 
  70   2.0000      -0.465265       -12.6605 
  71   2.0000      -0.455528       -12.3956 
  72   2.0000      -0.451394       -12.2831 
  73   2.0000      -0.447685       -12.1821 
  74   2.0000      -0.444673       -12.1002 
  75   2.0000      -0.439990       -11.9727 
  76   2.0000      -0.433809       -11.8045 
  77   2.0000      -0.428039       -11.6475 
  78   2.0000      -0.425578       -11.5806 
  79   2.0000      -0.421528       -11.4704 
  80   2.0000      -0.419871       -11.4253 
  81   2.0000      -0.417658       -11.3650 
  82   2.0000      -0.412939       -11.2366 
  83   2.0000      -0.401091       -10.9142 
  84   2.0000      -0.396397       -10.7865 
  85   2.0000      -0.393846       -10.7171 
  86   2.0000      -0.390096       -10.6151 
  87   2.0000      -0.389767       -10.6061 
  88   2.0000      -0.384197       -10.4545 
  89   2.0000      -0.380770       -10.3613 
  90   2.0000      -0.379189       -10.3183 
  91   2.0000      -0.374735       -10.1971 
  92   2.0000      -0.370828       -10.0908 
  93   2.0000      -0.358812        -9.7638 
  94   2.0000      -0.356775        -9.7083 
  95   2.0000      -0.353239        -9.6121 
  96   2.0000      -0.351641        -9.5686 
  97   2.0000      -0.331216        -9.0128 
  98   2.0000      -0.329847        -8.9756 
  99   2.0000      -0.319250        -8.6872 
 100   2.0000      -0.280178        -7.6240 
 101   2.0000      -0.276353        -7.5200 
 102   2.0000      -0.273341        -7.4380 
 103   2.0000      -0.271630        -7.3914 
 104   2.0000      -0.268991        -7.3196 
 105   2.0000      -0.265516        -7.2251 
 106   2.0000      -0.255957        -6.9649 
 107   0.0000      -0.065332        -1.7778 
 108   0.0000      -0.024801        -0.6749 
 109   0.0000      -0.005146        -0.1400 
 110   0.0000      -0.001466        -0.0399 
 111   0.0000       0.003760         0.1023 
 112   0.0000       0.014862         0.4044 
 113   0.0000       0.018739         0.5099 
 114   0.0000       0.024779         0.6743 
 115   0.0000       0.025480         0.6934 
 116   0.0000       0.034103         0.9280 
 117   0.0000       0.036129         0.9831 
 118   0.0000       0.037339         1.0161 
 119   0.0000       0.045774         1.2456 
 120   0.0000       0.048181         1.3111 
 121   0.0000       0.057091         1.5535 
 122   0.0000       0.059165         1.6100 
 123   0.0000       0.059633         1.6227 
 124   0.0000       0.064559         1.7567 
 125   0.0000       0.069701         1.8967 
 126   0.0000       0.071463         1.9446 
 127   0.0000       0.074564         2.0290 
 128   0.0000       0.079065         2.1515 
 129   0.0000       0.080115         2.1800 
 130   0.0000       0.086882         2.3642 
 131   0.0000       0.090138         2.4528 
 132   0.0000       0.095047         2.5864 
 133   0.0000       0.096991         2.6393 
 134   0.0000       0.097776         2.6606 
 135   0.0000       0.105528         2.8716 
 136   0.0000       0.108881         2.9628 
 137   0.0000       0.110100         2.9960 
 138   0.0000       0.114211         3.1078 
 139   0.0000       0.118086         3.2133 
 140   0.0000       0.121317         3.3012 
 141   0.0000       0.124257         3.3812 
 142   0.0000       0.129577         3.5260 
 143   0.0000       0.132270         3.5993 
 144   0.0000       0.133481         3.6322 
 145   0.0000       0.137676         3.7464 
 146   0.0000       0.138559         3.7704 
 147   0.0000       0.144221         3.9245 
 148   0.0000       0.147319         4.0088 
 149   0.0000       0.150065         4.0835 
 150   0.0000       0.152554         4.1512 
 151   0.0000       0.155128         4.2212 
 152   0.0000       0.156141         4.2488 
 153   0.0000       0.160640         4.3712 
 154   0.0000       0.163076         4.4375 
 155   0.0000       0.166511         4.5310 
 156   0.0000       0.169656         4.6166 
 157   0.0000       0.175263         4.7692 
 158   0.0000       0.175360         4.7718 
 159   0.0000       0.180510         4.9119 
 160   0.0000       0.182335         4.9616 
 161   0.0000       0.186861         5.0847 
 162   0.0000       0.190560         5.1854 
 163   0.0000       0.191285         5.2051 
 164   0.0000       0.195975         5.3328 
 165   0.0000       0.199896         5.4394 
 166   0.0000       0.203168         5.5285 
 167   0.0000       0.208048         5.6613 
 168   0.0000       0.209530         5.7016 
 169   0.0000       0.212579         5.7846 
 170   0.0000       0.217231         5.9112 
 171   0.0000       0.218218         5.9380 
 172   0.0000       0.220953         6.0124 
 173   0.0000       0.222699         6.0600 
 174   0.0000       0.227682         6.1955 
 175   0.0000       0.230590         6.2747 
 176   0.0000       0.231310         6.2943 
 177   0.0000       0.237322         6.4579 
 178   0.0000       0.239872         6.5273 
 179   0.0000       0.246374         6.7042 
 180   0.0000       0.247717         6.7407 
 181   0.0000       0.252016         6.8577 
 182   0.0000       0.255431         6.9506 
 183   0.0000       0.255719         6.9585 
 184   0.0000       0.258792         7.0421 
 185   0.0000       0.260814         7.0971 
 186   0.0000       0.261875         7.1260 
 187   0.0000       0.266114         7.2413 
 188   0.0000       0.266387         7.2488 
 189   0.0000       0.270143         7.3510 
 190   0.0000       0.271667         7.3924 
 191   0.0000       0.274151         7.4600 
 192   0.0000       0.275289         7.4910 
 193   0.0000       0.278737         7.5848 
 194   0.0000       0.280947         7.6450 
 195   0.0000       0.282003         7.6737 
 196   0.0000       0.282911         7.6984 
 197   0.0000       0.285885         7.7793 
 198   0.0000       0.288104         7.8397 
 199   0.0000       0.289285         7.8718 
 200   0.0000       0.290812         7.9134 
 201   0.0000       0.293830         7.9955 
 202   0.0000       0.298949         8.1348 
 203   0.0000       0.299783         8.1575 
 204   0.0000       0.301189         8.1958 
 205   0.0000       0.301897         8.2150 
 206   0.0000       0.303785         8.2664 
 207   0.0000       0.308134         8.3847 
 208   0.0000       0.309476         8.4213 
 209   0.0000       0.310721         8.4552 
 210   0.0000       0.315287         8.5794 
 211   0.0000       0.316400         8.6097 
 212   0.0000       0.317076         8.6281 
 213   0.0000       0.323995         8.8163 
 214   0.0000       0.325140         8.8475 
 215   0.0000       0.327303         8.9064 
 216   0.0000       0.329707         8.9718 
 217   0.0000       0.332953         9.0601 
 218   0.0000       0.336040         9.1441 
 219   0.0000       0.336231         9.1493 
 220   0.0000       0.338244         9.2041 
 221   0.0000       0.338997         9.2246 
 222   0.0000       0.342617         9.3231 
 223   0.0000       0.345477         9.4009 
 224   0.0000       0.349955         9.5228 
 225   0.0000       0.352339         9.5876 
 226   0.0000       0.356437         9.6991 
 227   0.0000       0.357972         9.7409 
 228   0.0000       0.358282         9.7493 
 229   0.0000       0.359052         9.7703 
 230   0.0000       0.362990         9.8775 
 231   0.0000       0.365372         9.9423 
 232   0.0000       0.368715        10.0333 
 233   0.0000       0.370632        10.0854 
 234   0.0000       0.373835        10.1726 
 235   0.0000       0.377292        10.2666 
 236   0.0000       0.379391        10.3237 
 237   0.0000       0.383228        10.4282 
 238   0.0000       0.384435        10.4610 
 239   0.0000       0.386716        10.5231 
 240   0.0000       0.390068        10.6143 
 241   0.0000       0.394364        10.7312 
 242   0.0000       0.396991        10.8027 
 243   0.0000       0.402254        10.9459 
 244   0.0000       0.407072        11.0770 
 245   0.0000       0.410828        11.1792 
 246   0.0000       0.412460        11.2236 
 247   0.0000       0.414522        11.2797 
 248   0.0000       0.420240        11.4353 
 249   0.0000       0.421290        11.4639 
 250   0.0000       0.426800        11.6138 
 251   0.0000       0.428329        11.6554 
 252   0.0000       0.431324        11.7369 
 253   0.0000       0.438212        11.9244 
 254   0.0000       0.438628        11.9357 
 255   0.0000       0.441722        12.0199 
 256   0.0000       0.446815        12.1584 
 257   0.0000       0.451341        12.2816 
 258   0.0000       0.455861        12.4046 
 259   0.0000       0.459256        12.4970 
 260   0.0000       0.460500        12.5308 
 261   0.0000       0.462186        12.5767 
 262   0.0000       0.463487        12.6121 
 263   0.0000       0.467025        12.7084 
 264   0.0000       0.469446        12.7743 
 265   0.0000       0.473099        12.8737 
 266   0.0000       0.474774        12.9193 
 267   0.0000       0.476089        12.9550 
 268   0.0000       0.481772        13.1097 
 269   0.0000       0.483710        13.1624 
 270   0.0000       0.485529        13.2119 
 271   0.0000       0.492441        13.4000 
 272   0.0000       0.494972        13.4689 
 273   0.0000       0.497287        13.5319 
 274   0.0000       0.498889        13.5755 
 275   0.0000       0.503289        13.6952 
 276   0.0000       0.506759        13.7896 
 277   0.0000       0.508966        13.8497 
 278   0.0000       0.514178        13.9915 
 279   0.0000       0.517779        14.0895 
 280   0.0000       0.519526        14.1370 
 281   0.0000       0.520719        14.1695 
 282   0.0000       0.523702        14.2507 
 283   0.0000       0.526193        14.3184 
 284   0.0000       0.528279        14.3752 
 285   0.0000       0.532695        14.4954 
 286   0.0000       0.535617        14.5749 
 287   0.0000       0.541612        14.7380 
 288   0.0000       0.543333        14.7848 
 289   0.0000       0.545452        14.8425 
 290   0.0000       0.551534        15.0080 
 291   0.0000       0.557132        15.1603 
 292   0.0000       0.559889        15.2354 
 293   0.0000       0.563691        15.3388 
 294   0.0000       0.566089        15.4041 
 295   0.0000       0.568349        15.4656 
 296   0.0000       0.569570        15.4988 
 297   0.0000       0.575927        15.6718 
 298   0.0000       0.579779        15.7766 
 299   0.0000       0.583872        15.8880 
 300   0.0000       0.586798        15.9676 
 301   0.0000       0.587700        15.9921 
 302   0.0000       0.590288        16.0626 
 303   0.0000       0.591830        16.1045 
 304   0.0000       0.595895        16.2151 
 305   0.0000       0.600322        16.3356 
 306   0.0000       0.601062        16.3557 
 307   0.0000       0.604724        16.4554 
 308   0.0000       0.607437        16.5292 
 309   0.0000       0.613448        16.6928 
 310   0.0000       0.613943        16.7062 
 311   0.0000       0.618998        16.8438 
 312   0.0000       0.621283        16.9060 
 313   0.0000       0.622274        16.9329 
 314   0.0000       0.627220        17.0675 
 315   0.0000       0.630154        17.1474 
 316   0.0000       0.632516        17.2116 
 317   0.0000       0.636285        17.3142 
 318   0.0000       0.639183        17.3930 
 319   0.0000       0.643339        17.5062 
 320   0.0000       0.646494        17.5920 
 321   0.0000       0.651823        17.7370 
 322   0.0000       0.652409        17.7529 
 323   0.0000       0.657667        17.8960 
 324   0.0000       0.660255        17.9664 
 325   0.0000       0.664144        18.0723 
 326   0.0000       0.670580        18.2474 
 327   0.0000       0.675474        18.3806 
 328   0.0000       0.678810        18.4714 
 329   0.0000       0.679827        18.4990 
 330   0.0000       0.682699        18.5772 
 331   0.0000       0.684573        18.6282 
 332   0.0000       0.689029        18.7494 
 333   0.0000       0.691619        18.8199 
 334   0.0000       0.695981        18.9386 
 335   0.0000       0.700841        19.0709 
 336   0.0000       0.704042        19.1580 
 337   0.0000       0.705242        19.1906 
 338   0.0000       0.711672        19.3656 
 339   0.0000       0.712041        19.3756 
 340   0.0000       0.714477        19.4419 
 341   0.0000       0.719998        19.5922 
 342   0.0000       0.725864        19.7518 
 343   0.0000       0.728658        19.8278 
 344   0.0000       0.732411        19.9299 
 345   0.0000       0.733422        19.9574 
 346   0.0000       0.736236        20.0340 
 347   0.0000       0.739080        20.1114 
 348   0.0000       0.740465        20.1491 
 349   0.0000       0.742376        20.2011 
 350   0.0000       0.743527        20.2324 
 351   0.0000       0.747834        20.3496 
 352   0.0000       0.750003        20.4086 
 353   0.0000       0.756018        20.5723 
 354   0.0000       0.760253        20.6875 
 355   0.0000       0.761940        20.7334 
 356   0.0000       0.765308        20.8251 
 357   0.0000       0.769615        20.9423 
 358   0.0000       0.771467        20.9927 
 359   0.0000       0.776947        21.1418 
 360   0.0000       0.781255        21.2590 
 361   0.0000       0.783645        21.3241 
 362   0.0000       0.786594        21.4043 
 363   0.0000       0.787745        21.4356 
 364   0.0000       0.789871        21.4935 
 365   0.0000       0.793007        21.5788 
 366   0.0000       0.795580        21.6488 
 367   0.0000       0.797702        21.7066 
 368   0.0000       0.804220        21.8839 
 369   0.0000       0.808926        22.0120 
 370   0.0000       0.811977        22.0950 
 371   0.0000       0.817079        22.2338 
 372   0.0000       0.819400        22.2970 
 373   0.0000       0.820536        22.3279 
 374   0.0000       0.827620        22.5207 
 375   0.0000       0.829384        22.5687 
 376   0.0000       0.831082        22.6149 
 377   0.0000       0.835328        22.7304 
 378   0.0000       0.838011        22.8034 
 379   0.0000       0.839606        22.8468 
 380   0.0000       0.841949        22.9106 
 381   0.0000       0.847473        23.0609 
 382   0.0000       0.848616        23.0920 
 383   0.0000       0.851484        23.1701 
 384   0.0000       0.856218        23.2989 
 385   0.0000       0.856482        23.3061 
 386   0.0000       0.858721        23.3670 
 387   0.0000       0.862254        23.4631 
 388   0.0000       0.864264        23.5178 
 389   0.0000       0.868361        23.6293 
 390   0.0000       0.872811        23.7504 
 391   0.0000       0.874638        23.8001 
 392   0.0000       0.876454        23.8495 
 393   0.0000       0.879046        23.9201 
 394   0.0000       0.882977        24.0270 
 395   0.0000       0.884226        24.0610 
 396   0.0000       0.886684        24.1279 
 397   0.0000       0.892901        24.2971 
 398   0.0000       0.894133        24.3306 
 399   0.0000       0.896327        24.3903 
 400   0.0000       0.898136        24.4395 
 401   0.0000       0.898840        24.4587 
 402   0.0000       0.901694        24.5363 
 403   0.0000       0.905491        24.6397 
 404   0.0000       0.909699        24.7542 
 405   0.0000       0.911993        24.8166 
 406   0.0000       0.913595        24.8602 
 407   0.0000       0.917261        24.9600 
 408   0.0000       0.920690        25.0532 
 409   0.0000       0.923048        25.1174 
 410   0.0000       0.924391        25.1540 
 411   0.0000       0.925110        25.1735 
 412   0.0000       0.928976        25.2787 
 413   0.0000       0.932922        25.3861 
 414   0.0000       0.934476        25.4284 
 415   0.0000       0.938692        25.5431 
 416   0.0000       0.941272        25.6133 
 417   0.0000       0.942661        25.6511 
 418   0.0000       0.949108        25.8265 
 419   0.0000       0.954839        25.9825 
 420   0.0000       0.956314        26.0226 
 421   0.0000       0.958356        26.0782 
 422   0.0000       0.961849        26.1732 
 423   0.0000       0.964767        26.2527 
 424   0.0000       0.966337        26.2954 
 425   0.0000       0.967962        26.3396 
 426   0.0000       0.972637        26.4668 
 427   0.0000       0.980077        26.6692 
 428   0.0000       0.983951        26.7747 
 429   0.0000       0.987908        26.8823 
 430   0.0000       0.992057        26.9952 
 431   0.0000       0.992844        27.0167 
 432   0.0000       0.995557        27.0905 
 433   0.0000       0.999634        27.2014 
 434   0.0000       1.001460        27.2511 
 435   0.0000       1.003479        27.3061 
 436   0.0000       1.004350        27.3297 
 437   0.0000       1.007336        27.4110 
 438   0.0000       1.014494        27.6058 
 439   0.0000       1.015235        27.6259 
 440   0.0000       1.017853        27.6972 
 441   0.0000       1.020099        27.7583 
 442   0.0000       1.021387        27.7934 
 443   0.0000       1.025899        27.9161 
 444   0.0000       1.028758        27.9939 
 445   0.0000       1.029896        28.0249 
 446   0.0000       1.033776        28.1305 
 447   0.0000       1.036268        28.1983 
 448   0.0000       1.044663        28.4267 
 449   0.0000       1.046413        28.4743 
 450   0.0000       1.048369        28.5276 
 451   0.0000       1.051848        28.6222 
 452   0.0000       1.055285        28.7158 
 453   0.0000       1.058965        28.8159 
 454   0.0000       1.060971        28.8705 
 455   0.0000       1.063273        28.9331 
 456   0.0000       1.066953        29.0333 
 457   0.0000       1.068161        29.0661 
 458   0.0000       1.073759        29.2185 
 459   0.0000       1.078630        29.3510 
 460   0.0000       1.081167        29.4200 
 461   0.0000       1.084248        29.5039 
 462   0.0000       1.088077        29.6081 
 463   0.0000       1.089984        29.6600 
 464   0.0000       1.095856        29.8198 
 465   0.0000       1.098895        29.9025 
 466   0.0000       1.100264        29.9397 
 467   0.0000       1.102187        29.9920 
 468   0.0000       1.102616        30.0037 
 469   0.0000       1.109592        30.1935 
 470   0.0000       1.112404        30.2701 
 471   0.0000       1.119292        30.4575 
 472   0.0000       1.120540        30.4914 
 473   0.0000       1.123120        30.5616 
 474   0.0000       1.131346        30.7855 
 475   0.0000       1.135583        30.9008 
 476   0.0000       1.136710        30.9315 
 477   0.0000       1.141378        31.0585 
 478   0.0000       1.143172        31.1073 
 479   0.0000       1.147860        31.2349 
 480   0.0000       1.150018        31.2936 
 481   0.0000       1.154324        31.4108 
 482   0.0000       1.156735        31.4764 
 483   0.0000       1.160595        31.5814 
 484   0.0000       1.164879        31.6980 
 485   0.0000       1.169508        31.8239 
 486   0.0000       1.173317        31.9276 
 487   0.0000       1.179297        32.0903 
 488   0.0000       1.184026        32.2190 
 489   0.0000       1.186471        32.2855 
 490   0.0000       1.188204        32.3327 
 491   0.0000       1.189227        32.3605 
 492   0.0000       1.195284        32.5253 
 493   0.0000       1.196404        32.5558 
 494   0.0000       1.202916        32.7330 
 495   0.0000       1.205151        32.7938 
 496   0.0000       1.209865        32.9221 
 497   0.0000       1.213669        33.0256 
 498   0.0000       1.214835        33.0573 
 499   0.0000       1.218645        33.1610 
 500   0.0000       1.221164        33.2296 
 501   0.0000       1.228397        33.4264 
 502   0.0000       1.231595        33.5134 
 503   0.0000       1.234359        33.5886 
 504   0.0000       1.236203        33.6388 
 505   0.0000       1.239529        33.7293 
 506   0.0000       1.242012        33.7969 
 507   0.0000       1.244472        33.8638 
 508   0.0000       1.251220        34.0474 
 509   0.0000       1.256970        34.2039 
 510   0.0000       1.258958        34.2580 
 511   0.0000       1.263125        34.3714 
 512   0.0000       1.265033        34.4233 
 513   0.0000       1.270152        34.5626 
 514   0.0000       1.271996        34.6128 
 515   0.0000       1.276073        34.7237 
 516   0.0000       1.278352        34.7857 
 517   0.0000       1.280114        34.8337 
 518   0.0000       1.285219        34.9726 
 519   0.0000       1.285252        34.9735 
 520   0.0000       1.291549        35.1448 
 521   0.0000       1.298613        35.3371 
 522   0.0000       1.300403        35.3858 
 523   0.0000       1.306558        35.5532 
 524   0.0000       1.310247        35.6536 
 525   0.0000       1.312219        35.7073 
 526   0.0000       1.316630        35.8273 
 527   0.0000       1.318919        35.8896 
 528   0.0000       1.319411        35.9030 
 529   0.0000       1.323601        36.0170 
 530   0.0000       1.328635        36.1540 
 531   0.0000       1.333793        36.2943 
 532   0.0000       1.338153        36.4130 
 533   0.0000       1.348045        36.6822 
 534   0.0000       1.349981        36.7349 
 535   0.0000       1.355533        36.8859 
 536   0.0000       1.358231        36.9593 
 537   0.0000       1.368651        37.2429 
 538   0.0000       1.371403        37.3178 
 539   0.0000       1.376583        37.4587 
 540   0.0000       1.377608        37.4866 
 541   0.0000       1.384567        37.6760 
 542   0.0000       1.386935        37.7404 
 543   0.0000       1.387948        37.7680 
 544   0.0000       1.392920        37.9033 
 545   0.0000       1.396218        37.9930 
 546   0.0000       1.402166        38.1549 
 547   0.0000       1.407732        38.3063 
 548   0.0000       1.412610        38.4391 
 549   0.0000       1.414632        38.4941 
 550   0.0000       1.420736        38.6602 
 551   0.0000       1.426255        38.8104 
 552   0.0000       1.430858        38.9356 
 553   0.0000       1.431512        38.9534 
 554   0.0000       1.435904        39.0729 
 555   0.0000       1.442837        39.2616 
 556   0.0000       1.447427        39.3865 
 557   0.0000       1.453111        39.5412 
 558   0.0000       1.458945        39.6999 
 559   0.0000       1.459418        39.7128 
 560   0.0000       1.461858        39.7792 
 561   0.0000       1.466786        39.9133 
 562   0.0000       1.470628        40.0178 
 563   0.0000       1.473300        40.0905 
 564   0.0000       1.477190        40.1964 
 565   0.0000       1.480530        40.2873 
 566   0.0000       1.483437        40.3664 
 567   0.0000       1.484656        40.3995 
 568   0.0000       1.491652        40.5899 
 569   0.0000       1.494150        40.6579 
 570   0.0000       1.496856        40.7315 
 571   0.0000       1.500640        40.8345 
 572   0.0000       1.507824        41.0300 
 573   0.0000       1.513912        41.1956 
 574   0.0000       1.518246        41.3136 
 575   0.0000       1.525038        41.4984 
 576   0.0000       1.527297        41.5599 
 577   0.0000       1.527721        41.5714 
 578   0.0000       1.532107        41.6908 
 579   0.0000       1.535716        41.7889 
 580   0.0000       1.541806        41.9547 
 581   0.0000       1.542856        41.9832 
 582   0.0000       1.550255        42.1846 
 583   0.0000       1.554921        42.3115 
 584   0.0000       1.557051        42.3695 
 585   0.0000       1.561219        42.4829 
 586   0.0000       1.563277        42.5389 
 587   0.0000       1.567695        42.6592 
 588   0.0000       1.574449        42.8429 
 589   0.0000       1.575570        42.8734 
 590   0.0000       1.580154        42.9982 
 591   0.0000       1.584461        43.1154 
 592   0.0000       1.588421        43.2231 
 593   0.0000       1.588529        43.2261 
 594   0.0000       1.595969        43.4285 
 595   0.0000       1.600503        43.5519 
 596   0.0000       1.606709        43.7208 
 597   0.0000       1.611260        43.8446 
 598   0.0000       1.617910        44.0256 
 599   0.0000       1.621018        44.1101 
 600   0.0000       1.624643        44.2088 
 601   0.0000       1.626673        44.2640 
 602   0.0000       1.630779        44.3757 
 603   0.0000       1.633456        44.4486 
 604   0.0000       1.636072        44.5198 
 605   0.0000       1.641833        44.6765 
 606   0.0000       1.645741        44.7829 
 607   0.0000       1.651377        44.9363 
 608   0.0000       1.658730        45.1363 
 609   0.0000       1.661347        45.2076 
 610   0.0000       1.665650        45.3246 
 611   0.0000       1.668148        45.3926 
 612   0.0000       1.669832        45.4384 
 613   0.0000       1.676095        45.6089 
 614   0.0000       1.680215        45.7210 
 615   0.0000       1.680706        45.7343 
 616   0.0000       1.684756        45.8445 
 617   0.0000       1.691404        46.0254 
 618   0.0000       1.695312        46.1318 
 619   0.0000       1.696890        46.1747 
 620   0.0000       1.702885        46.3379 
 621   0.0000       1.706011        46.4229 
 622   0.0000       1.711388        46.5692 
 623   0.0000       1.717245        46.7286 
 624   0.0000       1.719417        46.7877 
 625   0.0000       1.723166        46.8897 
 626   0.0000       1.725558        46.9548 
 627   0.0000       1.727263        47.0012 
 628   0.0000       1.731750        47.1233 
 629   0.0000       1.734139        47.1883 
 630   0.0000       1.740194        47.3531 
 631   0.0000       1.746769        47.5320 
 632   0.0000       1.748526        47.5798 
 633   0.0000       1.749620        47.6096 
 634   0.0000       1.757640        47.8278 
 635   0.0000       1.762156        47.9507 
 636   0.0000       1.769810        48.1590 
 637   0.0000       1.770801        48.1860 
 638   0.0000       1.777666        48.3728 
 639   0.0000       1.780073        48.4382 
 640   0.0000       1.789784        48.7025 
 641   0.0000       1.791065        48.7373 
 642   0.0000       1.796012        48.8720 
 643   0.0000       1.797544        48.9136 
 644   0.0000       1.801999        49.0349 
 645   0.0000       1.803967        49.0885 
 646   0.0000       1.807911        49.1958 
 647   0.0000       1.812937        49.3325 
 648   0.0000       1.817996        49.4702 
 649   0.0000       1.821128        49.5554 
 650   0.0000       1.824771        49.6545 
 651   0.0000       1.828353        49.7520 
 652   0.0000       1.836163        49.9645 
 653   0.0000       1.839243        50.0484 
 654   0.0000       1.843530        50.1650 
 655   0.0000       1.851592        50.3844 
 656   0.0000       1.853110        50.4257 
 657   0.0000       1.858284        50.5665 
 658   0.0000       1.859207        50.5916 
 659   0.0000       1.861520        50.6545 
 660   0.0000       1.868651        50.8486 
 661   0.0000       1.871143        50.9164 
 662   0.0000       1.875684        51.0400 
 663   0.0000       1.877049        51.0771 
 664   0.0000       1.881640        51.2020 
 665   0.0000       1.884706        51.2854 
 666   0.0000       1.886554        51.3357 
 667   0.0000       1.891259        51.4638 
 668   0.0000       1.896235        51.5992 
 669   0.0000       1.900412        51.7128 
 670   0.0000       1.904064        51.8122 
 671   0.0000       1.906461        51.8774 
 672   0.0000       1.909343        51.9559 
 673   0.0000       1.910899        51.9982 
 674   0.0000       1.918792        52.2130 
 675   0.0000       1.921664        52.2911 
 676   0.0000       1.927629        52.4535 
 677   0.0000       1.928815        52.4857 
 678   0.0000       1.932383        52.5828 
 679   0.0000       1.936609        52.6978 
 680   0.0000       1.938789        52.7571 
 681   0.0000       1.943639        52.8891 
 682   0.0000       1.948242        53.0144 
 683   0.0000       1.950892        53.0865 
 684   0.0000       1.954635        53.1883 
 685   0.0000       1.956899        53.2499 
 686   0.0000       1.960826        53.3568 
 687   0.0000       1.963640        53.4334 
 688   0.0000       1.965561        53.4856 
 689   0.0000       1.969412        53.5904 
 690   0.0000       1.975936        53.7679 
 691   0.0000       1.977124        53.8003 
 692   0.0000       1.980011        53.8788 
 693   0.0000       1.982440        53.9449 
 694   0.0000       1.989262        54.1306 
 695   0.0000       1.990252        54.1575 
 696   0.0000       1.995262        54.2938 
 697   0.0000       1.996623        54.3309 
 698   0.0000       1.999631        54.4127 
 699   0.0000       2.006304        54.5943 
 700   0.0000       2.011974        54.7486 
 701   0.0000       2.013053        54.7780 
 702   0.0000       2.017835        54.9081 
 703   0.0000       2.020067        54.9688 
 704   0.0000       2.022153        55.0256 
 705   0.0000       2.026923        55.1554 
 706   0.0000       2.027767        55.1783 
 707   0.0000       2.029763        55.2327 
 708   0.0000       2.034894        55.3723 
 709   0.0000       2.039732        55.5039 
 710   0.0000       2.041448        55.5506 
 711   0.0000       2.048723        55.7486 
 712   0.0000       2.050066        55.7851 
 713   0.0000       2.051248        55.8173 
 714   0.0000       2.054531        55.9066 
 715   0.0000       2.055856        55.9427 
 716   0.0000       2.060307        56.0638 
 717   0.0000       2.062397        56.1207 
 718   0.0000       2.066675        56.2371 
 719   0.0000       2.068136        56.2768 
 720   0.0000       2.074449        56.4486 
 721   0.0000       2.082003        56.6542 
 722   0.0000       2.085389        56.7463 
 723   0.0000       2.088182        56.8223 
 724   0.0000       2.093923        56.9785 
 725   0.0000       2.097643        57.0798 
 726   0.0000       2.099122        57.1200 
 727   0.0000       2.103472        57.2384 
 728   0.0000       2.105979        57.3066 
 729   0.0000       2.107593        57.3505 
 730   0.0000       2.113895        57.5220 
 731   0.0000       2.117637        57.6238 
 732   0.0000       2.119513        57.6749 
 733   0.0000       2.125707        57.8434 
 734   0.0000       2.126807        57.8734 
 735   0.0000       2.129675        57.9514 
 736   0.0000       2.131208        57.9931 
 737   0.0000       2.135198        58.1017 
 738   0.0000       2.138892        58.2022 
 739   0.0000       2.142041        58.2879 
 740   0.0000       2.145702        58.3875 
 741   0.0000       2.149225        58.4834 
 742   0.0000       2.152775        58.5800 
 743   0.0000       2.155497        58.6541 
 744   0.0000       2.159745        58.7697 
 745   0.0000       2.162438        58.8429 
 746   0.0000       2.166045        58.9411 
 747   0.0000       2.172542        59.1179 
 748   0.0000       2.173010        59.1306 
 749   0.0000       2.179039        59.2947 
 750   0.0000       2.182257        59.3822 
 751   0.0000       2.186182        59.4890 
 752   0.0000       2.188713        59.5579 
 753   0.0000       2.190406        59.6040 
 754   0.0000       2.193235        59.6809 
 755   0.0000       2.197872        59.8071 
 756   0.0000       2.198493        59.8240 
 757   0.0000       2.201148        59.8963 
 758   0.0000       2.207525        60.0698 
 759   0.0000       2.214141        60.2498 
 760   0.0000       2.214684        60.2646 
 761   0.0000       2.216334        60.3095 
 762   0.0000       2.220066        60.4111 
 763   0.0000       2.222329        60.4726 
 764   0.0000       2.226935        60.5980 
 765   0.0000       2.228252        60.6338 
 766   0.0000       2.230547        60.6963 
 767   0.0000       2.232460        60.7483 
 768   0.0000       2.237231        60.8781 
 769   0.0000       2.241870        61.0044 
 770   0.0000       2.246836        61.1395 
 771   0.0000       2.247937        61.1695 
 772   0.0000       2.248660        61.1891 
 773   0.0000       2.250932        61.2510 
 774   0.0000       2.253272        61.3147 
 775   0.0000       2.259505        61.4842 
 776   0.0000       2.261409        61.5361 
 777   0.0000       2.264304        61.6148 
 778   0.0000       2.267532        61.7027 
 779   0.0000       2.269980        61.7693 
 780   0.0000       2.274821        61.9010 
 781   0.0000       2.277863        61.9838 
 782   0.0000       2.279437        62.0266 
 783   0.0000       2.282124        62.0998 
 784   0.0000       2.285083        62.1803 
 785   0.0000       2.290559        62.3293 
 786   0.0000       2.292884        62.3925 
 787   0.0000       2.295085        62.4524 
 788   0.0000       2.297557        62.5197 
 789   0.0000       2.299304        62.5673 
 790   0.0000       2.302411        62.6518 
 791   0.0000       2.311327        62.8944 
 792   0.0000       2.312511        62.9266 
 793   0.0000       2.315529        63.0088 
 794   0.0000       2.321701        63.1767 
 795   0.0000       2.323083        63.2143 
 796   0.0000       2.326164        63.2982 
 797   0.0000       2.331401        63.4407 
 798   0.0000       2.332244        63.4636 
 799   0.0000       2.337247        63.5997 
 800   0.0000       2.345007        63.8109 
 801   0.0000       2.346417        63.8492 
 802   0.0000       2.350470        63.9595 
 803   0.0000       2.352755        64.0217 
 804   0.0000       2.354541        64.0703 
 805   0.0000       2.356898        64.1345 
 806   0.0000       2.359789        64.2131 
 807   0.0000       2.362152        64.2774 
 808   0.0000       2.365804        64.3768 
 809   0.0000       2.372988        64.5723 
 810   0.0000       2.373742        64.5928 
 811   0.0000       2.378168        64.7132 
 812   0.0000       2.380393        64.7738 
 813   0.0000       2.382466        64.8302 
 814   0.0000       2.386457        64.9388 
 815   0.0000       2.389721        65.0276 
 816   0.0000       2.389800        65.0298 
 817   0.0000       2.396180        65.2034 
 818   0.0000       2.398902        65.2775 
 819   0.0000       2.402603        65.3781 
 820   0.0000       2.405282        65.4511 
 821   0.0000       2.407727        65.5176 
 822   0.0000       2.413704        65.6802 
 823   0.0000       2.417498        65.7835 
 824   0.0000       2.419183        65.8293 
 825   0.0000       2.422635        65.9232 
 826   0.0000       2.425161        65.9920 
 827   0.0000       2.429366        66.1064 
 828   0.0000       2.438134        66.3450 
 829   0.0000       2.438935        66.3668 
 830   0.0000       2.441954        66.4489 
 831   0.0000       2.446532        66.5735 
 832   0.0000       2.450731        66.6878 
 833   0.0000       2.454210        66.7825 
 834   0.0000       2.462404        67.0054 
 835   0.0000       2.464723        67.0685 
 836   0.0000       2.465789        67.0975 
 837   0.0000       2.468180        67.1626 
 838   0.0000       2.469951        67.2108 
 839   0.0000       2.476037        67.3764 
 840   0.0000       2.479451        67.4693 
 841   0.0000       2.482826        67.5611 
 842   0.0000       2.485799        67.6420 
 843   0.0000       2.488179        67.7068 
 844   0.0000       2.492083        67.8130 
 845   0.0000       2.493627        67.8550 
 846   0.0000       2.496869        67.9433 
 847   0.0000       2.498317        67.9827 
 848   0.0000       2.507538        68.2336 
 849   0.0000       2.508624        68.2631 
 850   0.0000       2.513484        68.3954 
 851   0.0000       2.515362        68.4465 
 852   0.0000       2.516833        68.4865 
 853   0.0000       2.520435        68.5845 
 854   0.0000       2.522326        68.6360 
 855   0.0000       2.524375        68.6917 
 856   0.0000       2.530138        68.8486 
 857   0.0000       2.535350        68.9904 
 858   0.0000       2.538460        69.0750 
 859   0.0000       2.541597        69.1604 
 860   0.0000       2.544800        69.2475 
 861   0.0000       2.547984        69.3342 
 862   0.0000       2.549612        69.3785 
 863   0.0000       2.554663        69.5159 
 864   0.0000       2.556628        69.5694 
 865   0.0000       2.560119        69.6644 
 866   0.0000       2.566551        69.8394 
 867   0.0000       2.569755        69.9266 
 868   0.0000       2.570405        69.9443 
 869   0.0000       2.575318        70.0780 
 870   0.0000       2.575725        70.0891 
 871   0.0000       2.582640        70.2772 
 872   0.0000       2.586449        70.3809 
 873   0.0000       2.589174        70.4550 
 874   0.0000       2.592624        70.5489 
 875   0.0000       2.597217        70.6739 
 876   0.0000       2.599786        70.7438 
 877   0.0000       2.606772        70.9339 
 878   0.0000       2.608288        70.9751 
 879   0.0000       2.610679        71.0402 
 880   0.0000       2.613225        71.1095 
 881   0.0000       2.614995        71.1576 
 882   0.0000       2.618826        71.2619 
 883   0.0000       2.624023        71.4033 
 884   0.0000       2.627068        71.4862 
 885   0.0000       2.631153        71.5973 
 886   0.0000       2.637536        71.7710 
 887   0.0000       2.639722        71.8305 
 888   0.0000       2.642988        71.9194 
 889   0.0000       2.645716        71.9936 
 890   0.0000       2.649670        72.1012 
 891   0.0000       2.652546        72.1794 
 892   0.0000       2.654970        72.2454 
 893   0.0000       2.660295        72.3903 
 894   0.0000       2.662899        72.4612 
 895   0.0000       2.669230        72.6334 
 896   0.0000       2.671500        72.6952 
 897   0.0000       2.676585        72.8336 
 898   0.0000       2.678090        72.8745 
 899   0.0000       2.681644        72.9712 
 900   0.0000       2.685735        73.0826 
 901   0.0000       2.689969        73.1978 
 902   0.0000       2.692385        73.2635 
 903   0.0000       2.693241        73.2868 
 904   0.0000       2.695241        73.3412 
 905   0.0000       2.700821        73.4931 
 906   0.0000       2.702824        73.5476 
 907   0.0000       2.705807        73.6287 
 908   0.0000       2.708898        73.7129 
 909   0.0000       2.710709        73.7621 
 910   0.0000       2.716313        73.9146 
 911   0.0000       2.719832        74.0104 
 912   0.0000       2.723035        74.0975 
 913   0.0000       2.726319        74.1869 
 914   0.0000       2.729147        74.2639 
 915   0.0000       2.734376        74.4062 
 916   0.0000       2.735249        74.4299 
 917   0.0000       2.739226        74.5381 
 918   0.0000       2.742624        74.6306 
 919   0.0000       2.747313        74.7582 
 920   0.0000       2.750975        74.8578 
 921   0.0000       2.753477        74.9259 
 922   0.0000       2.754744        74.9604 
 923   0.0000       2.761147        75.1346 
 924   0.0000       2.764871        75.2360 
 925   0.0000       2.767173        75.2986 
 926   0.0000       2.768710        75.3404 
 927   0.0000       2.772606        75.4465 
 928   0.0000       2.779790        75.6419 
 929   0.0000       2.783218        75.7352 
 930   0.0000       2.785357        75.7934 
 931   0.0000       2.789834        75.9152 
 932   0.0000       2.791241        75.9535 
 933   0.0000       2.794668        76.0468 
 934   0.0000       2.797833        76.1329 
 935   0.0000       2.801267        76.2263 
 936   0.0000       2.806296        76.3632 
 937   0.0000       2.809583        76.4526 
 938   0.0000       2.812227        76.5246 
 939   0.0000       2.812268        76.5257 
 940   0.0000       2.818486        76.6949 
 941   0.0000       2.822021        76.7911 
 942   0.0000       2.825434        76.8840 
 943   0.0000       2.829316        76.9896 
 944   0.0000       2.831500        77.0490 
 945   0.0000       2.833070        77.0917 
 946   0.0000       2.836299        77.1796 
 947   0.0000       2.846969        77.4700 
 948   0.0000       2.848684        77.5166 
 949   0.0000       2.853502        77.6477 
 950   0.0000       2.857996        77.7700 
 951   0.0000       2.861321        77.8605 
 952   0.0000       2.863185        77.9112 
 953   0.0000       2.868487        78.0555 
 954   0.0000       2.871953        78.1498 
 955   0.0000       2.874039        78.2066 
 956   0.0000       2.877683        78.3057 
 957   0.0000       2.880813        78.3909 
 958   0.0000       2.884063        78.4793 
 959   0.0000       2.887152        78.5634 
 960   0.0000       2.889294        78.6217 
 961   0.0000       2.894889        78.7739 
 962   0.0000       2.898824        78.8810 
 963   0.0000       2.903921        79.0197 
 964   0.0000       2.909298        79.1660 
 965   0.0000       2.911128        79.2158 
 966   0.0000       2.912986        79.2664 
 967   0.0000       2.913832        79.2894 
 968   0.0000       2.916476        79.3614 
 969   0.0000       2.924706        79.5853 
 970   0.0000       2.925533        79.6078 
 971   0.0000       2.932104        79.7866 
 972   0.0000       2.934563        79.8535 
 973   0.0000       2.941114        80.0318 
 974   0.0000       2.944010        80.1106 
 975   0.0000       2.948708        80.2384 
 976   0.0000       2.952717        80.3475 
 977   0.0000       2.956774        80.4579 
 978   0.0000       2.960878        80.5696 
 979   0.0000       2.962172        80.6048 
 980   0.0000       2.967410        80.7473 
 981   0.0000       2.968903        80.7879 
 982   0.0000       2.971978        80.8716 
 983   0.0000       2.972930        80.8975 
 984   0.0000       2.979358        81.0725 
 985   0.0000       2.982837        81.1671 
 986   0.0000       2.989993        81.3618 
 987   0.0000       2.991562        81.4045 
 988   0.0000       2.998590        81.5958 
 989   0.0000       3.006530        81.8118 
 990   0.0000       3.008304        81.8601 
 991   0.0000       3.010671        81.9245 
 992   0.0000       3.015918        82.0673 
 993   0.0000       3.021408        82.2167 
 994   0.0000       3.026099        82.3443 
 995   0.0000       3.027449        82.3811 
 996   0.0000       3.030434        82.4623 
 997   0.0000       3.033597        82.5484 
 998   0.0000       3.037014        82.6413 
 999   0.0000       3.043117        82.8074 
 1000   0.0000       3.049425        82.9791 
 1001   0.0000       3.051074        83.0239 
 1002   0.0000       3.054124        83.1069 
 1003   0.0000       3.061685        83.3127 
 1004   0.0000       3.064395        83.3864 
 1005   0.0000       3.066666        83.4482 
 1006   0.0000       3.068054        83.4860 
 1007   0.0000       3.069204        83.5173 
 1008   0.0000       3.075321        83.6837 
 1009   0.0000       3.078587        83.7726 
 1010   0.0000       3.080816        83.8333 
 1011   0.0000       3.089520        84.0701 
 1012   0.0000       3.093491        84.1782 
 1013   0.0000       3.097758        84.2943 
 1014   0.0000       3.100635        84.3726 
 1015   0.0000       3.106948        84.5443 
 1016   0.0000       3.111443        84.6667 
 1017   0.0000       3.118782        84.8664 
 1018   0.0000       3.121333        84.9358 
 1019   0.0000       3.126881        85.0867 
 1020   0.0000       3.127909        85.1147 
 1021   0.0000       3.132458        85.2385 
 1022   0.0000       3.138021        85.3899 
 1023   0.0000       3.143170        85.5300 
 1024   0.0000       3.146120        85.6103 
 1025   0.0000       3.155163        85.8564 
 1026   0.0000       3.157000        85.9063 
 1027   0.0000       3.164286        86.1046 
 1028   0.0000       3.167184        86.1835 
 1029   0.0000       3.170495        86.2736 
 1030   0.0000       3.173065        86.3435 
 1031   0.0000       3.179303        86.5132 
 1032   0.0000       3.184835        86.6638 
 1033   0.0000       3.185617        86.6850 
 1034   0.0000       3.187389        86.7333 
 1035   0.0000       3.192697        86.8777 
 1036   0.0000       3.202306        87.1392 
 1037   0.0000       3.202809        87.1529 
 1038   0.0000       3.211256        87.3827 
 1039   0.0000       3.213087        87.4326 
 1040   0.0000       3.214807        87.4794 
 1041   0.0000       3.217303        87.5473 
 1042   0.0000       3.222411        87.6863 
 1043   0.0000       3.227209        87.8168 
 1044   0.0000       3.238110        88.1134 
 1045   0.0000       3.241559        88.2073 
 1046   0.0000       3.248392        88.3932 
 1047   0.0000       3.250701        88.4561 
 1048   0.0000       3.260341        88.7184 
 1049   0.0000       3.262609        88.7801 
 1050   0.0000       3.269391        88.9647 
 1051   0.0000       3.271318        89.0171 
 1052   0.0000       3.273758        89.0835 
 1053   0.0000       3.279266        89.2334 
 1054   0.0000       3.283551        89.3500 
 1055   0.0000       3.285727        89.4092 
 1056   0.0000       3.295266        89.6687 
 1057   0.0000       3.301430        89.8365 
 1058   0.0000       3.301816        89.8470 
 1059   0.0000       3.303357        89.8889 
 1060   0.0000       3.309606        90.0590 
 1061   0.0000       3.315642        90.2232 
 1062   0.0000       3.324079        90.4528 
 1063   0.0000       3.328968        90.5858 
 1064   0.0000       3.331622        90.6580 
 1065   0.0000       3.337859        90.8277 
 1066   0.0000       3.339240        90.8654 
 1067   0.0000       3.346826        91.0718 
 1068   0.0000       3.348425        91.1153 
 1069   0.0000       3.350369        91.1682 
 1070   0.0000       3.354989        91.2939 
 1071   0.0000       3.359929        91.4283 
 1072   0.0000       3.362556        91.4998 
 1073   0.0000       3.369185        91.6802 
 1074   0.0000       3.372115        91.7599 
 1075   0.0000       3.376353        91.8752 
 1076   0.0000       3.379535        91.9618 
 1077   0.0000       3.385828        92.1331 
 1078   0.0000       3.390439        92.2585 
 1079   0.0000       3.396717        92.4294 
 1080   0.0000       3.400705        92.5379 
 1081   0.0000       3.402895        92.5975 
 1082   0.0000       3.409994        92.7907 
 1083   0.0000       3.412176        92.8500 
 1084   0.0000       3.414642        92.9171 
 1085   0.0000       3.418330        93.0175 
 1086   0.0000       3.420958        93.0890 
 1087   0.0000       3.423520        93.1587 
 1088   0.0000       3.428710        93.2999 
 1089   0.0000       3.437283        93.5332 
 1090   0.0000       3.440004        93.6073 
 1091   0.0000       3.447471        93.8105 
 1092   0.0000       3.453468        93.9736 
 1093   0.0000       3.455647        94.0329 
 1094   0.0000       3.458435        94.1088 
 1095   0.0000       3.462058        94.2074 
 1096   0.0000       3.462567        94.2212 
 1097   0.0000       3.466496        94.3282 
 1098   0.0000       3.475137        94.5633 
 1099   0.0000       3.477507        94.6278 
 1100   0.0000       3.484233        94.8108 
 1101   0.0000       3.486961        94.8850 
 1102   0.0000       3.492560        95.0374 
 1103   0.0000       3.495694        95.1227 
 1104   0.0000       3.499460        95.2252 
 1105   0.0000       3.501541        95.2818 
 1106   0.0000       3.503123        95.3248 
 1107   0.0000       3.509286        95.4925 
 1108   0.0000       3.512698        95.5854 
 1109   0.0000       3.517174        95.7072 
 1110   0.0000       3.521911        95.8361 
 1111   0.0000       3.525676        95.9385 
 1112   0.0000       3.529123        96.0323 
 1113   0.0000       3.532729        96.1305 
 1114   0.0000       3.537703        96.2658 
 1115   0.0000       3.544400        96.4480 
 1116   0.0000       3.547412        96.5300 
 1117   0.0000       3.551646        96.6452 
 1118   0.0000       3.558361        96.8279 
 1119   0.0000       3.561407        96.9108 
 1120   0.0000       3.564296        96.9894 
 1121   0.0000       3.567638        97.0804 
 1122   0.0000       3.570540        97.1593 
 1123   0.0000       3.572035        97.2000 
 1124   0.0000       3.577989        97.3620 
 1125   0.0000       3.583408        97.5095 
 1126   0.0000       3.584912        97.5504 
 1127   0.0000       3.590106        97.6917 
 1128   0.0000       3.597064        97.8811 
 1129   0.0000       3.599418        97.9452 
 1130   0.0000       3.603936        98.0681 
 1131   0.0000       3.608924        98.2038 
 1132   0.0000       3.610875        98.2569 
 1133   0.0000       3.612627        98.3046 
 1134   0.0000       3.625186        98.6463 
 1135   0.0000       3.631106        98.8074 
 1136   0.0000       3.634286        98.8939 
 1137   0.0000       3.634915        98.9111 
 1138   0.0000       3.643138        99.1348 
 1139   0.0000       3.648376        99.2774 
 1140   0.0000       3.654305        99.4387 
 1141   0.0000       3.659885        99.5905 
 1142   0.0000       3.660043        99.5948 
 1143   0.0000       3.663579        99.6911 
 1144   0.0000       3.670055        99.8673 
 1145   0.0000       3.675066       100.0036 
 1146   0.0000       3.678924       100.1086 
 1147   0.0000       3.679578       100.1264 
 1148   0.0000       3.685490       100.2873 
 1149   0.0000       3.697071       100.6024 
 1150   0.0000       3.699175       100.6597 
 1151   0.0000       3.706704       100.8645 
 1152   0.0000       3.710390       100.9648 
 1153   0.0000       3.714626       101.0801 
 1154   0.0000       3.721650       101.2712 
 1155   0.0000       3.722947       101.3065 
 1156   0.0000       3.734918       101.6323 
 1157   0.0000       3.736936       101.6872 
 1158   0.0000       3.744573       101.8950 
 1159   0.0000       3.749963       102.0417 
 1160   0.0000       3.758788       102.2818 
 1161   0.0000       3.764636       102.4410 
 1162   0.0000       3.768261       102.5396 
 1163   0.0000       3.773598       102.6848 
 1164   0.0000       3.777659       102.7953 
 1165   0.0000       3.786402       103.0332 
 1166   0.0000       3.790445       103.1433 
 1167   0.0000       3.792907       103.2102 
 1168   0.0000       3.805953       103.5653 
 1169   0.0000       3.812976       103.7564 
 1170   0.0000       3.817555       103.8810 
 1171   0.0000       3.819737       103.9403 
 1172   0.0000       3.834010       104.3287 
 1173   0.0000       3.835637       104.3730 
 1174   0.0000       3.842207       104.5518 
 1175   0.0000       3.844806       104.6225 
 1176   0.0000       3.848972       104.7359 
 1177   0.0000       3.854330       104.8817 
 1178   0.0000       3.861543       105.0779 
 1179   0.0000       3.862939       105.1159 
 1180   0.0000       3.866044       105.2004 
 1181   0.0000       3.873718       105.4092 
 1182   0.0000       3.877592       105.5146 
 1183   0.0000       3.883332       105.6708 
 1184   0.0000       3.888243       105.8045 
 1185   0.0000       3.892722       105.9264 
 1186   0.0000       3.902183       106.1838 
 1187   0.0000       3.905424       106.2720 
 1188   0.0000       3.906741       106.3078 
 1189   0.0000       3.918633       106.6314 
 1190   0.0000       3.920682       106.6872 
 1191   0.0000       3.928336       106.8955 
 1192   0.0000       3.929548       106.9284 
 1193   0.0000       3.932713       107.0146 
 1194   0.0000       3.938483       107.1716 
 1195   0.0000       3.941987       107.2669 
 1196   0.0000       3.951601       107.5285 
 1197   0.0000       3.955124       107.6244 
 1198   0.0000       3.962524       107.8258 
 1199   0.0000       3.965827       107.9156 
 1200   0.0000       3.968978       108.0014 
 1201   0.0000       3.974105       108.1409 
 1202   0.0000       3.974866       108.1616 
 1203   0.0000       3.982359       108.3655 
 1204   0.0000       3.991841       108.6235 
 1205   0.0000       3.995340       108.7187 
 1206   0.0000       4.001737       108.8928 
 1207   0.0000       4.009083       109.0927 
 1208   0.0000       4.013140       109.2031 
 1209   0.0000       4.018569       109.3508 
 1210   0.0000       4.028788       109.6289 
 1211   0.0000       4.032399       109.7272 
 1212   0.0000       4.036248       109.8319 
 1213   0.0000       4.044487       110.0561 
 1214   0.0000       4.047879       110.1484 
 1215   0.0000       4.055857       110.3655 
 1216   0.0000       4.059705       110.4702 
 1217   0.0000       4.063794       110.5815 
 1218   0.0000       4.066357       110.6512 
 1219   0.0000       4.070006       110.7505 
 1220   0.0000       4.079074       110.9973 
 1221   0.0000       4.081146       111.0536 
 1222   0.0000       4.090573       111.3102 
 1223   0.0000       4.093348       111.3856 
 1224   0.0000       4.104800       111.6973 
 1225   0.0000       4.105671       111.7210 
 1226   0.0000       4.109900       111.8361 
 1227   0.0000       4.116423       112.0136 
 1228   0.0000       4.118918       112.0814 
 1229   0.0000       4.123820       112.2148 
 1230   0.0000       4.131919       112.4352 
 1231   0.0000       4.141766       112.7032 
 1232   0.0000       4.150399       112.9381 
 1233   0.0000       4.157156       113.1220 
 1234   0.0000       4.163355       113.2907 
 1235   0.0000       4.166393       113.3733 
 1236   0.0000       4.172211       113.5316 
 1237   0.0000       4.175361       113.6173 
 1238   0.0000       4.181910       113.7956 
 1239   0.0000       4.186029       113.9076 
 1240   0.0000       4.194864       114.1481 
 1241   0.0000       4.198681       114.2519 
 1242   0.0000       4.204984       114.4234 
 1243   0.0000       4.211152       114.5913 
 1244   0.0000       4.216952       114.7491 
 1245   0.0000       4.227027       115.0233 
 1246   0.0000       4.244399       115.4960 
 1247   0.0000       4.251628       115.6927 
 1248   0.0000       4.256058       115.8132 
 1249   0.0000       4.268025       116.1389 
 1250   0.0000       4.280034       116.4656 
 1251   0.0000       4.285438       116.6127 
 1252   0.0000       4.295687       116.8916 
 1253   0.0000       4.306403       117.1832 
 1254   0.0000       4.307830       117.2220 
 1255   0.0000       4.319067       117.5278 
 1256   0.0000       4.327597       117.7599 
 1257   0.0000       4.335429       117.9730 
 1258   0.0000       4.336887       118.0127 
 1259   0.0000       4.343006       118.1792 
 1260   0.0000       4.351923       118.4218 
 1261   0.0000       4.354887       118.5025 
 1262   0.0000       4.364223       118.7565 
 1263   0.0000       4.367587       118.8481 
 1264   0.0000       4.388199       119.4090 
 1265   0.0000       4.405175       119.8709 
 1266   0.0000       4.412889       120.0808 
 1267   0.0000       4.433263       120.6352 
 1268   0.0000       4.446945       121.0075 
 1269   0.0000       4.462471       121.4300 
 1270   0.0000       4.465300       121.5070 
 1271   0.0000       4.479243       121.8864 
 1272   0.0000       4.483985       122.0154 
 1273   0.0000       4.494280       122.2956 
 1274   0.0000       4.506787       122.6359 
 1275   0.0000       4.512926       122.8029 
 1276   0.0000       4.518810       122.9631 
 1277   0.0000       4.527966       123.2122 
 1278   0.0000       4.534282       123.3841 
 1279   0.0000       4.541053       123.5683 
 1280   0.0000       4.551117       123.8422 
 1281   0.0000       4.554785       123.9420 
 1282   0.0000       4.562571       124.1539 
 1283   0.0000       4.567822       124.2967 
 1284   0.0000       4.572916       124.4354 
 1285   0.0000       4.585349       124.7737 
 1286   0.0000       4.594637       125.0264 
 1287   0.0000       4.617908       125.6597 
 1288   0.0000       4.622201       125.7765 
 1289   0.0000       4.625261       125.8598 
 1290   0.0000       4.639700       126.2527 
 1291   0.0000       4.642746       126.3355 
 1292   0.0000       4.656063       126.6979 
 1293   0.0000       4.658229       126.7569 
 1294   0.0000       4.662368       126.8695 
 1295   0.0000       4.672403       127.1425 
 1296   0.0000       4.694642       127.7477 
 1297   0.0000       4.696197       127.7900 
 1298   0.0000       4.700867       127.9171 
 1299   0.0000       4.708848       128.1343 
 1300   0.0000       4.716351       128.3384 
 1301   0.0000       4.723687       128.5381 
 1302   0.0000       4.730547       128.7247 
 1303   0.0000       4.741627       129.0262 
 1304   0.0000       4.748317       129.2083 
 1305   0.0000       4.757768       129.4654 
 1306   0.0000       4.763809       129.6298 
 1307   0.0000       4.778937       130.0415 
 1308   0.0000       4.784173       130.1840 
 1309   0.0000       4.789710       130.3346 
 1310   0.0000       4.796882       130.5298 
 1311   0.0000       4.811342       130.9233 
 1312   0.0000       4.813539       130.9831 
 1313   0.0000       4.824836       131.2905 
 1314   0.0000       4.829026       131.4045 
 1315   0.0000       4.832262       131.4925 
 1316   0.0000       4.842725       131.7772 
 1317   0.0000       4.858223       132.1990 
 1318   0.0000       4.863761       132.3497 
 1319   0.0000       4.871239       132.5531 
 1320   0.0000       4.875793       132.6771 
 1321   0.0000       4.884652       132.9181 
 1322   0.0000       4.888508       133.0231 
 1323   0.0000       4.898000       133.2813 
 1324   0.0000       4.904057       133.4462 
 1325   0.0000       4.907662       133.5443 
 1326   0.0000       4.914769       133.7377 
 1327   0.0000       4.920727       133.8998 
 1328   0.0000       4.923226       133.9678 
 1329   0.0000       4.931912       134.2041 
 1330   0.0000       4.939480       134.4101 
 1331   0.0000       4.955051       134.8338 
 1332   0.0000       4.962288       135.0307 
 1333   0.0000       4.967380       135.1693 
 1334   0.0000       4.975225       135.3828 
 1335   0.0000       4.985700       135.6678 
 1336   0.0000       4.990808       135.8068 
 1337   0.0000       5.005572       136.2085 
 1338   0.0000       5.013016       136.4111 
 1339   0.0000       5.023195       136.6881 
 1340   0.0000       5.027591       136.8077 
 1341   0.0000       5.030032       136.8741 
 1342   0.0000       5.031901       136.9250 
 1343   0.0000       5.036024       137.0372 
 1344   0.0000       5.045546       137.2963 
 1345   0.0000       5.054061       137.5280 
 1346   0.0000       5.063878       137.7951 
 1347   0.0000       5.070953       137.9876 
 1348   0.0000       5.077486       138.1654 
 1349   0.0000       5.082391       138.2989 
 1350   0.0000       5.088044       138.4527 
 1351   0.0000       5.091950       138.5590 
 1352   0.0000       5.096501       138.6828 
 1353   0.0000       5.099918       138.7758 
 1354   0.0000       5.116677       139.2318 
 1355   0.0000       5.121481       139.3626 
 1356   0.0000       5.129398       139.5780 
 1357   0.0000       5.136219       139.7636 
 1358   0.0000       5.143121       139.9514 
 1359   0.0000       5.147901       140.0815 
 1360   0.0000       5.153981       140.2469 
 1361   0.0000       5.160369       140.4208 
 1362   0.0000       5.168035       140.6294 
 1363   0.0000       5.170706       140.7021 
 1364   0.0000       5.180384       140.9654 
 1365   0.0000       5.187252       141.1523 
 1366   0.0000       5.191940       141.2799 
 1367   0.0000       5.196391       141.4010 
 1368   0.0000       5.205840       141.6581 
 1369   0.0000       5.207934       141.7151 
 1370   0.0000       5.216728       141.9544 
 1371   0.0000       5.223485       142.1383 
 1372   0.0000       5.230230       142.3218 
 1373   0.0000       5.230620       142.3324 
 1374   0.0000       5.239596       142.5767 
 1375   0.0000       5.243679       142.6877 
 1376   0.0000       5.250824       142.8822 
 1377   0.0000       5.255466       143.0085 
 1378   0.0000       5.261773       143.1801 
 1379   0.0000       5.268164       143.3540 
 1380   0.0000       5.271216       143.4371 
 1381   0.0000       5.276283       143.5749 
 1382   0.0000       5.283148       143.7618 
 1383   0.0000       5.292675       144.0210 
 1384   0.0000       5.307717       144.4303 
 1385   0.0000       5.313548       144.5890 
 1386   0.0000       5.317059       144.6845 
 1387   0.0000       5.319934       144.7628 
 1388   0.0000       5.337739       145.2473 
 1389   0.0000       5.339100       145.2843 
 1390   0.0000       5.344912       145.4424 
 1391   0.0000       5.352635       145.6526 
 1392   0.0000       5.356682       145.7627 
 1393   0.0000       5.369902       146.1225 
 1394   0.0000       5.376555       146.3035 
 1395   0.0000       5.378192       146.3480 
 1396   0.0000       5.381454       146.4368 
 1397   0.0000       5.388451       146.6272 
 1398   0.0000       5.400491       146.9548 
 1399   0.0000       5.411233       147.2471 
 1400   0.0000       5.414991       147.3494 
 1401   0.0000       5.415633       147.3669 
 1402   0.0000       5.421731       147.5328 
 1403   0.0000       5.432320       147.8209 
 1404   0.0000       5.437963       147.9745 
 1405   0.0000       5.440399       148.0408 
 1406   0.0000       5.445429       148.1776 
 1407   0.0000       5.449111       148.2778 
 1408   0.0000       5.449314       148.2834 
 1409   0.0000       5.461103       148.6042 
 1410   0.0000       5.465041       148.7113 
 1411   0.0000       5.475958       149.0084 
 1412   0.0000       5.476341       149.0188 
 1413   0.0000       5.481727       149.1654 
 1414   0.0000       5.488845       149.3591 
 1415   0.0000       5.492394       149.4556 
 1416   0.0000       5.497807       149.6029 
 1417   0.0000       5.500472       149.6754 
 1418   0.0000       5.507951       149.8790 
 1419   0.0000       5.509323       149.9163 
 1420   0.0000       5.517635       150.1425 
 1421   0.0000       5.524256       150.3227 
 1422   0.0000       5.530014       150.4793 
 1423   0.0000       5.539246       150.7305 
 1424   0.0000       5.548929       150.9940 
 1425   0.0000       5.551166       151.0549 
 1426   0.0000       5.552664       151.0957 
 1427   0.0000       5.564374       151.4143 
 1428   0.0000       5.566619       151.4754 
 1429   0.0000       5.575058       151.7050 
 1430   0.0000       5.581227       151.8729 
 1431   0.0000       5.585326       151.9845 
 1432   0.0000       5.591083       152.1411 
 1433   0.0000       5.595166       152.2522 
 1434   0.0000       5.600456       152.3962 
 1435   0.0000       5.603441       152.4774 
 1436   0.0000       5.609788       152.6501 
 1437   0.0000       5.615497       152.8054 
 1438   0.0000       5.623763       153.0304 
 1439   0.0000       5.627784       153.1398 
 1440   0.0000       5.632255       153.2614 
 1441   0.0000       5.646798       153.6572 
 1442   0.0000       5.649076       153.7192 
 1443   0.0000       5.654125       153.8566 
 1444   0.0000       5.662731       154.0907 
 1445   0.0000       5.664021       154.1259 
 1446   0.0000       5.672361       154.3528 
 1447   0.0000       5.677302       154.4872 
 1448   0.0000       5.685411       154.7079 
 1449   0.0000       5.692781       154.9084 
 1450   0.0000       5.700744       155.1251 
 1451   0.0000       5.702219       155.1653 
 1452   0.0000       5.708970       155.3490 
 1453   0.0000       5.710314       155.3855 
 1454   0.0000       5.713254       155.4656 
 1455   0.0000       5.720881       155.6731 
 1456   0.0000       5.727760       155.8603 
 1457   0.0000       5.730257       155.9282 
 1458   0.0000       5.737155       156.1159 
 1459   0.0000       5.738418       156.1503 
 1460   0.0000       5.746211       156.3624 
 1461   0.0000       5.749747       156.4586 
 1462   0.0000       5.753453       156.5594 
 1463   0.0000       5.754027       156.5750 
 1464   0.0000       5.762323       156.8008 
 1465   0.0000       5.768018       156.9557 
 1466   0.0000       5.772848       157.0872 
 1467   0.0000       5.778089       157.2298 
 1468   0.0000       5.780440       157.2938 
 1469   0.0000       5.785378       157.4281 
 1470   0.0000       5.790094       157.5565 
 1471   0.0000       5.797208       157.7500 
 1472   0.0000       5.799366       157.8088 
 1473   0.0000       5.806818       158.0116 
 1474   0.0000       5.807957       158.0425 
 1475   0.0000       5.811340       158.1346 
 1476   0.0000       5.812858       158.1759 
 1477   0.0000       5.821418       158.4088 
 1478   0.0000       5.825121       158.5096 
 1479   0.0000       5.831994       158.6966 
 1480   0.0000       5.836056       158.8072 
 1481   0.0000       5.838412       158.8713 
 1482   0.0000       5.840093       158.9170 
 1483   0.0000       5.846159       159.0821 
 1484   0.0000       5.851210       159.2195 
 1485   0.0000       5.854216       159.3013 
 1486   0.0000       5.863160       159.5447 
 1487   0.0000       5.867018       159.6497 
 1488   0.0000       5.869181       159.7085 
 1489   0.0000       5.874661       159.8577 
 1490   0.0000       5.880157       160.0072 
 1491   0.0000       5.883337       160.0937 
 1492   0.0000       5.886765       160.1870 
 1493   0.0000       5.887158       160.1977 
 1494   0.0000       5.893322       160.3655 
 1495   0.0000       5.895773       160.4321 
 1496   0.0000       5.901625       160.5914 
 1497   0.0000       5.901740       160.5945 
 1498   0.0000       5.902991       160.6286 
 1499   0.0000       5.908523       160.7791 
 1500   0.0000       5.911982       160.8732 
 1501   0.0000       5.918765       161.0578 
 1502   0.0000       5.920188       161.0965 
 1503   0.0000       5.924297       161.2083 
 1504   0.0000       5.928017       161.3095 
 1505   0.0000       5.936171       161.5314 
 1506   0.0000       5.939409       161.6195 
 1507   0.0000       5.941796       161.6845 
 1508   0.0000       5.943965       161.7435 
 1509   0.0000       5.947904       161.8507 
 1510   0.0000       5.950643       161.9252 
 1511   0.0000       5.955009       162.0440 
 1512   0.0000       5.955275       162.0513 
 1513   0.0000       5.957095       162.1008 
 1514   0.0000       5.963896       162.2859 
 1515   0.0000       5.968793       162.4191 
 1516   0.0000       5.971289       162.4870 
 1517   0.0000       5.972562       162.5217 
 1518   0.0000       5.978050       162.6710 
 1519   0.0000       5.979458       162.7093 
 1520   0.0000       5.984541       162.8476 
 1521   0.0000       5.986681       162.9059 
 1522   0.0000       5.989833       162.9916 
 1523   0.0000       5.996001       163.1595 
 1524   0.0000       5.998246       163.2206 
 1525   0.0000       6.001437       163.3074 
 1526   0.0000       6.007701       163.4779 
 1527   0.0000       6.011384       163.5781 
 1528   0.0000       6.015366       163.6864 
 1529   0.0000       6.019702       163.8044 
 1530   0.0000       6.022040       163.8680 
 1531   0.0000       6.024195       163.9267 
 1532   0.0000       6.028435       164.0420 
 1533   0.0000       6.031684       164.1305 
 1534   0.0000       6.036694       164.2668 
 1535   0.0000       6.038649       164.3200 
 1536   0.0000       6.043975       164.4649 
 1537   0.0000       6.047278       164.5548 
 1538   0.0000       6.052306       164.6916 
 1539   0.0000       6.058327       164.8555 
 1540   0.0000       6.064917       165.0348 
 1541   0.0000       6.067327       165.1004 
 1542   0.0000       6.069574       165.1615 
 1543   0.0000       6.074692       165.3008 
 1544   0.0000       6.076307       165.3447 
 1545   0.0000       6.080846       165.4682 
 1546   0.0000       6.084336       165.5632 
 1547   0.0000       6.088756       165.6835 
 1548   0.0000       6.095638       165.8708 
 1549   0.0000       6.096837       165.9034 
 1550   0.0000       6.101347       166.0261 
 1551   0.0000       6.104653       166.1161 
 1552   0.0000       6.106579       166.1685 
 1553   0.0000       6.110069       166.2634 
 1554   0.0000       6.112228       166.3222 
 1555   0.0000       6.115193       166.4029 
 1556   0.0000       6.119931       166.5318 
 1557   0.0000       6.121678       166.5793 
 1558   0.0000       6.130663       166.8238 
 1559   0.0000       6.133423       166.8989 
 1560   0.0000       6.138827       167.0460 
 1561   0.0000       6.142283       167.1400 
 1562   0.0000       6.144719       167.2063 
 1563   0.0000       6.145544       167.2288 
 1564   0.0000       6.152387       167.4150 
 1565   0.0000       6.156056       167.5148 
 1566   0.0000       6.157844       167.5634 
 1567   0.0000       6.160120       167.6254 
 1568   0.0000       6.165681       167.7767 
 1569   0.0000       6.172585       167.9646 
 1570   0.0000       6.173044       167.9771 
 1571   0.0000       6.178612       168.1286 
 1572   0.0000       6.181991       168.2205 
 1573   0.0000       6.184018       168.2757 
 1574   0.0000       6.187736       168.3769 
 1575   0.0000       6.190018       168.4389 
 1576   0.0000       6.196380       168.6121 
 1577   0.0000       6.197398       168.6398 
 1578   0.0000       6.201120       168.7411 
 1579   0.0000       6.206328       168.8828 
 1580   0.0000       6.210103       168.9855 
 1581   0.0000       6.215026       169.1194 
 1582   0.0000       6.216525       169.1602 
 1583   0.0000       6.220983       169.2815 
 1584   0.0000       6.222121       169.3125 
 1585   0.0000       6.229543       169.5145 
 1586   0.0000       6.231254       169.5610 
 1587   0.0000       6.232702       169.6005 
 1588   0.0000       6.237646       169.7350 
 1589   0.0000       6.240790       169.8205 
 1590   0.0000       6.243874       169.9044 
 1591   0.0000       6.247837       170.0123 
 1592   0.0000       6.253250       170.1596 
 1593   0.0000       6.255834       170.2299 
 1594   0.0000       6.261278       170.3780 
 1595   0.0000       6.264606       170.4686 
 1596   0.0000       6.265833       170.5020 
 1597   0.0000       6.271169       170.6472 
 1598   0.0000       6.272088       170.6722 
 1599   0.0000       6.275847       170.7745 
 1600   0.0000       6.281881       170.9387 
 1601   0.0000       6.283950       170.9950 
 1602   0.0000       6.285504       171.0373 
 1603   0.0000       6.287699       171.0970 
 1604   0.0000       6.291949       171.2126 
 1605   0.0000       6.293097       171.2439 
 1606   0.0000       6.293943       171.2669 
 1607   0.0000       6.298583       171.3932 
 1608   0.0000       6.301837       171.4817 
 1609   0.0000       6.309013       171.6770 
 1610   0.0000       6.312598       171.7745 
 1611   0.0000       6.315603       171.8563 
 1612   0.0000       6.320073       171.9779 
 1613   0.0000       6.322003       172.0305 
 1614   0.0000       6.323011       172.0579 
 1615   0.0000       6.326489       172.1525 
 1616   0.0000       6.327905       172.1910 
 1617   0.0000       6.332260       172.3096 
 1618   0.0000       6.335452       172.3964 
 1619   0.0000       6.340664       172.5382 
 1620   0.0000       6.341953       172.5733 
 1621   0.0000       6.347811       172.7327 
 1622   0.0000       6.348530       172.7523 
 1623   0.0000       6.353137       172.8776 
 1624   0.0000       6.360541       173.0791 
 1625   0.0000       6.362223       173.1249 
 1626   0.0000       6.365725       173.2202 
 1627   0.0000       6.371785       173.3851 
 1628   0.0000       6.375751       173.4930 
 1629   0.0000       6.381312       173.6443 
 1630   0.0000       6.384328       173.7264 
 1631   0.0000       6.388974       173.8528 
 1632   0.0000       6.390772       173.9017 
 1633   0.0000       6.393611       173.9790 
 1634   0.0000       6.395661       174.0348 
 1635   0.0000       6.398163       174.1029 
 1636   0.0000       6.403049       174.2358 
 1637   0.0000       6.407607       174.3599 
 1638   0.0000       6.414898       174.5582 
 1639   0.0000       6.417905       174.6401 
 1640   0.0000       6.419776       174.6910 
 1641   0.0000       6.425917       174.8581 
 1642   0.0000       6.433025       175.0515 
 1643   0.0000       6.436665       175.1506 
 1644   0.0000       6.441752       175.2890 
 1645   0.0000       6.442900       175.3202 
 1646   0.0000       6.448818       175.4812 
 1647   0.0000       6.449383       175.4966 
 1648   0.0000       6.453254       175.6020 
 1649   0.0000       6.456116       175.6799 
 1650   0.0000       6.460435       175.7974 
 1651   0.0000       6.465358       175.9313 
 1652   0.0000       6.466386       175.9593 
 1653   0.0000       6.472244       176.1187 
 1654   0.0000       6.477625       176.2651 
 1655   0.0000       6.479097       176.3052 
 1656   0.0000       6.481879       176.3809 
 1657   0.0000       6.484879       176.4625 
 1658   0.0000       6.488366       176.5574 
 1659   0.0000       6.496291       176.7731 
 1660   0.0000       6.499107       176.8497 
 1661   0.0000       6.506984       177.0640 
 1662   0.0000       6.513154       177.2319 
 1663   0.0000       6.518295       177.3718 
 1664   0.0000       6.519033       177.3919 
 1665   0.0000       6.521390       177.4560 
 1666   0.0000       6.527434       177.6205 
 1667   0.0000       6.528705       177.6551 
 1668   0.0000       6.533052       177.7734 
 1669   0.0000       6.539461       177.9478 
 1670   0.0000       6.543614       178.0608 
 1671   0.0000       6.546014       178.1261 
 1672   0.0000       6.547723       178.1726 
 1673   0.0000       6.551240       178.2683 
 1674   0.0000       6.553784       178.3375 
 1675   0.0000       6.557294       178.4330 
 1676   0.0000       6.558937       178.4777 
 1677   0.0000       6.568059       178.7260 
 1678   0.0000       6.576254       178.9490 
 1679   0.0000       6.577255       178.9762 
 1680   0.0000       6.578389       179.0071 
 1681   0.0000       6.584679       179.1782 
 1682   0.0000       6.585566       179.2024 
 1683   0.0000       6.588635       179.2859 
 1684   0.0000       6.595519       179.4732 
 1685   0.0000       6.600725       179.6149 
 1686   0.0000       6.603090       179.6792 
 1687   0.0000       6.608617       179.8296 
 1688   0.0000       6.618080       180.0871 
 1689   0.0000       6.620048       180.1407 
 1690   0.0000       6.621576       180.1822 
 1691   0.0000       6.623881       180.2450 
 1692   0.0000       6.628913       180.3819 
 1693   0.0000       6.635165       180.5520 
 1694   0.0000       6.637500       180.6156 
 1695   0.0000       6.638947       180.6549 
 1696   0.0000       6.642721       180.7576 
 1697   0.0000       6.644609       180.8090 
 1698   0.0000       6.647637       180.8914 
 1699   0.0000       6.653334       181.0464 
 1700   0.0000       6.660658       181.2457 
 1701   0.0000       6.664396       181.3474 
 1702   0.0000       6.667048       181.4196 
 1703   0.0000       6.668304       181.4538 
 1704   0.0000       6.673118       181.5848 
 1705   0.0000       6.675983       181.6627 
 1706   0.0000       6.681425       181.8108 
 1707   0.0000       6.686996       181.9624 
 1708   0.0000       6.690098       182.0468 
 1709   0.0000       6.697294       182.2426 
 1710   0.0000       6.698779       182.2830 
 1711   0.0000       6.701130       182.3470 
 1712   0.0000       6.703897       182.4223 
 1713   0.0000       6.706844       182.5025 
 1714   0.0000       6.710536       182.6030 
 1715   0.0000       6.714328       182.7061 
 1716   0.0000       6.716274       182.7591 
 1717   0.0000       6.719455       182.8457 
 1718   0.0000       6.719859       182.8567 
 1719   0.0000       6.727281       183.0586 
 1720   0.0000       6.734322       183.2502 
 1721   0.0000       6.741181       183.4369 
 1722   0.0000       6.745235       183.5472 
 1723   0.0000       6.749519       183.6638 
 1724   0.0000       6.756566       183.8555 
 1725   0.0000       6.759815       183.9439 
 1726   0.0000       6.761630       183.9933 
 1727   0.0000       6.764727       184.0776 
 1728   0.0000       6.773108       184.3056 
 1729   0.0000       6.774918       184.3549 
 1730   0.0000       6.780414       184.5045 
 1731   0.0000       6.782860       184.5710 
 1732   0.0000       6.785259       184.6363 
 1733   0.0000       6.790513       184.7793 
 1734   0.0000       6.796809       184.9506 
 1735   0.0000       6.802213       185.0976 
 1736   0.0000       6.804202       185.1518 
 1737   0.0000       6.813144       185.3951 
 1738   0.0000       6.815715       185.4650 
 1739   0.0000       6.823767       185.6841 
 1740   0.0000       6.829756       185.8471 
 1741   0.0000       6.832415       185.9195 
 1742   0.0000       6.840131       186.1294 
 1743   0.0000       6.844652       186.2524 
 1744   0.0000       6.847281       186.3240 
 1745   0.0000       6.849827       186.3933 
 1746   0.0000       6.857289       186.5963 
 1747   0.0000       6.860309       186.6785 
 1748   0.0000       6.865988       186.8330 
 1749   0.0000       6.874043       187.0522 
 1750   0.0000       6.885382       187.3608 
 1751   0.0000       6.889299       187.4674 
 1752   0.0000       6.897342       187.6862 
 1753   0.0000       6.897834       187.6996 
 1754   0.0000       6.901784       187.8071 
 1755   0.0000       6.904650       187.8851 
 1756   0.0000       6.908788       187.9977 
 1757   0.0000       6.912175       188.0899 
 1758   0.0000       6.916168       188.1985 
 1759   0.0000       6.931693       188.6210 
 1760   0.0000       6.935249       188.7177 
 1761   0.0000       6.937298       188.7735 
 1762   0.0000       6.941693       188.8931 
 1763   0.0000       6.949536       189.1065 
 1764   0.0000       6.954231       189.2342 
 1765   0.0000       6.958020       189.3373 
 1766   0.0000       6.963854       189.4961 
 1767   0.0000       6.967440       189.5937 
 1768   0.0000       6.971246       189.6973 
 1769   0.0000       6.977320       189.8625 
 1770   0.0000       6.985076       190.0736 
 1771   0.0000       6.990224       190.2137 
 1772   0.0000       6.993509       190.3030 
 1773   0.0000       6.995017       190.3441 
 1774   0.0000       7.005180       190.6206 
 1775   0.0000       7.012795       190.8279 
 1776   0.0000       7.014640       190.8781 
 1777   0.0000       7.018699       190.9885 
 1778   0.0000       7.021205       191.0567 
 1779   0.0000       7.033123       191.3810 
 1780   0.0000       7.039250       191.5477 
 1781   0.0000       7.044090       191.6794 
 1782   0.0000       7.049515       191.8270 
 1783   0.0000       7.053682       191.9405 
 1784   0.0000       7.057522       192.0449 
 1785   0.0000       7.060218       192.1183 
 1786   0.0000       7.069242       192.3639 
 1787   0.0000       7.073084       192.4684 
 1788   0.0000       7.075483       192.5337 
 1789   0.0000       7.085664       192.8107 
 1790   0.0000       7.089372       192.9116 
 1791   0.0000       7.091586       192.9719 
 1792   0.0000       7.100099       193.2035 
 1793   0.0000       7.107714       193.4107 
 1794   0.0000       7.112671       193.5456 
 1795   0.0000       7.117241       193.6700 
 1796   0.0000       7.121077       193.7744 
 1797   0.0000       7.128315       193.9713 
 1798   0.0000       7.133066       194.1006 
 1799   0.0000       7.140594       194.3054 
 1800   0.0000       7.146377       194.4628 
 1801   0.0000       7.153858       194.6664 
 1802   0.0000       7.158776       194.8002 
 1803   0.0000       7.160676       194.8519 
 1804   0.0000       7.164447       194.9545 
 1805   0.0000       7.166446       195.0089 
 1806   0.0000       7.174872       195.2382 
 1807   0.0000       7.178696       195.3423 
 1808   0.0000       7.181119       195.4082 
 1809   0.0000       7.189165       195.6271 
 1810   0.0000       7.191542       195.6918 
 1811   0.0000       7.193056       195.7330 
 1812   0.0000       7.200885       195.9461 
 1813   0.0000       7.206305       196.0935 
 1814   0.0000       7.213021       196.2763 
 1815   0.0000       7.214121       196.3062 
 1816   0.0000       7.221496       196.5069 
 1817   0.0000       7.231803       196.7874 
 1818   0.0000       7.234836       196.8699 
 1819   0.0000       7.244077       197.1214 
 1820   0.0000       7.252197       197.3423 
 1821   0.0000       7.262551       197.6241 
 1822   0.0000       7.264256       197.6705 
 1823   0.0000       7.272067       197.8830 
 1824   0.0000       7.277185       198.0223 
 1825   0.0000       7.282295       198.1613 
 1826   0.0000       7.284427       198.2193 
 1827   0.0000       7.294391       198.4905 
 1828   0.0000       7.305593       198.7953 
 1829   0.0000       7.307238       198.8401 
 1830   0.0000       7.309553       198.9030 
 1831   0.0000       7.315232       199.0576 
 1832   0.0000       7.321426       199.2261 
 1833   0.0000       7.324693       199.3150 
 1834   0.0000       7.337534       199.6645 
 1835   0.0000       7.345928       199.8929 
 1836   0.0000       7.347662       199.9401 
 1837   0.0000       7.354058       200.1141 
 1838   0.0000       7.357190       200.1993 
 1839   0.0000       7.375162       200.6884 
 1840   0.0000       7.385579       200.9718 
 1841   0.0000       7.388332       201.0467 
 1842   0.0000       7.391725       201.1391 
 1843   0.0000       7.397418       201.2940 
 1844   0.0000       7.402804       201.4405 
 1845   0.0000       7.412571       201.7063 
 1846   0.0000       7.413209       201.7237 
 1847   0.0000       7.419484       201.8944 
 1848   0.0000       7.421557       201.9508 
 1849   0.0000       7.426469       202.0845 
 1850   0.0000       7.433750       202.2826 
 1851   0.0000       7.436857       202.3672 
 1852   0.0000       7.446610       202.6326 
 1853   0.0000       7.450069       202.7267 
 1854   0.0000       7.459289       202.9776 
 1855   0.0000       7.460510       203.0108 
 1856   0.0000       7.462026       203.0520 
 1857   0.0000       7.469405       203.2528 
 1858   0.0000       7.474082       203.3801 
 1859   0.0000       7.476524       203.4466 
 1860   0.0000       7.478083       203.4890 
 1861   0.0000       7.479188       203.5191 
 1862   0.0000       7.484942       203.6756 
 1863   0.0000       7.489227       203.7922 
 1864   0.0000       7.493004       203.8950 
 1865   0.0000       7.498459       204.0434 
 1866   0.0000       7.505586       204.2374 
 1867   0.0000       7.511195       204.3900 
 1868   0.0000       7.518836       204.5979 
 1869   0.0000       7.519300       204.6106 
 1870   0.0000       7.531557       204.9441 
 1871   0.0000       7.533105       204.9862 
 1872   0.0000       7.537144       205.0961 
 1873   0.0000       7.545522       205.3241 
 1874   0.0000       7.546634       205.3544 
 1875   0.0000       7.559238       205.6973 
 1876   0.0000       7.562553       205.7875 
 1877   0.0000       7.566590       205.8974 
 1878   0.0000       7.569518       205.9771 
 1879   0.0000       7.579270       206.2424 
 1880   0.0000       7.582354       206.3263 
 1881   0.0000       7.588003       206.4801 
 1882   0.0000       7.596316       206.7063 
 1883   0.0000       7.601656       206.8516 
 1884   0.0000       7.604907       206.9400 
 1885   0.0000       7.611561       207.1211 
 1886   0.0000       7.615805       207.2366 
 1887   0.0000       7.618599       207.3126 
 1888   0.0000       7.621095       207.3805 
 1889   0.0000       7.625700       207.5059 
 1890   0.0000       7.633048       207.7058 
 1891   0.0000       7.634087       207.7341 
 1892   0.0000       7.640243       207.9016 
 1893   0.0000       7.641680       207.9407 
 1894   0.0000       7.651233       208.2006 
 1895   0.0000       7.660799       208.4609 
 1896   0.0000       7.664525       208.5623 
 1897   0.0000       7.668481       208.6700 
 1898   0.0000       7.672588       208.7817 
 1899   0.0000       7.683056       209.0666 
 1900   0.0000       7.689319       209.2370 
 1901   0.0000       7.691129       209.2863 
 1902   0.0000       7.694152       209.3685 
 1903   0.0000       7.699060       209.5021 
 1904   0.0000       7.703163       209.6137 
 1905   0.0000       7.703778       209.6305 
 1906   0.0000       7.713292       209.8893 
 1907   0.0000       7.716360       209.9728 
 1908   0.0000       7.726457       210.2476 
 1909   0.0000       7.727484       210.2755 
 1910   0.0000       7.732312       210.4069 
 1911   0.0000       7.739236       210.5953 
 1912   0.0000       7.744720       210.7445 
 1913   0.0000       7.748895       210.8581 
 1914   0.0000       7.754934       211.0225 
 1915   0.0000       7.757065       211.0805 
 1916   0.0000       7.762343       211.2241 
 1917   0.0000       7.768505       211.3918 
 1918   0.0000       7.775577       211.5842 
 1919   0.0000       7.782755       211.7795 
 1920   0.0000       7.783876       211.8100 
 1921   0.0000       7.789516       211.9635 
 1922   0.0000       7.791032       212.0048 
 1923   0.0000       7.798117       212.1975 
 1924   0.0000       7.804028       212.3584 
 1925   0.0000       7.808425       212.4781 
 1926   0.0000       7.811430       212.5598 
 1927   0.0000       7.818568       212.7541 
 1928   0.0000       7.823347       212.8841 
 1929   0.0000       7.826673       212.9746 
 1930   0.0000       7.833749       213.1671 
 1931   0.0000       7.834387       213.1845 
 1932   0.0000       7.844677       213.4645 
 1933   0.0000       7.848453       213.5673 
 1934   0.0000       7.850594       213.6255 
 1935   0.0000       7.853767       213.7119 
 1936   0.0000       7.854944       213.7439 
 1937   0.0000       7.863954       213.9891 
 1938   0.0000       7.868903       214.1237 
 1939   0.0000       7.874517       214.2765 
 1940   0.0000       7.876314       214.3254 
 1941   0.0000       7.882144       214.4840 
 1942   0.0000       7.885329       214.5707 
 1943   0.0000       7.888874       214.6672 
 1944   0.0000       7.896331       214.8701 
 1945   0.0000       7.897273       214.8957 
 1946   0.0000       7.899319       214.9514 
 1947   0.0000       7.907575       215.1761 
 1948   0.0000       7.911680       215.2878 
 1949   0.0000       7.919622       215.5039 
 1950   0.0000       7.921263       215.5485 
 1951   0.0000       7.929990       215.7860 
 1952   0.0000       7.932454       215.8531 
 1953   0.0000       7.935613       215.9390 
 1954   0.0000       7.939396       216.0420 
 1955   0.0000       7.945382       216.2048 
 1956   0.0000       7.947599       216.2652 
 1957   0.0000       7.953524       216.4264 
 1958   0.0000       7.962651       216.6748 
 1959   0.0000       7.968255       216.8272 
 1960   0.0000       7.970440       216.8867 
 1961   0.0000       7.972960       216.9553 
 1962   0.0000       7.981311       217.1825 
 1963   0.0000       7.990509       217.4328 
 1964   0.0000       7.998246       217.6433 
 1965   0.0000       8.001488       217.7315 
 1966   0.0000       8.005318       217.8358 
 1967   0.0000       8.010312       217.9717 
 1968   0.0000       8.015147       218.1032 
 1969   0.0000       8.019684       218.2267 
 1970   0.0000       8.022904       218.3143 
 1971   0.0000       8.027333       218.4348 
 1972   0.0000       8.035495       218.6569 
 1973   0.0000       8.036229       218.6769 
 1974   0.0000       8.039894       218.7766 
 1975   0.0000       8.048141       219.0011 
 1976   0.0000       8.053268       219.1406 
 1977   0.0000       8.060644       219.3413 
 1978   0.0000       8.067582       219.5301 
 1979   0.0000       8.070059       219.5975 
 1980   0.0000       8.077933       219.8117 
 1981   0.0000       8.082811       219.9445 
 1982   0.0000       8.087990       220.0854 
 1983   0.0000       8.089021       220.1134 
 1984   0.0000       8.093822       220.2441 
 1985   0.0000       8.100469       220.4250 
 1986   0.0000       8.108105       220.6328 
 1987   0.0000       8.114042       220.7943 
 1988   0.0000       8.115343       220.8297 
 1989   0.0000       8.122139       221.0146 
 1990   0.0000       8.124959       221.0914 
 1991   0.0000       8.127359       221.1567 
 1992   0.0000       8.131697       221.2747 
 1993   0.0000       8.134654       221.3552 
 1994   0.0000       8.143330       221.5913 
 1995   0.0000       8.147460       221.7037 
 1996   0.0000       8.151028       221.8007 
 1997   0.0000       8.157788       221.9847 
 1998   0.0000       8.164617       222.1705 
 1999   0.0000       8.166793       222.2297 
 2000   0.0000       8.171054       222.3457 
 2001   0.0000       8.177062       222.5092 
 2002   0.0000       8.179892       222.5862 
 2003   0.0000       8.185730       222.7450 
 2004   0.0000       8.189385       222.8445 
 2005   0.0000       8.194929       222.9954 
 2006   0.0000       8.203362       223.2248 
 2007   0.0000       8.203798       223.2367 
 2008   0.0000       8.211011       223.4330 
 2009   0.0000       8.216687       223.5874 
 2010   0.0000       8.219994       223.6774 
 2011   0.0000       8.227118       223.8713 
 2012   0.0000       8.235639       224.1031 
 2013   0.0000       8.238396       224.1781 
 2014   0.0000       8.244527       224.3450 
 2015   0.0000       8.247025       224.4130 
 2016   0.0000       8.248079       224.4416 
 2017   0.0000       8.252132       224.5519 
 2018   0.0000       8.256539       224.6719 
 2019   0.0000       8.260487       224.7793 
 2020   0.0000       8.261717       224.8127 
 2021   0.0000       8.271352       225.0749 
 2022   0.0000       8.274020       225.1475 
 2023   0.0000       8.278760       225.2765 
 2024   0.0000       8.283653       225.4097 
 2025   0.0000       8.285974       225.4728 
 2026   0.0000       8.287519       225.5149 
 2027   0.0000       8.292900       225.6613 
 2028   0.0000       8.298175       225.8048 
 2029   0.0000       8.302546       225.9238 
 2030   0.0000       8.303299       225.9443 
 2031   0.0000       8.312741       226.2012 
 2032   0.0000       8.315455       226.2750 
 2033   0.0000       8.316622       226.3068 
 2034   0.0000       8.321348       226.4354 
 2035   0.0000       8.325616       226.5515 
 2036   0.0000       8.329077       226.6457 
 2037   0.0000       8.339014       226.9161 
 2038   0.0000       8.341076       226.9722 
 2039   0.0000       8.346394       227.1169 
 2040   0.0000       8.351471       227.2551 
 2041   0.0000       8.355739       227.3712 
 2042   0.0000       8.359559       227.4752 
 2043   0.0000       8.364282       227.6037 
 2044   0.0000       8.368548       227.7198 
 2045   0.0000       8.376227       227.9287 
 2046   0.0000       8.381738       228.0787 
 2047   0.0000       8.384094       228.1428 
 2048   0.0000       8.388804       228.2710 
 2049   0.0000       8.395004       228.4397 
 2050   0.0000       8.399751       228.5688 
 2051   0.0000       8.404903       228.7090 
 2052   0.0000       8.406614       228.7556 
 2053   0.0000       8.411725       228.8947 
 2054   0.0000       8.416173       229.0157 
 2055   0.0000       8.418507       229.0792 
 2056   0.0000       8.420263       229.1270 
 2057   0.0000       8.423318       229.2101 
 2058   0.0000       8.425528       229.2703 
 2059   0.0000       8.427597       229.3266 
 2060   0.0000       8.433113       229.4767 
 2061   0.0000       8.446607       229.8439 
 2062   0.0000       8.448852       229.9050 
 2063   0.0000       8.454454       230.0574 
 2064   0.0000       8.457642       230.1441 
 2065   0.0000       8.458981       230.1806 
 2066   0.0000       8.471543       230.5224 
 2067   0.0000       8.477859       230.6943 
 2068   0.0000       8.480262       230.7597 
 2069   0.0000       8.489263       231.0046 
 2070   0.0000       8.493178       231.1111 
 2071   0.0000       8.500527       231.3111 
 2072   0.0000       8.503505       231.3921 
 2073   0.0000       8.507410       231.4984 
 2074   0.0000       8.512005       231.6234 
 2075   0.0000       8.517081       231.7616 
 2076   0.0000       8.525936       232.0025 
 2077   0.0000       8.530144       232.1170 
 2078   0.0000       8.531333       232.1494 
 2079   0.0000       8.533732       232.2146 
 2080   0.0000       8.538442       232.3428 
 2081   0.0000       8.541280       232.4201 
 2082   0.0000       8.546024       232.5491 
 2083   0.0000       8.551441       232.6965 
 2084   0.0000       8.557405       232.8588 
 2085   0.0000       8.566707       233.1119 
 2086   0.0000       8.568356       233.1568 
 2087   0.0000       8.573182       233.2881 
 2088   0.0000       8.577841       233.4149 
 2089   0.0000       8.587121       233.6674 
 2090   0.0000       8.595526       233.8961 
 2091   0.0000       8.599055       233.9922 
 2092   0.0000       8.602403       234.0833 
 2093   0.0000       8.606863       234.2046 
 2094   0.0000       8.611274       234.3247 
 2095   0.0000       8.613775       234.3927 
 2096   0.0000       8.620438       234.5741 
 2097   0.0000       8.626762       234.7461 
 2098   0.0000       8.630406       234.8453 
 2099   0.0000       8.638368       235.0619 
 2100   0.0000       8.641273       235.1410 
 2101   0.0000       8.651582       235.4215 
 2102   0.0000       8.654790       235.5088 
 2103   0.0000       8.657543       235.5837 
 2104   0.0000       8.661124       235.6812 
 2105   0.0000       8.665172       235.7913 
 2106   0.0000       8.667884       235.8651 
 2107   0.0000       8.674594       236.0477 
 2108   0.0000       8.680437       236.2067 
 2109   0.0000       8.683459       236.2889 
 2110   0.0000       8.684930       236.3290 
 2111   0.0000       8.694907       236.6005 
 2112   0.0000       8.701697       236.7852 
 2113   0.0000       8.706146       236.9063 
 2114   0.0000       8.712210       237.0713 
 2115   0.0000       8.713066       237.0946 
 2116   0.0000       8.722687       237.3564 
 2117   0.0000       8.727011       237.4740 
 2118   0.0000       8.728291       237.5089 
 2119   0.0000       8.736559       237.7339 
 2120   0.0000       8.739414       237.8115 
 2121   0.0000       8.752303       238.1623 
 2122   0.0000       8.756220       238.2689 
 2123   0.0000       8.762139       238.4299 
 2124   0.0000       8.769739       238.6367 
 2125   0.0000       8.777238       238.8408 
 2126   0.0000       8.779647       238.9063 
 2127   0.0000       8.783394       239.0083 
 2128   0.0000       8.789694       239.1797 
 2129   0.0000       8.797913       239.4034 
 2130   0.0000       8.815262       239.8755 
 2131   0.0000       8.820081       240.0066 
 2132   0.0000       8.826079       240.1698 
 2133   0.0000       8.829570       240.2648 
 2134   0.0000       8.837176       240.4718 
 2135   0.0000       8.841018       240.5763 
 2136   0.0000       8.843288       240.6381 
 2137   0.0000       8.855530       240.9712 
 2138   0.0000       8.863927       241.1997 
 2139   0.0000       8.867432       241.2951 
 2140   0.0000       8.877188       241.5606 
 2141   0.0000       8.877683       241.5740 
 2142   0.0000       8.884914       241.7708 
 2143   0.0000       8.888905       241.8794 
 2144   0.0000       8.897452       242.1120 
 2145   0.0000       8.902312       242.2442 
 2146   0.0000       8.912628       242.5249 
 2147   0.0000       8.915246       242.5962 
 2148   0.0000       8.916624       242.6337 
 2149   0.0000       8.925181       242.8665 
 2150   0.0000       8.926523       242.9030 
 2151   0.0000       8.927657       242.9339 
 2152   0.0000       8.932158       243.0564 
 2153   0.0000       8.945760       243.4265 
 2154   0.0000       8.952514       243.6103 
 2155   0.0000       8.956297       243.7132 
 2156   0.0000       8.964292       243.9308 
 2157   0.0000       8.975887       244.2463 
 2158   0.0000       8.977787       244.2980 
 2159   0.0000       8.989406       244.6142 
 2160   0.0000       8.991881       244.6815 
 2161   0.0000       8.994246       244.7459 
 2162   0.0000       9.000053       244.9039 
 2163   0.0000       9.003383       244.9945 
 2164   0.0000       9.010952       245.2005 
 2165   0.0000       9.017164       245.3695 
 2166   0.0000       9.020356       245.4564 
 2167   0.0000       9.024427       245.5672 
 2168   0.0000       9.026633       245.6272 
 2169   0.0000       9.033922       245.8255 
 2170   0.0000       9.044164       246.1042 
 2171   0.0000       9.047004       246.1815 
 2172   0.0000       9.049363       246.2457 
 2173   0.0000       9.052114       246.3206 
 2174   0.0000       9.061581       246.5781 
 2175   0.0000       9.067641       246.7430 
 2176   0.0000       9.072122       246.8650 
 2177   0.0000       9.074191       246.9213 
 2178   0.0000       9.086006       247.2428 
 2179   0.0000       9.093808       247.4551 
 2180   0.0000       9.096604       247.5312 
 2181   0.0000       9.100135       247.6273 
 2182   0.0000       9.113021       247.9779 
 2183   0.0000       9.119479       248.1536 
 2184   0.0000       9.122779       248.2434 
 2185   0.0000       9.137587       248.6464 
 2186   0.0000       9.146591       248.8914 
 2187   0.0000       9.156642       249.1649 
 2188   0.0000       9.162101       249.3134 
 2189   0.0000       9.166252       249.4264 
 2190   0.0000       9.179493       249.7867 
 2191   0.0000       9.184725       249.9291 
 2192   0.0000       9.195777       250.2298 
 2193   0.0000       9.204246       250.4603 
 2194   0.0000       9.206057       250.5095 
 2195   0.0000       9.211355       250.6537 
 2196   0.0000       9.230298       251.1692 
 2197   0.0000       9.244698       251.5610 
 2198   0.0000       9.248662       251.6689 
 2199   0.0000       9.260318       251.9861 
 2200   0.0000       9.273399       252.3420 
 2201   0.0000       9.280701       252.5407 
 2202   0.0000       9.288824       252.7617 
 2203   0.0000       9.300172       253.0705 
 2204   0.0000       9.304244       253.1814 
 2205   0.0000       9.321050       253.6387 
 2206   0.0000       9.327826       253.8230 
 2207   0.0000       9.344735       254.2832 
 2208   0.0000       9.353135       254.5117 
 2209   0.0000       9.362615       254.7697 
 2210   0.0000       9.368191       254.9214 
 2211   0.0000       9.377638       255.1785 
 2212   0.0000       9.381203       255.2755 
 2213   0.0000       9.401547       255.8291 
 2214   0.0000       9.405239       255.9296 
 2215   0.0000       9.412324       256.1224 
 2216   0.0000       9.417170       256.2542 
 2217   0.0000       9.434738       256.7323 
 2218   0.0000       9.441271       256.9101 
 2219   0.0000       9.445853       257.0347 
 2220   0.0000       9.469481       257.6777 
 2221   0.0000       9.480709       257.9832 
 2222   0.0000       9.486865       258.1507 
 2223   0.0000       9.493782       258.3389 
 2224   0.0000       9.510170       258.7849 
 2225   0.0000       9.529792       259.3188 
 2226   0.0000       9.543262       259.6854 
 2227   0.0000       9.562068       260.1971 
 2228   0.0000       9.565425       260.2885 
 2229   0.0000       9.579869       260.6815 
 2230   0.0000       9.601949       261.2823 
 2231   0.0000       9.632320       262.1088 
 2232   0.0000       9.646955       262.5070 
 2233   0.0000       9.669647       263.1245 
 2234   0.0000       9.676774       263.3184 
 2235   0.0000       9.682530       263.4750 
 2236   0.0000       9.687576       263.6123 
 2237   0.0000       9.710558       264.2377 
 2238   0.0000       9.722396       264.5599 
 2239   0.0000       9.730099       264.7695 
 2240   0.0000       9.741681       265.0846 
 2241   0.0000       9.746890       265.2264 
 2242   0.0000       9.751901       265.3627 
 2243   0.0000       9.760035       265.5840 
 2244   0.0000       9.766845       265.7694 
 2245   0.0000       9.773251       265.9437 
 2246   0.0000       9.776638       266.0358 
 2247   0.0000       9.782874       266.2055 
 2248   0.0000       9.790686       266.4181 
 2249   0.0000       9.797294       266.5979 
 2250   0.0000       9.801968       266.7251 
 2251   0.0000       9.807598       266.8783 
 2252   0.0000       9.813295       267.0333 
 2253   0.0000       9.824090       267.3271 
 2254   0.0000       9.828540       267.4482 
 2255   0.0000       9.837360       267.6882 
 2256   0.0000       9.845122       267.8994 
 2257   0.0000       9.846302       267.9315 
 2258   0.0000       9.855834       268.1909 
 2259   0.0000       9.865491       268.4537 
 2260   0.0000       9.868587       268.5379 
 2261   0.0000       9.872088       268.6332 
 2262   0.0000       9.880514       268.8625 
 2263   0.0000       9.886191       269.0169 
 2264   0.0000       9.893440       269.2142 
 2265   0.0000       9.897721       269.3307 
 2266   0.0000       9.898708       269.3575 
 2267   0.0000       9.903390       269.4849 
 2268   0.0000       9.909111       269.6406 
 2269   0.0000       9.916227       269.8342 
 2270   0.0000       9.921485       269.9773 
 2271   0.0000       9.923740       270.0387 
 2272   0.0000       9.934098       270.3206 
 2273   0.0000       9.936718       270.3918 
 2274   0.0000       9.946504       270.6581 
 2275   0.0000       9.958320       270.9797 
 2276   0.0000       9.962338       271.0890 
 2277   0.0000       9.964152       271.1384 
 2278   0.0000       9.976691       271.4796 
 2279   0.0000       9.982062       271.6257 
 2280   0.0000       9.999826       272.1091 
 2281   0.0000      10.010302       272.3942 
 2282   0.0000      10.010630       272.4031 
 2283   0.0000      10.027267       272.8558 
 2284   0.0000      10.040434       273.2141 
 2285   0.0000      10.050790       273.4959 
 2286   0.0000      10.059641       273.7368 
 2287   0.0000      10.061639       273.7911 
 2288   0.0000      10.065978       273.9092 
 2289   0.0000      10.074846       274.1505 
 2290   0.0000      10.083294       274.3804 
 2291   0.0000      10.085045       274.4280 
 2292   0.0000      10.094427       274.6833 
 2293   0.0000      10.108649       275.0703 
 2294   0.0000      10.114825       275.2384 
 2295   0.0000      10.119283       275.3597 
 2296   0.0000      10.122518       275.4477 
 2297   0.0000      10.129254       275.6310 
 2298   0.0000      10.146920       276.1117 
 2299   0.0000      10.156907       276.3835 
 2300   0.0000      10.169216       276.7184 
 2301   0.0000      10.172271       276.8016 
 2302   0.0000      10.177319       276.9389 
 2303   0.0000      10.190096       277.2866 
 2304   0.0000      10.204622       277.6819 
 2305   0.0000      10.224967       278.2355 
 2306   0.0000      10.233095       278.4567 
 2307   0.0000      10.244591       278.7695 
 2308   0.0000      10.247384       278.8455 
 2309   0.0000      10.254625       279.0425 
 2310   0.0000      10.262318       279.2519 
 2311   0.0000      10.273615       279.5593 
 2312   0.0000      10.295949       280.1670 
 2313   0.0000      10.298728       280.2426 
 2314   0.0000      10.300450       280.2895 
 2315   0.0000      10.326861       281.0082 
 2316   0.0000      10.330408       281.1047 
 2317   0.0000      10.346647       281.5466 
 2318   0.0000      10.367828       282.1230 
 2319   0.0000      10.369622       282.1717 
 2320   0.0000      10.376057       282.3469 
 2321   0.0000      10.376637       282.3627 
 2322   0.0000      10.388605       282.6883 
 2323   0.0000      10.400515       283.0124 
 2324   0.0000      10.403911       283.1048 
 2325   0.0000      10.411337       283.3069 
 2326   0.0000      10.429508       283.8013 
 2327   0.0000      10.441805       284.1360 
 2328   0.0000      10.471319       284.9391 
 2329   0.0000      10.493966       285.5553 
 2330   0.0000      10.512582       286.0619 
 2331   0.0000      10.522441       286.3302 
 2332   0.0000      10.535451       286.6842 
 2333   0.0000      10.559474       287.3379 
 2334   0.0000      10.564749       287.4814 
 2335   0.0000      10.582321       287.9596 
 2336   0.0000      10.599092       288.4159 
 2337   0.0000      10.634809       289.3879 
 2338   0.0000      10.652220       289.8616 
 2339   0.0000      10.655434       289.9491 
 2340   0.0000      10.665870       290.2331 
 2341   0.0000      10.677115       290.5391 
 2342   0.0000      10.694303       291.0068 
 2343   0.0000      10.717224       291.6305 
 2344   0.0000      10.739558       292.2382 
 2345   0.0000      10.740965       292.2765 
 2346   0.0000      10.771820       293.1161 
 2347   0.0000      10.787761       293.5499 
 2348   0.0000      10.834155       294.8123 
 2349   0.0000      10.857277       295.4415 
 2350   0.0000      10.890152       296.3361 
 2351   0.0000      10.909756       296.8695 
 2352   0.0000      11.007001       299.5157 
 2353   0.0000      11.057975       300.9028 
 2354   0.0000      11.088051       301.7212 
 2355   0.0000      11.103582       302.1438 
 2356   0.0000      11.115860       302.4779 
 2357   0.0000      11.118684       302.5548 
 2358   0.0000      11.160555       303.6941 
 2359   0.0000      11.349891       308.8462 
 2360   0.0000      11.408713       310.4469 
 2361   0.0000      11.463375       311.9343 
 2362   0.0000      11.487705       312.5963 
 2363   0.0000      11.530294       313.7552 
 2364   0.0000      11.564281       314.6801 
 2365   0.0000      11.599679       315.6433 
 2366   0.0000      11.634064       316.5790 
 2367   0.0000      11.688117       318.0498 
 2368   0.0000      11.713130       318.7305 
 2369   0.0000      11.754688       319.8613 
 2370   0.0000      11.781682       320.5959 
 2371   0.0000      11.822976       321.7195 
 2372   0.0000      11.842884       322.2613 
 2373   0.0000      11.851357       322.4918 
 2374   0.0000      11.916573       324.2664 
 2375   0.0000      11.958197       325.3991 
 2376   0.0000      11.965912       325.6090 
 2377   0.0000      12.025101       327.2196 
 2378   0.0000      12.093083       329.0695 
 2379   0.0000      12.100722       329.2774 
 2380   0.0000      12.134973       330.2094 
 2381   0.0000      12.162124       330.9482 
 2382   0.0000      12.205132       332.1185 
 2383   0.0000      12.246392       333.2413 
 2384   0.0000      12.262607       333.6825 
 2385   0.0000      12.271375       333.9211 
 2386   0.0000      12.280158       334.1601 
 2387   0.0000      12.283447       334.2496 
 2388   0.0000      12.304368       334.8189 
 2389   0.0000      12.307887       334.9146 
 2390   0.0000      12.312738       335.0466 
 2391   0.0000      12.336712       335.6990 
 2392   0.0000      12.344132       335.9009 
 2393   0.0000      12.386093       337.0427 
 2394   0.0000      12.411635       337.7378 
 2395   0.0000      12.492362       339.9344 
 2396   0.0000      12.508199       340.3654 
 2397   0.0000      12.545299       341.3749 
 2398   0.0000      12.584810       342.4501 
 2399   0.0000      12.598790       342.8305 
 2400   0.0000      12.660025       344.4968 
 2401   0.0000      12.681510       345.0814 
 2402   0.0000      12.698358       345.5399 
 2403   0.0000      12.710995       345.8838 
 2404   0.0000      12.738419       346.6300 
 2405   0.0000      12.768576       347.4506 
 2406   0.0000      12.797998       348.2512 
 2407   0.0000      12.883439       350.5762 
 2408   0.0000      12.912576       351.3691 
 2409   0.0000      12.999652       353.7385 
 2410   0.0000      13.117291       356.9396 
 2411   0.0000      13.143121       357.6425 
 2412   0.0000      13.146263       357.7280 
 2413   0.0000      13.156531       358.0074 
 2414   0.0000      13.174291       358.4907 
 2415   0.0000      13.186710       358.8286 
 2416   0.0000      13.233270       360.0956 
 2417   0.0000      13.248584       360.5123 
 2418   0.0000      13.282279       361.4292 
 2419   0.0000      13.291860       361.6899 
 2420   0.0000      13.393196       364.4474 
 2421   0.0000      13.442912       365.8002 
 2422   0.0000      13.458797       366.2325 
 2423   0.0000      14.007846       381.1729 
 2424   0.0000      14.215344       386.8192 
 2425   0.0000      14.357409       390.6850 
 2426   0.0000      14.423334       392.4789 
 2427   0.0000      14.493288       394.3824 
 2428   0.0000      14.874661       404.7601 
 2429   0.0000      15.016993       408.6332 
 2430   0.0000      27.960085       760.8326 
 2431   0.0000      28.023150       762.5487 
 2432   0.0000      28.388154       772.4810 
 2433   0.0000      28.424626       773.4734 
 2434   0.0000      28.501976       775.5782 
 2435   0.0000      28.525746       776.2250 
 2436   0.0000      28.561361       777.1941 
 2437   0.0000      28.597679       778.1824 
 2438   0.0000      28.718138       781.4603 
 2439   0.0000      28.885867       786.0244 
 2440   0.0000      28.926118       787.1197 
 2441   0.0000      28.930258       787.2323 
 2442   0.0000      28.952958       787.8500 
 2443   0.0000      28.956905       787.9574 
 2444   0.0000      29.019564       789.6625 
 2445   0.0000      29.042978       790.2996 
 2446   0.0000      29.122130       792.4535 
 2447   0.0000      29.171234       793.7896 
 2448   0.0000      29.189627       794.2901 
 2449   0.0000      29.219632       795.1066 
 2450   0.0000      29.260398       796.2159 
 2451   0.0000      29.274868       796.6097 
 2452   0.0000      29.300156       797.2978 
 2453   0.0000      29.307954       797.5100 
 2454   0.0000      29.361483       798.9666 
 2455   0.0000      37.965494      1033.0936 
 2456   0.0000      38.308766      1042.4345 
 2457   0.0000      48.280298      1313.7737 
 2458   0.0000      48.418776      1317.5419 
 2459   0.0000      48.542191      1320.9002 
 2460   0.0000     147.080105      4002.2531 
 2461   0.0000     147.156791      4004.3399 
 2462   0.0000     147.496824      4013.5926 
 2463   0.0000     147.545987      4014.9304 
 2464   0.0000     147.616940      4016.8612 
 2465   0.0000     147.628463      4017.1747 
 2466   0.0000     147.665094      4018.1715 
 2467   0.0000     147.687686      4018.7862 
 2468   0.0000     147.826481      4022.5630 
 2469   0.0000     147.973420      4026.5615 
 2470   0.0000     148.005530      4027.4352 
 2471   0.0000     148.025620      4027.9819 
 2472   0.0000     148.069736      4029.1824 
 2473   0.0000     148.110111      4030.2810 
 2474   0.0000     148.116169      4030.4459 
 2475   0.0000     148.172369      4031.9751 
 2476   0.0000     148.269468      4034.6173 
 2477   0.0000     148.331588      4036.3077 
 2478   0.0000     148.348418      4036.7657 
 2479   0.0000     148.374745      4037.4821 
 2480   0.0000     148.395651      4038.0510 
 2481   0.0000     148.428685      4038.9499 
 2482   0.0000     148.443770      4039.3603 
 2483   0.0000     148.460678      4039.8204 
 2484   0.0000     148.521909      4041.4866 
 2485   0.0000     197.351154      5370.1979 
 2486   0.0000     197.732025      5380.5620 
 2487   0.0000     253.388394      6895.0487 
 2488   0.0000     253.542623      6899.2455 
 2489   0.0000     253.702552      6903.5974 

                    ********************************
                    * MULLIKEN POPULATION ANALYSIS *
                    ********************************

-----------------------
MULLIKEN ATOMIC CHARGES
-----------------------
   0 C :   -0.130535
   1 C :    0.142356
   2 C :   -0.095707
   3 C :   -0.195107
   4 C :   -0.069269
   5 C :   -0.126625
   6 C :    0.103503
   7 O :   -0.317371
   8 C :    0.060107
   9 C :    0.202068
  10 C :    0.009202
  11 C :   -0.084050
  12 C :   -0.159574
  13 C :   -0.101209
  14 N :   -0.340998
  15 C :    0.341670
  16 O :   -0.298477
  17 C :    0.027341
  18 C :   -0.181370
  19 C :   -0.067766
  20 C :   -0.123564
  21 C :   -0.039570
  22 C :   -0.192091
  23 C :    0.245941
  24 N :   -0.312626
  25 C :   -0.082987
  26 C :   -0.294558
  27 C :   -0.280251
  28 C :   -0.278453
  29 O :   -0.413050
  30 H :    0.103482
  31 H :    0.134957
  32 H :    0.120586
  33 H :    0.138757
  34 H :    0.101689
  35 H :    0.164635
  36 H :    0.111384
  37 H :    0.085392
  38 H :    0.104704
  39 H :    0.083734
  40 H :    0.087247
  41 H :    0.104330
  42 H :    0.219144
  43 H :    0.119934
  44 H :    0.114174
  45 H :    0.077518
  46 H :    0.117636
  47 H :    0.100218
  48 H :    0.110407
  49 H :    0.130646
  50 H :    0.164819
  51 H :    0.105080
  52 H :    0.099152
  53 H :    0.113147
  54 H :    0.149138
  55 H :    0.091110
Sum of atomic charges:   -0.0000000

--------------------------------
MULLIKEN REDUCED ORBITAL CHARGES
--------------------------------
  0 C s       :     3.281497  s :     3.281497
      pz      :     0.926406  p :     2.725825
      px      :     0.943576
      py      :     0.855843
      dz2     :     0.012763  d :     0.107864
      dxz     :     0.009853
      dyz     :     0.029610
      dx2y2   :     0.018287
      dxy     :     0.037351
      f0      :     0.001846  f :     0.014173
      f+1     :     0.001391
      f-1     :     0.001646
      f+2     :     0.003386
      f-2     :     0.001273
      f+3     :     0.002529
      f-3     :     0.002102
      g0      :     0.000070  g :     0.001176
      g+1     :     0.000047
      g-1     :     0.000186
      g+2     :     0.000103
      g-2     :     0.000133
      g+3     :     0.000105
      g-3     :     0.000183
      g+4     :     0.000171
      g-4     :     0.000176
  1 C s       :     3.248016  s :     3.248016
      pz      :     0.894530  p :     2.474627
      px      :     0.825635
      py      :     0.754463
      dz2     :     0.037587  d :     0.114620
      dxz     :     0.011732
      dyz     :     0.019777
      dx2y2   :     0.028923
      dxy     :     0.016600
      f0      :     0.001899  f :     0.018926
      f+1     :     0.002111
      f-1     :     0.002415
      f+2     :     0.004470
      f-2     :     0.001756
      f+3     :     0.003056
      f-3     :     0.003220
      g0      :     0.000089  g :     0.001455
      g+1     :     0.000133
      g-1     :     0.000186
      g+2     :     0.000154
      g-2     :     0.000197
      g+3     :     0.000189
      g-3     :     0.000201
      g+4     :     0.000144
      g-4     :     0.000162
  2 C s       :     3.335747  s :     3.335747
      pz      :     0.925501  p :     2.647922
      px      :     0.862711
      py      :     0.859710
      dz2     :     0.015797  d :     0.096102
      dxz     :     0.007083
      dyz     :     0.024921
      dx2y2   :     0.018656
      dxy     :     0.029645
      f0      :     0.002086  f :     0.014770
      f+1     :     0.001943
      f-1     :     0.001048
      f+2     :     0.003398
      f-2     :     0.001673
      f+3     :     0.003196
      f-3     :     0.001426
      g0      :     0.000072  g :     0.001167
      g+1     :     0.000104
      g-1     :     0.000147
      g+2     :     0.000111
      g-2     :     0.000135
      g+3     :     0.000143
      g-3     :     0.000134
      g+4     :     0.000155
      g-4     :     0.000165
  3 C s       :     3.316176  s :     3.316176
      pz      :     0.957519  p :     2.749099
      px      :     0.920424
      py      :     0.871156
      dz2     :     0.014864  d :     0.114626
      dxz     :     0.014738
      dyz     :     0.031329
      dx2y2   :     0.021227
      dxy     :     0.032467
      f0      :     0.001887  f :     0.014032
      f+1     :     0.001595
      f-1     :     0.001369
      f+2     :     0.003537
      f-2     :     0.001291
      f+3     :     0.002411
      f-3     :     0.001942
      g0      :     0.000071  g :     0.001175
      g+1     :     0.000045
      g-1     :     0.000194
      g+2     :     0.000115
      g-2     :     0.000134
      g+3     :     0.000103
      g-3     :     0.000186
      g+4     :     0.000161
      g-4     :     0.000165
  4 C s       :     3.248208  s :     3.248208
      pz      :     0.898524  p :     2.696063
      px      :     0.894391
      py      :     0.903148
      dz2     :     0.032511  d :     0.110538
      dxz     :     0.013273
      dyz     :     0.017187
      dx2y2   :     0.033113
      dxy     :     0.014454
      f0      :     0.001368  f :     0.013286
      f+1     :     0.001930
      f-1     :     0.002092
      f+2     :     0.003148
      f-2     :     0.001216
      f+3     :     0.001706
      f-3     :     0.001826
      g0      :     0.000060  g :     0.001175
      g+1     :     0.000126
      g-1     :     0.000120
      g+2     :     0.000139
      g-2     :     0.000193
      g+3     :     0.000184
      g-3     :     0.000189
      g+4     :     0.000084
      g-4     :     0.000080
  5 C s       :     3.264485  s :     3.264485
      pz      :     0.921814  p :     2.732835
      px      :     0.920106
      py      :     0.890914
      dz2     :     0.016710  d :     0.114683
      dxz     :     0.008912
      dyz     :     0.040293
      dx2y2   :     0.018238
      dxy     :     0.030530
      f0      :     0.002043  f :     0.013451
      f+1     :     0.001760
      f-1     :     0.000872
      f+2     :     0.003189
      f-2     :     0.001510
      f+3     :     0.002731
      f-3     :     0.001345
      g0      :     0.000069  g :     0.001172
      g+1     :     0.000107
      g-1     :     0.000137
      g+2     :     0.000117
      g-2     :     0.000133
      g+3     :     0.000149
      g-3     :     0.000139
      g+4     :     0.000156
      g-4     :     0.000164
  6 C s       :     3.216217  s :     3.216217
      pz      :     0.754864  p :     2.466958
      px      :     0.806446
      py      :     0.905647
      dz2     :     0.014842  d :     0.185550
      dxz     :     0.039084
      dyz     :     0.023953
      dx2y2   :     0.050772
      dxy     :     0.056899
      f0      :     0.001678  f :     0.024881
      f+1     :     0.002541
      f-1     :     0.001147
      f+2     :     0.003399
      f-2     :     0.002740
      f+3     :     0.007552
      f-3     :     0.005824
      g0      :     0.000206  g :     0.002891
      g+1     :     0.000181
      g-1     :     0.000106
      g+2     :     0.000249
      g-2     :     0.000216
      g+3     :     0.000291
      g-3     :     0.000339
      g+4     :     0.000771
      g-4     :     0.000533
  7 O s       :     3.779093  s :     3.779093
      pz      :     1.323883  p :     4.496254
      px      :     1.391752
      py      :     1.780619
      dz2     :     0.004410  d :     0.038083
      dxz     :     0.011744
      dyz     :     0.002258
      dx2y2   :     0.010075
      dxy     :     0.009596
      f0      :     0.000217  f :     0.003728
      f+1     :     0.000561
      f-1     :     0.000082
      f+2     :     0.000625
      f-2     :     0.000423
      f+3     :     0.000956
      f-3     :     0.000864
      g0      :     0.000019  g :     0.000213
      g+1     :     0.000025
      g-1     :     0.000004
      g+2     :     0.000024
      g-2     :     0.000013
      g+3     :     0.000020
      g-3     :     0.000028
      g+4     :     0.000038
      g-4     :     0.000043
  8 C s       :     3.302161  s :     3.302161
      pz      :     0.941513  p :     2.518947
      px      :     0.746001
      py      :     0.831433
      dz2     :     0.013613  d :     0.099240
      dxz     :     0.029725
      dyz     :     0.016417
      dx2y2   :     0.009610
      dxy     :     0.029875
      f0      :     0.001563  f :     0.018135
      f+1     :     0.001322
      f-1     :     0.002301
      f+2     :     0.002396
      f-2     :     0.001902
      f+3     :     0.003395
      f-3     :     0.005254
      g0      :     0.000112  g :     0.001411
      g+1     :     0.000113
      g-1     :     0.000057
      g+2     :     0.000135
      g-2     :     0.000092
      g+3     :     0.000202
      g-3     :     0.000130
      g+4     :     0.000293
      g-4     :     0.000277
  9 C s       :     3.208104  s :     3.208104
      pz      :     0.899448  p :     2.394366
      px      :     0.719351
      py      :     0.775567
      dz2     :     0.013301  d :     0.160409
      dxz     :     0.035751
      dyz     :     0.027818
      dx2y2   :     0.042701
      dxy     :     0.040838
      f0      :     0.002617  f :     0.032182
      f+1     :     0.002900
      f-1     :     0.003254
      f+2     :     0.004209
      f-2     :     0.004441
      f+3     :     0.004574
      f-3     :     0.010188
      g0      :     0.000264  g :     0.002871
      g+1     :     0.000179
      g-1     :     0.000150
      g+2     :     0.000130
      g-2     :     0.000346
      g+3     :     0.000406
      g-3     :     0.000285
      g+4     :     0.000491
      g-4     :     0.000620
 10 C s       :     3.197928  s :     3.197928
      pz      :     0.955497  p :     2.619759
      px      :     0.825371
      py      :     0.838891
      dz2     :     0.015586  d :     0.144913
      dxz     :     0.034645
      dyz     :     0.024472
      dx2y2   :     0.039594
      dxy     :     0.030616
      f0      :     0.002092  f :     0.026023
      f+1     :     0.002844
      f-1     :     0.002997
      f+2     :     0.002273
      f-2     :     0.004592
      f+3     :     0.005479
      f-3     :     0.005747
      g0      :     0.000164  g :     0.002176
      g+1     :     0.000141
      g-1     :     0.000115
      g+2     :     0.000136
      g-2     :     0.000200
      g+3     :     0.000262
      g-3     :     0.000280
      g+4     :     0.000485
      g-4     :     0.000392
 11 C s       :     3.288373  s :     3.288373
      pz      :     0.932265  p :     2.676523
      px      :     0.840506
      py      :     0.903753
      dz2     :     0.011611  d :     0.105114
      dxz     :     0.020297
      dyz     :     0.010975
      dx2y2   :     0.019481
      dxy     :     0.042749
      f0      :     0.001095  f :     0.012921
      f+1     :     0.001114
      f-1     :     0.001564
      f+2     :     0.001904
      f-2     :     0.001209
      f+3     :     0.001736
      f-3     :     0.004299
      g0      :     0.000096  g :     0.001119
      g+1     :     0.000071
      g-1     :     0.000046
      g+2     :     0.000139
      g-2     :     0.000049
      g+3     :     0.000173
      g-3     :     0.000089
      g+4     :     0.000220
      g-4     :     0.000235
 12 C s       :     3.280207  s :     3.280207
      pz      :     0.954728  p :     2.741858
      px      :     0.866554
      py      :     0.920577
      dz2     :     0.004605  d :     0.122415
      dxz     :     0.024325
      dyz     :     0.014281
      dx2y2   :     0.041707
      dxy     :     0.037497
      f0      :     0.001586  f :     0.013923
      f+1     :     0.001399
      f-1     :     0.000855
      f+2     :     0.001705
      f-2     :     0.001866
      f+3     :     0.001885
      f-3     :     0.004627
      g0      :     0.000073  g :     0.001171
      g+1     :     0.000091
      g-1     :     0.000060
      g+2     :     0.000086
      g-2     :     0.000073
      g+3     :     0.000165
      g-3     :     0.000073
      g+4     :     0.000228
      g-4     :     0.000322
 13 C s       :     3.285284  s :     3.285284
      pz      :     0.917166  p :     2.694337
      px      :     0.899086
      py      :     0.878085
      dz2     :     0.009734  d :     0.106508
      dxz     :     0.010499
      dyz     :     0.023219
      dx2y2   :     0.041499
      dxy     :     0.021556
      f0      :     0.001348  f :     0.013910
      f+1     :     0.000974
      f-1     :     0.001979
      f+2     :     0.001118
      f-2     :     0.002287
      f+3     :     0.002659
      f-3     :     0.003544
      g0      :     0.000085  g :     0.001171
      g+1     :     0.000052
      g-1     :     0.000080
      g+2     :     0.000079
      g-2     :     0.000103
      g+3     :     0.000154
      g-3     :     0.000115
      g+4     :     0.000253
      g-4     :     0.000250
 14 N s       :     3.658400  s :     3.658400
      pz      :     1.155093  p :     3.598509
      px      :     1.311521
      py      :     1.131895
      dz2     :     0.009401  d :     0.075879
      dxz     :     0.012547
      dyz     :     0.014712
      dx2y2   :     0.020531
      dxy     :     0.018688
      f0      :     0.000788  f :     0.007645
      f+1     :     0.000810
      f-1     :     0.001144
      f+2     :     0.001150
      f-2     :     0.000741
      f+3     :     0.001638
      f-3     :     0.001374
      g0      :     0.000042  g :     0.000564
      g+1     :     0.000029
      g-1     :     0.000035
      g+2     :     0.000087
      g-2     :     0.000020
      g+3     :     0.000053
      g-3     :     0.000096
      g+4     :     0.000099
      g-4     :     0.000102
 15 C s       :     3.176703  s :     3.176703
      pz      :     0.813214  p :     2.247250
      px      :     0.652439
      py      :     0.781597
      dz2     :     0.021464  d :     0.195013
      dxz     :     0.029466
      dyz     :     0.028890
      dx2y2   :     0.057815
      dxy     :     0.057379
      f0      :     0.003001  f :     0.036131
      f+1     :     0.002315
      f-1     :     0.004323
      f+2     :     0.005593
      f-2     :     0.003060
      f+3     :     0.011297
      f-3     :     0.006542
      g0      :     0.000233  g :     0.003233
      g+1     :     0.000298
      g-1     :     0.000167
      g+2     :     0.000378
      g-2     :     0.000167
      g+3     :     0.000287
      g-3     :     0.000386
      g+4     :     0.000674
      g-4     :     0.000644
 16 O s       :     3.827293  s :     3.827293
      pz      :     1.601064  p :     4.410721
      px      :     1.242949
      py      :     1.566708
      dz2     :     0.007429  d :     0.054743
      dxz     :     0.010236
      dyz     :     0.008322
      dx2y2   :     0.013974
      dxy     :     0.014781
      f0      :     0.000647  f :     0.005461
      f+1     :     0.000635
      f-1     :     0.000605
      f+2     :     0.000629
      f-2     :     0.000732
      f+3     :     0.001071
      f-3     :     0.001142
      g0      :     0.000019  g :     0.000260
      g+1     :     0.000020
      g-1     :     0.000017
      g+2     :     0.000017
      g-2     :     0.000024
      g+3     :     0.000032
      g-3     :     0.000025
      g+4     :     0.000052
      g-4     :     0.000055
 17 C s       :     3.141878  s :     3.141878
      pz      :     0.960737  p :     2.674067
      px      :     0.864804
      py      :     0.848526
      dz2     :     0.038931  d :     0.135190
      dxz     :     0.022340
      dyz     :     0.011650
      dx2y2   :     0.032802
      dxy     :     0.029468
      f0      :     0.002938  f :     0.020055
      f+1     :     0.002787
      f-1     :     0.004256
      f+2     :     0.002604
      f-2     :     0.001425
      f+3     :     0.003713
      f-3     :     0.002332
      g0      :     0.000248  g :     0.001469
      g+1     :     0.000199
      g-1     :     0.000181
      g+2     :     0.000100
      g-2     :     0.000081
      g+3     :     0.000097
      g-3     :     0.000166
      g+4     :     0.000211
      g-4     :     0.000186
 18 C s       :     3.277045  s :     3.277045
      pz      :     0.909995  p :     2.788495
      px      :     0.843419
      py      :     1.035082
      dz2     :     0.020870  d :     0.102339
      dxz     :     0.019357
      dyz     :     0.019200
      dx2y2   :     0.022335
      dxy     :     0.020577
      f0      :     0.002473  f :     0.012561
      f+1     :     0.002139
      f-1     :     0.001556
      f+2     :     0.002075
      f-2     :     0.000859
      f+3     :     0.001930
      f-3     :     0.001529
      g0      :     0.000102  g :     0.000930
      g+1     :     0.000162
      g-1     :     0.000073
      g+2     :     0.000119
      g-2     :     0.000121
      g+3     :     0.000041
      g-3     :     0.000079
      g+4     :     0.000121
      g-4     :     0.000113
 19 C s       :     3.176051  s :     3.176051
      pz      :     0.921971  p :     2.735775
      px      :     0.927039
      py      :     0.886765
      dz2     :     0.031948  d :     0.132558
      dxz     :     0.020313
      dyz     :     0.028839
      dx2y2   :     0.035067
      dxy     :     0.016391
      f0      :     0.004489  f :     0.021868
      f+1     :     0.002102
      f-1     :     0.002551
      f+2     :     0.004482
      f-2     :     0.001790
      f+3     :     0.004026
      f-3     :     0.002428
      g0      :     0.000139  g :     0.001514
      g+1     :     0.000211
      g-1     :     0.000155
      g+2     :     0.000224
      g-2     :     0.000166
      g+3     :     0.000105
      g-3     :     0.000131
      g+4     :     0.000185
      g-4     :     0.000198
 20 C s       :     3.174343  s :     3.174343
      pz      :     1.091182  p :     2.840393
      px      :     0.878218
      py      :     0.870993
      dz2     :     0.014688  d :     0.094905
      dxz     :     0.026173
      dyz     :     0.022562
      dx2y2   :     0.013728
      dxy     :     0.017755
      f0      :     0.001499  f :     0.012905
      f+1     :     0.001239
      f-1     :     0.001343
      f+2     :     0.002526
      f-2     :     0.000817
      f+3     :     0.003253
      f-3     :     0.002227
      g0      :     0.000074  g :     0.001017
      g+1     :     0.000088
      g-1     :     0.000074
      g+2     :     0.000125
      g-2     :     0.000086
      g+3     :     0.000077
      g-3     :     0.000107
      g+4     :     0.000198
      g-4     :     0.000188
 21 C s       :     3.152994  s :     3.152994
      pz      :     0.916205  p :     2.718429
      px      :     0.898512
      py      :     0.903713
      dz2     :     0.026469  d :     0.145504
      dxz     :     0.032484
      dyz     :     0.029041
      dx2y2   :     0.038732
      dxy     :     0.018778
      f0      :     0.003524  f :     0.021132
      f+1     :     0.001842
      f-1     :     0.002933
      f+2     :     0.004394
      f-2     :     0.001767
      f+3     :     0.003921
      f-3     :     0.002750
      g0      :     0.000154  g :     0.001511
      g+1     :     0.000199
      g-1     :     0.000151
      g+2     :     0.000204
      g-2     :     0.000158
      g+3     :     0.000107
      g-3     :     0.000134
      g+4     :     0.000199
      g-4     :     0.000204
 22 C s       :     3.303016  s :     3.303016
      pz      :     0.888931  p :     2.783717
      px      :     1.067665
      py      :     0.827120
      dz2     :     0.023609  d :     0.091820
      dxz     :     0.015645
      dyz     :     0.021435
      dx2y2   :     0.012122
      dxy     :     0.019009
      f0      :     0.002097  f :     0.012610
      f+1     :     0.001447
      f-1     :     0.002803
      f+2     :     0.002051
      f-2     :     0.001102
      f+3     :     0.001950
      f-3     :     0.001161
      g0      :     0.000116  g :     0.000928
      g+1     :     0.000122
      g-1     :     0.000109
      g+2     :     0.000136
      g-2     :     0.000096
      g+3     :     0.000071
      g-3     :     0.000085
      g+4     :     0.000077
      g-4     :     0.000116
 23 C s       :     3.061286  s :     3.061286
      pz      :     0.856393  p :     2.419158
      px      :     0.781692
      py      :     0.781073
      dz2     :     0.039563  d :     0.238272
      dxz     :     0.038520
      dyz     :     0.051388
      dx2y2   :     0.054562
      dxy     :     0.054240
      f0      :     0.002918  f :     0.031730
      f+1     :     0.005542
      f-1     :     0.002965
      f+2     :     0.005635
      f-2     :     0.003883
      f+3     :     0.005015
      f-3     :     0.005772
      g0      :     0.000321  g :     0.003612
      g+1     :     0.000271
      g-1     :     0.000261
      g+2     :     0.000342
      g-2     :     0.000397
      g+3     :     0.000643
      g-3     :     0.000376
      g+4     :     0.000605
      g-4     :     0.000397
 24 N s       :     3.564764  s :     3.564764
      pz      :     1.320643  p :     3.683538
      px      :     1.208743
      py      :     1.154152
      dz2     :     0.006040  d :     0.055744
      dxz     :     0.008529
      dyz     :     0.008605
      dx2y2   :     0.016574
      dxy     :     0.015996
      f0      :     0.000755  f :     0.008103
      f+1     :     0.000911
      f-1     :     0.000804
      f+2     :     0.001110
      f-2     :     0.001180
      f+3     :     0.001594
      f-3     :     0.001749
      g0      :     0.000031  g :     0.000476
      g+1     :     0.000032
      g-1     :     0.000038
      g+2     :     0.000033
      g-2     :     0.000040
      g+3     :     0.000057
      g-3     :     0.000061
      g+4     :     0.000075
      g-4     :     0.000109
 25 C s       :     3.277502  s :     3.277502
      pz      :     0.943371  p :     2.685059
      px      :     0.787616
      py      :     0.954072
      dz2     :     0.020305  d :     0.103612
      dxz     :     0.030896
      dyz     :     0.016055
      dx2y2   :     0.025052
      dxy     :     0.011304
      f0      :     0.001821  f :     0.015498
      f+1     :     0.003350
      f-1     :     0.001328
      f+2     :     0.002949
      f-2     :     0.001884
      f+3     :     0.002567
      f-3     :     0.001599
      g0      :     0.000120  g :     0.001315
      g+1     :     0.000131
      g-1     :     0.000117
      g+2     :     0.000140
      g-2     :     0.000177
      g+3     :     0.000137
      g-3     :     0.000185
      g+4     :     0.000158
      g-4     :     0.000150
 26 C s       :     3.283982  s :     3.283982
      pz      :     0.896806  p :     2.935141
      px      :     1.020130
      py      :     1.018205
      dz2     :     0.014502  d :     0.067669
      dxz     :     0.013671
      dyz     :     0.017077
      dx2y2   :     0.013277
      dxy     :     0.009143
      f0      :     0.001915  f :     0.007155
      f+1     :     0.001565
      f-1     :     0.001737
      f+2     :     0.000261
      f-2     :     0.000365
      f+3     :     0.000345
      f-3     :     0.000966
      g0      :     0.000163  g :     0.000612
      g+1     :     0.000133
      g-1     :     0.000107
      g+2     :     0.000035
      g-2     :     0.000031
      g+3     :     0.000026
      g-3     :     0.000077
      g+4     :     0.000016
      g-4     :     0.000023
 27 C s       :     3.273879  s :     3.273879
      pz      :     0.997675  p :     2.929221
      px      :     0.922389
      py      :     1.009157
      dz2     :     0.010822  d :     0.069266
      dxz     :     0.019082
      dyz     :     0.007868
      dx2y2   :     0.019080
      dxy     :     0.012413
      f0      :     0.000744  f :     0.007267
      f+1     :     0.001323
      f-1     :     0.000827
      f+2     :     0.001191
      f-2     :     0.000312
      f+3     :     0.001403
      f-3     :     0.001466
      g0      :     0.000040  g :     0.000619
      g+1     :     0.000083
      g-1     :     0.000013
      g+2     :     0.000083
      g-2     :     0.000089
      g+3     :     0.000047
      g-3     :     0.000041
      g+4     :     0.000120
      g-4     :     0.000105
 28 C s       :     3.270868  s :     3.270868
      pz      :     1.000208  p :     2.928825
      px      :     1.015447
      py      :     0.913170
      dz2     :     0.011984  d :     0.070717
      dxz     :     0.010872
      dyz     :     0.016499
      dx2y2   :     0.014696
      dxy     :     0.016665
      f0      :     0.000782  f :     0.007416
      f+1     :     0.001190
      f-1     :     0.000958
      f+2     :     0.001062
      f-2     :     0.000226
      f+3     :     0.001661
      f-3     :     0.001538
      g0      :     0.000055  g :     0.000628
      g+1     :     0.000032
      g-1     :     0.000070
      g+2     :     0.000067
      g-2     :     0.000082
      g+3     :     0.000035
      g-3     :     0.000065
      g+4     :     0.000104
      g-4     :     0.000117
 29 O s       :     3.801118  s :     3.801118
      pz      :     1.508402  p :     4.571902
      px      :     1.378801
      py      :     1.684699
      dz2     :     0.006944  d :     0.036190
      dxz     :     0.008644
      dyz     :     0.004515
      dx2y2   :     0.008660
      dxy     :     0.007426
      f0      :     0.000239  f :     0.003640
      f+1     :     0.000817
      f-1     :     0.000227
      f+2     :     0.000544
      f-2     :     0.000618
      f+3     :     0.000671
      f-3     :     0.000524
      g0      :     0.000018  g :     0.000200
      g+1     :     0.000026
      g-1     :     0.000005
      g+2     :     0.000017
      g-2     :     0.000022
      g+3     :     0.000030
      g-3     :     0.000039
      g+4     :     0.000021
      g-4     :     0.000022
 30 H s       :     0.865162  s :     0.865162
      pz      :     0.004843  p :     0.026542
      px      :     0.008189
      py      :     0.013509
      dz2     :     0.001574  d :     0.004486
      dxz     :     0.000612
      dyz     :     0.000541
      dx2y2   :     0.001282
      dxy     :     0.000477
      f0      :     0.000071  f :     0.000329
      f+1     :     0.000057
      f-1     :     0.000028
      f+2     :     0.000086
      f-2     :     0.000033
      f+3     :     0.000037
      f-3     :     0.000017
 31 H s       :     0.836317  s :     0.836317
      pz      :     0.006717  p :     0.024379
      px      :     0.011902
      py      :     0.005760
      dz2     :     0.000284  d :     0.004059
      dxz     :     0.000131
      dyz     :     0.001524
      dx2y2   :     0.000344
      dxy     :     0.001777
      f0      :     0.000033  f :     0.000288
      f+1     :     0.000004
      f-1     :     0.000040
      f+2     :     0.000071
      f-2     :     0.000010
      f+3     :     0.000095
      f-3     :     0.000035
 32 H s       :     0.849198  s :     0.849198
      pz      :     0.009731  p :     0.026073
      px      :     0.008340
      py      :     0.008002
      dz2     :     0.001398  d :     0.003862
      dxz     :     0.000666
      dyz     :     0.000410
      dx2y2   :     0.001029
      dxy     :     0.000358
      f0      :     0.000070  f :     0.000281
      f+1     :     0.000023
      f-1     :     0.000038
      f+2     :     0.000060
      f-2     :     0.000035
      f+3     :     0.000027
      f-3     :     0.000028
 33 H s       :     0.830455  s :     0.830455
      pz      :     0.006373  p :     0.026592
      px      :     0.009202
      py      :     0.011017
      dz2     :     0.001312  d :     0.003912
      dxz     :     0.000469
      dyz     :     0.001173
      dx2y2   :     0.000600
      dxy     :     0.000358
      f0      :     0.000098  f :     0.000285
      f+1     :     0.000034
      f-1     :     0.000041
      f+2     :     0.000053
      f-2     :     0.000036
      f+3     :     0.000016
      f-3     :     0.000007
 34 H s       :     0.869516  s :     0.869516
      pz      :     0.006623  p :     0.024417
      px      :     0.012086
      py      :     0.005708
      dz2     :     0.001473  d :     0.004073
      dxz     :     0.000518
      dyz     :     0.000454
      dx2y2   :     0.001174
      dxy     :     0.000454
      f0      :     0.000048  f :     0.000306
      f+1     :     0.000020
      f-1     :     0.000066
      f+2     :     0.000083
      f-2     :     0.000034
      f+3     :     0.000023
      f-3     :     0.000033
 35 H s       :     0.804327  s :     0.804327
      pz      :     0.011777  p :     0.026650
      px      :     0.005374
      py      :     0.009499
      dz2     :     0.000091  d :     0.004107
      dxz     :     0.001805
      dyz     :     0.000191
      dx2y2   :     0.000632
      dxy     :     0.001389
      f0      :     0.000043  f :     0.000281
      f+1     :     0.000020
      f-1     :     0.000010
      f+2     :     0.000054
      f-2     :     0.000017
      f+3     :     0.000067
      f-3     :     0.000069
 36 H s       :     0.853811  s :     0.853811
      pz      :     0.012872  p :     0.030723
      px      :     0.007419
      py      :     0.010432
      dz2     :     0.000069  d :     0.003792
      dxz     :     0.001726
      dyz     :     0.000155
      dx2y2   :     0.000605
      dxy     :     0.001237
      f0      :     0.000047  f :     0.000289
      f+1     :     0.000017
      f-1     :     0.000009
      f+2     :     0.000063
      f-2     :     0.000024
      f+3     :     0.000070
      f-3     :     0.000060
 37 H s       :     0.881614  s :     0.881614
      pz      :     0.009120  p :     0.028977
      px      :     0.010162
      py      :     0.009695
      dz2     :     0.001346  d :     0.003729
      dxz     :     0.000357
      dyz     :     0.000518
      dx2y2   :     0.001042
      dxy     :     0.000466
      f0      :     0.000060  f :     0.000288
      f+1     :     0.000021
      f-1     :     0.000046
      f+2     :     0.000072
      f-2     :     0.000030
      f+3     :     0.000032
      f-3     :     0.000027
 38 H s       :     0.862690  s :     0.862690
      pz      :     0.007121  p :     0.028766
      px      :     0.011045
      py      :     0.010599
      dz2     :     0.000872  d :     0.003564
      dxz     :     0.000801
      dyz     :     0.001209
      dx2y2   :     0.000454
      dxy     :     0.000228
      f0      :     0.000093  f :     0.000276
      f+1     :     0.000033
      f-1     :     0.000057
      f+2     :     0.000050
      f-2     :     0.000030
      f+3     :     0.000009
      f-3     :     0.000004
 39 H s       :     0.881431  s :     0.881431
      pz      :     0.008204  p :     0.030740
      px      :     0.010423
      py      :     0.012114
      dz2     :     0.001095  d :     0.003806
      dxz     :     0.000686
      dyz     :     0.000978
      dx2y2   :     0.000657
      dxy     :     0.000391
      f0      :     0.000085  f :     0.000290
      f+1     :     0.000038
      f-1     :     0.000030
      f+2     :     0.000064
      f-2     :     0.000048
      f+3     :     0.000016
      f-3     :     0.000009
 40 H s       :     0.878662  s :     0.878662
      pz      :     0.009007  p :     0.030059
      px      :     0.010224
      py      :     0.010828
      dz2     :     0.001294  d :     0.003743
      dxz     :     0.000812
      dyz     :     0.000406
      dx2y2   :     0.000852
      dxy     :     0.000379
      f0      :     0.000085  f :     0.000288
      f+1     :     0.000039
      f-1     :     0.000024
      f+2     :     0.000066
      f-2     :     0.000035
      f+3     :     0.000020
      f-3     :     0.000019
 41 H s       :     0.861324  s :     0.861324
      pz      :     0.012836  p :     0.030385
      px      :     0.011683
      py      :     0.005866
      dz2     :     0.000180  d :     0.003679
      dxz     :     0.000109
      dyz     :     0.001621
      dx2y2   :     0.000244
      dxy     :     0.001524
      f0      :     0.000037  f :     0.000282
      f+1     :     0.000004
      f-1     :     0.000035
      f+2     :     0.000075
      f-2     :     0.000008
      f+3     :     0.000087
      f-3     :     0.000036
 42 H s       :     0.728312  s :     0.728312
      pz      :     0.010683  p :     0.044537
      px      :     0.018945
      py      :     0.014909
      dz2     :     0.002889  d :     0.007288
      dxz     :     0.000813
      dyz     :     0.000751
      dx2y2   :     0.001563
      dxy     :     0.001271
      f0      :     0.000142  f :     0.000719
      f+1     :     0.000094
      f-1     :     0.000130
      f+2     :     0.000141
      f-2     :     0.000081
      f+3     :     0.000068
      f-3     :     0.000064
 43 H s       :     0.846672  s :     0.846672
      pz      :     0.011040  p :     0.029427
      px      :     0.006878
      py      :     0.011510
      dz2     :     0.000240  d :     0.003682
      dxz     :     0.001318
      dyz     :     0.000208
      dx2y2   :     0.000842
      dxy     :     0.001075
      f0      :     0.000033  f :     0.000284
      f+1     :     0.000034
      f-1     :     0.000012
      f+2     :     0.000036
      f-2     :     0.000025
      f+3     :     0.000096
      f-3     :     0.000047
 44 H s       :     0.852769  s :     0.852769
      pz      :     0.009517  p :     0.029110
      px      :     0.013036
      py      :     0.006558
      dz2     :     0.000712  d :     0.003664
      dxz     :     0.000228
      dyz     :     0.000887
      dx2y2   :     0.000259
      dxy     :     0.001579
      f0      :     0.000014  f :     0.000282
      f+1     :     0.000003
      f-1     :     0.000082
      f+2     :     0.000036
      f-2     :     0.000038
      f+3     :     0.000082
      f-3     :     0.000027
 45 H s       :     0.889179  s :     0.889179
      pz      :     0.009998  p :     0.029293
      px      :     0.009359
      py      :     0.009935
      dz2     :     0.000931  d :     0.003717
      dxz     :     0.000522
      dyz     :     0.000604
      dx2y2   :     0.001424
      dxy     :     0.000237
      f0      :     0.000014  f :     0.000292
      f+1     :     0.000050
      f-1     :     0.000052
      f+2     :     0.000049
      f-2     :     0.000034
      f+3     :     0.000058
      f-3     :     0.000035
 46 H s       :     0.852680  s :     0.852680
      pz      :     0.013064  p :     0.026281
      px      :     0.007642
      py      :     0.005575
      dz2     :     0.000101  d :     0.003176
      dxz     :     0.000621
      dyz     :     0.000795
      dx2y2   :     0.001515
      dxy     :     0.000145
      f0      :     0.000032  f :     0.000226
      f+1     :     0.000011
      f-1     :     0.000018
      f+2     :     0.000007
      f-2     :     0.000050
      f+3     :     0.000040
      f-3     :     0.000067
 47 H s       :     0.867447  s :     0.867447
      pz      :     0.014453  p :     0.028838
      px      :     0.009028
      py      :     0.005357
      dz2     :     0.000571  d :     0.003277
      dxz     :     0.000330
      dyz     :     0.000814
      dx2y2   :     0.000750
      dxy     :     0.000811
      f0      :     0.000010  f :     0.000220
      f+1     :     0.000011
      f-1     :     0.000060
      f+2     :     0.000028
      f-2     :     0.000026
      f+3     :     0.000033
      f-3     :     0.000052
 48 H s       :     0.856134  s :     0.856134
      pz      :     0.012659  p :     0.029884
      px      :     0.006537
      py      :     0.010688
      dz2     :     0.000213  d :     0.003346
      dxz     :     0.001160
      dyz     :     0.000177
      dx2y2   :     0.000324
      dxy     :     0.001471
      f0      :     0.000026  f :     0.000229
      f+1     :     0.000032
      f-1     :     0.000006
      f+2     :     0.000042
      f-2     :     0.000017
      f+3     :     0.000034
      f-3     :     0.000072
 49 H s       :     0.837715  s :     0.837715
      pz      :     0.007206  p :     0.028216
      px      :     0.013344
      py      :     0.007667
      dz2     :     0.000941  d :     0.003199
      dxz     :     0.000618
      dyz     :     0.000233
      dx2y2   :     0.000997
      dxy     :     0.000411
      f0      :     0.000023  f :     0.000223
      f+1     :     0.000033
      f-1     :     0.000041
      f+2     :     0.000053
      f-2     :     0.000027
      f+3     :     0.000019
      f-3     :     0.000027
 50 H s       :     0.807557  s :     0.807557
      pz      :     0.006166  p :     0.024539
      px      :     0.010848
      py      :     0.007525
      dz2     :     0.000931  d :     0.002882
      dxz     :     0.000196
      dyz     :     0.000472
      dx2y2   :     0.000701
      dxy     :     0.000583
      f0      :     0.000028  f :     0.000204
      f+1     :     0.000042
      f-1     :     0.000019
      f+2     :     0.000044
      f-2     :     0.000031
      f+3     :     0.000025
      f-3     :     0.000016
 51 H s       :     0.863572  s :     0.863572
      pz      :     0.011640  p :     0.027905
      px      :     0.012993
      py      :     0.003272
      dz2     :     0.000068  d :     0.003225
      dxz     :     0.000105
      dyz     :     0.001404
      dx2y2   :     0.000267
      dxy     :     0.001381
      f0      :     0.000029  f :     0.000218
      f+1     :     0.000007
      f-1     :     0.000015
      f+2     :     0.000050
      f-2     :     0.000010
      f+3     :     0.000067
      f-3     :     0.000039
 52 H s       :     0.868248  s :     0.868248
      pz      :     0.010159  p :     0.029037
      px      :     0.011621
      py      :     0.007257
      dz2     :     0.001141  d :     0.003340
      dxz     :     0.000452
      dyz     :     0.000356
      dx2y2   :     0.000918
      dxy     :     0.000473
      f0      :     0.000025  f :     0.000224
      f+1     :     0.000028
      f-1     :     0.000046
      f+2     :     0.000053
      f-2     :     0.000023
      f+3     :     0.000020
      f-3     :     0.000029
 53 H s       :     0.853822  s :     0.853822
      pz      :     0.008160  p :     0.029415
      px      :     0.010054
      py      :     0.011200
      dz2     :     0.001058  d :     0.003385
      dxz     :     0.000319
      dyz     :     0.000601
      dx2y2   :     0.000853
      dxy     :     0.000553
      f0      :     0.000028  f :     0.000231
      f+1     :     0.000054
      f-1     :     0.000022
      f+2     :     0.000055
      f-2     :     0.000029
      f+3     :     0.000025
      f-3     :     0.000018
 54 H s       :     0.826008  s :     0.826008
      pz      :     0.010065  p :     0.020826
      px      :     0.013156
      py      :    -0.002395
      dz2     :     0.000289  d :     0.003745
      dxz     :     0.000347
      dyz     :     0.001083
      dx2y2   :     0.000626
      dxy     :     0.001399
      f0      :     0.000026  f :     0.000283
      f+1     :     0.000004
      f-1     :     0.000050
      f+2     :     0.000037
      f-2     :     0.000028
      f+3     :     0.000070
      f-3     :     0.000067
 55 H s       :     0.876237  s :     0.876237
      pz      :     0.006877  p :     0.028045
      px      :     0.007584
      py      :     0.013583
      dz2     :     0.001329  d :     0.004307
      dxz     :     0.000138
      dyz     :     0.001211
      dx2y2   :     0.000542
      dxy     :     0.001087
      f0      :     0.000040  f :     0.000301
      f+1     :     0.000069
      f-1     :     0.000028
      f+2     :     0.000031
      f-2     :     0.000092
      f+3     :     0.000013
      f-3     :     0.000029


                     *******************************
                     * LOEWDIN POPULATION ANALYSIS *
                     *******************************

----------------------
LOEWDIN ATOMIC CHARGES
----------------------
   0 C :    0.099661
   1 C :   -0.104260
   2 C :    0.095108
   3 C :    0.072728
   4 C :    0.071507
   5 C :    0.067923
   6 C :   -0.456599
   7 O :    0.382617
   8 C :   -0.089875
   9 C :   -0.297744
  10 C :   -0.276149
  11 C :    0.093153
  12 C :    0.068740
  13 C :    0.104896
  14 N :    0.373038
  15 C :   -0.473169
  16 O :    0.651325
  17 C :   -0.217193
  18 C :    0.149998
  19 C :   -0.227778
  20 C :    0.134715
  21 C :   -0.219793
  22 C :    0.155722
  23 C :   -0.642116
  24 N :    0.594096
  25 C :    0.041575
  26 C :    0.266207
  27 C :    0.252879
  28 C :    0.254898
  29 O :    0.304491
  30 H :   -0.021931
  31 H :   -0.023121
  32 H :   -0.022169
  33 H :   -0.021157
  34 H :   -0.020433
  35 H :   -0.020468
  36 H :   -0.047641
  37 H :   -0.051399
  38 H :   -0.047267
  39 H :   -0.050945
  40 H :   -0.049274
  41 H :   -0.046646
  42 H :   -0.145223
  43 H :   -0.045210
  44 H :   -0.045201
  45 H :   -0.051011
  46 H :   -0.056412
  47 H :   -0.060024
  48 H :   -0.046653
  49 H :   -0.046701
  50 H :   -0.057608
  51 H :   -0.060638
  52 H :   -0.061566
  53 H :   -0.048873
  54 H :   -0.040093
  55 H :   -0.042943

-------------------------------
LOEWDIN REDUCED ORBITAL CHARGES
-------------------------------
  0 C s       :     2.580932  s :     2.580932
      pz      :     0.862860  p :     2.681482
      px      :     0.832926
      py      :     0.985696
      dz2     :     0.068734  d :     0.509326
      dxz     :     0.066024
      dyz     :     0.134244
      dx2y2   :     0.113383
      dxy     :     0.126941
      f0      :     0.015966  f :     0.116769
      f+1     :     0.009302
      f-1     :     0.015217
      f+2     :     0.023315
      f-2     :     0.011390
      f+3     :     0.021535
      f-3     :     0.020044
      g0      :     0.000792  g :     0.011831
      g+1     :     0.000690
      g-1     :     0.001734
      g+2     :     0.000923
      g-2     :     0.001430
      g+3     :     0.001021
      g-3     :     0.001993
      g+4     :     0.001539
      g-4     :     0.001708
  1 C s       :     2.573862  s :     2.573862
      pz      :     0.909605  p :     2.733725
      px      :     0.881693
      py      :     0.942426
      dz2     :     0.128317  d :     0.627351
      dxz     :     0.095960
      dyz     :     0.122589
      dx2y2   :     0.153228
      dxy     :     0.127257
      f0      :     0.015198  f :     0.154712
      f+1     :     0.016610
      f-1     :     0.021302
      f+2     :     0.030505
      f-2     :     0.019405
      f+3     :     0.027048
      f-3     :     0.024645
      g0      :     0.000866  g :     0.014610
      g+1     :     0.001541
      g-1     :     0.001476
      g+2     :     0.001490
      g-2     :     0.001850
      g+3     :     0.002199
      g-3     :     0.001904
      g+4     :     0.001678
      g-4     :     0.001606
  2 C s       :     2.577867  s :     2.577867
      pz      :     0.869214  p :     2.685943
      px      :     0.837937
      py      :     0.978792
      dz2     :     0.072693  d :     0.511942
      dxz     :     0.064455
      dyz     :     0.143235
      dx2y2   :     0.103476
      dxy     :     0.128084
      f0      :     0.017821  f :     0.117313
      f+1     :     0.012564
      f-1     :     0.011108
      f+2     :     0.022239
      f-2     :     0.013462
      f+3     :     0.025190
      f-3     :     0.014929
      g0      :     0.000763  g :     0.011828
      g+1     :     0.001296
      g-1     :     0.001249
      g+2     :     0.001122
      g-2     :     0.001369
      g+3     :     0.001633
      g-3     :     0.001345
      g+4     :     0.001518
      g-4     :     0.001534
  3 C s       :     2.585879  s :     2.585879
      pz      :     0.875432  p :     2.713900
      px      :     0.850716
      py      :     0.987752
      dz2     :     0.068494  d :     0.501990
      dxz     :     0.066190
      dyz     :     0.135350
      dx2y2   :     0.114046
      dxy     :     0.117909
      f0      :     0.015732  f :     0.113815
      f+1     :     0.009360
      f-1     :     0.014483
      f+2     :     0.023374
      f-2     :     0.011127
      f+3     :     0.020708
      f-3     :     0.019032
      g0      :     0.000786  g :     0.011687
      g+1     :     0.000712
      g-1     :     0.001740
      g+2     :     0.000949
      g-2     :     0.001423
      g+3     :     0.000970
      g-3     :     0.001989
      g+4     :     0.001469
      g-4     :     0.001651
  4 C s       :     2.589180  s :     2.589180
      pz      :     0.893341  p :     2.702220
      px      :     0.863371
      py      :     0.945509
      dz2     :     0.122167  d :     0.511305
      dxz     :     0.091132
      dyz     :     0.090204
      dx2y2   :     0.126113
      dxy     :     0.081689
      f0      :     0.011409  f :     0.114162
      f+1     :     0.015300
      f-1     :     0.018202
      f+2     :     0.023157
      f-2     :     0.016205
      f+3     :     0.015008
      f-3     :     0.014881
      g0      :     0.000728  g :     0.011625
      g+1     :     0.001550
      g-1     :     0.000904
      g+2     :     0.001422
      g-2     :     0.001769
      g+3     :     0.001953
      g-3     :     0.001775
      g+4     :     0.000777
      g-4     :     0.000747
  5 C s       :     2.587441  s :     2.587441
      pz      :     0.877372  p :     2.713455
      px      :     0.860738
      py      :     0.975345
      dz2     :     0.070077  d :     0.505776
      dxz     :     0.063334
      dyz     :     0.143554
      dx2y2   :     0.102197
      dxy     :     0.126614
      f0      :     0.017409  f :     0.113716
      f+1     :     0.012551
      f-1     :     0.010076
      f+2     :     0.022077
      f-2     :     0.012847
      f+3     :     0.024297
      f-3     :     0.014460
      g0      :     0.000769  g :     0.011688
      g+1     :     0.001262
      g-1     :     0.001251
      g+2     :     0.001142
      g-2     :     0.001289
      g+3     :     0.001647
      g-3     :     0.001283
      g+4     :     0.001538
      g-4     :     0.001506
  6 C s       :     2.608493  s :     2.608493
      pz      :     0.676298  p :     2.605169
      px      :     0.962327
      py      :     0.966543
      dz2     :     0.081724  d :     0.945644
      dxz     :     0.153938
      dyz     :     0.108616
      dx2y2   :     0.281264
      dxy     :     0.320102
      f0      :     0.015350  f :     0.261957
      f+1     :     0.022622
      f-1     :     0.011512
      f+2     :     0.037864
      f-2     :     0.028434
      f+3     :     0.080794
      f-3     :     0.065381
      g0      :     0.003094  g :     0.035336
      g+1     :     0.002964
      g-1     :     0.001936
      g+2     :     0.003393
      g-2     :     0.002726
      g+3     :     0.003589
      g-3     :     0.003610
      g+4     :     0.009044
      g-4     :     0.004979
  7 O s       :     3.243399  s :     3.243399
      pz      :     1.218776  p :     4.247231
      px      :     1.477614
      py      :     1.550841
      dz2     :     0.010245  d :     0.103232
      dxz     :     0.020209
      dyz     :     0.004896
      dx2y2   :     0.031639
      dxy     :     0.036244
      f0      :     0.001418  f :     0.022263
      f+1     :     0.002632
      f-1     :     0.000604
      f+2     :     0.002952
      f-2     :     0.002130
      f+3     :     0.006747
      f-3     :     0.005779
      g0      :     0.000074  g :     0.001258
      g+1     :     0.000114
      g-1     :     0.000025
      g+2     :     0.000091
      g-2     :     0.000066
      g+3     :     0.000147
      g-3     :     0.000140
      g+4     :     0.000373
      g-4     :     0.000228
  8 C s       :     2.574055  s :     2.574055
      pz      :     0.822996  p :     2.736585
      px      :     0.968650
      py      :     0.944939
      dz2     :     0.068855  d :     0.611320
      dxz     :     0.105681
      dyz     :     0.071704
      dx2y2   :     0.178503
      dxy     :     0.186577
      f0      :     0.010365  f :     0.152956
      f+1     :     0.012666
      f-1     :     0.012498
      f+2     :     0.023995
      f-2     :     0.016611
      f+3     :     0.031319
      f-3     :     0.045503
      g0      :     0.001362  g :     0.014958
      g+1     :     0.001377
      g-1     :     0.000617
      g+2     :     0.001281
      g-2     :     0.000968
      g+3     :     0.001793
      g-3     :     0.001637
      g+4     :     0.002787
      g-4     :     0.003136
  9 C s       :     2.558714  s :     2.558714
      pz      :     0.795134  p :     2.620542
      px      :     0.980456
      py      :     0.844952
      dz2     :     0.092901  d :     0.819163
      dxz     :     0.140754
      dyz     :     0.128102
      dx2y2   :     0.220255
      dxy     :     0.237151
      f0      :     0.016504  f :     0.267571
      f+1     :     0.022686
      f-1     :     0.024003
      f+2     :     0.032597
      f-2     :     0.042981
      f+3     :     0.046583
      f-3     :     0.082218
      g0      :     0.003430  g :     0.031754
      g+1     :     0.002219
      g-1     :     0.001970
      g+2     :     0.001466
      g-2     :     0.004165
      g+3     :     0.003918
      g-3     :     0.003443
      g+4     :     0.004447
      g-4     :     0.006697
 10 C s       :     2.561800  s :     2.561800
      pz      :     0.814944  p :     2.690099
      px      :     0.898477
      py      :     0.976678
      dz2     :     0.089433  d :     0.781635
      dxz     :     0.130099
      dyz     :     0.109646
      dx2y2   :     0.223565
      dxy     :     0.228892
      f0      :     0.013226  f :     0.219646
      f+1     :     0.021651
      f-1     :     0.013872
      f+2     :     0.022963
      f-2     :     0.038337
      f+3     :     0.057616
      f-3     :     0.051982
      g0      :     0.002076  g :     0.022969
      g+1     :     0.001707
      g-1     :     0.001259
      g+2     :     0.001529
      g-2     :     0.002337
      g+3     :     0.003020
      g-3     :     0.002768
      g+4     :     0.005003
      g-4     :     0.003272
 11 C s       :     2.587362  s :     2.587362
      pz      :     0.786295  p :     2.696972
      px      :     0.974066
      py      :     0.936611
      dz2     :     0.056542  d :     0.495618
      dxz     :     0.078016
      dyz     :     0.057406
      dx2y2   :     0.125084
      dxy     :     0.178570
      f0      :     0.006444  f :     0.114884
      f+1     :     0.008972
      f-1     :     0.011632
      f+2     :     0.020095
      f-2     :     0.011237
      f+3     :     0.020977
      f-3     :     0.035528
      g0      :     0.001258  g :     0.012010
      g+1     :     0.001010
      g-1     :     0.000619
      g+2     :     0.001307
      g-2     :     0.000726
      g+3     :     0.001463
      g-3     :     0.001306
      g+4     :     0.002327
      g-4     :     0.001996
 12 C s       :     2.586084  s :     2.586084
      pz      :     0.801151  p :     2.715044
      px      :     0.982604
      py      :     0.931289
      dz2     :     0.037071  d :     0.505621
      dxz     :     0.096281
      dyz     :     0.052084
      dx2y2   :     0.161244
      dxy     :     0.158941
      f0      :     0.008309  f :     0.112960
      f+1     :     0.012347
      f-1     :     0.004315
      f+2     :     0.013184
      f-2     :     0.015498
      f+3     :     0.020647
      f-3     :     0.038660
      g0      :     0.000875  g :     0.011551
      g+1     :     0.001152
      g-1     :     0.000761
      g+2     :     0.001008
      g-2     :     0.000906
      g+3     :     0.001286
      g-3     :     0.000730
      g+4     :     0.001655
      g-4     :     0.003178
 13 C s       :     2.579927  s :     2.579927
      pz      :     0.775251  p :     2.676675
      px      :     0.947097
      py      :     0.954327
      dz2     :     0.052495  d :     0.510626
      dxz     :     0.044822
      dyz     :     0.097383
      dx2y2   :     0.183473
      dxy     :     0.132453
      f0      :     0.007244  f :     0.116251
      f+1     :     0.007441
      f-1     :     0.011407
      f+2     :     0.011435
      f-2     :     0.020296
      f+3     :     0.023743
      f-3     :     0.034685
      g0      :     0.001079  g :     0.011626
      g+1     :     0.000828
      g-1     :     0.000912
      g+2     :     0.000912
      g-2     :     0.001011
      g+3     :     0.001289
      g-3     :     0.001251
      g+4     :     0.002208
      g-4     :     0.002135
 14 N s       :     2.868683  s :     2.868683
      pz      :     1.003644  p :     3.399707
      px      :     1.221171
      py      :     1.174893
      dz2     :     0.037610  d :     0.288348
      dxz     :     0.036826
      dyz     :     0.050482
      dx2y2   :     0.088144
      dxy     :     0.075286
      f0      :     0.003915  f :     0.065963
      f+1     :     0.005778
      f-1     :     0.005407
      f+2     :     0.010851
      f-2     :     0.006398
      f+3     :     0.020160
      f-3     :     0.013453
      g0      :     0.000510  g :     0.004261
      g+1     :     0.000213
      g-1     :     0.000304
      g+2     :     0.000431
      g-2     :     0.000153
      g+3     :     0.000502
      g-3     :     0.000487
      g+4     :     0.000880
      g-4     :     0.000781
 15 C s       :     2.576132  s :     2.576132
      pz      :     0.783305  p :     2.591317
      px      :     0.826184
      py      :     0.981829
      dz2     :     0.121462  d :     0.958605
      dxz     :     0.136871
      dyz     :     0.152583
      dx2y2   :     0.247316
      dxy     :     0.300373
      f0      :     0.021011  f :     0.310998
      f+1     :     0.023858
      f-1     :     0.026767
      f+2     :     0.049195
      f-2     :     0.027655
      f+3     :     0.097262
      f-3     :     0.065250
      g0      :     0.002936  g :     0.036116
      g+1     :     0.003923
      g-1     :     0.002166
      g+2     :     0.004356
      g-2     :     0.002259
      g+3     :     0.003442
      g-3     :     0.003508
      g+4     :     0.006156
      g-4     :     0.007370
 16 O s       :     3.033106  s :     3.033106
      pz      :     1.390291  p :     4.073584
      px      :     1.252819
      py      :     1.430473
      dz2     :     0.023477  d :     0.203457
      dxz     :     0.041685
      dyz     :     0.021392
      dx2y2   :     0.060710
      dxy     :     0.056192
      f0      :     0.002421  f :     0.037302
      f+1     :     0.002540
      f-1     :     0.003304
      f+2     :     0.004692
      f-2     :     0.005098
      f+3     :     0.008626
      f-3     :     0.010621
      g0      :     0.000117  g :     0.001227
      g+1     :     0.000137
      g-1     :     0.000064
      g+2     :     0.000056
      g-2     :     0.000152
      g+3     :     0.000080
      g-3     :     0.000189
      g+4     :     0.000301
      g-4     :     0.000130
 17 C s       :     2.526689  s :     2.526689
      pz      :     0.896163  p :     2.707435
      px      :     0.903039
      py      :     0.908233
      dz2     :     0.160325  d :     0.775612
      dxz     :     0.143337
      dyz     :     0.148358
      dx2y2   :     0.153321
      dxy     :     0.170271
      f0      :     0.023750  f :     0.195570
      f+1     :     0.026707
      f-1     :     0.038443
      f+2     :     0.025075
      f-2     :     0.020800
      f+3     :     0.037381
      f-3     :     0.023415
      g0      :     0.001457  g :     0.011887
      g+1     :     0.001441
      g-1     :     0.001350
      g+2     :     0.001144
      g-2     :     0.001139
      g+3     :     0.001127
      g-3     :     0.001055
      g+4     :     0.001782
      g-4     :     0.001392
 18 C s       :     2.514799  s :     2.514799
      pz      :     0.882156  p :     2.677736
      px      :     0.872644
      py      :     0.922937
      dz2     :     0.105526  d :     0.533720
      dxz     :     0.139955
      dyz     :     0.078848
      dx2y2   :     0.130633
      dxy     :     0.078758
      f0      :     0.019748  f :     0.117008
      f+1     :     0.015859
      f-1     :     0.014868
      f+2     :     0.017236
      f-2     :     0.017899
      f+3     :     0.016005
      f-3     :     0.015392
      g0      :     0.000977  g :     0.006739
      g+1     :     0.000906
      g-1     :     0.000442
      g+2     :     0.000877
      g-2     :     0.000898
      g+3     :     0.000534
      g-3     :     0.000646
      g+4     :     0.001089
      g-4     :     0.000371
 19 C s       :     2.524267  s :     2.524267
      pz      :     0.897958  p :     2.695308
      px      :     0.894398
      py      :     0.902951
      dz2     :     0.173984  d :     0.795085
      dxz     :     0.157207
      dyz     :     0.157392
      dx2y2   :     0.167764
      dxy     :     0.138739
      f0      :     0.041462  f :     0.201304
      f+1     :     0.018969
      f-1     :     0.026781
      f+2     :     0.038404
      f-2     :     0.020451
      f+3     :     0.034563
      f-3     :     0.020675
      g0      :     0.001473  g :     0.011814
      g+1     :     0.001386
      g-1     :     0.001419
      g+2     :     0.001575
      g-2     :     0.000993
      g+3     :     0.001189
      g-3     :     0.001142
      g+4     :     0.001289
      g-4     :     0.001347
 20 C s       :     2.513869  s :     2.513869
      pz      :     0.915448  p :     2.671341
      px      :     0.875969
      py      :     0.879923
      dz2     :     0.075828  d :     0.551223
      dxz     :     0.122695
      dyz     :     0.104872
      dx2y2   :     0.127385
      dxy     :     0.120444
      f0      :     0.013087  f :     0.121948
      f+1     :     0.011409
      f-1     :     0.013131
      f+2     :     0.022126
      f-2     :     0.012217
      f+3     :     0.029811
      f-3     :     0.020167
      g0      :     0.000418  g :     0.006904
      g+1     :     0.000744
      g-1     :     0.000519
      g+2     :     0.000595
      g-2     :     0.000553
      g+3     :     0.000678
      g-3     :     0.000752
      g+4     :     0.001346
      g-4     :     0.001299
 21 C s       :     2.528530  s :     2.528530
      pz      :     0.902306  p :     2.709033
      px      :     0.903010
      py      :     0.903718
      dz2     :     0.148482  d :     0.774923
      dxz     :     0.160128
      dyz     :     0.155981
      dx2y2   :     0.166518
      dxy     :     0.143813
      f0      :     0.034639  f :     0.195533
      f+1     :     0.018783
      f-1     :     0.026652
      f+2     :     0.038593
      f-2     :     0.020352
      f+3     :     0.034069
      f-3     :     0.022445
      g0      :     0.001379  g :     0.011775
      g+1     :     0.001375
      g-1     :     0.001228
      g+2     :     0.001518
      g-2     :     0.001072
      g+3     :     0.001134
      g-3     :     0.001282
      g+4     :     0.001358
      g-4     :     0.001429
 22 C s       :     2.516558  s :     2.516558
      pz      :     0.875264  p :     2.669957
      px      :     0.923568
      py      :     0.871125
      dz2     :     0.117331  d :     0.534463
      dxz     :     0.078114
      dyz     :     0.139709
      dx2y2   :     0.112828
      dxy     :     0.086481
      f0      :     0.018117  f :     0.116690
      f+1     :     0.012764
      f-1     :     0.025306
      f+2     :     0.016003
      f-2     :     0.016523
      f+3     :     0.017514
      f-3     :     0.010463
      g0      :     0.001261  g :     0.006609
      g+1     :     0.000436
      g-1     :     0.000588
      g+2     :     0.001192
      g-2     :     0.000769
      g+3     :     0.000715
      g-3     :     0.000495
      g+4     :     0.000322
      g-4     :     0.000831
 23 C s       :     2.590712  s :     2.590712
      pz      :     0.834327  p :     2.607687
      px      :     0.883305
      py      :     0.890055
      dz2     :     0.172564  d :     1.092080
      dxz     :     0.201162
      dyz     :     0.195401
      dx2y2   :     0.265604
      dxy     :     0.257349
      f0      :     0.032828  f :     0.310019
      f+1     :     0.043988
      f-1     :     0.030183
      f+2     :     0.057413
      f-2     :     0.032714
      f+3     :     0.054595
      f-3     :     0.058297
      g0      :     0.003681  g :     0.041619
      g+1     :     0.003644
      g-1     :     0.002704
      g+2     :     0.005004
      g-2     :     0.003681
      g+3     :     0.008049
      g-3     :     0.004470
      g+4     :     0.006519
      g-4     :     0.003868
 24 N s       :     2.690227  s :     2.690227
      pz      :     1.123065  p :     3.328399
      px      :     1.094094
      py      :     1.111240
      dz2     :     0.035139  d :     0.330499
      dxz     :     0.053347
      dyz     :     0.066846
      dx2y2   :     0.086815
      dxy     :     0.088352
      f0      :     0.004602  f :     0.053571
      f+1     :     0.006956
      f-1     :     0.004600
      f+2     :     0.008164
      f-2     :     0.006759
      f+3     :     0.012002
      f-3     :     0.010489
      g0      :     0.000380  g :     0.003208
      g+1     :     0.000211
      g-1     :     0.000342
      g+2     :     0.000224
      g-2     :     0.000274
      g+3     :     0.000401
      g-3     :     0.000245
      g+4     :     0.000690
      g-4     :     0.000441
 25 C s       :     2.528502  s :     2.528502
      pz      :     0.905922  p :     2.648875
      px      :     0.835662
      py      :     0.907291
      dz2     :     0.106701  d :     0.615687
      dxz     :     0.175141
      dyz     :     0.083410
      dx2y2   :     0.164429
      dxy     :     0.086007
      f0      :     0.021042  f :     0.154144
      f+1     :     0.027144
      f-1     :     0.014606
      f+2     :     0.024391
      f-2     :     0.020898
      f+3     :     0.025898
      f-3     :     0.020164
      g0      :     0.001378  g :     0.011216
      g+1     :     0.000850
      g-1     :     0.000946
      g+2     :     0.001220
      g-2     :     0.001300
      g+3     :     0.001295
      g-3     :     0.001464
      g+4     :     0.001600
      g-4     :     0.001163
 26 C s       :     2.536150  s :     2.536150
      pz      :     0.854634  p :     2.726769
      px      :     0.935932
      py      :     0.936203
      dz2     :     0.089378  d :     0.391417
      dxz     :     0.079714
      dyz     :     0.104879
      dx2y2   :     0.066654
      dxy     :     0.050791
      f0      :     0.015006  f :     0.075718
      f+1     :     0.016563
      f-1     :     0.017378
      f+2     :     0.008169
      f-2     :     0.008879
      f+3     :     0.002515
      f-3     :     0.007210
      g0      :     0.000734  g :     0.003739
      g+1     :     0.000792
      g-1     :     0.001077
      g+2     :     0.000283
      g-2     :     0.000246
      g+3     :     0.000118
      g-3     :     0.000327
      g+4     :     0.000065
      g-4     :     0.000099
 27 C s       :     2.535078  s :     2.535078
      pz      :     0.933173  p :     2.737510
      px      :     0.874913
      py      :     0.929424
      dz2     :     0.061665  d :     0.393539
      dxz     :     0.121099
      dyz     :     0.038305
      dx2y2   :     0.107139
      dxy     :     0.065331
      f0      :     0.007805  f :     0.077082
      f+1     :     0.011369
      f-1     :     0.008107
      f+2     :     0.010811
      f-2     :     0.009463
      f+3     :     0.014236
      f-3     :     0.015291
      g0      :     0.000184  g :     0.003912
      g+1     :     0.000667
      g-1     :     0.000125
      g+2     :     0.000281
      g-2     :     0.000464
      g+3     :     0.000423
      g-3     :     0.000286
      g+4     :     0.001033
      g-4     :     0.000447
 28 C s       :     2.534033  s :     2.534033
      pz      :     0.930764  p :     2.738625
      px      :     0.938899
      py      :     0.868962
      dz2     :     0.071312  d :     0.391407
      dxz     :     0.052399
      dyz     :     0.093214
      dx2y2   :     0.085932
      dxy     :     0.088550
      f0      :     0.006745  f :     0.077054
      f+1     :     0.009225
      f-1     :     0.011629
      f+2     :     0.011038
      f-2     :     0.009598
      f+3     :     0.016567
      f-3     :     0.012253
      g0      :     0.000342  g :     0.003981
      g+1     :     0.000136
      g-1     :     0.000431
      g+2     :     0.000457
      g-2     :     0.000413
      g+3     :     0.000289
      g-3     :     0.000504
      g+4     :     0.000438
      g-4     :     0.000971
 29 O s       :     3.250006  s :     3.250006
      pz      :     1.410157  p :     4.324898
      px      :     1.413229
      py      :     1.501512
      dz2     :     0.013860  d :     0.098037
      dxz     :     0.027736
      dyz     :     0.010448
      dx2y2   :     0.021878
      dxy     :     0.024115
      f0      :     0.001433  f :     0.021387
      f+1     :     0.004439
      f-1     :     0.000942
      f+2     :     0.003832
      f-2     :     0.003524
      f+3     :     0.003839
      f-3     :     0.003378
      g0      :     0.000107  g :     0.001181
      g+1     :     0.000122
      g-1     :     0.000037
      g+2     :     0.000118
      g-2     :     0.000109
      g+3     :     0.000217
      g-3     :     0.000193
      g+4     :     0.000164
      g-4     :     0.000113
 30 H s       :     0.749718  s :     0.749718
      pz      :     0.070325  p :     0.191562
      px      :     0.060025
      py      :     0.061212
      dz2     :     0.022378  d :     0.070920
      dxz     :     0.013798
      dyz     :     0.011002
      dx2y2   :     0.015413
      dxy     :     0.008329
      f0      :     0.001941  f :     0.009730
      f+1     :     0.001552
      f-1     :     0.001139
      f+2     :     0.002102
      f-2     :     0.001466
      f+3     :     0.000971
      f-3     :     0.000560
 31 H s       :     0.754469  s :     0.754469
      pz      :     0.050916  p :     0.189884
      px      :     0.047978
      py      :     0.090990
      dz2     :     0.006604  d :     0.069123
      dxz     :     0.000934
      dyz     :     0.023925
      dx2y2   :     0.013851
      dxy     :     0.023809
      f0      :     0.001020  f :     0.009644
      f+1     :     0.000162
      f-1     :     0.001589
      f+2     :     0.002028
      f-2     :     0.000270
      f+3     :     0.002859
      f-3     :     0.001716
 32 H s       :     0.758328  s :     0.758328
      pz      :     0.072157  p :     0.185639
      px      :     0.055104
      py      :     0.058378
      dz2     :     0.020984  d :     0.068576
      dxz     :     0.013278
      dyz     :     0.012114
      dx2y2   :     0.014038
      dxy     :     0.008162
      f0      :     0.001928  f :     0.009625
      f+1     :     0.001052
      f-1     :     0.001508
      f+2     :     0.002114
      f-2     :     0.001557
      f+3     :     0.000731
      f-3     :     0.000735
 33 H s       :     0.758983  s :     0.758983
      pz      :     0.079726  p :     0.184563
      px      :     0.056162
      py      :     0.048676
      dz2     :     0.020688  d :     0.068059
      dxz     :     0.015963
      dyz     :     0.018010
      dx2y2   :     0.008484
      dxy     :     0.004914
      f0      :     0.002640  f :     0.009552
      f+1     :     0.001744
      f-1     :     0.001506
      f+2     :     0.001789
      f-2     :     0.001342
      f+3     :     0.000379
      f-3     :     0.000152
 34 H s       :     0.749457  s :     0.749457
      pz      :     0.066682  p :     0.190710
      px      :     0.060827
      py      :     0.063201
      dz2     :     0.020404  d :     0.070559
      dxz     :     0.011195
      dyz     :     0.013055
      dx2y2   :     0.017059
      dxy     :     0.008846
      f0      :     0.001412  f :     0.009707
      f+1     :     0.000847
      f-1     :     0.001973
      f+2     :     0.002072
      f-2     :     0.001505
      f+3     :     0.000868
      f-3     :     0.001030
 35 H s       :     0.752676  s :     0.752676
      pz      :     0.047606  p :     0.189491
      px      :     0.089854
      py      :     0.052031
      dz2     :     0.004917  d :     0.068689
      dxz     :     0.023264
      dyz     :     0.001773
      dx2y2   :     0.017174
      dxy     :     0.021561
      f0      :     0.001262  f :     0.009612
      f+1     :     0.001000
      f-1     :     0.000297
      f+2     :     0.001666
      f-2     :     0.000514
      f+3     :     0.002592
      f-3     :     0.002281
 36 H s       :     0.778459  s :     0.778459
      pz      :     0.053892  p :     0.192295
      px      :     0.087428
      py      :     0.050975
      dz2     :     0.004598  d :     0.067407
      dxz     :     0.024359
      dyz     :     0.001506
      dx2y2   :     0.016695
      dxy     :     0.020249
      f0      :     0.001246  f :     0.009480
      f+1     :     0.000967
      f-1     :     0.000336
      f+2     :     0.001635
      f-2     :     0.000532
      f+3     :     0.002633
      f-3     :     0.002130
 37 H s       :     0.781008  s :     0.781008
      pz      :     0.070998  p :     0.193186
      px      :     0.064103
      py      :     0.058086
      dz2     :     0.021072  d :     0.067750
      dxz     :     0.011467
      dyz     :     0.011573
      dx2y2   :     0.015218
      dxy     :     0.008420
      f0      :     0.001720  f :     0.009455
      f+1     :     0.001055
      f-1     :     0.001488
      f+2     :     0.002036
      f-2     :     0.001517
      f+3     :     0.000878
      f-3     :     0.000760
 38 H s       :     0.780689  s :     0.780689
      pz      :     0.081377  p :     0.190205
      px      :     0.059791
      py      :     0.049037
      dz2     :     0.020684  d :     0.066968
      dxz     :     0.017396
      dyz     :     0.018723
      dx2y2   :     0.006729
      dxy     :     0.003436
      f0      :     0.002913  f :     0.009405
      f+1     :     0.001814
      f-1     :     0.001797
      f+2     :     0.001541
      f-2     :     0.001045
      f+3     :     0.000217
      f-3     :     0.000078
 39 H s       :     0.782260  s :     0.782260
      pz      :     0.078046  p :     0.191950
      px      :     0.057804
      py      :     0.056099
      dz2     :     0.020807  d :     0.067326
      dxz     :     0.015189
      dyz     :     0.016343
      dx2y2   :     0.009310
      dxy     :     0.005676
      f0      :     0.002527  f :     0.009410
      f+1     :     0.001774
      f-1     :     0.001167
      f+2     :     0.001871
      f-2     :     0.001421
      f+3     :     0.000463
      f-3     :     0.000188
 40 H s       :     0.780650  s :     0.780650
      pz      :     0.075410  p :     0.191756
      px      :     0.054834
      py      :     0.061512
      dz2     :     0.021807  d :     0.067438
      dxz     :     0.014789
      dyz     :     0.012059
      dx2y2   :     0.012124
      dxy     :     0.006658
      f0      :     0.002274  f :     0.009430
      f+1     :     0.001284
      f-1     :     0.001339
      f+2     :     0.002066
      f-2     :     0.001448
      f+3     :     0.000547
      f-3     :     0.000472
 41 H s       :     0.779343  s :     0.779343
      pz      :     0.055186  p :     0.191046
      px      :     0.048517
      py      :     0.087343
      dz2     :     0.005509  d :     0.066895
      dxz     :     0.000899
      dyz     :     0.024399
      dx2y2   :     0.013395
      dxy     :     0.022694
      f0      :     0.001084  f :     0.009361
      f+1     :     0.000174
      f-1     :     0.001324
      f+2     :     0.002013
      f-2     :     0.000236
      f+3     :     0.002704
      f-3     :     0.001826
 42 H s       :     0.703349  s :     0.703349
      pz      :     0.120788  p :     0.294893
      px      :     0.090936
      py      :     0.083169
      dz2     :     0.039396  d :     0.124138
      dxz     :     0.021413
      dyz     :     0.022959
      dx2y2   :     0.020271
      dxy     :     0.020099
      f0      :     0.004067  f :     0.022844
      f+1     :     0.003175
      f-1     :     0.003991
      f+2     :     0.004591
      f-2     :     0.003280
      f+3     :     0.001840
      f-3     :     0.001900
 43 H s       :     0.777764  s :     0.777764
      pz      :     0.047685  p :     0.191043
      px      :     0.084947
      py      :     0.058411
      dz2     :     0.006514  d :     0.067003
      dxz     :     0.019782
      dyz     :     0.002634
      dx2y2   :     0.018170
      dxy     :     0.019904
      f0      :     0.000929  f :     0.009399
      f+1     :     0.001401
      f-1     :     0.000366
      f+2     :     0.001188
      f-2     :     0.000820
      f+3     :     0.002763
      f-3     :     0.001933
 44 H s       :     0.778256  s :     0.778256
      pz      :     0.052422  p :     0.190528
      px      :     0.054423
      py      :     0.083683
      dz2     :     0.011974  d :     0.067026
      dxz     :     0.002808
      dyz     :     0.017965
      dx2y2   :     0.011986
      dxy     :     0.022293
      f0      :     0.000574  f :     0.009390
      f+1     :     0.000049
      f-1     :     0.002560
      f+2     :     0.001645
      f-2     :     0.000916
      f+3     :     0.002281
      f-3     :     0.001364
 45 H s       :     0.780384  s :     0.780384
      pz      :     0.056141  p :     0.193171
      px      :     0.069130
      py      :     0.067900
      dz2     :     0.014701  d :     0.067988
      dxz     :     0.010292
      dyz     :     0.010321
      dx2y2   :     0.021950
      dxy     :     0.010724
      f0      :     0.000622  f :     0.009468
      f+1     :     0.001373
      f-1     :     0.001450
      f+2     :     0.001222
      f-2     :     0.001588
      f+3     :     0.001847
      f-3     :     0.001365
 46 H s       :     0.794077  s :     0.794077
      pz      :     0.051851  p :     0.188035
      px      :     0.063987
      py      :     0.072198
      dz2     :     0.005363  d :     0.064576
      dxz     :     0.008950
      dyz     :     0.012189
      dx2y2   :     0.023532
      dxy     :     0.014541
      f0      :     0.001015  f :     0.009724
      f+1     :     0.000645
      f-1     :     0.000782
      f+2     :     0.000275
      f-2     :     0.001761
      f+3     :     0.002270
      f-3     :     0.002977
 47 H s       :     0.793663  s :     0.793663
      pz      :     0.059947  p :     0.191170
      px      :     0.049694
      py      :     0.081529
      dz2     :     0.009099  d :     0.065387
      dxz     :     0.005591
      dyz     :     0.015750
      dx2y2   :     0.017308
      dxy     :     0.017638
      f0      :     0.000590  f :     0.009805
      f+1     :     0.000316
      f-1     :     0.001791
      f+2     :     0.001423
      f-2     :     0.001391
      f+3     :     0.001817
      f-3     :     0.002477
 48 H s       :     0.779982  s :     0.779982
      pz      :     0.052647  p :     0.191052
      px      :     0.094638
      py      :     0.043768
      dz2     :     0.006107  d :     0.065845
      dxz     :     0.019728
      dyz     :     0.001801
      dx2y2   :     0.015187
      dxy     :     0.023023
      f0      :     0.000894  f :     0.009773
      f+1     :     0.001425
      f-1     :     0.000174
      f+2     :     0.001638
      f-2     :     0.000558
      f+3     :     0.002162
      f-3     :     0.002922
 49 H s       :     0.777716  s :     0.777716
      pz      :     0.068231  p :     0.193239
      px      :     0.060782
      py      :     0.064226
      dz2     :     0.016322  d :     0.065988
      dxz     :     0.011912
      dyz     :     0.012983
      dx2y2   :     0.014540
      dxy     :     0.010232
      f0      :     0.001046  f :     0.009758
      f+1     :     0.001217
      f-1     :     0.001679
      f+2     :     0.002161
      f-2     :     0.001670
      f+3     :     0.000932
      f-3     :     0.001053
 50 H s       :     0.790303  s :     0.790303
      pz      :     0.070898  p :     0.192012
      px      :     0.071434
      py      :     0.049680
      dz2     :     0.016577  d :     0.065509
      dxz     :     0.013467
      dyz     :     0.011837
      dx2y2   :     0.011877
      dxy     :     0.011751
      f0      :     0.001140  f :     0.009784
      f+1     :     0.002031
      f-1     :     0.000841
      f+2     :     0.002011
      f-2     :     0.001933
      f+3     :     0.001060
      f-3     :     0.000769
 51 H s       :     0.796892  s :     0.796892
      pz      :     0.047703  p :     0.189399
      px      :     0.050281
      py      :     0.091415
      dz2     :     0.005025  d :     0.064644
      dxz     :     0.001144
      dyz     :     0.022065
      dx2y2   :     0.015248
      dxy     :     0.021163
      f0      :     0.001268  f :     0.009703
      f+1     :     0.000224
      f-1     :     0.001146
      f+2     :     0.001826
      f-2     :     0.000341
      f+3     :     0.002710
      f-3     :     0.002187
 52 H s       :     0.796685  s :     0.796685
      pz      :     0.067810  p :     0.190156
      px      :     0.060088
      py      :     0.062258
      dz2     :     0.015893  d :     0.064962
      dxz     :     0.011579
      dyz     :     0.012593
      dx2y2   :     0.014478
      dxy     :     0.010419
      f0      :     0.000983  f :     0.009763
      f+1     :     0.001162
      f-1     :     0.001716
      f+2     :     0.002154
      f-2     :     0.001661
      f+3     :     0.000952
      f-3     :     0.001135
 53 H s       :     0.784413  s :     0.784413
      pz      :     0.068157  p :     0.189495
      px      :     0.069630
      py      :     0.051708
      dz2     :     0.016119  d :     0.065237
      dxz     :     0.013678
      dyz     :     0.011537
      dx2y2   :     0.012292
      dxy     :     0.011611
      f0      :     0.001102  f :     0.009728
      f+1     :     0.002055
      f-1     :     0.000825
      f+2     :     0.002001
      f-2     :     0.001895
      f+3     :     0.001067
      f-3     :     0.000783
 54 H s       :     0.769807  s :     0.769807
      pz      :     0.055479  p :     0.192328
      px      :     0.047169
      py      :     0.089680
      dz2     :     0.007403  d :     0.068386
      dxz     :     0.004814
      dyz     :     0.021236
      dx2y2   :     0.015505
      dxy     :     0.019427
      f0      :     0.001025  f :     0.009572
      f+1     :     0.000138
      f-1     :     0.001663
      f+2     :     0.001642
      f-2     :     0.001027
      f+3     :     0.002168
      f-3     :     0.001908
 55 H s       :     0.776191  s :     0.776191
      pz      :     0.070258  p :     0.189465
      px      :     0.068180
      py      :     0.051027
      dz2     :     0.018304  d :     0.067831
      dxz     :     0.014559
      dyz     :     0.013943
      dx2y2   :     0.008880
      dxy     :     0.012146
      f0      :     0.001476  f :     0.009456
      f+1     :     0.002278
      f-1     :     0.000729
      f+2     :     0.001566
      f-2     :     0.002132
      f+3     :     0.000549
      f-3     :     0.000727


                      *****************************
                      * MAYER POPULATION ANALYSIS *
                      *****************************

  NA   - Mulliken gross atomic population
  ZA   - Total nuclear charge
  QA   - Mulliken gross atomic charge
  VA   - Mayer's total valence
  BVA  - Mayer's bonded valence
  FA   - Mayer's free valence

  ATOM       NA         ZA         QA         VA         BVA        FA
  0 C      6.1305     6.0000    -0.1305     3.8922     3.8922     0.0000
  1 C      5.8576     6.0000     0.1424     3.6187     3.6187     0.0000
  2 C      6.0957     6.0000    -0.0957     3.7479     3.7479    -0.0000
  3 C      6.1951     6.0000    -0.1951     3.8588     3.8588    -0.0000
  4 C      6.0693     6.0000    -0.0693     3.8602     3.8602    -0.0000
  5 C      6.1266     6.0000    -0.1266     3.9103     3.9103    -0.0000
  6 C      5.8965     6.0000     0.1035     4.0232     4.0232    -0.0000
  7 O      8.3174     8.0000    -0.3174     2.1333     2.1333    -0.0000
  8 C      5.9399     6.0000     0.0601     3.6841     3.6841    -0.0000
  9 C      5.7979     6.0000     0.2021     3.6770     3.6770     0.0000
 10 C      5.9908     6.0000     0.0092     3.9727     3.9727     0.0000
 11 C      6.0840     6.0000    -0.0840     3.8312     3.8312    -0.0000
 12 C      6.1596     6.0000    -0.1596     3.9089     3.9089    -0.0000
 13 C      6.1012     6.0000    -0.1012     3.8482     3.8482    -0.0000
 14 N      7.3410     7.0000    -0.3410     2.9845     2.9845    -0.0000
 15 C      5.6583     6.0000     0.3417     3.6837     3.6837    -0.0000
 16 O      8.2985     8.0000    -0.2985     2.3066     2.3066    -0.0000
 17 C      5.9727     6.0000     0.0273     3.9965     3.9965    -0.0000
 18 C      6.1814     6.0000    -0.1814     3.8732     3.8732    -0.0000
 19 C      6.0678     6.0000    -0.0678     3.9482     3.9482     0.0000
 20 C      6.1236     6.0000    -0.1236     3.7637     3.7637    -0.0000
 21 C      6.0396     6.0000    -0.0396     3.8698     3.8698    -0.0000
 22 C      6.1921     6.0000    -0.1921     3.8596     3.8596    -0.0000
 23 C      5.7541     6.0000     0.2459     4.2657     4.2657     0.0000
 24 N      7.3126     7.0000    -0.3126     3.1202     3.1202    -0.0000
 25 C      6.0830     6.0000    -0.0830     3.8952     3.8952     0.0000
 26 C      6.2946     6.0000    -0.2946     3.9576     3.9576    -0.0000
 27 C      6.2803     6.0000    -0.2803     3.9906     3.9906    -0.0000
 28 C      6.2785     6.0000    -0.2785     3.9929     3.9929    -0.0000
 29 O      8.4130     8.0000    -0.4130     2.1115     2.1115    -0.0000
 30 H      0.8965     1.0000     0.1035     0.9970     0.9970     0.0000
 31 H      0.8650     1.0000     0.1350     0.9830     0.9830    -0.0000
 32 H      0.8794     1.0000     0.1206     0.9901     0.9901    -0.0000
 33 H      0.8612     1.0000     0.1388     0.9838     0.9838    -0.0000
 34 H      0.8983     1.0000     0.1017     1.0024     1.0024     0.0000
 35 H      0.8354     1.0000     0.1646     0.9486     0.9486    -0.0000
 36 H      0.8886     1.0000     0.1114     1.0066     1.0066     0.0000
 37 H      0.9146     1.0000     0.0854     0.9897     0.9897     0.0000
 38 H      0.8953     1.0000     0.1047     0.9961     0.9961     0.0000
 39 H      0.9163     1.0000     0.0837     1.0032     1.0032    -0.0000
 40 H      0.9128     1.0000     0.0872     0.9991     0.9991    -0.0000
 41 H      0.8957     1.0000     0.1043     0.9989     0.9989    -0.0000
 42 H      0.7809     1.0000     0.2191     0.9906     0.9906    -0.0000
 43 H      0.8801     1.0000     0.1199     0.9945     0.9945     0.0000
 44 H      0.8858     1.0000     0.1142     0.9963     0.9963    -0.0000
 45 H      0.9225     1.0000     0.0775     0.9976     0.9976    -0.0000
 46 H      0.8824     1.0000     0.1176     0.9937     0.9937     0.0000
 47 H      0.8998     1.0000     0.1002     0.9925     0.9925     0.0000
 48 H      0.8896     1.0000     0.1104     0.9968     0.9968    -0.0000
 49 H      0.8694     1.0000     0.1306     0.9933     0.9933    -0.0000
 50 H      0.8352     1.0000     0.1648     0.9815     0.9815     0.0000
 51 H      0.8949     1.0000     0.1051     0.9849     0.9849    -0.0000
 52 H      0.9008     1.0000     0.0992     0.9907     0.9907    -0.0000
 53 H      0.8869     1.0000     0.1131     0.9943     0.9943     0.0000
 54 H      0.8509     1.0000     0.1491     0.9460     0.9460    -0.0000
 55 H      0.9089     1.0000     0.0911     0.9740     0.9740     0.0000

  Mayer bond orders larger than 0.100000
B(  0-C ,  1-C ) :   1.3244 B(  0-C ,  5-C ) :   1.4100 B(  0-C , 53-H ) :   0.9504 
B(  1-C ,  2-C ) :   1.2559 B(  1-C ,  6-C ) :   0.9845 B(  2-C ,  3-C ) :   1.3788 
B(  2-C , 49-H ) :   0.9424 B(  3-C ,  4-C ) :   1.3693 B(  3-C , 50-H ) :   0.9393 
B(  4-C ,  5-C ) :   1.3725 B(  4-C , 51-H ) :   0.9564 B(  5-C , 52-H ) :   0.9600 
B(  6-C ,  7-O ) :   2.0006 B(  6-C ,  8-C ) :   0.9867 B(  8-C ,  9-C ) :   1.2118 
B(  8-C , 13-C ) :   1.3440 B(  9-C , 10-C ) :   1.2534 B(  9-C , 16-O ) :   1.0983 
B( 10-C , 11-C ) :   1.3223 B( 10-C , 14-N ) :   1.2269 B( 11-C , 12-C ) :   1.3926 
B( 11-C , 46-H ) :   0.9370 B( 12-C , 13-C ) :   1.3821 B( 12-C , 47-H ) :   0.9607 
B( 13-C , 48-H ) :   0.9468 B( 14-N , 15-C ) :   1.5760 B( 15-C , 16-O ) :   1.0319 
B( 15-C , 17-C ) :   0.9872 B( 17-C , 18-C ) :   0.9391 B( 17-C , 22-C ) :   0.9018 
B( 17-C , 26-C ) :   1.0251 B( 18-C , 19-C ) :   0.9667 B( 18-C , 30-H ) :   0.9433 
B( 18-C , 31-H ) :   0.9354 B( 19-C , 20-C ) :   0.9559 B( 19-C , 25-C ) :   0.9563 
B( 19-C , 27-C ) :   1.0594 B( 20-C , 21-C ) :   0.8975 B( 20-C , 32-H ) :   0.9355 
B( 20-C , 33-H ) :   0.9522 B( 21-C , 22-C ) :   0.9755 B( 21-C , 23-C ) :   0.9191 
B( 21-C , 28-C ) :   1.0988 B( 22-C , 34-H ) :   0.9348 B( 22-C , 35-H ) :   0.9380 
B( 23-C , 24-N ) :   1.2616 B( 23-C , 29-O ) :   2.0073 B( 24-N , 25-C ) :   0.9861 
B( 24-N , 42-H ) :   0.8996 B( 25-C , 54-H ) :   0.9099 B( 25-C , 55-H ) :   0.9480 
B( 26-C , 43-H ) :   0.9562 B( 26-C , 44-H ) :   0.9611 B( 26-C , 45-H ) :   0.9545 
B( 27-C , 39-H ) :   0.9577 B( 27-C , 40-H ) :   0.9615 B( 27-C , 41-H ) :   0.9586 
B( 28-C , 36-H ) :   0.9469 B( 28-C , 37-H ) :   0.9488 B( 28-C , 38-H ) :   0.9569 


-------
TIMINGS
-------

Total SCF time: 0 days 0 hours 48 min 55 sec 

Total time                  ....    2935.008 sec
Sum of individual times     ....    2917.856 sec  ( 99.4%)

Fock matrix formation       ....    2839.822 sec  ( 96.8%)
  Split-RI-J                ....      90.246 sec  (  3.2% of F)
  Chain of spheres X        ....    2428.050 sec  ( 85.5% of F)
  XC integration            ....     316.605 sec  ( 11.1% of F)
    Basis function eval.    ....      20.275 sec  (  6.4% of XC)
    Density eval.           ....     156.360 sec  ( 49.4% of XC)
    XC-Functional eval.     ....       1.705 sec  (  0.5% of XC)
    XC-Potential eval.      ....     132.596 sec  ( 41.9% of XC)
Diagonalization             ....      13.109 sec  (  0.4%)
Density matrix formation    ....       1.182 sec  (  0.0%)
Population analysis         ....       3.161 sec  (  0.1%)
Initial guess               ....      10.502 sec  (  0.4%)
Orbital Transformation      ....       0.000 sec  (  0.0%)
Orbital Orthonormalization  ....       0.000 sec  (  0.0%)
DIIS solution               ....       7.123 sec  (  0.2%)
SOSCF solution              ....       8.819 sec  (  0.3%)
Grid generation             ....      34.139 sec  (  1.2%)

Maximum memory used throughout the entire SCF-calculation: 1025.1 MB


-------------------------------------------------------------------------------
                          DFT DISPERSION CORRECTION                            
                                                                               
                                 DFTD4 V2.5                                    
-------------------------------------------------------------------------------
The PW6B95 functional is recognized
Active option DFTDOPT                   ...         5   

Starting D4
-------------------------   ----------------
Dispersion correction           -0.072596085
-------------------------   ----------------


-------------------------   --------------------
FINAL SINGLE POINT ENERGY     -1305.838249978342
-------------------------   --------------------


                            ***************************************
                            *     ORCA property calculations      *
                            ***************************************

                                    ---------------------
                                    Active property flags
                                    ---------------------
   (+) Dipole Moment


------------------------------------------------------------------------------
                       ORCA ELECTRIC PROPERTIES CALCULATION
------------------------------------------------------------------------------

Dipole Moment Calculation                       ... on
Quadrupole Moment Calculation                   ... off
Polarizability Calculation                      ... off
GBWName                                         ... orca.gbw
Electron density                                ... orca.scfp
The origin for moment calculation is the CENTER OF MASS  = ( 0.000022,  0.000003  0.000004)

-------------
DIPOLE MOMENT
-------------
                                X             Y             Z
Electronic contribution:    -29.24292     -11.29011      -4.24350
Nuclear contribution   :     31.62048      11.30683       4.62762
                        -----------------------------------------
Total Dipole Moment    :      2.37755       0.01672       0.38412
                        -----------------------------------------
Magnitude (a.u.)       :      2.40844
Magnitude (Debye)      :      6.12177


--------------------
Rotational spectrum 
--------------------
 
Rotational constants in cm-1:     0.008324     0.004764     0.003668 
Rotational constants in MHz :   249.554858   142.824914   109.954360 

 Dipole components along the rotational axes: 
x,y,z [a.u.] :     2.350765     0.064126     0.519986 
x,y,z [Debye]:     5.975170     0.162994     1.321699 

 

Timings for individual modules:

Sum of individual times         ...     2944.601 sec (=  49.077 min)
GTO integral calculation        ...        8.945 sec (=   0.149 min)   0.3 %
SCF iterations                  ...     2935.656 sec (=  48.928 min)  99.7 %
                             ****ORCA TERMINATED NORMALLY****
TOTAL RUN TIME: 0 days 0 hours 49 minutes 8 seconds 916 msec
