# Supplementary material for: Photochemical Deracemization of 4,7-Diaza-1-isoindolinones by Unidirectional Hydrogen Atom Shuttling
Source: J Am Chem Soc. 2024 Dec 30;147(2):1434–9. doi: 10.1021/jacs.4c16053 (PMC11744763; doi:10.1021/jacs.4c16053)
Supplement: Supplementary file 3 — ja4c16053_si_003.zip [file ja4c16053_si_003.zip › to_zip/1b/thermodynamics/s0/gas.out]

      -----------------------------------------------------------      
     |                   =====================                   |     
     |                           x T B                           |     
     |                   =====================                   |     
     |                         S. Grimme                         |     
     |          Mulliken Center for Theoretical Chemistry        |     
     |                    University of Bonn                     |     
      -----------------------------------------------------------      

   * xtb version 6.6.1 (47b0e9d) compiled by 'pisteinbach@jtc-cluster' on 2024-02-06

   xtb is free software: you can redistribute it and/or modify it under
   the terms of the GNU Lesser General Public License as published by
   the Free Software Foundation, either version 3 of the License, or
   (at your option) any later version.
   
   xtb is distributed in the hope that it will be useful,
   but WITHOUT ANY WARRANTY; without even the implied warranty of
   MERCHANTABILITY or FITNESS FOR A PARTICULAR PURPOSE.  See the
   GNU Lesser General Public License for more details.
   
   Cite this work as:
   * C. Bannwarth, E. Caldeweyher, S. Ehlert, A. Hansen, P. Pracht,
     J. Seibert, S. Spicher, S. Grimme, WIREs Comput. Mol. Sci., 2020, 11,
     e01493. DOI: 10.1002/wcms.1493
   
   for GFN2-xTB:
   * C. Bannwarth, S. Ehlert and S. Grimme., J. Chem. Theory Comput., 2019,
     15, 1652-1671. DOI: 10.1021/acs.jctc.8b01176
   for GFN1-xTB:
   * S. Grimme, C. Bannwarth, P. Shushkov, J. Chem. Theory Comput., 2017,
     13, 1989-2009. DOI: 10.1021/acs.jctc.7b00118
   for GFN0-xTB:
   * P. Pracht, E. Caldeweyher, S. Ehlert, S. Grimme, ChemRxiv, 2019, preprint.
     DOI: 10.26434/chemrxiv.8326202.v1
   for GFN-FF:
   * S. Spicher and S. Grimme, Angew. Chem. Int. Ed., 2020, 59, 15665-15673.
     DOI: 10.1002/anie.202004239
   
   for ALPB and GBSA implicit solvation:
   * S. Ehlert, M. Stahn, S. Spicher, S. Grimme, J. Chem. Theory Comput.,
     2021, 17, 4250-4261. DOI: 10.1021/acs.jctc.1c00471
   
   for ddCOSMO and CPCM-X implicit solvation:
   * M. Stahn, S. Ehlert, S. Grimme, J. Phys. Chem. A,
     2023, XX, XXXX-XXXX. DOI: 10.1021/acs.jpca.3c04382
   
   for DFT-D4:
   * E. Caldeweyher, C. Bannwarth and S. Grimme, J. Chem. Phys., 2017,
     147, 034112. DOI: 10.1063/1.4993215
   * E. Caldeweyher, S. Ehlert, A. Hansen, H. Neugebauer, S. Spicher,
     C. Bannwarth and S. Grimme, J. Chem. Phys., 2019, 150, 154122.
     DOI: 10.1063/1.5090222
   * E. Caldeweyher, J.-M. Mewes, S. Ehlert and S. Grimme, Phys. Chem. Chem. Phys.
     2020, 22, 8499-8512. DOI: 10.1039/D0CP00502A
   
   for sTDA-xTB:
   * S. Grimme and C. Bannwarth, J. Chem. Phys., 2016, 145, 054103.
     DOI: 10.1063/1.4959605
   
   in the mass-spec context:
   * V. Asgeirsson, C. Bauer and S. Grimme, Chem. Sci., 2017, 8, 4879.
     DOI: 10.1039/c7sc00601b
   * J. Koopman and S. Grimme, ACS Omega 2019, 4, 12, 15120-15133.
     DOI: 10.1021/acsomega.9b02011
   
   for metadynamics refer to:
   * S. Grimme, J. Chem. Theory Comput., 2019, 155, 2847-2862
     DOI: 10.1021/acs.jctc.9b00143
   
   for SPH calculations refer to:
   * S. Spicher and S. Grimme, J. Chem. Theory Comput., 2021, 17, 1701-1714
     DOI: 10.1021/acs.jctc.0c01306
   
   for ONIOM refer to:
   * C. Plett, A. Katbashev, S. Ehlert, S. Grimme, M. Bursch,
     Phys. Chem. Chem. Phys., 2023, 25, 17860-17868. DOI: 10.1039/D3CP02178E
   
   for DIPRO refer to:
   * J. Kohn, N. Gildemeister, S. Grimme, D. Fazzi, A. Hansen,
     J. Chem. Phys., 2023, just accepted.
   
   with help from (in alphabetical order)
   P. Atkinson, C. Bannwarth, F. Bohle, G. Brandenburg, E. Caldeweyher
   M. Checinski, S. Dohm, S. Ehlert, S. Ehrlich, I. Gerasimov, C. Hölzer
   A. Katbashev, J. Kohn, J. Koopman, C. Lavigne, S. Lehtola, F. März, M. Müller,
   F. Musil, H. Neugebauer, J. Pisarek, C. Plett, P. Pracht, F. Pultar,
   J. Seibert, P. Shushkov, S. Spicher, M. Stahn, M. Steiner, T. Strunk,
   J. Stückrath, T. Rose, and J. Unsleber
   
 * started run on 2024/07/17 at 12:24:27.828     

           -------------------------------------------------
          |                Calculation Setup                |
           -------------------------------------------------

          program call               : xtb coord.xyz --gfn 2 --grad
          hostname                   : xeon-02
          coordinate file            : coord.xyz
          omp threads                :                     2

   ID    Z sym.   atoms
    1    6 C      1-7, 9-14, 16, 18-24, 26-29
    2    8 O      8, 17, 30
    3    7 N      15, 25
    4    1 H      31-56

           -------------------------------------------------
          |                 G F N 2 - x T B                 |
           -------------------------------------------------

        Reference                      10.1021/acs.jctc.8b01176
      * Hamiltonian:
        H0-scaling (s, p, d)           1.850000    2.230000    2.230000
        zeta-weighting                 0.500000
      * Dispersion:
        s8                             2.700000
        a1                             0.520000
        a2                             5.000000
        s9                             5.000000
      * Repulsion:
        kExp                           1.500000    1.000000
        rExp                           1.000000
      * Coulomb:
        alpha                          2.000000
        third order                    shell-resolved
        anisotropic                    true
        a3                             3.000000
        a5                             4.000000
        cn-shift                       1.200000
        cn-exp                         4.000000
        max-rad                        5.000000


          ...................................................
          :                      SETUP                      :
          :.................................................:
          :  # basis functions                 146          :
          :  # atomic orbitals                 146          :
          :  # shells                           86          :
          :  # electrons                       154          :
          :  max. iterations                   250          :
          :  Hamiltonian                  GFN2-xTB          :
          :  restarted?                      false          :
          :  GBSA solvation                  false          :
          :  PC potential                    false          :
          :  electronic temp.          300.0000000     K    :
          :  accuracy                    1.0000000          :
          :  -> integral cutoff          0.2500000E+02      :
          :  -> integral neglect         0.1000000E-07      :
          :  -> SCF convergence          0.1000000E-05 Eh   :
          :  -> wf. convergence          0.1000000E-03 e    :
          :  Broyden damping             0.4000000          :
          :  net charge                          0          :
          :  unpaired electrons                  0          :
          ...................................................

 iter      E             dE          RMSdq      gap      omega  full diag
   1    -86.0167866 -0.860168E+02  0.391E+00    2.59       0.0  T
   2    -86.1370428 -0.120256E+00  0.221E+00    2.56       1.0  T
   3    -86.1401195 -0.307671E-02  0.108E+00    2.80       1.0  T
   4    -86.1475470 -0.742747E-02  0.204E-01    2.64       1.0  T
   5    -86.1489167 -0.136968E-02  0.845E-02    2.67       1.0  T
   6    -86.1490443 -0.127672E-03  0.368E-02    2.68       1.0  T
   7    -86.1490577 -0.134065E-04  0.174E-02    2.68       1.0  T
   8    -86.1490640 -0.623557E-05  0.710E-03    2.68       1.9  T
   9    -86.1490650 -0.101803E-05  0.270E-03    2.68       5.0  T
  10    -86.1490653 -0.274412E-06  0.114E-03    2.68      11.7  T
  11    -86.1490653 -0.173041E-07  0.544E-04    2.68      24.5  T
  12    -86.1490653 -0.399656E-08  0.185E-04    2.68      72.2  T

   *** convergence criteria satisfied after 12 iterations ***

         #    Occupation            Energy/Eh            Energy/eV
      -------------------------------------------------------------
         1        2.0000           -0.7551289             -20.5481
       ...           ...                  ...                  ...
        71        2.0000           -0.4087769             -11.1234
        72        2.0000           -0.4049774             -11.0200
        73        2.0000           -0.4036917             -10.9850
        74        2.0000           -0.4025464             -10.9538
        75        2.0000           -0.3975185             -10.8170
        76        2.0000           -0.3849842             -10.4760
        77        2.0000           -0.3837347             -10.4420 (HOMO)
        78                         -0.2852790              -7.7628 (LUMO)
        79                         -0.2476444              -6.7387
        80                         -0.2248708              -6.1190
        81                         -0.2225128              -6.0549
        82                         -0.2082085              -5.6656
       ...                                ...                  ...
       146                          0.6941768              18.8895
      -------------------------------------------------------------
                  HL-Gap            0.0984557 Eh            2.6791 eV
             Fermi-level           -0.3345068 Eh           -9.1024 eV

 SCC (total)                   0 d,  0 h,  0 min,  0.122 sec
 SCC setup                      ...        0 min,  0.001 sec (  0.436%)
 Dispersion                     ...        0 min,  0.001 sec (  0.962%)
 classical contributions        ...        0 min,  0.000 sec (  0.120%)
 integral evaluation            ...        0 min,  0.014 sec ( 11.670%)
 iterations                     ...        0 min,  0.063 sec ( 51.241%)
 molecular gradient             ...        0 min,  0.043 sec ( 35.107%)
 printout                       ...        0 min,  0.001 sec (  0.442%)

         :::::::::::::::::::::::::::::::::::::::::::::::::::::
         ::                     SUMMARY                     ::
         :::::::::::::::::::::::::::::::::::::::::::::::::::::
         :: total energy             -84.917545304898 Eh    ::
         :: gradient norm              0.041131054055 Eh/a0 ::
         :: HOMO-LUMO gap              2.679115682080 eV    ::
         ::.................................................::
         :: SCC energy               -86.146631687214 Eh    ::
         :: -> isotropic ES            0.093652102313 Eh    ::
         :: -> anisotropic ES          0.005846883421 Eh    ::
         :: -> anisotropic XC          0.036557551709 Eh    ::
         :: -> dispersion             -0.071743684503 Eh    ::
         :: repulsion energy           1.229086382316 Eh    ::
         :: add. restraining           0.000000000000 Eh    ::
         :: total charge              -0.000000000000 e     ::
         :::::::::::::::::::::::::::::::::::::::::::::::::::::

           -------------------------------------------------
          |                Property Printout                |
           -------------------------------------------------

    * Orbital Energies and Occupations

         #    Occupation            Energy/Eh            Energy/eV
      -------------------------------------------------------------
         1        2.0000           -0.7551289             -20.5481
       ...           ...                  ...                  ...
        65        2.0000           -0.4430327             -12.0555
        66        2.0000           -0.4349622             -11.8359
        67        2.0000           -0.4317933             -11.7497
        68        2.0000           -0.4279651             -11.6455
        69        2.0000           -0.4196164             -11.4183
        70        2.0000           -0.4105036             -11.1704
        71        2.0000           -0.4087769             -11.1234
        72        2.0000           -0.4049774             -11.0200
        73        2.0000           -0.4036917             -10.9850
        74        2.0000           -0.4025464             -10.9538
        75        2.0000           -0.3975185             -10.8170
        76        2.0000           -0.3849842             -10.4760
        77        2.0000           -0.3837347             -10.4420 (HOMO)
        78                         -0.2852790              -7.7628 (LUMO)
        79                         -0.2476444              -6.7387
        80                         -0.2248708              -6.1190
        81                         -0.2225128              -6.0549
        82                         -0.2082085              -5.6656
        83                         -0.2043560              -5.5608
        84                         -0.1761674              -4.7938
        85                         -0.0961566              -2.6166
        86                         -0.0801373              -2.1806
        87                         -0.0092947              -0.2529
        88                          0.0174039               0.4736
       ...                                ...                  ...
       146                          0.6941768              18.8895
      -------------------------------------------------------------
                  HL-Gap            0.0984557 Eh            2.6791 eV
             Fermi-level           -0.3345068 Eh           -9.1024 eV

     #   Z          covCN         q      C6AA      α(0)
     1   6 C        2.922    -0.018    28.464     8.749
     2   6 C        2.970    -0.009    28.235     8.716
     3   6 C        2.920    -0.018    28.456     8.748
     4   6 C        2.916    -0.025    28.630     8.774
     5   6 C        2.918    -0.025    28.624     8.773
     6   6 C        2.916    -0.029    28.734     8.790
     7   6 C        2.826     0.230    23.173     7.888
     8   8 O        0.859    -0.369    21.078     6.155
     9   6 C        2.958    -0.032    28.788     8.800
    10   6 C        3.104     0.124    25.159     8.219
    11   6 C        3.184     0.063    26.147     8.345
    12   6 C        2.913    -0.039    28.971     8.826
    13   6 C        2.920    -0.038    28.935     8.821
    14   6 C        2.934    -0.025    28.627     8.775
    15   7 N        1.870    -0.298    28.582     7.925
    16   6 C        3.222     0.230    22.560     7.721
    17   8 O        1.728    -0.222    17.681     5.678
    18   6 C        3.900     0.016    20.247     6.396
    19   6 C        3.818    -0.077    21.952     6.668
    20   6 C        3.905     0.022    20.150     6.381
    21   6 C        3.825    -0.068    21.785     6.642
    22   6 C        3.907     0.002    20.485     6.433
    23   6 C        3.817    -0.063    21.691     6.628
    24   6 C        2.756     0.271    22.417     7.753
    25   7 N        2.686    -0.175    24.793     7.395
    26   6 C        3.749    -0.002    20.687     6.487
    27   6 C        3.767    -0.106    22.557     6.769
    28   6 C        3.763    -0.115    22.748     6.799
    29   6 C        3.761    -0.102    22.487     6.760
    30   8 O        0.859    -0.461    22.947     6.423
    31   1 H        0.924     0.050     2.324     2.384
    32   1 H        0.924     0.056     2.246     2.344
    33   1 H        0.924     0.041     2.436     2.441
    34   1 H        0.924     0.038     2.480     2.463
    35   1 H        0.924     0.047     2.356     2.400
    36   1 H        0.924     0.052     2.299     2.371
    37   1 H        0.925     0.056     2.251     2.346
    38   1 H        0.924     0.034     2.532     2.488
    39   1 H        0.924     0.042     2.421     2.433
    40   1 H        0.924     0.041     2.430     2.438
    41   1 H        0.924     0.045     2.390     2.417
    42   1 H        0.924     0.043     2.408     2.426
    43   1 H        0.860     0.178     1.225     1.734
    44   1 H        0.924     0.048     2.343     2.394
    45   1 H        0.924     0.046     2.376     2.411
    46   1 H        0.924     0.047     2.363     2.404
    47   1 H        0.925     0.053     2.283     2.363
    48   1 H        0.925     0.048     2.344     2.394
    49   1 H        0.925     0.065     2.137     2.286
    50   1 H        0.925     0.050     2.324     2.384
    51   1 H        0.926     0.054     2.274     2.358
    52   1 H        0.925     0.034     2.532     2.488
    53   1 H        0.925     0.034     2.524     2.484
    54   1 H        0.925     0.049     2.329     2.386
    55   1 H        0.924     0.062     2.174     2.306
    56   1 H        0.924     0.045     2.383     2.414

 Mol. C6AA /au·bohr⁶  :      35087.304182
 Mol. C8AA /au·bohr⁸  :     834468.556630
 Mol. α(0) /au        :        288.994707


Wiberg/Mayer (AO) data.
largest (>0.10) Wiberg bond orders for each atom

 ---------------------------------------------------------------------------
     #   Z sym  total        # sym  WBO       # sym  WBO       # sym  WBO
 ---------------------------------------------------------------------------
     1   6 C    3.989 --     6 C    1.458     2 C    1.377    54 H    0.968
                             4 C    0.109
     2   6 C    3.987 --     3 C    1.390     1 C    1.377     7 C    1.021
                             5 C    0.101
     3   6 C    3.989 --     4 C    1.445     2 C    1.390    50 H    0.966
                             6 C    0.108
     4   6 C    3.990 --     3 C    1.445     5 C    1.439    51 H    0.967
                             1 C    0.109
     5   6 C    3.990 --     4 C    1.439     6 C    1.427    52 H    0.971
                             2 C    0.101
     6   6 C    3.992 --     1 C    1.458     5 C    1.427    53 H    0.970
                             3 C    0.108
     7   6 C    3.929 --     8 O    1.792     2 C    1.021     9 C    1.010
     8   8 O    2.056 --     7 C    1.792
     9   6 C    3.982 --    14 C    1.405    10 C    1.318     7 C    1.010
                            12 C    0.108
    10   6 C    3.919 --     9 C    1.318    11 C    1.286    17 O    1.076
    11   6 C    3.977 --    12 C    1.345    10 C    1.286    15 N    1.165
    12   6 C    3.984 --    13 C    1.467    11 C    1.345    47 H    0.968
                             9 C    0.108
    13   6 C    3.989 --    12 C    1.467    14 C    1.420    48 H    0.970
    14   6 C    3.983 --    13 C    1.420     9 C    1.405    49 H    0.966
    15   7 N    3.023 --    16 C    1.630    11 C    1.165    17 O    0.103
    16   6 C    3.916 --    15 N    1.630    17 O    1.092    18 C    0.989
    17   8 O    2.403 --    16 C    1.092    10 C    1.076    15 N    0.103
    18   6 C    3.988 --    16 C    0.989    19 C    0.983    23 C    0.976
                            27 C    0.969
    19   6 C    3.992 --    20 C    0.985    18 C    0.983    32 H    0.972
                            31 H    0.971
    20   6 C    3.992 --    28 C    0.995    21 C    0.987    19 C    0.985
                            26 C    0.984
    21   6 C    3.996 --    20 C    0.987    22 C    0.985    34 H    0.974
                            33 H    0.972
    22   6 C    3.992 --    29 C    0.995    21 C    0.985    23 C    0.968
                            24 C    0.943
    23   6 C    3.990 --    18 C    0.976    36 H    0.973    35 H    0.968
                            22 C    0.968
    24   6 C    3.947 --    30 O    1.658    25 N    1.271    22 C    0.943
    25   7 N    3.450 --    24 C    1.271    26 C    0.991    43 H    0.936
                            30 O    0.198
    26   6 C    3.969 --    25 N    0.991    20 C    0.984    55 H    0.965
                            56 H    0.963
    27   6 C    3.987 --    45 H    0.986    44 H    0.985    46 H    0.981
                            18 C    0.969
    28   6 C    3.993 --    20 C    0.995    42 H    0.985    41 H    0.984
                            40 H    0.984
    29   6 C    3.993 --    22 C    0.995    39 H    0.985    38 H    0.985
                            37 H    0.982
    30   8 O    1.973 --    24 C    1.658    25 N    0.198
    31   1 H    0.997 --    19 C    0.971
    32   1 H    0.996 --    19 C    0.972
    33   1 H    0.998 --    21 C    0.972
    34   1 H    0.998 --    21 C    0.974
    35   1 H    0.997 --    23 C    0.968
    36   1 H    0.997 --    23 C    0.973
    37   1 H    0.997 --    29 C    0.982
    38   1 H    0.998 --    29 C    0.985
    39   1 H    0.998 --    29 C    0.985
    40   1 H    0.998 --    28 C    0.984
    41   1 H    0.998 --    28 C    0.984
    42   1 H    0.998 --    28 C    0.985
    43   1 H    0.967 --    25 N    0.936
    44   1 H    0.997 --    27 C    0.985
    45   1 H    0.998 --    27 C    0.986
    46   1 H    0.997 --    27 C    0.981
    47   1 H    0.997 --    12 C    0.968
    48   1 H    0.997 --    13 C    0.970
    49   1 H    0.995 --    14 C    0.966
    50   1 H    0.998 --     3 C    0.966
    51   1 H    0.996 --     4 C    0.967
    52   1 H    0.998 --     5 C    0.971
    53   1 H    0.998 --     6 C    0.970
    54   1 H    0.998 --     1 C    0.968
    55   1 H    0.996 --    26 C    0.965
    56   1 H    0.998 --    26 C    0.963
 ---------------------------------------------------------------------------

Topologies differ in total number of bonds
Writing topology from bond orders to xtbtopo.mol

molecular dipole:
                 x           y           z       tot (Debye)
 q only:        2.580      -0.021       0.474
   full:        2.520       0.054       0.449       6.508
molecular quadrupole (traceless):
                xx          xy          yy          xz          yz          zz
 q only:       -4.071      -4.595       6.960       3.666      10.707      -2.889
  q+dip:       -8.162      -2.993       9.702      -0.009      14.485      -1.540
   full:       -8.387      -2.935       6.636       1.555      12.421       1.751


           -------------------------------------------------
          | TOTAL ENERGY              -84.917545304898 Eh   |
          | GRADIENT NORM               0.041131054055 Eh/α |
          | HOMO-LUMO GAP               2.679115682080 eV   |
           -------------------------------------------------

------------------------------------------------------------------------
 * finished run on 2024/07/17 at 12:24:27.987     
------------------------------------------------------------------------
 total:
 * wall-time:     0 d,  0 h,  0 min,  0.159 sec
 *  cpu-time:     0 d,  0 h,  0 min,  0.301 sec
 * ratio c/w:     1.892 speedup
 SCF:
 * wall-time:     0 d,  0 h,  0 min,  0.123 sec
 *  cpu-time:     0 d,  0 h,  0 min,  0.246 sec
 * ratio c/w:     1.998 speedup
