# Supplementary material for: Photochemical Deracemization of 4,7-Diaza-1-isoindolinones by Unidirectional Hydrogen Atom Shuttling
Source: J Am Chem Soc. 2024 Dec 30;147(2):1434–9. doi: 10.1021/jacs.4c16053 (PMC11744763; doi:10.1021/jacs.4c16053)
Supplement: Supplementary file 3 — ja4c16053_si_003.zip [file ja4c16053_si_003.zip › to_zip/1b/thermodynamics/s0/freq.out]

                                 *****************
                                 * O   R   C   A *
                                 *****************

                                            #,                                       
                                            ###                                      
                                            ####                                     
                                            #####                                    
                                            ######                                   
                                           ########,                                 
                                     ,,################,,,,,                         
                               ,,#################################,,                 
                          ,,##########################################,,             
                       ,#########################################, ''#####,          
                    ,#############################################,,   '####,        
                  ,##################################################,,,,####,       
                ,###########''''           ''''###############################       
              ,#####''   ,,,,##########,,,,          '''####'''          '####       
            ,##' ,,,,###########################,,,                        '##       
           ' ,,###''''                  '''############,,,                           
         ,,##''                                '''############,,,,        ,,,,,,###''
      ,#''                                            '''#######################'''  
     '                                                          ''''####''''         
             ,#######,   #######,   ,#######,      ##                                
            ,#'     '#,  ##    ##  ,#'     '#,    #''#        ######   ,####,        
            ##       ##  ##   ,#'  ##            #'  '#       #        #'  '#        
            ##       ##  #######   ##           ,######,      #####,   #    #        
            '#,     ,#'  ##    ##  '#,     ,#' ,#      #,         ##   #,  ,#        
             '#######'   ##     ##  '#######'  #'      '#     #####' # '####'        


                  #######################################################
                  #                        -***-                        #
                  #          Department of theory and spectroscopy      #
                  #    Directorship and core code : Frank Neese         #
                  #        Max Planck Institute fuer Kohlenforschung    #
                  #                Kaiser Wilhelm Platz 1               #
                  #                 D-45470 Muelheim/Ruhr               #
                  #                      Germany                        #
                  #                                                     #
                  #                  All rights reserved                #
                  #                        -***-                        #
                  #######################################################


                         Program Version 5.0.3 -  RELEASE  -


 With contributions from (in alphabetic order):
   Daniel Aravena         : Magnetic Suceptibility
   Michael Atanasov       : Ab Initio Ligand Field Theory (pilot matlab implementation)
   Alexander A. Auer      : GIAO ZORA, VPT2 properties, NMR spectrum
   Ute Becker             : Parallelization
   Giovanni Bistoni       : ED, misc. LED, open-shell LED, HFLD
   Martin Brehm           : Molecular dynamics
   Dmytro Bykov           : SCF Hessian
   Vijay G. Chilkuri      : MRCI spin determinant printing, contributions to CSF-ICE
   Dipayan Datta          : RHF DLPNO-CCSD density
   Achintya Kumar Dutta   : EOM-CC, STEOM-CC
   Dmitry Ganyushin       : Spin-Orbit,Spin-Spin,Magnetic field MRCI
   Miquel Garcia          : C-PCM and meta-GGA Hessian, CC/C-PCM, Gaussian charge scheme
   Yang Guo               : DLPNO-NEVPT2, F12-NEVPT2, CIM, IAO-localization
   Andreas Hansen         : Spin unrestricted coupled pair/coupled cluster methods
   Benjamin Helmich-Paris : MC-RPA, TRAH-SCF, COSX integrals
   Lee Huntington         : MR-EOM, pCC
   Robert Izsak           : Overlap fitted RIJCOSX, COSX-SCS-MP3, EOM
   Marcus Kettner         : VPT2
   Christian Kollmar      : KDIIS, OOCD, Brueckner-CCSD(T), CCSD density, CASPT2, CASPT2-K
   Simone Kossmann        : Meta GGA functionals, TD-DFT gradient, OOMP2, MP2 Hessian
   Martin Krupicka        : Initial AUTO-CI
   Lucas Lang             : DCDCAS
   Marvin Lechner         : AUTO-CI (C++ implementation), FIC-MRCC
   Dagmar Lenk            : GEPOL surface, SMD
   Dimitrios Liakos       : Extrapolation schemes; Compound Job, initial MDCI parallelization
   Dimitrios Manganas     : Further ROCIS development; embedding schemes
   Dimitrios Pantazis     : SARC Basis sets
   Anastasios Papadopoulos: AUTO-CI, single reference methods and gradients
   Taras Petrenko         : DFT Hessian,TD-DFT gradient, ASA, ECA, R-Raman, ABS, FL, XAS/XES, NRVS
   Peter Pinski           : DLPNO-MP2, DLPNO-MP2 Gradient
   Christoph Reimann      : Effective Core Potentials
   Marius Retegan         : Local ZFS, SOC
   Christoph Riplinger    : Optimizer, TS searches, QM/MM, DLPNO-CCSD(T), (RO)-DLPNO pert. Triples
   Tobias Risthaus        : Range-separated hybrids, TD-DFT gradient, RPA, STAB
   Michael Roemelt        : Original ROCIS implementation
   Masaaki Saitow         : Open-shell DLPNO-CCSD energy and density
   Barbara Sandhoefer     : DKH picture change effects
   Avijit Sen             : IP-ROCIS
   Kantharuban Sivalingam : CASSCF convergence, NEVPT2, FIC-MRCI
   Bernardo de Souza      : ESD, SOC TD-DFT
   Georgi Stoychev        : AutoAux, RI-MP2 NMR, DLPNO-MP2 response
   Willem Van den Heuvel  : Paramagnetic NMR
   Boris Wezisla          : Elementary symmetry handling
   Frank Wennmohs         : Technical directorship


 We gratefully acknowledge several colleagues who have allowed us to
 interface, adapt or use parts of their codes:
   Stefan Grimme, W. Hujo, H. Kruse, P. Pracht,  : VdW corrections, initial TS optimization,
                  C. Bannwarth, S. Ehlert          DFT functionals, gCP, sTDA/sTD-DF
   Ed Valeev, F. Pavosevic, A. Kumar             : LibInt (2-el integral package), F12 methods
   Garnet Chan, S. Sharma, J. Yang, R. Olivares  : DMRG
   Ulf Ekstrom                                   : XCFun DFT Library
   Mihaly Kallay                                 : mrcc  (arbitrary order and MRCC methods)
   Jiri Pittner, Ondrej Demel                    : Mk-CCSD
   Frank Weinhold                                : gennbo (NPA and NBO analysis)
   Christopher J. Cramer and Donald G. Truhlar   : smd solvation model
   Lars Goerigk                                  : TD-DFT with DH, B97 family of functionals
   V. Asgeirsson, H. Jonsson                     : NEB implementation
   FAccTs GmbH                                   : IRC, NEB, NEB-TS, DLPNO-Multilevel, CI-OPT
                                                   MM, QMMM, 2- and 3-layer-ONIOM, Crystal-QMMM,
                                                   LR-CPCM, SF, NACMEs, symmetry and pop. for TD-DFT,
                                                   nearIR, NL-DFT gradient (VV10), updates on ESD,
                                                   ML-optimized integration grids
   S Lehtola, MJT Oliveira, MAL Marques          : LibXC Library
   Liviu Ungur et al                             : ANISO software


 Your calculation uses the libint2 library for the computation of 2-el integrals
 For citations please refer to: http://libint.valeyev.net

 Your ORCA version has been built with support for libXC version: 5.1.0
 For citations please refer to: https://tddft.org/programs/libxc/

 This ORCA versions uses:
   CBLAS   interface :  Fast vector & matrix operations
   LAPACKE interface :  Fast linear algebra routines
   SCALAPACK package :  Parallel linear algebra routines
   Shared memory     :  Shared parallel matrices
   BLAS/LAPACK       :  OpenBLAS 0.3.15  USE64BITINT DYNAMIC_ARCH NO_AFFINITY SkylakeX SINGLE_THREADED
        Core in use  :  SkylakeX
   Copyright (c) 2011-2014, The OpenBLAS Project


***************************************
The coordinates will be read from file: coord.xyz
***************************************


Your calculation utilizes the geometrical counterpoise correction gCP
Please cite in your paper:
H.Kruse, S. Grimme J.Chem.Phys., 136, (2012), 154101 
   

Your calculation utilizes the atom-pairwise dispersion correction
with the Becke-Johnson damping scheme (D3BJ)
Cite in your paper:
S.Grimme, S.Ehrlich, L.Goerigk, J Comput Chem, (2011), 32, 1456–1465 
S.Grimme, J.Antony, S.Ehrlich and H.Krieg, J.Chem.Phys., 132, (2010), 154104 
   

Your calculation employs the composite approach PBEh-3c.
Please cite in your paper:
S. Grimme, J. G. Brandenburg, C. Bannwarth, A. Hansen J.Chem.Phys., 143, (2015), 054107 
   

================================================================================

----- Orbital basis set information -----
Your calculation utilizes the basis: def2-mSVP

----- AuxJ basis set information -----
Your calculation utilizes the auxiliary basis: def2/J
   F. Weigend, Phys. Chem. Chem. Phys. 8, 1057 (2006).

================================================================================
                                        WARNINGS
                       Please study these warnings very carefully!
================================================================================


INFO   : the flag for use of the SHARK integral package has been found!

================================================================================
                                       INPUT FILE
================================================================================
NAME = orca.inp
|  1> ! PBEH-3c FREQ VERYTIGHTSCF CPCM(DCM)
|  2> %pal nprocs 12 end
|  3> * XYZFILE 0 1 coord.xyz
|  4> 
|  5> 
|  6>                          ****END OF INPUT****
================================================================================

                       ****************************
                       * Single Point Calculation *
                       ****************************

---------------------------------
CARTESIAN COORDINATES (ANGSTROEM)
---------------------------------
  C     -3.929541    1.706057    1.090731
  C     -3.263321    0.836981    0.224702
  C     -2.358463    1.349777   -0.700591
  C     -2.117734    2.714909   -0.755836
  C     -2.767877    3.571569    0.120929
  C     -3.672617    3.065367    1.047382
  C     -3.597316   -0.607857    0.274423
  O     -4.713286   -0.970200    0.584526
  C     -2.563789   -1.632347   -0.046219
  C     -1.204041   -1.522344    0.213756
  C     -0.298939   -2.566851    0.040891
  C     -0.721386   -3.788209   -0.459871
  C     -2.071138   -3.919378   -0.756733
  C     -2.967831   -2.877288   -0.536856
  N      0.949710   -2.135730    0.447200
  C      0.779707   -0.915761    0.806346
  O     -0.503115   -0.479236    0.708293
  C      1.764980    0.035155    1.415624
  C      3.203611   -0.470151    1.236268
  C      3.896662   -0.168313   -0.101394
  C      3.777676    1.319889   -0.402179
  C      2.308920    1.727870   -0.496949
  C      1.633598    1.466379    0.861947
  C      1.606436    0.909119   -1.573922
  N      2.091009   -0.321790   -1.804286
  C      3.305892   -0.922982   -1.291121
  C      1.434697    0.063323    2.921661
  C      5.362526   -0.575247    0.030358
  C      2.196637    3.214239   -0.820018
  O      0.624796    1.328750   -2.176018
  H      3.799915    0.021325    2.011955
  H      3.252095   -1.540671    1.450061
  H      4.262842    1.905475    0.385964
  H      4.298911    1.558836   -1.336123
  H      2.122897    2.129501    1.582750
  H      0.587201    1.779591    0.830322
  H      1.161317    3.552541   -0.829970
  H      2.730265    3.793932   -0.065060
  H      2.638752    3.446362   -1.790007
  H      5.924315   -0.323919   -0.871004
  H      5.832900   -0.062761    0.871016
  H      5.461979   -1.649879    0.198569
  H      1.595551   -0.852436   -2.506607
  H      0.426353    0.433909    3.108576
  H      1.521284   -0.931394    3.361148
  H      2.134519    0.722446    3.436432
  H     -0.026898   -4.604387   -0.607768
  H     -2.441790   -4.854710   -1.153733
  H     -4.015478   -3.031497   -0.757745
  H     -1.851450    0.697470   -1.398869
  H     -1.413186    3.102375   -1.478442
  H     -2.570529    4.635234    0.083537
  H     -4.178709    3.731999    1.733214
  H     -4.637284    1.313244    1.809187
  H      3.093886   -1.957782   -1.017516
  H      4.049372   -0.946514   -2.095372

----------------------------
CARTESIAN COORDINATES (A.U.)
----------------------------
  NO LB      ZA    FRAG     MASS         X           Y           Z
   0 C     6.0000    0    12.011   -7.425757    3.223981    2.061182
   1 C     6.0000    0    12.011   -6.166782    1.581665    0.424625
   2 C     6.0000    0    12.011   -4.456850    2.550710   -1.323926
   3 C     6.0000    0    12.011   -4.001938    5.130435   -1.428324
   4 C     6.0000    0    12.011   -5.230529    6.749287    0.228523
   5 C     6.0000    0    12.011   -6.940240    5.792703    1.979264
   6 C     6.0000    0    12.011   -6.797942   -1.148682    0.518584
   7 O     8.0000    0    15.999   -8.906819   -1.833412    1.104593
   8 C     6.0000    0    12.011   -4.844858   -3.084688   -0.087340
   9 C     6.0000    0    12.011   -2.275307   -2.876813    0.403940
  10 C     6.0000    0    12.011   -0.564912   -4.850645    0.077273
  11 C     6.0000    0    12.011   -1.363221   -7.158678   -0.869031
  12 C     6.0000    0    12.011   -3.913884   -7.406551   -1.430018
  13 C     6.0000    0    12.011   -5.608387   -5.437287   -1.014510
  14 N     7.0000    0    14.007    1.794692   -4.035944    0.845086
  15 C     6.0000    0    12.011    1.473433   -1.730538    1.523773
  16 O     8.0000    0    15.999   -0.950750   -0.905624    1.338481
  17 C     6.0000    0    12.011    3.335328    0.066434    2.675142
  18 C     6.0000    0    12.011    6.053948   -0.888457    2.336208
  19 C     6.0000    0    12.011    7.363625   -0.318065   -0.191606
  20 C     6.0000    0    12.011    7.138774    2.494229   -0.760008
  21 C     6.0000    0    12.011    4.363227    3.265201   -0.939098
  22 C     6.0000    0    12.011    3.087053    2.771055    1.628844
  23 C     6.0000    0    12.011    3.035724    1.717986   -2.974282
  24 N     7.0000    0    14.007    3.951435   -0.608094   -3.409606
  25 C     6.0000    0    12.011    6.247230   -1.744182   -2.439864
  26 C     6.0000    0    12.011    2.711184    0.119663    5.521138
  27 C     6.0000    0    12.011   10.133706   -1.087059    0.057368
  28 C     6.0000    0    12.011    4.151042    6.074031   -1.549609
  29 O     8.0000    0    15.999    1.180694    2.510973   -4.112079
  30 H     1.0000    0     1.008    7.180798    0.040299    3.802044
  31 H     1.0000    0     1.008    6.145569   -2.911447    2.740218
  32 H     1.0000    0     1.008    8.055603    3.600826    0.729366
  33 H     1.0000    0     1.008    8.123765    2.945772   -2.524906
  34 H     1.0000    0     1.008    4.011694    4.024174    2.990965
  35 H     1.0000    0     1.008    1.109649    3.362940    1.569081
  36 H     1.0000    0     1.008    2.194572    6.713329   -1.568417
  37 H     1.0000    0     1.008    5.159452    7.169492   -0.122946
  38 H     1.0000    0     1.008    4.986519    6.512681   -3.382623
  39 H     1.0000    0     1.008   11.195332   -0.612119   -1.645960
  40 H     1.0000    0     1.008   11.022584   -0.118601    1.645981
  41 H     1.0000    0     1.008   10.321645   -3.117819    0.375240
  42 H     1.0000    0     1.008    3.015154   -1.610870   -4.736801
  43 H     1.0000    0     1.008    0.805690    0.819969    5.874358
  44 H     1.0000    0     1.008    2.874809   -1.760080    6.351649
  45 H     1.0000    0     1.008    4.033657    1.365225    6.493915
  46 H     1.0000    0     1.008   -0.050831   -8.701031   -1.148515
  47 H     1.0000    0     1.008   -4.614315   -9.174072   -2.180239
  48 H     1.0000    0     1.008   -7.588154   -5.728699   -1.431930
  49 H     1.0000    0     1.008   -3.498734    1.318028   -2.643479
  50 H     1.0000    0     1.008   -2.670534    5.862639   -2.793850
  51 H     1.0000    0     1.008   -4.857596    8.759323    0.157861
  52 H     1.0000    0     1.008   -7.896616    7.052457    3.275301
  53 H     1.0000    0     1.008   -8.763197    2.481671    3.418868
  54 H     1.0000    0     1.008    5.846597   -3.699672   -1.922826
  55 H     1.0000    0     1.008    7.652204   -1.788653   -3.959680

--------------------------------
INTERNAL COORDINATES (ANGSTROEM)
--------------------------------
 C      0   0   0     0.000000000000     0.00000000     0.00000000
 C      1   0   0     1.396119302074     0.00000000     0.00000000
 C      2   1   0     1.392082993862   119.54994621     0.00000000
 C      3   2   1     1.387294981358   120.11527391     0.28083843
 C      4   3   2     1.387540774055   120.07028691     0.68526786
 C      1   2   3     1.384055913847   120.22211662   358.73743224
 C      2   1   3     1.483772521971   118.55207876   183.10274163
 O      7   2   1     1.213608150679   120.41661126    30.38695652
 C      7   2   1     1.490157727379   120.40652602   210.83243470
 C      9   7   2     1.388740903508   125.75717111    32.99322753
 C     10   9   7     1.392869738239   123.61517442   172.13844984
 C     11  10   9     1.385980042058   120.50435249     2.38116159
 C     12  11  10     1.388223604350   117.18595519   359.13832227
 C     13  12  11     1.392247647173   121.44754437   358.79237945
 N     11  10   9     1.382055274381   108.46204651   182.69846711
 C     15  11  10     1.283046828725   105.02191270   358.88717697
 O     10   9   7     1.350532731863   129.63487605   355.01146716
 C     16  15  11     1.498741104046   129.04807906   175.83364257
 C     18  16  15     1.535305945495   111.08131975    16.04909952
 C     19  18  16     1.536477900454   117.36848794    83.20050598
 C     20  19  18     1.522949030069   109.18811354    51.43688268
 C     21  20  19     1.527309425980   110.39056372   299.93699214
 C     22  21  20     1.539817457770   108.76190182    61.89988086
 C     22  21  20     1.524371464154   110.09226514   302.19370434
 N     24  22  21     1.342763601181   116.56848245    28.96235963
 C     25  24  22     1.449382687644   128.46136159   351.05608554
 C     18  16  15     1.542084790693   105.53407102   258.40392860
 C     20  19  18     1.526994128829   107.79053524   171.67524557
 C     22  21  20     1.525212384768   110.13664969   180.89076522
 O     24  22  21     1.225653338879   122.15849807   206.85775261
 H     19  18  16     1.094905236745   106.24977412   202.06504017
 H     19  18  16     1.092736046474   109.94708429   316.43942670
 H     21  20  19     1.095200690044   110.22728363    60.58099475
 H     21  20  19     1.095916143499   110.13366557   177.95020129
 H     23  22  21     1.094852384127   106.38831363    63.90370892
 H     23  22  21     1.092725702102   110.22828344   178.23990623
 H     29  22  21     1.089235407047   111.99877111   183.76485556
 H     29  22  21     1.091220997552   109.58211956   303.37962767
 H     29  22  21     1.090975221186   111.45947435    62.48654267
 H     28  20  19     1.091433044877   111.19218253   183.68730732
 H     28  20  19     1.091145740091   110.80162089   303.59657578
 H     28  20  19     1.092254125342   111.27776142    63.40893647
 H     25  24  22     1.010108569918   115.07774561   178.62380243
 H     27  18  16     1.090425918180   111.81882450   298.16103681
 H     27  18  16     1.090920919819   111.08709184    59.30181714
 H     27  18  16     1.090496926065   109.54875314   178.61033091
 H     12  11  10     1.081819305242   121.23593175   179.40980145
 H     13  12  11     1.081590180844   119.56403700   179.73213120
 H     14  13  12     1.081728937891   119.00043385   181.61705987
 H      3   2   1     1.081738461471   120.76968379   181.66802481
 H      4   3   2     1.081053666478   119.49825766   180.01252857
 H      5   4   3     1.082463526478   119.96165059   179.32697447
 H      6   1   2     1.082079120995   119.89286390   181.10889903
 H      1   2   3     1.082303825571   119.86081538   179.73538171
 H     26  25  24     1.091154635406   108.61993560   138.71822764
 H     26  25  24     1.095507747952   108.53253348   254.94355539

---------------------------
INTERNAL COORDINATES (A.U.)
---------------------------
 C      0   0   0     0.000000000000     0.00000000     0.00000000
 C      1   0   0     2.638283131201     0.00000000     0.00000000
 C      2   1   0     2.630655614089   119.54994621     0.00000000
 C      3   2   1     2.621607581729   120.11527391     0.28083843
 C      4   3   2     2.622072062614   120.07028691     0.68526786
 C      1   2   3     2.615486631206   120.22211662   358.73743224
 C      2   1   3     2.803923711563   118.55207876   183.10274163
 O      7   2   1     2.293387038678   120.41661126    30.38695652
 C      7   2   1     2.815990001094   120.40652602   210.83243470
 C      9   7   2     2.624339978604   125.75717111    32.99322753
 C     10   9   7     2.632142345498   123.61517442   172.13844984
 C     11  10   9     2.619122706570   120.50435249     2.38116159
 C     12  11  10     2.623362424867   117.18595519   359.13832227
 C     13  12  11     2.630966763754   121.44754437   358.79237945
 N     11  10   9     2.611705970522   108.46204651   182.69846711
 C     15  11  10     2.424607123287   105.02191270   358.88717697
 O     10   9   7     2.552136998117   129.63487605   355.01146716
 C     16  15  11     2.832210232297   129.04807906   175.83364257
 C     18  16  15     2.901307768766   111.08131975    16.04909952
 C     19  18  16     2.903522442681   117.36848794    83.20050598
 C     20  19  18     2.877956582751   109.18811354    51.43688268
 C     21  20  19     2.886196536859   110.39056372   299.93699214
 C     22  21  20     2.909833291416   108.76190182    61.89988086
 C     22  21  20     2.880644593615   110.09226514   302.19370434
 N     24  22  21     2.537455468829   116.56848245    28.96235963
 C     25  24  22     2.738936342893   128.46136159   351.05608554
 C     18  16  15     2.914117929694   105.53407102   258.40392860
 C     20  19  18     2.885600711593   107.79053524   171.67524557
 C     22  21  20     2.882233703277   110.13664969   180.89076522
 O     24  22  21     2.316149145607   122.15849807   206.85775261
 H     19  18  16     2.069071040044   106.24977412   202.06504017
 H     19  18  16     2.064971864499   109.94708429   316.43942670
 H     21  20  19     2.069629365864   110.22728363    60.58099475
 H     21  20  19     2.070981376956   110.13366557   177.95020129
 H     23  22  21     2.068971163070   106.38831363    63.90370892
 H     23  22  21     2.064952316470   110.22828344   178.23990623
 H     29  22  21     2.058356614689   111.99877111   183.76485556
 H     29  22  21     2.062108836957   109.58211956   303.37962767
 H     29  22  21     2.061644386935   111.45947435    62.48654267
 H     28  20  19     2.062509548329   111.19218253   183.68730732
 H     28  20  19     2.061966620967   110.80162089   303.59657578
 H     28  20  19     2.064061165542   111.27776142    63.40893647
 H     25  24  22     1.908828562672   115.07774561   178.62380243
 H     27  18  16     2.060606354690   111.81882450   298.16103681
 H     27  18  16     2.061541772223   111.08709184    59.30181714
 H     27  18  16     2.060740540146   109.54875314   178.61033091
 H     12  11  10     2.044342213296   121.23593175   179.40980145
 H     13  12  11     2.043909230933   119.56403700   179.73213120
 H     14  13  12     2.044171443751   119.00043385   181.61705987
 H      3   2   1     2.044189440709   120.76968379   181.66802481
 H      4   3   2     2.042895365715   119.49825766   180.01252857
 H      5   4   3     2.045559615003   119.96165059   179.32697447
 H      6   1   2     2.044833193915   119.89286390   181.10889903
 H      1   2   3     2.045257824025   119.86081538   179.73538171
 H     26  25  24     2.061983430676   108.61993560   138.71822764
 H     26  25  24     2.070209621218   108.53253348   254.94355539

---------------------
BASIS SET INFORMATION
---------------------
There are 4 groups of distinct atoms

 Group   1 Type C   : 8s4p1d contracted to 4s2p1d pattern {5111/31/1}
 Group   2 Type O   : 8s4p1d contracted to 4s2p1d pattern {5111/31/1}
 Group   3 Type N   : 8s4p1d contracted to 4s2p1d pattern {5111/31/1}
 Group   4 Type H   : 4s contracted to 2s pattern {31}

Atom   0C    basis set group =>   1
Atom   1C    basis set group =>   1
Atom   2C    basis set group =>   1
Atom   3C    basis set group =>   1
Atom   4C    basis set group =>   1
Atom   5C    basis set group =>   1
Atom   6C    basis set group =>   1
Atom   7O    basis set group =>   2
Atom   8C    basis set group =>   1
Atom   9C    basis set group =>   1
Atom  10C    basis set group =>   1
Atom  11C    basis set group =>   1
Atom  12C    basis set group =>   1
Atom  13C    basis set group =>   1
Atom  14N    basis set group =>   3
Atom  15C    basis set group =>   1
Atom  16O    basis set group =>   2
Atom  17C    basis set group =>   1
Atom  18C    basis set group =>   1
Atom  19C    basis set group =>   1
Atom  20C    basis set group =>   1
Atom  21C    basis set group =>   1
Atom  22C    basis set group =>   1
Atom  23C    basis set group =>   1
Atom  24N    basis set group =>   3
Atom  25C    basis set group =>   1
Atom  26C    basis set group =>   1
Atom  27C    basis set group =>   1
Atom  28C    basis set group =>   1
Atom  29O    basis set group =>   2
Atom  30H    basis set group =>   4
Atom  31H    basis set group =>   4
Atom  32H    basis set group =>   4
Atom  33H    basis set group =>   4
Atom  34H    basis set group =>   4
Atom  35H    basis set group =>   4
Atom  36H    basis set group =>   4
Atom  37H    basis set group =>   4
Atom  38H    basis set group =>   4
Atom  39H    basis set group =>   4
Atom  40H    basis set group =>   4
Atom  41H    basis set group =>   4
Atom  42H    basis set group =>   4
Atom  43H    basis set group =>   4
Atom  44H    basis set group =>   4
Atom  45H    basis set group =>   4
Atom  46H    basis set group =>   4
Atom  47H    basis set group =>   4
Atom  48H    basis set group =>   4
Atom  49H    basis set group =>   4
Atom  50H    basis set group =>   4
Atom  51H    basis set group =>   4
Atom  52H    basis set group =>   4
Atom  53H    basis set group =>   4
Atom  54H    basis set group =>   4
Atom  55H    basis set group =>   4
---------------------------------
AUXILIARY/J BASIS SET INFORMATION
---------------------------------
There are 4 groups of distinct atoms

 Group   1 Type C   : 12s5p4d2f1g contracted to 6s4p3d1f1g pattern {711111/2111/211/2/1}
 Group   2 Type O   : 12s5p4d2f1g contracted to 6s4p3d1f1g pattern {711111/2111/211/2/1}
 Group   3 Type N   : 12s5p4d2f1g contracted to 6s4p3d1f1g pattern {711111/2111/211/2/1}
 Group   4 Type H   : 5s2p1d contracted to 3s1p1d pattern {311/2/1}

Atom   0C    basis set group =>   1
Atom   1C    basis set group =>   1
Atom   2C    basis set group =>   1
Atom   3C    basis set group =>   1
Atom   4C    basis set group =>   1
Atom   5C    basis set group =>   1
Atom   6C    basis set group =>   1
Atom   7O    basis set group =>   2
Atom   8C    basis set group =>   1
Atom   9C    basis set group =>   1
Atom  10C    basis set group =>   1
Atom  11C    basis set group =>   1
Atom  12C    basis set group =>   1
Atom  13C    basis set group =>   1
Atom  14N    basis set group =>   3
Atom  15C    basis set group =>   1
Atom  16O    basis set group =>   2
Atom  17C    basis set group =>   1
Atom  18C    basis set group =>   1
Atom  19C    basis set group =>   1
Atom  20C    basis set group =>   1
Atom  21C    basis set group =>   1
Atom  22C    basis set group =>   1
Atom  23C    basis set group =>   1
Atom  24N    basis set group =>   3
Atom  25C    basis set group =>   1
Atom  26C    basis set group =>   1
Atom  27C    basis set group =>   1
Atom  28C    basis set group =>   1
Atom  29O    basis set group =>   2
Atom  30H    basis set group =>   4
Atom  31H    basis set group =>   4
Atom  32H    basis set group =>   4
Atom  33H    basis set group =>   4
Atom  34H    basis set group =>   4
Atom  35H    basis set group =>   4
Atom  36H    basis set group =>   4
Atom  37H    basis set group =>   4
Atom  38H    basis set group =>   4
Atom  39H    basis set group =>   4
Atom  40H    basis set group =>   4
Atom  41H    basis set group =>   4
Atom  42H    basis set group =>   4
Atom  43H    basis set group =>   4
Atom  44H    basis set group =>   4
Atom  45H    basis set group =>   4
Atom  46H    basis set group =>   4
Atom  47H    basis set group =>   4
Atom  48H    basis set group =>   4
Atom  49H    basis set group =>   4
Atom  50H    basis set group =>   4
Atom  51H    basis set group =>   4
Atom  52H    basis set group =>   4
Atom  53H    basis set group =>   4
Atom  54H    basis set group =>   4
Atom  55H    basis set group =>   4


           ************************************************************
           *        Program running with 12 parallel MPI-processes    *
           *              working on a common directory               *
           ************************************************************
------------------------------------------------------------------------------
                           ORCA GTO INTEGRAL CALCULATION
                           -- RI-GTO INTEGRALS CHOSEN --
------------------------------------------------------------------------------
------------------------------------------------------------------------------
                   ___                                                        
                  /   \      - P O W E R E D   B Y -                         
                 /     \                                                     
                 |  |  |   _    _      __       _____    __    __             
                 |  |  |  | |  | |    /  \     |  _  \  |  |  /  |          
                  \  \/   | |  | |   /    \    | | | |  |  | /  /          
                 / \  \   | |__| |  /  /\  \   | |_| |  |  |/  /          
                |  |  |   |  __  | /  /__\  \  |    /   |      \           
                |  |  |   | |  | | |   __   |  |    \   |  |\   \          
                \     /   | |  | | |  |  |  |  | |\  \  |  | \   \       
                 \___/    |_|  |_| |__|  |__|  |_| \__\ |__|  \__/        
                                                                              
                      - O R C A' S   B I G   F R I E N D -                    
                                      &                                       
                       - I N T E G R A L  F E E D E R -                       
                                                                              
 v1 FN, 2020, v2 2021                                                         
------------------------------------------------------------------------------


Reading SHARK input file orca.SHARKINP.tmp ... ok
----------------------
SHARK INTEGRAL PACKAGE
----------------------

Number of atoms                             ...     56
Number of basis functions                   ...    502
Number of shells                            ...    262
Maximum angular momentum                    ...      2
Integral batch strategy                     ... SHARK/LIBINT Hybrid
RI-J (if used) integral strategy            ... SPLIT-RIJ (Revised 2003 algorithm where possible)
Printlevel                                  ...      1
Contraction scheme used                     ... SEGMENTED contraction
Coulomb Range Separation                    ... NOT USED
Exchange Range Separation                   ... NOT USED
Finite Nucleus Model                        ... NOT USED
Auxiliary Coulomb fitting basis             ... AVAILABLE
   # of basis functions in Aux-J            ...   1756
   # of shells in Aux-J                     ...    580
   Maximum angular momentum in Aux-J        ...      4
Auxiliary J/K fitting basis                 ... NOT available
Auxiliary Correlation fitting basis         ... NOT available
Auxiliary 'external' fitting basis          ... NOT available
Integral threshold                          ...     1.000000e-12
Primitive cut-off                           ...     1.000000e-14
Primitive pair pre-selection threshold      ...     1.000000e-14

Calculating pre-screening integrals         ... done (  0.1 sec) Dimension = 262
Organizing shell pair data                  ... done (  0.3 sec)
Shell pair information
Total number of shell pairs                 ...     34453
Shell pairs after pre-screening             ...     24392
Total number of primitive shell pairs       ...    122733
Primitive shell pairs kept                  ...     53805
          la=0 lb=0:   9356 shell pairs
          la=1 lb=0:   8356 shell pairs
          la=1 lb=1:   1688 shell pairs
          la=2 lb=0:   3201 shell pairs
          la=2 lb=1:   1495 shell pairs
          la=2 lb=2:    296 shell pairs

Calculating one electron integrals          ... done (  0.1 sec)
Calculating RI/J V-Matrix + Cholesky decomp.... done (  0.2 sec)
Calculating Nuclear repulsion               ... done (  0.0 sec) ENN=   3100.226998131962 Eh

SHARK setup successfully completed in   1.0 seconds

Maximum memory used throughout the entire GTOINT-calculation: 36.3 MB


           ************************************************************
           *        Program running with 12 parallel MPI-processes    *
           *              working on a common directory               *
           ************************************************************
-------------------------------------------------------------------------------
                                 ORCA SCF
-------------------------------------------------------------------------------

------------
SCF SETTINGS
------------
Hamiltonian:
 Density Functional     Method          .... DFT(GTOs)
 Exchange Functional    Exchange        .... PBE
   PBE kappa parameter   XKappa         ....  1.024500
   PBE mue parameter    XMuePBE         ....  0.123457
 Correlation Functional Correlation     .... PBE
   PBE beta parameter  CBetaPBE         ....  0.030000
 LDA part of GGA corr.  LDAOpt          .... PW91-LDA
 Gradients option       PostSCFGGA      .... off
 Hybrid DFT is turned on
   Fraction HF Exchange ScalHFX         ....  0.420000
   Scaling of DF-GGA-X  ScalDFX         ....  0.580000
   Scaling of DF-GGA-C  ScalDFC         ....  1.000000
   Scaling of DF-LDA-C  ScalLDAC        ....  1.000000
   Perturbative correction              ....  0.000000
   Density functional embedding theory  .... OFF
 RI-approximation to the Coulomb term is turned on
   Number of AuxJ basis functions       .... 1756
   RIJ-ON(X) (HFX calculated with O(N)) .... on
   Number of AuxJ basis functions       .... 1756
   RIJ-COSX (HFX calculated with COS-X)).... on


General Settings:
 Integral files         IntName         .... orca
 Hartree-Fock type      HFTyp           .... RHF
 Total Charge           Charge          ....    0
 Multiplicity           Mult            ....    1
 Number of Electrons    NEL             ....  214
 Basis Dimension        Dim             ....  502
 Nuclear Repulsion      ENuc            ....   3100.2269981320 Eh

Convergence Acceleration:
 DIIS                   CNVDIIS         .... on
   Start iteration      DIISMaxIt       ....    12
   Startup error        DIISStart       ....  0.200000
   # of expansion vecs  DIISMaxEq       ....     5
   Bias factor          DIISBfac        ....   1.050
   Max. coefficient     DIISMaxC        ....  10.000
 Trust-Rad. Augm. Hess. CNVTRAH         .... auto
   Auto Start mean grad. ratio tolernc. ....  1.125000
   Auto Start start iteration           ....    20
   Auto Start num. interpolation iter.  ....    10
   Max. Number of Micro iterations      ....    16
   Max. Number of Macro iterations      .... Maxiter - #DIIS iter
   Number of Davidson start vectors     ....     2
   Converg. threshold I  (grad. norm)   ....   2.000e-06
   Converg. threshold II (energy diff.) ....   1.000e-09
   Grad. Scal. Fac. for Micro threshold ....   0.100
   Minimum threshold for Micro iter.    ....   0.010
   NR start threshold (gradient norm)   ....   0.001
   Initial trust radius                 ....   0.400
   Minimum AH scaling param. (alpha)    ....   1.000
   Maximum AH scaling param. (alpha)    .... 1000.000
   Orbital update algorithm             .... Taylor
   White noise on init. David. guess    .... on
   Maximum white noise                  ....   0.010
   Quad. conv. algorithm                .... NR
   COSX micro iterations for RIJONX calc.... off
 SOSCF                  CNVSOSCF        .... on
   Start iteration      SOSCFMaxIt      ....   150
   Startup grad/error   SOSCFStart      ....  0.003300
 Level Shifting         CNVShift        .... on
   Level shift para.    LevelShift      ....    0.2500
   Turn off err/grad.   ShiftErr        ....    0.0010
 Zerner damping         CNVZerner       .... off
 Static damping         CNVDamp         .... on
   Fraction old density DampFac         ....    0.7000
   Max. Damping (<1)    DampMax         ....    0.9800
   Min. Damping (>=0)   DampMin         ....    0.0000
   Turn off err/grad.   DampErr         ....    0.1000
 Fernandez-Rico         CNVRico         .... off

SCF Procedure:
 Maximum # iterations   MaxIter         ....   125
 SCF integral mode      SCFMode         .... Direct
   Integral package                     .... SHARK and LIBINT hybrid scheme
 Reset frequency        DirectResetFreq ....    20
 Integral Threshold     Thresh          ....  1.000e-12 Eh
 Primitive CutOff       TCut            ....  1.000e-14 Eh

Convergence Tolerance:
 Convergence Check Mode ConvCheckMode   .... Total+1el-Energy
 Convergence forced     ConvForced      .... 0
 Energy Change          TolE            ....  1.000e-09 Eh
 1-El. energy change                    ....  1.000e-06 Eh
 Orbital Gradient       TolG            ....  2.000e-06
 Orbital Rotation angle TolX            ....  2.000e-06
 DIIS Error             TolErr          ....  1.000e-08


Diagonalization of the overlap matrix:
Smallest eigenvalue                        ... 4.053e-04
Time for diagonalization                   ...    0.084 sec
Threshold for overlap eigenvalues          ... 1.000e-08
Number of eigenvalues below threshold      ... 0
Time for construction of square roots      ...    0.041 sec
Total time needed                          ...    0.129 sec

--------------------------------
INITIAL GUESS: MINIMAL BASIS EHT
--------------------------------
The minimal basis has 176 functions
EHT matrix was diagonalized
Basis set overlap was calculated now projecting the orbitals
Using GuessMode=FMatrix for the initial guess
C*T matrix was formed
Effective Fockian was calculated
Effective Fockian was diagonalized
Initial density was built
                      ------------------
                      INITIAL GUESS DONE
                      ------------------
-------------------
DFT GRID GENERATION
-------------------

General Integration Accuracy     IntAcc      ... 4.159
Radial Grid Type                 RadialGrid  ... OptM3 with GC (2021)
Angular Grid (max. ang.)         AngularGrid ... 3 (Lebedev-194)
Angular grid pruning method      GridPruning ... 4 (adaptive)
Weight generation scheme         WeightScheme... Becke
Basis function cutoff            BFCut       ... 1.0000e-12
Integration weight cutoff        WCut        ... 1.0000e-14
Angular grids for H and He will be reduced by one unit
Partially contracted basis set               ... off
Rotationally invariant grid construction     ... off

Total number of grid points                  ...   131271
Total number of batches                      ...     2080
Average number of points per batch           ...       63
Average number of grid points per atom       ...     2344
Time for grid setup =    1.455 sec

--------------------
COSX GRID GENERATION
--------------------

GRIDX 1
-------
General Integration Accuracy     IntAcc      ... 3.816
Radial Grid Type                 RadialGrid  ... OptM3 with GC (2021)
Angular Grid (max. ang.)         AngularGrid ... 1 (Lebedev-50)
Angular grid pruning method      GridPruning ... 4 (adaptive)
Weight generation scheme         WeightScheme... Becke
Basis function cutoff            BFCut       ... 1.0000e-12
Integration weight cutoff        WCut        ... 1.0000e-14
Angular grids for H and He will be reduced by one unit
Partially contracted basis set               ... on
Rotationally invariant grid construction     ... off

Total number of grid points                  ...    32894
Total number of batches                      ...      544
Average number of points per batch           ...       60
Average number of grid points per atom       ...      587
UseSFitting                                  ... on

GRIDX 2
-------
General Integration Accuracy     IntAcc      ... 4.020
Radial Grid Type                 RadialGrid  ... OptM3 with GC (2021)
Angular Grid (max. ang.)         AngularGrid ... 2 (Lebedev-110)
Angular grid pruning method      GridPruning ... 4 (adaptive)
Weight generation scheme         WeightScheme... Becke
Basis function cutoff            BFCut       ... 1.0000e-12
Integration weight cutoff        WCut        ... 1.0000e-14
Angular grids for H and He will be reduced by one unit
Partially contracted basis set               ... on
Rotationally invariant grid construction     ... off

Total number of grid points                  ...    70331
Total number of batches                      ...     1127
Average number of points per batch           ...       62
Average number of grid points per atom       ...     1256
UseSFitting                                  ... on

GRIDX 3
-------
General Integration Accuracy     IntAcc      ... 4.338
Radial Grid Type                 RadialGrid  ... OptM3 with GC (2021)
Angular Grid (max. ang.)         AngularGrid ... 3 (Lebedev-194)
Angular grid pruning method      GridPruning ... 4 (adaptive)
Weight generation scheme         WeightScheme... Becke
Basis function cutoff            BFCut       ... 1.0000e-12
Integration weight cutoff        WCut        ... 1.0000e-14
Angular grids for H and He will be reduced by one unit
Partially contracted basis set               ... on
Rotationally invariant grid construction     ... off

Total number of grid points                  ...   153082
Total number of batches                      ...     2420
Average number of points per batch           ...       63
Average number of grid points per atom       ...     2734
UseSFitting                                  ... on

Time for X-Grid setup             =    3.440 sec


--------------------
CPCM SOLVATION MODEL
--------------------
CPCM parameters:
  Epsilon                                         ...       9.0800
  Refrac                                          ...       1.4240
  Rsolv                                           ...       1.3000
  Surface type                                    ... GAUSSIAN VDW
  Epsilon function type                           ...         CPCM
Radii:
 Radius for C  used is    3.8550 Bohr (=   2.0400 Ang.)
 Radius for O  used is    3.4469 Bohr (=   1.8240 Ang.)
 Radius for N  used is    3.5149 Bohr (=   1.8600 Ang.)
 Radius for H  used is    2.4944 Bohr (=   1.3200 Ang.)
Calculating surface                               ...        done! (  0.0s)
GEPOL surface points                              ...         2778
GEPOL Volume                                      ...    3134.2993
GEPOL Surface-area                                ...    1482.2738
Calculating surface distance matrix               ...        done! (  0.2s)
Performing Cholesky decomposition & store         ...        done! (  0.7s)
Overall time for CPCM initialization              ...                 0.9s
--------------
SCF ITERATIONS
--------------
ITER       Energy         Delta-E        Max-DP      RMS-DP      [F,P]     Damp
               ***  Starting incremental Fock matrix formation  ***
  0  -1297.0952526586   0.000000000000 0.25121850  0.00375451  0.5575104 0.7000
  1  -1298.3694782328  -1.274225574203 0.15055771  0.00236050  0.2961318 0.7000
  2  -1299.0896173019  -0.720139069083 0.08161876  0.00157140  0.2110067 0.7000
                               ***Turning on DIIS***
  3  -1299.5938519103  -0.504234608388 0.05967506  0.00113263  0.1495040 0.7000
  4  -1299.9557950429  -0.361943132634 0.04516742  0.00084853  0.1053943 0.7000
  5  -1300.2121249306  -0.256329887642 0.10377621  0.00205868  0.0735950 0.0000
  6  -1300.8210672106  -0.608942280040 0.00402730  0.00009058  0.0044216 0.0000
                      *** Initiating the SOSCF procedure ***
                           *** Shutting down DIIS ***
                      *** Re-Reading the Fockian *** 
                      *** Removing any level shift *** 
ITER      Energy       Delta-E        Grad      Rot      Max-DP    RMS-DP
  7  -1300.82141822  -0.0003510144  0.000745  0.000745  0.002105  0.000043
               *** Restarting incremental Fock matrix formation ***
  8  -1300.82163222  -0.0002139937  0.000822  0.002293  0.002276  0.000036
  9  -1300.82165148  -0.0000192658  0.000333  0.001102  0.001960  0.000029
 10  -1300.82166162  -0.0000101342  0.000087  0.000348  0.000772  0.000011
 11  -1300.82166290  -0.0000012855  0.000040  0.000098  0.000186  0.000003
 12  -1300.82166298  -0.0000000731  0.000029  0.000072  0.000124  0.000002
 13  -1300.82166307  -0.0000000967  0.000003  0.000012  0.000021  0.000000
 14  -1300.82166307   0.0000000007  0.000004  0.000006  0.000014  0.000000
 15  -1300.82166308  -0.0000000022  0.000001  0.000004  0.000003  0.000000
 16  -1300.82166308  -0.0000000005  0.000001  0.000002  0.000001  0.000000
                  ***Gradient check signals convergence***
              ***Rediagonalizing the Fockian in SOSCF/NRSCF***

               *****************************************************
               *                     SUCCESS                       *
               *           SCF CONVERGED AFTER  17 CYCLES          *
               *****************************************************

Old exchange energy                            =    -74.336873865 Eh
New exchange energy                            =    -74.336943875 Eh
Exchange energy change after final integration =     -0.000070010 Eh
Total energy after final integration           =  -1300.821733086 Eh
Final COS-X integration done in                =    31.132 sec

----------------
TOTAL SCF ENERGY
----------------

Total Energy       :        -1300.82173309 Eh          -35397.15891 eV

Components:
Nuclear Repulsion  :         3100.22699813 Eh           84361.46547 eV
Electronic Energy  :        -4401.04873122 Eh         -119758.62439 eV
One Electron Energy:        -7936.53239459 Eh         -215964.02586 eV
Two Electron Energy:         3535.48366337 Eh           96205.40147 eV
Max COSX asymmetry :            0.00000939 Eh               0.00026 eV
CPCM Dielectric    :           -0.02416772 Eh              -0.65764 eV

Virial components:
Potential Energy   :        -2591.72104898 Eh          -70524.31513 eV
Kinetic Energy     :         1290.89931590 Eh           35127.15622 eV
Virial Ratio       :            2.00768644


DFT components:
N(Alpha)           :      107.000103525771 electrons
N(Beta)            :      107.000103525771 electrons
N(Total)           :      214.000207051542 electrons
E(X)               :      -98.767360496919 Eh       
E(C)               :       -9.434436731976 Eh       
E(XC)              :     -108.201797228895 Eh       
DFET-embed. en.    :        0.000000000000 Eh       
CPCM Solvation Model Properties:
Surface-charge          :           -0.02611263
Charge-correction       :           -0.00019172 Eh              -0.00522 eV
Free-energy (cav+disp)  :  This term is not implemented in the current solvation scheme

---------------
SCF CONVERGENCE
---------------

  Last Energy change         ...    2.5761e-10  Tolerance :   1.0000e-09
  Last MAX-Density change    ...    1.4433e-15  Tolerance :   1.0000e-08
  Last RMS-Density change    ...    2.8035e-17  Tolerance :   1.0000e-09
  Last Orbital Gradient      ...    2.2634e-07  Tolerance :   2.0000e-06
  Last Orbital Rotation      ...    1.1109e-06  Tolerance :   2.0000e-06

             **** THE GBW FILE WAS UPDATED (orca.gbw) ****
             **** DENSITY orca.scfp WAS UPDATED ****
             **** ENERGY FILE WAS UPDATED (orca.en.tmp) ****
             **** THE GBW FILE WAS UPDATED (orca.gbw) ****
             **** DENSITY orca.scfp WAS UPDATED ****
----------------
ORBITAL ENERGIES
----------------

  NO   OCC          E(Eh)            E(eV) 
   0   2.0000     -19.587621      -533.0063 
   1   2.0000     -19.498877      -530.5914 
   2   2.0000     -19.457109      -529.4549 
   3   2.0000     -14.658348      -398.8739 
   4   2.0000     -14.646288      -398.5457 
   5   2.0000     -10.555355      -287.2258 
   6   2.0000     -10.553444      -287.1738 
   7   2.0000     -10.543696      -286.9086 
   8   2.0000     -10.526438      -286.4389 
   9   2.0000     -10.489186      -285.4252 
  10   2.0000     -10.479069      -285.1500 
  11   2.0000     -10.477890      -285.1179 
  12   2.0000     -10.469548      -284.8909 
  13   2.0000     -10.466335      -284.8035 
  14   2.0000     -10.465068      -284.7690 
  15   2.0000     -10.464205      -284.7455 
  16   2.0000     -10.460218      -284.6370 
  17   2.0000     -10.458597      -284.5929 
  18   2.0000     -10.458499      -284.5902 
  19   2.0000     -10.458351      -284.5862 
  20   2.0000     -10.458338      -284.5858 
  21   2.0000     -10.457001      -284.5495 
  22   2.0000     -10.453225      -284.4467 
  23   2.0000     -10.451334      -284.3953 
  24   2.0000     -10.445358      -284.2326 
  25   2.0000     -10.438591      -284.0485 
  26   2.0000     -10.434930      -283.9489 
  27   2.0000     -10.434035      -283.9245 
  28   2.0000     -10.424861      -283.6749 
  29   2.0000     -10.423247      -283.6310 
  30   2.0000      -1.270851       -34.5816 
  31   2.0000      -1.169515       -31.8241 
  32   2.0000      -1.145390       -31.1676 
  33   2.0000      -1.048079       -28.5197 
  34   2.0000      -1.029552       -28.0155 
  35   2.0000      -0.980600       -26.6835 
  36   2.0000      -0.968725       -26.3604 
  37   2.0000      -0.955454       -25.9992 
  38   2.0000      -0.904794       -24.6207 
  39   2.0000      -0.893293       -24.3077 
  40   2.0000      -0.879711       -23.9381 
  41   2.0000      -0.854240       -23.2451 
  42   2.0000      -0.846163       -23.0253 
  43   2.0000      -0.844249       -22.9732 
  44   2.0000      -0.782645       -21.2969 
  45   2.0000      -0.770911       -20.9776 
  46   2.0000      -0.766465       -20.8566 
  47   2.0000      -0.765664       -20.8348 
  48   2.0000      -0.755715       -20.5641 
  49   2.0000      -0.732702       -19.9378 
  50   2.0000      -0.710722       -19.3397 
  51   2.0000      -0.706602       -19.2276 
  52   2.0000      -0.700212       -19.0537 
  53   2.0000      -0.685271       -18.6472 
  54   2.0000      -0.650676       -17.7058 
  55   2.0000      -0.644243       -17.5308 
  56   2.0000      -0.637953       -17.3596 
  57   2.0000      -0.612343       -16.6627 
  58   2.0000      -0.596630       -16.2351 
  59   2.0000      -0.583695       -15.8831 
  60   2.0000      -0.574669       -15.6375 
  61   2.0000      -0.566319       -15.4103 
  62   2.0000      -0.564851       -15.3704 
  63   2.0000      -0.552821       -15.0430 
  64   2.0000      -0.546516       -14.8715 
  65   2.0000      -0.542326       -14.7574 
  66   2.0000      -0.533007       -14.5039 
  67   2.0000      -0.524516       -14.2728 
  68   2.0000      -0.519995       -14.1498 
  69   2.0000      -0.514866       -14.0102 
  70   2.0000      -0.509824       -13.8730 
  71   2.0000      -0.500428       -13.6173 
  72   2.0000      -0.496544       -13.5117 
  73   2.0000      -0.491128       -13.3643 
  74   2.0000      -0.487646       -13.2695 
  75   2.0000      -0.483650       -13.1608 
  76   2.0000      -0.475108       -12.9283 
  77   2.0000      -0.469432       -12.7739 
  78   2.0000      -0.456393       -12.4191 
  79   2.0000      -0.450418       -12.2565 
  80   2.0000      -0.449371       -12.2280 
  81   2.0000      -0.447275       -12.1710 
  82   2.0000      -0.437641       -11.9088 
  83   2.0000      -0.437114       -11.8945 
  84   2.0000      -0.433443       -11.7946 
  85   2.0000      -0.426917       -11.6170 
  86   2.0000      -0.424830       -11.5602 
  87   2.0000      -0.423551       -11.5254 
  88   2.0000      -0.419557       -11.4167 
  89   2.0000      -0.417761       -11.3679 
  90   2.0000      -0.417457       -11.3596 
  91   2.0000      -0.408065       -11.1040 
  92   2.0000      -0.402511       -10.9529 
  93   2.0000      -0.401845       -10.9348 
  94   2.0000      -0.388894       -10.5823 
  95   2.0000      -0.380782       -10.3616 
  96   2.0000      -0.373376       -10.1601 
  97   2.0000      -0.364866        -9.9285 
  98   2.0000      -0.351583        -9.5671 
  99   2.0000      -0.346404        -9.4261 
 100   2.0000      -0.327898        -8.9225 
 101   2.0000      -0.306218        -8.3326 
 102   2.0000      -0.304170        -8.2769 
 103   2.0000      -0.303004        -8.2452 
 104   2.0000      -0.300370        -8.1735 
 105   2.0000      -0.296447        -8.0667 
 106   2.0000      -0.282207        -7.6792 
 107   0.0000      -0.054413        -1.4806 
 108   0.0000      -0.007965        -0.2167 
 109   0.0000       0.011524         0.3136 
 110   0.0000       0.017699         0.4816 
 111   0.0000       0.048280         1.3138 
 112   0.0000       0.061945         1.6856 
 113   0.0000       0.091307         2.4846 
 114   0.0000       0.114940         3.1277 
 115   0.0000       0.136253         3.7076 
 116   0.0000       0.142389         3.8746 
 117   0.0000       0.151656         4.1268 
 118   0.0000       0.155316         4.2264 
 119   0.0000       0.161530         4.3955 
 120   0.0000       0.166047         4.5184 
 121   0.0000       0.173212         4.7134 
 122   0.0000       0.184276         5.0144 
 123   0.0000       0.187429         5.1002 
 124   0.0000       0.190719         5.1897 
 125   0.0000       0.192063         5.2263 
 126   0.0000       0.198948         5.4136 
 127   0.0000       0.203900         5.5484 
 128   0.0000       0.206543         5.6203 
 129   0.0000       0.209696         5.7061 
 130   0.0000       0.212304         5.7771 
 131   0.0000       0.216076         5.8797 
 132   0.0000       0.219382         5.9697 
 133   0.0000       0.221050         6.0151 
 134   0.0000       0.222380         6.0513 
 135   0.0000       0.225865         6.1461 
 136   0.0000       0.226498         6.1633 
 137   0.0000       0.230207         6.2643 
 138   0.0000       0.235289         6.4025 
 139   0.0000       0.238239         6.4828 
 140   0.0000       0.243582         6.6282 
 141   0.0000       0.246367         6.7040 
 142   0.0000       0.252319         6.8660 
 143   0.0000       0.255544         6.9537 
 144   0.0000       0.259969         7.0741 
 145   0.0000       0.261548         7.1171 
 146   0.0000       0.266751         7.2587 
 147   0.0000       0.275987         7.5100 
 148   0.0000       0.281677         7.6648 
 149   0.0000       0.286741         7.8026 
 150   0.0000       0.294522         8.0143 
 151   0.0000       0.300778         8.1846 
 152   0.0000       0.302362         8.2277 
 153   0.0000       0.306662         8.3447 
 154   0.0000       0.308755         8.4017 
 155   0.0000       0.311549         8.4777 
 156   0.0000       0.314210         8.5501 
 157   0.0000       0.323066         8.7911 
 158   0.0000       0.327711         8.9175 
 159   0.0000       0.329816         8.9748 
 160   0.0000       0.336179         9.1479 
 161   0.0000       0.341254         9.2860 
 162   0.0000       0.356619         9.7041 
 163   0.0000       0.362693         9.8694 
 164   0.0000       0.378615        10.3026 
 165   0.0000       0.383544        10.4368 
 166   0.0000       0.392214        10.6727 
 167   0.0000       0.404621        11.0103 
 168   0.0000       0.418806        11.3963 
 169   0.0000       0.451552        12.2874 
 170   0.0000       0.459926        12.5152 
 171   0.0000       0.472468        12.8565 
 172   0.0000       0.480999        13.0886 
 173   0.0000       0.487714        13.2714 
 174   0.0000       0.499118        13.5817 
 175   0.0000       0.505134        13.7454 
 176   0.0000       0.509680        13.8691 
 177   0.0000       0.512999        13.9594 
 178   0.0000       0.519143        14.1266 
 179   0.0000       0.522415        14.2156 
 180   0.0000       0.528764        14.3884 
 181   0.0000       0.530474        14.4349 
 182   0.0000       0.536798        14.6070 
 183   0.0000       0.542427        14.7602 
 184   0.0000       0.551716        15.0129 
 185   0.0000       0.556777        15.1507 
 186   0.0000       0.561626        15.2826 
 187   0.0000       0.565935        15.3999 
 188   0.0000       0.569676        15.5017 
 189   0.0000       0.575874        15.6703 
 190   0.0000       0.586969        15.9722 
 191   0.0000       0.593744        16.1566 
 192   0.0000       0.594776        16.1847 
 193   0.0000       0.600645        16.3444 
 194   0.0000       0.604644        16.4532 
 195   0.0000       0.608825        16.5670 
 196   0.0000       0.613700        16.6996 
 197   0.0000       0.618165        16.8211 
 198   0.0000       0.621442        16.9103 
 199   0.0000       0.626864        17.0578 
 200   0.0000       0.628527        17.1031 
 201   0.0000       0.631993        17.1974 
 202   0.0000       0.632925        17.2228 
 203   0.0000       0.640185        17.4203 
 204   0.0000       0.644198        17.5295 
 205   0.0000       0.648832        17.6556 
 206   0.0000       0.653156        17.7733 
 207   0.0000       0.662668        18.0321 
 208   0.0000       0.669412        18.2156 
 209   0.0000       0.673101        18.3160 
 210   0.0000       0.684184        18.6176 
 211   0.0000       0.686749        18.6874 
 212   0.0000       0.693608        18.8740 
 213   0.0000       0.695004        18.9120 
 214   0.0000       0.699234        19.0271 
 215   0.0000       0.707636        19.2558 
 216   0.0000       0.709755        19.3134 
 217   0.0000       0.714584        19.4448 
 218   0.0000       0.718030        19.5386 
 219   0.0000       0.730228        19.8705 
 220   0.0000       0.736181        20.0325 
 221   0.0000       0.737709        20.0741 
 222   0.0000       0.745981        20.2992 
 223   0.0000       0.750913        20.4334 
 224   0.0000       0.756843        20.5948 
 225   0.0000       0.763419        20.7737 
 226   0.0000       0.769049        20.9269 
 227   0.0000       0.770418        20.9641 
 228   0.0000       0.788876        21.4664 
 229   0.0000       0.794745        21.6261 
 230   0.0000       0.812980        22.1223 
 231   0.0000       0.836139        22.7525 
 232   0.0000       0.839230        22.8366 
 233   0.0000       0.855579        23.2815 
 234   0.0000       0.862875        23.4800 
 235   0.0000       0.871382        23.7115 
 236   0.0000       0.877564        23.8797 
 237   0.0000       0.901484        24.5306 
 238   0.0000       0.903525        24.5862 
 239   0.0000       0.912581        24.8326 
 240   0.0000       0.930900        25.3311 
 241   0.0000       0.938661        25.5423 
 242   0.0000       0.945058        25.7163 
 243   0.0000       0.949338        25.8328 
 244   0.0000       0.954480        25.9727 
 245   0.0000       0.957218        26.0472 
 246   0.0000       0.964251        26.2386 
 247   0.0000       0.972850        26.4726 
 248   0.0000       0.980606        26.6836 
 249   0.0000       0.981069        26.6962 
 250   0.0000       0.989092        26.9146 
 251   0.0000       0.991918        26.9915 
 252   0.0000       0.996722        27.1222 
 253   0.0000       0.999476        27.1971 
 254   0.0000       1.007454        27.4142 
 255   0.0000       1.012542        27.5527 
 256   0.0000       1.013208        27.5708 
 257   0.0000       1.018644        27.7187 
 258   0.0000       1.032126        28.0856 
 259   0.0000       1.036922        28.2161 
 260   0.0000       1.040441        28.3118 
 261   0.0000       1.046145        28.4671 
 262   0.0000       1.050304        28.5802 
 263   0.0000       1.051390        28.6098 
 264   0.0000       1.057266        28.7697 
 265   0.0000       1.059465        28.8295 
 266   0.0000       1.064226        28.9591 
 267   0.0000       1.068804        29.0836 
 268   0.0000       1.069496        29.1025 
 269   0.0000       1.079427        29.3727 
 270   0.0000       1.085266        29.5316 
 271   0.0000       1.089052        29.6346 
 272   0.0000       1.094055        29.7707 
 273   0.0000       1.103038        30.0152 
 274   0.0000       1.106802        30.1176 
 275   0.0000       1.110375        30.2148 
 276   0.0000       1.118775        30.4434 
 277   0.0000       1.122096        30.5338 
 278   0.0000       1.125362        30.6227 
 279   0.0000       1.127797        30.6889 
 280   0.0000       1.137661        30.9573 
 281   0.0000       1.144436        31.1417 
 282   0.0000       1.151563        31.3356 
 283   0.0000       1.161604        31.6088 
 284   0.0000       1.167274        31.7631 
 285   0.0000       1.175126        31.9768 
 286   0.0000       1.188702        32.3462 
 287   0.0000       1.201473        32.6938 
 288   0.0000       1.208095        32.8739 
 289   0.0000       1.219810        33.1927 
 290   0.0000       1.232075        33.5265 
 291   0.0000       1.242525        33.8108 
 292   0.0000       1.253042        34.0970 
 293   0.0000       1.257483        34.2178 
 294   0.0000       1.266661        34.4676 
 295   0.0000       1.282075        34.8870 
 296   0.0000       1.284452        34.9517 
 297   0.0000       1.303014        35.4568 
 298   0.0000       1.308520        35.6066 
 299   0.0000       1.311754        35.6946 
 300   0.0000       1.326131        36.0859 
 301   0.0000       1.345695        36.6182 
 302   0.0000       1.352841        36.8127 
 303   0.0000       1.363034        37.0901 
 304   0.0000       1.369405        37.2634 
 305   0.0000       1.372081        37.3362 
 306   0.0000       1.399261        38.0758 
 307   0.0000       1.408113        38.3167 
 308   0.0000       1.414757        38.4975 
 309   0.0000       1.430150        38.9164 
 310   0.0000       1.436761        39.0963 
 311   0.0000       1.453954        39.5641 
 312   0.0000       1.464468        39.8502 
 313   0.0000       1.474791        40.1311 
 314   0.0000       1.485860        40.4323 
 315   0.0000       1.489501        40.5314 
 316   0.0000       1.492282        40.6071 
 317   0.0000       1.509117        41.0652 
 318   0.0000       1.519318        41.3427 
 319   0.0000       1.522459        41.4282 
 320   0.0000       1.533050        41.7164 
 321   0.0000       1.540392        41.9162 
 322   0.0000       1.543522        42.0014 
 323   0.0000       1.551589        42.2209 
 324   0.0000       1.554043        42.2877 
 325   0.0000       1.557996        42.3952 
 326   0.0000       1.565224        42.5919 
 327   0.0000       1.576818        42.9074 
 328   0.0000       1.589325        43.2477 
 329   0.0000       1.609786        43.8045 
 330   0.0000       1.628254        44.3071 
 331   0.0000       1.640826        44.6491 
 332   0.0000       1.649350        44.8811 
 333   0.0000       1.688621        45.9497 
 334   0.0000       1.698530        46.2194 
 335   0.0000       1.722335        46.8671 
 336   0.0000       1.724375        46.9226 
 337   0.0000       1.739288        47.3284 
 338   0.0000       1.762687        47.9652 
 339   0.0000       1.765766        48.0489 
 340   0.0000       1.783520        48.5320 
 341   0.0000       1.791675        48.7539 
 342   0.0000       1.815600        49.4050 
 343   0.0000       1.823520        49.6205 
 344   0.0000       1.836274        49.9675 
 345   0.0000       1.848338        50.2958 
 346   0.0000       1.850005        50.3412 
 347   0.0000       1.858377        50.5690 
 348   0.0000       1.867070        50.8055 
 349   0.0000       1.873776        50.9880 
 350   0.0000       1.878101        51.1057 
 351   0.0000       1.884953        51.2922 
 352   0.0000       1.889647        51.4199 
 353   0.0000       1.900972        51.7281 
 354   0.0000       1.905763        51.8585 
 355   0.0000       1.920196        52.2512 
 356   0.0000       1.923442        52.3395 
 357   0.0000       1.928776        52.4847 
 358   0.0000       1.942846        52.8675 
 359   0.0000       1.944224        52.9050 
 360   0.0000       1.958701        53.2990 
 361   0.0000       1.974845        53.7383 
 362   0.0000       1.979724        53.8710 
 363   0.0000       1.988416        54.1076 
 364   0.0000       1.995013        54.2871 
 365   0.0000       2.012428        54.7609 
 366   0.0000       2.018843        54.9355 
 367   0.0000       2.026267        55.1375 
 368   0.0000       2.039870        55.5077 
 369   0.0000       2.044416        55.6314 
 370   0.0000       2.048688        55.7476 
 371   0.0000       2.059765        56.0490 
 372   0.0000       2.064989        56.1912 
 373   0.0000       2.072082        56.3842 
 374   0.0000       2.075660        56.4816 
 375   0.0000       2.077068        56.5199 
 376   0.0000       2.090991        56.8988 
 377   0.0000       2.097093        57.0648 
 378   0.0000       2.109296        57.3969 
 379   0.0000       2.126389        57.8620 
 380   0.0000       2.138688        58.1967 
 381   0.0000       2.139610        58.2217 
 382   0.0000       2.154945        58.6390 
 383   0.0000       2.160472        58.7894 
 384   0.0000       2.167887        58.9912 
 385   0.0000       2.176654        59.2298 
 386   0.0000       2.185074        59.4589 
 387   0.0000       2.192842        59.6703 
 388   0.0000       2.208557        60.0979 
 389   0.0000       2.216698        60.3194 
 390   0.0000       2.218309        60.3632 
 391   0.0000       2.227359        60.6095 
 392   0.0000       2.235705        60.8366 
 393   0.0000       2.242473        61.0208 
 394   0.0000       2.251051        61.2542 
 395   0.0000       2.266902        61.6855 
 396   0.0000       2.277914        61.9852 
 397   0.0000       2.285227        62.1842 
 398   0.0000       2.286865        62.2288 
 399   0.0000       2.293902        62.4202 
 400   0.0000       2.308719        62.8234 
 401   0.0000       2.313497        62.9535 
 402   0.0000       2.317494        63.0622 
 403   0.0000       2.319949        63.1290 
 404   0.0000       2.326306        63.3020 
 405   0.0000       2.329737        63.3954 
 406   0.0000       2.342342        63.7384 
 407   0.0000       2.346734        63.8579 
 408   0.0000       2.350718        63.9663 
 409   0.0000       2.357855        64.1605 
 410   0.0000       2.362402        64.2842 
 411   0.0000       2.371544        64.5330 
 412   0.0000       2.379737        64.7559 
 413   0.0000       2.392476        65.1026 
 414   0.0000       2.397706        65.2449 
 415   0.0000       2.419992        65.8513 
 416   0.0000       2.430827        66.1462 
 417   0.0000       2.445706        66.5510 
 418   0.0000       2.459139        66.9166 
 419   0.0000       2.480689        67.5030 
 420   0.0000       2.487764        67.6955 
 421   0.0000       2.513030        68.3830 
 422   0.0000       2.528295        68.7984 
 423   0.0000       2.534057        68.9552 
 424   0.0000       2.558249        69.6135 
 425   0.0000       2.569684        69.9247 
 426   0.0000       2.587187        70.4009 
 427   0.0000       2.603664        70.8493 
 428   0.0000       2.609235        71.0009 
 429   0.0000       2.627423        71.4958 
 430   0.0000       2.638565        71.7990 
 431   0.0000       2.648056        72.0573 
 432   0.0000       2.658046        72.3291 
 433   0.0000       2.667370        72.5828 
 434   0.0000       2.673786        72.7574 
 435   0.0000       2.680881        72.9505 
 436   0.0000       2.713112        73.8275 
 437   0.0000       2.714454        73.8641 
 438   0.0000       2.718439        73.9725 
 439   0.0000       2.736576        74.4660 
 440   0.0000       2.737964        74.5038 
 441   0.0000       2.749632        74.8213 
 442   0.0000       2.758520        75.0632 
 443   0.0000       2.769243        75.3549 
 444   0.0000       2.789475        75.9055 
 445   0.0000       2.800794        76.2135 
 446   0.0000       2.808818        76.4318 
 447   0.0000       2.813348        76.5551 
 448   0.0000       2.830749        77.0286 
 449   0.0000       2.844868        77.4128 
 450   0.0000       2.848555        77.5131 
 451   0.0000       2.867379        78.0253 
 452   0.0000       2.871668        78.1421 
 453   0.0000       2.883285        78.4582 
 454   0.0000       2.906467        79.0890 
 455   0.0000       2.906952        79.1022 
 456   0.0000       2.940143        80.0053 
 457   0.0000       2.943524        80.0974 
 458   0.0000       2.947400        80.2028 
 459   0.0000       3.000228        81.6404 
 460   0.0000       3.010615        81.9230 
 461   0.0000       3.065416        83.4142 
 462   0.0000       3.085643        83.9646 
 463   0.0000       3.114132        84.7398 
 464   0.0000       3.163677        86.0880 
 465   0.0000       3.191248        86.8383 
 466   0.0000       3.239759        88.1583 
 467   0.0000       3.262526        88.7778 
 468   0.0000       3.287494        89.4573 
 469   0.0000       3.389633        92.2366 
 470   0.0000       3.490357        94.9774 
 471   0.0000       3.567356        97.0727 
 472   0.0000      13.245294       360.4228 
 473   0.0000      13.360009       363.5443 
 474   0.0000      13.500245       367.3603 
 475   0.0000      13.656219       371.6046 
 476   0.0000      13.670881       372.0036 
 477   0.0000      13.735745       373.7686 
 478   0.0000      13.746469       374.0604 
 479   0.0000      13.768600       374.6627 
 480   0.0000      13.773896       374.8068 
 481   0.0000      13.914734       378.6392 
 482   0.0000      13.924220       378.8973 
 483   0.0000      13.940074       379.3287 
 484   0.0000      13.982441       380.4816 
 485   0.0000      14.020856       381.5269 
 486   0.0000      14.095607       383.5610 
 487   0.0000      14.120557       384.2399 
 488   0.0000      14.148375       384.9968 
 489   0.0000      14.160916       385.3381 
 490   0.0000      14.192948       386.2098 
 491   0.0000      14.211474       386.7139 
 492   0.0000      14.240421       387.5016 
 493   0.0000      14.283888       388.6843 
 494   0.0000      14.358798       390.7228 
 495   0.0000      14.561097       396.2276 
 496   0.0000      14.585935       396.9035 
 497   0.0000      19.384787       527.4869 
 498   0.0000      19.581832       532.8487 
 499   0.0000      25.728977       700.1210 
 500   0.0000      25.802124       702.1115 
 501   0.0000      25.886799       704.4156 

                    ********************************
                    * MULLIKEN POPULATION ANALYSIS *
                    ********************************

-----------------------
MULLIKEN ATOMIC CHARGES
-----------------------
   0 C :   -0.265224
   1 C :   -0.029379
   2 C :   -0.274805
   3 C :   -0.241526
   4 C :   -0.244209
   5 C :   -0.242417
   6 C :    0.364296
   7 O :   -0.371478
   8 C :   -0.108735
   9 C :    0.318610
  10 C :    0.165808
  11 C :   -0.313578
  12 C :   -0.253653
  13 C :   -0.291819
  14 N :   -0.437065
  15 C :    0.571668
  16 O :   -0.444001
  17 C :   -0.254469
  18 C :   -0.370279
  19 C :   -0.135655
  20 C :   -0.385131
  21 C :   -0.232146
  22 C :   -0.387084
  23 C :    0.566871
  24 N :   -0.622631
  25 C :   -0.228765
  26 C :   -0.641017
  27 C :   -0.643810
  28 C :   -0.640197
  29 O :   -0.483911
  30 H :    0.236729
  31 H :    0.247186
  32 H :    0.236484
  33 H :    0.240328
  34 H :    0.246116
  35 H :    0.260815
  36 H :    0.238231
  37 H :    0.225654
  38 H :    0.232104
  39 H :    0.229935
  40 H :    0.230561
  41 H :    0.230528
  42 H :    0.385958
  43 H :    0.245184
  44 H :    0.243295
  45 H :    0.242288
  46 H :    0.268614
  47 H :    0.262428
  48 H :    0.268543
  49 H :    0.261238
  50 H :    0.260057
  51 H :    0.258253
  52 H :    0.256513
  53 H :    0.259915
  54 H :    0.250570
  55 H :    0.238205
Sum of atomic charges:    0.0000000

--------------------------------
MULLIKEN REDUCED ORBITAL CHARGES
--------------------------------
  0 C s       :     3.286651  s :     3.286651
      pz      :     1.016666  p :     2.938642
      px      :     0.994862
      py      :     0.927113
      dz2     :     0.005336  d :     0.039931
      dxz     :     0.006643
      dyz     :     0.010191
      dx2y2   :     0.007925
      dxy     :     0.009835
  1 C s       :     3.214173  s :     3.214173
      pz      :     0.962628  p :     2.772127
      px      :     0.941794
      py      :     0.867705
      dz2     :     0.009031  d :     0.043079
      dxz     :     0.006353
      dyz     :     0.008237
      dx2y2   :     0.010865
      dxy     :     0.008593
  2 C s       :     3.300452  s :     3.300452
      pz      :     0.990452  p :     2.934136
      px      :     0.948942
      py      :     0.994742
      dz2     :     0.005714  d :     0.040217
      dxz     :     0.005977
      dyz     :     0.011150
      dx2y2   :     0.008091
      dxy     :     0.009285
  3 C s       :     3.257493  s :     3.257493
      pz      :     1.014162  p :     2.944363
      px      :     1.006470
      py      :     0.923731
      dz2     :     0.005547  d :     0.039670
      dxz     :     0.006763
      dyz     :     0.009954
      dx2y2   :     0.008342
      dxy     :     0.009065
  4 C s       :     3.266458  s :     3.266458
      pz      :     0.924822  p :     2.937473
      px      :     0.940188
      py      :     1.072463
      dz2     :     0.009018  d :     0.040278
      dxz     :     0.006133
      dyz     :     0.007518
      dx2y2   :     0.010631
      dxy     :     0.006977
  5 C s       :     3.255709  s :     3.255709
      pz      :     1.004936  p :     2.946925
      px      :     0.983987
      py      :     0.958003
      dz2     :     0.005596  d :     0.039782
      dxz     :     0.005864
      dyz     :     0.011010
      dx2y2   :     0.008093
      dxy     :     0.009219
  6 C s       :     3.131724  s :     3.131724
      pz      :     0.747646  p :     2.403736
      px      :     0.838195
      py      :     0.817894
      dz2     :     0.007496  d :     0.100244
      dxz     :     0.017476
      dyz     :     0.008571
      dx2y2   :     0.029788
      dxy     :     0.036913
  7 O s       :     3.760171  s :     3.760171
      pz      :     1.365482  p :     4.581838
      px      :     1.426401
      py      :     1.789954
      dz2     :     0.003761  d :     0.029469
      dxz     :     0.009584
      dyz     :     0.001551
      dx2y2   :     0.007615
      dxy     :     0.006959
  8 C s       :     3.255644  s :     3.255644
      pz      :     1.069096  p :     2.810391
      px      :     0.799929
      py      :     0.941366
      dz2     :     0.004901  d :     0.042700
      dxz     :     0.007288
      dyz     :     0.005022
      dx2y2   :     0.012838
      dxy     :     0.012652
  9 C s       :     3.114936  s :     3.114936
      pz      :     0.951518  p :     2.490452
      px      :     0.770871
      py      :     0.768064
      dz2     :     0.007972  d :     0.076002
      dxz     :     0.012736
      dyz     :     0.011824
      dx2y2   :     0.017928
      dxy     :     0.025543
 10 C s       :     3.101657  s :     3.101657
      pz      :     1.000292  p :     2.667341
      px      :     0.789894
      py      :     0.877155
      dz2     :     0.006890  d :     0.065194
      dxz     :     0.011598
      dyz     :     0.008321
      dx2y2   :     0.016304
      dxy     :     0.022081
 11 C s       :     3.312220  s :     3.312220
      pz      :     0.964261  p :     2.961392
      px      :     0.997412
      py      :     0.999719
      dz2     :     0.005027  d :     0.039966
      dxz     :     0.005870
      dyz     :     0.005092
      dx2y2   :     0.010060
      dxy     :     0.013918
 12 C s       :     3.254119  s :     3.254119
      pz      :     1.015281  p :     2.959818
      px      :     0.911837
      py      :     1.032700
      dz2     :     0.003424  d :     0.039716
      dxz     :     0.007101
      dyz     :     0.005013
      dx2y2   :     0.012167
      dxy     :     0.012011
 13 C s       :     3.295921  s :     3.295921
      pz      :     0.969267  p :     2.956061
      px      :     1.091255
      py      :     0.895539
      dz2     :     0.004671  d :     0.039837
      dxz     :     0.004067
      dyz     :     0.007086
      dx2y2   :     0.013988
      dxy     :     0.010025
 14 N s       :     3.613295  s :     3.613295
      pz      :     1.195120  p :     3.777736
      px      :     1.413801
      py      :     1.168815
      dz2     :     0.005997  d :     0.046033
      dxz     :     0.007614
      dyz     :     0.008195
      dx2y2   :     0.015353
      dxy     :     0.008874
 15 C s       :     3.012417  s :     3.012417
      pz      :     0.851623  p :     2.315752
      px      :     0.661674
      py      :     0.802455
      dz2     :     0.010022  d :     0.100163
      dxz     :     0.013172
      dyz     :     0.015890
      dx2y2   :     0.031201
      dxy     :     0.029877
 16 O s       :     3.799260  s :     3.799260
      pz      :     1.668792  p :     4.604422
      px      :     1.324472
      py      :     1.611158
      dz2     :     0.005496  d :     0.040319
      dxz     :     0.006268
      dyz     :     0.007088
      dx2y2   :     0.009715
      dxy     :     0.011753
 17 C s       :     3.317632  s :     3.317632
      pz      :     0.974369  p :     2.883413
      px      :     0.955563
      py      :     0.953481
      dz2     :     0.011768  d :     0.053423
      dxz     :     0.009601
      dyz     :     0.009818
      dx2y2   :     0.009403
      dxy     :     0.012833
 18 C s       :     3.312824  s :     3.312824
      pz      :     0.985077  p :     3.015039
      px      :     0.908725
      py      :     1.121237
      dz2     :     0.008319  d :     0.042415
      dxz     :     0.010643
      dyz     :     0.006514
      dx2y2   :     0.011362
      dxy     :     0.005577
 19 C s       :     3.248731  s :     3.248731
      pz      :     0.936498  p :     2.832718
      px      :     0.960651
      py      :     0.935569
      dz2     :     0.012231  d :     0.054206
      dxz     :     0.010936
      dyz     :     0.010305
      dx2y2   :     0.012379
      dxy     :     0.008356
 20 C s       :     3.320589  s :     3.320589
      pz      :     1.146405  p :     3.021285
      px      :     0.939044
      py      :     0.935836
      dz2     :     0.007316  d :     0.043257
      dxz     :     0.009981
      dyz     :     0.008272
      dx2y2   :     0.010128
      dxy     :     0.007560
 21 C s       :     3.276567  s :     3.276567
      pz      :     0.959452  p :     2.902986
      px      :     0.947328
      py      :     0.996207
      dz2     :     0.009908  d :     0.052592
      dxz     :     0.010679
      dyz     :     0.010739
      dx2y2   :     0.011794
      dxy     :     0.009472
 22 C s       :     3.327356  s :     3.327356
      pz      :     0.952428  p :     3.017153
      px      :     1.125817
      py      :     0.938908
      dz2     :     0.008792  d :     0.042576
      dxz     :     0.006500
      dyz     :     0.010640
      dx2y2   :     0.010093
      dxy     :     0.006551
 23 C s       :     2.942297  s :     2.942297
      pz      :     0.817961  p :     2.368077
      px      :     0.785248
      py      :     0.764868
      dz2     :     0.019050  d :     0.122755
      dxz     :     0.021501
      dyz     :     0.020866
      dx2y2   :     0.031491
      dxy     :     0.029846
 24 N s       :     3.550293  s :     3.550293
      pz      :     1.473436  p :     4.037273
      px      :     1.325029
      py      :     1.238808
      dz2     :     0.003730  d :     0.035065
      dxz     :     0.006773
      dyz     :     0.007592
      dx2y2   :     0.007965
      dxy     :     0.009005
 25 C s       :     3.266792  s :     3.266792
      pz      :     1.003256  p :     2.903890
      px      :     0.857439
      py      :     1.043195
      dz2     :     0.008723  d :     0.058083
      dxz     :     0.017131
      dyz     :     0.007482
      dx2y2   :     0.015981
      dxy     :     0.008765
 26 C s       :     3.389050  s :     3.389050
      pz      :     0.912297  p :     3.215117
      px      :     1.148520
      py      :     1.154299
      dz2     :     0.008384  d :     0.036850
      dxz     :     0.005877
      dyz     :     0.008348
      dx2y2   :     0.007974
      dxy     :     0.006268
 27 C s       :     3.383724  s :     3.383724
      pz      :     1.142524  p :     3.223089
      px      :     0.954572
      py      :     1.125993
      dz2     :     0.006853  d :     0.036997
      dxz     :     0.010326
      dyz     :     0.004658
      dx2y2   :     0.010489
      dxy     :     0.004671
 28 C s       :     3.380389  s :     3.380389
      pz      :     1.133211  p :     3.222972
      px      :     1.150440
      py      :     0.939321
      dz2     :     0.007766  d :     0.036836
      dxz     :     0.006299
      dyz     :     0.007412
      dx2y2   :     0.008523
      dxy     :     0.006835
 29 O s       :     3.754079  s :     3.754079
      pz      :     1.555456  p :     4.702633
      px      :     1.428173
      py      :     1.719004
      dz2     :     0.004932  d :     0.027200
      dxz     :     0.006774
      dyz     :     0.003348
      dx2y2   :     0.006740
      dxy     :     0.005406
 30 H s       :     0.763271  s :     0.763271
 31 H s       :     0.752814  s :     0.752814
 32 H s       :     0.763516  s :     0.763516
 33 H s       :     0.759672  s :     0.759672
 34 H s       :     0.753884  s :     0.753884
 35 H s       :     0.739185  s :     0.739185
 36 H s       :     0.761769  s :     0.761769
 37 H s       :     0.774346  s :     0.774346
 38 H s       :     0.767896  s :     0.767896
 39 H s       :     0.770065  s :     0.770065
 40 H s       :     0.769439  s :     0.769439
 41 H s       :     0.769472  s :     0.769472
 42 H s       :     0.614042  s :     0.614042
 43 H s       :     0.754816  s :     0.754816
 44 H s       :     0.756705  s :     0.756705
 45 H s       :     0.757712  s :     0.757712
 46 H s       :     0.731386  s :     0.731386
 47 H s       :     0.737572  s :     0.737572
 48 H s       :     0.731457  s :     0.731457
 49 H s       :     0.738762  s :     0.738762
 50 H s       :     0.739943  s :     0.739943
 51 H s       :     0.741747  s :     0.741747
 52 H s       :     0.743487  s :     0.743487
 53 H s       :     0.740085  s :     0.740085
 54 H s       :     0.749430  s :     0.749430
 55 H s       :     0.761795  s :     0.761795


                     *******************************
                     * LOEWDIN POPULATION ANALYSIS *
                     *******************************

----------------------
LOEWDIN ATOMIC CHARGES
----------------------
   0 C :   -0.106187
   1 C :   -0.102260
   2 C :   -0.108797
   3 C :   -0.141751
   4 C :   -0.122345
   5 C :   -0.143237
   6 C :    0.133917
   7 O :   -0.214226
   8 C :   -0.113507
   9 C :    0.067838
  10 C :   -0.026673
  11 C :   -0.118645
  12 C :   -0.146726
  13 C :   -0.103127
  14 N :   -0.180238
  15 C :    0.139686
  16 O :   -0.064352
  17 C :   -0.101155
  18 C :   -0.200207
  19 C :   -0.100923
  20 C :   -0.205581
  21 C :   -0.118626
  22 C :   -0.195377
  23 C :    0.110737
  24 N :   -0.203953
  25 C :   -0.130234
  26 C :   -0.332287
  27 C :   -0.340376
  28 C :   -0.336872
  29 O :   -0.324539
  30 H :    0.138634
  31 H :    0.141658
  32 H :    0.134466
  33 H :    0.135077
  34 H :    0.142435
  35 H :    0.144015
  36 H :    0.135750
  37 H :    0.131958
  38 H :    0.134251
  39 H :    0.131984
  40 H :    0.133230
  41 H :    0.133423
  42 H :    0.274328
  43 H :    0.139211
  44 H :    0.138904
  45 H :    0.138819
  46 H :    0.160915
  47 H :    0.154192
  48 H :    0.159885
  49 H :    0.155363
  50 H :    0.152013
  51 H :    0.150813
  52 H :    0.150549
  53 H :    0.155481
  54 H :    0.136107
  55 H :    0.126563

-------------------------------
LOEWDIN REDUCED ORBITAL CHARGES
-------------------------------
  0 C s       :     2.891147  s :     2.891147
      pz      :     1.032366  p :     3.124300
      px      :     1.010408
      py      :     1.081525
      dz2     :     0.011919  d :     0.090740
      dxz     :     0.011517
      dyz     :     0.024368
      dx2y2   :     0.020303
      dxy     :     0.022633
  1 C s       :     2.851794  s :     2.851794
      pz      :     1.061172  p :     3.143688
      px      :     1.039995
      py      :     1.042521
      dz2     :     0.020631  d :     0.106778
      dxz     :     0.016490
      dyz     :     0.021026
      dx2y2   :     0.027048
      dxy     :     0.021583
  2 C s       :     2.891516  s :     2.891516
      pz      :     1.030636  p :     3.126215
      px      :     1.001040
      py      :     1.094539
      dz2     :     0.012814  d :     0.091065
      dxz     :     0.011653
      dyz     :     0.025215
      dx2y2   :     0.019474
      dxy     :     0.021910
  3 C s       :     2.892879  s :     2.892879
      pz      :     1.042883  p :     3.158426
      px      :     1.028729
      py      :     1.086814
      dz2     :     0.012297  d :     0.090446
      dxz     :     0.011888
      dyz     :     0.024194
      dx2y2   :     0.021212
      dxy     :     0.020856
  4 C s       :     2.897168  s :     2.897168
      pz      :     1.030285  p :     3.134226
      px      :     1.015228
      py      :     1.088713
      dz2     :     0.019249  d :     0.090951
      dxz     :     0.015794
      dyz     :     0.018236
      dx2y2   :     0.021807
      dxy     :     0.015865
  5 C s       :     2.892670  s :     2.892670
      pz      :     1.042067  p :     3.159941
      px      :     1.031082
      py      :     1.086792
      dz2     :     0.012461  d :     0.090626
      dxz     :     0.011882
      dyz     :     0.024867
      dx2y2   :     0.019806
      dxy     :     0.021609
  6 C s       :     2.847432  s :     2.847432
      pz      :     0.756574  p :     2.789674
      px      :     1.001380
      py      :     1.031720
      dz2     :     0.015933  d :     0.228976
      dxz     :     0.036066
      dyz     :     0.017825
      dx2y2   :     0.069597
      dxy     :     0.089556
  7 O s       :     3.511464  s :     3.511464
      pz      :     1.364694  p :     4.645597
      px      :     1.501978
      py      :     1.778924
      dz2     :     0.006866  d :     0.057166
      dxz     :     0.014528
      dyz     :     0.002584
      dx2y2   :     0.017125
      dxy     :     0.016063
  8 C s       :     2.850698  s :     2.850698
      pz      :     1.041363  p :     3.157119
      px      :     1.050854
      py      :     1.064902
      dz2     :     0.010093  d :     0.105691
      dxz     :     0.016239
      dyz     :     0.010725
      dx2y2   :     0.034324
      dxy     :     0.034310
  9 C s       :     2.816863  s :     2.816863
      pz      :     0.971791  p :     2.937158
      px      :     1.040372
      py      :     0.924994
      dz2     :     0.017081  d :     0.178141
      dxz     :     0.027245
      dyz     :     0.026406
      dx2y2   :     0.043706
      dxy     :     0.063703
 10 C s       :     2.819606  s :     2.819606
      pz      :     1.005301  p :     3.053063
      px      :     0.982087
      py      :     1.065674
      dz2     :     0.013946  d :     0.154004
      dxz     :     0.025010
      dyz     :     0.017337
      dx2y2   :     0.040605
      dxy     :     0.057106
 11 C s       :     2.894198  s :     2.894198
      pz      :     0.978008  p :     3.134504
      px      :     1.088710
      py      :     1.067786
      dz2     :     0.009008  d :     0.089942
      dxz     :     0.012446
      dyz     :     0.010437
      dx2y2   :     0.026223
      dxy     :     0.031828
 12 C s       :     2.889628  s :     2.889628
      pz      :     1.011023  p :     3.166722
      px      :     1.078227
      py      :     1.077472
      dz2     :     0.006207  d :     0.090376
      dxz     :     0.015249
      dyz     :     0.008617
      dx2y2   :     0.030321
      dxy     :     0.029981
 13 C s       :     2.889411  s :     2.889411
      pz      :     0.977858  p :     3.123490
      px      :     1.094973
      py      :     1.050659
      dz2     :     0.008343  d :     0.090227
      dxz     :     0.007270
      dyz     :     0.015795
      dx2y2   :     0.033366
      dxy     :     0.025454
 14 N s       :     3.202600  s :     3.202600
      pz      :     1.202526  p :     3.883191
      px      :     1.416010
      py      :     1.264654
      dz2     :     0.011323  d :     0.094448
      dxz     :     0.012628
      dyz     :     0.015940
      dx2y2   :     0.034577
      dxy     :     0.019980
 15 C s       :     2.827585  s :     2.827585
      pz      :     0.893239  p :     2.809533
      px      :     0.882140
      py      :     1.034154
      dz2     :     0.021029  d :     0.223196
      dxz     :     0.027955
      dyz     :     0.032348
      dx2y2   :     0.070147
      dxy     :     0.071716
 16 O s       :     3.404911  s :     3.404911
      pz      :     1.637888  p :     4.573508
      px      :     1.335745
      py      :     1.599876
      dz2     :     0.010303  d :     0.085932
      dxz     :     0.015224
      dyz     :     0.010931
      dx2y2   :     0.023979
      dxy     :     0.025495
 17 C s       :     2.834511  s :     2.834511
      pz      :     1.051298  p :     3.142320
      px      :     1.044457
      py      :     1.046565
      dz2     :     0.028230  d :     0.124323
      dxz     :     0.020810
      dyz     :     0.021930
      dx2y2   :     0.023631
      dxy     :     0.029723
 18 C s       :     2.903120  s :     2.903120
      pz      :     1.066339  p :     3.209266
      px      :     1.031483
      py      :     1.111444
      dz2     :     0.017927  d :     0.087822
      dxz     :     0.023265
      dyz     :     0.012221
      dx2y2   :     0.022699
      dxy     :     0.011709
 19 C s       :     2.833940  s :     2.833940
      pz      :     1.040608  p :     3.140014
      px      :     1.047611
      py      :     1.051795
      dz2     :     0.029499  d :     0.126968
      dxz     :     0.024573
      dyz     :     0.024144
      dx2y2   :     0.029972
      dxy     :     0.018780
 20 C s       :     2.902341  s :     2.902341
      pz      :     1.110215  p :     3.212684
      px      :     1.048360
      py      :     1.054109
      dz2     :     0.014241  d :     0.090556
      dxz     :     0.018906
      dyz     :     0.015817
      dx2y2   :     0.024155
      dxy     :     0.017436
 21 C s       :     2.843619  s :     2.843619
      pz      :     1.046186  p :     3.152732
      px      :     1.050905
      py      :     1.055641
      dz2     :     0.023742  d :     0.122274
      dxz     :     0.024930
      dyz     :     0.023835
      dx2y2   :     0.029058
      dxy     :     0.020709
 22 C s       :     2.906075  s :     2.906075
      pz      :     1.046040  p :     3.201137
      px      :     1.113096
      py      :     1.042001
      dz2     :     0.018782  d :     0.088165
      dxz     :     0.013595
      dyz     :     0.022986
      dx2y2   :     0.020315
      dxy     :     0.012487
 23 C s       :     2.822303  s :     2.822303
      pz      :     0.905136  p :     2.785824
      px      :     0.931037
      py      :     0.949651
      dz2     :     0.042694  d :     0.281136
      dxz     :     0.049918
      dyz     :     0.046046
      dx2y2   :     0.069156
      dxy     :     0.073321
 24 N s       :     3.098691  s :     3.098691
      pz      :     1.427969  p :     4.021764
      px      :     1.326294
      py      :     1.267501
      dz2     :     0.009113  d :     0.083498
      dxz     :     0.013192
      dyz     :     0.017029
      dx2y2   :     0.021419
      dxy     :     0.022745
 25 C s       :     2.894557  s :     2.894557
      pz      :     1.072050  p :     3.114956
      px      :     0.964654
      py      :     1.078252
      dz2     :     0.017876  d :     0.120721
      dxz     :     0.035887
      dyz     :     0.016326
      dx2y2   :     0.032240
      dxy     :     0.018391
 26 C s       :     2.954931  s :     2.954931
      pz      :     1.028619  p :     3.308387
      px      :     1.139638
      py      :     1.140130
      dz2     :     0.018342  d :     0.068969
      dxz     :     0.011959
      dyz     :     0.015802
      dx2y2   :     0.012797
      dxy     :     0.010070
 27 C s       :     2.949680  s :     2.949680
      pz      :     1.134331  p :     3.321243
      px      :     1.058082
      py      :     1.128831
      dz2     :     0.012283  d :     0.069452
      dxz     :     0.019164
      dyz     :     0.007422
      dx2y2   :     0.020481
      dxy     :     0.010102
 28 C s       :     2.946583  s :     2.946583
      pz      :     1.130723  p :     3.320551
      px      :     1.139165
      py      :     1.050663
      dz2     :     0.013988  d :     0.069739
      dxz     :     0.010121
      dyz     :     0.014774
      dx2y2   :     0.017443
      dxy     :     0.013412
 29 O s       :     3.513706  s :     3.513706
      pz      :     1.568997  p :     4.757093
      px      :     1.478539
      py      :     1.709557
      dz2     :     0.007786  d :     0.053740
      dxz     :     0.015934
      dyz     :     0.005807
      dx2y2   :     0.012458
      dxy     :     0.011755
 30 H s       :     0.861366  s :     0.861366
 31 H s       :     0.858342  s :     0.858342
 32 H s       :     0.865534  s :     0.865534
 33 H s       :     0.864923  s :     0.864923
 34 H s       :     0.857565  s :     0.857565
 35 H s       :     0.855985  s :     0.855985
 36 H s       :     0.864250  s :     0.864250
 37 H s       :     0.868042  s :     0.868042
 38 H s       :     0.865749  s :     0.865749
 39 H s       :     0.868016  s :     0.868016
 40 H s       :     0.866770  s :     0.866770
 41 H s       :     0.866577  s :     0.866577
 42 H s       :     0.725672  s :     0.725672
 43 H s       :     0.860789  s :     0.860789
 44 H s       :     0.861096  s :     0.861096
 45 H s       :     0.861181  s :     0.861181
 46 H s       :     0.839085  s :     0.839085
 47 H s       :     0.845808  s :     0.845808
 48 H s       :     0.840115  s :     0.840115
 49 H s       :     0.844637  s :     0.844637
 50 H s       :     0.847987  s :     0.847987
 51 H s       :     0.849187  s :     0.849187
 52 H s       :     0.849451  s :     0.849451
 53 H s       :     0.844519  s :     0.844519
 54 H s       :     0.863893  s :     0.863893
 55 H s       :     0.873437  s :     0.873437


                      *****************************
                      * MAYER POPULATION ANALYSIS *
                      *****************************

  NA   - Mulliken gross atomic population
  ZA   - Total nuclear charge
  QA   - Mulliken gross atomic charge
  VA   - Mayer's total valence
  BVA  - Mayer's bonded valence
  FA   - Mayer's free valence

  ATOM       NA         ZA         QA         VA         BVA        FA
  0 C      6.2652     6.0000    -0.2652     3.8043     3.8043    -0.0000
  1 C      6.0294     6.0000    -0.0294     3.6061     3.6061     0.0000
  2 C      6.2748     6.0000    -0.2748     3.7702     3.7702     0.0000
  3 C      6.2415     6.0000    -0.2415     3.8054     3.8054    -0.0000
  4 C      6.2442     6.0000    -0.2442     3.7819     3.7819     0.0000
  5 C      6.2424     6.0000    -0.2424     3.7831     3.7831    -0.0000
  6 C      5.6357     6.0000     0.3643     3.9412     3.9412     0.0000
  7 O      8.3715     8.0000    -0.3715     2.2209     2.2209    -0.0000
  8 C      6.1087     6.0000    -0.1087     3.5699     3.5699     0.0000
  9 C      5.6814     6.0000     0.3186     3.5880     3.5880     0.0000
 10 C      5.8342     6.0000     0.1658     3.8613     3.8613     0.0000
 11 C      6.3136     6.0000    -0.3136     3.7641     3.7641     0.0000
 12 C      6.2537     6.0000    -0.2537     3.7971     3.7971    -0.0000
 13 C      6.2918     6.0000    -0.2918     3.8332     3.8332     0.0000
 14 N      7.4371     7.0000    -0.4371     3.0818     3.0818    -0.0000
 15 C      5.4283     6.0000     0.5717     3.6358     3.6358     0.0000
 16 O      8.4440     8.0000    -0.4440     2.2477     2.2477    -0.0000
 17 C      6.2545     6.0000    -0.2545     3.8143     3.8143     0.0000
 18 C      6.3703     6.0000    -0.3703     3.5981     3.5981     0.0000
 19 C      6.1357     6.0000    -0.1357     3.8102     3.8102     0.0000
 20 C      6.3851     6.0000    -0.3851     3.5752     3.5752    -0.0000
 21 C      6.2321     6.0000    -0.2321     3.7443     3.7443     0.0000
 22 C      6.3871     6.0000    -0.3871     3.5889     3.5889     0.0000
 23 C      5.4331     6.0000     0.5669     3.9741     3.9741     0.0000
 24 N      7.6226     7.0000    -0.6226     3.0566     3.0566    -0.0000
 25 C      6.2288     6.0000    -0.2288     3.6168     3.6168     0.0000
 26 C      6.6410     6.0000    -0.6410     3.6698     3.6698     0.0000
 27 C      6.6438     6.0000    -0.6438     3.6939     3.6939    -0.0000
 28 C      6.6402     6.0000    -0.6402     3.7122     3.7122     0.0000
 29 O      8.4839     8.0000    -0.4839     2.1400     2.1400    -0.0000
 30 H      0.7633     1.0000     0.2367     0.9063     0.9063     0.0000
 31 H      0.7528     1.0000     0.2472     0.9109     0.9109     0.0000
 32 H      0.7635     1.0000     0.2365     0.9113     0.9113     0.0000
 33 H      0.7597     1.0000     0.2403     0.9062     0.9062     0.0000
 34 H      0.7539     1.0000     0.2461     0.9042     0.9042    -0.0000
 35 H      0.7392     1.0000     0.2608     0.9027     0.9027    -0.0000
 36 H      0.7618     1.0000     0.2382     0.9139     0.9139     0.0000
 37 H      0.7743     1.0000     0.2257     0.9115     0.9115     0.0000
 38 H      0.7679     1.0000     0.2321     0.9115     0.9115     0.0000
 39 H      0.7701     1.0000     0.2299     0.9133     0.9133    -0.0000
 40 H      0.7694     1.0000     0.2306     0.9125     0.9125     0.0000
 41 H      0.7695     1.0000     0.2305     0.9101     0.9101    -0.0000
 42 H      0.6140     1.0000     0.3860     0.8324     0.8324    -0.0000
 43 H      0.7548     1.0000     0.2452     0.9067     0.9067     0.0000
 44 H      0.7567     1.0000     0.2433     0.9060     0.9060     0.0000
 45 H      0.7577     1.0000     0.2423     0.9101     0.9101    -0.0000
 46 H      0.7314     1.0000     0.2686     0.8963     0.8963     0.0000
 47 H      0.7376     1.0000     0.2624     0.8958     0.8958    -0.0000
 48 H      0.7315     1.0000     0.2685     0.9010     0.9010     0.0000
 49 H      0.7388     1.0000     0.2612     0.9094     0.9094     0.0000
 50 H      0.7399     1.0000     0.2601     0.9064     0.9064     0.0000
 51 H      0.7417     1.0000     0.2583     0.8970     0.8970     0.0000
 52 H      0.7435     1.0000     0.2565     0.8979     0.8979    -0.0000
 53 H      0.7401     1.0000     0.2599     0.9049     0.9049    -0.0000
 54 H      0.7494     1.0000     0.2506     0.9053     0.9053     0.0000
 55 H      0.7618     1.0000     0.2382     0.8969     0.8969     0.0000

  Mayer bond orders larger than 0.100000
B(  0-C ,  1-C ) :   1.3551 B(  0-C ,  5-C ) :   1.4378 B(  0-C , 53-H ) :   0.9055 
B(  1-C ,  2-C ) :   1.3495 B(  1-C ,  6-C ) :   0.9527 B(  2-C ,  3-C ) :   1.4415 
B(  2-C , 49-H ) :   0.8981 B(  3-C ,  4-C ) :   1.4141 B(  3-C , 50-H ) :   0.8981 
B(  4-C ,  5-C ) :   1.4019 B(  4-C , 51-H ) :   0.9062 B(  5-C , 52-H ) :   0.9072 
B(  6-C ,  7-O ) :   2.0862 B(  6-C ,  8-C ) :   0.9384 B(  8-C ,  9-C ) :   1.2588 
B(  8-C , 13-C ) :   1.3914 B(  9-C , 10-C ) :   1.2745 B(  9-C , 16-O ) :   1.0440 
B( 10-C , 11-C ) :   1.3228 B( 10-C , 14-N ) :   1.2348 B( 11-C , 12-C ) :   1.4358 
B( 11-C , 46-H ) :   0.9025 B( 12-C , 13-C ) :   1.4204 B( 12-C , 47-H ) :   0.9046 
B( 13-C , 48-H ) :   0.8991 B( 14-N , 15-C ) :   1.7248 B( 15-C , 16-O ) :   1.0368 
B( 15-C , 17-C ) :   0.9202 B( 17-C , 18-C ) :   0.9717 B( 17-C , 22-C ) :   0.9596 
B( 17-C , 26-C ) :   1.0001 B( 18-C , 19-C ) :   0.9726 B( 18-C , 30-H ) :   0.9043 
B( 18-C , 31-H ) :   0.9024 B( 19-C , 20-C ) :   0.9539 B( 19-C , 25-C ) :   0.9612 
B( 19-C , 27-C ) :   1.0010 B( 20-C , 21-C ) :   0.9493 B( 20-C , 32-H ) :   0.9122 
B( 20-C , 33-H ) :   0.9139 B( 21-C , 22-C ) :   0.9630 B( 21-C , 23-C ) :   0.8925 
B( 21-C , 28-C ) :   1.0038 B( 22-C , 34-H ) :   0.9017 B( 22-C , 35-H ) :   0.8970 
B( 23-C , 24-N ) :   1.2155 B( 23-C , 29-O ) :   1.9220 B( 24-N , 25-C ) :   0.9287 
B( 24-N , 42-H ) :   0.8046 B( 25-C , 54-H ) :   0.8937 B( 25-C , 55-H ) :   0.8992 
B( 26-C , 43-H ) :   0.9137 B( 26-C , 44-H ) :   0.9160 B( 26-C , 45-H ) :   0.9118 
B( 27-C , 39-H ) :   0.9205 B( 27-C , 40-H ) :   0.9209 B( 27-C , 41-H ) :   0.9210 
B( 28-C , 36-H ) :   0.9154 B( 28-C , 37-H ) :   0.9188 B( 28-C , 38-H ) :   0.9244 


-------
TIMINGS
-------

Total SCF time: 0 days 0 hours 4 min 40 sec 

Total time                  ....     280.842 sec
Sum of individual times     ....     278.357 sec  ( 99.1%)

Fock matrix formation       ....     270.171 sec  ( 96.2%)
  Split-RI-J                ....      24.863 sec  (  9.2% of F)
  Chain of spheres X        ....     199.621 sec  ( 73.9% of F)
  XC integration            ....      12.568 sec  (  4.7% of F)
    Basis function eval.    ....       3.641 sec  ( 29.0% of XC)
    Density eval.           ....       4.285 sec  ( 34.1% of XC)
    XC-Functional eval.     ....       0.263 sec  (  2.1% of XC)
    XC-Potential eval.      ....       3.419 sec  ( 27.2% of XC)
Diagonalization             ....       1.086 sec  (  0.4%)
Density matrix formation    ....       0.097 sec  (  0.0%)
Population analysis         ....       0.104 sec  (  0.0%)
Initial guess               ....       0.287 sec  (  0.1%)
Orbital Transformation      ....       0.000 sec  (  0.0%)
Orbital Orthonormalization  ....       0.000 sec  (  0.0%)
DIIS solution               ....       0.543 sec  (  0.2%)
SOSCF solution              ....       1.174 sec  (  0.4%)
Grid generation             ....       4.895 sec  (  1.7%)

Maximum memory used throughout the entire SCF-calculation: 171.6 MB


-------------------------------------------------------------------------------
                          DFT DISPERSION CORRECTION                            
                                                                               
                              DFTD3 V3.1  Rev 1                                
                          USING Becke-Johnson damping                          
-------------------------------------------------------------------------------
The PBEh-3c composite method is recognized
Using three-body term ABC
Active option DFTDOPT                   ...         4   

molecular C6(AA) [au] = 32595.808674 


            DFT-D V3
 parameters
 s6 scaling factor         :     1.0000 
 a1 scaling factor         :     0.4860 
 s8 scaling factor         :     0.0000 
 a2 scaling factor         :     4.5000 
 Damping factor alpha9(ATM):    16.0000 
 ad hoc parameters k1-k3   :    16.0000     1.3333    -4.0000 

 Edisp/kcal,au: -30.377526088409  -0.048409664083 
 E6   /kcal   : -30.999445696 
 E8   /kcal   :  -0.000000000 
 E6(ABC)      :   0.621919608 
 % E8         :   0.000000000 
 % E6(ABC)    :  -2.047301699 

-------------------------   ----------------
Dispersion correction           -0.048409664
-------------------------   ----------------

------------------   -----------------
gCP correction             0.098966265
------------------   -----------------

-------------------------   --------------------
FINAL SINGLE POINT ENERGY     -1300.771176484577
-------------------------   --------------------


                            ***************************************
                            *     ORCA property calculations      *
                            ***************************************

                                    ---------------------
                                    Active property flags
                                    ---------------------
   (+) Dipole Moment


------------------------------------------------------------------------------
                       ORCA ELECTRIC PROPERTIES CALCULATION
------------------------------------------------------------------------------

Dipole Moment Calculation                       ... on
Quadrupole Moment Calculation                   ... off
Polarizability Calculation                      ... off
GBWName                                         ... orca.gbw
Electron density                                ... orca.scfp
The origin for moment calculation is the CENTER OF MASS  = ( 0.000022,  0.000003  0.000004)

-------------
DIPOLE MOMENT
-------------
                                X             Y             Z
Electronic contribution:    -28.57265     -11.26341      -4.09049
Nuclear contribution   :     31.62048      11.30683       4.62762
                        -----------------------------------------
Total Dipole Moment    :      3.04783       0.04343       0.53713
                        -----------------------------------------
Magnitude (a.u.)       :      3.09510
Magnitude (Debye)      :      7.86712


--------------------
Rotational spectrum 
--------------------
 
Rotational constants in cm-1:     0.008324     0.004764     0.003668 
Rotational constants in MHz :   249.554858   142.824914   109.954360 

 Dipole components along the rotational axes: 
x,y,z [a.u.] :     3.011689     0.060038     0.711172 
x,y,z [Debye]:     7.655106     0.152603     1.807656 

 


           ************************************************************
           *        Program running with 12 parallel MPI-processes    *
           *              working on a common directory               *
           ************************************************************

-------------------------------------------------------------------------------
                               ORCA SCF HESSIAN
-------------------------------------------------------------------------------

                   --------- SHARK INITIALIZATION DONE ---------

Hessian of the Kohn-Sham DFT energy:
Kohn-Sham wavefunction type                      ... RKS
Hartree-Fock exchange scaling                    ...    0.420
Number of operators                              ...    1
Number of atoms                                  ...   56
Basis set dimensions                             ...  502
Integral neglect threshold                       ... 1.0e-12
Integral primitive cutoff                        ... 1.0e-14

Setting up DFT Hessian calculations              ... 

HESS GRID
---------

General Integration Accuracy     IntAcc      ... 4.388
Radial Grid Type                 RadialGrid  ... OptM3 with GC (2021)
Angular Grid (max. ang.)         AngularGrid ... 4 (Lebedev-302)
Angular grid pruning method      GridPruning ... 4 (adaptive)
Weight generation scheme         WeightScheme... Becke
Basis function cutoff            BFCut       ... 1.0000e-12
Integration weight cutoff        WCut        ... 1.0000e-14
Angular grids for H and He will be reduced by one unit
Partially contracted basis set               ... off
Rotationally invariant grid construction     ... off

Total number of grid points                  ...   259428
Total number of batches                      ...     4083
Average number of points per batch           ...       63
Average number of grid points per atom       ...     4633

Building densities                               ... done   (      0.0 sec)
Calculating rho(r) on the grid                   ... done   (      0.9 sec)
Building xc-kernel on the grid                   ... done   (      0.1 sec)
                                                     done   (      4.5 sec)

Nuclear repulsion Hessian  (SHARK)               ... done   (      0.0 sec)

----------------------------------------------
Forming right-hand sides of CP-SCF equations     ...
----------------------------------------------
One electron integral derivatives  (SHARK)       ... done   (      1.6 sec)
C-PCM contribution to the Fock matrix derivative ... done   (     73.1 sec)
Transforming the overlap derivative matrices     ... done   (     59.2 sec)
Adding tr(S(x)F(y) C-PCM term to the hessian     ... done   (      0.4 sec)
Making the Q(x) pseudodensities                  ... done   (      0.7 sec)
Adding the E*S(x)*S(y) terms to the Hessian      ... done   (      0.3 sec)
Calculating energy weighted overlap derivatives  ... done   (      0.1 sec)
Two electron integral derivatives (SHARK-RI)     ... done   (    212.7 sec)
Exchange-correlation integral derivatives        ... done   (    230.8 sec)
tr(F(y)Q(x)) contribution to the Hessian         ... done   (      1.1 sec)

Response fock operator R(S(x)) (SHARK-RI)        ... 
IBatch  1 (of  2):                                              1543.0 sec
IBatch  2 (of  2):                                               373.2 sec
                                                 ... done   (   1916.2 sec)
XC Response fock operator R(S(x))                ... done   (     90.2 sec)
tr(F(y)S(x)) contribution to the Hessian         ... done   (      0.1 sec)
Transforming and finalizing RHSs                 ... done   (      5.6 sec)

----------------------------------------------
Solving the CP-SCF equations (RI)                ...
----------------------------------------------
IBatch 1 (of 3)
     CP-SCF ITERATION   0:   3.6638e-01 (  70.8 sec   0/ 77 done)
     CP-SCF ITERATION   1:   4.5579e-02 (  72.5 sec   0/ 77 done)
     CP-SCF ITERATION   2:   2.4978e-02 (  75.0 sec   0/ 77 done)
     CP-SCF ITERATION   3:   8.5144e-03 (  73.2 sec   0/ 77 done)
     CP-SCF ITERATION   4:   2.7718e-03 (  69.7 sec   0/ 77 done)
     CP-SCF ITERATION   5:   8.7842e-04 (  72.0 sec   0/ 77 done)
     CP-SCF ITERATION   6:   3.3983e-04 (  71.0 sec   1/ 77 done)
     CP-SCF ITERATION   7:   1.0635e-04 (  69.7 sec  18/ 77 done)
     CP-SCF ITERATION   8:   4.4418e-05 (  53.2 sec  68/ 77 done)
     CP-SCF ITERATION   9:   1.6725e-05 (  16.1 sec  77/ 77 done)
                    *** THE CP-SCF HAS CONVERGED ***
IBatch 2 (of 3)
     CP-SCF ITERATION   0:   1.6170e-01 (  70.9 sec   0/ 77 done)
     CP-SCF ITERATION   1:   3.0250e-02 (  75.1 sec   0/ 77 done)
     CP-SCF ITERATION   2:   1.0164e-02 (  76.3 sec   0/ 77 done)
     CP-SCF ITERATION   3:   3.3001e-03 (  76.1 sec   0/ 77 done)
     CP-SCF ITERATION   4:   1.2631e-03 (  71.0 sec   0/ 77 done)
     CP-SCF ITERATION   5:   3.6852e-04 (  73.8 sec   3/ 77 done)
     CP-SCF ITERATION   6:   1.4426e-04 (  66.6 sec  44/ 77 done)
     CP-SCF ITERATION   7:   4.1990e-05 (  35.2 sec  72/ 77 done)
     CP-SCF ITERATION   8:   1.6498e-05 (  12.0 sec  77/ 77 done)
                    *** THE CP-SCF HAS CONVERGED ***
IBatch 3 (of 3)
     CP-SCF ITERATION   0:   1.2440e-01 (  21.9 sec   0/ 14 done)
     CP-SCF ITERATION   1:   1.7421e-02 (  22.0 sec   0/ 14 done)
     CP-SCF ITERATION   2:   6.5616e-03 (  22.0 sec   0/ 14 done)
     CP-SCF ITERATION   3:   1.6821e-03 (  22.0 sec   0/ 14 done)
     CP-SCF ITERATION   4:   8.4058e-04 (  22.2 sec   0/ 14 done)
     CP-SCF ITERATION   5:   2.1544e-04 (  22.1 sec   0/ 14 done)
     CP-SCF ITERATION   6:   7.2851e-05 (  22.4 sec   4/ 14 done)
     CP-SCF ITERATION   7:   2.5993e-05 (  17.1 sec  14/ 14 done)
                    *** THE CP-SCF HAS CONVERGED ***

                                                 ... done   (   1374.8 sec)
Forming perturbed density Hessian contributions  ... done   (      0.7 sec)
Calculating [Q*(d^2 A/dXdY)*Q  ] C-PCM term      ... done   (      0.1 sec)
Calculating [d^2(V_N)/(dXdY)*Q ] C-PCM term      ... done   (      0.0 sec)
Calculating [d^2(V_el)/(dXdY)*Q] C-PCM term      ... done   (      3.4 sec)
Calculating C-PCM term that depends on dQ/dX     ... done   (      1.4 sec)
2nd integral derivative contribs (SHARK-RI)      ... done   (    524.0 sec)
Exchange-correlation Hessian                     ... done   (     77.8 sec)
Dispersion correction in the Hessian             ... done   (      3.0 sec)
gCP correction in the Hessian                    ... done   (      1.8 sec)
Dipole derivatives                               ... (center of mass:  0.000022,  0.000003  0.000004)done   (      0.2 sec)

Total SCF Hessian time: 0 days 1 hours 16 min 52 sec 

Writing the Hessian file to the disk             ... done


Maximum memory used throughout the entire SCFHESS-calculation: 908.2 MB

-----------------------
VIBRATIONAL FREQUENCIES
-----------------------

Scaling factor for frequencies =  1.000000000  (already applied!)

   0:         0.00 cm**-1
   1:         0.00 cm**-1
   2:         0.00 cm**-1
   3:         0.00 cm**-1
   4:         0.00 cm**-1
   5:         0.00 cm**-1
   6:        22.66 cm**-1
   7:        35.43 cm**-1
   8:        41.55 cm**-1
   9:        56.94 cm**-1
  10:        65.35 cm**-1
  11:        76.33 cm**-1
  12:       103.51 cm**-1
  13:       120.31 cm**-1
  14:       145.16 cm**-1
  15:       165.58 cm**-1
  16:       175.94 cm**-1
  17:       205.79 cm**-1
  18:       220.39 cm**-1
  19:       241.77 cm**-1
  20:       249.99 cm**-1
  21:       252.31 cm**-1
  22:       255.98 cm**-1
  23:       262.82 cm**-1
  24:       269.38 cm**-1
  25:       287.87 cm**-1
  26:       291.74 cm**-1
  27:       300.29 cm**-1
  28:       307.99 cm**-1
  29:       318.02 cm**-1
  30:       339.41 cm**-1
  31:       370.24 cm**-1
  32:       377.10 cm**-1
  33:       392.70 cm**-1
  34:       410.91 cm**-1
  35:       429.52 cm**-1
  36:       444.35 cm**-1
  37:       450.21 cm**-1
  38:       466.95 cm**-1
  39:       481.78 cm**-1
  40:       495.27 cm**-1
  41:       511.53 cm**-1
  42:       530.48 cm**-1
  43:       561.52 cm**-1
  44:       587.91 cm**-1
  45:       599.04 cm**-1
  46:       608.51 cm**-1
  47:       619.21 cm**-1
  48:       630.16 cm**-1
  49:       640.86 cm**-1
  50:       665.69 cm**-1
  51:       688.54 cm**-1
  52:       698.85 cm**-1
  53:       729.62 cm**-1
  54:       741.71 cm**-1
  55:       763.53 cm**-1
  56:       772.11 cm**-1
  57:       794.46 cm**-1
  58:       801.09 cm**-1
  59:       814.61 cm**-1
  60:       833.32 cm**-1
  61:       858.52 cm**-1
  62:       873.98 cm**-1
  63:       892.42 cm**-1
  64:       902.62 cm**-1
  65:       911.37 cm**-1
  66:       916.95 cm**-1
  67:       934.31 cm**-1
  68:       939.42 cm**-1
  69:       951.11 cm**-1
  70:       970.38 cm**-1
  71:       976.09 cm**-1
  72:       979.12 cm**-1
  73:      1001.52 cm**-1
  74:      1011.49 cm**-1
  75:      1028.85 cm**-1
  76:      1036.32 cm**-1
  77:      1040.90 cm**-1
  78:      1042.84 cm**-1
  79:      1043.49 cm**-1
  80:      1048.07 cm**-1
  81:      1056.79 cm**-1
  82:      1058.92 cm**-1
  83:      1078.62 cm**-1
  84:      1095.36 cm**-1
  85:      1112.03 cm**-1
  86:      1117.84 cm**-1
  87:      1123.60 cm**-1
  88:      1142.22 cm**-1
  89:      1143.56 cm**-1
  90:      1152.14 cm**-1
  91:      1163.00 cm**-1
  92:      1198.46 cm**-1
  93:      1206.69 cm**-1
  94:      1212.62 cm**-1
  95:      1232.14 cm**-1
  96:      1236.02 cm**-1
  97:      1241.37 cm**-1
  98:      1269.66 cm**-1
  99:      1271.98 cm**-1
 100:      1289.28 cm**-1
 101:      1296.67 cm**-1
 102:      1310.00 cm**-1
 103:      1332.53 cm**-1
 104:      1349.01 cm**-1
 105:      1353.62 cm**-1
 106:      1365.75 cm**-1
 107:      1369.09 cm**-1
 108:      1383.76 cm**-1
 109:      1389.29 cm**-1
 110:      1400.78 cm**-1
 111:      1410.07 cm**-1
 112:      1422.77 cm**-1
 113:      1429.86 cm**-1
 114:      1441.56 cm**-1
 115:      1454.72 cm**-1
 116:      1455.03 cm**-1
 117:      1457.76 cm**-1
 118:      1462.05 cm**-1
 119:      1469.34 cm**-1
 120:      1511.35 cm**-1
 121:      1515.32 cm**-1
 122:      1523.13 cm**-1
 123:      1526.12 cm**-1
 124:      1532.56 cm**-1
 125:      1534.41 cm**-1
 126:      1534.61 cm**-1
 127:      1535.65 cm**-1
 128:      1536.13 cm**-1
 129:      1538.65 cm**-1
 130:      1539.86 cm**-1
 131:      1549.71 cm**-1
 132:      1572.61 cm**-1
 133:      1579.43 cm**-1
 134:      1585.94 cm**-1
 135:      1687.41 cm**-1
 136:      1695.30 cm**-1
 137:      1717.51 cm**-1
 138:      1724.07 cm**-1
 139:      1730.46 cm**-1
 140:      1806.13 cm**-1
 141:      1825.32 cm**-1
 142:      3088.47 cm**-1
 143:      3091.31 cm**-1
 144:      3103.89 cm**-1
 145:      3106.92 cm**-1
 146:      3108.77 cm**-1
 147:      3116.24 cm**-1
 148:      3117.85 cm**-1
 149:      3139.73 cm**-1
 150:      3163.18 cm**-1
 151:      3165.00 cm**-1
 152:      3165.49 cm**-1
 153:      3187.85 cm**-1
 154:      3194.95 cm**-1
 155:      3196.25 cm**-1
 156:      3204.74 cm**-1
 157:      3208.49 cm**-1
 158:      3213.12 cm**-1
 159:      3270.74 cm**-1
 160:      3279.87 cm**-1
 161:      3280.94 cm**-1
 162:      3286.13 cm**-1
 163:      3290.27 cm**-1
 164:      3291.25 cm**-1
 165:      3298.78 cm**-1
 166:      3299.88 cm**-1
 167:      3659.62 cm**-1


------------
NORMAL MODES
------------

These modes are the Cartesian displacements weighted by the diagonal matrix
M(i,i)=1/sqrt(m[i]) where m[i] is the mass of the displaced atom
Thus, these vectors are normalized but *not* orthogonal

                  0          1          2          3          4          5    
      0       0.000000   0.000000   0.000000   0.000000   0.000000   0.000000
      1       0.000000   0.000000   0.000000   0.000000   0.000000   0.000000
      2       0.000000   0.000000   0.000000   0.000000   0.000000   0.000000
      3       0.000000   0.000000   0.000000   0.000000   0.000000   0.000000
      4       0.000000   0.000000   0.000000   0.000000   0.000000   0.000000
      5       0.000000   0.000000   0.000000   0.000000   0.000000   0.000000
      6       0.000000   0.000000   0.000000   0.000000   0.000000   0.000000
      7       0.000000   0.000000   0.000000   0.000000   0.000000   0.000000
      8       0.000000   0.000000   0.000000   0.000000   0.000000   0.000000
      9       0.000000   0.000000   0.000000   0.000000   0.000000   0.000000
     10       0.000000   0.000000   0.000000   0.000000   0.000000   0.000000
     11       0.000000   0.000000   0.000000   0.000000   0.000000   0.000000
     12       0.000000   0.000000   0.000000   0.000000   0.000000   0.000000
     13       0.000000   0.000000   0.000000   0.000000   0.000000   0.000000
     14       0.000000   0.000000   0.000000   0.000000   0.000000   0.000000
     15       0.000000   0.000000   0.000000   0.000000   0.000000   0.000000
     16       0.000000   0.000000   0.000000   0.000000   0.000000   0.000000
     17       0.000000   0.000000   0.000000   0.000000   0.000000   0.000000
     18       0.000000   0.000000   0.000000   0.000000   0.000000   0.000000
     19       0.000000   0.000000   0.000000   0.000000   0.000000   0.000000
     20       0.000000   0.000000   0.000000   0.000000   0.000000   0.000000
     21       0.000000   0.000000   0.000000   0.000000   0.000000   0.000000
     22       0.000000   0.000000   0.000000   0.000000   0.000000   0.000000
     23       0.000000   0.000000   0.000000   0.000000   0.000000   0.000000
     24       0.000000   0.000000   0.000000   0.000000   0.000000   0.000000
     25       0.000000   0.000000   0.000000   0.000000   0.000000   0.000000
     26       0.000000   0.000000   0.000000   0.000000   0.000000   0.000000
     27       0.000000   0.000000   0.000000   0.000000   0.000000   0.000000
     28       0.000000   0.000000   0.000000   0.000000   0.000000   0.000000
     29       0.000000   0.000000   0.000000   0.000000   0.000000   0.000000
     30       0.000000   0.000000   0.000000   0.000000   0.000000   0.000000
     31       0.000000   0.000000   0.000000   0.000000   0.000000   0.000000
     32       0.000000   0.000000   0.000000   0.000000   0.000000   0.000000
     33       0.000000   0.000000   0.000000   0.000000   0.000000   0.000000
     34       0.000000   0.000000   0.000000   0.000000   0.000000   0.000000
     35       0.000000   0.000000   0.000000   0.000000   0.000000   0.000000
     36       0.000000   0.000000   0.000000   0.000000   0.000000   0.000000
     37       0.000000   0.000000   0.000000   0.000000   0.000000   0.000000
     38       0.000000   0.000000   0.000000   0.000000   0.000000   0.000000
     39       0.000000   0.000000   0.000000   0.000000   0.000000   0.000000
     40       0.000000   0.000000   0.000000   0.000000   0.000000   0.000000
     41       0.000000   0.000000   0.000000   0.000000   0.000000   0.000000
     42       0.000000   0.000000   0.000000   0.000000   0.000000   0.000000
     43       0.000000   0.000000   0.000000   0.000000   0.000000   0.000000
     44       0.000000   0.000000   0.000000   0.000000   0.000000   0.000000
     45       0.000000   0.000000   0.000000   0.000000   0.000000   0.000000
     46       0.000000   0.000000   0.000000   0.000000   0.000000   0.000000
     47       0.000000   0.000000   0.000000   0.000000   0.000000   0.000000
     48       0.000000   0.000000   0.000000   0.000000   0.000000   0.000000
     49       0.000000   0.000000   0.000000   0.000000   0.000000   0.000000
     50       0.000000   0.000000   0.000000   0.000000   0.000000   0.000000
     51       0.000000   0.000000   0.000000   0.000000   0.000000   0.000000
     52       0.000000   0.000000   0.000000   0.000000   0.000000   0.000000
     53       0.000000   0.000000   0.000000   0.000000   0.000000   0.000000
     54       0.000000   0.000000   0.000000   0.000000   0.000000   0.000000
     55       0.000000   0.000000   0.000000   0.000000   0.000000   0.000000
     56       0.000000   0.000000   0.000000   0.000000   0.000000   0.000000
     57       0.000000   0.000000   0.000000   0.000000   0.000000   0.000000
     58       0.000000   0.000000   0.000000   0.000000   0.000000   0.000000
     59       0.000000   0.000000   0.000000   0.000000   0.000000   0.000000
     60       0.000000   0.000000   0.000000   0.000000   0.000000   0.000000
     61       0.000000   0.000000   0.000000   0.000000   0.000000   0.000000
     62       0.000000   0.000000   0.000000   0.000000   0.000000   0.000000
     63       0.000000   0.000000   0.000000   0.000000   0.000000   0.000000
     64       0.000000   0.000000   0.000000   0.000000   0.000000   0.000000
     65       0.000000   0.000000   0.000000   0.000000   0.000000   0.000000
     66       0.000000   0.000000   0.000000   0.000000   0.000000   0.000000
     67       0.000000   0.000000   0.000000   0.000000   0.000000   0.000000
     68       0.000000   0.000000   0.000000   0.000000   0.000000   0.000000
     69       0.000000   0.000000   0.000000   0.000000   0.000000   0.000000
     70       0.000000   0.000000   0.000000   0.000000   0.000000   0.000000
     71       0.000000   0.000000   0.000000   0.000000   0.000000   0.000000
     72       0.000000   0.000000   0.000000   0.000000   0.000000   0.000000
     73       0.000000   0.000000   0.000000   0.000000   0.000000   0.000000
     74       0.000000   0.000000   0.000000   0.000000   0.000000   0.000000
     75       0.000000   0.000000   0.000000   0.000000   0.000000   0.000000
     76       0.000000   0.000000   0.000000   0.000000   0.000000   0.000000
     77       0.000000   0.000000   0.000000   0.000000   0.000000   0.000000
     78       0.000000   0.000000   0.000000   0.000000   0.000000   0.000000
     79       0.000000   0.000000   0.000000   0.000000   0.000000   0.000000
     80       0.000000   0.000000   0.000000   0.000000   0.000000   0.000000
     81       0.000000   0.000000   0.000000   0.000000   0.000000   0.000000
     82       0.000000   0.000000   0.000000   0.000000   0.000000   0.000000
     83       0.000000   0.000000   0.000000   0.000000   0.000000   0.000000
     84       0.000000   0.000000   0.000000   0.000000   0.000000   0.000000
     85       0.000000   0.000000   0.000000   0.000000   0.000000   0.000000
     86       0.000000   0.000000   0.000000   0.000000   0.000000   0.000000
     87       0.000000   0.000000   0.000000   0.000000   0.000000   0.000000
     88       0.000000   0.000000   0.000000   0.000000   0.000000   0.000000
     89       0.000000   0.000000   0.000000   0.000000   0.000000   0.000000
     90       0.000000   0.000000   0.000000   0.000000   0.000000   0.000000
     91       0.000000   0.000000   0.000000   0.000000   0.000000   0.000000
     92       0.000000   0.000000   0.000000   0.000000   0.000000   0.000000
     93       0.000000   0.000000   0.000000   0.000000   0.000000   0.000000
     94       0.000000   0.000000   0.000000   0.000000   0.000000   0.000000
     95       0.000000   0.000000   0.000000   0.000000   0.000000   0.000000
     96       0.000000   0.000000   0.000000   0.000000   0.000000   0.000000
     97       0.000000   0.000000   0.000000   0.000000   0.000000   0.000000
     98       0.000000   0.000000   0.000000   0.000000   0.000000   0.000000
     99       0.000000   0.000000   0.000000   0.000000   0.000000   0.000000
    100       0.000000   0.000000   0.000000   0.000000   0.000000   0.000000
    101       0.000000   0.000000   0.000000   0.000000   0.000000   0.000000
    102       0.000000   0.000000   0.000000   0.000000   0.000000   0.000000
    103       0.000000   0.000000   0.000000   0.000000   0.000000   0.000000
    104       0.000000   0.000000   0.000000   0.000000   0.000000   0.000000
    105       0.000000   0.000000   0.000000   0.000000   0.000000   0.000000
    106       0.000000   0.000000   0.000000   0.000000   0.000000   0.000000
    107       0.000000   0.000000   0.000000   0.000000   0.000000   0.000000
    108       0.000000   0.000000   0.000000   0.000000   0.000000   0.000000
    109       0.000000   0.000000   0.000000   0.000000   0.000000   0.000000
    110       0.000000   0.000000   0.000000   0.000000   0.000000   0.000000
    111       0.000000   0.000000   0.000000   0.000000   0.000000   0.000000
    112       0.000000   0.000000   0.000000   0.000000   0.000000   0.000000
    113       0.000000   0.000000   0.000000   0.000000   0.000000   0.000000
    114       0.000000   0.000000   0.000000   0.000000   0.000000   0.000000
    115       0.000000   0.000000   0.000000   0.000000   0.000000   0.000000
    116       0.000000   0.000000   0.000000   0.000000   0.000000   0.000000
    117       0.000000   0.000000   0.000000   0.000000   0.000000   0.000000
    118       0.000000   0.000000   0.000000   0.000000   0.000000   0.000000
    119       0.000000   0.000000   0.000000   0.000000   0.000000   0.000000
    120       0.000000   0.000000   0.000000   0.000000   0.000000   0.000000
    121       0.000000   0.000000   0.000000   0.000000   0.000000   0.000000
    122       0.000000   0.000000   0.000000   0.000000   0.000000   0.000000
    123       0.000000   0.000000   0.000000   0.000000   0.000000   0.000000
    124       0.000000   0.000000   0.000000   0.000000   0.000000   0.000000
    125       0.000000   0.000000   0.000000   0.000000   0.000000   0.000000
    126       0.000000   0.000000   0.000000   0.000000   0.000000   0.000000
    127       0.000000   0.000000   0.000000   0.000000   0.000000   0.000000
    128       0.000000   0.000000   0.000000   0.000000   0.000000   0.000000
    129       0.000000   0.000000   0.000000   0.000000   0.000000   0.000000
    130       0.000000   0.000000   0.000000   0.000000   0.000000   0.000000
    131       0.000000   0.000000   0.000000   0.000000   0.000000   0.000000
    132       0.000000   0.000000   0.000000   0.000000   0.000000   0.000000
    133       0.000000   0.000000   0.000000   0.000000   0.000000   0.000000
    134       0.000000   0.000000   0.000000   0.000000   0.000000   0.000000
    135       0.000000   0.000000   0.000000   0.000000   0.000000   0.000000
    136       0.000000   0.000000   0.000000   0.000000   0.000000   0.000000
    137       0.000000   0.000000   0.000000   0.000000   0.000000   0.000000
    138       0.000000   0.000000   0.000000   0.000000   0.000000   0.000000
    139       0.000000   0.000000   0.000000   0.000000   0.000000   0.000000
    140       0.000000   0.000000   0.000000   0.000000   0.000000   0.000000
    141       0.000000   0.000000   0.000000   0.000000   0.000000   0.000000
    142       0.000000   0.000000   0.000000   0.000000   0.000000   0.000000
    143       0.000000   0.000000   0.000000   0.000000   0.000000   0.000000
    144       0.000000   0.000000   0.000000   0.000000   0.000000   0.000000
    145       0.000000   0.000000   0.000000   0.000000   0.000000   0.000000
    146       0.000000   0.000000   0.000000   0.000000   0.000000   0.000000
    147       0.000000   0.000000   0.000000   0.000000   0.000000   0.000000
    148       0.000000   0.000000   0.000000   0.000000   0.000000   0.000000
    149       0.000000   0.000000   0.000000   0.000000   0.000000   0.000000
    150       0.000000   0.000000   0.000000   0.000000   0.000000   0.000000
    151       0.000000   0.000000   0.000000   0.000000   0.000000   0.000000
    152       0.000000   0.000000   0.000000   0.000000   0.000000   0.000000
    153       0.000000   0.000000   0.000000   0.000000   0.000000   0.000000
    154       0.000000   0.000000   0.000000   0.000000   0.000000   0.000000
    155       0.000000   0.000000   0.000000   0.000000   0.000000   0.000000
    156       0.000000   0.000000   0.000000   0.000000   0.000000   0.000000
    157       0.000000   0.000000   0.000000   0.000000   0.000000   0.000000
    158       0.000000   0.000000   0.000000   0.000000   0.000000   0.000000
    159       0.000000   0.000000   0.000000   0.000000   0.000000   0.000000
    160       0.000000   0.000000   0.000000   0.000000   0.000000   0.000000
    161       0.000000   0.000000   0.000000   0.000000   0.000000   0.000000
    162       0.000000   0.000000   0.000000   0.000000   0.000000   0.000000
    163       0.000000   0.000000   0.000000   0.000000   0.000000   0.000000
    164       0.000000   0.000000   0.000000   0.000000   0.000000   0.000000
    165       0.000000   0.000000   0.000000   0.000000   0.000000   0.000000
    166       0.000000   0.000000   0.000000   0.000000   0.000000   0.000000
    167       0.000000   0.000000   0.000000   0.000000   0.000000   0.000000
                  6          7          8          9         10         11    
      0      -0.071100  -0.015283   0.189835  -0.069801   0.103683  -0.090846
      1       0.060399   0.015106   0.018381  -0.049096  -0.043876   0.024978
      2      -0.081544   0.077209   0.059223   0.025128   0.086350  -0.116273
      3      -0.030200  -0.034641   0.053184  -0.062308   0.001025  -0.006296
      4       0.009220   0.003217  -0.021189  -0.039578  -0.034342  -0.035535
      5      -0.000337   0.074341  -0.004733   0.021868  -0.000088   0.008982
      6      -0.039954  -0.061443  -0.012518  -0.055337  -0.097436   0.138872
      7      -0.035237  -0.007689  -0.076193  -0.028325  -0.031633  -0.100534
      8      -0.035300   0.040878  -0.099773   0.033342  -0.095091   0.112975
      9      -0.093220  -0.068509   0.051148  -0.052473  -0.109024   0.236711
     10      -0.030216  -0.008108  -0.089395  -0.028494  -0.030933  -0.118866
     11      -0.152501   0.011079  -0.136897   0.054277  -0.118347   0.124421
     12      -0.139110  -0.050422   0.190268  -0.058757  -0.007325   0.160588
     13       0.021163   0.004133  -0.049861  -0.038623  -0.038096  -0.062934
     14      -0.237392   0.012858  -0.072465   0.060471  -0.035533   0.012779
     15      -0.127763  -0.024003   0.261936  -0.068925   0.105109  -0.016597
     16       0.066531   0.015788   0.004256  -0.048542  -0.044382   0.011004
     17      -0.200994   0.045193   0.026673   0.044319   0.070689  -0.119919
     18       0.015150  -0.014685  -0.003328  -0.060002   0.013215  -0.017737
     19       0.003880   0.000277  -0.007189  -0.040707  -0.034958  -0.030566
     20       0.116475   0.111439   0.040676   0.020051   0.013984   0.060060
     21       0.055873   0.019295  -0.001591  -0.064567   0.037159  -0.005779
     22      -0.012820  -0.020212   0.036469  -0.039430  -0.055836  -0.032792
     23       0.243939   0.208707   0.095972   0.006265   0.073452   0.100273
     24       0.003667  -0.024211  -0.039734  -0.051993   0.022257  -0.016547
     25       0.009536   0.021066  -0.035397  -0.038480  -0.004559  -0.027998
     26       0.056588   0.016007   0.022892   0.044011  -0.038218   0.049619
     27       0.010805  -0.020157  -0.033928  -0.041970   0.013848  -0.021139
     28      -0.002681   0.022649  -0.035037  -0.003474   0.024920  -0.025135
     29       0.019159  -0.014625  -0.015299  -0.016173  -0.014359   0.065615
     30       0.001058  -0.007103  -0.034480  -0.033888   0.034831   0.002541
     31      -0.001621   0.050940  -0.032101   0.003234   0.043154   0.010155
     32      -0.035337  -0.109040  -0.028038  -0.014302  -0.004021  -0.011326
     33      -0.018116  -0.003308  -0.051497  -0.036183   0.074371   0.025146
     34       0.014372   0.079752  -0.037543  -0.029108   0.049573   0.036701
     35      -0.058831  -0.183909  -0.002187   0.067002  -0.053282  -0.096968
     36      -0.027263  -0.010441  -0.061976  -0.048353   0.086814   0.025819
     37       0.027923   0.079612  -0.042166  -0.069439   0.032093   0.029344
     38      -0.021794  -0.153101   0.042649   0.141525  -0.101732  -0.097409
     39      -0.017249  -0.022650  -0.058447  -0.053183   0.057284   0.003407
     40       0.024811   0.049400  -0.040676  -0.071314   0.003977  -0.003267
     41       0.036662  -0.053668   0.054554   0.126340  -0.085643  -0.026047
     42       0.012635  -0.003538  -0.027490  -0.025245   0.011568   0.000187
     43      -0.020284   0.048358  -0.024178   0.033273   0.055589   0.025413
     44      -0.051275  -0.113382  -0.051594  -0.075306   0.045951  -0.018823
     45       0.027275  -0.016985  -0.029948  -0.028912  -0.015013  -0.024818
     46      -0.031180   0.020902  -0.025729   0.038871   0.052547   0.004190
     47      -0.007250  -0.027235  -0.044816  -0.095139   0.043868   0.043014
     48       0.027300  -0.028582  -0.031653  -0.036194  -0.018205  -0.040851
     49      -0.019786   0.002634  -0.031076   0.022628   0.035029  -0.034046
     50       0.033846   0.035250  -0.031982  -0.075094   0.013905   0.111615
     51       0.045480  -0.027420  -0.049975  -0.030297  -0.018339  -0.030108
     52      -0.062815   0.023746  -0.021138   0.029530   0.059021   0.029707
     53       0.012973  -0.015343  -0.019594  -0.075411   0.036779   0.010464
     54       0.039056  -0.020259  -0.036763  -0.038897  -0.033143  -0.032653
     55      -0.067403   0.022054   0.012319  -0.015032   0.019020   0.026629
     56      -0.027789   0.038632  -0.000813  -0.014815   0.045654   0.010818
     57       0.024373   0.046605  -0.011873   0.029678  -0.059490  -0.047792
     58      -0.017606   0.011791   0.064641  -0.028111  -0.066949  -0.004089
     59      -0.024009   0.069034   0.024936   0.018715   0.012630  -0.003375
     60       0.030478   0.020726  -0.041586   0.106590   0.013511  -0.023919
     61      -0.004421  -0.000609   0.069111  -0.017720  -0.067901  -0.004053
     62       0.037488   0.020225   0.056363   0.043746  -0.018887  -0.010379
     63       0.031800   0.014035  -0.048976   0.127906   0.032135  -0.017306
     64       0.008756  -0.043914   0.035874   0.045365   0.006663   0.018366
     65       0.073030  -0.050991   0.029101  -0.020779  -0.003992  -0.021015
     66       0.048747  -0.017352  -0.073310   0.035481   0.022329  -0.042867
     67      -0.040274   0.008928  -0.012845   0.039050   0.050152   0.016482
     68       0.071907  -0.058384   0.007558  -0.068334   0.000552  -0.032108
     69       0.013247   0.058951   0.002078   0.134416  -0.022681  -0.006813
     70       0.055855  -0.115067   0.044791   0.096859   0.034452   0.043454
     71       0.049384  -0.028362  -0.011488  -0.060944   0.012273  -0.045631
     72      -0.000155   0.163635   0.026928   0.093476  -0.106553  -0.056738
     73       0.060585  -0.068238   0.053961   0.081431  -0.005160   0.016509
     74      -0.003937  -0.044253  -0.012534  -0.064066   0.045854  -0.003603
     75       0.003983   0.139987   0.032300   0.047574  -0.131562  -0.071701
     76       0.033705  -0.032586   0.074471   0.021582  -0.061531  -0.005244
     77      -0.046112   0.050992  -0.002417  -0.022390   0.042556   0.008025
     78       0.069589  -0.067133  -0.075576  -0.091611  -0.028412  -0.017169
     79      -0.120407   0.062154  -0.057235   0.038857   0.109245   0.083930
     80       0.019544  -0.025029  -0.023390  -0.087518   0.032289   0.012210
     81       0.023308   0.051032  -0.004291   0.004746  -0.080860  -0.054141
     82      -0.032927   0.057877   0.100614  -0.099828  -0.153750  -0.031234
     83      -0.059303   0.166868   0.049982   0.076531  -0.019225  -0.017462
     84       0.033654  -0.011547  -0.080382   0.211176   0.107747   0.012779
     85       0.021931  -0.063312   0.041315   0.057116   0.009614   0.024866
     86       0.133196  -0.134205   0.065314   0.003970  -0.016265  -0.002870
     87       0.010504   0.007462   0.020481   0.164377   0.005739   0.044402
     88       0.087648  -0.199801   0.040050   0.146722   0.088932   0.084626
     89       0.076474  -0.006293  -0.043568  -0.075899   0.004669  -0.101702
     90       0.053350  -0.053650  -0.064603  -0.056059  -0.005970  -0.022773
     91      -0.104669   0.027290   0.000207  -0.038213   0.050013   0.044974
     92      -0.015173   0.060749   0.028121   0.013043   0.005476  -0.008431
     93       0.032987  -0.027319  -0.021242  -0.082361  -0.052664  -0.030707
     94      -0.076648   0.023607   0.006642  -0.017358   0.030112   0.031834
     95      -0.073049   0.048976  -0.031763  -0.018324   0.103862   0.036379
     96       0.044786  -0.028030  -0.075396   0.092057   0.057806  -0.018841
     97      -0.039473   0.037486   0.062372  -0.054303  -0.075997  -0.009302
     98       0.054713   0.021903   0.082200   0.079911  -0.040082  -0.009529
     99       0.019770   0.053916  -0.023578   0.161230   0.008096  -0.016389
    100       0.029652  -0.016616   0.103168  -0.018490  -0.113925  -0.013767
    101       0.040246   0.034704   0.075117   0.074069  -0.033694  -0.008697
    102       0.063614  -0.036316  -0.105805  -0.000074   0.037450  -0.071918
    103      -0.072249   0.033930  -0.015874   0.019311   0.050983   0.039225
    104       0.091184  -0.068486   0.032413  -0.026175  -0.010453  -0.033304
    105       0.050835  -0.017750  -0.080136   0.042999   0.030324  -0.048270
    106      -0.031055   0.003508  -0.037614   0.059580   0.077335  -0.002930
    107       0.099210  -0.094412  -0.008815  -0.133530  -0.009047  -0.060913
    108       0.034172  -0.019263  -0.089502   0.226790   0.125177   0.020158
    109       0.024521  -0.088706   0.013200   0.103603   0.063360   0.047216
    110       0.156922  -0.185124   0.050437  -0.049207  -0.016186  -0.003322
    111       0.042858  -0.048882  -0.113772   0.194194   0.141125   0.020780
    112      -0.009561  -0.009693   0.035722   0.017973  -0.011161   0.004270
    113       0.150863  -0.148925   0.093240   0.046029  -0.023971   0.007259
    114       0.024520   0.013909  -0.064255   0.277587   0.116147   0.021955
    115       0.059281  -0.105842   0.079349   0.056299  -0.022970   0.028821
    116       0.137984  -0.132958   0.081813   0.033956  -0.020254   0.002384
    117       0.013290   0.096532   0.009734   0.057986  -0.088952  -0.059071
    118      -0.000757   0.047984   0.134533  -0.109077  -0.205919  -0.046836
    119      -0.056588   0.192527   0.068178   0.107166  -0.038797  -0.024856
    120       0.037781  -0.013001  -0.037431  -0.009030  -0.026065  -0.034620
    121      -0.069727   0.095775   0.095689  -0.139079  -0.168241  -0.036680
    122      -0.044981   0.179572   0.071539   0.108161  -0.041026  -0.025041
    123       0.018097   0.072557   0.020727  -0.054698  -0.144490  -0.073749
    124      -0.040343   0.065588   0.099780  -0.107925  -0.156971  -0.032410
    125      -0.103627   0.203696   0.029810   0.060057  -0.001966  -0.013283
    126      -0.011914   0.183529   0.060952   0.094415  -0.139307  -0.046512
    127       0.092615  -0.120027   0.061011   0.108346   0.009922   0.032581
    128      -0.019837  -0.018704  -0.041780  -0.085029   0.057410  -0.023051
    129       0.075714  -0.068563  -0.084706  -0.082668  -0.019284  -0.011324
    130      -0.119615   0.074346  -0.078360   0.083329   0.144564   0.101269
    131       0.050847  -0.058515  -0.031312  -0.128018   0.012301   0.008660
    132       0.068485  -0.084968  -0.064844  -0.152934  -0.062254  -0.023784
    133      -0.138738   0.072404  -0.064546   0.034422   0.119095   0.098387
    134      -0.021701   0.002063  -0.041941  -0.085312   0.061116   0.046503
    135       0.083425  -0.075355  -0.094966  -0.083709  -0.013423  -0.005686
    136      -0.146848   0.069450  -0.055416   0.007147   0.102818   0.093978
    137       0.034580  -0.023389   0.000568  -0.057818   0.020238  -0.016469
    138      -0.025681   0.004127  -0.058132  -0.028481   0.095166   0.042090
    139       0.015789   0.100386  -0.041213  -0.024389   0.067397   0.063911
    140      -0.102056  -0.262914  -0.013173   0.077198  -0.054097  -0.167635
    141      -0.043014  -0.006456  -0.072266  -0.052406   0.118628   0.044489
    142       0.040716   0.101403  -0.048917  -0.097510   0.037842   0.049918
    143      -0.037260  -0.208173   0.068090   0.211506  -0.144979  -0.163375
    144      -0.024890  -0.026978  -0.065380  -0.060671   0.064313   0.007155
    145       0.034919   0.049024  -0.043261  -0.099165  -0.011631  -0.005696
    146       0.065179  -0.034185   0.088190   0.182209  -0.109438  -0.043325
    147      -0.009571  -0.075555  -0.110994  -0.052255  -0.165205   0.184932
    148      -0.074031  -0.016974  -0.112096  -0.018358  -0.034204  -0.135981
    149       0.023233   0.039111  -0.138613   0.025228  -0.143245   0.180473
    150      -0.100147  -0.091798  -0.001142  -0.048003  -0.193142   0.373339
    151      -0.065500  -0.015723  -0.131253  -0.019148  -0.022336  -0.183888
    152      -0.177503  -0.016276  -0.209304   0.063350  -0.195269   0.223170
    153      -0.183349  -0.057052   0.244468  -0.055925  -0.012235   0.234380
    154       0.026053   0.004486  -0.060822  -0.038649  -0.037779  -0.076103
    155      -0.331185  -0.010980  -0.098748   0.076170  -0.051524   0.025364
    156      -0.162398  -0.009508   0.372644  -0.075339   0.191038  -0.087153
    157       0.107088   0.025745   0.035271  -0.056654  -0.049141   0.056856
    158      -0.266019   0.046172   0.078297   0.047422   0.138744  -0.216602
    159      -0.062644   0.006729   0.244445  -0.076089   0.187003  -0.211555
    160       0.095900   0.024062   0.060079  -0.057530  -0.050510   0.081730
    161      -0.054071   0.103759   0.136128   0.014247   0.165083  -0.204316
    162       0.002897   0.139562   0.053848  -0.008117  -0.185384  -0.095873
    163       0.023609  -0.028482   0.063137   0.025148  -0.042178   0.004126
    164      -0.085279   0.067255  -0.027747  -0.052477   0.070896   0.022015
    165      -0.007571   0.192777   0.048533   0.081932  -0.147238  -0.073149
    166       0.062432  -0.041724   0.109204   0.006337  -0.120803  -0.032189
    167      -0.057683   0.100405   0.011433   0.009851   0.029790   0.007416
                 12         13         14         15         16         17    
      0      -0.013035   0.066493   0.110661  -0.069389   0.026848  -0.021751
      1      -0.007717  -0.006432   0.008817   0.009823   0.004510  -0.039969
      2      -0.017565   0.113890   0.061946  -0.023990   0.057734  -0.137585
      3      -0.078800   0.037018   0.172145  -0.094595   0.032425  -0.014952
      4      -0.047574  -0.003690   0.009805  -0.003378  -0.019393   0.031336
      5      -0.024200   0.091343   0.106406  -0.028561   0.086636  -0.204684
      6      -0.066058  -0.031380   0.147749  -0.084345   0.032628  -0.030090
      7      -0.113871  -0.004167   0.035264  -0.029561  -0.050198   0.129144
      8      -0.045988   0.024100   0.096220  -0.032605   0.071894  -0.172064
      9       0.023293  -0.131870   0.007714  -0.011608   0.004396  -0.027017
     10      -0.131816   0.009729   0.058516  -0.043275  -0.049879   0.143532
     11      -0.058120  -0.073955  -0.002872  -0.002008  -0.001101  -0.011210
     12       0.105781  -0.128866  -0.107080   0.051432  -0.029863   0.022750
     13      -0.090211   0.016488   0.064058  -0.033343  -0.018260   0.052566
     14      -0.038964  -0.077171  -0.094493   0.035518  -0.058893   0.119411
     15       0.088022  -0.006168  -0.036550   0.011230  -0.006601   0.002446
     16      -0.026015   0.005764   0.033685  -0.003498   0.008748  -0.041952
     17      -0.020917   0.036424  -0.042407   0.012338  -0.020275   0.043644
     18      -0.123629  -0.023336   0.093561  -0.064122  -0.011048   0.029626
     19      -0.033501   0.006172   0.013580  -0.004961  -0.007654   0.011579
     20      -0.030016   0.016846   0.037072   0.003405   0.028612  -0.050233
     21      -0.186399  -0.104151   0.014939  -0.070808  -0.040350   0.056255
     22      -0.006922   0.064155   0.110721  -0.030082   0.016022   0.048307
     23      -0.225562  -0.208272  -0.133155  -0.047603  -0.047907   0.087440
     24      -0.064400  -0.023042   0.032830  -0.004904  -0.026516  -0.002456
     25      -0.021179  -0.018840  -0.061112   0.031376  -0.015853  -0.052833
     26       0.127092   0.116126   0.098383   0.064963   0.007486   0.053386
     27      -0.059588  -0.030217   0.042119   0.023497  -0.022842  -0.008272
     28       0.035892  -0.049510  -0.053272   0.088676  -0.045925  -0.067023
     29       0.124038   0.175786   0.000483  -0.057821   0.017274   0.056222
     30      -0.021439  -0.025270   0.074726   0.026570  -0.041260   0.017016
     31       0.091134  -0.027399  -0.002588   0.098484  -0.063907  -0.027116
     32      -0.013342   0.068952  -0.124745  -0.124847   0.029656  -0.055470
     33       0.028148  -0.016004   0.067237   0.029579  -0.069845   0.019381
     34       0.100132   0.025251  -0.000872   0.089098  -0.038243  -0.012427
     35      -0.075208  -0.068153  -0.122969  -0.098329  -0.020799  -0.098730
     36       0.021716  -0.011645   0.028608   0.002533  -0.062794  -0.008323
     37       0.030445   0.050717  -0.049984   0.024151   0.011182  -0.050423
     38       0.001466  -0.098216   0.062693   0.069063  -0.084972   0.037179
     39      -0.015869  -0.014316   0.013437  -0.005908  -0.047068  -0.018307
     40      -0.022096   0.029572  -0.080910  -0.005519   0.018820  -0.070245
     41       0.089411  -0.013255   0.160469   0.157765  -0.061353   0.104224
     42      -0.010823  -0.009985   0.079269   0.032814  -0.026387   0.020226
     43       0.117280  -0.038290   0.034176   0.065905  -0.072658  -0.005619
     44      -0.090387   0.038292  -0.176133  -0.124801   0.015959  -0.084358
     45      -0.030728  -0.004080   0.029901   0.050384   0.005572  -0.013650
     46       0.077954  -0.062031  -0.003664   0.045678  -0.045994  -0.044254
     47       0.026051   0.117767  -0.065860  -0.064383  -0.045359   0.037948
     48      -0.064808  -0.024053   0.013510   0.052540   0.004955  -0.038728
     49       0.030895  -0.078907  -0.058680   0.075747  -0.040903  -0.092581
     50       0.164134   0.228003   0.026345  -0.058358  -0.031059   0.145158
     51       0.033205   0.028389  -0.040233   0.048958   0.008591  -0.008697
     52       0.031873  -0.036591   0.012163  -0.012805   0.001029  -0.012222
     53       0.006585   0.028371  -0.000707   0.027899  -0.079116  -0.009245
     54       0.009077   0.031009  -0.036286   0.068838   0.034903  -0.015408
     55      -0.038986  -0.024134   0.037649   0.035040   0.038992  -0.036801
     56      -0.061455  -0.013672   0.053359   0.051830  -0.019863  -0.022749
     57       0.038200   0.018047  -0.057005   0.019792   0.062715   0.008290
     58      -0.010024   0.009092  -0.022540   0.002961   0.052348   0.003036
     59      -0.044833  -0.011497   0.029423   0.023931  -0.000516  -0.000126
     60       0.052747  -0.009349  -0.031565  -0.011297   0.065581   0.008012
     61      -0.003591   0.011945  -0.025823  -0.009342   0.046014   0.009767
     62      -0.007008   0.008484   0.002600  -0.046933  -0.018655   0.045585
     63       0.055317  -0.015496  -0.027137  -0.018693   0.074774   0.012158
     64       0.007980  -0.018753  -0.002521  -0.018125   0.059911   0.007096
     65       0.022765  -0.019862   0.002833   0.021507  -0.032759  -0.013005
     66       0.083890  -0.039282  -0.038990   0.066288   0.033661  -0.040315
     67       0.048891  -0.063682   0.012150  -0.003853   0.026809  -0.017665
     68       0.041523  -0.036480  -0.002459   0.071834  -0.056948  -0.045843
     69      -0.018387   0.074505  -0.048101   0.000681  -0.001549  -0.005950
     70      -0.014073   0.017142   0.002878  -0.039328   0.014140  -0.001007
     71       0.087439  -0.108501   0.013846   0.017229   0.067774   0.011007
     72       0.082729   0.027687  -0.024907  -0.098032  -0.153076  -0.084965
     73       0.062735  -0.019861   0.023721  -0.112300  -0.086659  -0.050596
     74      -0.084621  -0.021987  -0.031147   0.177411   0.273399   0.114912
     75       0.068960   0.029145  -0.076797  -0.057419   0.021366   0.030385
     76       0.039061  -0.004955  -0.026871  -0.080729   0.053555   0.053581
     77      -0.089709  -0.007254   0.036031   0.119973   0.030653  -0.037090
     78       0.113623   0.127883  -0.148732   0.008571  -0.043488   0.044362
     79       0.016067   0.040874   0.000486  -0.130178   0.024432   0.090009
     80       0.023811   0.049967  -0.025027   0.019931  -0.090542  -0.000201
     81       0.031952   0.031468  -0.072137   0.039200   0.072491   0.008311
     82      -0.029831   0.050094  -0.073629   0.053247   0.086563   0.007236
     83      -0.023797  -0.023103   0.027665  -0.046708  -0.018148   0.010526
     84       0.075537  -0.053441  -0.002437  -0.075500   0.130225   0.046588
     85      -0.000419  -0.006385  -0.003660  -0.023207   0.053758   0.007297
     86      -0.027963   0.049210  -0.012643   0.028761  -0.071138  -0.017822
     87      -0.165860   0.196603  -0.077320   0.116210  -0.013079  -0.002271
     88      -0.082603   0.077958  -0.002778   0.003548   0.007111   0.006638
     89       0.278710  -0.265509   0.055532  -0.139904   0.085943   0.011128
     90       0.043127   0.040124  -0.046159   0.046477  -0.010207  -0.005593
     91      -0.108229  -0.039727   0.099460   0.094821   0.056812  -0.084279
     92      -0.043930  -0.011346   0.022146   0.032001   0.003836  -0.000885
     93      -0.042425   0.040954  -0.012919   0.113976   0.057698  -0.042778
     94      -0.050607  -0.028604   0.051238   0.044613   0.039445  -0.046021
     95      -0.112069  -0.037286   0.117489   0.093976  -0.019356  -0.064402
     96       0.066917  -0.038665  -0.017797   0.037904   0.065256  -0.037734
     97      -0.023442   0.007161  -0.019574   0.031216   0.058042  -0.009299
     98      -0.001037   0.030236  -0.010576  -0.107463  -0.027025   0.088476
     99       0.042715   0.007327  -0.034242  -0.068856   0.071101   0.052587
    100       0.012028   0.039193  -0.049848  -0.058085   0.026845   0.044568
    101      -0.008572   0.024720  -0.004915  -0.091687  -0.020774   0.079321
    102       0.133114  -0.099556  -0.050083   0.149426   0.012801  -0.107457
    103       0.019700  -0.011373   0.013413  -0.032852  -0.003950   0.011569
    104       0.034800  -0.044017   0.004216   0.042850  -0.014194  -0.027660
    105       0.095422  -0.056108  -0.040528   0.077051   0.036077  -0.053488
    106       0.091756  -0.123796   0.006263   0.040424   0.033551  -0.066175
    107       0.069824  -0.067728  -0.017683   0.152587  -0.083538  -0.097152
    108       0.083759  -0.066319   0.003572  -0.088643   0.146640   0.054263
    109       0.023988  -0.044602   0.014177  -0.060351   0.102700   0.029084
    110      -0.005867   0.030564  -0.014392   0.078816  -0.099739  -0.065145
    111       0.115920  -0.101786   0.009609  -0.062857   0.146609   0.026247
    112       0.015535  -0.025627  -0.004539  -0.007571   0.055122   0.000274
    113      -0.068614   0.098072  -0.020534   0.007771  -0.083685   0.002001
    114       0.049392  -0.029156  -0.000418  -0.130337   0.157208   0.094399
    115      -0.049137   0.060849  -0.022897  -0.000795  -0.000539  -0.006964
    116      -0.051926   0.076753  -0.016451   0.009661  -0.072270   0.000285
    117       0.053869   0.016947  -0.062355  -0.033755   0.040126   0.018639
    118      -0.008783   0.074125  -0.102866   0.008035   0.049664   0.019658
    119      -0.004273  -0.025444   0.025766  -0.104915  -0.048962   0.020286
    120       0.020281   0.021719  -0.049970   0.081552   0.081359  -0.004465
    121      -0.060781   0.058980  -0.089569   0.130149   0.153729   0.002281
    122       0.001475  -0.023030   0.024970  -0.116995  -0.063688   0.020726
    123       0.016543   0.066435  -0.117498   0.087391   0.109040   0.012446
    124      -0.036211   0.052024  -0.076985   0.068749   0.100217   0.006319
    125      -0.054957  -0.031543   0.033873   0.022719   0.044802   0.001631
    126       0.015801   0.103621  -0.041107  -0.082256  -0.254321  -0.124105
    127       0.044548   0.015392   0.017582  -0.112718  -0.165742  -0.086906
    128      -0.022963  -0.102197  -0.015018   0.166202   0.404276   0.170042
    129       0.142574   0.133686  -0.151384  -0.009275  -0.045078   0.065253
    130       0.063543   0.029910   0.028098  -0.183536   0.042385   0.140611
    131       0.085697   0.102347  -0.096541   0.027572  -0.134977   0.012173
    132       0.086707   0.180260  -0.209363   0.035599  -0.075781   0.025304
    133       0.002665   0.066819  -0.005931  -0.162868   0.029990   0.118503
    134      -0.000947   0.098809  -0.027302  -0.059006  -0.071398   0.068166
    135       0.174534   0.150802  -0.168831  -0.027137  -0.055099   0.087087
    136      -0.030436   0.083203  -0.024311  -0.146478   0.021662   0.100953
    137       0.000309  -0.035923   0.034140   0.089883  -0.071459  -0.072964
    138       0.078667  -0.006707   0.078117   0.050503  -0.091007   0.033270
    139       0.162198   0.051596   0.028395   0.117985  -0.053769   0.018780
    140      -0.180581  -0.170079  -0.233826  -0.159385  -0.035487  -0.206346
    141       0.052402  -0.001537   0.014070  -0.010080  -0.067935  -0.016773
    142       0.033257   0.095139  -0.063197   0.002370   0.039873  -0.054882
    143      -0.033452  -0.212096   0.107264   0.132537  -0.148051   0.055212
    144      -0.012807  -0.005703  -0.002461  -0.024859  -0.045298  -0.025715
    145      -0.051768   0.063083  -0.112751  -0.050343   0.054945  -0.084169
    146       0.096761  -0.076870   0.259203   0.281598  -0.095245   0.148532
    147      -0.117875  -0.036946   0.204726  -0.120707   0.035375  -0.005032
    148      -0.154738  -0.015427   0.046672  -0.042934  -0.072796   0.196151
    149      -0.044878   0.028164   0.128722  -0.047659   0.095844  -0.218549
    150       0.040634  -0.223160  -0.029765   0.002281  -0.003200  -0.029441
    151      -0.182224   0.021000   0.074316  -0.062312  -0.073135   0.225707
    152      -0.066975  -0.157546  -0.031160   0.001227  -0.020657   0.029459
    153       0.183761  -0.215724  -0.246144   0.125432  -0.071185   0.073268
    154      -0.104562   0.029378   0.086147  -0.045709  -0.013087   0.048590
    155      -0.037169  -0.163945  -0.200091   0.076067  -0.129312   0.270846
    156       0.152839   0.013987  -0.113181   0.049091  -0.022161   0.018383
    157       0.010878   0.009204   0.030396   0.008928   0.035999  -0.125957
    158      -0.008852   0.047974  -0.095648   0.028171  -0.058216   0.136991
    159      -0.026119   0.130267   0.138029  -0.090055   0.032558  -0.019798
    160       0.038601  -0.012223  -0.004266   0.028274   0.025613  -0.110473
    161      -0.004318   0.174069   0.081774  -0.033979   0.075262  -0.175707
    162       0.060578   0.039573  -0.143140  -0.034403   0.199215   0.173566
    163       0.027808  -0.004407  -0.005598  -0.061339   0.006093   0.000150
    164      -0.137400   0.002528   0.060912   0.208464  -0.013407  -0.132225
    165       0.088247   0.031628  -0.053945  -0.123240  -0.085734  -0.011628
    166       0.071823  -0.006226  -0.089486  -0.130129   0.212428   0.229632
    167      -0.072493  -0.005345   0.059800   0.060002  -0.075412  -0.083112
                 18         19         20         21         22         23    
      0      -0.043563   0.029795   0.042551  -0.022059   0.028065  -0.024283
      1       0.012423  -0.032825  -0.050864   0.026942  -0.034149   0.044062
      2      -0.039522  -0.013917   0.010101   0.012940  -0.001290   0.011200
      3      -0.054085   0.038512   0.051718  -0.028597   0.033982  -0.033243
      4       0.016768  -0.010140  -0.027571   0.008033  -0.015250   0.018043
      5      -0.053464  -0.027128  -0.000270   0.023966  -0.011573   0.024697
      6      -0.059683   0.039258   0.059177  -0.030461   0.038311  -0.037450
      7       0.020013   0.015620  -0.016487  -0.012080  -0.001849   0.002230
      8      -0.056237  -0.014798   0.012472   0.013465  -0.001408   0.013086
      9      -0.023475   0.007500   0.019507  -0.005113   0.010660  -0.007742
     10       0.016698   0.023876  -0.010328  -0.018703   0.003600  -0.004159
     11      -0.015264   0.003951   0.010103  -0.002660   0.005763  -0.003613
     12       0.034206  -0.023268  -0.038369   0.017384  -0.024682   0.024128
     13       0.004335   0.002640  -0.023673  -0.001002  -0.010149   0.016747
     14       0.040122   0.003415  -0.019200  -0.004863  -0.005995  -0.002011
     15       0.011766  -0.007618  -0.014192   0.005235  -0.008633   0.009924
     16       0.003740  -0.027500  -0.044236   0.023180  -0.029715   0.040823
     17       0.017789   0.000689  -0.007573  -0.002083  -0.002039  -0.001315
     18      -0.012035   0.009712   0.005540  -0.007320   0.003089  -0.003273
     19       0.008814  -0.004321  -0.008812   0.003316  -0.004416   0.003936
     20      -0.002676  -0.009432  -0.021546   0.005100  -0.011143   0.009921
     21      -0.006840   0.009253   0.005961  -0.007257   0.002697  -0.000236
     22      -0.007977   0.031879   0.022235  -0.023363   0.022793  -0.029777
     23      -0.004064   0.031669   0.020281  -0.025838   0.021223  -0.021522
     24       0.008767  -0.020657  -0.029382   0.011365  -0.019779   0.021252
     25       0.002332  -0.026654  -0.008237   0.017135  -0.010166   0.013776
     26       0.050027  -0.002126  -0.067352  -0.010401  -0.022811   0.005575
     27       0.012550  -0.032118  -0.023635   0.026176  -0.023375   0.023032
     28      -0.051113  -0.015285   0.025041   0.005624   0.011865   0.004934
     29       0.074914   0.035290  -0.096427  -0.060405  -0.014996  -0.006646
     30      -0.007105  -0.018393  -0.029786   0.012777  -0.018585   0.025213
     31      -0.066156   0.001819   0.024270  -0.010352   0.019782   0.002161
     32       0.039130   0.027505  -0.083929  -0.052566  -0.011815  -0.003000
     33      -0.044294   0.002436  -0.047142  -0.017781  -0.009867   0.034233
     34      -0.036948   0.000500   0.002945  -0.009647   0.011069   0.000304
     35      -0.010842   0.013262  -0.031052  -0.036327   0.000769   0.003323
     36      -0.044964   0.009047  -0.058516  -0.030708  -0.009164   0.033160
     37       0.017584  -0.013561  -0.034588  -0.000596  -0.011942   0.004505
     38      -0.036494  -0.012733   0.032496   0.014998   0.007184   0.011562
     39      -0.016839  -0.006936  -0.055173  -0.013688  -0.017884   0.032980
     40       0.034114  -0.023509  -0.028503   0.009341  -0.016713   0.005749
     41      -0.006048  -0.023307   0.009195   0.032514  -0.007135   0.011919
     42       0.023959  -0.021443  -0.043779   0.012559  -0.025625   0.020212
     43      -0.075648   0.031310   0.007655  -0.040174   0.025230  -0.006104
     44      -0.011911  -0.001950  -0.012062   0.001402   0.000333   0.008668
     45       0.054611  -0.035202  -0.038250   0.024356  -0.029050   0.012947
     46      -0.067082   0.029109  -0.002588  -0.039753   0.020156  -0.008612
     47      -0.014366  -0.004069   0.034190   0.016039   0.012391   0.008837
     48       0.046709  -0.050044  -0.036470   0.037812  -0.035390   0.022440
     49      -0.066485   0.000818   0.010362  -0.015141   0.014780  -0.000544
     50       0.049026   0.034085  -0.027495  -0.041610   0.006304  -0.004357
     51       0.022163  -0.020387   0.008314   0.003782  -0.009340  -0.002846
     52      -0.014791   0.016293  -0.005683   0.002379   0.006499  -0.018622
     53      -0.012925  -0.002564   0.022425   0.006112   0.018860   0.014910
     54       0.076280  -0.021257   0.010371   0.012484   0.006096  -0.017638
     55       0.113149   0.034890  -0.023687   0.042912  -0.004526  -0.067461
     56       0.069333  -0.014349  -0.002367   0.020587   0.021390   0.001863
     57       0.018833  -0.016223   0.004358  -0.001643  -0.000538  -0.030284
     58       0.019486   0.007677  -0.018676   0.010389   0.000334  -0.031125
     59       0.012453  -0.004039  -0.008464   0.019890   0.014544   0.001354
     60       0.020525  -0.012619  -0.000664  -0.004280  -0.016241  -0.050066
     61      -0.001156  -0.008006  -0.028094   0.011448  -0.004275  -0.038661
     62      -0.078964  -0.040650  -0.043908   0.040337   0.039548   0.042802
     63       0.025677  -0.003734   0.012655  -0.007661  -0.004707  -0.027893
     64       0.011002   0.012035  -0.010761   0.005349  -0.004435  -0.022933
     65      -0.010212  -0.002540   0.007337  -0.006567   0.020963   0.005460
     66       0.012645   0.002433   0.030410  -0.076923  -0.011744  -0.031900
     67      -0.017803   0.042197  -0.019708  -0.011530   0.014521  -0.018948
     68      -0.023627   0.027390   0.001185  -0.041501   0.022339   0.003178
     69       0.013001  -0.008209   0.009618  -0.006682   0.011391  -0.027652
     70       0.026537   0.013061   0.000214   0.010529  -0.012270  -0.002159
     71      -0.000928   0.000369   0.011452  -0.008009   0.013787  -0.017415
     72       0.077470   0.004142   0.022483  -0.000991   0.022424  -0.021028
     73       0.067783   0.020264   0.006034   0.014077  -0.003064   0.001142
     74      -0.086219  -0.019884  -0.016612  -0.002551  -0.003056  -0.028659
     75      -0.072511  -0.032032  -0.027176  -0.013256  -0.017153  -0.015102
     76      -0.080698  -0.027910  -0.066075   0.012266  -0.029756  -0.004068
     77       0.110742   0.025371   0.034480   0.023531   0.043775  -0.031044
     78      -0.102721   0.065999   0.100884   0.111469  -0.002581  -0.036785
     79       0.009464  -0.174707   0.162205   0.035291  -0.009033  -0.006458
     80      -0.038968   0.020721   0.038130   0.027311   0.022751   0.008675
     81       0.034856  -0.010301   0.037216  -0.017674   0.030741   0.008012
     82       0.050330   0.061182   0.101120  -0.046982   0.067806   0.109949
     83      -0.065543   0.065149  -0.003521   0.017318  -0.123376  -0.014043
     84       0.037029   0.087140   0.008795   0.035575   0.060071   0.108367
     85       0.023579   0.001476   0.008976   0.007798  -0.013966  -0.020747
     86       0.037862  -0.091593   0.105561  -0.010437  -0.040629  -0.012051
     87      -0.033392   0.003113  -0.002118  -0.029261   0.019222  -0.025289
     88       0.009740   0.026341   0.001189  -0.004549  -0.013758   0.003612
     89       0.061672  -0.009947   0.032061   0.017210   0.000029  -0.018657
     90       0.017471  -0.032412   0.020425   0.002209  -0.001257   0.011319
     91       0.283775   0.052804  -0.040818   0.086328   0.002401  -0.123603
     92       0.007657  -0.015934   0.000469   0.001592   0.022169   0.014512
     93       0.197065  -0.011572   0.004713   0.033486   0.001541  -0.061153
     94       0.143900   0.039229  -0.027145   0.052527  -0.003214  -0.077714
     95       0.205389   0.005483  -0.018834   0.068200   0.029881  -0.043368
     96       0.089557   0.024708   0.045031  -0.039182  -0.023184  -0.076646
     97       0.037078   0.006137  -0.021052   0.002851  -0.014596  -0.059281
     98      -0.150355  -0.074427  -0.077505   0.068641   0.052070   0.075287
     99      -0.043423  -0.043689  -0.033975   0.022054  -0.007816  -0.017024
    100      -0.067209  -0.037585  -0.058352   0.039093   0.011802  -0.007944
    101      -0.131557  -0.065951  -0.070588   0.062510   0.048622   0.069068
    102      -0.012102   0.042535   0.046148  -0.171442  -0.010666  -0.043904
    103      -0.021820   0.018307  -0.023519   0.043995   0.015906  -0.005507
    104      -0.002586   0.022147  -0.006338  -0.030510   0.020096  -0.001406
    105       0.010883   0.012662   0.035042  -0.096214  -0.012426  -0.039208
    106      -0.026813   0.078988  -0.002228  -0.086009   0.012706  -0.043236
    107      -0.047576   0.043343   0.013634  -0.116468   0.021932   0.008115
    108       0.041047   0.114546   0.009969   0.037740   0.072487   0.124339
    109       0.036583   0.083882   0.017039   0.006785   0.017862   0.011411
    110       0.053209  -0.112823   0.185562  -0.192937  -0.181396  -0.420099
    111       0.046378   0.140968   0.048128  -0.097024  -0.010268  -0.166400
    112      -0.011021   0.016199  -0.055034   0.004399   0.001869  -0.041323
    113       0.057798  -0.140933   0.127095   0.085895  -0.002931   0.198204
    114       0.037642   0.100927  -0.037245   0.209295   0.186763   0.504280
    115       0.053357  -0.108169   0.084864   0.010683  -0.071630  -0.035004
    116       0.045199  -0.111985   0.103208   0.068735   0.002691   0.163419
    117      -0.043171  -0.025895  -0.052575   0.010261   0.001826  -0.072888
    118       0.016195  -0.163503  -0.130466  -0.011581   0.547096   0.001065
    119      -0.123632  -0.007045  -0.123997   0.044700  -0.008506  -0.094896
    120       0.087378  -0.015684   0.059905  -0.009806  -0.018446   0.002459
    121       0.108809   0.300305   0.404624  -0.128310  -0.277689   0.327776
    122      -0.130152  -0.076955  -0.200376   0.062359   0.114221  -0.143095
    123       0.075620   0.019676   0.139067  -0.070695   0.141150   0.137471
    124       0.062030   0.109598   0.162456  -0.063475  -0.001700   0.154240
    125      -0.015955   0.354440   0.324333  -0.054911  -0.632296   0.188559
    126       0.062480   0.008471   0.002755  -0.009078   0.031515  -0.011540
    127       0.063321   0.030235   0.010593  -0.004347   0.007447   0.007847
    128      -0.072208  -0.030565  -0.006074   0.017022  -0.017393  -0.040684
    129      -0.117441  -0.020595   0.144768  -0.023389  -0.005713   0.014941
    130       0.018839  -0.476421   0.273983  -0.369504  -0.021859   0.149403
    131      -0.139153   0.147684   0.057312   0.099285   0.031602  -0.019961
    132      -0.148513   0.377924   0.044662   0.577433   0.009400  -0.209630
    133       0.018149  -0.200354   0.208775   0.115217  -0.013081  -0.028311
    134      -0.010168  -0.097086   0.153197   0.116601   0.011192  -0.006969
    135      -0.149151  -0.070256   0.190165  -0.109792  -0.007173   0.049932
    136       0.017278  -0.041042   0.165336   0.380787  -0.007493  -0.126856
    137       0.014115   0.035253  -0.087979  -0.114419   0.026976   0.044958
    138      -0.068223   0.017170  -0.051258  -0.037674  -0.001119   0.035408
    139      -0.049135   0.014109  -0.006579  -0.026848   0.016399   0.000370
    140      -0.056375   0.007347   0.001580  -0.035274   0.012462   0.008875
    141      -0.065965   0.029259  -0.063312  -0.055370   0.001633   0.026758
    142       0.049421  -0.013364  -0.065883  -0.005787  -0.023571   0.004152
    143      -0.091920  -0.032179   0.110567   0.050222   0.024493   0.018454
    144      -0.015355  -0.000819  -0.066715  -0.024070  -0.018406   0.033671
    145       0.076699  -0.025320  -0.039216   0.008364  -0.023792  -0.005013
    146      -0.042071  -0.052733   0.070875   0.083854  -0.000661   0.016948
    147      -0.070233   0.058633   0.074756  -0.046490   0.051806  -0.053035
    148       0.020112   0.035105  -0.002303  -0.027149   0.011051  -0.013305
    149      -0.064747  -0.018949   0.011404   0.016123  -0.003410   0.016128
    150      -0.018897   0.003479   0.016566  -0.000329   0.007272  -0.002980
    151       0.020914   0.049296   0.009496  -0.040245   0.022066  -0.029608
    152      -0.008435   0.013363   0.017893  -0.009282   0.012162  -0.012534
    153       0.091497  -0.054264  -0.093380   0.040428  -0.058679   0.054281
    154      -0.004329   0.008553  -0.014388  -0.005468  -0.004159   0.011113
    155       0.095374   0.007702  -0.044624  -0.010181  -0.014504  -0.003654
    156       0.044036  -0.025425  -0.042078   0.017894  -0.026019   0.025453
    157      -0.005282  -0.048267  -0.053795   0.040375  -0.041542   0.057476
    158       0.050405   0.007632  -0.019056  -0.009354  -0.003510  -0.005848
    159      -0.052765   0.040462   0.057565  -0.030020   0.038550  -0.034159
    160       0.010503  -0.056846  -0.073406   0.046788  -0.053008   0.069393
    161      -0.049699  -0.017140   0.011942   0.016439  -0.001782   0.016044
    162      -0.292102  -0.095700  -0.117869  -0.028789  -0.062697  -0.009396
    163       0.012199  -0.001752  -0.028571   0.018997  -0.004555  -0.016463
    164       0.292663   0.074703   0.106458   0.036867   0.105283  -0.075614
    165      -0.043807  -0.029269  -0.030163  -0.005763  -0.010860  -0.008238
    166      -0.377866  -0.107923  -0.184024  -0.011076  -0.111807   0.034567
    167       0.149210   0.031436   0.036985   0.031389   0.051893  -0.025102
                 24         25         26         27         28         29    
      0      -0.017732   0.013156  -0.007554   0.018076  -0.009058  -0.009828
      1       0.028548  -0.047397   0.061725  -0.065807   0.074022   0.030312
      2       0.008959  -0.042851   0.014793  -0.009253   0.011872   0.002094
      3      -0.024577   0.038943  -0.024102   0.029090  -0.026063  -0.013349
      4       0.011187  -0.018010   0.024310  -0.023668   0.024475   0.009498
      5       0.017105  -0.045990   0.027446  -0.029203   0.031162   0.013260
      6      -0.028669   0.028609  -0.027759   0.038478  -0.032815  -0.015270
      7      -0.000278   0.011241   0.026722  -0.025504   0.034966   0.011087
      8       0.007930  -0.042512   0.022968  -0.019790   0.027024   0.011402
      9      -0.007467   0.007091  -0.004525   0.008307  -0.005181  -0.005509
     10      -0.004927   0.019922   0.024465  -0.022213   0.033635   0.010180
     11      -0.003743   0.006575   0.003848  -0.002174   0.008772  -0.000376
     12       0.015243  -0.010418   0.018037  -0.027482   0.023887   0.014621
     13       0.009147  -0.012090   0.051069  -0.050267   0.066386   0.023360
     14      -0.001745   0.027399  -0.006989   0.000936  -0.004065   0.000434
     15       0.006242  -0.020136   0.012891  -0.012357   0.013596   0.008605
     16       0.026139  -0.045024   0.064007  -0.066878   0.077950   0.030491
     17      -0.000104  -0.003529  -0.003925   0.005345  -0.006962  -0.000986
     18      -0.002370  -0.005756  -0.018980   0.014611  -0.034025  -0.003745
     19       0.002067  -0.004487  -0.003062   0.006615  -0.011055  -0.005817
     20       0.005021   0.040334   0.002648  -0.008452   0.005076  -0.000138
     21      -0.000138  -0.049071  -0.013192   0.014977  -0.036383  -0.000816
     22      -0.022615   0.102097  -0.009799   0.012253   0.009625  -0.015679
     23      -0.017349   0.014850   0.009922   0.004448   0.015864  -0.003648
     24       0.012851  -0.027604  -0.015159   0.013604  -0.042217  -0.005649
     25       0.008752  -0.057768  -0.025759   0.039320  -0.063063  -0.020130
     26      -0.002941   0.161831  -0.021697   0.008235  -0.023062  -0.015234
     27       0.018720  -0.000869  -0.026419   0.007201  -0.036129  -0.003545
     28      -0.003060   0.003796  -0.018426   0.043647  -0.046562  -0.031408
     29      -0.023951   0.012744   0.020409   0.027572  -0.030372  -0.010913
     30       0.014664  -0.016296   0.010812  -0.009889  -0.002819   0.001472
     31      -0.009749  -0.027839   0.010745   0.037457  -0.028337  -0.027482
     32      -0.021455   0.126164   0.013264   0.008063   0.001554  -0.018389
     33       0.004131   0.052400   0.074127  -0.037058   0.060769  -0.003217
     34      -0.009558   0.069851  -0.012934   0.036296  -0.035582  -0.032195
     35      -0.014669  -0.165393   0.039556   0.038565  -0.032854  -0.015387
     36      -0.001976   0.051756   0.085028  -0.032954   0.063078  -0.007611
     37      -0.002411   0.056114  -0.040312   0.047055  -0.071376  -0.032363
     38       0.009173  -0.151704   0.009414   0.020510  -0.030494  -0.002685
     39       0.005731  -0.016303   0.050469  -0.009942   0.013944  -0.006876
     40       0.003364  -0.070794  -0.049141   0.063880  -0.103613  -0.026316
     41       0.015548   0.184872  -0.042772  -0.011546  -0.004958  -0.009111
     42       0.012282  -0.046745  -0.002031   0.006564  -0.027453  -0.002123
     43      -0.022730  -0.070970   0.051646   0.021649   0.003129  -0.016961
     44       0.005341   0.257367  -0.027032  -0.027888   0.036098  -0.006438
     45       0.012831  -0.005723  -0.038468   0.021057  -0.045628  -0.006123
     46      -0.023669   0.007146   0.036011   0.013651   0.010688  -0.018299
     47       0.014474   0.009279  -0.015055  -0.003912   0.000022   0.012951
     48       0.021140   0.042708  -0.057280   0.020741  -0.058295  -0.011179
     49      -0.014248   0.084958  -0.002699   0.028923  -0.017764  -0.033417
     50      -0.010789  -0.221173   0.029636   0.035686  -0.046045   0.011556
     51       0.001008  -0.004961  -0.030022   0.009253  -0.016182   0.015191
     52      -0.013047   0.000129   0.009078   0.002720   0.018252  -0.023654
     53       0.019917  -0.003933  -0.027726   0.010917  -0.012129   0.031253
     54      -0.006066  -0.015988  -0.026275   0.019542   0.011652  -0.004372
     55      -0.037251  -0.040137  -0.016766  -0.022343   0.027743  -0.082638
     56       0.016907  -0.013584  -0.029702   0.022930  -0.008801   0.017367
     57      -0.017468  -0.005183   0.007000   0.013387   0.030155  -0.006066
     58      -0.014675  -0.017851  -0.028120  -0.008189   0.024201  -0.004792
     59       0.015994  -0.012628  -0.028231   0.007620   0.002898   0.017218
     60      -0.028020  -0.006683   0.006464   0.000563   0.030373   0.019807
     61      -0.018157  -0.018804  -0.033563   0.011019   0.050964  -0.000692
     62       0.049188  -0.002896  -0.035906   0.106387   0.090210  -0.022836
     63      -0.015300  -0.000112   0.016249  -0.003604   0.018806   0.022624
     64      -0.015739  -0.014006  -0.019696  -0.013821   0.025700   0.004119
     65       0.007268  -0.000595  -0.005103   0.021642   0.032263   0.008622
     66      -0.027756   0.014749  -0.009305  -0.041314  -0.054910   0.152235
     67      -0.010708  -0.006816  -0.011927  -0.006744   0.023092   0.012416
     68       0.000438   0.000738  -0.027628  -0.003339  -0.002471   0.071298
     69      -0.010959  -0.000815   0.018226   0.016636   0.056011   0.002347
     70       0.004939  -0.005781  -0.027412  -0.014393  -0.002707   0.020743
     71      -0.000579  -0.007900  -0.003870   0.007147   0.037231   0.025611
     72      -0.005999   0.016101  -0.000180   0.010075   0.049691  -0.004106
     73       0.011745   0.002038  -0.045773  -0.007436   0.006812   0.029778
     74      -0.022495  -0.038394   0.019420  -0.005103   0.015769  -0.012341
     75      -0.010131   0.018644   0.022716   0.021140  -0.005135  -0.010446
     76       0.004456   0.000317  -0.037454   0.026821  -0.021777   0.015695
     77      -0.005855  -0.040325  -0.027076  -0.022023   0.058539  -0.001836
     78       0.000902  -0.057314  -0.075567  -0.099440   0.059825  -0.056621
     79       0.017435   0.019987   0.013853   0.011735  -0.015420   0.070782
     80       0.020486  -0.015349  -0.040314  -0.011201   0.004184   0.017580
     81       0.005292   0.009031   0.030094   0.020726   0.020111   0.004546
     82       0.064479   0.033286   0.045925  -0.037515  -0.064676   0.027045
     83      -0.003273  -0.009587  -0.046066  -0.131959  -0.130006   0.003658
     84       0.055239   0.009771   0.026056  -0.022334  -0.064537  -0.096471
     85      -0.024516  -0.005119   0.012183  -0.027085   0.001131  -0.032154
     86      -0.065491   0.043550   0.152920  -0.025609  -0.067671  -0.117967
     87       0.002534  -0.010445   0.007093   0.018326   0.052999   0.032181
     88       0.039848  -0.009647  -0.046975  -0.007972  -0.007253   0.083623
     89       0.000415   0.007915   0.003566   0.008970   0.041320   0.020769
     90       0.008660   0.000251  -0.030119   0.034476  -0.002763   0.016222
     91      -0.065973  -0.087522  -0.029418  -0.049796   0.032248  -0.181766
     92       0.023235   0.004398  -0.017194   0.030629  -0.000341   0.064847
     93      -0.028932  -0.053029  -0.050483  -0.016060   0.006753  -0.047931
     94      -0.042592  -0.048799  -0.017431  -0.026945   0.029089  -0.105522
     95      -0.005554  -0.052261  -0.031248   0.006079  -0.001144  -0.090719
     96      -0.064343  -0.006309   0.035601  -0.085035  -0.027271   0.056299
     97      -0.036732  -0.025748  -0.037849  -0.044309  -0.009893   0.025035
     98       0.085375   0.001930  -0.050791   0.200695   0.171198  -0.064699
     99       0.011101  -0.002133  -0.015288   0.074692   0.079001   0.005013
    100       0.011771  -0.014752  -0.041500   0.107632   0.140901  -0.066458
    101       0.078498   0.000508  -0.050568   0.173079   0.141298  -0.048016
    102      -0.061303   0.043024  -0.024072  -0.104195  -0.145594   0.354074
    103       0.015038  -0.018548  -0.005280   0.034701   0.056274  -0.099918
    104       0.000097  -0.008336  -0.025014   0.000183   0.028338   0.037948
    105      -0.037645   0.022213  -0.005586  -0.056858  -0.070906   0.191066
    106      -0.047297   0.019231  -0.001343  -0.064940  -0.038062   0.162583
    107      -0.017518   0.021293  -0.062453  -0.047293  -0.082427   0.241058
    108       0.104949   0.013469   0.033992  -0.026408  -0.087991  -0.137759
    109       0.147274   0.008538   0.047229  -0.040227  -0.074509  -0.171266
    110       0.402999   0.083373   0.324759  -0.016206  -0.098644  -0.285150
    111       0.516049   0.035228   0.129489  -0.012296  -0.107701  -0.263095
    112      -0.041346  -0.040392  -0.105484   0.009385   0.099406   0.118270
    113      -0.378423   0.052734   0.170465  -0.060726  -0.112681  -0.115913
    114      -0.379467  -0.011033  -0.081432  -0.047589  -0.080686  -0.008508
    115      -0.183483   0.026446   0.131957  -0.060593  -0.046193  -0.082334
    116      -0.300562   0.041879   0.133683  -0.045071  -0.086399  -0.090727
    117      -0.019909  -0.004447  -0.003481  -0.144356  -0.120532  -0.009363
    118       0.130082   0.047844   0.110843  -0.322897  -0.321377   0.051581
    119      -0.000832  -0.014056  -0.049300  -0.314092  -0.288892   0.001756
    120      -0.025948  -0.012353   0.008662   0.213776   0.224722  -0.007658
    121       0.080215   0.067971   0.060257   0.178444   0.072536   0.039899
    122       0.004799  -0.018789  -0.042759  -0.371322  -0.327909   0.002663
    123       0.086859   0.059553   0.110969  -0.001475  -0.058006   0.043089
    124       0.068086   0.040488   0.048866   0.004587  -0.038845   0.029832
    125      -0.030331   0.005139  -0.077122   0.150309   0.083522  -0.002461
    126       0.013688   0.033244  -0.033055   0.021367   0.040052   0.023623
    127       0.023510   0.020988  -0.053971   0.000513   0.020342   0.059730
    128      -0.045520  -0.065119   0.048930  -0.018945   0.012767  -0.054426
    129       0.001889  -0.135627  -0.225237  -0.199597   0.136782  -0.160491
    130       0.024826  -0.160493  -0.368407  -0.212114   0.158316  -0.162617
    131       0.011575  -0.078147  -0.092662  -0.110164   0.078126  -0.080544
    132      -0.001597   0.109920   0.302972   0.094496  -0.100287   0.175467
    133       0.028023   0.059178   0.081679   0.055876  -0.058508   0.150550
    134       0.044759   0.039462   0.038772   0.050402  -0.061852   0.151661
    135       0.002827  -0.204317  -0.350802  -0.296226   0.209290  -0.255346
    136       0.028363   0.181922   0.332790   0.205960  -0.178308   0.321094
    137       0.003764  -0.022233  -0.074163   0.007909   0.009041  -0.032485
    138      -0.004853   0.098972   0.107431  -0.048776   0.094955  -0.007232
    139      -0.017386   0.146229   0.010137   0.022863  -0.004411  -0.035599
    140      -0.013807  -0.368360   0.069004   0.058933  -0.045711  -0.016659
    141      -0.015374   0.094918   0.110964  -0.038965   0.091290  -0.012474
    142      -0.003984   0.123505  -0.052573   0.046502  -0.077265  -0.035447
    143       0.025344  -0.350390   0.013777   0.028169  -0.043950   0.008570
    144       0.001981  -0.036304   0.066039  -0.010062   0.019425  -0.007103
    145       0.000451  -0.129571  -0.087446   0.098357  -0.164006  -0.029413
    146       0.036203   0.320271  -0.093157  -0.032811   0.006049  -0.006896
    147      -0.040227   0.038335  -0.032742   0.048876  -0.037531  -0.016834
    148      -0.011209   0.041022   0.019655  -0.017988   0.033000   0.007529
    149       0.009571  -0.062584   0.025535  -0.019038   0.025020   0.013265
    150      -0.002559   0.004777   0.001872   0.002309   0.000279  -0.007764
    151      -0.023043   0.056000  -0.004101   0.009869  -0.000307  -0.003984
    152      -0.008540   0.023285  -0.005550   0.009289  -0.004231  -0.009826
    153       0.036485  -0.019186   0.034960  -0.057497   0.045798   0.029278
    154       0.005196  -0.009308   0.047652  -0.044709   0.062102   0.020647
    155      -0.002621   0.060457  -0.017740   0.003685  -0.014205  -0.000686
    156       0.018260  -0.045515   0.019594  -0.020569   0.016143   0.014166
    157       0.037988  -0.073528   0.074293  -0.078769   0.086841   0.035467
    158      -0.002620   0.005230  -0.008588   0.010406  -0.013187  -0.001508
    159      -0.023546   0.014724  -0.014588   0.031458  -0.021503  -0.019188
    160       0.045708  -0.079551   0.093534  -0.101864   0.114593   0.048065
    161       0.013112  -0.060139   0.026202  -0.016797   0.022864   0.003104
    162      -0.014988   0.028362   0.048287   0.066488  -0.063028  -0.019091
    163      -0.000265  -0.011857  -0.045639   0.006242   0.016773   0.012139
    164      -0.028744  -0.074781  -0.038660  -0.064305   0.164346  -0.023198
    165       0.000856   0.030209   0.010551   0.021651  -0.015928  -0.004406
    166       0.018248   0.030010  -0.007677   0.086477  -0.150605   0.026263
    167       0.004342  -0.030352  -0.039928  -0.022192   0.054308   0.003578
                 30         31         32         33         34         35    
      0      -0.003299   0.010968  -0.050428   0.024321  -0.146149  -0.135573
      1      -0.016572  -0.004036  -0.028748  -0.012490  -0.005683   0.024662
      2      -0.013514   0.008672  -0.011510   0.036830  -0.038074  -0.139097
      3       0.009970  -0.002265   0.005491  -0.025100   0.050222   0.016809
      4      -0.003835   0.000347  -0.003911   0.003125   0.015699  -0.008476
      5      -0.011393  -0.003524   0.008442  -0.017231   0.094539   0.010537
      6       0.006937   0.014309  -0.029059   0.000949  -0.028060   0.169487
      7      -0.004680  -0.002810  -0.048651  -0.015741  -0.069627  -0.014119
      8      -0.014216   0.008859  -0.027671   0.004791   0.005065   0.148449
      9      -0.002419   0.010334  -0.026627   0.029539  -0.099556  -0.137344
     10      -0.003008  -0.003518  -0.053832  -0.022272  -0.077384   0.030197
     11      -0.004691   0.003315  -0.004234   0.027647  -0.084935  -0.123635
     12       0.000136  -0.008599   0.003945  -0.033862   0.066863   0.001979
     13      -0.014818  -0.002045  -0.075359  -0.016956  -0.116850   0.013353
     14       0.009715  -0.012512   0.038988  -0.025792   0.074073  -0.004180
     15      -0.004693   0.006636  -0.045916  -0.010452  -0.031851   0.149020
     16      -0.018677  -0.003314  -0.042746  -0.010933  -0.039020  -0.019103
     17       0.002056   0.001519   0.009101   0.001796   0.027124   0.120843
     18       0.009558   0.004976  -0.089136  -0.074234   0.089472   0.000954
     19       0.005134   0.001449   0.055470   0.025099   0.072489  -0.013374
     20       0.017413  -0.018309   0.039685  -0.049443   0.038985   0.004666
     21      -0.000086   0.023358  -0.174834  -0.069993   0.039807   0.004836
     22       0.018797  -0.044971   0.352381   0.097803   0.185259  -0.028610
     23      -0.001435  -0.006176   0.087943   0.058318  -0.027491   0.004715
     24       0.013938   0.012476  -0.065947  -0.032977   0.051502  -0.012296
     25       0.005396   0.035264  -0.027400   0.040583   0.046854  -0.014686
     26       0.060402  -0.033972   0.027380  -0.110459  -0.037718  -0.005493
     27       0.006018   0.001980  -0.009385  -0.018515   0.058784  -0.018386
     28      -0.002304   0.051491  -0.017577   0.094365  -0.022527   0.010831
     29       0.073866  -0.027531  -0.022881  -0.082433  -0.094171   0.004356
     30       0.001508  -0.005052   0.032809  -0.022090   0.074304  -0.021762
     31      -0.002244   0.046223  -0.005355   0.078652  -0.018570   0.013997
     32       0.054829  -0.014770  -0.028445  -0.061144  -0.073151   0.008095
     33       0.011085   0.019309   0.073106   0.087112   0.020856  -0.004314
     34      -0.000531   0.053915  -0.072996   0.053983  -0.022976   0.011895
     35       0.057446  -0.027031   0.117732  -0.033216  -0.031013   0.003441
     36       0.028112   0.011655   0.108328   0.088207  -0.006228   0.001376
     37       0.033458   0.017738  -0.035749  -0.044135   0.024769  -0.011712
     38      -0.022108   0.037552  -0.033952   0.062225   0.045101  -0.007514
     39       0.032008   0.009933   0.066469   0.056266   0.014493  -0.008181
     40       0.035905   0.009564  -0.021180  -0.048246   0.053810  -0.020493
     41      -0.023545   0.039631  -0.130538   0.005523   0.007917  -0.004882
     42       0.022026  -0.022840   0.055304  -0.051073   0.031420  -0.021612
     43       0.024061  -0.002055   0.004151  -0.054026  -0.023150   0.013818
     44      -0.069818   0.061866  -0.110167   0.098642   0.080737  -0.002146
     45       0.027397  -0.021381   0.054650  -0.000882  -0.027518  -0.008673
     46       0.029718  -0.009191  -0.013991  -0.067461  -0.023526   0.013924
     47      -0.093628   0.055800  -0.058056   0.115062   0.082393  -0.009330
     48       0.029658  -0.011856   0.044395   0.007590  -0.010571  -0.013269
     49       0.025402   0.021109  -0.019063   0.004510  -0.062813   0.023124
     50      -0.029077   0.044570  -0.070699   0.107611   0.046559  -0.013051
     51       0.028358  -0.026720   0.027107   0.065373  -0.060404   0.012904
     52      -0.003792  -0.010427  -0.018494  -0.099002   0.033990  -0.009003
     53      -0.097075  -0.009206   0.028254   0.007469   0.014583  -0.002258
     54      -0.029699  -0.004414   0.062661   0.072630  -0.105134   0.028011
     55      -0.136429   0.052616   0.076651  -0.109970  -0.052099   0.011142
     56      -0.042173  -0.035642   0.060484   0.049237  -0.091029   0.031690
     57      -0.016406   0.014380   0.012065   0.061936  -0.051337   0.019018
     58      -0.039319  -0.042668  -0.029769   0.053619   0.020124  -0.002140
     59       0.026814  -0.061081   0.007570   0.074032  -0.055732   0.024251
     60      -0.009612   0.058319  -0.018476   0.061108   0.013044   0.008998
     61      -0.008479  -0.042392  -0.048211   0.052015   0.036118  -0.006953
     62       0.097359  -0.056157   0.004258  -0.012735  -0.065244   0.022119
     63       0.011982   0.070765  -0.024637   0.041341   0.033985   0.002423
     64       0.032441  -0.059337  -0.080667   0.029019   0.088626  -0.026437
     65      -0.026149   0.001746   0.037353  -0.134956   0.006696  -0.021545
     66      -0.012170  -0.111321  -0.025620   0.049531  -0.024835   0.016852
     67      -0.003638  -0.062105  -0.042551  -0.119097   0.060456  -0.021515
     68      -0.068941  -0.090830   0.025519  -0.126252   0.000584  -0.016701
     69       0.012108   0.069375  -0.034766  -0.044018   0.085829  -0.026163
     70       0.023727  -0.007187  -0.016519   0.072218   0.001123   0.002696
     71      -0.000117   0.032919   0.014975  -0.118287   0.038829  -0.028158
     72      -0.013227  -0.036523  -0.042015  -0.016845   0.055219  -0.019425
     73       0.011493  -0.044064  -0.012261   0.072917  -0.016197   0.006079
     74       0.014616  -0.018294  -0.022755  -0.006158   0.032516  -0.014592
     75      -0.090050  -0.000821   0.014016  -0.037766   0.009082  -0.006227
     76      -0.093790  -0.060210   0.029718   0.075466  -0.063696   0.025682
     77       0.092508  -0.067013  -0.051193   0.099725  -0.004477   0.008756
     78       0.080658  -0.046461   0.038393  -0.067450  -0.045619   0.009759
     79       0.017273  -0.049941   0.058668  -0.087672  -0.036734  -0.003783
     80      -0.106038  -0.011961   0.029908  -0.018099   0.030027  -0.005052
     81       0.000200   0.037102   0.026255   0.056790  -0.072976   0.028072
     82       0.043495   0.059293   0.009371  -0.035119   0.016549  -0.003381
     83       0.061912   0.050342   0.037172   0.028464  -0.040256   0.006931
     84      -0.085164  -0.101320  -0.004230   0.005402  -0.001651   0.001326
     85       0.033822  -0.094402  -0.108929   0.061801   0.106470  -0.027294
     86      -0.008359  -0.043665  -0.013009  -0.030605  -0.011978   0.008400
     87      -0.014721   0.076772   0.008698  -0.135744   0.068382  -0.034876
     88       0.024782   0.176091   0.096296  -0.012886  -0.072124   0.017442
     89       0.042392   0.161007   0.022971  -0.047553   0.030644  -0.009628
     90      -0.007582  -0.021170   0.033333   0.049248  -0.039322   0.004608
     91      -0.330047   0.174508   0.279685  -0.252110  -0.254131   0.063149
     92       0.060418  -0.099303  -0.044353   0.156324  -0.015125   0.017232
     93      -0.183734   0.066238   0.181227   0.049588  -0.217456   0.057771
     94      -0.174421   0.080068   0.119303  -0.150083  -0.091959   0.021003
     95      -0.201391   0.088317   0.252757  -0.143170  -0.272113   0.075776
     96      -0.092860   0.127054  -0.008729  -0.036643   0.117308  -0.040192
     97      -0.079306  -0.066138  -0.025225   0.127858   0.005177   0.004211
     98       0.202424  -0.081090  -0.018640  -0.008884  -0.107497   0.044539
     99       0.113426   0.003276  -0.058879   0.154743  -0.040077   0.045892
    100       0.048903  -0.051885  -0.040412  -0.013618  -0.012447   0.004825
    101       0.182287  -0.089914  -0.016605   0.023244  -0.108251   0.046134
    102      -0.078671  -0.366869  -0.058672  -0.013035  -0.060210   0.031227
    103       0.020149   0.064818  -0.004573  -0.074345   0.046957  -0.015885
    104      -0.047278  -0.035581   0.012558  -0.124226   0.037153  -0.031485
    105      -0.031571  -0.146031  -0.036876   0.033097  -0.020894   0.018764
    106      -0.072055  -0.208119  -0.083359  -0.179909   0.069250  -0.014855
    107      -0.094072  -0.349505   0.005489  -0.140659  -0.058901  -0.002178
    108      -0.117824  -0.153087   0.000617  -0.003409  -0.010129  -0.000218
    109      -0.066681  -0.265663  -0.100609   0.039304   0.083460  -0.031113
    110       0.005115  -0.116670  -0.073145   0.028234   0.001667   0.023456
    111      -0.139808  -0.241716  -0.028735   0.020601  -0.002361   0.004355
    112       0.070302   0.015809  -0.080218   0.030982   0.123243  -0.042188
    113       0.002168  -0.029437  -0.017899  -0.018533  -0.024033   0.017518
    114      -0.115790  -0.084659   0.040001  -0.041153  -0.023250  -0.006214
    115       0.094234  -0.056903  -0.158175   0.129163   0.109108  -0.004467
    116      -0.007535  -0.027277  -0.004993  -0.036228  -0.021045   0.010442
    117       0.030953   0.107152   0.052817   0.057804  -0.078215   0.018069
    118       0.146967   0.173597   0.045718  -0.068754   0.004226   0.001779
    119       0.109921   0.125350   0.063775   0.020024  -0.047059   0.002127
    120      -0.091999  -0.115563  -0.028101   0.111379  -0.060650   0.034139
    121       0.029546   0.080060   0.021786  -0.085144   0.014226  -0.001971
    122       0.122375   0.123503   0.060329   0.028647  -0.046394   0.002947
    123       0.078563   0.148532   0.065980  -0.022281  -0.084580   0.035459
    124       0.041651   0.064967   0.012799  -0.045201   0.015114  -0.002880
    125       0.003193   0.015274   0.032896   0.012877  -0.040375   0.004788
    126      -0.086112  -0.082642   0.023036  -0.077605  -0.017034  -0.010131
    127      -0.018894  -0.014529   0.017455  -0.084924   0.021748  -0.026497
    128       0.088729  -0.008454  -0.091744   0.155686   0.056098   0.003000
    129       0.084918  -0.046533   0.053902  -0.093557  -0.053752   0.012448
    130       0.001889  -0.043370   0.108007  -0.106039  -0.070211   0.002707
    131      -0.055580  -0.024715   0.015956  -0.123580   0.054861  -0.003968
    132       0.130979  -0.079445   0.016389  -0.116978  -0.032374   0.004032
    133       0.029782  -0.072468   0.090862  -0.101603  -0.066995  -0.004502
    134      -0.087630  -0.055471   0.105634  -0.037383  -0.039763  -0.005520
    135       0.098625  -0.051366   0.065699  -0.134448  -0.055020   0.014313
    136       0.043129  -0.084833   0.079091  -0.098410  -0.063838  -0.008436
    137      -0.164405   0.039414  -0.033371   0.086709   0.077633  -0.005278
    138       0.015685   0.036342   0.077944   0.155019  -0.041236   0.013933
    139       0.004031   0.069224  -0.096404   0.099408  -0.083886   0.027215
    140       0.055230  -0.029368   0.267848   0.037404   0.012481   0.005141
    141       0.034176   0.009833   0.128178   0.097706  -0.057603   0.017809
    142       0.059180  -0.001381  -0.035873  -0.100002   0.007401  -0.016130
    143      -0.087793   0.085092  -0.052823   0.185667   0.134006  -0.012564
    144       0.043458   0.002472   0.096620   0.054681   0.003380  -0.007963
    145       0.060681  -0.012966  -0.057768  -0.141289   0.053474  -0.026239
    146      -0.094565   0.093761  -0.264668   0.071431   0.061198  -0.002037
    147       0.009941   0.020792  -0.066759  -0.009400  -0.072808   0.349128
    148      -0.002519  -0.003122  -0.063798  -0.020889  -0.123715  -0.019937
    149      -0.013988   0.013668  -0.040677   0.002701   0.023896   0.287636
    150      -0.007719   0.012079  -0.042326   0.065646  -0.211864  -0.324060
    151       0.009769  -0.002541  -0.029440  -0.026817  -0.047469   0.057777
    152      -0.002772   0.006446  -0.005524   0.060561  -0.177033  -0.290740
    153       0.004087  -0.026192   0.048623  -0.071115   0.188691  -0.019576
    154      -0.015119   0.000661  -0.082778  -0.011387  -0.137150   0.016869
    155       0.022832  -0.027689   0.069814  -0.062535   0.150563  -0.019999
    156      -0.005934   0.009875  -0.051493  -0.010108  -0.007563   0.299299
    157      -0.023893  -0.002003  -0.030156  -0.003511   0.007347  -0.049681
    158       0.006055   0.002577  -0.007559  -0.005226  -0.000432   0.261432
    159      -0.005459   0.018535  -0.071550   0.064142  -0.272031  -0.340639
    160      -0.028344  -0.006676  -0.047537  -0.022255  -0.009914   0.060913
    161      -0.022510   0.014897  -0.045440   0.070034  -0.166521  -0.321606
    162      -0.249833   0.007654   0.090400  -0.124847  -0.025333  -0.000701
    163      -0.021455  -0.061985  -0.015126   0.110820  -0.033549   0.019112
    164       0.241701  -0.068704  -0.166238   0.162140   0.088204  -0.013955
    165      -0.103209  -0.018672   0.020670  -0.040106   0.004456  -0.003276
    166      -0.323148  -0.046821   0.176247  -0.047511  -0.155640   0.044323
    167       0.089025  -0.084310  -0.049720   0.102989  -0.007270   0.011524
                 36         37         38         39         40         41    
      0      -0.023870   0.012333  -0.031306  -0.027948  -0.048135  -0.000428
      1       0.006558  -0.004170   0.004865   0.005258   0.006650   0.001347
      2       0.005815   0.017456   0.021379   0.040288   0.061109  -0.001531
      3       0.091733  -0.085399   0.020952  -0.060089  -0.080289   0.070290
      4      -0.005771   0.014644   0.014613   0.034764   0.061696  -0.013653
      5       0.104262  -0.077339   0.047053  -0.022395  -0.029857   0.067380
      6      -0.078711   0.039531  -0.023586  -0.006618  -0.008948  -0.006255
      7      -0.003017  -0.008869  -0.017705  -0.024376  -0.035893   0.003367
      8      -0.049915   0.032921   0.001560   0.018984   0.018829   0.000109
      9      -0.031771   0.033854  -0.015655   0.020650   0.033114  -0.032483
     10      -0.013609  -0.009535  -0.027876  -0.040375  -0.062293   0.007887
     11      -0.025455   0.028172  -0.018257   0.011178   0.009881  -0.028350
     12       0.087513  -0.070222   0.023967  -0.033861  -0.046852   0.048782
     13      -0.028035   0.002655  -0.037837  -0.039838  -0.071576  -0.001701
     14       0.074420  -0.060076   0.017941  -0.032401  -0.043795   0.039564
     15      -0.079288   0.046985  -0.027092   0.006976   0.004098  -0.029857
     16       0.014153  -0.011180   0.000059  -0.005682  -0.011445   0.006785
     17      -0.062320   0.046861  -0.005780   0.032620   0.049082  -0.031105
     18       0.104974  -0.079373   0.038586  -0.000427   0.029731   0.013225
     19      -0.003601   0.021969   0.030331   0.051871   0.088747  -0.009666
     20       0.039931  -0.052502  -0.041509  -0.074917  -0.098612  -0.027189
     21       0.079619  -0.056004   0.053516   0.030520   0.080499   0.024630
     22       0.018204   0.019335   0.032618   0.045106   0.048672  -0.010415
     23      -0.048487   0.042025  -0.003425   0.015006   0.005453   0.005795
     24       0.014929  -0.006647   0.008690   0.010351   0.028522  -0.011473
     25      -0.034723   0.039578   0.029204   0.035985   0.066067   0.014890
     26      -0.012096  -0.039074  -0.106159  -0.099844  -0.098583  -0.079709
     27      -0.008040   0.014554  -0.021404  -0.000071  -0.014088  -0.052577
     28      -0.016386  -0.004529   0.018745  -0.057634  -0.078667   0.095151
     29      -0.003415  -0.016075   0.022607   0.034550   0.105588   0.090375
     30      -0.007745   0.022468  -0.034797   0.024227   0.009346  -0.125735
     31      -0.001928  -0.015935   0.011377  -0.048889  -0.067327   0.052789
     32       0.005248  -0.011557   0.035151   0.055365   0.112917   0.068323
     33      -0.029175   0.022899   0.023951   0.011258   0.040333   0.016952
     34       0.003339  -0.008373   0.042489  -0.000841   0.001397   0.073070
     35      -0.010358  -0.032626  -0.065465  -0.078011  -0.078799  -0.022771
     36      -0.034638   0.010919   0.009688  -0.021832   0.005512   0.039493
     37      -0.016579   0.002173  -0.029384  -0.006056   0.015302  -0.067160
     38      -0.010295   0.027884   0.046088   0.044587   0.062648   0.023326
     39      -0.035727   0.015510   0.006813  -0.020729   0.011322   0.044814
     40      -0.023198   0.015594  -0.025441   0.003862   0.029469  -0.056440
     41      -0.005556   0.010734   0.016966   0.018088   0.035807  -0.007230
     42      -0.022797   0.027334  -0.039670   0.027842   0.018198  -0.076420
     43       0.041578  -0.047344  -0.020095   0.007038   0.029300  -0.069055
     44       0.018628   0.030433   0.048617   0.032545  -0.032015  -0.051091
     45      -0.040478   0.030077  -0.007858   0.002790  -0.025067   0.042206
     46       0.041129  -0.036767  -0.005981   0.025962   0.034734  -0.066092
     47       0.007398   0.015850  -0.008281  -0.020451  -0.068750  -0.049558
     48      -0.059426   0.038656  -0.019101  -0.016019  -0.029056   0.062522
     49       0.016997  -0.042060   0.004985  -0.034339  -0.012777   0.064730
     50       0.004739   0.029852   0.060362   0.005986  -0.048460   0.022986
     51      -0.003197  -0.003138   0.039906  -0.004373  -0.049658   0.030459
     52       0.017252   0.015560  -0.020311   0.067123   0.008940  -0.101662
     53       0.002707  -0.013080  -0.093895  -0.031304  -0.020110  -0.047083
     54       0.017477  -0.022603   0.069457   0.003571  -0.066389   0.008141
     55       0.059763   0.076952   0.044812  -0.005195  -0.008910  -0.009016
     56       0.065740  -0.031030  -0.107777   0.091893   0.021730   0.085135
     57      -0.008715  -0.093027   0.085058   0.016050  -0.015919  -0.142818
     58      -0.007485   0.015587   0.018896  -0.193238   0.113861  -0.022037
     59       0.035752  -0.067255  -0.089993   0.058670   0.092232   0.056260
     60       0.065293   0.023850  -0.060278  -0.025897   0.015478  -0.063524
     61       0.000842   0.050861   0.032445  -0.164893   0.048250  -0.030277
     62       0.107178   0.115307   0.057672   0.026639  -0.046109  -0.021881
     63       0.070544   0.054046  -0.100764  -0.005143   0.007846  -0.000660
     64      -0.051116   0.018699  -0.030157   0.065022  -0.102761   0.057988
     65      -0.089697  -0.024850   0.094660  -0.007115  -0.020903   0.014508
     66       0.104047   0.099645  -0.012522  -0.012752   0.014019   0.016763
     67      -0.009174   0.035565   0.008411   0.095732  -0.032215  -0.080905
     68      -0.056044   0.010142   0.092438  -0.005427  -0.031545  -0.013882
     69      -0.010350   0.059568  -0.071180  -0.021474  -0.012605   0.073924
     70      -0.017850  -0.049466  -0.017877   0.073898  -0.056779   0.010455
     71      -0.095858  -0.019350   0.063549   0.002029  -0.019802   0.042906
     72      -0.061159  -0.032659  -0.011989   0.023687  -0.003003   0.050910
     73      -0.037337  -0.080021   0.011574   0.078502  -0.043983   0.004853
     74      -0.067579  -0.058756   0.007759   0.044365  -0.026676   0.029581
     75      -0.033639  -0.045399  -0.020584   0.032208   0.017168   0.027146
     76       0.032215  -0.050320  -0.044499  -0.031225   0.095900   0.019093
     77      -0.011227  -0.064938  -0.004394  -0.052329   0.101824  -0.010151
     78       0.020472  -0.000903  -0.013951   0.030585   0.042837   0.048605
     79      -0.036389  -0.009338   0.043058  -0.017450   0.005664   0.010356
     80       0.009845  -0.017324  -0.148585  -0.033079  -0.010707  -0.078635
     81       0.006625  -0.128531   0.079938   0.112281  -0.056035  -0.194623
     82       0.033644   0.058397  -0.044911  -0.015017   0.010998   0.040626
     83      -0.001866   0.008552   0.063989  -0.007987  -0.045293  -0.031637
     84      -0.018605   0.003698   0.030101  -0.070180   0.028243   0.001124
     85      -0.044415   0.030835  -0.057529   0.089622  -0.138599   0.072888
     86       0.036610   0.020983   0.005517  -0.017383   0.042666  -0.033804
     87      -0.055122   0.040217   0.003218  -0.042652   0.008954   0.064219
     88       0.025186  -0.044532   0.014147  -0.026532   0.074248  -0.043995
     89      -0.000122   0.027404  -0.040611  -0.047514   0.040159   0.043548
     90      -0.025578  -0.014968   0.024288  -0.011475  -0.087042  -0.034930
     91       0.226140   0.223838   0.128778   0.178045  -0.192494   0.195950
     92      -0.004738  -0.128725  -0.125141  -0.011039   0.151853  -0.010851
     93       0.104008   0.078570   0.132434  -0.026484  -0.143381   0.156708
     94       0.094829   0.108046   0.060913   0.047129  -0.052463   0.027384
     95       0.221395   0.101434  -0.040512   0.360671  -0.183782   0.242057
     96      -0.131186  -0.133025  -0.144428   0.031630   0.039723   0.070965
     97      -0.067658  -0.133029  -0.031255  -0.184375   0.204841  -0.008946
     98       0.281368   0.350938   0.157945   0.006051  -0.178899  -0.122028
     99       0.279220   0.227710  -0.077827   0.005155  -0.066373  -0.105319
    100       0.095036   0.233552   0.248397  -0.228401  -0.092399  -0.191451
    101       0.252954   0.278637   0.105057   0.027041  -0.128963  -0.087883
    102       0.226462   0.269271   0.099543  -0.006629   0.050455  -0.004110
    103      -0.040936  -0.064134  -0.078078   0.087492  -0.031783  -0.121679
    104      -0.108355  -0.011349   0.095868  -0.001890  -0.056770   0.037491
    105       0.137035   0.139925  -0.006215  -0.016392   0.031739   0.008526
    106       0.107100   0.180461   0.044612   0.088161   0.027807  -0.112141
    107       0.006357   0.126130   0.237201   0.005268  -0.046237   0.020837
    108      -0.047088  -0.006452   0.072308  -0.113324   0.045176   0.004899
    109      -0.129494   0.001154   0.068910  -0.037291  -0.090961   0.084038
    110       0.109468   0.059882  -0.055677   0.001074   0.063692  -0.055168
    111      -0.050735  -0.004119   0.082442  -0.132909   0.051740   0.012781
    112      -0.085118   0.005279  -0.062614   0.155027  -0.209957   0.105881
    113       0.090701   0.047195  -0.027057  -0.024089   0.080987  -0.067413
    114      -0.066338  -0.015059   0.094867  -0.127433   0.048854   0.003160
    115       0.105506   0.099891  -0.190495   0.141105  -0.096122   0.011335
    116       0.051338   0.029541   0.003117  -0.030581   0.062366  -0.048139
    117      -0.034455  -0.072509   0.240926   0.003515  -0.161137  -0.274635
    118       0.078075   0.080574  -0.097642   0.097753  -0.040065   0.046506
    119      -0.015186   0.050050   0.150045  -0.045171  -0.124973  -0.079152
    120      -0.002006  -0.213004  -0.018239   0.080889   0.112640  -0.136312
    121       0.066683   0.085629  -0.079100   0.077485  -0.042598   0.059354
    122      -0.016357   0.039344   0.140016  -0.046080  -0.107553  -0.076490
    123       0.083770  -0.094779  -0.029435   0.328301  -0.139889  -0.158368
    124       0.040947   0.064919  -0.050173   0.004014  -0.002196   0.043240
    125      -0.005818   0.027859   0.097906  -0.020224  -0.077415  -0.035611
    126      -0.104822  -0.103708   0.094318  -0.023673   0.114758   0.043678
    127      -0.127816  -0.056262   0.103340   0.080057  -0.087239   0.064325
    128       0.030627  -0.026854  -0.137845   0.077133  -0.077387  -0.007820
    129       0.029925  -0.003781  -0.036419   0.038195   0.072756   0.065673
    130      -0.041448  -0.022438   0.041778  -0.037827   0.031170   0.051069
    131       0.068950  -0.008549  -0.265332   0.045378   0.098210  -0.074262
    132       0.023855   0.006115  -0.028064   0.053887   0.071158   0.057706
    133      -0.070518  -0.020281   0.089699  -0.055798   0.000360   0.055666
    134      -0.066729  -0.043030  -0.042906  -0.123408  -0.028293   0.021568
    135       0.046409  -0.005179  -0.080311   0.054997   0.118465   0.080049
    136      -0.085990  -0.019669   0.118377  -0.066162  -0.019143   0.053167
    137       0.038576   0.002289  -0.155428  -0.003629  -0.082459  -0.177228
    138      -0.034076   0.012971   0.074091  -0.000117   0.052790   0.160251
    139       0.001354  -0.013698   0.100251   0.015812   0.054919   0.207711
    140      -0.023691  -0.050692  -0.147281  -0.225943  -0.315709  -0.087096
    141      -0.018006  -0.015050   0.014272  -0.039170  -0.024281   0.076934
    142      -0.023023  -0.004641  -0.056246  -0.014301   0.027900  -0.089641
    143      -0.011345   0.068215   0.105271   0.079428   0.061073   0.042334
    144      -0.042189   0.014183  -0.001224  -0.027775   0.010699   0.044687
    145      -0.001741  -0.009616  -0.055775  -0.011936   0.012776  -0.081347
    146       0.011468   0.032442   0.075874   0.061311   0.052457   0.008780
    147      -0.187653   0.104579  -0.068380  -0.001453  -0.007846  -0.055241
    148      -0.009391  -0.018363  -0.043755  -0.065703  -0.103658   0.010212
    149      -0.123994   0.089770  -0.006660   0.062339   0.084102  -0.042828
    150      -0.071766   0.081661  -0.039022   0.056465   0.085042  -0.098718
    151      -0.012308  -0.013965  -0.026395  -0.047273  -0.062942   0.015493
    152      -0.063127   0.072215  -0.039588   0.043039   0.061585  -0.088736
    153       0.200322  -0.150548   0.059905  -0.054900  -0.070084   0.086357
    154      -0.045950   0.015000  -0.044081  -0.037473  -0.069315  -0.007447
    155       0.161269  -0.131592   0.033543  -0.071522  -0.093135   0.073628
    156      -0.176632   0.124805  -0.040189   0.067239   0.095928  -0.099700
    157       0.044331  -0.020034   0.030653   0.022496   0.037011   0.017178
    158      -0.163392   0.112828  -0.045174   0.049747   0.069722  -0.092732
    159      -0.073149   0.067203  -0.057614   0.006332   0.003415  -0.063043
    160       0.015141  -0.014881   0.004440  -0.006874  -0.020714   0.013999
    161      -0.038028   0.065431  -0.005059   0.067059   0.096399  -0.056191
    162       0.001341  -0.015789  -0.103503   0.019331   0.095685   0.128667
    163       0.018351  -0.038923   0.010250  -0.097016   0.089051  -0.047606
    164      -0.042301   0.003306   0.146678  -0.316287   0.133427  -0.182587
    165      -0.009757  -0.028165  -0.091889   0.048616   0.054729   0.108338
    166       0.074242  -0.082039  -0.220404   0.168204   0.122943   0.229779
    167       0.010577  -0.048579  -0.063808  -0.044424   0.137644   0.056249
                 42         43         44         45         46         47    
      0      -0.021936   0.056828  -0.079473   0.012522  -0.006576  -0.045405
      1       0.012828  -0.007404   0.027368  -0.004675  -0.002246   0.017659
      2       0.022635  -0.041019   0.040929  -0.003184   0.017304  -0.007926
      3      -0.004447   0.066162  -0.098846   0.020996   0.012037  -0.065160
      4       0.009713  -0.078848   0.047815   0.003952   0.008900   0.024513
      5       0.024040   0.046477  -0.035854   0.004155   0.017637  -0.048957
      6      -0.016846   0.001726  -0.054406   0.019040   0.003659  -0.036214
      7      -0.006842   0.014272  -0.006764  -0.000816   0.004103  -0.005396
      8       0.019221   0.015352   0.020766  -0.011204   0.007407  -0.016691
      9      -0.007148  -0.050710   0.042358  -0.002521  -0.000446   0.034646
     10      -0.014283   0.041143  -0.038097   0.003695   0.001992  -0.020939
     11      -0.004925  -0.002349   0.026274  -0.010112  -0.016311   0.034853
     12       0.008725   0.051542  -0.046519   0.005552   0.012609  -0.052018
     13      -0.011033   0.072718  -0.028600  -0.008772  -0.013549  -0.006254
     14      -0.001052   0.042250  -0.061327   0.011962   0.005654  -0.045756
     15      -0.006274  -0.005761   0.030312  -0.010675  -0.009364   0.029424
     16       0.010848   0.012914   0.010520  -0.003623  -0.004139   0.006732
     17       0.002600  -0.055447   0.050749  -0.003964  -0.006018   0.044354
     18       0.012232  -0.092883   0.103304  -0.013760  -0.004521   0.094371
     19       0.008481  -0.082466   0.011655   0.014628   0.011189  -0.007936
     20      -0.074342  -0.005775  -0.054325   0.017732  -0.039596   0.075446
     21       0.035472  -0.119741   0.107643  -0.008095   0.014082   0.058631
     22       0.028038  -0.002571   0.078636  -0.024663   0.003304   0.046575
     23       0.015562   0.046035  -0.025057  -0.000826   0.008890  -0.037105
     24      -0.012150  -0.028044   0.021925   0.000176   0.030382   0.047159
     25      -0.029363  -0.040867  -0.101732   0.042775   0.054643  -0.084076
     26      -0.100269  -0.109173  -0.000894   0.026676  -0.032256   0.197277
     27      -0.033684   0.025574   0.033396  -0.020471  -0.000355   0.012042
     28      -0.031819  -0.001316   0.058873  -0.000601   0.150801   0.034525
     29       0.142861   0.021048  -0.088706   0.036441   0.012655   0.091705
     30      -0.042512   0.052986  -0.017500  -0.036532  -0.172806  -0.055182
     31      -0.024626   0.016579   0.030220  -0.013412   0.012547   0.038282
     32       0.119300   0.023615  -0.014365  -0.006264   0.012429  -0.136278
     33      -0.032954  -0.052319  -0.095573   0.035641  -0.030898  -0.023716
     34       0.026115   0.067226  -0.026118  -0.017921  -0.046890  -0.010801
     35      -0.052671  -0.079353   0.112112  -0.027350   0.042620  -0.122984
     36      -0.043383  -0.083783  -0.034053   0.027314   0.038920  -0.058953
     37      -0.079830  -0.062615  -0.061339   0.003215  -0.093949  -0.185146
     38       0.018364   0.063618  -0.212179   0.049278  -0.121512   0.115753
     39      -0.045049  -0.089002  -0.072958   0.062213   0.124120   0.090916
     40      -0.065637  -0.039666  -0.151796   0.049094  -0.053016   0.017062
     41      -0.037302  -0.094448   0.083459  -0.010354   0.092618  -0.178175
     42       0.022485   0.100716   0.001175  -0.044074  -0.098275  -0.097184
     43       0.040468  -0.018778   0.044550  -0.029595  -0.141578  -0.032194
     44      -0.094628   0.078267  -0.007277  -0.028495  -0.105223   0.070561
     45       0.061893   0.120398   0.040646  -0.025713   0.070869  -0.006920
     46       0.031954   0.022140   0.039721  -0.033863  -0.115598  -0.003381
     47      -0.031153   0.002506   0.024584  -0.000198  -0.032793   0.023851
     48       0.046270   0.103977   0.003509  -0.002796   0.140616   0.024750
     49       0.049400  -0.019124   0.037472   0.000933   0.017842   0.091340
     50      -0.078753   0.046060   0.088922  -0.037650   0.071249  -0.033917
     51       0.066440   0.067318   0.107157  -0.049923  -0.127604   0.007025
     52      -0.004700   0.150943   0.037510  -0.024800   0.104593   0.022277
     53       0.151140  -0.017381   0.000759   0.018788   0.004885  -0.006430
     54       0.074162   0.003916   0.088545  -0.015950  -0.154815  -0.000163
     55      -0.027305  -0.018825  -0.036184  -0.002993   0.067786   0.005216
     56      -0.026370   0.022192   0.048513   0.010081  -0.046401   0.008081
     57       0.020024  -0.006237  -0.019985   0.038989   0.045383   0.001982
     58       0.015683   0.012684   0.003801  -0.009530  -0.008900  -0.002603
     59      -0.099826   0.051981   0.023544   0.000923   0.006685   0.010383
     60       0.049863  -0.048037  -0.098770  -0.136628   0.090067   0.019225
     61       0.052525  -0.012339   0.007439   0.020475  -0.019671  -0.002585
     62      -0.010855  -0.004178  -0.005251  -0.008213   0.008115   0.003999
     63       0.036221  -0.034175  -0.066711  -0.121749   0.047334   0.013538
     64       0.041807  -0.027274   0.020648   0.028198  -0.028462   0.005477
     65      -0.003040  -0.027280  -0.040464  -0.095536   0.008086   0.001059
     66      -0.031074  -0.012296   0.001334  -0.012227  -0.035309  -0.002372
     67      -0.020194   0.144444   0.036985   0.003743   0.152465   0.033913
     68       0.016901  -0.024831  -0.022294  -0.005603   0.017353  -0.009979
     69       0.027424  -0.027702   0.003594   0.009731  -0.037430  -0.014590
     70       0.010980  -0.068793  -0.057658  -0.040571  -0.004134  -0.017318
     71      -0.025998  -0.000903  -0.007376  -0.073334  -0.006896   0.015040
     72      -0.035499  -0.010653   0.004912   0.052259  -0.027559  -0.028956
     73      -0.014548  -0.077601  -0.087732  -0.096691   0.007611  -0.021690
     74      -0.022633  -0.038257  -0.030556  -0.037951  -0.012752  -0.000319
     75      -0.042237   0.026264   0.043654   0.114557  -0.017280  -0.013869
     76      -0.048364  -0.003418  -0.038155  -0.094507   0.011775   0.005018
     77      -0.067252   0.032378   0.005679   0.002726   0.003400   0.001009
     78      -0.062532   0.007716   0.002522  -0.011886  -0.014026   0.001695
     79       0.011753  -0.014884  -0.011742  -0.000764   0.011986  -0.003211
     80       0.211579  -0.059120  -0.047280   0.069011   0.082382  -0.016076
     81       0.012800  -0.008234  -0.035324   0.083512   0.102745   0.010220
     82       0.003275  -0.004181  -0.008676  -0.048494  -0.010560   0.000407
     83       0.038100  -0.001802   0.008313  -0.006366  -0.011109   0.002584
     84       0.006844  -0.003709  -0.002563  -0.008957  -0.006509  -0.001667
     85       0.064661  -0.019701   0.074600   0.128108  -0.062265   0.012908
     86      -0.021223   0.038256  -0.002726  -0.026560   0.027567   0.003175
     87      -0.004188   0.013052   0.027597   0.000182  -0.029236  -0.000440
     88      -0.043932   0.070624   0.070362   0.142005  -0.004041  -0.006886
     89      -0.013163   0.039816   0.058259   0.078123  -0.035370   0.000011
     90       0.178100   0.099973   0.132774  -0.042607  -0.106732   0.010751
     91      -0.136613  -0.305719  -0.104275   0.051111  -0.138315  -0.031401
     92      -0.037625   0.127226   0.057481  -0.003147   0.043881   0.022542
     93       0.056073  -0.255517   0.021523   0.017189  -0.348195  -0.040799
     94      -0.052644  -0.070571  -0.050999   0.008553   0.035894  -0.001343
     95      -0.144777  -0.181699  -0.009163   0.064384  -0.154938  -0.013068
     96       0.023676  -0.039514  -0.101321  -0.234405   0.076830   0.027852
     97      -0.036895   0.055830   0.040106   0.033418  -0.022227   0.000995
     98       0.072590  -0.060496  -0.028281   0.042623   0.018737  -0.003962
     99       0.083644  -0.073034  -0.096759  -0.077953   0.089076   0.018752
    100       0.151942  -0.071315  -0.017940   0.098112  -0.002683  -0.020249
    101       0.033844  -0.033717  -0.010941   0.044372   0.011957  -0.000756
    102      -0.251401  -0.033582  -0.037694   0.264139   0.098372  -0.032364
    103       0.143806   0.215648   0.109168  -0.108644   0.061835   0.042550
    104       0.013949  -0.075448  -0.062274  -0.087702   0.012145   0.002440
    105      -0.082072  -0.029210  -0.032723   0.030030   0.023187  -0.004416
    106      -0.207660   0.086791  -0.074668   0.169982   0.346807   0.023026
    107      -0.144520  -0.048445   0.013377   0.256143  -0.003631  -0.046250
    108       0.000732   0.005954   0.027361   0.042114  -0.036709  -0.007378
    109       0.047512   0.010598   0.165942   0.284152  -0.152601  -0.003888
    110      -0.036909   0.079596   0.006186  -0.015327   0.071014   0.014799
    111      -0.004752   0.000221   0.027742   0.055230  -0.045650  -0.011921
    112       0.095064  -0.125257  -0.032045  -0.024671  -0.043954   0.007127
    113      -0.036424   0.117497   0.059145   0.047557   0.041028   0.015117
    114       0.003817   0.017286   0.049542   0.064760  -0.056542  -0.008289
    115       0.047107   0.088046   0.119531   0.170990   0.016602   0.040444
    116      -0.027410   0.074742   0.031934   0.016672   0.024618   0.007092
    117       0.157281  -0.042040  -0.013702   0.074509   0.034024   0.003035
    118      -0.002320  -0.007830  -0.042138  -0.099645   0.040038   0.011450
    119       0.126694  -0.023747   0.013166  -0.026387  -0.041140   0.001081
    120      -0.116114   0.043462  -0.011805   0.157095   0.120479   0.006230
    121      -0.000690  -0.032985  -0.047123  -0.100583   0.018633   0.007548
    122       0.112805  -0.013798   0.017889  -0.016178  -0.038214   0.000603
    123      -0.019199  -0.031852  -0.101560  -0.000028   0.186376   0.027490
    124       0.004609  -0.010740  -0.016360  -0.060004  -0.005612   0.002019
    125       0.066090  -0.026709   0.004401  -0.021575  -0.034098   0.001332
    126      -0.192343   0.166021   0.089091  -0.195461   0.029494   0.205833
    127      -0.055386  -0.015661  -0.056019  -0.351790   0.020612   0.148298
    128       0.118604  -0.211678  -0.115374   0.328362  -0.064012  -0.295836
    129      -0.093196  -0.011659  -0.025522   0.002537   0.016926  -0.002344
    130      -0.002146  -0.073845  -0.046356   0.016979   0.005113  -0.015637
    131       0.078654  -0.051656  -0.132385   0.113164   0.259333  -0.013626
    132      -0.102348   0.001125  -0.032022  -0.003135   0.048212  -0.001423
    133       0.026579  -0.088001  -0.036896   0.004403  -0.025256  -0.018579
    134       0.252415  -0.221563  -0.096533   0.079593  -0.012675  -0.049610
    135      -0.137163  -0.029703  -0.068834   0.025587   0.078141  -0.005722
    136       0.047869  -0.094394  -0.028435  -0.006013  -0.050037  -0.021021
    137       0.268659   0.094118   0.071478   0.025464   0.037091   0.016925
    138       0.031094  -0.072652  -0.091191   0.065198   0.118439   0.055427
    139       0.119209   0.064966  -0.056930   0.014001   0.060984   0.050102
    140      -0.269390  -0.167386   0.295900  -0.062928   0.148172  -0.095300
    141       0.007633  -0.027628   0.067963  -0.030065  -0.005307  -0.118591
    142      -0.093040  -0.140496  -0.036788   0.016012  -0.042837  -0.228034
    143      -0.000470   0.192142  -0.370274   0.074339  -0.201451   0.268308
    144      -0.046040  -0.098542  -0.108126   0.075499   0.097483   0.127381
    145      -0.044339  -0.017826  -0.137844   0.049281  -0.065044   0.214594
    146      -0.054623  -0.075676   0.232657  -0.068966   0.228340  -0.490696
    147      -0.034760  -0.015506  -0.022522   0.008688  -0.023514   0.029077
    148      -0.028138   0.079271  -0.068199   0.003602  -0.004442  -0.034143
    149       0.026312  -0.059455   0.102783  -0.023266  -0.004615   0.058569
    150      -0.013799  -0.123184   0.150417  -0.024624  -0.026899   0.152968
    151      -0.026021   0.025069  -0.078233   0.025644   0.006758  -0.042747
    152      -0.017323  -0.082092   0.111134  -0.019616  -0.039369   0.138477
    153       0.020529   0.066735  -0.049223   0.005293   0.006948  -0.036798
    154      -0.013444   0.071086  -0.029351  -0.008572  -0.012397  -0.009422
    155      -0.007274   0.065428  -0.092762   0.017063   0.010214  -0.054169
    156      -0.002041  -0.124366   0.176972  -0.033623  -0.026277   0.161792
    157       0.032987  -0.032378   0.051651  -0.004176   0.013622   0.005916
    158      -0.015426  -0.098903   0.120118  -0.020697  -0.035756   0.143430
    159      -0.036835  -0.015799  -0.006259   0.001932  -0.027312   0.042627
    160       0.024276   0.042189   0.031638  -0.018142  -0.001821   0.005427
    161       0.014378  -0.085292   0.115889  -0.021116  -0.002884   0.072370
    162      -0.094294   0.102817   0.122919   0.121724  -0.046959   0.020997
    163      -0.009031  -0.026261  -0.062921  -0.086151   0.024361  -0.007562
    164       0.041605   0.005070  -0.025840   0.039933   0.029749  -0.014657
    165      -0.081300   0.056042   0.076160   0.124478  -0.042256  -0.017152
    166      -0.169461   0.072959   0.048855  -0.111348  -0.035860   0.040922
    167      -0.100928   0.059104   0.033551   0.013482  -0.016999  -0.002633
                 48         49         50         51         52         53    
      0       0.014705  -0.177666   0.016182  -0.023958   0.042000   0.066788
      1      -0.001088  -0.201064  -0.014130   0.015809  -0.053381  -0.003277
      2       0.003191   0.159837   0.019813   0.020116  -0.135293   0.086409
      3       0.022917  -0.077809   0.021552   0.006173  -0.035856  -0.101556
      4       0.010250   0.010193   0.021165   0.042994  -0.190485   0.020033
      5       0.005604   0.112534   0.007137  -0.002979   0.014501  -0.090001
      6       0.025722  -0.104035   0.044021   0.016293  -0.156517   0.094636
      7      -0.003624   0.261646   0.013117   0.004201  -0.026695  -0.014625
      8      -0.011490   0.151772  -0.009063  -0.029187   0.095918   0.092117
      9      -0.004929   0.189919   0.007256   0.025866  -0.084650  -0.119872
     10       0.000954   0.214775   0.019446  -0.001374  -0.024747   0.008833
     11      -0.014151  -0.189914  -0.040141  -0.019878   0.153345  -0.107229
     12       0.007389   0.099533   0.018191  -0.013905  -0.001187   0.077803
     13      -0.015213  -0.013120  -0.028439  -0.041779   0.203393  -0.020711
     14       0.016611  -0.102808   0.022243  -0.003496  -0.044163   0.065480
     15      -0.017345   0.106962  -0.023975  -0.016262   0.125529  -0.124524
     16       0.001285  -0.281842  -0.015226   0.011774  -0.051257   0.031616
     17      -0.001312  -0.178164  -0.013000   0.029350  -0.083024  -0.099083
     18      -0.022450  -0.009007  -0.057363   0.022152   0.054014  -0.025901
     19       0.022277  -0.012243   0.034929   0.022858  -0.113430   0.002037
     20       0.001671  -0.002721   0.019219   0.011914   0.007886  -0.073819
     21      -0.008527  -0.018129  -0.045203   0.034474  -0.019411  -0.003884
     22      -0.029440   0.010841  -0.035672  -0.024405   0.122389   0.010288
     23       0.002082   0.014124   0.010888  -0.014986   0.003001   0.018981
     24      -0.012826  -0.011096   0.031957  -0.064550   0.133717   0.030654
     25       0.047690  -0.005014   0.098900  -0.041739   0.036197  -0.021162
     26      -0.009845   0.022268   0.007331   0.032631  -0.084613   0.025816
     27      -0.020987  -0.004456   0.012481  -0.047559   0.083807   0.035316
     28      -0.017269  -0.008344   0.000968  -0.012041   0.025838   0.006748
     29      -0.009065   0.005322  -0.019427  -0.013933   0.002412   0.021174
     30      -0.015191   0.011561  -0.061141   0.006649   0.009906   0.034393
     31      -0.025859   0.004813  -0.099052   0.059158  -0.051893   0.004081
     32       0.006910  -0.007567  -0.034021  -0.021063   0.068900  -0.021181
     33       0.032337   0.008777   0.012127   0.029428  -0.038868  -0.032575
     34      -0.033928   0.010938  -0.193865   0.097477  -0.039975  -0.013176
     35       0.005334  -0.002015  -0.069344   0.033799  -0.027905  -0.002591
     36       0.031033   0.003775  -0.008824   0.038692  -0.043332  -0.033126
     37       0.040464   0.016060  -0.066867   0.059181  -0.012386  -0.044709
     38       0.002650   0.021069  -0.032246   0.040137  -0.023796  -0.026054
     39       0.027075  -0.005729   0.140082  -0.077626   0.085513   0.010687
     40       0.033511   0.011864   0.069701  -0.028596   0.056292  -0.013473
     41       0.035803  -0.012345   0.053222  -0.032886   0.037342   0.002975
     42      -0.029957   0.008295  -0.112471   0.012819  -0.000378   0.033462
     43       0.000959  -0.004825   0.042743  -0.059233   0.050948   0.030389
     44      -0.025673   0.004359   0.018582   0.017318  -0.010125   0.019614
     45      -0.023444  -0.003430  -0.014359   0.014035  -0.047128  -0.010532
     46      -0.004062  -0.006385   0.073521  -0.046909   0.038078   0.019324
     47      -0.013453   0.002207  -0.015868  -0.024750  -0.015965   0.020877
     48      -0.036426  -0.001321  -0.055508   0.006958  -0.028848   0.012840
     49      -0.022722  -0.007765   0.018279  -0.052468   0.059582   0.044425
     50      -0.012586  -0.010265   0.026083  -0.010420   0.032656   0.005382
     51       0.012152  -0.008281   0.127792  -0.016722  -0.061079  -0.030835
     52      -0.013620  -0.006973   0.070256  -0.010560  -0.073679  -0.030117
     53       0.009650  -0.001152   0.015470  -0.023291  -0.024880  -0.011194
     54       0.033460  -0.005098   0.122259  -0.004930  -0.048326  -0.037569
     55      -0.019985  -0.000645  -0.021746  -0.012225  -0.013431  -0.001141
     56       0.039956   0.000060   0.053245   0.068230   0.026940  -0.003737
     57       0.011288   0.002237  -0.018689   0.013372   0.013354   0.003438
     58       0.001860  -0.000533   0.010288   0.017863   0.009708   0.001067
     59       0.016294   0.000801   0.014597   0.065119   0.037201   0.010158
     60       0.028560   0.002517  -0.008936   0.085416   0.054109   0.013424
     61       0.024242   0.002588  -0.002182   0.045904   0.042427   0.012622
     62       0.002546   0.000063   0.005929   0.022652   0.011276   0.003229
     63       0.013559   0.000239   0.006485   0.031219   0.011803  -0.000507
     64       0.037365   0.003495  -0.001899   0.040774   0.031039   0.006599
     65      -0.011267  -0.003138   0.044743   0.104914   0.056383   0.012780
     66       0.008241   0.001109  -0.000297  -0.048834  -0.029065  -0.009989
     67       0.008130  -0.005241   0.078733   0.046259  -0.066657  -0.044525
     68      -0.010340  -0.002157   0.037546   0.111809   0.058869   0.009955
     69      -0.026847  -0.001991   0.005234  -0.006543   0.004215   0.006886
     70      -0.052115  -0.002795  -0.024795  -0.075198  -0.035759  -0.003258
     71       0.017845   0.000573   0.006032  -0.019821  -0.021624  -0.009168
     72      -0.079817  -0.005389   0.001407  -0.074261  -0.052930  -0.013814
     73      -0.086444  -0.007785  -0.000127  -0.081422  -0.056987  -0.011681
     74      -0.012325   0.002275  -0.075843  -0.189729  -0.090513  -0.014227
     75      -0.028004   0.000528  -0.026058  -0.069868  -0.036185  -0.008381
     76      -0.013983  -0.003620   0.026536   0.028673   0.009615   0.002433
     77      -0.003611   0.001017  -0.020907  -0.035473  -0.016179  -0.001418
     78       0.001917  -0.000150   0.015789   0.021404   0.005696  -0.000112
     79      -0.001299  -0.000479   0.004319   0.007149  -0.000734  -0.003272
     80       0.017880   0.002376  -0.050127  -0.068347  -0.034079  -0.018858
     81       0.036889   0.006683  -0.055045   0.065541   0.063510   0.024261
     82      -0.007242  -0.001770   0.015124  -0.009593  -0.013350  -0.006123
     83       0.010919  -0.000132   0.011126   0.015564   0.007125   0.001342
     84      -0.000265  -0.001178   0.002561   0.002328   0.001004  -0.000256
     85       0.100398   0.010854  -0.032495   0.073521   0.078158   0.023004
     86      -0.014024  -0.003010   0.018320   0.001009  -0.012871  -0.005080
     87      -0.000593  -0.000878   0.026117   0.023551   0.006682  -0.000451
     88      -0.001968   0.002355  -0.013702  -0.021463  -0.011432  -0.004250
     89       0.016282   0.002758  -0.012290  -0.019808  -0.003723   0.001738
     90       0.024342  -0.012402   0.194717  -0.035728  -0.137848  -0.076618
     91      -0.022369   0.009756  -0.137184  -0.080503   0.083189   0.051374
     92       0.048592  -0.000867   0.071135   0.134665   0.035329  -0.006674
     93       0.037302   0.004587   0.017218  -0.061113   0.033043   0.003580
     94      -0.023237   0.001307  -0.046800  -0.027287   0.003554   0.009693
     95       0.025986   0.007486  -0.044566   0.010628   0.091081   0.037331
     96       0.038816  -0.000715   0.076637   0.299825   0.169788   0.039964
     97       0.030321   0.001497   0.030707   0.134309   0.093304   0.026890
     98      -0.008009   0.002905  -0.071263  -0.174786  -0.097673  -0.023787
     99       0.037582   0.006816  -0.084000  -0.102989  -0.049493  -0.012920
    100      -0.008336   0.003244  -0.068673  -0.132193  -0.056213  -0.010780
    101      -0.000870   0.002664  -0.053999  -0.130877  -0.073360  -0.017809
    102      -0.077538   0.009882  -0.209873  -0.137309  -0.035673   0.022817
    103       0.038877  -0.015468   0.239204   0.019053  -0.137314  -0.090028
    104       0.018911   0.001315   0.031435   0.196994   0.127545   0.029406
    105      -0.010692   0.003961  -0.063634  -0.065972  -0.022826   0.001540
    106      -0.058317   0.005057  -0.141754  -0.013130  -0.044044  -0.005088
    107      -0.067805   0.003945  -0.093164   0.050423   0.070643   0.042201
    108       0.002043  -0.000136  -0.003661  -0.003955   0.007069   0.004220
    109       0.109858   0.013468  -0.050963   0.056553   0.097466   0.036848
    110      -0.003041  -0.003394   0.013326  -0.033444  -0.053171  -0.021512
    111      -0.001144  -0.001792  -0.009349  -0.004398   0.013113   0.008508
    112       0.071765   0.008630  -0.011893   0.164243   0.139798   0.041417
    113       0.009841  -0.000716   0.010737  -0.062778  -0.067969  -0.025293
    114       0.007324   0.001040  -0.002686  -0.012474   0.005075   0.004359
    115       0.134990   0.013089  -0.039889  -0.009034  -0.011601  -0.013704
    116      -0.002360  -0.001515   0.014517  -0.026235  -0.033660  -0.012216
    117       0.046325   0.003923  -0.010397   0.024403   0.020533   0.001194
    118      -0.003756  -0.001409   0.005503   0.014831   0.000842   0.001256
    119       0.017585  -0.001810   0.036923  -0.004144  -0.016531  -0.011335
    120       0.026153   0.008938  -0.085244   0.090010   0.095052   0.040328
    121      -0.003828  -0.001223   0.005841   0.003878  -0.002574  -0.001093
    122       0.015406  -0.001663   0.033460  -0.004972  -0.015968  -0.010356
    123       0.043493   0.008264  -0.080429   0.110308   0.096653   0.040349
    124      -0.005723  -0.001678   0.014351  -0.006729  -0.011503  -0.005497
    125       0.016054  -0.000557   0.022740   0.005464  -0.002140  -0.004937
    126       0.476910   0.051798  -0.351706  -0.432206  -0.138712  -0.010046
    127       0.318317   0.032359  -0.238963  -0.327470  -0.113055  -0.006650
    128      -0.714962  -0.068774   0.354909   0.245642   0.009955  -0.021424
    129       0.001121   0.002366  -0.022312   0.038908   0.035153   0.011148
    130      -0.000152   0.002953  -0.039532   0.038540   0.050305   0.014304
    131       0.012602   0.009328  -0.166679  -0.037899   0.022477   0.006000
    132      -0.000980   0.002351  -0.033354   0.036927   0.038249   0.013241
    133       0.001626   0.001898  -0.023955   0.033486   0.046476   0.011613
    134       0.025625   0.007295  -0.104279  -0.013087   0.064503   0.011544
    135      -0.000921   0.006224  -0.082720   0.054874   0.066723   0.025077
    136       0.001889   0.000805  -0.009618   0.027623   0.044695   0.010275
    137       0.017820  -0.008010   0.102705  -0.141361  -0.176880  -0.071296
    138       0.026290  -0.000166   0.004472   0.040725  -0.062999  -0.046135
    139      -0.036521   0.004859  -0.206879   0.102846  -0.051535  -0.027898
    140      -0.008117  -0.008638  -0.056805   0.074082  -0.083926   0.007769
    141      -0.013797   0.007611  -0.228762   0.150137  -0.143799  -0.034439
    142       0.067501   0.012395   0.011099   0.017030   0.007420  -0.037034
    143      -0.017615   0.027069  -0.014034   0.038585   0.024832  -0.046035
    144       0.030241   0.002429   0.124980  -0.048655   0.031091   0.006301
    145      -0.009170   0.013974   0.083255  -0.078429   0.121117   0.055640
    146       0.054849  -0.052039   0.122138  -0.138555   0.260561  -0.026711
    147       0.006936  -0.179696   0.014440   0.006133  -0.066868   0.343757
    148      -0.002006   0.130945   0.007966  -0.027020   0.100486  -0.045382
    149      -0.026939   0.219656  -0.026463  -0.007909   0.045202   0.304921
    150      -0.040740   0.229232  -0.052942   0.031589   0.037474   0.014263
    151       0.030607   0.043601   0.063267   0.040580  -0.265985  -0.017264
    152      -0.033283  -0.246082  -0.075929   0.007686   0.145681   0.009251
    153       0.006351  -0.155236  -0.005254  -0.010146   0.010484   0.424246
    154      -0.015122   0.045902  -0.023485  -0.042543   0.200978  -0.074795
    155       0.015095   0.226779   0.041809  -0.003516  -0.055225   0.353575
    156      -0.049295   0.192152  -0.071155   0.020544   0.102737   0.041522
    157       0.006889  -0.156758   0.004337   0.047700  -0.235046   0.024892
    158      -0.030623  -0.239340  -0.067523   0.022076   0.077026   0.030595
    159      -0.002367  -0.198786  -0.006013  -0.013546   0.043921   0.374793
    160      -0.019760  -0.041028  -0.037471  -0.020855   0.114991  -0.045347
    161      -0.023913   0.226538  -0.014922   0.011123  -0.045062   0.367482
    162       0.065878   0.007078  -0.009858  -0.008392   0.001021  -0.003960
    163      -0.037764  -0.004596   0.013942   0.013232   0.004993   0.003675
    164      -0.012788   0.003451  -0.063322  -0.055901  -0.008457   0.005557
    165      -0.039399  -0.002396   0.022864   0.000109  -0.011165  -0.007293
    166       0.060809  -0.000684   0.066301   0.068409   0.021732  -0.000999
    167      -0.015444  -0.001649   0.021805   0.027929   0.006819  -0.000052
                 54         55         56         57         58         59    
      0       0.028162   0.054166   0.000164   0.004707   0.016693   0.008416
      1      -0.031092  -0.017838   0.000860  -0.002237  -0.002657   0.000240
      2      -0.048984   0.033337   0.000237   0.002077   0.022700   0.016931
      3      -0.046577  -0.043416  -0.000239  -0.004706  -0.042502  -0.032754
      4      -0.062257  -0.033920   0.001647  -0.001030   0.005727   0.006496
      5      -0.026610  -0.023123  -0.001590  -0.003909  -0.036921  -0.028891
      6      -0.050054  -0.014492   0.004181  -0.002895   0.014595   0.014138
      7      -0.021729  -0.024427  -0.000016  -0.000823  -0.003788   0.000129
      8       0.063078   0.098326   0.000232   0.003109   0.026448   0.010750
      9      -0.101191  -0.041261   0.000061  -0.000728  -0.002455   0.004452
     10      -0.017458  -0.034821   0.000966  -0.001083  -0.005383   0.000448
     11       0.025158   0.057400  -0.003053   0.004581   0.004464  -0.002307
     12       0.005691   0.072878  -0.000468   0.005252   0.029080   0.018243
     13       0.082717   0.044968  -0.002320   0.003800  -0.003047  -0.007328
     14      -0.013385   0.040571   0.000095   0.003586   0.022090   0.016110
     15       0.001537   0.034155  -0.002468   0.004206   0.000785  -0.002223
     16      -0.025418  -0.006142   0.001080  -0.002088   0.002475   0.003855
     17      -0.089201  -0.025128  -0.000082  -0.000841  -0.002213   0.003086
     18       0.082072  -0.015108  -0.001111   0.000691   0.010507   0.006846
     19      -0.009214   0.017525  -0.000047   0.001599  -0.002348  -0.008584
     20       0.036824  -0.224478   0.002489  -0.010383  -0.010362   0.014988
     21       0.064682   0.070579  -0.002105   0.007129   0.012026  -0.002778
     22       0.031856   0.023839  -0.000649   0.001423   0.008462   0.007294
     23      -0.033247   0.036573  -0.000030  -0.000136  -0.001683  -0.003171
     24      -0.052809  -0.014883   0.001669   0.004564  -0.002157   0.016809
     25       0.012025  -0.031362  -0.000307   0.009849  -0.028345  -0.015183
     26      -0.001225   0.095356  -0.000549  -0.036394   0.068578   0.019888
     27      -0.076974  -0.017694   0.002139  -0.034345   0.035827   0.022915
     28      -0.023666  -0.019443  -0.000006  -0.059946   0.063901   0.022750
     29      -0.027216   0.039316  -0.001244   0.171877  -0.190159  -0.054634
     30      -0.072789   0.005511   0.002899   0.024634  -0.008447   0.005648
     31       0.018512   0.026814  -0.000713   0.043356  -0.007089   0.002080
     32      -0.009238  -0.093955   0.000633  -0.126013   0.035951   0.024422
     33       0.065154   0.007325  -0.000979   0.003371   0.005742  -0.008898
     34       0.044402  -0.010259  -0.001039   0.011866   0.018495   0.030150
     35       0.022764   0.027836  -0.001934  -0.020737  -0.025505  -0.018275
     36       0.075857   0.011872  -0.001774   0.018967  -0.008759  -0.007596
     37       0.117520   0.039512  -0.002469   0.039656  -0.020002  -0.014261
     38       0.060490   0.024478  -0.001659  -0.099444   0.065405   0.000863
     39      -0.027300  -0.002580   0.000347   0.003683  -0.005144   0.007212
     40       0.031439   0.011669  -0.000340   0.006029  -0.001209  -0.000473
     41       0.004845   0.038576  -0.001101  -0.012756  -0.006499  -0.017912
     42      -0.093563  -0.025070   0.000211  -0.016521  -0.043602   0.001738
     43      -0.076908  -0.016363   0.003005  -0.025645  -0.057089  -0.025822
     44      -0.030682   0.004594   0.004838   0.071784   0.163189   0.064207
     45       0.012991  -0.013564   0.000367   0.019070   0.094594   0.026201
     46      -0.050601  -0.024561   0.005192   0.028124   0.151967   0.053635
     47      -0.040903   0.043489  -0.005891  -0.091256  -0.459212  -0.184687
     48      -0.032509  -0.003004  -0.001447  -0.001461  -0.040778  -0.016005
     49      -0.093552  -0.005820   0.002557   0.001071  -0.068440  -0.017740
     50      -0.029991  -0.032283   0.003225  -0.011524   0.174786   0.063690
     51       0.061086   0.013325   0.023185  -0.002701  -0.010829  -0.036875
     52       0.059795   0.012597  -0.031432  -0.003630  -0.017683  -0.027492
     53       0.020640   0.002545   0.005744   0.000087  -0.007581  -0.018001
     54       0.083499   0.017720  -0.016315   0.001983   0.011784  -0.048254
     55       0.001014   0.001028   0.015536  -0.001330  -0.006966  -0.029263
     56       0.014509   0.001288  -0.095814   0.003966   0.019592   0.038979
     57      -0.004795  -0.000837  -0.013412   0.000546   0.003399   0.000244
     58      -0.000894  -0.000411  -0.017414   0.000960   0.006509   0.001575
     59      -0.017449  -0.000865  -0.015397  -0.002030  -0.009336  -0.006959
     60      -0.025809  -0.001327   0.150927  -0.003483  -0.020493   0.011196
     61      -0.023956  -0.006611  -0.059412   0.002645   0.017610   0.033582
     62      -0.006060   0.001023   0.015388  -0.001006   0.001572  -0.048195
     63       0.001789   0.002251   0.071104  -0.000735  -0.003909  -0.001795
     64      -0.011096  -0.000530   0.020621   0.000107   0.004039  -0.012422
     65      -0.023658  -0.001462   0.059833   0.000935   0.019718  -0.054352
     66       0.017524   0.002273   0.002321  -0.003111  -0.028756   0.110927
     67       0.100619   0.026016   0.012645  -0.005784  -0.032158  -0.049762
     68      -0.017526  -0.003930   0.105980   0.009052   0.076080  -0.123352
     69      -0.013735  -0.010859  -0.190287   0.017331   0.135689  -0.241505
     70      -0.000884  -0.006048  -0.041790   0.014723   0.110257  -0.163264
     71       0.023323   0.011223  -0.035882  -0.024484  -0.197639   0.349525
     72       0.023318   0.005020   0.076995  -0.002984  -0.028591   0.059165
     73       0.021448   0.002967  -0.068424  -0.003877  -0.036469   0.073583
     74       0.017773  -0.003543   0.020419   0.008055   0.055409  -0.066319
     75       0.011367   0.000848   0.183035   0.004105   0.028498  -0.016449
     76      -0.001892   0.002764  -0.077612  -0.005719  -0.043048   0.019153
     77       0.000291   0.001741   0.087605  -0.002960  -0.013794  -0.025942
     78       0.002106   0.004041   0.004079  -0.003187  -0.022383  -0.024881
     79       0.007076  -0.000219  -0.002035   0.002111   0.009843  -0.000932
     80       0.034429  -0.013786  -0.009835   0.022872   0.119907   0.090435
     81      -0.044970  -0.008669  -0.131507  -0.001500  -0.010845   0.022999
     82       0.011883   0.002446   0.031940   0.000659   0.004640  -0.006038
     83      -0.002013  -0.000221  -0.021998  -0.000480  -0.002531  -0.001019
     84       0.000827   0.001215   0.007277   0.000581   0.004733  -0.008547
     85      -0.043549  -0.004780   0.057698  -0.005478  -0.041484   0.062922
     86       0.009570   0.002164  -0.001527   0.000953   0.010252  -0.023120
     87       0.005049   0.002607  -0.147194  -0.008035  -0.065602   0.104093
     88       0.006638   0.002220   0.132983  -0.001520  -0.009189   0.020776
     89      -0.005395  -0.003115  -0.091137   0.005248   0.037270  -0.066744
     90       0.161260   0.031014  -0.012259   0.003577   0.016777  -0.097286
     91      -0.111003  -0.019370   0.092143  -0.004849  -0.024684   0.073469
     92       0.024989   0.004137  -0.146542   0.004680   0.025549   0.011279
     93      -0.003434   0.001508   0.078102   0.000642   0.000929   0.031082
     94      -0.022631  -0.003206   0.031006  -0.002441  -0.012539  -0.010909
     95      -0.074838  -0.014353  -0.041673  -0.000977  -0.004567   0.111489
     96      -0.072692  -0.003511   0.204614   0.000090   0.039352  -0.222327
     97      -0.047255  -0.009454  -0.197116   0.001853   0.019209   0.008603
     98       0.040130   0.004596   0.087814  -0.002742  -0.037349   0.115856
     99       0.019953   0.003718   0.218665  -0.008153  -0.081796   0.198821
    100       0.016427  -0.005794  -0.064316   0.005613   0.017004   0.141707
    101       0.030496   0.004131   0.053061  -0.003071  -0.034702   0.088322
    102      -0.049570  -0.009077  -0.264646  -0.006514  -0.029203  -0.124582
    103       0.190491   0.035509   0.081834   0.002433   0.008495   0.047032
    104      -0.054390  -0.004472   0.221734   0.003422   0.037414  -0.059695
    105      -0.005302  -0.000556  -0.047696  -0.005618  -0.044446   0.083510
    106       0.022260   0.015826  -0.169875  -0.013107  -0.079394  -0.159361
    107      -0.085093  -0.017312  -0.100070   0.010172   0.105302  -0.350451
    108      -0.008609  -0.002632  -0.036148   0.000178  -0.001367   0.025200
    109      -0.071790  -0.015693  -0.070730  -0.006988  -0.062225   0.167573
    110       0.046113   0.011037  -0.032502  -0.003314  -0.027082   0.016791
    111      -0.017666  -0.003165  -0.066404   0.001234   0.005846   0.023367
    112      -0.084326  -0.010222   0.207905   0.002499   0.037027  -0.105672
    113       0.053724   0.009489  -0.064026  -0.005880  -0.052729   0.086547
    114      -0.008789  -0.004141  -0.052829  -0.000804  -0.011450   0.063034
    115       0.035920   0.011715   0.028025  -0.014787  -0.124010   0.164023
    116       0.025329   0.003894  -0.037232  -0.002085  -0.018283   0.035358
    117       0.004851  -0.001415  -0.209633   0.002613   0.009122   0.021495
    118      -0.004369   0.000824   0.069335  -0.002952  -0.017829  -0.003171
    119       0.025281   0.003990  -0.059496   0.001068   0.003621  -0.001553
    120      -0.079200  -0.014724  -0.106629  -0.001400  -0.004406   0.023532
    121       0.001097   0.001767   0.060246  -0.002346  -0.015110  -0.003385
    122       0.023017   0.003489  -0.055347   0.001239   0.005542  -0.002533
    123      -0.079756  -0.012661  -0.077027  -0.007591  -0.048874   0.032689
    124       0.010698   0.002468   0.034175   0.000126   0.000940  -0.005186
    125       0.012285   0.002428  -0.044055   0.000132  -0.000956  -0.001501
    126      -0.003785  -0.010685   0.212340   0.015078   0.113818  -0.207900
    127       0.001659  -0.011917  -0.249233   0.009211   0.058230  -0.050307
    128       0.052857   0.019192   0.057560  -0.015083  -0.120227   0.219684
    129      -0.020473  -0.005884  -0.004876   0.005230   0.027306   0.009349
    130      -0.028279  -0.014597   0.033035   0.015844   0.091857   0.012607
    131      -0.014679  -0.037129  -0.124093   0.039364   0.216898   0.240789
    132      -0.025854  -0.010995  -0.039973   0.008152   0.046708   0.060915
    133      -0.023146  -0.012434   0.045006   0.013415   0.079722   0.006089
    134      -0.027108  -0.037629   0.103036   0.045271   0.258617   0.089718
    135      -0.048226  -0.018339  -0.040288   0.015200   0.080268   0.072635
    136      -0.021629  -0.012368   0.062630   0.013192   0.081995  -0.002740
    137       0.141252   0.032211  -0.032668  -0.015722  -0.109011  -0.038973
    138       0.091554   0.001202  -0.003935  -0.108618   0.036122  -0.012019
    139       0.068220  -0.008753  -0.004638  -0.186733   0.068651   0.016413
    140       0.038100  -0.003877   0.003379   0.551192  -0.157512   0.046649
    141       0.097147   0.027254  -0.003682  -0.091003   0.047706   0.001312
    142       0.113680   0.115306  -0.005067  -0.179801   0.065040  -0.046064
    143       0.058788  -0.165046   0.005955   0.520457  -0.187367   0.067411
    144      -0.000223   0.052120  -0.001461  -0.071731   0.039629  -0.004052
    145      -0.066972   0.103163  -0.000106  -0.157545   0.096292   0.009449
    146      -0.046744  -0.279858   0.007147   0.459876  -0.286731   0.028696
    147       0.204499  -0.224992   0.002306  -0.011828  -0.043505  -0.015924
    148       0.007920   0.016303  -0.002331  -0.003768  -0.001225   0.002966
    149       0.225230  -0.091196   0.001369  -0.000619  -0.017503  -0.014388
    150       0.185690  -0.384563   0.006275  -0.026566  -0.145300  -0.092839
    151      -0.175681  -0.067210   0.003493  -0.001291   0.013221   0.020428
    152       0.221328  -0.290458   0.004484  -0.020512  -0.123992  -0.086220
    153       0.315577  -0.236992   0.007655  -0.027218  -0.102571  -0.076576
    154       0.034235   0.090754  -0.003564   0.008810   0.016822   0.007207
    155       0.246750  -0.284132   0.007320  -0.025470  -0.104313  -0.069570
    156       0.229794  -0.348171   0.005983  -0.032876  -0.130118  -0.086219
    157      -0.149130   0.013924   0.001359  -0.000494   0.026674   0.025451
    158       0.197980  -0.327201   0.005916  -0.029859  -0.122198  -0.079656
    159       0.284762  -0.179819   0.007227  -0.016130  -0.025587  -0.011101
    160      -0.001448   0.068834  -0.002176   0.004101   0.008378   0.002835
    161       0.217543  -0.151108   0.005573  -0.015100  -0.012865  -0.000556
    162       0.005082   0.003786   0.224354   0.001413   0.015592  -0.045622
    163      -0.006205   0.000862  -0.068833  -0.005019  -0.036296   0.020880
    164      -0.019242  -0.003132   0.163149  -0.000304   0.009927  -0.037765
    165       0.011145   0.005315   0.185444   0.000407   0.006232  -0.021376
    166       0.010025   0.008006  -0.086471  -0.009773  -0.066217   0.000028
    167      -0.000466   0.005542   0.093734  -0.006266  -0.033739  -0.029387
                 60         61         62         63         64         65    
      0      -0.036776  -0.001380   0.023239  -0.012807   0.064504  -0.003062
      1       0.011248   0.000631  -0.016298   0.016651  -0.011613   0.003314
      2      -0.034745   0.000588  -0.015057   0.019137   0.053472   0.003316
      3       0.136196   0.002677  -0.096858   0.011477  -0.016031   0.008505
      4      -0.021825  -0.000708   0.020202  -0.017780   0.006934  -0.005940
      5       0.120838   0.002751  -0.080495   0.010928  -0.014620   0.007865
      6      -0.042289  -0.001279   0.021044   0.011243  -0.042907   0.002420
      7       0.004627   0.000517  -0.004442   0.009187   0.007506   0.001660
      8      -0.040403  -0.001583   0.004021  -0.015177  -0.030298  -0.002103
      9      -0.008830   0.000735   0.010975   0.024137  -0.063222   0.005372
     10       0.000990   0.000188   0.002654   0.017383   0.006252   0.003580
     11      -0.008254  -0.000410   0.016796  -0.030741  -0.053177  -0.005734
     12      -0.066894  -0.001224   0.036949  -0.009297  -0.000752  -0.005104
     13       0.009256  -0.000395   0.003661  -0.022547  -0.000076  -0.003368
     14      -0.058871  -0.001192   0.042069  -0.005687  -0.001725  -0.004177
     15      -0.005974  -0.000489   0.017106  -0.020311   0.052202  -0.005594
     16       0.007564   0.001026  -0.030495   0.033519  -0.010770   0.007689
     17       0.006171   0.000881  -0.017239   0.029946   0.045933   0.005063
     18      -0.060320  -0.001565   0.055995  -0.019527   0.004484  -0.011839
     19       0.012459  -0.001491   0.016762  -0.071063   0.001796  -0.013939
     20      -0.143418  -0.004496   0.239270  -0.037767   0.016037  -0.022140
     21      -0.005392  -0.000776  -0.023289  -0.044875   0.000953  -0.012765
     22      -0.022194  -0.000036   0.007829   0.017859   0.002623   0.004626
     23       0.038542   0.001251  -0.050342   0.023387  -0.003947   0.010261
     24      -0.019958  -0.000237   0.018074   0.115634   0.000883   0.050163
     25       0.018276  -0.003017   0.081777  -0.001719   0.002015   0.024309
     26      -0.019078  -0.000244  -0.184744  -0.012704  -0.004613   0.015175
     27      -0.014401   0.003210  -0.030974   0.037091   0.000096  -0.007121
     28      -0.016980   0.000533  -0.043355  -0.031111  -0.000872  -0.052070
     29       0.084722  -0.004544   0.133642   0.023571  -0.001667  -0.011759
     30       0.040553   0.006166   0.031955   0.029629  -0.001032  -0.030138
     31       0.032194  -0.001760   0.058133   0.061498   0.000818   0.070238
     32      -0.148340  -0.005078  -0.159624  -0.005964  -0.000210   0.007741
     33      -0.004036   0.003578  -0.014825  -0.115521  -0.000136  -0.110966
     34      -0.062749  -0.005405  -0.031145   0.166636   0.000417   0.163695
     35       0.042396  -0.002217   0.100686   0.058838   0.002247   0.042916
     36      -0.009159   0.000317  -0.010337  -0.041822   0.000157  -0.030943
     37       0.003127   0.004361  -0.045819  -0.062708  -0.002369  -0.083537
     38       0.018210   0.003274   0.023109  -0.020265   0.000815  -0.031154
     39      -0.007351  -0.006541  -0.027318   0.152191  -0.001577   0.160067
     40      -0.012616  -0.000876  -0.050244   0.017698  -0.001282   0.026944
     41       0.084245   0.001207   0.071516   0.040563  -0.000792   0.035642
     42      -0.000556  -0.003912  -0.001236   0.053283  -0.001724  -0.002037
     43      -0.006037  -0.001360  -0.014156  -0.041663   0.000860   0.009543
     44       0.073373   0.016686   0.051876   0.003185   0.000002   0.006653
     45       0.019145   0.008470   0.011636  -0.067390   0.001158   0.004148
     46       0.034878   0.017236   0.004703  -0.046024   0.000439   0.008371
     47      -0.057921  -0.040888  -0.014204  -0.013005   0.000159  -0.006642
     48       0.018192  -0.003560   0.003595  -0.102737   0.000402  -0.066268
     49       0.020900   0.003924   0.008589  -0.069497  -0.000439  -0.176637
     50       0.014068   0.013452  -0.019090  -0.051792  -0.000639  -0.072457
     51      -0.006552   0.031486   0.000381  -0.066350   0.000956   0.064767
     52      -0.004354  -0.032939   0.001096  -0.069408   0.001031   0.086448
     53      -0.002132  -0.017847   0.002196  -0.032737   0.001133   0.036073
     54      -0.023303   0.036889  -0.005909   0.127414  -0.000140  -0.060871
     55       0.000888   0.044523   0.004382  -0.149114   0.003241   0.136004
     56       0.004809  -0.229716  -0.001576   0.039410   0.000664  -0.040138
     57      -0.001106  -0.011640  -0.000710   0.025739  -0.000031  -0.022530
     58      -0.000366  -0.019393  -0.000421   0.013080  -0.000945   0.000256
     59       0.001465   0.004687   0.000911  -0.032076   0.000337   0.024032
     60       0.003034  -0.038120   0.001258   0.001069   0.003965  -0.058039
     61       0.011015  -0.202686  -0.000491   0.006907  -0.000248  -0.033224
     62      -0.005401   0.047900  -0.000644   0.007995  -0.001526  -0.003258
     63      -0.002110  -0.008683  -0.000712   0.021824  -0.001413  -0.002577
     64      -0.000780  -0.030232  -0.000562   0.008533  -0.000943  -0.002244
     65      -0.000167  -0.040916   0.000215  -0.032663  -0.001210   0.050763
     66       0.011784  -0.047723   0.000521  -0.059252  -0.002483   0.112976
     67      -0.027859   0.010768  -0.007698   0.185055  -0.003233  -0.148086
     68      -0.006914   0.013701  -0.001054   0.002352   0.001763   0.001006
     69      -0.014116   0.033570  -0.002470  -0.002426   0.001099   0.013905
     70      -0.007510  -0.068320  -0.000430  -0.009378  -0.001098   0.017612
     71       0.021131  -0.001056   0.002523  -0.004387   0.000942  -0.015369
     72       0.003126  -0.004854   0.000642   0.004449   0.000304  -0.009826
     73       0.004210  -0.011784   0.000556  -0.000891   0.000832  -0.007455
     74      -0.002509  -0.051663  -0.000918   0.007154   0.000481  -0.015265
     75       0.002221  -0.094679   0.000077   0.009019  -0.000050  -0.010392
     76      -0.005549   0.223431  -0.000036   0.031413  -0.001127  -0.025993
     77      -0.006867   0.162645  -0.000168  -0.004790   0.000400   0.021257
     78      -0.003447  -0.008832   0.001098  -0.027264   0.000659   0.034668
     79       0.000602  -0.011007   0.000536  -0.023944   0.000304   0.034908
     80       0.010501   0.082102  -0.001251   0.020618  -0.001403  -0.010964
     81       0.006802   0.026201   0.001562  -0.044047  -0.000894   0.040930
     82      -0.002329  -0.019042  -0.000892   0.024786  -0.000439  -0.013932
     83       0.000719   0.001790   0.000587  -0.021519   0.000090   0.018392
     84      -0.002383  -0.006107  -0.000224   0.015930  -0.001818  -0.004821
     85       0.007026   0.088250   0.002767  -0.050010   0.000685   0.044133
     86      -0.001777  -0.036989  -0.000089  -0.007055  -0.001311   0.019642
     87       0.004957   0.065638   0.000353   0.000018   0.000172  -0.005384
     88       0.001478  -0.022796  -0.000035   0.003773   0.000518  -0.005865
     89      -0.005103   0.041448   0.000021  -0.000527  -0.000718   0.001455
     90      -0.031013   0.034189  -0.003178   0.033554   0.002880   0.031128
     91       0.014021   0.122642  -0.003487   0.117653  -0.006828  -0.132898
     92       0.002216  -0.277950   0.001076  -0.053474   0.004530   0.056529
     93      -0.019163   0.163640  -0.012270   0.370582  -0.007840  -0.272107
     94       0.004469   0.059179   0.003373  -0.109279   0.001350   0.091081
     95       0.019490  -0.196675  -0.005982   0.198000  -0.007166  -0.231079
     96      -0.016180   0.034625  -0.001558   0.038365   0.000546  -0.086912
     97       0.009934  -0.206541  -0.002189   0.051764  -0.003527  -0.089134
     98       0.007392   0.002037   0.002383  -0.049482   0.003004   0.056660
     99       0.014698  -0.015157   0.003938  -0.029981   0.007856  -0.032866
    100       0.022249  -0.323451   0.001611  -0.049906   0.002824   0.039731
    101       0.004320   0.030278   0.001475  -0.026022   0.001490   0.032411
    102      -0.012594   0.079274   0.002261  -0.004604   0.003524  -0.080403
    103      -0.018550  -0.034985  -0.009675   0.136062  -0.005048  -0.017342
    104       0.000006  -0.030719  -0.000463   0.011504  -0.000724   0.010179
    105       0.008447  -0.035122   0.001153  -0.039749  -0.001841   0.063205
    106      -0.040979   0.062832  -0.005593   0.262842  -0.000247  -0.330639
    107      -0.022072   0.133696   0.002817  -0.038758   0.009575  -0.079401
    108       0.005022  -0.027469   0.000676  -0.016842   0.001267   0.000420
    109       0.028960   0.029993   0.005596  -0.146997   0.009921   0.056430
    110      -0.010797   0.046249  -0.002996   0.104225  -0.001009  -0.104800
    111       0.006004  -0.046081   0.002352  -0.038183   0.000411   0.010400
    112       0.000998   0.020495   0.003722  -0.119233  -0.005452   0.189550
    113      -0.002929   0.044757  -0.002655   0.084613   0.001899  -0.104132
    114       0.010700  -0.044746   0.001347  -0.040451   0.003084   0.011066
    115      -0.007443   0.260351  -0.003048   0.150156   0.002028  -0.175214
    116       0.000640  -0.012875  -0.000837   0.017115   0.001282  -0.027332
    117      -0.005499   0.032098  -0.004254   0.115774  -0.003455  -0.058635
    118       0.001981   0.037577   0.002592  -0.061585   0.003140   0.017616
    119      -0.005981   0.022622  -0.002130   0.055658  -0.000505  -0.035799
    120       0.016705  -0.076042   0.004429  -0.138037  -0.002026   0.128984
    121      -0.001650   0.060932   0.000705  -0.004618   0.002225  -0.025988
    122      -0.005172   0.010176  -0.001997   0.048758  -0.000930  -0.023646
    123       0.014717   0.114855   0.006849  -0.172414   0.004463   0.075995
    124      -0.002497  -0.002674  -0.000752   0.024211   0.000035  -0.020130
    125      -0.005055   0.040371  -0.001883   0.054418  -0.000506  -0.041631
    126      -0.014768   0.065584  -0.002559   0.026564  -0.000314  -0.030892
    127       0.002368  -0.162957  -0.001050  -0.020402   0.001432  -0.001912
    128       0.011416   0.017078   0.002571   0.006526   0.000320  -0.005477
    129       0.004440  -0.029721   0.000899   0.022335   0.000125  -0.030784
    130       0.006978   0.035021   0.000073   0.059046  -0.000273  -0.081499
    131       0.037464  -0.112386  -0.002378   0.131100  -0.003318  -0.131224
    132       0.013484  -0.105108   0.000543   0.026006  -0.000351  -0.031562
    133       0.004651   0.040965  -0.000851   0.047146  -0.000422  -0.061262
    134       0.015639   0.216191  -0.004567   0.171756  -0.002977  -0.215571
    135       0.017347  -0.090371   0.001340   0.068991  -0.000545  -0.088081
    136       0.003718   0.067611  -0.000938   0.032092  -0.000257  -0.045131
    137      -0.021606   0.093972   0.000195  -0.180729   0.000868   0.257292
    138      -0.008413  -0.006555   0.098250  -0.006196   0.005624   0.039060
    139      -0.035895  -0.014171   0.142200   0.277757   0.007676   0.293992
    140      -0.136535  -0.002592  -0.331433   0.003389  -0.010580   0.074466
    141       0.015437   0.001895   0.127332   0.030067   0.005490   0.005179
    142       0.171045   0.008980   0.160120  -0.043419   0.000490  -0.084016
    143      -0.400802  -0.009084  -0.594737  -0.125566  -0.011092  -0.058101
    144       0.063739  -0.003356   0.019249   0.124871  -0.001985   0.138701
    145       0.118286   0.001886   0.038891   0.202647  -0.002251   0.158748
    146      -0.343757  -0.016305  -0.219059   0.064926   0.001339   0.067208
    147       0.023934   0.003541   0.040547   0.014480   0.332910  -0.015950
    148      -0.002922   0.000872  -0.002229   0.003087  -0.028630   0.002488
    149       0.014249   0.001327   0.016723  -0.010234   0.279398  -0.017247
    150       0.332427   0.005265  -0.204404   0.055868   0.396169   0.014953
    151      -0.059607   0.000529   0.047670   0.050832  -0.090880   0.009564
    152       0.290827   0.004136  -0.168695   0.015765   0.341151   0.006313
    153       0.291889   0.005376  -0.229431   0.032054   0.017114   0.023885
    154      -0.046153  -0.001419   0.045865  -0.028510  -0.002900  -0.007769
    155       0.249680   0.004049  -0.149825   0.021942   0.013494   0.018735
    156       0.288933   0.004835  -0.147080   0.013476  -0.376111   0.018743
    157      -0.036402   0.001954  -0.041262   0.073640   0.052682   0.013061
    158       0.267050   0.003989  -0.130394   0.018741  -0.332105   0.018454
    159      -0.029654  -0.002770   0.112405  -0.042872  -0.363448  -0.014033
    160       0.004373   0.000957  -0.027437   0.017097   0.037886   0.004759
    161      -0.031162  -0.000499   0.064501  -0.007179  -0.341109  -0.006039
    162      -0.004693   0.003677   0.000460  -0.023317  -0.000036   0.051846
    163      -0.004382   0.200752  -0.000857   0.068618  -0.002553  -0.072535
    164      -0.006042   0.133318  -0.002023   0.110742  -0.005301  -0.108460
    165      -0.001475  -0.021509   0.001050  -0.028459  -0.000336   0.037593
    166      -0.010627   0.284628   0.000744  -0.087016   0.003818   0.121554
    167      -0.009977   0.231902   0.000753  -0.035991   0.000154   0.061519
                 66         67         68         69         70         71    
      0      -0.005880   0.012070  -0.048155  -0.010592   0.002842   0.003497
      1       0.004074  -0.012093   0.042407   0.007789  -0.001736  -0.000950
      2       0.002496  -0.014312   0.047547   0.007379  -0.001808  -0.002964
      3       0.000766   0.006685  -0.023887  -0.003877   0.001223  -0.001608
      4      -0.006010   0.023336  -0.088143  -0.018804   0.005238   0.003877
      5       0.000858   0.005834  -0.020634  -0.003569   0.001276  -0.000070
      6       0.003552  -0.004646   0.014162   0.000848   0.000865   0.001218
      7       0.001859  -0.007153   0.024045   0.004428  -0.000888  -0.000233
      8      -0.001447   0.007955  -0.027421  -0.005194   0.001577   0.000666
      9       0.008396  -0.022019   0.079628   0.015693  -0.003252  -0.001882
     10       0.003552  -0.014110   0.050000   0.009393  -0.002370  -0.000996
     11      -0.004506   0.022564  -0.076897  -0.013796   0.003323   0.001106
     12      -0.000119  -0.001856   0.010384   0.003462  -0.001385  -0.001012
     13      -0.005095   0.017250  -0.058620  -0.010549   0.002198   0.000100
     14      -0.000085  -0.001024   0.005518   0.001752  -0.000510   0.000817
     15      -0.006705   0.015773  -0.057280  -0.011193   0.002095   0.002291
     16       0.008821  -0.030117   0.107646   0.020772  -0.004938  -0.004049
     17       0.005505  -0.026739   0.093472   0.017708  -0.004655  -0.002803
     18      -0.000580  -0.011726   0.045595   0.010412  -0.003901  -0.001306
     19      -0.018865   0.071444  -0.255258  -0.049085   0.012031   0.007151
     20      -0.007544   0.012328  -0.047110  -0.010725   0.002752   0.012673
     21      -0.007400   0.016860  -0.053654  -0.007576  -0.000265  -0.004519
     22       0.004651  -0.017623   0.063485   0.012081  -0.002884  -0.001378
     23       0.003845  -0.006652   0.022512   0.003878  -0.000237  -0.001161
     24       0.018083  -0.037696   0.126107   0.019281   0.000304   0.006390
     25      -0.007402   0.036007  -0.121485  -0.019495   0.006561   0.010578
     26      -0.002993   0.020679  -0.064867  -0.008859   0.000975  -0.015042
     27       0.007543  -0.023143   0.071611   0.008035  -0.002212  -0.000826
     28      -0.004848  -0.004069  -0.016611  -0.013935  -0.002886   0.014349
     29      -0.000463  -0.012556   0.033048  -0.000145  -0.003246   0.004515
     30       0.006899  -0.008123  -0.014648  -0.019521   0.009278   0.018175
     31       0.000909   0.014941  -0.023084   0.005782  -0.000939  -0.015819
     32      -0.000315   0.011448  -0.040262  -0.008261   0.005218   0.017094
     33      -0.008424  -0.012481   0.013787  -0.006845  -0.004099   0.009798
     34       0.012136   0.019144  -0.029220   0.005740   0.011801   0.014114
     35       0.004827  -0.005993   0.034196   0.009282  -0.005111  -0.040692
     36      -0.003744  -0.009845   0.038077   0.007332  -0.005030  -0.005838
     37       0.003922  -0.052427   0.164456   0.023628  -0.009448  -0.000617
     38       0.002189  -0.023636   0.077564   0.012302  -0.004692  -0.003103
     39       0.013281   0.018133  -0.027290   0.009406   0.008520  -0.004627
     40       0.004446  -0.005550   0.032726   0.011941  -0.003013  -0.021117
     41       0.003262   0.005233  -0.016071  -0.000761   0.008383   0.040925
     42       0.001309   0.020669  -0.135949  -0.050033   0.015742   0.049309
     43      -0.000054   0.019787  -0.033781   0.013160  -0.003294  -0.037474
     44       0.004758   0.010062  -0.030609   0.000141   0.002516  -0.011843
     45      -0.002212   0.011237  -0.015400   0.019326   0.001644  -0.015575
     46      -0.001329   0.017496  -0.017455   0.021638  -0.003886  -0.036314
     47      -0.016456   0.006088  -0.004593  -0.007733  -0.008416  -0.000443
     48      -0.030191   0.016620   0.003134   0.013106  -0.028694  -0.049271
     49       0.005713  -0.046902   0.042114  -0.038695   0.008551   0.054964
     50       0.000126  -0.011054   0.009848  -0.007007  -0.001143   0.004858
     51      -0.023596   0.038612   0.043612   0.038115   0.046779  -0.005478
     52       0.004128  -0.023691  -0.020343   0.051732  -0.045381  -0.021270
     53       0.016639   0.045687   0.029749  -0.018018  -0.012077  -0.048510
     54       0.086423  -0.093453  -0.074570   0.006744   0.008694   0.062727
     55       0.092373  -0.061702   0.032608  -0.048566   0.052789   0.014463
     56       0.078537  -0.012012  -0.017890  -0.040291  -0.080401  -0.055553
     57       0.017738  -0.037067  -0.034933   0.002044   0.005889  -0.044855
     58      -0.013542  -0.053079  -0.011126  -0.057460   0.031711  -0.049992
     59      -0.017799   0.001190   0.022005   0.007138   0.111103   0.018504
     60       0.124656   0.059287  -0.035698   0.113386   0.020003  -0.011435
     61      -0.039149   0.095966   0.034273   0.079464   0.006148   0.096127
     62      -0.071263  -0.086797  -0.067731   0.084026   0.058806  -0.029154
     63      -0.037016  -0.040988   0.006827  -0.074433   0.003075  -0.001225
     64      -0.031080  -0.011376   0.005966  -0.005406   0.005127   0.041011
     65      -0.057829  -0.088888  -0.036625   0.021430  -0.053529   0.047629
     66      -0.134519  -0.001282   0.055999  -0.040853  -0.043222   0.019502
     67      -0.057265   0.049443   0.036891  -0.032752   0.026315   0.044239
     68       0.052571   0.124871   0.082391  -0.085937  -0.003519  -0.061517
     69      -0.004833   0.034052   0.024874  -0.014132  -0.011250  -0.000099
     70      -0.005507  -0.007020   0.014009  -0.018313   0.023255   0.013478
     71       0.029062  -0.030275  -0.020326   0.002923   0.046165  -0.007752
     72       0.021160   0.022347   0.001281   0.017141  -0.028882   0.017416
     73       0.025607   0.015442   0.006613   0.001524   0.028122  -0.000849
     74       0.010447   0.027156  -0.000677   0.020725  -0.005759  -0.027126
     75      -0.023763  -0.033289  -0.021897   0.007535   0.010787  -0.048886
     76      -0.020010   0.035751  -0.015183   0.015145  -0.104039  -0.077570
     77       0.005261   0.031233   0.024182  -0.016324  -0.074319   0.102348
     78      -0.002347   0.035868   0.030250   0.008963   0.029425  -0.018510
     79      -0.000113  -0.021625  -0.017457   0.031771  -0.034391  -0.010268
     80      -0.039152  -0.044928  -0.019785   0.038695   0.034266   0.047532
     81      -0.047192   0.018538   0.040329  -0.044573  -0.010340   0.008393
     82       0.001962  -0.052806  -0.025194  -0.037373   0.031819  -0.056561
     83      -0.014400   0.007573   0.020796   0.001568   0.085207   0.008604
     84      -0.024421  -0.029172   0.004307  -0.057703   0.006839  -0.003606
     85       0.024416  -0.038412  -0.026300  -0.001268  -0.027970  -0.035610
     86      -0.033683  -0.040437  -0.012919   0.011358  -0.033025   0.047627
     87       0.016067   0.014007   0.003323  -0.003760   0.005564  -0.014183
     88       0.000596  -0.000591  -0.005684   0.009888  -0.009304   0.002707
     89       0.006651   0.022388   0.010232  -0.001718  -0.009627  -0.005284
     90       0.179062  -0.123140  -0.073659   0.031663  -0.017250   0.061264
     91      -0.327594   0.173450   0.028968   0.106606  -0.003199  -0.040694
     92       0.267778  -0.136077  -0.017033  -0.155885  -0.025264  -0.021643
     93      -0.178638   0.032942  -0.069673   0.019308   0.051178   0.096236
     94      -0.000182  -0.005732   0.034584  -0.005146   0.038690  -0.005108
     95      -0.317023   0.240718  -0.007931   0.175146  -0.169898  -0.160246
     96      -0.031201  -0.148166  -0.222473   0.350680   0.057042  -0.018598
     97      -0.194889   0.076326  -0.011063   0.208284   0.179054   0.020329
     98       0.142810   0.056971   0.082041  -0.157961  -0.092564   0.033718
     99       0.312107   0.237323   0.122919  -0.119183  -0.000980  -0.048368
    100       0.126490   0.183837   0.157695  -0.142571  -0.219613   0.225985
    101       0.075904   0.033913   0.054015  -0.106570  -0.010940  -0.015581
    102       0.176115  -0.193798  -0.218300   0.207064   0.065588   0.024506
    103      -0.215675   0.219866   0.205366  -0.111190  -0.009824   0.003274
    104      -0.010889   0.096261   0.111493  -0.180539  -0.043067  -0.026172
    105      -0.080643  -0.077169  -0.011060  -0.008682  -0.034658   0.043942
    106       0.154033  -0.207111  -0.207970   0.100679   0.066164   0.119811
    107       0.325881   0.036097  -0.123155   0.181542   0.101779  -0.124407
    108       0.021228   0.046632   0.005560   0.053676  -0.001732   0.008469
    109       0.167076   0.194811  -0.022437   0.334727  -0.050630  -0.006098
    110       0.011449   0.064129   0.038089  -0.074374   0.095195  -0.068081
    111       0.034872   0.072104   0.001050   0.116951  -0.013981   0.030143
    112      -0.138592  -0.352242  -0.105137  -0.128205  -0.172337   0.083586
    113       0.052102   0.132313   0.050239  -0.012635   0.093338  -0.069911
    114       0.042319   0.095197   0.012507   0.118889  -0.009658   0.021073
    115       0.118353   0.151624   0.072207  -0.185375   0.188743  -0.258511
    116       0.018613   0.062032   0.014888   0.046547   0.013207   0.005171
    117      -0.001068  -0.083049  -0.073702  -0.128665  -0.389375  -0.063531
    118       0.060022   0.115365   0.036491   0.134742   0.021432   0.110149
    119       0.030911  -0.010603  -0.034599  -0.003048  -0.155488   0.009353
    120      -0.157837  -0.057286   0.111877  -0.158845   0.448943  -0.089870
    121       0.065473   0.107371  -0.002871   0.141791  -0.127484   0.098982
    122       0.008802  -0.045959  -0.032261  -0.043060  -0.077155  -0.029923
    123       0.038504   0.320736   0.141183   0.252529  -0.088495   0.293105
    124       0.016812  -0.023053  -0.024753  -0.003432  -0.017245  -0.026840
    125       0.021580   0.009257  -0.035566   0.026882  -0.177255   0.023098
    126      -0.004732   0.061404  -0.011364   0.044680  -0.138019  -0.016291
    127       0.035585  -0.010189   0.012460  -0.019098   0.156216  -0.019255
    128       0.023714   0.022280   0.004504   0.017708  -0.028031   0.010773
    129       0.021529   0.017998   0.011881  -0.040536   0.006342  -0.005406
    130       0.027409   0.035069   0.028590  -0.078755   0.050316   0.017989
    131       0.032198  -0.252673  -0.209315  -0.005655  -0.248934   0.066863
    132       0.029867  -0.065405  -0.064193  -0.025524  -0.126519  -0.011182
    133       0.009993   0.036380   0.029192  -0.053899   0.043558   0.014412
    134      -0.024749   0.102355   0.101835  -0.144936   0.238574   0.103338
    135       0.050106  -0.054355  -0.055265  -0.069482  -0.092760   0.003971
    136      -0.003057   0.065818   0.054374  -0.048939   0.082936   0.010636
    137      -0.107661  -0.035655   0.003427   0.250008   0.050949  -0.007701
    138      -0.010386   0.029789  -0.071163  -0.001791  -0.008727  -0.053898
    139       0.013931   0.040695  -0.046172   0.020718  -0.000886  -0.088949
    140      -0.009536   0.070231  -0.242535  -0.039505   0.043870   0.225895
    141       0.000016  -0.013340   0.056870   0.006708  -0.003009  -0.007368
    142       0.007992  -0.066185   0.210063   0.033478  -0.011797  -0.002714
    143      -0.009151   0.006748  -0.026585  -0.005720  -0.001644   0.002692
    144       0.009153   0.024591  -0.058337   0.001662   0.015102   0.041398
    145       0.022964   0.000234   0.016199   0.010108   0.018646   0.067966
    146       0.013581  -0.034166   0.165084   0.043736  -0.037363  -0.238887
    147      -0.005812  -0.032080   0.106220   0.022213  -0.010177  -0.000232
    148       0.003851  -0.003205   0.015672   0.003436   0.000248  -0.000792
    149      -0.010880  -0.013575   0.039142   0.009753  -0.007098   0.000459
    150      -0.009345  -0.016169   0.035490   0.001995  -0.002571   0.000900
    151       0.014564  -0.042021   0.150344   0.028112  -0.006996  -0.001162
    152      -0.016363   0.015323  -0.073211  -0.018483   0.001818   0.003829
    153      -0.000798   0.010173  -0.050248  -0.015333   0.004680  -0.002306
    154      -0.004896   0.015128  -0.048303  -0.007449   0.001251   0.000342
    155      -0.004055   0.023267  -0.099120  -0.025732   0.008407   0.004943
    156       0.013328   0.013299  -0.037516  -0.005657   0.004623  -0.002222
    157       0.016978  -0.068615   0.242140   0.045797  -0.011655  -0.008900
    158       0.013156   0.005914  -0.011957  -0.000377   0.003188  -0.001944
    159       0.007927   0.008219  -0.005498   0.007451  -0.002694   0.001413
    160       0.002992  -0.014833   0.052555   0.009305  -0.002608  -0.002124
    161       0.016330  -0.022601   0.105955   0.028108  -0.008278  -0.006173
    162       0.016905  -0.048636   0.017651  -0.055665  -0.038761   0.173539
    163      -0.071381   0.018953  -0.062582   0.049342  -0.114277  -0.240417
    164      -0.158766  -0.047767  -0.125022   0.068633  -0.143150  -0.346192
    165       0.009788  -0.020708   0.019455  -0.020564   0.003155   0.085376
    166       0.130115   0.074440   0.126271  -0.098275  -0.065515   0.423652
    167       0.029481   0.041550   0.058047  -0.038329  -0.083144   0.211125
                 72         73         74         75         76         77    
      0       0.012377  -0.082468  -0.006615   0.002015  -0.011378  -0.150401
      1      -0.006001   0.013277   0.003105   0.000649  -0.003504  -0.087245
      2       0.006078  -0.060577  -0.013154  -0.000975   0.007400   0.233391
      3       0.005308   0.053043   0.006841  -0.000363   0.004499   0.007246
      4       0.016737  -0.006228  -0.000413  -0.001702   0.004185   0.024696
      5       0.001405   0.045796   0.005704  -0.000415   0.002305  -0.000835
      6       0.006623  -0.061446  -0.005270  -0.001953   0.006255   0.092523
      7      -0.003914   0.006981   0.006018   0.002329  -0.007352  -0.150908
      8       0.012705  -0.066737   0.001469   0.001723  -0.008583  -0.226152
      9      -0.012633  -0.016527  -0.006318   0.001777  -0.006073   0.001308
     10      -0.008503  -0.003057  -0.002289   0.000009  -0.001758  -0.017866
     11       0.011228   0.003409  -0.002863  -0.000442   0.003615   0.095076
     12      -0.010273   0.070799   0.008077  -0.000902   0.003397   0.035303
     13       0.009507  -0.012177  -0.009328  -0.003006   0.011310   0.233582
     14      -0.010472   0.060860   0.008025  -0.000692   0.000249  -0.024045
     15       0.004132   0.023722   0.003882  -0.001041   0.004179   0.008495
     16      -0.012050  -0.008278   0.000324   0.001753  -0.003722  -0.025346
     17      -0.014584   0.008822   0.002589   0.001351  -0.003449  -0.076799
     18      -0.012385  -0.015582  -0.000210   0.001490  -0.004794  -0.002842
     19       0.036300   0.012717   0.000766  -0.002922   0.006666  -0.001695
     20      -0.021403  -0.040043  -0.006033  -0.000561  -0.009787  -0.000401
     21       0.014450   0.003277   0.002941   0.000852   0.002763  -0.008716
     22      -0.009268  -0.009549  -0.000322   0.000783  -0.001962   0.001058
     23       0.000832   0.007837   0.000794  -0.000136   0.001225   0.003260
     24      -0.019782  -0.025535  -0.005623  -0.002404  -0.000623   0.016682
     25      -0.008951   0.005623   0.002607  -0.000169  -0.004673  -0.012410
     26       0.050370   0.020364   0.009796   0.000888   0.008233  -0.006785
     27      -0.007431  -0.012823  -0.036724  -0.006554  -0.003068   0.012852
     28       0.003510   0.003198   0.071402   0.005392  -0.004793  -0.005996
     29      -0.002203  -0.007811   0.011944  -0.001437   0.013741  -0.003250
     30       0.015193  -0.000067   0.043735   0.001877  -0.001118   0.003798
     31       0.016578   0.006348  -0.035893  -0.002865  -0.000699  -0.003897
     32      -0.042196  -0.001455  -0.005775   0.000131   0.005296   0.000194
     33      -0.015503  -0.006066   0.005509  -0.001289   0.019220  -0.008091
     34      -0.041002  -0.007926  -0.010026   0.000713   0.026132   0.005967
     35       0.107780   0.010293   0.007102  -0.000243  -0.076295   0.007909
     36      -0.000059  -0.003476  -0.011559  -0.001971  -0.020752   0.005799
     37      -0.015163  -0.008630   0.019843   0.002229  -0.045225   0.014180
     38      -0.002371  -0.008391   0.004153   0.001271   0.114984  -0.007128
     39       0.010830   0.015077   0.032972   0.008602   0.007278   0.001021
     40       0.038510   0.010415  -0.004581   0.001474   0.028420  -0.005396
     41      -0.113992  -0.007926  -0.007015   0.000543  -0.072193   0.009334
     42       0.016270   0.013483   0.204702   0.019363   0.001641  -0.011178
     43      -0.011665   0.010779  -0.214299  -0.018632  -0.000064  -0.006164
     44       0.017578   0.007738  -0.029426   0.001256  -0.004039  -0.004042
     45      -0.001966   0.002485   0.005268   0.016661  -0.000843  -0.005703
     46      -0.004407   0.006823  -0.145149  -0.007431  -0.001572  -0.003130
     47      -0.007183   0.002789  -0.055748  -0.020742   0.001523  -0.003285
     48      -0.008746   0.008450  -0.247267  -0.037413  -0.000630  -0.005391
     49       0.010271  -0.010238   0.204353   0.016272   0.001090   0.009505
     50       0.005545  -0.001184   0.019583   0.001950  -0.002562   0.001900
     51      -0.003376  -0.004580   0.038771   0.026460   0.000052   0.006080
     52      -0.010574  -0.004050   0.042438   0.008552  -0.000145  -0.007386
     53      -0.014058  -0.002315   0.017517   0.015416   0.000347   0.003240
     54       0.020569   0.005802  -0.047464  -0.020032  -0.000340  -0.007823
     55       0.004629  -0.003595   0.043837   0.015424   0.000262   0.013310
     56      -0.018730  -0.004616   0.028182   0.020967   0.000392   0.010975
     57      -0.011759  -0.001630   0.014185  -0.009209   0.000001   0.001447
     58      -0.011282   0.000425  -0.004311  -0.025876   0.000100  -0.001680
     59       0.009582   0.002297  -0.010999  -0.015801  -0.000166  -0.003229
     60      -0.003357  -0.002315   0.020864  -0.051564   0.000188  -0.001287
     61       0.025805   0.004302  -0.048972   0.069029  -0.000295  -0.002220
     62      -0.006206  -0.002653   0.028354   0.022225   0.000135   0.004078
     63       0.001566   0.004329  -0.052082   0.055713  -0.000238  -0.002419
     64       0.011953   0.002763  -0.026191   0.003191  -0.000025  -0.001732
     65       0.010669   0.000493   0.004821  -0.023254   0.000215   0.003252
     66       0.000888  -0.004916   0.086073  -0.058444   0.000389   0.004041
     67       0.014031   0.000903   0.003526  -0.044042   0.000506   0.008257
     68      -0.017992  -0.002354   0.030157   0.007803  -0.000307  -0.010308
     69      -0.001178  -0.000907   0.023151  -0.030073   0.000160  -0.001207
     70       0.004918   0.000168  -0.002348  -0.021142  -0.000091  -0.002454
     71       0.001072   0.002503  -0.035093   0.023652  -0.000244  -0.001693
     72       0.003429  -0.000378  -0.001970   0.017471   0.000051   0.001277
     73       0.000977   0.001036  -0.007627  -0.003052   0.000002  -0.001088
     74      -0.008688  -0.002888   0.027529   0.008736   0.000152   0.002988
     75      -0.013318  -0.002603   0.027014   0.011434  -0.000085   0.004138
     76      -0.026805  -0.008140   0.069127   0.012460   0.000025   0.005927
     77       0.026163   0.006668  -0.059607  -0.008541  -0.000066  -0.006393
     78      -0.005861  -0.003716   0.036462   0.037208   0.000855   0.010482
     79      -0.005770  -0.003088   0.035479   0.012516  -0.000037  -0.013860
     80       0.013724   0.000451   0.002921   0.000484  -0.000105   0.001497
     81       0.001903   0.001022  -0.010295  -0.010033   0.000159  -0.001619
     82      -0.013185   0.000509  -0.005259  -0.061609   0.000284  -0.005427
     83       0.005735   0.001519  -0.004390  -0.021013  -0.000314  -0.005881
     84       0.001037   0.004367  -0.068281   0.108251  -0.000524  -0.002882
     85      -0.010993  -0.001982   0.016484   0.000039   0.000031   0.002714
     86       0.011746   0.001321  -0.009088  -0.029519   0.000251   0.005778
     87      -0.003402  -0.001155   0.002811  -0.003144  -0.000086  -0.001396
     88       0.000201   0.000403  -0.000212   0.009467   0.000039   0.001402
     89      -0.002150  -0.001674   0.011753  -0.010016   0.000013  -0.000045
     90       0.016765  -0.001019   0.031160   0.028884  -0.000346  -0.002453
     91      -0.011371   0.003873  -0.067622  -0.036283  -0.000443  -0.020881
     92      -0.006230  -0.004087   0.037749   0.014796   0.000853   0.027949
     93       0.037828   0.021770  -0.188178  -0.139776  -0.000944  -0.041864
     94      -0.001744  -0.003412   0.034667   0.015591   0.000135   0.007546
     95      -0.054919  -0.008147   0.015918   0.051335  -0.000002  -0.009057
     96      -0.005061  -0.006546   0.066410  -0.045802   0.000961   0.007737
     97       0.010674   0.000820  -0.026049   0.207789  -0.000965   0.000055
     98       0.006661   0.002579  -0.017457  -0.085551   0.000163  -0.003245
     99      -0.013194  -0.000892   0.019165  -0.206576   0.000153  -0.016323
    100       0.054455   0.012353  -0.139093   0.092650  -0.000543   0.000286
    101      -0.004088   0.000364   0.003242  -0.059325   0.000046  -0.003789
    102       0.013236   0.007352  -0.136888   0.088753  -0.000047   0.007751
    103      -0.004214  -0.011040   0.187456  -0.147937   0.001220   0.017244
    104      -0.009174   0.000380   0.010579   0.005544  -0.000664  -0.020764
    105       0.010245  -0.000361   0.023658  -0.038954   0.000436   0.006987
    106       0.044415   0.017240  -0.226155   0.036930   0.000627   0.017326
    107      -0.029739   0.002266  -0.102568   0.178712  -0.001278  -0.020827
    108       0.000760  -0.002828   0.043426  -0.062925   0.000279   0.000643
    109      -0.013578  -0.023994   0.355911  -0.512595   0.002451   0.013105
    110      -0.012828   0.003131  -0.058609   0.152384  -0.000889  -0.012942
    111       0.004492  -0.006547   0.103822  -0.176637   0.000844   0.007091
    112       0.020475   0.011711  -0.167811   0.158325  -0.000350   0.014723
    113      -0.015496  -0.001765   0.014072   0.047900  -0.000411  -0.010684
    114       0.001636  -0.007568   0.123762  -0.190761   0.000868   0.003605
    115      -0.059370   0.001192  -0.080866   0.339672  -0.002004  -0.029164
    116       0.000461  -0.003222   0.053492  -0.081632   0.000379   0.000822
    117      -0.030722  -0.003075  -0.016789   0.018779   0.001814   0.015315
    118       0.028316  -0.001776   0.026680   0.108823  -0.000905   0.008825
    119      -0.003325  -0.001676   0.000365   0.044107   0.000396   0.008720
    120      -0.004758   0.008694  -0.043157  -0.225129  -0.000441  -0.036100
    121       0.019396  -0.004191   0.032956   0.143654  -0.000482   0.016467
    122      -0.010167   0.000030  -0.009204  -0.023482   0.000498   0.000389
    123       0.070292  -0.003395   0.039605   0.286271  -0.001589   0.023473
    124      -0.007679  -0.000620   0.002012  -0.017358   0.000210   0.000024
    125      -0.000941  -0.002534   0.006306   0.071708   0.000354   0.012270
    126      -0.012243  -0.005265   0.039956   0.044885   0.000457   0.007282
    127       0.001829   0.003792  -0.033724  -0.022031  -0.000062  -0.005467
    128       0.001663  -0.001764   0.017864   0.004390  -0.000093   0.002001
    129       0.000635   0.002040  -0.023601  -0.010702  -0.000074   0.008831
    130       0.011054   0.006759  -0.074538  -0.034942  -0.000482   0.018711
    131       0.016784   0.011988  -0.104279  -0.161166  -0.004068  -0.070194
    132      -0.005045   0.003587  -0.034597  -0.061957  -0.001605  -0.029997
    133       0.008071   0.003975  -0.041983  -0.018322  -0.000182   0.012377
    134       0.044969   0.014716  -0.155393  -0.049625   0.000102   0.067701
    135       0.003141   0.007541  -0.074897  -0.075781  -0.001726  -0.018363
    136       0.007593   0.002856  -0.033235   0.004585   0.000355   0.024752
    137      -0.014955  -0.022396   0.242093   0.163069   0.002894  -0.008705
    138       0.131268   0.014953  -0.020616  -0.004717  -0.071177  -0.016595
    139       0.211856   0.023922  -0.019753  -0.001822  -0.148077   0.009695
    140      -0.604527  -0.070063  -0.068199  -0.001891   0.457843  -0.044796
    141       0.009167  -0.034629  -0.063071  -0.013140   0.123431   0.011842
    142      -0.018288  -0.010035   0.037364   0.008604   0.231394  -0.020354
    143      -0.006358   0.023057   0.014931  -0.002275  -0.672260   0.070833
    144      -0.109986   0.005038   0.032830   0.009087  -0.078980   0.010530
    145      -0.202711  -0.020134  -0.052887  -0.004699  -0.121007   0.025330
    146       0.620123   0.061871   0.035238   0.004765   0.436742  -0.054452
    147      -0.080093   0.448854   0.039776   0.004004   0.008979   0.509804
    148      -0.000545  -0.014079   0.010570   0.003046  -0.003746  -0.104137
    149      -0.052373   0.326900   0.031421   0.005708  -0.010581   0.014794
    150      -0.002101   0.030283   0.022795  -0.001784   0.003523  -0.314980
    151      -0.026063  -0.002927  -0.009928  -0.000056  -0.002077   0.123228
    152       0.013357   0.049869   0.021974  -0.003808   0.012638  -0.146118
    153       0.067458  -0.392532  -0.048717   0.004049  -0.002727   0.127051
    154      -0.002839   0.058224  -0.001251  -0.003942   0.012536   0.228892
    155       0.058869  -0.359899  -0.049271   0.001134  -0.006472   0.045884
    156       0.027099  -0.096512  -0.016849   0.000135  -0.000400   0.234848
    157      -0.029470   0.019282   0.006344   0.003091  -0.000509   0.019544
    158       0.017972  -0.107320  -0.018964   0.000965  -0.009688   0.058442
    159      -0.057010   0.405789   0.060120  -0.001211   0.000985  -0.428881
    160      -0.002095  -0.027512  -0.005350   0.000183  -0.001052   0.019800
    161      -0.061354   0.397465   0.047496  -0.004425   0.021601   0.037755
    162       0.049417   0.013818  -0.134232  -0.010238  -0.000283  -0.011497
    163      -0.073954  -0.019890   0.177120   0.034019   0.000083   0.016270
    164      -0.104485  -0.025827   0.226432   0.059943  -0.000096   0.020921
    165       0.024705   0.004306  -0.048379  -0.001887  -0.000225  -0.003103
    166       0.118982   0.030102  -0.282650  -0.059519  -0.000050  -0.026527
    167       0.056816   0.012038  -0.118421  -0.018068  -0.000213  -0.012044
                 78         79         80         81         82         83    
      0      -0.110153   0.012842  -0.004204   0.005091  -0.025229  -0.002160
      1      -0.016011   0.006609  -0.001966  -0.000485   0.018952  -0.063973
      2      -0.001354  -0.017294   0.004244   0.001714  -0.032275  -0.006861
      3      -0.000089   0.001951  -0.001103   0.000821   0.002081  -0.017356
      4      -0.001348   0.004360  -0.002673   0.003449  -0.001642  -0.078729
      5      -0.003871   0.002569  -0.001406   0.000797   0.003388  -0.015497
      6       0.115988  -0.009449   0.003728   0.000184  -0.021466  -0.046441
      7      -0.061126   0.011253  -0.002972   0.000086   0.014809  -0.045816
      8       0.013618   0.013014  -0.001829   0.000992  -0.013586   0.016842
      9      -0.062638  -0.002224   0.000911  -0.005291   0.038752   0.147755
     10       0.012993  -0.000709   0.000496  -0.000055  -0.007312   0.008368
     11      -0.060300  -0.001441  -0.001409  -0.003083   0.063347  -0.120620
     12       0.008392  -0.002341   0.000396   0.008090  -0.084472   0.021692
     13       0.081693  -0.017669   0.005019  -0.001107  -0.021609   0.146660
     14      -0.002634   0.003106  -0.001396   0.007910  -0.069264  -0.028156
     15       0.057857   0.001153  -0.000504  -0.007340   0.084529  -0.114220
     16      -0.013565  -0.002545   0.001853  -0.000715  -0.017242   0.076901
     17       0.055701  -0.000914   0.002484  -0.008359   0.043918   0.157156
     18       0.001607  -0.004904   0.002745  -0.002749  -0.001869   0.042222
     19       0.001551   0.009100  -0.004486   0.004681  -0.000893  -0.050339
     20       0.003522  -0.000381   0.000279   0.000815  -0.006904  -0.000735
     21      -0.002503  -0.001510   0.001302  -0.001618  -0.000293   0.035703
     22       0.000381  -0.002489   0.001278  -0.001072  -0.001199   0.018494
     23       0.000074   0.000660  -0.000495   0.000394   0.001303  -0.011373
     24       0.005783   0.004099  -0.003813   0.005450  -0.003004  -0.102822
     25      -0.001823   0.000343  -0.000251  -0.000753  -0.000431   0.042203
     26      -0.003362   0.001522  -0.000173  -0.000462   0.001479   0.007662
     27       0.003966   0.006032  -0.005471   0.006074  -0.001937  -0.093372
     28      -0.001865  -0.012614   0.007865  -0.005349   0.000374   0.042852
     29       0.001676  -0.004211   0.000084   0.000835  -0.000806  -0.004552
     30       0.000829   0.005231  -0.000307   0.002234  -0.000301  -0.030849
     31      -0.000674   0.000882  -0.001368   0.000014   0.000633   0.027042
     32      -0.000722   0.002071  -0.000409  -0.000494   0.000099   0.003126
     33      -0.000754  -0.003889  -0.000114  -0.000193  -0.000846   0.021547
     34       0.000638   0.008505  -0.002730   0.002597  -0.000580  -0.047900
     35       0.003205   0.001776  -0.000495   0.001116  -0.000414  -0.012625
     36       0.001969  -0.000565  -0.000111   0.000947  -0.000356  -0.026438
     37       0.003550  -0.005154   0.003002  -0.001437   0.000115  -0.019633
     38      -0.004343  -0.001912   0.000653  -0.000518   0.000341  -0.008310
     39      -0.003294   0.000614   0.004114  -0.004727   0.002593   0.038677
     40      -0.002777  -0.000099   0.000530  -0.001491   0.001030   0.026662
     41       0.003953   0.000172   0.000614  -0.000716  -0.000021   0.008156
     42      -0.005695  -0.014753   0.014694  -0.008962   0.002077   0.091199
     43       0.000485   0.016811  -0.017718   0.007696   0.000997   0.025357
     44      -0.000603   0.004661   0.000743  -0.002282   0.000409   0.027356
     45      -0.002636   0.002001   0.010030  -0.013941  -0.000275   0.042426
     46       0.000714   0.010156  -0.002787  -0.002588  -0.000189   0.009457
     47      -0.000356  -0.003107  -0.021169   0.016718   0.001871   0.011362
     48       0.001717   0.001034  -0.017979   0.013160   0.000961  -0.003630
     49      -0.000539  -0.009366   0.009663  -0.001897  -0.000217  -0.029551
     50       0.000576  -0.000613   0.003539  -0.001697  -0.000333  -0.011450
     51       0.000443   0.029944   0.028650  -0.010231  -0.001116  -0.008628
     52      -0.001786  -0.053290   0.012782  -0.005065  -0.000413   0.002066
     53       0.000100   0.028116  -0.017133  -0.010304  -0.000392   0.032753
     54       0.000016  -0.057282  -0.062835  -0.000119   0.000028  -0.002143
     55       0.004428   0.056461  -0.059475   0.067048   0.005611  -0.004918
     56       0.001933   0.061052   0.004583  -0.008848  -0.001061  -0.008549
     57       0.000021   0.001966  -0.009729  -0.014410  -0.001289  -0.009789
     58      -0.000941   0.000798   0.022371   0.001183   0.000262   0.003417
     59      -0.000670  -0.022071  -0.013719  -0.013774  -0.001068  -0.003399
     60      -0.001587   0.002602   0.036780  -0.013299  -0.000620   0.001012
     61       0.000587  -0.015773   0.004501   0.020927   0.001728   0.003828
     62       0.003080   0.015792  -0.009746   0.125544   0.010935   0.009332
     63       0.000279  -0.009317   0.006834   0.003052  -0.000242   0.003485
     64      -0.000557  -0.005373   0.028642   0.003009   0.000179  -0.005458
     65       0.000398   0.020015  -0.008582  -0.017714  -0.001928  -0.002812
     66       0.001456   0.000024  -0.053363   0.072382   0.006452  -0.003341
     67       0.000754   0.051503  -0.014244  -0.018636  -0.001327  -0.003667
     68      -0.001520  -0.080104  -0.003397   0.026786   0.002285  -0.009368
     69       0.000083  -0.006681  -0.005967  -0.001788  -0.000784  -0.003174
     70      -0.000114  -0.007849   0.011026   0.003264   0.000223  -0.001516
     71      -0.000018   0.000924   0.017305  -0.010099  -0.001262   0.002746
     72       0.000846   0.007569   0.001849   0.029077   0.002708   0.004043
     73      -0.000400  -0.005527   0.009244   0.017497   0.001751   0.002728
     74       0.001019   0.008347  -0.022446   0.019071   0.001851   0.001763
     75       0.000605   0.010927  -0.028755  -0.021082  -0.002151  -0.005019
     76       0.000991   0.017050  -0.053250  -0.055460  -0.004995  -0.007061
     77      -0.001800  -0.016370   0.061710   0.010105   0.000689   0.005105
     78       0.000844   0.065111   0.062166  -0.037832  -0.003841  -0.012257
     79      -0.002878  -0.106597   0.034299  -0.017744  -0.002163  -0.024266
     80       0.000261   0.003001   0.027316  -0.002684  -0.000679  -0.020893
     81      -0.000692   0.005970   0.041377   0.019158   0.001745   0.008130
     82      -0.002809  -0.008268   0.078106  -0.002131   0.000173   0.002600
     83      -0.001704  -0.045223  -0.054876  -0.069965  -0.005749  -0.000730
     84       0.000357  -0.019898   0.003058  -0.021286  -0.002149   0.000344
     85       0.000081   0.011959  -0.024146  -0.021570  -0.001598   0.004158
     86      -0.001193   0.040242  -0.003454  -0.077399  -0.006003   0.002000
     87       0.000339  -0.000878  -0.002638  -0.018405  -0.001892  -0.001109
     88      -0.000125   0.003329  -0.001543   0.008732   0.000895   0.001358
     89       0.000022  -0.001055  -0.004862  -0.008805  -0.000597  -0.000783
     90       0.002569  -0.060717  -0.155842   0.015306   0.001436   0.016762
     91      -0.006950  -0.086156   0.117501  -0.069973  -0.005735   0.005955
     92       0.007038   0.151214  -0.034543   0.064507   0.004929  -0.029614
     93      -0.009263  -0.208948  -0.026881  -0.099161  -0.007307   0.026688
     94       0.002172   0.033530  -0.015055   0.038771   0.003224  -0.002718
     95      -0.007056  -0.015959   0.217795  -0.131948  -0.011757  -0.007031
     96       0.003473   0.062805   0.097283   0.260772   0.023322   0.023752
     97       0.005788  -0.043179  -0.093064   0.136004   0.011468   0.009705
     98      -0.003968  -0.001204   0.026008  -0.131689  -0.011275  -0.009517
     99      -0.010356  -0.062768   0.085730  -0.233341  -0.018712  -0.015885
    100      -0.002085   0.006332  -0.019572  -0.229441  -0.021033  -0.018642
    101      -0.002566  -0.015229   0.011449  -0.063532  -0.005198  -0.005818
    102       0.001146   0.101482   0.068989  -0.113361  -0.010172   0.026516
    103       0.001526   0.063213  -0.092684   0.060396   0.006679   0.006377
    104      -0.001975  -0.157228  -0.013514   0.078153   0.006060  -0.038261
    105       0.001893   0.037918  -0.045291   0.027542   0.002265   0.004748
    106       0.001326   0.177352   0.029834  -0.183662  -0.016363   0.023836
    107      -0.005238  -0.100993   0.165554  -0.084085  -0.007414  -0.004420
    108      -0.000316   0.004470   0.001216   0.021098   0.002032  -0.000587
    109      -0.001815   0.081388  -0.030820   0.113985   0.011654   0.000571
    110       0.002409  -0.088980   0.023118   0.136265   0.010304  -0.006189
    111      -0.003254   0.034383   0.000424   0.020931   0.004663   0.000009
    112      -0.000591   0.109757  -0.051300  -0.357551  -0.031346   0.015395
    113       0.001954  -0.074685   0.018974   0.156188   0.012475  -0.006499
    114      -0.001140   0.021526   0.000891   0.058781   0.005845  -0.001546
    115       0.006306  -0.207711   0.010211   0.305314   0.023170  -0.007424
    116      -0.000311   0.005031   0.004597   0.039787   0.003708  -0.001834
    117       0.003472   0.180377   0.360202   0.320637   0.026929   0.019741
    118       0.004863  -0.016956  -0.230229  -0.064289  -0.006004  -0.013225
    119       0.003040   0.062042   0.060373   0.102979   0.008421   0.002025
    120      -0.013487  -0.181975   0.005553  -0.257146  -0.020239   0.013184
    121       0.007236   0.041513  -0.160337   0.027503   0.001491  -0.011270
    122      -0.000530   0.031378   0.110388   0.069156   0.005963   0.004999
    123       0.012417   0.011248  -0.424363  -0.050861  -0.005684  -0.013288
    124      -0.000498   0.011590   0.046733   0.021456   0.001913   0.000439
    125       0.004520   0.077049   0.050191   0.127345   0.010325   0.000615
    126       0.001750   0.022761  -0.042046   0.011114   0.001505   0.002947
    127      -0.000746  -0.016742   0.028568   0.020384   0.001659   0.003789
    128       0.000779   0.006347  -0.006226   0.030908   0.002901   0.002066
    129       0.001954   0.069162  -0.034524   0.016019   0.001917   0.021158
    130       0.004551   0.149482  -0.090657   0.051161   0.005764   0.047773
    131      -0.008189  -0.471641  -0.236595   0.146581   0.014159   0.011193
    132      -0.003724  -0.197720  -0.111570   0.063143   0.006360   0.020850
    133       0.002847   0.094676  -0.045791   0.025518   0.002889   0.022501
    134       0.013917   0.500399  -0.116441   0.073827   0.008538   0.074560
    135      -0.001191  -0.107201  -0.146357   0.081634   0.008488   0.040181
    136       0.004429   0.180476  -0.006923   0.004369   0.000834   0.021429
    137      -0.006266  -0.130455   0.361986  -0.192282  -0.021160  -0.150765
    138       0.000242  -0.002458  -0.003024   0.000701  -0.002433   0.079787
    139       0.005109   0.009732  -0.004307   0.003545  -0.001923  -0.009065
    140      -0.015669   0.004614  -0.006011   0.001183  -0.000459   0.009727
    141       0.004643   0.015635  -0.012122   0.015753  -0.005240  -0.257231
    142      -0.011870  -0.011815   0.006739  -0.007628   0.003203   0.079173
    143       0.029594  -0.001771   0.003805  -0.000221  -0.002180  -0.029742
    144       0.000893  -0.001346   0.005969  -0.006241   0.002386   0.050334
    145       0.010872   0.008890  -0.006592   0.005910  -0.002367  -0.054746
    146      -0.025636   0.002521  -0.001816  -0.000068   0.004041   0.017335
    147      -0.426667  -0.018635  -0.003129  -0.010027   0.173352  -0.028765
    148      -0.020785   0.005441   0.000114  -0.001288   0.029794  -0.246499
    149      -0.429103   0.013634  -0.010269  -0.004997   0.116737   0.211028
    150       0.356521   0.010359   0.002393   0.024861  -0.332684   0.060400
    151      -0.073033  -0.005861  -0.001300  -0.008750   0.119267  -0.293743
    152       0.295019   0.009203  -0.001399   0.021693  -0.226104  -0.388765
    153       0.016650  -0.016692   0.007694  -0.049580   0.442881   0.156365
    154       0.085634  -0.016342   0.004192   0.007797  -0.105786   0.142404
    155       0.020751  -0.004463   0.002168  -0.040716   0.403683   0.023425
    156      -0.325897  -0.004165  -0.004710   0.044521  -0.360367  -0.325991
    157       0.032979  -0.009246   0.004610  -0.012505   0.090269  -0.141041
    158      -0.267546   0.000026  -0.002630   0.041113  -0.392892   0.238644
    159       0.242144   0.027821  -0.004561  -0.020289   0.196561   0.049980
    160      -0.048009   0.001223  -0.002066   0.000037   0.041061  -0.336245
    161       0.333705  -0.007530   0.004538  -0.023309   0.196208  -0.093872
    162      -0.002585  -0.016839   0.138230   0.048484   0.003760   0.011515
    163       0.003094   0.044076  -0.146843  -0.111815  -0.010070  -0.016339
    164       0.003914   0.065099  -0.165282  -0.147370  -0.013742  -0.017993
    165       0.000331  -0.003325   0.024447   0.005185  -0.000034  -0.000616
    166      -0.005556  -0.066579   0.239319   0.120728   0.010603   0.023677
    167      -0.001926  -0.027271   0.101621   0.028090   0.002044   0.008258
                 84         85         86         87         88         89    
      0       0.030752  -0.014533   0.009766  -0.000011   0.027963   0.042080
      1      -0.021720  -0.002386   0.001201   0.000387   0.053415   0.085778
      2      -0.058882   0.023052  -0.010092   0.000148  -0.015746  -0.019996
      3       0.020079  -0.009030  -0.000830   0.000075  -0.020826  -0.037283
      4       0.072385  -0.047939   0.035617   0.001033  -0.001445  -0.021012
      5       0.031155  -0.015797  -0.001672  -0.000118   0.020604   0.028199
      6      -0.046064   0.010730  -0.004787   0.000254   0.003273   0.006154
      7      -0.034832   0.014384  -0.005244   0.000172  -0.064570  -0.101276
      8       0.008185   0.000094   0.005885  -0.000475  -0.016545  -0.026163
      9       0.065601  -0.010364   0.001526  -0.000726   0.027297   0.044944
     10      -0.020445   0.009333  -0.007225  -0.000192   0.030201   0.052430
     11      -0.051463   0.008583  -0.001466   0.000946  -0.027430  -0.044229
     12       0.002401   0.003656  -0.001574  -0.000525  -0.028495  -0.045212
     13       0.096181  -0.025541   0.012059  -0.000558   0.006532   0.004878
     14       0.004751  -0.008027   0.002768   0.000320   0.035770   0.055184
     15      -0.038566   0.001035   0.000463   0.000837   0.012115   0.017288
     16      -0.025272   0.023716  -0.014204  -0.000508  -0.033779  -0.047039
     17       0.050487   0.000706  -0.001919  -0.001044  -0.023226  -0.033937
     18      -0.062186   0.030597  -0.001663   0.000311  -0.000789   0.007473
     19       0.110806  -0.050797   0.025925  -0.000078  -0.002718  -0.016450
     20      -0.003522   0.001039   0.019942   0.000271  -0.011958  -0.016710
     21      -0.030044   0.017914   0.010414   0.000342   0.005343   0.016351
     22      -0.025268   0.012481  -0.003778  -0.000106   0.003629   0.009875
     23       0.011574  -0.006491  -0.005962  -0.000148   0.000373  -0.002482
     24       0.111978  -0.064845  -0.048468  -0.002258   0.007223  -0.011418
     25      -0.016283   0.022416  -0.035511  -0.000783  -0.009319  -0.005992
     26       0.008667  -0.001838  -0.014023  -0.000133   0.001561   0.002674
     27       0.113644  -0.061285  -0.020067  -0.000596  -0.000290  -0.014036
     28      -0.056291   0.016349  -0.011495  -0.000701  -0.006092   0.012769
     29      -0.000607  -0.000808  -0.009126  -0.000895  -0.003271  -0.001143
     30       0.048986  -0.010468   0.009751   0.000213  -0.009332  -0.008643
     31      -0.032845   0.025306  -0.017106   0.000195   0.000646   0.007007
     32      -0.001769   0.000043  -0.004308   0.002007  -0.003299   0.001570
     33      -0.007399   0.015976  -0.148110  -0.002931   0.006739   0.007235
     34       0.057361  -0.028347   0.034185   0.000346   0.000239  -0.010596
     35       0.018857  -0.005049  -0.016552  -0.001094   0.002017  -0.002296
     36       0.025998  -0.022991   0.048577   0.000436  -0.005466  -0.005710
     37      -0.014700  -0.012126   0.087824   0.001207   0.003781   0.002882
     38      -0.004051  -0.006962   0.048774   0.000653   0.000097  -0.000107
     39      -0.074003   0.026615   0.147741   0.003724   0.001704   0.004769
     40      -0.022015   0.016659  -0.068440  -0.000773   0.004018   0.003735
     41      -0.014614   0.007318  -0.007996   0.000264   0.000703   0.000476
     42      -0.103724   0.049585  -0.005912  -0.003527  -0.005212   0.017266
     43      -0.027831   0.045581   0.007759   0.006693   0.007107  -0.000369
     44      -0.033031   0.013898   0.000877   0.002947  -0.002671   0.004420
     45      -0.068729  -0.019156  -0.005396   0.009339   0.049594  -0.006851
     46      -0.014127  -0.002547   0.011850   0.004964  -0.008170   0.002505
     47      -0.007382   0.063819   0.007510  -0.013510   0.034535  -0.008873
     48       0.010901   0.035582   0.030346  -0.002555  -0.040058   0.009970
     49       0.037054  -0.028302   0.019506  -0.002599   0.000801  -0.005374
     50       0.013708  -0.012782   0.012216   0.001064  -0.011891   0.001126
     51       0.017259   0.070023   0.007291  -0.007120   0.087078  -0.033830
     52      -0.009936   0.009515   0.001605  -0.027891   0.023905   0.000294
     53      -0.096576  -0.317824  -0.014982   0.064388  -0.075703   0.032249
     54       0.005323  -0.000748  -0.001696  -0.000660  -0.012535   0.001757
     55       0.016290   0.020334  -0.000298   0.005062   0.013329  -0.010698
     56       0.020060   0.033509   0.000502   0.003039   0.021702  -0.017310
     57       0.032277   0.119948   0.004585  -0.105727  -0.133777   0.078165
     58      -0.007645  -0.025490  -0.001999   0.053042  -0.002351  -0.001363
     59       0.011085   0.041232   0.001071  -0.001846  -0.029902   0.019546
     60      -0.005702  -0.010317   0.000964  -0.016461   0.003835   0.001960
     61      -0.011779  -0.030211   0.000086  -0.033487   0.022726  -0.010897
     62      -0.016513  -0.048152  -0.002378  -0.005060  -0.009531   0.004008
     63      -0.007921  -0.022872  -0.001469   0.006536  -0.005952  -0.000814
     64       0.015080   0.049115   0.001489   0.117856   0.136920  -0.073692
     65       0.008254   0.013351   0.000103  -0.024991  -0.039446   0.013169
     66       0.013231   0.024634  -0.001363  -0.016846  -0.021361   0.008974
     67       0.008908   0.002056  -0.001217  -0.001762  -0.011998   0.001964
     68       0.016580   0.032632   0.000734  -0.019138  -0.010625   0.008102
     69       0.007992   0.021282   0.000427   0.002309  -0.027064   0.013327
     70       0.009376   0.035771  -0.000530   0.100684  -0.042776   0.026385
     71      -0.003377   0.004598  -0.000332   0.074809  -0.002594   0.005243
     72      -0.015399  -0.062067  -0.000753  -0.104817   0.054201  -0.033307
     73      -0.005884  -0.009820  -0.000468  -0.009782  -0.034339   0.019597
     74      -0.008549  -0.040227  -0.000623  -0.073635   0.030115  -0.020156
     75       0.017011   0.053497  -0.000299   0.137023  -0.032342   0.019237
     76       0.011130   0.014298   0.000818  -0.016096   0.048487  -0.028139
     77      -0.008921  -0.001623   0.000159   0.030303  -0.037946   0.023840
     78       0.018053  -0.018341  -0.007231   0.004546  -0.055567   0.017042
     79       0.029911  -0.012218  -0.003373   0.013895  -0.030785   0.006152
     80       0.054287   0.156702   0.005986  -0.029340   0.030929  -0.013792
     81      -0.023832  -0.075597  -0.002341   0.043662   0.070837  -0.040377
     82      -0.009652  -0.015175   0.001580  -0.066751   0.012139  -0.003598
     83      -0.006555  -0.031428  -0.000298  -0.026689   0.028306  -0.019099
     84      -0.005386  -0.007062   0.001261  -0.023198   0.018091  -0.005937
     85      -0.011113  -0.030902  -0.000659  -0.071417  -0.065665   0.035731
     86      -0.008148  -0.013830   0.000468  -0.004607   0.031092  -0.010862
     87       0.002304   0.011245   0.000603   0.007089   0.000064   0.003260
     88      -0.003673  -0.017423  -0.000168  -0.027533   0.018197  -0.011714
     89       0.002239   0.005989   0.000511  -0.012247   0.001584   0.000293
     90      -0.069101  -0.272780  -0.009789   0.075417   0.121482  -0.068420
     91      -0.022361  -0.017636   0.003574  -0.005791  -0.027408   0.024449
     92       0.100501   0.263919   0.004310  -0.049352  -0.058680   0.016383
     93      -0.069921  -0.237467  -0.016084   0.120799  -0.168693   0.060047
     94       0.008097   0.021000   0.001443  -0.009455   0.014634  -0.004537
     95      -0.001435   0.079169   0.011233  -0.100085   0.054932   0.003369
     96      -0.055366  -0.182115  -0.004688   0.016169   0.184248  -0.118453
     97      -0.013840   0.004587   0.000046  -0.113717  -0.190647   0.130538
     98       0.016738   0.035315   0.001330   0.033684   0.038368  -0.027034
     99       0.023350   0.083837   0.003928   0.143943   0.119311  -0.041897
    100       0.036160   0.092963   0.006302  -0.193352  -0.107737   0.041113
    101       0.011964   0.036248   0.000799   0.045823   0.020098  -0.006474
    102      -0.062959  -0.122490  -0.001748   0.023799   0.013456  -0.000718
    103      -0.027440  -0.137994  -0.005862  -0.041903  -0.101003   0.059655
    104       0.099982   0.256317   0.005191  -0.007752   0.049806  -0.039541
    105      -0.004706  -0.032295  -0.003952  -0.007991  -0.066646   0.024959
    106      -0.054489  -0.196121  -0.010197   0.036998  -0.141229   0.045301
    107      -0.010084   0.059441   0.011137   0.043354   0.246796  -0.095430
    108       0.003485   0.004591  -0.000521   0.010441  -0.005328   0.000862
    109       0.015927   0.003220  -0.006064   0.021170  -0.146397   0.060781
    110       0.018275   0.039924   0.000560   0.036159   0.007137  -0.012663
    111       0.005444   0.007724  -0.001727   0.049050   0.003012  -0.005159
    112      -0.059359  -0.119827   0.002943  -0.214184  -0.014361   0.034195
    113       0.021786   0.043919  -0.000282   0.051392  -0.003026  -0.008049
    114       0.013250   0.022051  -0.002099   0.062385  -0.009872  -0.002855
    115       0.021199   0.024598  -0.000380  -0.074717  -0.144663   0.059092
    116       0.008686   0.014747  -0.000965   0.037033   0.001996  -0.005368
    117      -0.027070  -0.041599  -0.002415   0.122418   0.044590  -0.013694
    118       0.036780   0.082621  -0.000638   0.056882  -0.080485   0.038599
    119       0.005026   0.020513  -0.000846   0.054700  -0.017767   0.011813
    120      -0.074887  -0.247686  -0.001638  -0.130647   0.228096  -0.134796
    121       0.041102   0.106584  -0.000690   0.091234  -0.098858   0.051815
    122      -0.008994  -0.010401   0.000559  -0.020099   0.009575  -0.001060
    123       0.038074   0.034053  -0.007271   0.271513  -0.011654  -0.009807
    124       0.000558   0.011877   0.001106  -0.028376  -0.011169   0.008974
    125       0.013801   0.051934  -0.000688   0.080813  -0.046196   0.029401
    126      -0.024393  -0.122883   0.000973  -0.317336   0.174375  -0.108952
    127       0.003155   0.058418  -0.000913   0.222367  -0.138459   0.087189
    128      -0.010326  -0.053707  -0.001470  -0.108049   0.027810  -0.020037
    129      -0.031653  -0.023541   0.000816  -0.004401   0.014249  -0.001175
    130      -0.061959   0.020226   0.008379  -0.027646   0.075503  -0.016162
    131      -0.018150   0.095829   0.026026  -0.003986   0.191946  -0.066920
    132      -0.050672  -0.077822   0.006901   0.022464   0.071938  -0.022400
    133      -0.025326   0.022455   0.004512  -0.015544   0.035868  -0.008788
    134      -0.050557   0.254415   0.021345  -0.099402   0.156143  -0.040763
    135      -0.070649  -0.057945   0.008626   0.012400   0.087717  -0.025152
    136      -0.018337   0.036717   0.001332  -0.025762   0.004754   0.003604
    137       0.237997   0.158380  -0.020651   0.007897  -0.201945   0.044314
    138      -0.006599   0.065760  -0.643755  -0.015581   0.040077   0.029828
    139       0.062823   0.007002  -0.329360  -0.009758   0.026077   0.005276
    140       0.021645   0.006312  -0.231464  -0.002886   0.012748   0.007461
    141       0.359350  -0.210755   0.097373  -0.002168  -0.036400  -0.077039
    142      -0.157122   0.065966   0.096135   0.002693   0.016161   0.031949
    143       0.015362  -0.019038   0.022811   0.000310   0.000149  -0.002097
    144      -0.106195   0.034405   0.241492   0.006007  -0.002543   0.006086
    145       0.117375  -0.028036  -0.492273  -0.009439   0.019102  -0.007128
    146       0.015270   0.008838  -0.099956  -0.003289   0.011529   0.004542
    147      -0.045435   0.030437  -0.040937   0.000297  -0.077748  -0.111836
    148      -0.288541   0.116157  -0.062520  -0.000637  -0.251889  -0.369848
    149       0.248096  -0.082203   0.034877   0.000407   0.092537   0.126681
    150       0.023194  -0.005112   0.002121  -0.001598   0.010946   0.014421
    151      -0.244561   0.060773  -0.043422   0.000264   0.175746   0.289976
    152      -0.222463   0.043171  -0.020557   0.000327   0.027143   0.041354
    153      -0.012526   0.039479  -0.014765  -0.001318  -0.215741  -0.337476
    154       0.111293  -0.035518   0.015864  -0.000444   0.048532   0.070404
    155       0.095690  -0.056302   0.025333   0.002370   0.238239   0.374938
    156      -0.255079   0.070916  -0.034743   0.002102  -0.043149  -0.057662
    157      -0.296568   0.123198  -0.065886   0.001383  -0.145282  -0.204641
    158       0.159207  -0.042633   0.021052  -0.002127   0.036862   0.052664
    159       0.149507  -0.052067   0.018695  -0.000485  -0.023911  -0.052890
    160      -0.237929   0.047550  -0.033034   0.002022   0.280536   0.471361
    161      -0.066452   0.017958  -0.022690   0.000507   0.050385   0.087399
    162      -0.008647   0.041225  -0.003035   0.345831  -0.137763   0.090038
    163       0.031494   0.054041   0.001159   0.051882   0.085187  -0.049734
    164       0.049183   0.137216  -0.001307   0.450866   0.019362  -0.002677
    165       0.009283   0.035907  -0.001443   0.240862   0.008549  -0.000899
    166      -0.053669  -0.103026   0.000899  -0.120923  -0.076784   0.045319
    167      -0.013831  -0.012129  -0.000983   0.139086   0.000830   0.004731
                 90         91         92         93         94         95    
      0      -0.002468   0.000147  -0.000403  -0.003246  -0.004107  -0.006472
      1      -0.009358   0.004196   0.000417   0.006075  -0.000536   0.044401
      2      -0.002025   0.003050   0.001206   0.007339   0.008533   0.021169
      3       0.007790  -0.006318  -0.002009  -0.001274  -0.016014  -0.003268
      4       0.020207  -0.022862  -0.010003  -0.005038  -0.094133  -0.025439
      5       0.000524  -0.002039  -0.000666   0.000303  -0.001051  -0.002637
      6      -0.001283   0.000342  -0.000264  -0.007410   0.002923   0.025736
      7       0.011059  -0.005720  -0.001211  -0.004328  -0.007550   0.040935
      8       0.002692  -0.000851   0.000269   0.008720  -0.004511  -0.020215
      9      -0.006904   0.005097   0.001642  -0.008941   0.018724   0.012202
     10      -0.010447   0.008587   0.003725   0.042934   0.015015  -0.036691
     11       0.006166  -0.005048  -0.001592   0.013261  -0.018632  -0.016058
     12       0.004416  -0.001189   0.001292   0.043081  -0.004693  -0.003335
     13       0.003403  -0.003677  -0.001392  -0.010881  -0.008498  -0.013158
     14      -0.004468   0.000999  -0.001505  -0.048708   0.003628  -0.001227
     15       0.000104  -0.002151  -0.002024  -0.023087  -0.010457  -0.025444
     16      -0.001127   0.004609   0.001421  -0.034183   0.024534  -0.029140
     17       0.000685   0.002543   0.002313   0.019087   0.014487   0.020501
     18      -0.008360   0.007799   0.001714  -0.000081   0.012116  -0.001498
     19       0.011893  -0.010326  -0.001011   0.002426  -0.001872   0.014282
     20       0.000742   0.000396   0.000357   0.002085  -0.004747   0.002986
     21      -0.008931   0.008810   0.003032   0.000302   0.021405   0.002078
     22      -0.004560   0.004318   0.001149  -0.001308   0.007234  -0.000726
     23       0.002837  -0.002980  -0.001046  -0.000667  -0.005999  -0.001452
     24       0.025002  -0.025004  -0.009306  -0.002629  -0.040042  -0.001470
     25      -0.008249   0.011402   0.004964   0.006682   0.078641   0.001600
     26      -0.000587   0.001019   0.000673   0.001735   0.023778   0.000420
     27       0.017530  -0.017067  -0.006150  -0.000528  -0.022828   0.000956
     28      -0.004444   0.004704  -0.007376   0.000573   0.032658  -0.022763
     29       0.002626  -0.002007  -0.003444  -0.000286   0.007953  -0.006305
     30      -0.006966   0.011713   0.008907   0.001882   0.008338   0.013007
     31      -0.008178   0.007095   0.000405  -0.000977   0.003705  -0.009042
     32      -0.005222   0.005316   0.001804   0.000133   0.002690  -0.000955
     33      -0.000401  -0.000081  -0.000163  -0.001921  -0.019753  -0.002898
     34       0.005684  -0.004432   0.002924   0.000300  -0.014692   0.012234
     35       0.002104  -0.001596   0.000899  -0.000297  -0.009301   0.003837
     36       0.005581  -0.004215  -0.002927   0.004043   0.061712  -0.009683
     37       0.005949  -0.008152  -0.004343  -0.004571  -0.061721   0.003329
     38       0.002811  -0.003387  -0.001972  -0.000919  -0.011343  -0.000342
     39      -0.008982   0.006317   0.003560  -0.002511  -0.035968   0.006342
     40      -0.002277   0.001557   0.001692   0.002279   0.039869  -0.006236
     41      -0.001529   0.001094   0.000993   0.000591   0.009573  -0.001691
     42      -0.014870   0.017911   0.002946  -0.000183   0.010956  -0.002220
     43      -0.018031   0.010330   0.001748  -0.001637  -0.005506  -0.010842
     44      -0.011834   0.009305   0.001925  -0.000668   0.000248  -0.003734
     45       0.042444  -0.072560  -0.024098  -0.002104  -0.004624  -0.041089
     46      -0.011564   0.009279   0.001354  -0.000240  -0.001629   0.001876
     47       0.023913  -0.026453  -0.004802  -0.000382  -0.000011  -0.009242
     48      -0.039826   0.056030   0.014366  -0.000543  -0.009244   0.022679
     49       0.009465  -0.005596   0.003103   0.000879  -0.011482   0.014256
     50      -0.007785   0.011579   0.003355   0.000074  -0.006113   0.009968
     51       0.046131  -0.069579   0.046738  -0.000557  -0.001468  -0.004132
     52       0.060925  -0.051513  -0.080665   0.003099   0.006545   0.005090
     53       0.007192  -0.020445   0.002722   0.000742  -0.000519   0.009160
     54      -0.016379   0.047245  -0.063889   0.001584   0.002539   0.005939
     55      -0.009963   0.031502   0.013338  -0.000374  -0.000149   0.004023
     56      -0.054423  -0.008242   0.030204  -0.000710   0.000394  -0.000424
     57       0.040966  -0.062844   0.017202   0.000348   0.002379   0.009165
     58      -0.005617   0.030459   0.080411  -0.002876  -0.003640  -0.016123
     59       0.052253   0.063956  -0.010474  -0.000889  -0.003026  -0.009077
     60       0.027314  -0.019179   0.050513  -0.000314   0.000705   0.000201
     61       0.008585   0.001449  -0.043649   0.001282   0.001192   0.005212
     62       0.010268   0.013426   0.016861  -0.000117   0.000918   0.004165
     63      -0.028859   0.014306  -0.105849   0.001095  -0.003321  -0.004692
     64      -0.035264   0.035774  -0.000188   0.000006   0.006954   0.015332
     65      -0.088097  -0.072586  -0.015132  -0.000134  -0.003782  -0.012951
     66      -0.012505  -0.002592   0.023476  -0.000145   0.002148   0.003796
     67      -0.014090   0.017522   0.059177  -0.001884  -0.003252  -0.005323
     68       0.039609   0.048635  -0.031526   0.000399  -0.000368   0.002275
     69       0.000634  -0.014055   0.003426  -0.000810  -0.000087   0.000560
     70       0.008507  -0.040079  -0.012875   0.001631  -0.000490  -0.001989
     71       0.024029  -0.011180  -0.007181   0.000598   0.001145   0.003660
     72      -0.020240   0.056104   0.016167  -0.001005  -0.001218  -0.004318
     73       0.017361  -0.016217   0.006600   0.000016  -0.000062   0.000893
     74      -0.014558   0.043715   0.009496  -0.001001  -0.001557  -0.005193
     75       0.010986  -0.034141  -0.019223   0.000485   0.000617   0.002863
     76      -0.033839  -0.003295  -0.024083   0.000662   0.001389   0.003875
     77       0.009751  -0.075187  -0.014450   0.001204   0.002427   0.009009
     78      -0.055806   0.049565  -0.015845  -0.000035  -0.000573   0.001017
     79      -0.032184   0.047205   0.033343  -0.001490  -0.004588  -0.002729
     80      -0.008753   0.008816  -0.001778  -0.000283  -0.000066  -0.003329
     81      -0.016958   0.026239  -0.003832  -0.000230  -0.001102  -0.003521
     82       0.008792  -0.026247  -0.030512   0.001310   0.001527   0.006422
     83      -0.049759  -0.040640  -0.004107   0.000692   0.002156   0.005229
     84       0.024772  -0.008965   0.045064  -0.000363   0.001958   0.003012
     85       0.023831  -0.012288   0.002684  -0.000172  -0.002546  -0.005229
     86       0.069742   0.058257   0.019595  -0.000483   0.001395   0.005271
     87       0.018653  -0.000831   0.008369   0.000663   0.000712   0.001701
     88      -0.008794   0.016899   0.002229  -0.000716  -0.000217  -0.000512
     89       0.008283   0.002877   0.009967  -0.000183   0.000333   0.000707
     90       0.010798  -0.021212  -0.325284   0.011968   0.012878   0.058849
     91       0.059730  -0.035049   0.045590  -0.001650  -0.003572  -0.014311
     92      -0.116573   0.084907   0.211512  -0.007844  -0.005266  -0.029363
     93      -0.103661   0.186564   0.316065  -0.013192  -0.014798  -0.062633
     94       0.023436  -0.006609  -0.021377   0.001054   0.001045   0.007542
     95       0.127315  -0.233569  -0.235979   0.010190   0.010620   0.035826
     96      -0.240920  -0.190864   0.211694  -0.002239   0.014143   0.025243
     97       0.368832   0.239136  -0.209294   0.004363  -0.008726  -0.001374
     98      -0.092775  -0.058124   0.041172  -0.001183   0.000072  -0.006396
     99       0.233578   0.284791  -0.071277   0.000168  -0.004167  -0.011679
    100      -0.274693  -0.393893   0.068109   0.000272   0.003382   0.003565
    101       0.051901   0.080842  -0.023421  -0.000149  -0.001541  -0.003936
    102       0.017181  -0.103104   0.031642  -0.000128   0.000619  -0.001401
    103       0.145891  -0.057931   0.323951  -0.003321   0.009799   0.033961
    104      -0.128347   0.184438  -0.282170   0.001792  -0.011290  -0.030156
    105      -0.062961   0.016672  -0.093561   0.001204  -0.004259  -0.005826
    106      -0.171975   0.075560  -0.297189   0.002386  -0.021958  -0.033067
    107       0.186001  -0.125158   0.291082  -0.002239   0.019872   0.028742
    108      -0.015805   0.001341  -0.021649   0.000284  -0.000827  -0.001543
    109      -0.105233   0.009371  -0.194147   0.002001  -0.011491  -0.020644
    110      -0.129991  -0.103579  -0.000162   0.000369   0.000594  -0.004128
    111      -0.012110   0.042960  -0.072138   0.000685  -0.001503   0.000482
    112       0.303669   0.122848   0.142033  -0.002328   0.001336   0.006144
    113      -0.126035  -0.086728  -0.009436   0.000509   0.000400  -0.002851
    114      -0.067743   0.007055  -0.095793   0.000778  -0.002492  -0.003720
    115      -0.232176  -0.252173   0.001740   0.001208  -0.005727  -0.022167
    116      -0.036880   0.005685  -0.043445   0.000359  -0.001207  -0.001679
    117       0.146162   0.189874  -0.018548  -0.001792  -0.008252  -0.020735
    118      -0.020810  -0.001606   0.069004  -0.002133  -0.000982  -0.006756
    119       0.047691   0.068728   0.012728  -0.001225  -0.003061  -0.009106
    120      -0.187540  -0.145535  -0.059040   0.003723   0.007069   0.018000
    121       0.020397   0.032170   0.068880  -0.002413  -0.002160  -0.008732
    122       0.039254   0.025406  -0.031092   0.000606  -0.000456   0.001328
    123      -0.077915   0.089467   0.128596  -0.004861  -0.005134  -0.023916
    124       0.023935   0.000428  -0.012485   0.000402   0.000067   0.001487
    125       0.080542   0.097143   0.015907  -0.001826  -0.004683  -0.013308
    126      -0.109360   0.114999  -0.022385  -0.002146  -0.001132  -0.003230
    127       0.119906  -0.056205   0.042471   0.000837   0.000376   0.000452
    128      -0.030521   0.035621   0.010211  -0.000776  -0.002008  -0.005918
    129       0.023126  -0.033664  -0.023449   0.001126   0.003285   0.002802
    130       0.089066  -0.103621  -0.056578   0.002771   0.008000   0.004141
    131       0.165446  -0.126655   0.124485  -0.002082  -0.002316  -0.005218
    132       0.088140  -0.079884   0.055694  -0.000791  -0.002129  -0.003340
    133       0.036231  -0.039519  -0.024165   0.001177   0.003229   0.002563
    134       0.112934  -0.155760  -0.137581   0.005640   0.017352   0.009445
    135       0.100452  -0.098121   0.042192  -0.000469  -0.000571  -0.003931
    136       0.008722  -0.019988  -0.070352   0.002265   0.006140   0.005033
    137      -0.268612   0.290150   0.050897  -0.004392  -0.013291  -0.006779
    138       0.001866  -0.003182   0.010643  -0.021364  -0.346845   0.068944
    139       0.008734  -0.007972   0.010927  -0.014380  -0.264028   0.067895
    140       0.002357  -0.002681   0.006052  -0.008837  -0.152587   0.035847
    141       0.060876  -0.046786  -0.020492   0.048133   0.681798  -0.087633
    142      -0.016802   0.009197   0.002728  -0.023036  -0.321852   0.036073
    143       0.005921  -0.006302  -0.003095   0.000600   0.011015  -0.003995
    144      -0.014615   0.011272   0.004956  -0.005939  -0.098780   0.021834
    145       0.024341  -0.022481  -0.004737   0.017168   0.313401  -0.078696
    146       0.004200  -0.004287  -0.000414   0.004368   0.087259  -0.021094
    147       0.003611   0.004391   0.002644  -0.070736   0.077302   0.212537
    148       0.020909   0.002230   0.004876  -0.115451   0.121758   0.403693
    149      -0.000652  -0.007318  -0.003969   0.066432  -0.076481  -0.224105
    150      -0.000180   0.002774   0.000443  -0.065655   0.021485   0.064744
    151      -0.051044   0.038627   0.020996   0.457775   0.009312  -0.418365
    152      -0.007481   0.007747   0.006232   0.181981  -0.022645  -0.169382
    153       0.030489  -0.009618   0.011173   0.433473  -0.043558   0.007199
    154      -0.002455  -0.001800  -0.003602  -0.099661   0.001279  -0.014662
    155      -0.034281   0.008549  -0.014325  -0.510406   0.049021   0.001342
    156      -0.002353   0.003531  -0.005342  -0.229276   0.026339  -0.209476
    157      -0.000164   0.010815  -0.004713  -0.372090   0.079684  -0.341917
    158      -0.001568   0.001058   0.006213   0.196569  -0.008603   0.187910
    159       0.018522  -0.016414  -0.006410  -0.036794  -0.047525  -0.106809
    160      -0.073323   0.050040   0.019888   0.155548   0.146517   0.488538
    161      -0.016381   0.012559   0.006348   0.055329   0.050511   0.164007
    162       0.074791  -0.195962   0.016968   0.004922   0.006002   0.016063
    163      -0.051278   0.018934  -0.043717   0.000675   0.001118   0.002851
    164      -0.003943  -0.110677  -0.059996   0.004882   0.005261   0.013818
    165       0.005107  -0.016192  -0.046958   0.002409  -0.002331  -0.009342
    166       0.028842  -0.095360   0.038767   0.000535   0.002051   0.010089
    167       0.004714  -0.060276  -0.044257   0.002982  -0.000168  -0.001699
                 96         97         98         99        100        101    
      0      -0.001812  -0.000181   0.000518   0.000513   0.000718  -0.000317
      1       0.021382   0.026945   0.020306   0.022610  -0.008938   0.000255
      2       0.006689   0.003611   0.001280   0.001686  -0.002825   0.000855
      3       0.005921   0.016149   0.018233   0.020391  -0.008549   0.000800
      4       0.031628   0.094287   0.103333   0.114252  -0.038918   0.000881
      5      -0.000013   0.000470  -0.007236  -0.009491   0.012594  -0.003577
      6       0.012063   0.013407   0.005344   0.005306  -0.001144  -0.000143
      7       0.021526   0.027617   0.017149   0.018505  -0.007182   0.001629
      8      -0.008952  -0.008743  -0.001641  -0.001196  -0.002881   0.000789
      9      -0.002498  -0.013494  -0.017844  -0.019853   0.007776  -0.000528
     10      -0.024332  -0.037246  -0.024033  -0.025272   0.005585  -0.000148
     11       0.000853   0.011171   0.017132   0.019575  -0.008618   0.000871
     12      -0.001238  -0.001230  -0.000719  -0.000695  -0.000071  -0.000177
     13      -0.002272   0.002275   0.003327   0.003431   0.000067  -0.000336
     14      -0.000275   0.000619   0.001060   0.000983   0.000641  -0.000073
     15      -0.005373   0.002355   0.009688   0.010842  -0.003091  -0.000240
     16      -0.022997  -0.038400  -0.028904  -0.031627   0.010507  -0.000236
     17       0.001280  -0.009218  -0.014879  -0.016506   0.004687   0.000321
     18      -0.001091  -0.000544   0.007941   0.009551  -0.006751   0.000294
     19      -0.003077  -0.020495  -0.047961  -0.054818   0.021370   0.001003
     20      -0.001008  -0.002814   0.001186   0.002740  -0.010918   0.004584
     21      -0.008777  -0.021573  -0.014094  -0.013754  -0.007260   0.004363
     22      -0.003437  -0.006745  -0.002255  -0.002168   0.000661  -0.000313
     23       0.002676   0.006788   0.003244   0.002680   0.005031  -0.002341
     24       0.020988   0.049430   0.004322  -0.007977   0.094468  -0.035122
     25      -0.019695  -0.052446  -0.073818  -0.089704   0.088894  -0.027747
     26      -0.004351  -0.012171  -0.028358  -0.035808   0.043953  -0.014118
     27       0.010404   0.021758  -0.034849  -0.048443   0.073151  -0.019870
     28       0.027305   0.090187   0.045522   0.031056   0.124052  -0.057428
     29       0.012024   0.034374   0.010073   0.002496   0.056925  -0.023796
     30      -0.032827  -0.069842  -0.034461  -0.033780  -0.022576   0.006075
     31       0.013441   0.037035   0.042126   0.046307  -0.020181  -0.000771
     32      -0.003615   0.001650   0.006246   0.008936  -0.012265   0.001537
     33       0.004885   0.018249   0.017194   0.016298   0.010430  -0.010778
     34      -0.016550  -0.045778  -0.032437  -0.031601  -0.016875   0.009614
     35      -0.004650  -0.013009  -0.008027  -0.008162  -0.003128   0.000981
     36       0.008030   0.014662   0.018945   0.023828  -0.025510   0.010762
     37       0.009042   0.023400   0.010069   0.008167   0.017186  -0.005010
     38       0.004509   0.010250   0.005936   0.005817   0.002892  -0.000248
     39      -0.006728  -0.017785   0.010724   0.020034  -0.064361   0.022544
     40       0.000105  -0.005835   0.013704   0.023225  -0.061750   0.023375
     41      -0.000587  -0.003413   0.009741   0.015363  -0.035417   0.012812
     42      -0.010473  -0.005138   0.041824   0.048809   0.002598  -0.004300
     43       0.030144   0.057377  -0.004469  -0.009862  -0.001685  -0.006148
     44       0.005287   0.019451   0.006476   0.006120  -0.001237  -0.002453
     45       0.126793   0.222741  -0.048345  -0.067218   0.006011   0.004802
     46      -0.008222  -0.004041  -0.004007  -0.000963  -0.006275   0.004643
     47       0.045558   0.032339  -0.003101  -0.014292   0.007114  -0.003132
     48      -0.067098  -0.112789   0.024349   0.036083  -0.037392   0.012810
     49      -0.025251  -0.064541  -0.023739  -0.014634  -0.065286   0.031699
     50      -0.024454  -0.043433  -0.003961   0.001835  -0.029864   0.013976
     51       0.074476  -0.008819  -0.058900  -0.051150  -0.155170   0.024891
     52       0.007889  -0.053308   0.060193   0.028101   0.175273  -0.019457
     53      -0.133978   0.063110  -0.059192   0.013245  -0.018524   0.041726
     54      -0.017509  -0.042542   0.031403   0.029939   0.062930  -0.006794
     55      -0.033785   0.001118  -0.032055   0.014243  -0.053146  -0.000384
     56       0.018768  -0.021910   0.054577  -0.030574  -0.000210  -0.019376
     57      -0.229957   0.141620  -0.024458  -0.015607  -0.005790   0.022865
     58       0.112741   0.018443   0.082425  -0.085558   0.044245   0.034214
     59       0.051421   0.035294  -0.113244   0.076568   0.030209   0.024968
     60       0.038900  -0.048443  -0.005919   0.030340   0.024849   0.048978
     61       0.000083  -0.039112  -0.014970   0.033226   0.007374  -0.008156
     62      -0.041003  -0.001074   0.038839  -0.022852  -0.014055  -0.044650
     63       0.027406   0.038108  -0.009868  -0.061142  -0.129850  -0.184065
     64      -0.263007   0.129093  -0.035310   0.024203   0.034856   0.051869
     65       0.127173  -0.007971  -0.056312   0.017081   0.023540   0.165090
     66      -0.037207  -0.008596   0.014950   0.029074   0.064602   0.032559
     67       0.026388   0.020104  -0.022760  -0.017378  -0.069257  -0.006615
     68       0.004042  -0.024190   0.038024  -0.014053  -0.008585  -0.069732
     69       0.016892  -0.006655   0.002911  -0.000930   0.006541   0.021721
     70       0.018972  -0.018744  -0.002229  -0.002154  -0.013760   0.031127
     71      -0.022186  -0.007381  -0.003034   0.004167  -0.016238  -0.024703
     72       0.006884   0.020369   0.041289  -0.048571  -0.004576   0.033040
     73       0.018389  -0.021256   0.028250  -0.014576  -0.000048  -0.032121
     74       0.051673  -0.006649  -0.003339   0.002696   0.005578  -0.005489
     75       0.029214  -0.036418  -0.048090   0.058880   0.008334  -0.048343
     76      -0.031343  -0.000889  -0.033936   0.033708  -0.006088  -0.009149
     77      -0.059201  -0.010598   0.021327  -0.009210  -0.008956  -0.016510
     78      -0.020352  -0.002696   0.030554   0.012188   0.052975  -0.010697
     79       0.004217   0.019764  -0.021823  -0.013471  -0.064963  -0.002619
     80       0.044462  -0.018038   0.015153  -0.002645   0.009572  -0.007055
     81       0.078231  -0.043295   0.004669   0.001504  -0.005234  -0.005481
     82      -0.033041  -0.018589  -0.028538   0.031562  -0.015014  -0.003711
     83      -0.030386  -0.018075   0.052492  -0.030739  -0.003347  -0.007879
     84      -0.005665  -0.027364   0.002997   0.029326   0.051193   0.061614
     85       0.090363  -0.043431   0.012979  -0.008028  -0.006672  -0.015685
     86      -0.047240   0.003017   0.018160  -0.008228  -0.017540  -0.057402
     87      -0.024769  -0.001265  -0.003077   0.012421   0.009374  -0.004494
     88       0.003785   0.005447   0.003561  -0.005936  -0.000666   0.001509
     89      -0.011929   0.000585   0.001095   0.005512   0.010622   0.009389
     90      -0.114524  -0.348910   0.083182   0.077366   0.007799   0.101289
     91       0.082814   0.044930  -0.011263  -0.018458   0.041121  -0.004087
     92       0.015972   0.188291   0.001870  -0.046405  -0.012357  -0.097735
     93       0.268492   0.219795  -0.062700   0.064480   0.235324  -0.161919
     94      -0.048006  -0.008374  -0.027462   0.004811  -0.053719   0.023251
     95      -0.148586  -0.126384   0.098475  -0.084712  -0.052067   0.135772
     96      -0.178604  -0.062352   0.091234   0.083577   0.169618  -0.188654
     97       0.040863  -0.019637  -0.022844  -0.078312  -0.205174   0.124789
     98       0.059061  -0.003783  -0.021777   0.032332   0.058166   0.010686
     99       0.084589   0.009956   0.012875  -0.026033   0.134739   0.467179
    100       0.013279  -0.027894  -0.185752   0.167959  -0.075038  -0.324943
    101      -0.000764   0.032911   0.002666  -0.019192   0.026860   0.110633
    102       0.081164  -0.046476  -0.039877   0.001185  -0.071755  -0.007982
    103      -0.056275  -0.247146   0.031367   0.131265   0.004204  -0.103859
    104      -0.004143   0.250947   0.020863  -0.132948   0.010616   0.048890
    105       0.022805   0.025138  -0.000745  -0.010177   0.033732   0.099580
    106       0.190888   0.128114  -0.077040  -0.132659  -0.161946   0.202391
    107      -0.159814  -0.082060  -0.007045   0.086044   0.003536  -0.261325
    108       0.013510   0.001908  -0.002692  -0.005328  -0.011209  -0.006732
    109       0.172366   0.031751  -0.005569  -0.106376  -0.183081  -0.194134
    110       0.011204   0.021090  -0.053957   0.040615   0.068833   0.187269
    111      -0.049681   0.055927   0.007317  -0.050764  -0.096119  -0.168849
    112       0.095416  -0.150427   0.075770   0.010015   0.014462  -0.061685
    113      -0.007950   0.024831  -0.036033   0.033124   0.066137   0.142826
    114      -0.019290   0.069185  -0.023600  -0.044287  -0.086286  -0.086554
    115       0.278741  -0.103100  -0.045579   0.051473   0.084929   0.215959
    116      -0.012734   0.035235  -0.010105  -0.024782  -0.051899  -0.057189
    117       0.256321  -0.060807  -0.136309   0.104056   0.013332   0.018395
    118      -0.037408   0.084359   0.057404  -0.072513   0.032211   0.021625
    119       0.075292   0.004010  -0.019851   0.008977   0.019967   0.014173
    120       0.022403  -0.175351   0.135311  -0.043649  -0.023571  -0.037172
    121      -0.027392   0.090183   0.046859  -0.067774   0.023406   0.019003
    122       0.008193  -0.011986  -0.066466   0.055047  -0.012970  -0.001930
    123       0.177583   0.007691   0.155349  -0.130551   0.057942   0.010810
    124      -0.010316  -0.000029  -0.033563   0.027315  -0.004348   0.003327
    125       0.086322   0.033500  -0.084384   0.046881   0.023258   0.019939
    126      -0.079220   0.107074  -0.033042  -0.033407  -0.051072   0.067791
    127       0.120265  -0.118017   0.061247   0.016073   0.052451  -0.111800
    128       0.035612   0.005484   0.027153  -0.034158  -0.002848   0.030655
    129      -0.012422  -0.013410   0.019751   0.011761   0.059822  -0.001149
    130       0.002202  -0.031036   0.022863   0.016230   0.100691   0.006126
    131       0.087960   0.001351  -0.102488  -0.052253  -0.239351   0.013135
    132       0.019534   0.040474  -0.088473  -0.038523  -0.148603   0.033567
    133       0.002162  -0.020367   0.008656   0.002473   0.009855   0.001710
    134       0.034326  -0.118672   0.104182   0.039684   0.197583  -0.006955
    135       0.018215   0.043657  -0.077545  -0.033966  -0.134405   0.029524
    136      -0.017866  -0.039957   0.068999   0.036998   0.169865  -0.018010
    137       0.026757  -0.007487   0.046511  -0.006564  -0.036912  -0.042135
    138      -0.069669  -0.156755  -0.107556  -0.110848   0.016537   0.023652
    139      -0.073746  -0.182805  -0.130781  -0.132033  -0.013067   0.037183
    140      -0.040214  -0.090194  -0.063991  -0.063028  -0.006090   0.019222
    141       0.054667   0.055864  -0.008312  -0.011091   0.031488   0.000684
    142      -0.010261   0.005833   0.020293   0.021440  -0.005876  -0.000376
    143       0.008301   0.016738   0.009818   0.010476  -0.000834   0.001050
    144      -0.019446  -0.044585  -0.054983  -0.062488   0.030725  -0.003353
    145       0.061277   0.129297   0.353697   0.453043  -0.565509   0.164194
    146       0.015128   0.025517   0.093961   0.121307  -0.163887   0.048005
    147       0.062409   0.019516  -0.054802  -0.066100   0.045865  -0.005018
    148       0.122761   0.053205  -0.077978  -0.094359   0.049149  -0.002354
    149      -0.064735  -0.023126   0.048254   0.057576  -0.024379   0.001570
    150       0.018991   0.011778  -0.005284  -0.007801   0.002768   0.000564
    151      -0.195322  -0.231728  -0.127122  -0.135498   0.051423  -0.009994
    152      -0.068327  -0.064762  -0.021582  -0.022864   0.008999  -0.003091
    153       0.011586   0.013869  -0.003536  -0.003909   0.001926   0.000041
    154      -0.005216  -0.001930   0.002432   0.002411   0.000359  -0.000462
    155      -0.008058  -0.010487   0.005625   0.006373  -0.002815   0.000029
    156      -0.101131  -0.117601  -0.048292  -0.049967   0.009172   0.001354
    157      -0.183512  -0.237022  -0.123432  -0.130812   0.030853   0.002218
    158       0.084658   0.090818   0.029497   0.029777  -0.004204  -0.000947
    159      -0.028375  -0.003490   0.022215   0.024642  -0.002237  -0.003073
    160       0.158652   0.085677  -0.053505  -0.062784   0.012537   0.007088
    161       0.053235   0.027288  -0.022486  -0.026479   0.007503   0.001931
    162      -0.108867  -0.073809   0.482524  -0.411085  -0.098959   0.150169
    163       0.018992  -0.033233  -0.087858   0.093970   0.000836  -0.038264
    164       0.019594  -0.151505   0.235637  -0.158974  -0.070524   0.041026
    165       0.220609  -0.146392  -0.302826   0.322657   0.033307  -0.164396
    166      -0.101796   0.008390   0.186242  -0.161581  -0.023079   0.036980
    167       0.121744  -0.117587  -0.218678   0.240702   0.013904  -0.129433
                102        103        104        105        106        107    
      0       0.000552   0.001289   0.000813  -0.009499  -0.013863  -0.011925
      1      -0.005678  -0.006501  -0.004868   0.028020   0.024792   0.012239
      2      -0.000442  -0.001996  -0.001445   0.013905   0.019209   0.015618
      3      -0.004507  -0.007046  -0.003804   0.047432   0.075706   0.069414
      4      -0.025469  -0.022490  -0.011323   0.082386   0.054468   0.024767
      5      -0.003978   0.002788   0.002297  -0.037169  -0.073246  -0.070849
      6      -0.002817  -0.001845  -0.000298   0.004110  -0.002778  -0.004129
      7      -0.004193  -0.004519  -0.000123   0.019745   0.017550   0.015614
      8       0.003948   0.001833   0.000270  -0.000932   0.005878   0.005934
      9       0.004036   0.004824   0.002506  -0.022888  -0.026491  -0.021149
     10       0.008113   0.004230   0.000719  -0.003866   0.019390   0.023422
     11      -0.003113  -0.004879  -0.002669   0.026449   0.035041   0.029403
     12       0.000852   0.000087  -0.000775   0.001646   0.005382   0.003591
     13      -0.001014   0.000196   0.000338  -0.002917  -0.004430  -0.003250
     14      -0.001398  -0.000159   0.000901  -0.002579  -0.007128  -0.004880
     15      -0.003455  -0.002125  -0.000689   0.001810  -0.013590  -0.017417
     16       0.006005   0.006110   0.003867  -0.028969  -0.037888  -0.030877
     17       0.004798   0.003333   0.001316  -0.006611   0.008580   0.013802
     18      -0.007046  -0.006887  -0.007708   0.030513   0.031343   0.019970
     19       0.027177   0.027454   0.018001  -0.117326  -0.097932  -0.055963
     20       0.012455   0.006636   0.004298  -0.019383  -0.009826  -0.001449
     21       0.012185   0.006797   0.001601  -0.019635  -0.012508  -0.007077
     22      -0.001430  -0.001652  -0.001112   0.005688   0.001031  -0.002217
     23      -0.006082  -0.003033  -0.001295   0.007599   0.003753   0.001139
     24      -0.069758  -0.029230  -0.008094   0.016477  -0.047435  -0.055741
     25      -0.061580  -0.031481  -0.039556   0.073826   0.079611   0.049223
     26      -0.030289  -0.013468  -0.015255   0.022177   0.016886   0.006445
     27      -0.021464   0.004871   0.047728   0.022217  -0.015441  -0.008607
     28      -0.159437  -0.062168  -0.092608   0.003120  -0.008266  -0.026002
     29      -0.059046  -0.021344  -0.023022   0.007044  -0.005492  -0.010564
     30      -0.021616  -0.014515  -0.155647  -0.111354   0.084262   0.089226
     31      -0.026958  -0.001015  -0.021580  -0.048833  -0.028171  -0.016848
     32      -0.014875  -0.002906  -0.038458  -0.039241   0.007979   0.012343
     33      -0.055689  -0.021701  -0.099899  -0.069171   0.014264   0.013891
     34       0.019257   0.003605  -0.045866  -0.045442   0.025118   0.029283
     35      -0.004141  -0.003084  -0.035169  -0.028870   0.011172   0.012527
     36       0.040088   0.016664   0.061534   0.017850  -0.030780  -0.021549
     37       0.003004   0.000371   0.032827   0.022103  -0.028552  -0.029794
     38       0.007675   0.002861   0.022882   0.012441  -0.014671  -0.013765
     39       0.044803   0.016371  -0.003669  -0.032972  -0.000002   0.007889
     40       0.058466   0.023651   0.064314   0.042153   0.014208   0.015391
     41       0.029596   0.011404   0.022930   0.008892   0.003847   0.005918
     42       0.001235  -0.012633   0.070814   0.096557  -0.047166  -0.063480
     43      -0.058298   0.016086   0.041116   0.012879  -0.008959  -0.015215
     44      -0.020059   0.003548   0.028409   0.024247  -0.011955  -0.018637
     45       0.016054   0.082635   0.082020  -0.083742   0.011352   0.058166
     46       0.024887   0.001766   0.016120   0.023655  -0.001890  -0.002435
     47       0.015952   0.015163   0.022008  -0.010617  -0.000621   0.012562
     48       0.033409  -0.014350  -0.011250   0.017098   0.000042  -0.008599
     49       0.098631   0.030424   0.037521  -0.009330   0.013655   0.024321
     50       0.040091   0.008018   0.010955  -0.000245   0.004362   0.006276
     51      -0.021017  -0.015457  -0.080235   0.064747   0.003298  -0.031638
     52       0.204144  -0.036919  -0.014309  -0.037135   0.011748   0.036006
     53       0.019380  -0.009763  -0.028735   0.009776   0.008345   0.000766
     54      -0.004043   0.012362  -0.006479   0.011538  -0.044452   0.026807
     55      -0.077480  -0.004721   0.021391  -0.001275   0.010262  -0.022314
     56      -0.013730  -0.005387   0.038377  -0.025371   0.016400   0.008757
     57       0.037942   0.015823  -0.039124   0.021841  -0.021437   0.019178
     58       0.127537   0.025589  -0.115222   0.052626  -0.025056   0.017426
     59       0.078058  -0.028627  -0.048988   0.011611   0.073192  -0.124298
     60      -0.056800  -0.022092   0.076741  -0.049169   0.029674   0.018218
     61      -0.034152   0.056756  -0.027281   0.024697  -0.013476  -0.023770
     62      -0.026027   0.022304   0.031874  -0.016579  -0.008272   0.037978
     63       0.102852  -0.092391  -0.063241   0.039686  -0.023747  -0.027165
     64       0.038110  -0.040371   0.003064  -0.000586  -0.009113   0.005179
     65       0.021157  -0.096422  -0.033538   0.021621  -0.013445  -0.023899
     66      -0.023597   0.015864   0.035165  -0.030070   0.017336   0.007314
     67      -0.066901   0.007370   0.024789  -0.016403   0.040670  -0.023995
     68      -0.008965   0.045433  -0.014024   0.020699  -0.045906   0.023237
     69      -0.006292   0.003667   0.001187  -0.001046   0.006550  -0.008791
     70      -0.023048  -0.079318   0.032641  -0.008861  -0.052407   0.060653
     71      -0.001542  -0.037959   0.008480   0.002126  -0.033491   0.030356
     72       0.014920  -0.047549   0.006872  -0.003465  -0.007893   0.008033
     73      -0.006145   0.060463  -0.010606  -0.000870   0.040499  -0.043971
     74       0.008493   0.010168  -0.004077   0.001819  -0.003820   0.010398
     75      -0.008102   0.067815  -0.021266   0.007463   0.033621  -0.046005
     76      -0.026023  -0.008804   0.020920  -0.008715  -0.004431   0.006460
     77      -0.024931   0.044652  -0.005630   0.001152   0.020823  -0.023673
     78       0.005356   0.002797   0.025043  -0.019684   0.000029   0.010135
     79      -0.064115   0.016211  -0.000834   0.011960  -0.005410  -0.008683
     80      -0.002365   0.001806   0.008575  -0.006153   0.000376   0.000864
     81      -0.011761  -0.007076   0.009650  -0.005288   0.006562  -0.006223
     82      -0.050701  -0.011512   0.044533  -0.022158   0.011970  -0.003454
     83      -0.021374   0.007014   0.013048  -0.002188  -0.025133   0.037771
     84      -0.034449   0.034184   0.015595  -0.009117   0.004957   0.005421
     85      -0.005382   0.010827  -0.002734  -0.000121   0.002668  -0.000067
     86      -0.014034   0.032110   0.010322  -0.006389   0.009190   0.001258
     87      -0.013123   0.025038   0.006147  -0.005270   0.008488  -0.000194
     88       0.007394  -0.004312  -0.003583   0.002149   0.000137  -0.002318
     89      -0.010324   0.018365   0.005921  -0.005229   0.009462  -0.002560
     90      -0.227957   0.008717   0.020765  -0.065130   0.277091  -0.299196
     91       0.136517  -0.018217  -0.029696   0.007661  -0.020623   0.034910
     92       0.035357   0.005702   0.042014   0.031014  -0.211311   0.222348
     93       0.415915  -0.168413   0.245020  -0.235198   0.191130  -0.004348
     94      -0.065638   0.012763  -0.030674   0.030824  -0.011035  -0.019231
     95      -0.078954   0.129097  -0.268110   0.181366  -0.145351   0.039347
     96       0.038236   0.413293  -0.170136   0.096588  -0.006076  -0.073715
     97      -0.234595  -0.357732   0.331747  -0.172554  -0.013825   0.181631
     98       0.067641   0.058366  -0.085804   0.041804   0.015474  -0.063496
     99      -0.033523   0.031975  -0.167321   0.127968  -0.131012   0.008976
    100       0.052854  -0.126526   0.179983  -0.147177   0.201760  -0.107848
    101       0.014124   0.001286  -0.055898   0.040084  -0.041144   0.006524
    102       0.022761  -0.081603  -0.093722   0.086946  -0.108867  -0.007213
    103      -0.124792  -0.166807  -0.083361   0.128505  -0.277349   0.032435
    104       0.018350   0.263364   0.168392  -0.189050   0.331571  -0.020796
    105      -0.026788   0.085406  -0.012420   0.017644  -0.027338   0.032325
    106      -0.072502   0.203148  -0.124646   0.133068  -0.093117   0.047862
    107       0.182325  -0.371777   0.036321  -0.077610   0.104622  -0.105570
    108       0.000873  -0.001896  -0.000180   0.001062   0.001877  -0.003949
    109       0.087732  -0.090011  -0.045856   0.028969  -0.006008  -0.027081
    110       0.021606  -0.091027  -0.020976   0.014533  -0.026336  -0.005147
    111       0.064269  -0.032508  -0.029018   0.016368  -0.006283  -0.010148
    112      -0.111360   0.129339   0.039475  -0.020581   0.023869   0.000940
    113       0.001126  -0.021282   0.005770  -0.005860  -0.001514   0.009017
    114       0.092247  -0.117126  -0.051957   0.032633  -0.030315  -0.017487
    115      -0.018860  -0.035973  -0.018336   0.015733  -0.013923  -0.015792
    116       0.040708  -0.050469  -0.024586   0.016613  -0.012302  -0.011973
    117       0.021599  -0.032010  -0.003194  -0.010260   0.063466  -0.081621
    118       0.122810   0.029868  -0.125509   0.060984  -0.019439  -0.008198
    119       0.048802   0.000527  -0.042330   0.016867   0.008489  -0.020129
    120      -0.133894   0.006020   0.086608  -0.032756  -0.043829   0.086268
    121       0.097789   0.028178  -0.089702   0.048098  -0.056511   0.058971
    122      -0.036298  -0.024209   0.045315  -0.027213   0.048598  -0.059313
    123       0.130175   0.028662  -0.086862   0.042942  -0.035648   0.025824
    124      -0.015563  -0.009276   0.016265  -0.010375   0.020268  -0.023717
    125       0.080964  -0.014477  -0.062283   0.018768   0.071800  -0.122354
    126       0.037692  -0.211427   0.011656   0.011658  -0.090757   0.054818
    127      -0.021824   0.263292  -0.019863  -0.009663   0.110211  -0.068390
    128       0.003774  -0.030602   0.001399  -0.002507   0.000368  -0.002475
    129       0.064000  -0.017551  -0.002098  -0.009129   0.000897   0.013616
    130       0.149124  -0.037306  -0.027216  -0.008411   0.007959   0.023195
    131      -0.098050  -0.010570  -0.074030   0.082608  -0.022711  -0.040807
    132      -0.016478  -0.000320  -0.069195   0.048087   0.012085  -0.021779
    133       0.020829  -0.005513  -0.013231   0.008825   0.004096  -0.007770
    134       0.173942  -0.043444  -0.003883  -0.019343   0.016115   0.004675
    135      -0.053646   0.014770  -0.037540   0.033415   0.003464  -0.023135
    136       0.118653  -0.024690   0.035842  -0.047300   0.000803   0.034929
    137      -0.146880   0.036115   0.041997  -0.000364  -0.011505  -0.008900
    138       0.171527   0.046144   0.285361   0.268530   0.000182  -0.022483
    139       0.199824   0.057780   0.256241   0.216452   0.012659   0.000196
    140       0.103944   0.030059   0.145681   0.124864   0.002515  -0.005476
    141       0.086994   0.008826   0.309267   0.438036   0.058017  -0.017735
    142      -0.012069   0.005266  -0.060418  -0.145469  -0.068302  -0.034519
    143       0.012335   0.004132   0.032693   0.022990  -0.015275  -0.015897
    144       0.011411   0.006883   0.042257   0.053222   0.023635   0.016102
    145       0.256454   0.082754  -0.129159  -0.370802  -0.108908  -0.028794
    146       0.076697   0.024553  -0.042971  -0.112665  -0.029451  -0.006277
    147      -0.001292   0.012824   0.006924  -0.111975  -0.160272  -0.140172
    148       0.017556   0.029395   0.017279  -0.182715  -0.260317  -0.231924
    149      -0.015330  -0.019770  -0.010960   0.108532   0.157616   0.144249
    150       0.001800   0.001639   0.001854  -0.002363   0.007534   0.012964
    151       0.025445   0.031546   0.011796  -0.166081  -0.236887  -0.218514
    152       0.003228   0.005632   0.002108  -0.035004  -0.063324  -0.062791
    153       0.003413   0.001748   0.002559   0.003115   0.027941   0.039244
    154      -0.001208   0.000303  -0.000213  -0.005404  -0.011364  -0.012467
    155      -0.004207  -0.002554  -0.003873  -0.002709  -0.030679  -0.044025
    156       0.015838   0.008158   0.003988  -0.003961   0.049500   0.065268
    157       0.037217   0.023012   0.011230  -0.040455   0.061649   0.100809
    158      -0.010204  -0.004482  -0.001909  -0.003048  -0.042700  -0.052732
    159      -0.008125  -0.003945  -0.002670  -0.004278  -0.036984  -0.046771
    160       0.017740   0.009821   0.007895   0.022146   0.147015   0.185641
    161       0.004918   0.002591   0.002507   0.013751   0.062984   0.076852
    162      -0.147737  -0.219437   0.210497  -0.110871   0.089600  -0.100370
    163      -0.036988   0.006715   0.031167  -0.009723  -0.007744   0.012893
    164      -0.176340  -0.147629   0.223771  -0.103904   0.059011  -0.052132
    165      -0.079077   0.068270   0.059788   0.004832  -0.305545   0.478051
    166      -0.014393   0.004557   0.019530  -0.004427  -0.004040   0.023736
    167      -0.095127   0.051142   0.071502  -0.003890  -0.281610   0.447246
                108        109        110        111        112        113    
      0       0.007975   0.004157   0.022632  -0.000257  -0.001711  -0.000490
      1       0.002078  -0.003435  -0.198343   0.000656   0.005952   0.000871
      2      -0.010399  -0.006829  -0.057761   0.000254   0.002744   0.000648
      3      -0.084822  -0.062744  -0.053657  -0.003193  -0.002034  -0.000871
      4       0.068351   0.072729  -0.007913   0.007340   0.009152   0.002117
      5       0.096421   0.072426   0.060237   0.003454   0.001403   0.000227
      6       0.027068   0.029221   0.080711   0.002363   0.001176   0.000587
      7       0.019345   0.032092   0.156784   0.002922   0.001310   0.000996
      8      -0.022639  -0.023236  -0.072682  -0.001435  -0.000064  -0.000108
      9       0.011526   0.005414   0.020909  -0.000235  -0.001183  -0.000138
     10      -0.075262  -0.071257  -0.110822  -0.004885  -0.004672  -0.001927
     11      -0.027292  -0.018915  -0.039344  -0.000411   0.000626  -0.000077
     12      -0.016261  -0.020600  -0.124358  -0.001496   0.001477   0.000155
     13       0.002145   0.002021   0.033290  -0.000246  -0.001465  -0.000262
     14       0.018577   0.023160   0.144849   0.001588  -0.001975  -0.000198
     15       0.049165   0.045225   0.048949   0.003665   0.003705   0.001123
     16       0.041471   0.037131   0.103965   0.002499   0.001492   0.001010
     17      -0.045952  -0.042409  -0.037317  -0.003517  -0.003605  -0.001019
     18       0.025783   0.033959  -0.007969   0.004593   0.007026   0.001906
     19      -0.093919  -0.112717   0.020063  -0.013645  -0.019566  -0.004594
     20      -0.028144  -0.027486   0.001338  -0.002219  -0.002075   0.000362
     21       0.005131   0.006445   0.004401   0.001783   0.004647   0.002737
     22       0.016794   0.015918   0.002617   0.001342   0.001184  -0.000035
     23       0.003105   0.002105  -0.000385  -0.000345  -0.001468  -0.001073
     24      -0.019090  -0.072109   0.010131  -0.024364  -0.060175  -0.029816
     25       0.048382   0.059486  -0.010386   0.001935  -0.010154  -0.011992
     26       0.017415   0.013682  -0.001246  -0.002391  -0.011589  -0.008204
     27      -0.022686  -0.009907   0.001497   0.014089   0.062147   0.038820
     28       0.003544  -0.035663   0.003206  -0.017186  -0.035344  -0.009303
     29      -0.002174  -0.013375   0.000234  -0.003239  -0.000281   0.003981
     30       0.029891   0.084526  -0.015591   0.014669   0.026223   0.014608
     31      -0.025767  -0.024019   0.005094   0.008183   0.054236   0.036209
     32      -0.002746   0.008288  -0.001049   0.005653   0.023408   0.016056
     33       0.001788   0.001609   0.000064  -0.007658  -0.026436  -0.018337
     34       0.006139   0.022939  -0.003082  -0.000596  -0.013790  -0.011597
     35       0.002518   0.007986  -0.001028  -0.001820  -0.010191  -0.007710
     36      -0.019049  -0.020212   0.004416   0.007106   0.041808   0.032289
     37      -0.007243  -0.031897   0.004917  -0.012839  -0.045392  -0.026717
     38      -0.005592  -0.014193   0.002341  -0.003125  -0.008317  -0.003678
     39      -0.000469   0.006299  -0.000378  -0.001909  -0.019713  -0.015319
     40       0.009479   0.035563  -0.007245   0.021463   0.072217   0.041833
     41       0.001890   0.011724  -0.002347   0.007058   0.022202   0.012469
     42      -0.001472  -0.060063   0.009677  -0.018216  -0.037528  -0.012639
     43      -0.012294  -0.006087   0.002914   0.010975   0.028435  -0.007618
     44      -0.003662  -0.014963   0.002753  -0.000046   0.000633  -0.003555
     45      -0.036117   0.071084  -0.008844   0.042138   0.089636   0.018820
     46       0.009812  -0.004829  -0.000744  -0.008341  -0.027522   0.002198
     47      -0.008929   0.018418  -0.002054   0.008269   0.016162  -0.003425
     48       0.013927  -0.008722   0.002908  -0.008787  -0.027616  -0.008263
     49       0.003007   0.028043  -0.003637   0.009562   0.012594   0.003200
     50       0.004162   0.007335  -0.000777   0.001227  -0.001697  -0.000050
     51       0.031548  -0.030735  -0.000159  -0.052008  -0.113221  -0.066095
     52       0.012530   0.020265  -0.005824  -0.016287  -0.072756  -0.028447
     53       0.027403  -0.022453   0.000097  -0.026199  -0.063205   0.058061
     54      -0.034361   0.037632  -0.002273  -0.030282   0.002793   0.105211
     55      -0.016037   0.012496  -0.000168   0.018509  -0.006773   0.005711
     56       0.025782  -0.028121   0.000365   0.062277   0.007521  -0.086179
     57       0.021196  -0.028684   0.003064   0.015602   0.023786  -0.028036
     58       0.076638  -0.110117   0.011281  -0.048664   0.100349  -0.012461
     59      -0.059730   0.051799   0.005269  -0.121856   0.055700   0.038369
     60       0.035877  -0.023911  -0.000716  -0.067219   0.012821  -0.019484
     61      -0.063175   0.067169  -0.003298   0.077486  -0.050881   0.035982
     62       0.024318  -0.015026  -0.001294  -0.004429  -0.004899  -0.027589
     63      -0.017195  -0.008682   0.003736   0.055898   0.013357   0.030671
     64      -0.002115   0.002344  -0.001865  -0.034587   0.019823  -0.048630
     65      -0.008449  -0.015897   0.001104   0.082212  -0.006233   0.036118
     66       0.012205  -0.011278   0.000604   0.004638   0.016792   0.031375
     67       0.039465  -0.054506   0.005215   0.031973   0.000324   0.067542
     68      -0.053779   0.069813  -0.004483  -0.045918   0.030568  -0.085851
     69      -0.000693  -0.002706  -0.002108   0.001967  -0.000932   0.000959
     70      -0.009131   0.020990   0.000748  -0.018710   0.035413  -0.031622
     71      -0.010372   0.013724  -0.000944  -0.013139   0.024430  -0.023140
     72      -0.004952   0.010196  -0.000071  -0.062078   0.013863   0.024249
     73      -0.002742  -0.001280  -0.000095   0.039054  -0.029609   0.008060
     74       0.013046  -0.012137   0.000085  -0.022866  -0.002794   0.021659
     75      -0.004652  -0.007942   0.000397   0.091735  -0.022998  -0.029577
     76      -0.014688   0.021790  -0.002312   0.006414  -0.013403  -0.000052
     77       0.004339  -0.015002   0.000188   0.096248  -0.017367  -0.041202
     78      -0.004075   0.002729   0.000442   0.019711   0.027535   0.016015
     79      -0.007898   0.001294   0.001222  -0.000654   0.022422   0.002483
     80      -0.010195   0.013410  -0.001129   0.007642   0.028532  -0.047956
     81      -0.005277   0.007545  -0.000923  -0.008354  -0.008043   0.009556
     82      -0.017279   0.028410  -0.003261   0.005661  -0.027760   0.000251
     83       0.013867  -0.011197  -0.001640   0.026797  -0.014380  -0.001197
     84      -0.003444   0.011943  -0.001780  -0.010738  -0.009749  -0.008055
     85       0.003400  -0.003914   0.000443   0.008055   0.000085   0.014401
     86       0.005776  -0.001258   0.000124  -0.018696  -0.001246  -0.003913
     87       0.002698   0.000224   0.000727   0.011452  -0.006285  -0.010986
     88       0.000656  -0.001953  -0.000548  -0.011948   0.000408   0.008839
     89       0.003524  -0.000842   0.000884   0.004028  -0.006001  -0.003631
     90       0.132124  -0.290245   0.048368   0.097088   0.517235  -0.307516
     91       0.006703   0.013067  -0.005172  -0.022136  -0.053240  -0.041592
     92      -0.113611   0.219922  -0.034884  -0.015972  -0.358976   0.263102
     93      -0.009981   0.126305  -0.024380   0.157267  -0.253850  -0.339841
     94      -0.007223  -0.006360   0.003098  -0.026580   0.017807   0.052894
     95       0.058129  -0.131839   0.020693  -0.196476   0.187135   0.276460
     96      -0.140663   0.165934  -0.000062  -0.047850  -0.007118   0.011873
     97       0.170026  -0.154534  -0.009521   0.081649  -0.043679  -0.121115
     98      -0.044064   0.035611   0.003250  -0.022844   0.006588   0.067048
     99      -0.086354   0.047245  -0.004886   0.376658  -0.111156   0.056116
    100       0.044744  -0.009965   0.007176  -0.492442   0.164236  -0.063443
    101      -0.017481   0.004446  -0.000530   0.096521  -0.016421  -0.005892
    102      -0.114900   0.102724  -0.001335   0.020434   0.065583  -0.115206
    103      -0.294651   0.240936  -0.006280   0.083229   0.288345  -0.120092
    104       0.341731  -0.282992   0.007524  -0.102577  -0.272319   0.188670
    105      -0.023416   0.055220  -0.007801  -0.087378  -0.027263  -0.096594
    106      -0.060019   0.133594  -0.020451  -0.248014  -0.146800  -0.307328
    107       0.108792  -0.228428   0.023978   0.328712   0.054322   0.408695
    108      -0.002376   0.003224  -0.000345  -0.001312  -0.012646  -0.008412
    109       0.004361  -0.024845   0.004014   0.034072  -0.016370   0.007920
    110      -0.015279  -0.004842  -0.001184   0.089439   0.007189   0.021979
    111       0.001358  -0.012534   0.004266  -0.003299   0.033810   0.016617
    112      -0.001142   0.013867  -0.001475  -0.004447  -0.029243  -0.000488
    113       0.003781   0.001789  -0.002448  -0.006541  -0.008453  -0.008397
    114      -0.010054  -0.023041   0.003851   0.084741   0.037891   0.040437
    115      -0.030441   0.025414  -0.000018   0.032413  -0.018394  -0.003331
    116      -0.005994  -0.009672   0.002321   0.033551   0.015872   0.013347
    117      -0.020644   0.011931   0.004169  -0.041811   0.043398  -0.019306
    118       0.054646  -0.094306   0.013968  -0.078730   0.147446   0.001937
    119       0.019222  -0.037301   0.006454  -0.024829   0.068112  -0.017596
    120       0.029601  -0.020228  -0.003037   0.040170  -0.002771  -0.015823
    121       0.074933  -0.101302   0.006462   0.030243   0.053181  -0.021451
    122      -0.062571   0.081880  -0.005434  -0.022669  -0.057071   0.025580
    123       0.031610  -0.044580   0.003559   0.025999   0.009537  -0.013883
    124      -0.018778   0.023413  -0.000614  -0.017371  -0.003157   0.002628
    125      -0.045052   0.030487   0.008369  -0.136133   0.092066   0.029191
    126      -0.053065   0.051660   0.001278   0.079238   0.065514  -0.120078
    127       0.067875  -0.066124  -0.001625  -0.120393  -0.085337   0.165046
    128      -0.007314   0.009166   0.000389  -0.002446   0.002993   0.003733
    129       0.011100  -0.002698  -0.001705  -0.004899  -0.062264   0.025828
    130       0.021293   0.011990  -0.007276  -0.038226  -0.151901  -0.060505
    131       0.016246  -0.046932   0.005878  -0.034250  -0.097092   0.160004
    132       0.030187  -0.012460  -0.003701  -0.077219  -0.157108  -0.088707
    133       0.019711  -0.028263   0.002608  -0.015587  -0.049863   0.067630
    134       0.045140  -0.055362   0.003930  -0.007942  -0.093633   0.132216
    135      -0.000958   0.000842  -0.000147  -0.025029   0.030736  -0.078159
    136      -0.013914   0.032315  -0.004294   0.036496   0.035722  -0.030277
    137      -0.001248  -0.027549   0.006378   0.014377  -0.016813   0.128590
    138       0.037676   0.023010  -0.008930   0.005547  -0.012887  -0.007553
    139       0.032796   0.038164  -0.009590   0.009029  -0.005696  -0.004984
    140       0.017702   0.016659  -0.004797   0.004607  -0.001855  -0.000577
    141       0.103506   0.058843  -0.016462  -0.007480  -0.079848  -0.064374
    142      -0.058716  -0.067394   0.014156  -0.007619   0.001567   0.011206
    143      -0.003076  -0.013879   0.001979  -0.004095  -0.013851  -0.007689
    144       0.017213   0.031257  -0.006787   0.010275   0.023430   0.009150
    145      -0.081907  -0.090209   0.023257  -0.036305  -0.135429  -0.075890
    146      -0.019191  -0.021080   0.007220  -0.011528  -0.046540  -0.027868
    147       0.112116   0.048215  -0.228593  -0.004061   0.001431   0.000076
    148       0.191838   0.089623  -0.420896  -0.002265   0.008914   0.002329
    149      -0.124894  -0.063442   0.246792  -0.001058  -0.006704  -0.001705
    150      -0.028370  -0.023729   0.015507  -0.003000  -0.003224  -0.000715
    151       0.205684   0.128706  -0.102052   0.007089   0.008150   0.001686
    152       0.084057   0.060998  -0.040116   0.003696   0.006055   0.001517
    153      -0.074925  -0.048764   0.275036  -0.003658  -0.014130  -0.004141
    154       0.014271   0.006926  -0.055789   0.000051   0.001710   0.000619
    155       0.084186   0.054567  -0.316798   0.004181   0.015732   0.004328
    156      -0.159048  -0.131498   0.076872  -0.009797  -0.016404  -0.004556
    157      -0.293848  -0.248002   0.149110  -0.019390  -0.031143  -0.008222
    158       0.121018   0.099610  -0.056646   0.007410   0.012747   0.003703
    159       0.074199   0.049822  -0.116114   0.002972   0.004977   0.000672
    160      -0.315793  -0.221713   0.519598  -0.015604  -0.030216  -0.005961
    161      -0.121578  -0.082934   0.201969  -0.005504  -0.010349  -0.001843
    162      -0.180928   0.254211  -0.014098  -0.239528  -0.069837   0.136545
    163      -0.013312   0.024012  -0.004147  -0.017451  -0.033281   0.031556
    164      -0.149676   0.226184  -0.018415  -0.264846  -0.123546   0.204290
    165       0.237768  -0.193627  -0.002913  -0.138506   0.026500   0.064989
    166       0.042783  -0.047120  -0.000874  -0.026420  -0.022284   0.036598
    167       0.221461  -0.179217  -0.003517  -0.114560   0.021607   0.050075
                114        115        116        117        118        119    
      0      -0.000166   0.000048  -0.000176  -0.000167  -0.000468  -0.000309
      1       0.001420  -0.000391   0.000526   0.000397   0.001176   0.001480
      2       0.000561  -0.000120   0.000309   0.000279   0.000746   0.000667
      3       0.000799  -0.000194  -0.000053   0.000150   0.000807   0.000455
      4      -0.002679   0.000511   0.000138  -0.000040  -0.000241  -0.002078
      5      -0.000505   0.000130  -0.000060  -0.000269  -0.000757  -0.000587
      6      -0.001072   0.000251  -0.000068  -0.000106  -0.000365  -0.000777
      7      -0.002359   0.000272  -0.000155  -0.000009   0.000029  -0.000755
      8       0.001205  -0.000117   0.000129   0.000076   0.000178   0.000258
      9       0.000082   0.000091  -0.000117  -0.000133  -0.000406  -0.000426
     10       0.000986  -0.000330  -0.000055  -0.000176  -0.000297   0.000687
     11      -0.000061   0.000062   0.000055   0.000194   0.000318   0.000287
     12       0.002360  -0.000370   0.000320   0.000333   0.000995   0.001539
     13      -0.000247   0.000091  -0.000199  -0.000080  -0.000246  -0.000344
     14      -0.002753   0.000409  -0.000401  -0.000382  -0.001138  -0.001690
     15      -0.001163   0.000298   0.000151  -0.000008  -0.000225  -0.000888
     16      -0.000382   0.000323   0.000111   0.000036  -0.000172  -0.000739
     17       0.001200  -0.000300  -0.000104   0.000003   0.000224   0.000860
     18      -0.000688   0.000392   0.000534   0.000164  -0.000001  -0.001232
     19       0.004258  -0.000839  -0.000825  -0.000239  -0.000518   0.003424
     20      -0.001298  -0.000086  -0.000116   0.000019  -0.000313   0.000573
     21      -0.004607   0.000150   0.000246   0.000100  -0.000488  -0.000302
     22       0.001851   0.000141   0.000168   0.000042   0.000021  -0.000420
     23       0.002266  -0.000025  -0.000027  -0.000022   0.000191   0.000020
     24       0.057349  -0.001743  -0.002575  -0.001056   0.002824   0.005429
     25       0.046156   0.000912   0.002262   0.000540   0.001944  -0.002617
     26       0.026833   0.000220   0.000751   0.000153   0.000932  -0.000377
     27      -0.176612  -0.003229  -0.007349  -0.002032   0.000025   0.001760
     28      -0.006117  -0.000945  -0.002859  -0.000663  -0.002975   0.002968
     29      -0.036866  -0.000993  -0.002479  -0.000675  -0.001029   0.001596
     30      -0.023415   0.001946   0.002334   0.001128  -0.002929  -0.004801
     31      -0.220815  -0.006137  -0.013742  -0.004187   0.002469   0.007191
     32      -0.078283  -0.001717  -0.004016  -0.001024   0.000203   0.001759
     33       0.061718   0.001028   0.003279   0.000800   0.002423  -0.003357
     34       0.063919   0.002050   0.004969   0.001430   0.000657  -0.004792
     35       0.033982   0.000902   0.002275   0.000621   0.000648  -0.002267
     36      -0.173509  -0.004415  -0.010752  -0.003128  -0.000982   0.006461
     37       0.135108   0.002768   0.006492   0.001904  -0.001269  -0.001224
     38       0.016820   0.000211   0.000392   0.000118  -0.000613   0.000660
     39       0.108304   0.003248   0.007320   0.002196  -0.001214  -0.003814
     40      -0.175669  -0.003127  -0.007697  -0.002175   0.000261   0.002470
     41      -0.046168  -0.000649  -0.001702  -0.000455  -0.000095   0.000398
     42      -0.001474  -0.002658  -0.005601  -0.001833  -0.000058   0.007694
     43       0.101625   0.002793   0.011517   0.002999   0.008172  -0.007722
     44       0.033226   0.000472   0.002636   0.000708   0.002757  -0.002028
     45       0.116587   0.008842   0.020061   0.006390  -0.000251  -0.021237
     46      -0.027707  -0.001089  -0.008738  -0.001957  -0.009108   0.007410
     47       0.014387   0.001770   0.000394  -0.000472  -0.003318  -0.002811
     48       0.026663  -0.000303  -0.002591  -0.000567  -0.001093   0.004381
     49       0.033254   0.001884   0.003751   0.001277   0.000068  -0.003056
     50       0.017129   0.000566   0.000596   0.000358  -0.000242  -0.000018
     51      -0.116550  -0.013083  -0.006086  -0.007182   0.014651   0.007873
     52      -0.053320  -0.000783   0.004537  -0.000764   0.005949   0.003458
     53      -0.016822  -0.001247  -0.001876   0.009499  -0.016883   0.018402
     54       0.043118   0.021268   0.013436   0.009448  -0.085137   0.006432
     55       0.001034  -0.003449  -0.008066  -0.002096   0.011733   0.001317
     56      -0.024906  -0.004008   0.000028  -0.009613   0.041266  -0.017788
     57       0.008316  -0.039189  -0.037199   0.012885   0.096669  -0.008754
     58       0.023214   0.013068   0.022208   0.007488  -0.036565   0.014080
     59       0.032273  -0.014385  -0.003758   0.005365   0.023889   0.025856
     60      -0.015087   0.019927   0.029524   0.004351  -0.068375  -0.007916
     61       0.011288  -0.025526  -0.024220  -0.009464   0.064412   0.047710
     62      -0.014655   0.003299   0.011436   0.002188  -0.014754   0.001595
     63       0.020606  -0.000526  -0.019042  -0.003449   0.012719  -0.025473
     64      -0.022782   0.041674   0.005297   0.021457  -0.036331  -0.090164
     65       0.014531   0.010203  -0.019486  -0.007964  -0.002832  -0.055488
     66       0.025894   0.002075  -0.000763   0.003746  -0.009084   0.011828
     67       0.033945  -0.011439  -0.014056  -0.000493   0.012769   0.045484
     68      -0.019067   0.001867   0.020831  -0.003042   0.003414  -0.028013
     69      -0.000597  -0.001838  -0.001337  -0.008359  -0.003721  -0.015181
     70       0.011955  -0.028389   0.040314   0.013747   0.023909   0.159574
     71       0.005572  -0.014145   0.021048   0.003489   0.012250   0.070016
     72       0.013382  -0.001774  -0.027652  -0.012286   0.039401  -0.038280
     73      -0.010996   0.006990   0.003189   0.003929  -0.032974  -0.015131
     74       0.005138   0.001198  -0.021579  -0.009004   0.016934  -0.036136
     75      -0.024032   0.022582   0.040939   0.008136  -0.086439   0.001403
     76      -0.003648   0.000267  -0.004796  -0.004987   0.011318  -0.009972
     77      -0.023533   0.017435   0.032685   0.005791  -0.061224  -0.007119
     78       0.028599   0.003796   0.022053   0.004228   0.010831  -0.011062
     79       0.016615  -0.000526  -0.001571  -0.000700  -0.002613  -0.003169
     80       0.020161   0.002224  -0.111908  -0.022880  -0.055635   0.032011
     81      -0.004674   0.098711   0.022398  -0.099284   0.006353   0.027284
     82      -0.008714  -0.028831  -0.008549   0.024556  -0.002478  -0.015840
     83      -0.005067   0.013565  -0.001214  -0.011620  -0.003681  -0.007832
     84      -0.007770   0.007618   0.002154   0.007287   0.004301   0.011559
     85       0.013914  -0.104896   0.025689  -0.096526  -0.026381  -0.000120
     86      -0.004171   0.014910  -0.002510   0.019222   0.007253   0.022357
     87      -0.006485   0.001827   0.012864   0.010937  -0.014039   0.027478
     88       0.001950   0.002353  -0.012182  -0.006873   0.007276  -0.032153
     89      -0.004256   0.002608   0.004585   0.005243  -0.008860   0.006475
     90       0.122898  -0.055658  -0.041886  -0.034829   0.315633  -0.011153
     91      -0.046410   0.012063   0.057696   0.017923  -0.062664  -0.050115
     92      -0.056667   0.045111  -0.004499   0.009061  -0.216298   0.036027
     93      -0.217204  -0.061074  -0.062860  -0.052632   0.276706   0.000184
     94       0.022918  -0.001254  -0.011121   0.003437  -0.010416   0.018769
     95       0.156079   0.028291  -0.018006   0.021249  -0.142220   0.081664
     96       0.034529  -0.090175  -0.042147  -0.024128   0.225324   0.145700
     97      -0.092236   0.089693   0.056275  -0.008761  -0.202926  -0.215500
     98       0.032720  -0.014863  -0.005361   0.014489   0.008529   0.096131
     99       0.025387  -0.038673  -0.091170  -0.042619   0.188649  -0.033396
    100      -0.016055   0.041374   0.075337   0.007823  -0.146259  -0.090201
    101       0.003501  -0.011845  -0.029584  -0.015115   0.070994  -0.043396
    102      -0.004171   0.004822   0.030287   0.000326   0.075867  -0.057160
    103       0.112682   0.056251   0.028050  -0.008702  -0.072564  -0.220623
    104      -0.074173  -0.061833  -0.043363   0.004078   0.014620   0.257043
    105      -0.064245   0.007964   0.019135  -0.000645  -0.026312  -0.036923
    106      -0.248796   0.007491   0.036147  -0.019608  -0.068444  -0.112240
    107       0.211596   0.007284  -0.101934   0.003168  -0.045113   0.049857
    108      -0.020206   0.155463  -0.040780   0.146840   0.050168   0.027437
    109      -0.031536   0.373966  -0.111265   0.354176   0.123072   0.054323
    110       0.022443  -0.043236  -0.002130  -0.076301  -0.044183  -0.170256
    111       0.032199  -0.148257   0.031435  -0.128677  -0.036748   0.001228
    112      -0.026321   0.322171  -0.096269   0.306568   0.118466   0.054639
    113      -0.000857  -0.188436   0.065035  -0.183837  -0.073136  -0.022599
    114       0.047379  -0.088934  -0.001335  -0.105262  -0.044682  -0.148495
    115      -0.026717   0.364621  -0.107368   0.344739   0.136900   0.066756
    116       0.011566   0.076095  -0.033808   0.065739   0.020767  -0.040524
    117       0.014464  -0.295789  -0.040293   0.314628  -0.082236  -0.079743
    118       0.055939   0.152957   0.035842  -0.151672   0.067048   0.098862
    119       0.025259  -0.172748  -0.025667   0.187382  -0.035669  -0.038113
    120       0.008735  -0.303184  -0.052577   0.325687  -0.092563  -0.095285
    121       0.006142   0.212240   0.030172  -0.209626   0.055204   0.041490
    122      -0.017833   0.079815   0.016525  -0.094998   0.015575   0.027920
    123       0.002178  -0.384772  -0.055780   0.415372  -0.133991  -0.108689
    124       0.001937  -0.072115  -0.011931   0.070458  -0.009975  -0.014090
    125       0.045612  -0.032636   0.012016   0.027081   0.018420   0.064953
    126      -0.000243  -0.051185   0.160506   0.073378  -0.074673   0.429588
    127       0.003928   0.063279  -0.212445  -0.091447   0.100679  -0.546560
    128       0.003352  -0.007640   0.010556   0.003533  -0.003953   0.042927
    129      -0.047952   0.000562   0.092439   0.017871   0.044413  -0.022758
    130      -0.130721  -0.004538  -0.078579  -0.015705  -0.043755   0.052502
    131      -0.089517  -0.004756   0.477719   0.090737   0.237144  -0.160639
    132      -0.155761  -0.021725  -0.127674  -0.025788  -0.056044   0.078743
    133      -0.049995  -0.009161   0.218862   0.041619   0.121693  -0.061304
    134      -0.092009  -0.012693   0.442152   0.083390   0.250479  -0.126221
    135       0.021585  -0.007005  -0.220598  -0.041424  -0.107429   0.071131
    136       0.052063   0.018066  -0.125978  -0.023339  -0.078162   0.027284
    137      -0.036272  -0.008608   0.401126   0.072268   0.213062  -0.121134
    138       0.151677   0.005316   0.009545   0.003285  -0.008217   0.000271
    139       0.141309   0.005547   0.010242   0.003459  -0.007540  -0.002349
    140       0.070166   0.002725   0.005051   0.001825  -0.004121  -0.000376
    141       0.413589   0.010069   0.023112   0.006780  -0.002440  -0.006725
    142      -0.094702  -0.002907  -0.006817  -0.001976  -0.000906   0.004080
    143       0.041611   0.000834   0.001871   0.000548  -0.000805   0.000145
    144      -0.009959   0.000581   0.001232   0.000440   0.000252  -0.001339
    145       0.415631   0.010586   0.023340   0.006931  -0.007692  -0.009835
    146       0.151666   0.003882   0.008612   0.002471  -0.002424  -0.003804
    147       0.003721  -0.001608   0.000187   0.000967   0.003262   0.006957
    148       0.008672  -0.001990   0.001140   0.001068   0.003380   0.007764
    149      -0.003952   0.000715  -0.000752  -0.000116  -0.000233  -0.002247
    150      -0.000141  -0.001868   0.000097  -0.001187   0.000074   0.001390
    151       0.006033   0.000670   0.001377   0.000205  -0.001158  -0.001276
    152       0.002350  -0.001225   0.001020  -0.000606   0.000352   0.000786
    153      -0.005503   0.000744  -0.001331  -0.001156  -0.003281  -0.003385
    154       0.001686  -0.000137   0.000150   0.000255   0.000676   0.000726
    155       0.007049  -0.000492   0.001463   0.001479   0.003622   0.003471
    156      -0.001009  -0.000083  -0.001138  -0.000721  -0.001615  -0.000635
    157       0.000215  -0.000291  -0.001948  -0.001083  -0.002341  -0.000287
    158       0.000968   0.000010   0.000938   0.000583   0.001343   0.000684
    159       0.000651  -0.000056   0.000203   0.000086   0.000124   0.000323
    160      -0.004321   0.000277  -0.002107  -0.001077  -0.002276  -0.002089
    161      -0.001641   0.000151  -0.000718  -0.000238  -0.000480  -0.000610
    162       0.037940  -0.059502  -0.089857  -0.026046   0.202483   0.072069
    163       0.000085   0.000585  -0.028449  -0.005632   0.009598  -0.057082
    164       0.041362  -0.049758  -0.151888  -0.026499   0.174909  -0.094655
    165       0.050025  -0.060603  -0.144776  -0.031948   0.263490  -0.028691
    166       0.005014  -0.000796  -0.056315   0.003376   0.000368  -0.131904
    167       0.042774  -0.058148  -0.138377  -0.029025   0.252036  -0.044917
                120        121        122        123        124        125    
      0      -0.010736  -0.001718  -0.002947   0.053926   0.000232   0.000062
      1       0.005960  -0.000359  -0.004502   0.082861   0.000122   0.000210
      2       0.012346   0.001777   0.002401  -0.044084  -0.000235  -0.000031
      3       0.018092   0.002986   0.006048  -0.113141  -0.000433  -0.000199
      4       0.002853  -0.000256  -0.001508   0.030292   0.000137   0.000035
      5      -0.009965  -0.002384  -0.006297   0.120335   0.000447   0.000192
      6       0.003571   0.000060  -0.001432   0.031724   0.000167   0.000059
      7       0.018406   0.002994   0.005351  -0.094883  -0.000267  -0.000121
      8      -0.001754   0.000373   0.002575  -0.048370  -0.000134  -0.000101
      9      -0.008540  -0.001132  -0.001383   0.027328   0.000137   0.000039
     10      -0.014328  -0.003317  -0.008630   0.152547   0.000363   0.000257
     11       0.007028   0.000678   0.000042  -0.003049  -0.000087   0.000047
     12       0.008295   0.001855   0.004608  -0.087412  -0.000284  -0.000190
     13      -0.007054  -0.000811  -0.000489   0.010293   0.000124  -0.000009
     14      -0.010532  -0.002215  -0.005264   0.099717   0.000361   0.000196
     15       0.008917   0.001068   0.000932  -0.014850  -0.000099   0.000042
     16       0.016168   0.003287   0.007614  -0.138714  -0.000449  -0.000199
     17      -0.007498  -0.000654   0.000265  -0.007271   0.000031  -0.000088
     18       0.014365   0.001474   0.000570  -0.001301   0.000112  -0.000184
     19      -0.043905  -0.003736   0.001265  -0.035919  -0.000095  -0.000030
     20      -0.024963  -0.002031   0.000590  -0.019492  -0.000022  -0.000008
     21      -0.031390  -0.002909  -0.001315   0.016816   0.000120   0.000019
     22       0.002625   0.000068  -0.000775   0.014434   0.000026   0.000073
     23       0.012258   0.001081   0.000232  -0.001231  -0.000036   0.000005
     24       0.161859   0.013150   0.000165   0.008824  -0.000516   0.000522
     25       0.142254   0.013148   0.001850   0.007459   0.000198  -0.000557
     26       0.066719   0.005955   0.000401   0.008582  -0.000016  -0.000120
     27      -0.065007  -0.004881   0.000572  -0.014231   0.000569  -0.001236
     28      -0.243738  -0.020963  -0.003685  -0.019653   0.002806  -0.002603
     29      -0.092711  -0.007901  -0.001308  -0.009497   0.001030  -0.001334
     30      -0.210313  -0.019200  -0.003521  -0.007234   0.001262   0.000275
     31       0.098977   0.007893  -0.000382   0.008708  -0.000620   0.000416
     32      -0.007257  -0.001013  -0.000968   0.001310  -0.000050   0.000228
     33       0.148055   0.012967   0.002114   0.013760  -0.001202   0.001321
     34       0.092518   0.009416   0.002211   0.004986  -0.000079  -0.000261
     35       0.060646   0.005769   0.001179   0.004433  -0.000240   0.000184
     36       0.011160   0.002813  -0.000277  -0.008247   0.001875  -0.003295
     37      -0.082445  -0.007960  -0.000462  -0.008150  -0.000020   0.000460
     38      -0.027285  -0.002320  -0.000186  -0.004582   0.000337  -0.000422
     39      -0.069501  -0.006611   0.000019  -0.003187  -0.000486   0.001106
     40      -0.016844  -0.002032  -0.001305   0.011085  -0.000930   0.001124
     41      -0.016469  -0.001724  -0.000472   0.003044  -0.000400   0.000571
     42       0.060099   0.006256  -0.000279   0.001241   0.000433  -0.002082
     43       0.011139  -0.002056   0.004278  -0.000007  -0.005607   0.004290
     44       0.015799   0.000441   0.001153   0.000303  -0.001557   0.001221
     45       0.025451   0.003901   0.004389   0.005376  -0.003767   0.006567
     46      -0.022190   0.001395  -0.004674  -0.001791   0.005243  -0.004814
     47      -0.004622   0.000257   0.001110   0.000428   0.001953  -0.000623
     48       0.023422   0.001114  -0.001597   0.002523  -0.000532   0.000449
     49       0.070536   0.005995   0.000453   0.006850  -0.001592   0.002025
     50       0.028897   0.002458   0.000153   0.002930  -0.000582   0.001164
     51      -0.015326  -0.002711   0.009358  -0.000966   0.012418  -0.028862
     52       0.006168  -0.006684   0.002933   0.001012   0.006763   0.013926
     53       0.001719   0.008346  -0.013118  -0.000743   0.001137  -0.007568
     54      -0.002256   0.038495  -0.020949  -0.000472  -0.004379   0.007256
     55       0.005988  -0.033968   0.007630  -0.000628   0.003181   0.000065
     56      -0.020825   0.053153  -0.002196   0.001153  -0.008793  -0.005034
     57      -0.007442   0.011528   0.010139   0.001837  -0.007028  -0.006973
     58       0.002447  -0.003559  -0.005229  -0.000914   0.005855  -0.003787
     59      -0.001907   0.004230   0.000435   0.000047   0.008233   0.011060
     60       0.006127  -0.016779   0.025711   0.003486  -0.045562  -0.007804
     61      -0.003107   0.002450   0.029751   0.004629  -0.034969  -0.005253
     62       0.000727  -0.001420  -0.003720  -0.000538   0.003219   0.000214
     63      -0.000925   0.001733   0.000108  -0.000512   0.013661   0.001313
     64       0.004760  -0.011980  -0.000364  -0.000583  -0.004503  -0.003229
     65       0.000929  -0.001144  -0.002082  -0.000884   0.010294  -0.006638
     66      -0.002133   0.010847   0.024401   0.003046   0.006119   0.005269
     67       0.006936  -0.008417  -0.057379  -0.005418  -0.016390  -0.005608
     68       0.005681  -0.017250  -0.023547  -0.002764  -0.013349   0.000130
     69      -0.000043  -0.001037  -0.001772   0.001969  -0.004297  -0.004963
     70      -0.003061   0.007727   0.000872   0.000851  -0.001955   0.000882
     71      -0.001727   0.002562  -0.001708   0.001858  -0.004984  -0.002323
     72      -0.002635   0.004261   0.001896   0.001076  -0.012558  -0.007348
     73       0.002763  -0.005337  -0.001023  -0.001741   0.017714   0.010775
     74      -0.000833   0.001213   0.001303   0.000043  -0.000878  -0.001031
     75       0.006338  -0.012706  -0.006568  -0.001945   0.011044   0.004774
     76      -0.004907   0.010215   0.003697   0.001453  -0.027105  -0.012509
     77       0.001284  -0.001780  -0.001676  -0.000382  -0.014927  -0.008814
     78       0.008333  -0.005193   0.001998   0.001550   0.015548  -0.036556
     79       0.002554   0.002592   0.009863   0.002610   0.013945   0.023852
     80       0.000118   0.001562  -0.003065  -0.000367   0.001973  -0.004942
     81       0.000466   0.000284  -0.001547  -0.000269   0.002088  -0.002492
     82       0.000428  -0.000604  -0.000244   0.000130   0.002222  -0.008367
     83       0.002976  -0.008206   0.001965  -0.000036   0.006814   0.011681
     84      -0.000483   0.000087  -0.002902   0.000145   0.017897   0.002557
     85      -0.000251   0.000802   0.000521  -0.000128   0.004732  -0.001293
     86      -0.001790   0.004179   0.008951   0.001340   0.013851  -0.013975
     87       0.001072  -0.001174   0.000821  -0.001582   0.006483   0.006396
     88      -0.000469   0.000070  -0.000138   0.000672  -0.004205  -0.003430
     89       0.000979  -0.000825   0.000972  -0.000710   0.003309   0.003377
     90      -0.002547  -0.117185   0.057508  -0.000365  -0.004795   0.005961
     91      -0.158210   0.588003  -0.116930   0.007596  -0.057666  -0.036854
     92       0.088939  -0.240003   0.019956  -0.004291   0.031177   0.020955
     93       0.096646  -0.401022   0.117333  -0.000706   0.047585   0.027397
     94       0.039349  -0.145913   0.025797  -0.002346   0.016314   0.006673
     95       0.147058  -0.482183   0.068288  -0.008447   0.049914   0.029166
     96      -0.027141   0.088808  -0.185000  -0.024781   0.266245   0.066791
     97       0.008494  -0.000985  -0.128708  -0.020052   0.154858   0.021159
     98       0.011607  -0.059681   0.232317   0.033543  -0.316206  -0.062480
     99      -0.020475   0.070937  -0.185839  -0.026324   0.268161   0.045070
    100      -0.003096   0.041955  -0.210952  -0.030936   0.278950   0.073182
    101      -0.013588   0.055234  -0.175452  -0.025110   0.248295   0.047273
    102       0.081024  -0.172408  -0.493200  -0.051370  -0.153462  -0.026956
    103      -0.031787   0.063055   0.267250   0.025662   0.069072   0.029894
    104      -0.017881   0.048312   0.049149   0.007611   0.022542  -0.013263
    105      -0.022983   0.039051   0.151745   0.015274   0.044310   0.001960
    106      -0.081794   0.119595   0.454703   0.043643   0.136715  -0.006469
    107      -0.053443   0.139484   0.334161   0.035475   0.124043   0.035230
    108      -0.001211   0.000905  -0.015530  -0.000437   0.045934   0.016253
    109      -0.002118   0.001468  -0.046472  -0.003031   0.097738   0.051915
    110       0.022263  -0.048741  -0.113216  -0.015341  -0.246992   0.180370
    111      -0.007231   0.022231   0.099757   0.008593  -0.044515  -0.128525
    112       0.004599  -0.008313  -0.036739  -0.003546  -0.138651   0.073759
    113       0.000233  -0.006370  -0.037983  -0.002571   0.157140   0.025901
    114       0.015911  -0.028602  -0.031634  -0.007932  -0.302703   0.079694
    115      -0.009726   0.024203   0.072963   0.007776  -0.010354  -0.088164
    116       0.003815  -0.004550   0.009838  -0.000836  -0.136529   0.005268
    117       0.009585  -0.045590   0.015342  -0.000785   0.020562   0.100286
    118      -0.024524   0.065218  -0.002053   0.001443  -0.102281  -0.004077
    119       0.000666  -0.015714   0.011209   0.000031  -0.013068   0.071206
    120      -0.005127   0.010899  -0.000357   0.000445  -0.055311   0.020681
    121       0.016494  -0.069420   0.032226  -0.000339   0.053867   0.164039
    122      -0.004784   0.030686  -0.018830  -0.000120   0.003786  -0.107781
    123       0.007837  -0.007265  -0.019114  -0.001404   0.031892  -0.069149
    124      -0.004682   0.017012  -0.006653   0.000194  -0.014497  -0.036638
    125      -0.033284   0.110458  -0.030473   0.001146  -0.113940  -0.150022
    126       0.007610  -0.011873  -0.007100  -0.001567   0.073510   0.046178
    127      -0.008090   0.013180   0.010169   0.001383  -0.079676  -0.049556
    128       0.000342  -0.001428  -0.000954  -0.000611   0.013544   0.007951
    129      -0.008186  -0.012297  -0.046001  -0.012337  -0.072064  -0.125070
    130      -0.050547   0.009302  -0.129353  -0.035998  -0.251511  -0.079780
    131       0.019068  -0.061124   0.010037   0.000530   0.070694  -0.364450
    132      -0.073914   0.066454  -0.070297  -0.024868  -0.265670   0.398843
    133      -0.005227   0.011298   0.035364   0.005812  -0.003073   0.181589
    134      -0.000033   0.008335   0.076417   0.013853   0.026964   0.290100
    135      -0.001173   0.036900   0.071600   0.018188   0.086005   0.315955
    136       0.024865  -0.050800  -0.058688  -0.009356   0.036806  -0.485288
    137      -0.019829   0.014791  -0.016198  -0.009519  -0.138305   0.175719
    138      -0.516241  -0.047916  -0.006671  -0.029305   0.001088   0.001055
    139      -0.409376  -0.036295  -0.004203  -0.028904   0.001814  -0.000701
    140      -0.243793  -0.022048  -0.003034  -0.015620   0.000768  -0.000188
    141      -0.316205  -0.034004  -0.004349   0.007800  -0.003917   0.007413
    142       0.037944   0.005959   0.001154  -0.016758   0.002450  -0.004028
    143      -0.047406  -0.004351  -0.000374  -0.004765   0.000204  -0.000173
    144      -0.049298  -0.005950  -0.001102   0.008069  -0.001556   0.002600
    145      -0.179798  -0.011708   0.003075  -0.045748   0.003555  -0.004908
    146      -0.061868  -0.004411   0.001090  -0.012249   0.001073  -0.001208
    147      -0.036091  -0.004711  -0.007794   0.131297   0.000160   0.000195
    148      -0.045735  -0.004568  -0.002712   0.054349   0.000074   0.000036
    149       0.032526   0.004700   0.007421  -0.147783  -0.000561  -0.000203
    150      -0.013081  -0.002460  -0.006184   0.121720   0.000350  -0.000092
    151       0.006821   0.004981   0.020736  -0.380190  -0.000992  -0.000689
    152       0.018485   0.004582   0.012563  -0.223688  -0.000674  -0.000625
    153      -0.050066  -0.010005  -0.022436   0.411756   0.001306   0.000774
    154       0.004681   0.001755   0.005768  -0.104550  -0.000223  -0.000233
    155       0.057173   0.011539   0.026236  -0.479581  -0.001569  -0.000786
    156      -0.043358  -0.007021  -0.012280   0.222780   0.000851   0.000286
    157      -0.067930  -0.009524  -0.012696   0.224955   0.001042   0.000152
    158       0.036800   0.006292   0.011864  -0.215088  -0.000792  -0.000321
    159      -0.003645  -0.001714  -0.006044   0.112096   0.000341   0.000244
    160      -0.034697  -0.001743   0.007885  -0.149390  -0.000048  -0.000617
    161       0.000553   0.001700   0.007611  -0.141035  -0.000315  -0.000343
    162      -0.034094   0.079738   0.031641   0.007742  -0.099508  -0.030812
    163       0.009937  -0.023616  -0.007226  -0.001737   0.041944   0.018276
    164       0.019104  -0.042338  -0.010860  -0.004183   0.147117   0.077610
    165      -0.013095   0.022342   0.016757   0.003444   0.007674  -0.001034
    166       0.039172  -0.089615  -0.029382  -0.008717   0.183898   0.077475
    167      -0.015711   0.028459   0.018024   0.004297  -0.013948  -0.011826
                126        127        128        129        130        131    
      0      -0.000141   0.000510  -0.000285   0.000147   0.000412  -0.000156
      1      -0.000129   0.001069  -0.000768   0.000391   0.001065  -0.000022
      2       0.000126  -0.000373   0.000183  -0.000104  -0.000248   0.000154
      3       0.000191  -0.001131   0.000835  -0.000582  -0.001130   0.000169
      4      -0.000224   0.000281  -0.000310   0.000133   0.000248   0.000085
      5      -0.000230   0.001221  -0.000900   0.000585   0.001162  -0.000246
      6      -0.000024   0.000330  -0.000422   0.000349   0.000405   0.000037
      7       0.000220  -0.000897   0.000542  -0.000301  -0.000834   0.000252
      8       0.000047  -0.000465   0.000441  -0.000292  -0.000521  -0.000001
      9      -0.000113   0.000232  -0.000157   0.000113   0.000260  -0.000118
     10      -0.000133   0.001510  -0.001137   0.000748   0.001323  -0.000068
     11       0.000018  -0.000147  -0.000056   0.000060   0.000038   0.000103
     12       0.000273  -0.000820   0.000718  -0.000454  -0.000922   0.000016
     13      -0.000137   0.000103   0.000061  -0.000114   0.000054  -0.000155
     14      -0.000283   0.000957  -0.000794   0.000495   0.000984  -0.000035
     15       0.000058  -0.000191  -0.000120   0.000178  -0.000004   0.000245
     16       0.000379  -0.001526   0.000804  -0.000296  -0.001297   0.000404
     17       0.000023  -0.000020   0.000276  -0.000261  -0.000237  -0.000201
     18      -0.000169   0.000086  -0.000354   0.000075   0.000245   0.000255
     19       0.000254  -0.000624   0.001108  -0.000525  -0.000717  -0.000794
     20       0.000142  -0.000285   0.000439  -0.000233  -0.000366   0.000001
     21       0.000051   0.000197  -0.000042   0.000033   0.000175   0.000282
     22      -0.000009   0.000168  -0.000185   0.000138   0.000147   0.000096
     23      -0.000030  -0.000014  -0.000050   0.000032   0.000005  -0.000092
     24      -0.000021  -0.000826   0.001246  -0.001022  -0.001871  -0.002660
     25      -0.000781   0.000392  -0.001297  -0.000329   0.000476   0.000888
     26      -0.000271   0.000107  -0.000390  -0.000142   0.000057  -0.000054
     27      -0.000212   0.000345  -0.000713  -0.000213   0.001287   0.002139
     28      -0.000101  -0.002269   0.004843  -0.006878  -0.004505   0.002631
     29      -0.000043  -0.000801   0.001559  -0.002499  -0.001371   0.001238
     30       0.000488  -0.000986   0.002841  -0.002485  -0.003168   0.001766
     31       0.000288  -0.000403   0.000633   0.000215  -0.000433  -0.002107
     32       0.000250  -0.000288   0.000659  -0.000357  -0.000690  -0.000325
     33      -0.000003   0.001343  -0.002788   0.003732   0.002478  -0.001069
     34      -0.000591   0.001116  -0.002520   0.001450   0.002044   0.001241
     35      -0.000218   0.000633  -0.001376   0.001195   0.001159   0.000221
     36      -0.001088  -0.001158   0.001574  -0.005312  -0.001789   0.002387
     37       0.000296  -0.000335   0.000955  -0.000085  -0.000716  -0.000654
     38      -0.000098  -0.000332   0.000620  -0.000972  -0.000572   0.000212
     39       0.000413   0.000394  -0.000360   0.001795   0.000663  -0.000541
     40       0.000714   0.000394  -0.000493   0.002174   0.000987  -0.001021
     41       0.000317   0.000176  -0.000196   0.001011   0.000410  -0.000449
     42      -0.000387  -0.001008   0.001154  -0.002781  -0.000845  -0.000895
     43       0.002379   0.004268  -0.007988   0.014584   0.010959  -0.003356
     44       0.000520   0.001425  -0.002532   0.004226   0.003314  -0.000455
     45       0.000874   0.005028  -0.009037   0.013474   0.008509   0.002212
     46      -0.002458  -0.004025   0.007370  -0.014372  -0.010150   0.003767
     47      -0.000994  -0.000678   0.001239  -0.002248  -0.001651   0.001530
     48       0.000399  -0.000799   0.001358  -0.000679  -0.001701  -0.001782
     49       0.000429   0.001110  -0.002259   0.003746   0.001726  -0.000474
     50       0.000189   0.000269  -0.000355   0.001159   0.000185  -0.000672
     51      -0.008796  -0.005705   0.006589  -0.026768  -0.001831  -0.002584
[truncated: 113,871 more chars]
