# Supplementary material for: Photochemical Deracemization of 4,7-Diaza-1-isoindolinones by Unidirectional Hydrogen Atom Shuttling
Source: J Am Chem Soc. 2024 Dec 30;147(2):1434–9. doi: 10.1021/jacs.4c16053 (PMC11744763; doi:10.1021/jacs.4c16053)
Supplement: Supplementary file 3 — ja4c16053_si_003.zip [file ja4c16053_si_003.zip › to_zip/1b/thermodynamics/t1/spe.out]

                                 *****************
                                 * O   R   C   A *
                                 *****************

                                            #,                                       
                                            ###                                      
                                            ####                                     
                                            #####                                    
                                            ######                                   
                                           ########,                                 
                                     ,,################,,,,,                         
                               ,,#################################,,                 
                          ,,##########################################,,             
                       ,#########################################, ''#####,          
                    ,#############################################,,   '####,        
                  ,##################################################,,,,####,       
                ,###########''''           ''''###############################       
              ,#####''   ,,,,##########,,,,          '''####'''          '####       
            ,##' ,,,,###########################,,,                        '##       
           ' ,,###''''                  '''############,,,                           
         ,,##''                                '''############,,,,        ,,,,,,###''
      ,#''                                            '''#######################'''  
     '                                                          ''''####''''         
             ,#######,   #######,   ,#######,      ##                                
            ,#'     '#,  ##    ##  ,#'     '#,    #''#        ######   ,####,        
            ##       ##  ##   ,#'  ##            #'  '#       #        #'  '#        
            ##       ##  #######   ##           ,######,      #####,   #    #        
            '#,     ,#'  ##    ##  '#,     ,#' ,#      #,         ##   #,  ,#        
             '#######'   ##     ##  '#######'  #'      '#     #####' # '####'        


                  #######################################################
                  #                        -***-                        #
                  #          Department of theory and spectroscopy      #
                  #    Directorship and core code : Frank Neese         #
                  #        Max Planck Institute fuer Kohlenforschung    #
                  #                Kaiser Wilhelm Platz 1               #
                  #                 D-45470 Muelheim/Ruhr               #
                  #                      Germany                        #
                  #                                                     #
                  #                  All rights reserved                #
                  #                        -***-                        #
                  #######################################################


                         Program Version 5.0.3 -  RELEASE  -


 With contributions from (in alphabetic order):
   Daniel Aravena         : Magnetic Suceptibility
   Michael Atanasov       : Ab Initio Ligand Field Theory (pilot matlab implementation)
   Alexander A. Auer      : GIAO ZORA, VPT2 properties, NMR spectrum
   Ute Becker             : Parallelization
   Giovanni Bistoni       : ED, misc. LED, open-shell LED, HFLD
   Martin Brehm           : Molecular dynamics
   Dmytro Bykov           : SCF Hessian
   Vijay G. Chilkuri      : MRCI spin determinant printing, contributions to CSF-ICE
   Dipayan Datta          : RHF DLPNO-CCSD density
   Achintya Kumar Dutta   : EOM-CC, STEOM-CC
   Dmitry Ganyushin       : Spin-Orbit,Spin-Spin,Magnetic field MRCI
   Miquel Garcia          : C-PCM and meta-GGA Hessian, CC/C-PCM, Gaussian charge scheme
   Yang Guo               : DLPNO-NEVPT2, F12-NEVPT2, CIM, IAO-localization
   Andreas Hansen         : Spin unrestricted coupled pair/coupled cluster methods
   Benjamin Helmich-Paris : MC-RPA, TRAH-SCF, COSX integrals
   Lee Huntington         : MR-EOM, pCC
   Robert Izsak           : Overlap fitted RIJCOSX, COSX-SCS-MP3, EOM
   Marcus Kettner         : VPT2
   Christian Kollmar      : KDIIS, OOCD, Brueckner-CCSD(T), CCSD density, CASPT2, CASPT2-K
   Simone Kossmann        : Meta GGA functionals, TD-DFT gradient, OOMP2, MP2 Hessian
   Martin Krupicka        : Initial AUTO-CI
   Lucas Lang             : DCDCAS
   Marvin Lechner         : AUTO-CI (C++ implementation), FIC-MRCC
   Dagmar Lenk            : GEPOL surface, SMD
   Dimitrios Liakos       : Extrapolation schemes; Compound Job, initial MDCI parallelization
   Dimitrios Manganas     : Further ROCIS development; embedding schemes
   Dimitrios Pantazis     : SARC Basis sets
   Anastasios Papadopoulos: AUTO-CI, single reference methods and gradients
   Taras Petrenko         : DFT Hessian,TD-DFT gradient, ASA, ECA, R-Raman, ABS, FL, XAS/XES, NRVS
   Peter Pinski           : DLPNO-MP2, DLPNO-MP2 Gradient
   Christoph Reimann      : Effective Core Potentials
   Marius Retegan         : Local ZFS, SOC
   Christoph Riplinger    : Optimizer, TS searches, QM/MM, DLPNO-CCSD(T), (RO)-DLPNO pert. Triples
   Tobias Risthaus        : Range-separated hybrids, TD-DFT gradient, RPA, STAB
   Michael Roemelt        : Original ROCIS implementation
   Masaaki Saitow         : Open-shell DLPNO-CCSD energy and density
   Barbara Sandhoefer     : DKH picture change effects
   Avijit Sen             : IP-ROCIS
   Kantharuban Sivalingam : CASSCF convergence, NEVPT2, FIC-MRCI
   Bernardo de Souza      : ESD, SOC TD-DFT
   Georgi Stoychev        : AutoAux, RI-MP2 NMR, DLPNO-MP2 response
   Willem Van den Heuvel  : Paramagnetic NMR
   Boris Wezisla          : Elementary symmetry handling
   Frank Wennmohs         : Technical directorship


 We gratefully acknowledge several colleagues who have allowed us to
 interface, adapt or use parts of their codes:
   Stefan Grimme, W. Hujo, H. Kruse, P. Pracht,  : VdW corrections, initial TS optimization,
                  C. Bannwarth, S. Ehlert          DFT functionals, gCP, sTDA/sTD-DF
   Ed Valeev, F. Pavosevic, A. Kumar             : LibInt (2-el integral package), F12 methods
   Garnet Chan, S. Sharma, J. Yang, R. Olivares  : DMRG
   Ulf Ekstrom                                   : XCFun DFT Library
   Mihaly Kallay                                 : mrcc  (arbitrary order and MRCC methods)
   Jiri Pittner, Ondrej Demel                    : Mk-CCSD
   Frank Weinhold                                : gennbo (NPA and NBO analysis)
   Christopher J. Cramer and Donald G. Truhlar   : smd solvation model
   Lars Goerigk                                  : TD-DFT with DH, B97 family of functionals
   V. Asgeirsson, H. Jonsson                     : NEB implementation
   FAccTs GmbH                                   : IRC, NEB, NEB-TS, DLPNO-Multilevel, CI-OPT
                                                   MM, QMMM, 2- and 3-layer-ONIOM, Crystal-QMMM,
                                                   LR-CPCM, SF, NACMEs, symmetry and pop. for TD-DFT,
                                                   nearIR, NL-DFT gradient (VV10), updates on ESD,
                                                   ML-optimized integration grids
   S Lehtola, MJT Oliveira, MAL Marques          : LibXC Library
   Liviu Ungur et al                             : ANISO software


 Your calculation uses the libint2 library for the computation of 2-el integrals
 For citations please refer to: http://libint.valeyev.net

 Your ORCA version has been built with support for libXC version: 5.1.0
 For citations please refer to: https://tddft.org/programs/libxc/

 This ORCA versions uses:
   CBLAS   interface :  Fast vector & matrix operations
   LAPACKE interface :  Fast linear algebra routines
   SCALAPACK package :  Parallel linear algebra routines
   Shared memory     :  Shared parallel matrices
   BLAS/LAPACK       :  OpenBLAS 0.3.15  USE64BITINT DYNAMIC_ARCH NO_AFFINITY SkylakeX SINGLE_THREADED
        Core in use  :  SkylakeX
   Copyright (c) 2011-2014, The OpenBLAS Project


***************************************
The coordinates will be read from file: coord.xyz
***************************************


Your calculation utilizes the atom-pairwise dispersion correction
based on tight binding partial charges (D4)
Cite in your paper:
E.Caldeweyher, C.Bannwarth, S.Grimme, J.Chem.Phys., (2017), 147, 034112.
E.Caldeweyher, S.Ehlert, A.Hansen, H.Neugebauer, S.Grimme, J.Chem.Phys., (2018), in progress.
   

================================================================================

----- Orbital basis set information -----
Your calculation utilizes the basis: def2-QZVPP
   F. Weigend and R. Ahlrichs, Phys. Chem. Chem. Phys. 7, 3297 (2005).

----- AuxJ basis set information -----
Your calculation utilizes the auxiliary basis: def2/J
   F. Weigend, Phys. Chem. Chem. Phys. 8, 1057 (2006).

================================================================================
                                        WARNINGS
                       Please study these warnings very carefully!
================================================================================


WARNING: your system is open-shell and RHF/RKS was chosen
  ===> : WILL SWITCH to UHF/UKS


INFO   : the flag for use of the SHARK integral package has been found!

================================================================================
                                       INPUT FILE
================================================================================
NAME = orca.inp
|  1> ! RKS PW6B95 D4 def2-QZVPP RIJCOSX def2/J defgrid3 SP
|  2> %maxcore 2500
|  3> %scf
|  4> autotrah false
|  5> end
|  6> %pal
|  7>   nprocs 8
|  8> end
|  9> *xyzfile 0 3 coord.xyz
| 10> 
| 11>                          ****END OF INPUT****
================================================================================

                       ****************************
                       * Single Point Calculation *
                       ****************************

---------------------------------
CARTESIAN COORDINATES (ANGSTROEM)
---------------------------------
  C     -4.089353    1.655278    1.001064
  C     -3.278239    0.859804    0.171510
  C     -2.306235    1.485527   -0.624227
  C     -2.117308    2.852356   -0.548001
  C     -2.913232    3.631266    0.287956
  C     -3.902859    3.025806    1.053214
  C     -3.486806   -0.569798    0.102920
  O     -4.748687   -0.943073    0.267004
  C     -2.541012   -1.614254   -0.109835
  C     -1.170615   -1.522322    0.177015
  C     -0.283117   -2.581530    0.084734
  C     -0.710002   -3.840910   -0.333090
  C     -2.058828   -3.968798   -0.638436
  C     -2.947269   -2.904154   -0.528730
  N      0.961036   -2.143840    0.497371
  C      0.799128   -0.903275    0.789666
  O     -0.470971   -0.459179    0.635469
  C      1.786025    0.051119    1.393274
  C      3.219381   -0.470487    1.224355
  C      3.910504   -0.197508   -0.120753
  C      3.817540    1.289365   -0.434641
  C      2.355620    1.723361   -0.528542
  C      1.674110    1.479856    0.830391
  C      1.631273    0.910572   -1.594817
  N      2.083213   -0.336190   -1.806732
  C      3.296620   -0.949325   -1.301596
  C      1.447991    0.091120    2.897520
  C      5.368911   -0.631804    0.002940
  C      2.270497    3.209079   -0.863559
  O      0.656769    1.347935   -2.195811
  H      3.823313    0.025591    1.991556
  H      3.256516   -1.538068    1.454186
  H      4.315312    1.874597    0.345738
  H      4.337933    1.511894   -1.373140
  H      2.168195    2.143030    1.547951
  H      0.631877    1.805692    0.794061
  H      1.241577    3.565538   -0.878225
  H      2.814495    3.785806   -0.113768
  H      2.717320    3.423906   -1.835387
  H      5.929307   -0.393895   -0.902864
  H      5.853920   -0.125010    0.838663
  H      5.449799   -1.707422    0.174256
  H      1.573299   -0.866344   -2.498969
  H      0.439005    0.465323    3.074550
  H      1.528710   -0.901473    3.342499
  H      2.145811    0.751067    3.414211
  H     -0.025357   -4.674431   -0.407096
  H     -2.439562   -4.924473   -0.973593
  H     -3.983020   -3.071210   -0.792591
  H     -1.709193    0.907359   -1.314878
  H     -1.350081    3.313076   -1.156152
  H     -2.764948    4.701870    0.337838
  H     -4.526140    3.623282    1.705614
  H     -4.842460    1.199238    1.630364
  H      3.073950   -1.979887   -1.021755
  H      4.031831   -0.987058   -2.113145

----------------------------
CARTESIAN COORDINATES (A.U.)
----------------------------
  NO LB      ZA    FRAG     MASS         X           Y           Z
   0 C     6.0000    0    12.011   -7.727757    3.128023    1.891737
   1 C     6.0000    0    12.011   -6.194974    1.624794    0.324108
   2 C     6.0000    0    12.011   -4.358152    2.807239   -1.179619
   3 C     6.0000    0    12.011   -4.001132    5.390171   -1.035571
   4 C     6.0000    0    12.011   -5.505210    6.862098    0.544158
   5 C     6.0000    0    12.011   -7.375335    5.717945    1.990286
   6 C     6.0000    0    12.011   -6.589109   -1.076762    0.194490
   7 O     8.0000    0    15.999   -8.973718   -1.782149    0.504565
   8 C     6.0000    0    12.011   -4.801816   -3.050497   -0.207558
   9 C     6.0000    0    12.011   -2.212142   -2.876771    0.334510
  10 C     6.0000    0    12.011   -0.535014   -4.878385    0.160125
  11 C     6.0000    0    12.011   -1.341710   -7.258268   -0.629449
  12 C     6.0000    0    12.011   -3.890621   -7.499942   -1.206469
  13 C     6.0000    0    12.011   -5.569531   -5.488055   -0.999155
  14 N     7.0000    0    14.007    1.816096   -4.051271    0.939896
  15 C     6.0000    0    12.011    1.510133   -1.706942    1.492253
  16 O     8.0000    0    15.999   -0.890006   -0.867723    1.200862
  17 C     6.0000    0    12.011    3.375098    0.096601    2.632907
  18 C     6.0000    0    12.011    6.083749   -0.889091    2.313696
  19 C     6.0000    0    12.011    7.389782   -0.373235   -0.228190
  20 C     6.0000    0    12.011    7.214105    2.436547   -0.821353
  21 C     6.0000    0    12.011    4.451477    3.256681   -0.998799
  22 C     6.0000    0    12.011    3.163609    2.796522    1.569212
  23 C     6.0000    0    12.011    3.082660    1.720731   -3.013768
  24 N     7.0000    0    14.007    3.936701   -0.635306   -3.414228
  25 C     6.0000    0    12.011    6.229709   -1.793965   -2.459660
  26 C     6.0000    0    12.011    2.736305    0.172191    5.475519
  27 C     6.0000    0    12.011   10.145771   -1.193936    0.005556
  28 C     6.0000    0    12.011    4.290617    6.064280   -1.631890
  29 O     8.0000    0    15.999    1.241113    2.547227   -4.149482
  30 H     1.0000    0     1.008    7.225014    0.048360    3.763496
  31 H     1.0000    0     1.008    6.153923   -2.906527    2.748013
  32 H     1.0000    0     1.008    8.154758    3.542475    0.653350
  33 H     1.0000    0     1.008    8.197505    2.857066   -2.594859
  34 H     1.0000    0     1.008    4.097295    4.049739    2.925203
  35 H     1.0000    0     1.008    1.194074    3.412263    1.500559
  36 H     1.0000    0     1.008    2.346241    6.737891   -1.659604
  37 H     1.0000    0     1.008    5.318625    7.154136   -0.214990
  38 H     1.0000    0     1.008    5.134990    6.470244   -3.468379
  39 H     1.0000    0     1.008   11.204766   -0.744354   -1.706166
  40 H     1.0000    0     1.008   11.062305   -0.236235    1.584844
  41 H     1.0000    0     1.008   10.298627   -3.226560    0.329297
  42 H     1.0000    0     1.008    2.973104   -1.637152   -4.722366
  43 H     1.0000    0     1.008    0.829600    0.879332    5.810057
  44 H     1.0000    0     1.008    2.888843   -1.703537    6.316408
  45 H     1.0000    0     1.008    4.054996    1.419310    6.451923
  46 H     1.0000    0     1.008   -0.047919   -8.833395   -0.769301
  47 H     1.0000    0     1.008   -4.610105   -9.305905   -1.839824
  48 H     1.0000    0     1.008   -7.526816   -5.803747   -1.497781
  49 H     1.0000    0     1.008   -3.229906    1.714660   -2.484759
  50 H     1.0000    0     1.008   -2.551284    6.260807   -2.184811
  51 H     1.0000    0     1.008   -5.224994    8.885247    0.638421
  52 H     1.0000    0     1.008   -8.553164    6.847010    3.223143
  53 H     1.0000    0     1.008   -9.150924    2.266231    3.080942
  54 H     1.0000    0     1.008    5.808924   -3.741444   -1.930837
  55 H     1.0000    0     1.008    7.619056   -1.865269   -3.993266

--------------------------------
INTERNAL COORDINATES (ANGSTROEM)
--------------------------------
 C      0   0   0     0.000000000000     0.00000000     0.00000000
 C      1   0   0     1.406714253414     0.00000000     0.00000000
 C      2   1   0     1.403395860315   118.79004386     0.00000000
 C      3   2   1     1.381927616243   120.29182375     2.64757899
 C      4   3   2     1.392486581510   120.54574104   358.09808186
 C      1   2   3     1.384140679547   120.29496149   358.30585649
 C      2   1   3     1.446362936531   120.24840474   182.60132541
 O      7   2   1     1.326122702521   114.17748141    31.93713118
 C      7   2   1     1.425019585382   129.48087429   212.08531849
 C      9   7   2     1.403111234473   124.72837921    24.43770904
 C     10   9   7     1.384951673551   124.20408572   173.66949190
 C     11  10   9     1.393859978389   120.97917720     1.03295918
 C     12  11  10     1.388856395343   116.52160635   359.62955312
 C     13  12  11     1.390981864232   122.17365316   359.62609667
 N     11  10   9     1.381940518105   108.34868081   182.67504787
 C     15  11  10     1.284777386484   105.08774773   359.14097088
 O     10   9   7     1.352757776957   128.74953306   356.75038247
 C     16  15  11     1.499725390476   128.54421577   174.73143231
 C     18  16  15     1.534639090559   110.73355644    19.02096579
 C     19  18  16     1.536711955265   117.13114594    82.77059211
 C     20  19  18     1.522484388770   109.05553917    52.23562060
 C     21  20  19     1.527867642409   110.39593323   299.76756744
 C     22  21  20     1.539626289207   108.92736133    61.54513465
 C     22  21  20     1.523893012199   110.26169383   302.17967815
 N     24  22  21     1.342970616728   116.46214828    29.58754694
 C     25  24  22     1.450329307750   128.24756524   349.70966921
 C     18  16  15     1.542278358576   105.35674587   261.64876292
 C     20  19  18     1.526716515657   107.94896794   172.51964633
 C     22  21  20     1.525397776826   110.09377727   180.83692051
 O     24  22  21     1.225617979967   122.05370815   206.99043809
 H     19  18  16     1.095182309692   106.49821773   201.81007091
 H     19  18  16     1.092671110595   109.91793932   316.26723288
 H     21  20  19     1.095109646230   110.31820768    60.40466252
 H     21  20  19     1.095950858931   110.23385016   177.88130496
 H     23  22  21     1.094902739289   106.43366048    64.41751478
 H     23  22  21     1.092583969479   110.22647489   178.65247679
 H     29  22  21     1.089014959917   111.99283078   183.48544308
 H     29  22  21     1.091208474218   109.63600516   303.21795954
 H     29  22  21     1.090986211801   111.38125512    62.30365130
 H     28  20  19     1.091386865941   111.17671816   184.11516973
 H     28  20  19     1.091103693607   110.76599432   303.98922036
 H     28  20  19     1.092175558331   111.32191881    63.82007478
 H     25  24  22     1.010082761086   115.18345660   178.37568202
 H     27  18  16     1.090604619348   111.71527829   298.18295385
 H     27  18  16     1.090762230320   110.98175992    59.19850140
 H     27  18  16     1.090620721591   109.72652440   178.55620071
 H     12  11  10     1.081191000221   121.54264819   180.08675925
 H     13  12  11     1.081944057336   119.41919411   179.61601060
 H     14  13  12     1.081808722356   118.30012708   179.38653725
 H      3   2   1     1.080618314148   120.43123670   183.68783453
 H      4   3   2     1.082011254521   119.14914057   178.85632993
 H      5   4   3     1.081975267919   120.18739624   180.43646485
 H      6   1   2     1.082165358737   119.45850441   180.77957292
 H      1   2   3     1.082202770902   120.38975292   180.41572561
 H     26  25  24     1.090848190557   108.53965531   140.07876109
 H     26  25  24     1.095705417733   108.54041691   256.18464797

---------------------------
INTERNAL COORDINATES (A.U.)
---------------------------
 C      0   0   0     0.000000000000     0.00000000     0.00000000
 C      1   0   0     2.658304687637     0.00000000     0.00000000
 C      2   1   0     2.652033833474   118.79004386     0.00000000
 C      3   2   1     2.611464731602   120.29182375     2.64757899
 C      4   3   2     2.631418284214   120.54574104   358.09808186
 C      1   2   3     2.615646815164   120.29496149   358.30585649
 C      2   1   3     2.733229840297   120.24840474   182.60132541
 O      7   2   1     2.506008727739   114.17748141    31.93713118
 C      7   2   1     2.692896751846   129.48087429   212.08531849
 C      9   7   2     2.651495968582   124.72837921    24.43770904
 C     10   9   7     2.617179371728   124.20408572   173.66949190
 C     11  10   9     2.634013628188   120.97917720     1.03295918
 C     12  11  10     2.624558226543   116.52160635   359.62955312
 C     13  12  11     2.628574780649   122.17365316   359.62609667
 N     11  10   9     2.611489112588   108.34868081   182.67504787
 C     15  11  10     2.427877403510   105.08774773   359.14097088
 O     10   9   7     2.556341723980   128.74953306   356.75038247
 C     16  15  11     2.834070264088   128.54421577   174.73143231
 C     18  16  15     2.900047595567   110.73355644    19.02096579
 C     19  18  16     2.903964742174   117.13114594    82.77059211
 C     20  19  18     2.877078537946   109.05553917    52.23562060
 C     21  20  19     2.887251413033   110.39593323   299.76756744
 C     22  21  20     2.909472035187   108.92736133    61.54513465
 C     22  21  20     2.879740450453   110.26169383   302.17967815
 N     24  22  21     2.537846671519   116.46214828    29.58754694
 C     25  24  22     2.740725195647   128.24756524   349.70966921
 C     18  16  15     2.914483719982   105.35674587   261.64876292
 C     20  19  18     2.885076098726   107.94896794   172.51964633
 C     22  21  20     2.882584043493   110.09377727   180.83692051
 O     24  22  21     2.316082326948   122.05370815   206.99043809
 H     19  18  16     2.069594632034   106.49821773   201.81007091
 H     19  18  16     2.064849153473   109.91793932   316.26723288
 H     21  20  19     2.069457317991   110.31820768    60.40466252
 H     21  20  19     2.071046979615   110.23385016   177.88130496
 H     23  22  21     2.069066320537   106.43366048    64.41751478
 H     23  22  21     2.064684480627   110.22647489   178.65247679
 H     29  22  21     2.057940029986   111.99283078   183.48544308
 H     29  22  21     2.062085171285   109.63600516   303.21795954
 H     29  22  21     2.061665156188   111.38125512    62.30365130
 H     28  20  19     2.062422282787   111.17671816   184.11516973
 H     28  20  19     2.061887164627   110.76599432   303.98922036
 H     28  20  19     2.063912695407   111.32191881    63.82007478
 H     25  24  22     1.908779791048   115.18345660   178.37568202
 H     27  18  16     2.060944050957   111.71527829   298.18295385
 H     27  18  16     2.061241892530   110.98175992    59.19850140
 H     27  18  16     2.060974479786   109.72652440   178.55620071
 H     12  11  10     2.043154888878   121.54264819   180.08675925
 H     13  12  11     2.044577960588   119.41919411   179.61601060
 H     14  13  12     2.044322214540   118.30012708   179.38653725
 H      3   2   1     2.042072669040   120.43123670   183.68783453
 H      4   3   2     2.044704944866   119.14914057   178.85632993
 H      5   4   3     2.044636940043   120.18739624   180.43646485
 H      6   1   2     2.044996159630   119.45850441   180.77957292
 H      1   2   3     2.045066858375   120.38975292   180.41572561
 H     26  25  24     2.061404333836   108.53965531   140.07876109
 H     26  25  24     2.070583162970   108.54041691   256.18464797

---------------------
BASIS SET INFORMATION
---------------------
There are 4 groups of distinct atoms

 Group   1 Type C   : 15s8p3d2f1g contracted to 7s4p3d2f1g pattern {8211111/5111/111/11/1}
 Group   2 Type O   : 15s8p3d2f1g contracted to 7s4p3d2f1g pattern {8211111/5111/111/11/1}
 Group   3 Type N   : 15s8p3d2f1g contracted to 7s4p3d2f1g pattern {8211111/5111/111/11/1}
 Group   4 Type H   : 7s3p2d1f contracted to 4s3p2d1f pattern {4111/111/11/1}

Atom   0C    basis set group =>   1
Atom   1C    basis set group =>   1
Atom   2C    basis set group =>   1
Atom   3C    basis set group =>   1
Atom   4C    basis set group =>   1
Atom   5C    basis set group =>   1
Atom   6C    basis set group =>   1
Atom   7O    basis set group =>   2
Atom   8C    basis set group =>   1
Atom   9C    basis set group =>   1
Atom  10C    basis set group =>   1
Atom  11C    basis set group =>   1
Atom  12C    basis set group =>   1
Atom  13C    basis set group =>   1
Atom  14N    basis set group =>   3
Atom  15C    basis set group =>   1
Atom  16O    basis set group =>   2
Atom  17C    basis set group =>   1
Atom  18C    basis set group =>   1
Atom  19C    basis set group =>   1
Atom  20C    basis set group =>   1
Atom  21C    basis set group =>   1
Atom  22C    basis set group =>   1
Atom  23C    basis set group =>   1
Atom  24N    basis set group =>   3
Atom  25C    basis set group =>   1
Atom  26C    basis set group =>   1
Atom  27C    basis set group =>   1
Atom  28C    basis set group =>   1
Atom  29O    basis set group =>   2
Atom  30H    basis set group =>   4
Atom  31H    basis set group =>   4
Atom  32H    basis set group =>   4
Atom  33H    basis set group =>   4
Atom  34H    basis set group =>   4
Atom  35H    basis set group =>   4
Atom  36H    basis set group =>   4
Atom  37H    basis set group =>   4
Atom  38H    basis set group =>   4
Atom  39H    basis set group =>   4
Atom  40H    basis set group =>   4
Atom  41H    basis set group =>   4
Atom  42H    basis set group =>   4
Atom  43H    basis set group =>   4
Atom  44H    basis set group =>   4
Atom  45H    basis set group =>   4
Atom  46H    basis set group =>   4
Atom  47H    basis set group =>   4
Atom  48H    basis set group =>   4
Atom  49H    basis set group =>   4
Atom  50H    basis set group =>   4
Atom  51H    basis set group =>   4
Atom  52H    basis set group =>   4
Atom  53H    basis set group =>   4
Atom  54H    basis set group =>   4
Atom  55H    basis set group =>   4
---------------------------------
AUXILIARY/J BASIS SET INFORMATION
---------------------------------
There are 4 groups of distinct atoms

 Group   1 Type C   : 12s5p4d2f1g contracted to 6s4p3d1f1g pattern {711111/2111/211/2/1}
 Group   2 Type O   : 12s5p4d2f1g contracted to 6s4p3d1f1g pattern {711111/2111/211/2/1}
 Group   3 Type N   : 12s5p4d2f1g contracted to 6s4p3d1f1g pattern {711111/2111/211/2/1}
 Group   4 Type H   : 5s2p1d contracted to 3s1p1d pattern {311/2/1}

Atom   0C    basis set group =>   1
Atom   1C    basis set group =>   1
Atom   2C    basis set group =>   1
Atom   3C    basis set group =>   1
Atom   4C    basis set group =>   1
Atom   5C    basis set group =>   1
Atom   6C    basis set group =>   1
Atom   7O    basis set group =>   2
Atom   8C    basis set group =>   1
Atom   9C    basis set group =>   1
Atom  10C    basis set group =>   1
Atom  11C    basis set group =>   1
Atom  12C    basis set group =>   1
Atom  13C    basis set group =>   1
Atom  14N    basis set group =>   3
Atom  15C    basis set group =>   1
Atom  16O    basis set group =>   2
Atom  17C    basis set group =>   1
Atom  18C    basis set group =>   1
Atom  19C    basis set group =>   1
Atom  20C    basis set group =>   1
Atom  21C    basis set group =>   1
Atom  22C    basis set group =>   1
Atom  23C    basis set group =>   1
Atom  24N    basis set group =>   3
Atom  25C    basis set group =>   1
Atom  26C    basis set group =>   1
Atom  27C    basis set group =>   1
Atom  28C    basis set group =>   1
Atom  29O    basis set group =>   2
Atom  30H    basis set group =>   4
Atom  31H    basis set group =>   4
Atom  32H    basis set group =>   4
Atom  33H    basis set group =>   4
Atom  34H    basis set group =>   4
Atom  35H    basis set group =>   4
Atom  36H    basis set group =>   4
Atom  37H    basis set group =>   4
Atom  38H    basis set group =>   4
Atom  39H    basis set group =>   4
Atom  40H    basis set group =>   4
Atom  41H    basis set group =>   4
Atom  42H    basis set group =>   4
Atom  43H    basis set group =>   4
Atom  44H    basis set group =>   4
Atom  45H    basis set group =>   4
Atom  46H    basis set group =>   4
Atom  47H    basis set group =>   4
Atom  48H    basis set group =>   4
Atom  49H    basis set group =>   4
Atom  50H    basis set group =>   4
Atom  51H    basis set group =>   4
Atom  52H    basis set group =>   4
Atom  53H    basis set group =>   4
Atom  54H    basis set group =>   4
Atom  55H    basis set group =>   4


           ************************************************************
           *        Program running with 8 parallel MPI-processes     *
           *              working on a common directory               *
           ************************************************************
------------------------------------------------------------------------------
                           ORCA GTO INTEGRAL CALCULATION
                           -- RI-GTO INTEGRALS CHOSEN --
------------------------------------------------------------------------------
------------------------------------------------------------------------------
                   ___                                                        
                  /   \      - P O W E R E D   B Y -                         
                 /     \                                                     
                 |  |  |   _    _      __       _____    __    __             
                 |  |  |  | |  | |    /  \     |  _  \  |  |  /  |          
                  \  \/   | |  | |   /    \    | | | |  |  | /  /          
                 / \  \   | |__| |  /  /\  \   | |_| |  |  |/  /          
                |  |  |   |  __  | /  /__\  \  |    /   |      \           
                |  |  |   | |  | | |   __   |  |    \   |  |\   \          
                \     /   | |  | | |  |  |  |  | |\  \  |  | \   \       
                 \___/    |_|  |_| |__|  |__|  |_| \__\ |__|  \__/        
                                                                              
                      - O R C A' S   B I G   F R I E N D -                    
                                      &                                       
                       - I N T E G R A L  F E E D E R -                       
                                                                              
 v1 FN, 2020, v2 2021                                                         
------------------------------------------------------------------------------


Reading SHARK input file orca.SHARKINP.tmp ... ok
----------------------
SHARK INTEGRAL PACKAGE
----------------------

Number of atoms                             ...     56
Number of basis functions                   ...   2490
Number of shells                            ...    770
Maximum angular momentum                    ...      4
Integral batch strategy                     ... SHARK/LIBINT Hybrid
RI-J (if used) integral strategy            ... SPLIT-RIJ (Revised 2003 algorithm where possible)
Printlevel                                  ...      1
Contraction scheme used                     ... SEGMENTED contraction
Coulomb Range Separation                    ... NOT USED
Exchange Range Separation                   ... NOT USED
Finite Nucleus Model                        ... NOT USED
Auxiliary Coulomb fitting basis             ... AVAILABLE
   # of basis functions in Aux-J            ...   1756
   # of shells in Aux-J                     ...    580
   Maximum angular momentum in Aux-J        ...      4
Auxiliary J/K fitting basis                 ... NOT available
Auxiliary Correlation fitting basis         ... NOT available
Auxiliary 'external' fitting basis          ... NOT available
Integral threshold                          ...     1.000000e-10
Primitive cut-off                           ...     1.000000e-11
Primitive pair pre-selection threshold      ...     1.000000e-11

Calculating pre-screening integrals         ... done (  1.2 sec) Dimension = 770
Organizing shell pair data                  ... done (  4.0 sec)
Shell pair information
Total number of shell pairs                 ...    296835
Shell pairs after pre-screening             ...    168089
Total number of primitive shell pairs       ...    731562
Primitive shell pairs kept                  ...    281394
          la=0 lb=0:  27042 shell pairs
          la=1 lb=0:  38814 shell pairs
          la=1 lb=1:  13682 shell pairs
          la=2 lb=0:  23402 shell pairs
          la=2 lb=1:  17295 shell pairs
          la=2 lb=2:   5243 shell pairs
          la=3 lb=0:  13352 shell pairs
          la=3 lb=1:   9990 shell pairs
          la=3 lb=2:   5840 shell pairs
          la=3 lb=3:   1674 shell pairs
          la=4 lb=0:   4765 shell pairs
          la=4 lb=1:   3544 shell pairs
          la=4 lb=2:   2075 shell pairs
          la=4 lb=3:   1145 shell pairs
          la=4 lb=4:    226 shell pairs

Calculating one electron integrals          ... done (  0.6 sec)
Calculating RI/J V-Matrix + Cholesky decomp.... done (  0.2 sec)
Calculating Nuclear repulsion               ... done (  0.0 sec) ENN=   3090.332620704040 Eh

SHARK setup successfully completed in  10.4 seconds

Maximum memory used throughout the entire GTOINT-calculation: 285.5 MB


           ************************************************************
           *        Program running with 8 parallel MPI-processes     *
           *              working on a common directory               *
           ************************************************************
-------------------------------------------------------------------------------
                                 ORCA SCF
-------------------------------------------------------------------------------

------------
SCF SETTINGS
------------
Hamiltonian:
 Density Functional     Method          .... DFT(GTOs)
 Exchange Functional    Exchange        .... PW6
 Correlation Functional Correlation     .... B95
 Gradients option       PostSCFGGA      .... off
 Hybrid DFT is turned on
   Fraction HF Exchange ScalHFX         ....  0.280000
   Scaling of DF-GGA-X  ScalDFX         ....  0.720000
   Scaling of DF-GGA-C  ScalDFC         ....  1.000000
   Scaling of DF-LDA-C  ScalLDAC        ....  1.000000
   Perturbative correction              ....  0.000000
   Density functional embedding theory  .... OFF
   NL short-range parameter             ....  9.000000
 RI-approximation to the Coulomb term is turned on
   Number of AuxJ basis functions       .... 1756
   RIJ-COSX (HFX calculated with COS-X)).... on


General Settings:
 Integral files         IntName         .... orca
 Hartree-Fock type      HFTyp           .... UHF
 Total Charge           Charge          ....    0
 Multiplicity           Mult            ....    3
 Number of Electrons    NEL             ....  214
 Basis Dimension        Dim             .... 2490
 Nuclear Repulsion      ENuc            ....   3090.3326207040 Eh

Convergence Acceleration:
 DIIS                   CNVDIIS         .... on
   Start iteration      DIISMaxIt       ....    12
   Startup error        DIISStart       ....  0.200000
   # of expansion vecs  DIISMaxEq       ....     5
   Bias factor          DIISBfac        ....   1.050
   Max. coefficient     DIISMaxC        ....  10.000
 Trust-Rad. Augm. Hess. CNVTRAH         .... off
 SOSCF                  CNVSOSCF        .... off
 Level Shifting         CNVShift        .... on
   Level shift para.    LevelShift      ....    0.2500
   Turn off err/grad.   ShiftErr        ....    0.0010
 Zerner damping         CNVZerner       .... off
 Static damping         CNVDamp         .... on
   Fraction old density DampFac         ....    0.7000
   Max. Damping (<1)    DampMax         ....    0.9800
   Min. Damping (>=0)   DampMin         ....    0.0000
   Turn off err/grad.   DampErr         ....    0.1000
 Fernandez-Rico         CNVRico         .... off

SCF Procedure:
 Maximum # iterations   MaxIter         ....   125
 SCF integral mode      SCFMode         .... Direct
   Integral package                     .... SHARK and LIBINT hybrid scheme
 Reset frequency        DirectResetFreq ....    20
 Integral Threshold     Thresh          ....  1.000e-10 Eh
 Primitive CutOff       TCut            ....  1.000e-11 Eh

Convergence Tolerance:
 Convergence Check Mode ConvCheckMode   .... Total+1el-Energy
 Convergence forced     ConvForced      .... 0
 Energy Change          TolE            ....  1.000e-06 Eh
 1-El. energy change                    ....  1.000e-03 Eh
 DIIS Error             TolErr          ....  1.000e-06


Diagonalization of the overlap matrix:
Smallest eigenvalue                        ... 4.147e-06
Time for diagonalization                   ...    1.364 sec
Threshold for overlap eigenvalues          ... 1.000e-08
Number of eigenvalues below threshold      ... 0
Time for construction of square roots      ...    0.881 sec
Total time needed                          ...    2.271 sec

Time for model grid setup =    1.206 sec

------------------------------
INITIAL GUESS: MODEL POTENTIAL
------------------------------
Loading Hartree-Fock densities                     ... done
Calculating cut-offs                               ... done
Initializing the effective Hamiltonian             ... done
Setting up the integral package (SHARK)            ... done
Starting the Coulomb interaction                   ... done (   7.7 sec)
Reading the grid                                   ... done
Mapping shells                                     ... done
Starting the XC term evaluation                    ... done (   3.3 sec)
  promolecular density results
     # of electrons  =    213.971897632
     EX              =   -177.022187102
     EC              =    -13.697443500
     EX+EC           =   -190.719630602
Transforming the Hamiltonian                       ... done (   0.7 sec)
Diagonalizing the Hamiltonian                      ... done (   1.3 sec)
Back transforming the eigenvectors                 ... done (   0.4 sec)
Now organizing SCF variables                       ... done
                      ------------------
                      INITIAL GUESS DONE (  14.9 sec)
                      ------------------
-------------------
DFT GRID GENERATION
-------------------

General Integration Accuracy     IntAcc      ... 4.959
Radial Grid Type                 RadialGrid  ... OptM3 with GC (2021)
Angular Grid (max. ang.)         AngularGrid ... 6 (Lebedev-590)
Angular grid pruning method      GridPruning ... 4 (adaptive)
Weight generation scheme         WeightScheme... Becke
Basis function cutoff            BFCut       ... 1.0000e-10
Integration weight cutoff        WCut        ... 1.0000e-14
Angular grids for H and He will be reduced by one unit
Partially contracted basis set               ... off
Rotationally invariant grid construction     ... off

Total number of grid points                  ...   651017
Total number of batches                      ...    10199
Average number of points per batch           ...       63
Average number of grid points per atom       ...    11625
Time for grid setup =   12.599 sec

--------------------
COSX GRID GENERATION
--------------------

GRIDX 1
-------
General Integration Accuracy     IntAcc      ... 4.020
Radial Grid Type                 RadialGrid  ... OptM3 with GC (2021)
Angular Grid (max. ang.)         AngularGrid ... 2 (Lebedev-110)
Angular grid pruning method      GridPruning ... 4 (adaptive)
Weight generation scheme         WeightScheme... Becke
Basis function cutoff            BFCut       ... 1.0000e-10
Integration weight cutoff        WCut        ... 1.0000e-14
Angular grids for H and He will be reduced by one unit
Partially contracted basis set               ... on
Rotationally invariant grid construction     ... off

Total number of grid points                  ...    76558
Total number of batches                      ...     1222
Average number of points per batch           ...       62
Average number of grid points per atom       ...     1367
UseSFitting                                  ... on

GRIDX 2
-------
General Integration Accuracy     IntAcc      ... 4.338
Radial Grid Type                 RadialGrid  ... OptM3 with GC (2021)
Angular Grid (max. ang.)         AngularGrid ... 3 (Lebedev-194)
Angular grid pruning method      GridPruning ... 4 (adaptive)
Weight generation scheme         WeightScheme... Becke
Basis function cutoff            BFCut       ... 1.0000e-10
Integration weight cutoff        WCut        ... 1.0000e-14
Angular grids for H and He will be reduced by one unit
Partially contracted basis set               ... on
Rotationally invariant grid construction     ... off

Total number of grid points                  ...   165003
Total number of batches                      ...     2607
Average number of points per batch           ...       63
Average number of grid points per atom       ...     2946
UseSFitting                                  ... on

GRIDX 3
-------
General Integration Accuracy     IntAcc      ... 4.871
Radial Grid Type                 RadialGrid  ... OptM3 with GC (2021)
Angular Grid (max. ang.)         AngularGrid ... 4 (Lebedev-302)
Angular grid pruning method      GridPruning ... 4 (adaptive)
Weight generation scheme         WeightScheme... Becke
Basis function cutoff            BFCut       ... 1.0000e-10
Integration weight cutoff        WCut        ... 1.0000e-14
Angular grids for H and He will be reduced by one unit
Partially contracted basis set               ... on
Rotationally invariant grid construction     ... off

Total number of grid points                  ...   305657
Total number of batches                      ...     4802
Average number of points per batch           ...       63
Average number of grid points per atom       ...     5458
UseSFitting                                  ... on

Time for X-Grid setup             =   22.093 sec

--------------
SCF ITERATIONS
--------------
ITER       Energy         Delta-E        Max-DP      RMS-DP      [F,P]     Damp
               ***  Starting incremental Fock matrix formation  ***
  0  -1304.4560821747   0.000000000000 0.08208248  0.00023616  0.2119316 0.7000
  1  -1304.9982699871  -0.542187812323 0.05356153  0.00014448  0.0744869 0.7000
                               ***Turning on DIIS***
  2  -1305.1929635061  -0.194693519013 0.07179255  0.00028211  0.0383523 0.0000
  3  -1305.5744970905  -0.381533584394 0.06196344  0.00014905  0.0361238 0.0000
  4  -1305.6431798842  -0.068682793745 0.01527253  0.00004521  0.0331772 0.0000
  5  -1305.6537167582  -0.010536873960 0.00781579  0.00002370  0.0164788 0.0000
  6  -1305.6561569669  -0.002440208675 0.00471691  0.00001448  0.0043536 0.0000
  7  -1305.6575157980  -0.001358831141 0.00320440  0.00001051  0.0039636 0.0000
  8  -1305.6585518667  -0.001036068696 0.00306025  0.00001074  0.0034435 0.0000
  9  -1305.6594641951  -0.000912328380 0.00201778  0.00000814  0.0031846 0.0000
 10  -1305.6601042013  -0.000640006270 0.00167878  0.00000778  0.0026459 0.0000
 11  -1305.6606003222  -0.000496120881 0.00145824  0.00000704  0.0022795 0.0000
 12  -1305.6609853545  -0.000385032244 0.00095220  0.00000531  0.0019626 0.0000
 13  -1305.6612443132  -0.000258958698 0.00154570  0.00000782  0.0015817 0.0000
 14  -1305.6614359724  -0.000191659186 0.00068163  0.00000387  0.0016202 0.0000
 15  -1305.6615662704  -0.000130298022 0.00156569  0.00000644  0.0010443 0.0000
 16  -1305.6616543258  -0.000088055449 0.00188281  0.00000876  0.0009339 0.0000
               *** Restarting incremental Fock matrix formation ***
                                   *** Resetting DIIS ***
 17  -1305.6617979255  -0.000143599675 0.00162540  0.00001081  0.0003957 0.0000
 18  -1305.6617991217  -0.000001196207 0.00055785  0.00000203  0.0007946 0.0000
 19  -1305.6618088614  -0.000009739727 0.00053448  0.00000251  0.0001542 0.0000
 20  -1305.6618105099  -0.000001648514 0.00066192  0.00000275  0.0000904 0.0000
 21  -1305.6618112793  -0.000000769335 0.00105589  0.00000349  0.0000338 0.0000
                 **** Energy Check signals convergence ****

               *****************************************************
               *                     SUCCESS                       *
               *           SCF CONVERGED AFTER  22 CYCLES          *
               *****************************************************

Old exchange energy                            =    -49.613325738 Eh
New exchange energy                            =    -49.613324154 Eh
Exchange energy change after final integration =      0.000001584 Eh
Total energy after final integration           =  -1305.661809460 Eh
Final COS-X integration done in                =   719.386 sec

----------------
TOTAL SCF ENERGY
----------------

Total Energy       :        -1305.66180946 Eh          -35528.86409 eV

Components:
Nuclear Repulsion  :         3090.33262070 Eh           84092.22578 eV
Electronic Energy  :        -4395.99443016 Eh         -119621.08986 eV
One Electron Energy:        -7918.06673095 Eh         -215461.54960 eV
Two Electron Energy:         3522.07230078 Eh           95840.45974 eV
Max COSX asymmetry :            0.00000019 Eh               0.00001 eV

Virial components:
Potential Energy   :        -2605.86654934 Eh          -70909.23376 eV
Kinetic Energy     :         1300.20473988 Eh           35380.36968 eV
Virial Ratio       :            2.00419708


DFT components:
N(Alpha)           :      107.999990934396 electrons
N(Beta)            :      105.999990790291 electrons
N(Total)           :      213.999981724687 electrons
E(X)               :     -130.022818819419 Eh       
E(C)               :       -7.605183947361 Eh       
E(XC)              :     -137.628002766780 Eh       
DFET-embed. en.    :        0.000000000000 Eh       

---------------
SCF CONVERGENCE
---------------

  Last Energy change         ...    2.3548e-07  Tolerance :   1.0000e-06
  Last MAX-Density change    ...    0.0000e+00  Tolerance :   1.0000e-05
  Last RMS-Density change    ...    0.0000e+00  Tolerance :   1.0000e-06
  Last DIIS Error            ...    3.7667e-05  Tolerance :   1.0000e-06

             **** THE GBW FILE WAS UPDATED (orca.gbw) ****
             **** DENSITY orca.scfp WAS UPDATED ****
             **** ENERGY FILE WAS UPDATED (orca.en.tmp) ****
----------------------
UHF SPIN CONTAMINATION
----------------------

Warning: in a DFT calculation there is little theoretical justification to 
         calculate <S**2> as in Hartree-Fock theory. We will do it anyways
         but you should keep in mind that the values have only limited relevance

Expectation value of <S**2>     :     2.023454
Ideal value S*(S+1) for S=1.0   :     2.000000
Deviation                       :     0.023454

             **** THE GBW FILE WAS UPDATED (orca.gbw) ****
             **** DENSITY orca.scfp WAS UPDATED ****
----------------
ORBITAL ENERGIES
----------------
                 SPIN UP ORBITALS
  NO   OCC          E(Eh)            E(eV) 
   0   1.0000     -19.375660      -527.2385 
   1   1.0000     -19.373645      -527.1837 
   2   1.0000     -19.253537      -523.9154 
   3   1.0000     -14.489516      -394.2798 
   4   1.0000     -14.461334      -393.5129 
   5   1.0000     -10.396087      -282.8919 
   6   1.0000     -10.391877      -282.7773 
   7   1.0000     -10.366647      -282.0908 
   8   1.0000     -10.361914      -281.9620 
   9   1.0000     -10.337860      -281.3075 
  10   1.0000     -10.337698      -281.3031 
  11   1.0000     -10.330734      -281.1136 
  12   1.0000     -10.330130      -281.0971 
  13   1.0000     -10.324604      -280.9468 
  14   1.0000     -10.322042      -280.8770 
  15   1.0000     -10.321527      -280.8630 
  16   1.0000     -10.307718      -280.4873 
  17   1.0000     -10.306593      -280.4567 
  18   1.0000     -10.304772      -280.4071 
  19   1.0000     -10.304518      -280.4002 
  20   1.0000     -10.304431      -280.3978 
  21   1.0000     -10.303458      -280.3713 
  22   1.0000     -10.301854      -280.3277 
  23   1.0000     -10.301366      -280.3144 
  24   1.0000     -10.299392      -280.2607 
  25   1.0000     -10.299235      -280.2564 
  26   1.0000     -10.298006      -280.2230 
  27   1.0000     -10.296869      -280.1920 
  28   1.0000     -10.296467      -280.1811 
  29   1.0000     -10.286418      -279.9077 
  30   1.0000      -1.176790       -32.0221 
  31   1.0000      -1.107958       -30.1491 
  32   1.0000      -1.066043       -29.0085 
  33   1.0000      -0.966797       -26.3079 
  34   1.0000      -0.960024       -26.1236 
  35   1.0000      -0.903282       -24.5796 
  36   1.0000      -0.891367       -24.2553 
  37   1.0000      -0.885287       -24.0899 
  38   1.0000      -0.843020       -22.9398 
  39   1.0000      -0.833705       -22.6863 
  40   1.0000      -0.811963       -22.0946 
  41   1.0000      -0.783564       -21.3219 
  42   1.0000      -0.773879       -21.0583 
  43   1.0000      -0.773442       -21.0464 
  44   1.0000      -0.731801       -19.9133 
  45   1.0000      -0.721369       -19.6294 
  46   1.0000      -0.718549       -19.5527 
  47   1.0000      -0.714490       -19.4423 
  48   1.0000      -0.701433       -19.0870 
  49   1.0000      -0.674014       -18.3408 
  50   1.0000      -0.661950       -18.0126 
  51   1.0000      -0.649009       -17.6604 
  52   1.0000      -0.642729       -17.4895 
  53   1.0000      -0.625390       -17.0177 
  54   1.0000      -0.602902       -16.4058 
  55   1.0000      -0.595734       -16.2108 
  56   1.0000      -0.588584       -16.0162 
  57   1.0000      -0.562794       -15.3144 
  58   1.0000      -0.545321       -14.8390 
  59   1.0000      -0.541578       -14.7371 
  60   1.0000      -0.532594       -14.4926 
  61   1.0000      -0.523762       -14.2523 
  62   1.0000      -0.520452       -14.1622 
  63   1.0000      -0.514563       -14.0020 
  64   1.0000      -0.508376       -13.8336 
  65   1.0000      -0.497804       -13.5459 
  66   1.0000      -0.493642       -13.4327 
  67   1.0000      -0.487284       -13.2597 
  68   1.0000      -0.483017       -13.1436 
  69   1.0000      -0.477491       -12.9932 
  70   1.0000      -0.470364       -12.7993 
  71   1.0000      -0.459808       -12.5120 
  72   1.0000      -0.455553       -12.3962 
  73   1.0000      -0.449556       -12.2330 
  74   1.0000      -0.448298       -12.1988 
  75   1.0000      -0.444233       -12.0882 
  76   1.0000      -0.433761       -11.8032 
  77   1.0000      -0.432805       -11.7772 
  78   1.0000      -0.425516       -11.5789 
  79   1.0000      -0.423374       -11.5206 
  80   1.0000      -0.418296       -11.3824 
  81   1.0000      -0.416290       -11.3278 
  82   1.0000      -0.410927       -11.1819 
  83   1.0000      -0.400365       -10.8945 
  84   1.0000      -0.396823       -10.7981 
  85   1.0000      -0.394085       -10.7236 
  86   1.0000      -0.392653       -10.6846 
  87   1.0000      -0.390022       -10.6130 
  88   1.0000      -0.388001       -10.5581 
  89   1.0000      -0.384374       -10.4594 
  90   1.0000      -0.380281       -10.3480 
  91   1.0000      -0.377210       -10.2644 
  92   1.0000      -0.372287       -10.1304 
  93   1.0000      -0.360327        -9.8050 
  94   1.0000      -0.358296        -9.7497 
  95   1.0000      -0.355983        -9.6868 
  96   1.0000      -0.353420        -9.6170 
  97   1.0000      -0.349858        -9.5201 
  98   1.0000      -0.328995        -8.9524 
  99   1.0000      -0.327068        -8.9000 
 100   1.0000      -0.312627        -8.5070 
 101   1.0000      -0.295686        -8.0460 
 102   1.0000      -0.276110        -7.5133 
 103   1.0000      -0.272861        -7.4249 
 104   1.0000      -0.272313        -7.4100 
 105   1.0000      -0.268849        -7.3157 
 106   1.0000      -0.257661        -7.0113 
 107   1.0000      -0.166768        -4.5380 
 108   0.0000      -0.031843        -0.8665 
 109   0.0000      -0.007079        -0.1926 
 110   0.0000      -0.001809        -0.0492 
 111   0.0000       0.005705         0.1552 
 112   0.0000       0.016111         0.4384 
 113   0.0000       0.018846         0.5128 
 114   0.0000       0.024820         0.6754 
 115   0.0000       0.026341         0.7168 
 116   0.0000       0.035450         0.9647 
 117   0.0000       0.037271         1.0142 
 118   0.0000       0.039270         1.0686 
 119   0.0000       0.045936         1.2500 
 120   0.0000       0.048520         1.3203 
 121   0.0000       0.050945         1.3863 
 122   0.0000       0.060167         1.6372 
 123   0.0000       0.060613         1.6494 
 124   0.0000       0.063201         1.7198 
 125   0.0000       0.069403         1.8886 
 126   0.0000       0.072440         1.9712 
 127   0.0000       0.076401         2.0790 
 128   0.0000       0.079417         2.1610 
 129   0.0000       0.080878         2.2008 
 130   0.0000       0.089447         2.4340 
 131   0.0000       0.089959         2.4479 
 132   0.0000       0.095813         2.6072 
 133   0.0000       0.096278         2.6199 
 134   0.0000       0.099889         2.7181 
 135   0.0000       0.105166         2.8617 
 136   0.0000       0.108567         2.9543 
 137   0.0000       0.110555         3.0084 
 138   0.0000       0.115107         3.1322 
 139   0.0000       0.120821         3.2877 
 140   0.0000       0.123164         3.3515 
 141   0.0000       0.126519         3.4427 
 142   0.0000       0.130811         3.5595 
 143   0.0000       0.133908         3.6438 
 144   0.0000       0.135155         3.6778 
 145   0.0000       0.137097         3.7306 
 146   0.0000       0.140078         3.8117 
 147   0.0000       0.144477         3.9314 
 148   0.0000       0.146579         3.9886 
 149   0.0000       0.149422         4.0660 
 150   0.0000       0.150861         4.1051 
 151   0.0000       0.153239         4.1698 
 152   0.0000       0.157659         4.2901 
 153   0.0000       0.161080         4.3832 
 154   0.0000       0.163431         4.4472 
 155   0.0000       0.165622         4.5068 
 156   0.0000       0.169006         4.5989 
 157   0.0000       0.174961         4.7609 
 158   0.0000       0.175837         4.7848 
 159   0.0000       0.182993         4.9795 
 160   0.0000       0.184468         5.0196 
 161   0.0000       0.187987         5.1154 
 162   0.0000       0.190185         5.1752 
 163   0.0000       0.191409         5.2085 
 164   0.0000       0.194090         5.2815 
 165   0.0000       0.198763         5.4086 
 166   0.0000       0.204918         5.5761 
 167   0.0000       0.206082         5.6078 
 168   0.0000       0.208220         5.6660 
 169   0.0000       0.212235         5.7752 
 170   0.0000       0.213854         5.8193 
 171   0.0000       0.218391         5.9427 
 172   0.0000       0.222887         6.0651 
 173   0.0000       0.224026         6.0961 
 174   0.0000       0.225376         6.1328 
 175   0.0000       0.231601         6.3022 
 176   0.0000       0.233637         6.3576 
 177   0.0000       0.237863         6.4726 
 178   0.0000       0.239561         6.5188 
 179   0.0000       0.242864         6.6087 
 180   0.0000       0.248902         6.7730 
 181   0.0000       0.250304         6.8111 
 182   0.0000       0.253904         6.9091 
 183   0.0000       0.255285         6.9467 
 184   0.0000       0.259176         7.0525 
 185   0.0000       0.259849         7.0708 
 186   0.0000       0.262611         7.1460 
 187   0.0000       0.266338         7.2474 
 188   0.0000       0.267607         7.2820 
 189   0.0000       0.268260         7.2997 
 190   0.0000       0.270675         7.3654 
 191   0.0000       0.273537         7.4433 
 192   0.0000       0.276389         7.5209 
 193   0.0000       0.278023         7.5654 
 194   0.0000       0.280706         7.6384 
 195   0.0000       0.282155         7.6778 
 196   0.0000       0.284676         7.7464 
 197   0.0000       0.286603         7.7989 
 198   0.0000       0.288351         7.8464 
 199   0.0000       0.289789         7.8855 
 200   0.0000       0.291509         7.9324 
 201   0.0000       0.294024         8.0008 
 202   0.0000       0.296390         8.0652 
 203   0.0000       0.299767         8.1571 
 204   0.0000       0.300024         8.1641 
 205   0.0000       0.300894         8.1878 
 206   0.0000       0.304829         8.2948 
 207   0.0000       0.306008         8.3269 
 208   0.0000       0.309911         8.4331 
 209   0.0000       0.311760         8.4834 
 210   0.0000       0.315333         8.5807 
 211   0.0000       0.316644         8.6163 
 212   0.0000       0.318328         8.6622 
 213   0.0000       0.325035         8.8446 
 214   0.0000       0.325608         8.8603 
 215   0.0000       0.328027         8.9261 
 216   0.0000       0.330261         8.9869 
 217   0.0000       0.332883         9.0582 
 218   0.0000       0.336115         9.1461 
 219   0.0000       0.336795         9.1647 
 220   0.0000       0.337971         9.1967 
 221   0.0000       0.339434         9.2365 
 222   0.0000       0.342675         9.3247 
 223   0.0000       0.345554         9.4030 
 224   0.0000       0.348699         9.4886 
 225   0.0000       0.352086         9.5808 
 226   0.0000       0.354759         9.6535 
 227   0.0000       0.356388         9.6978 
 228   0.0000       0.357916         9.7394 
 229   0.0000       0.359375         9.7791 
 230   0.0000       0.363665         9.8958 
 231   0.0000       0.365296         9.9402 
 232   0.0000       0.368893        10.0381 
 233   0.0000       0.372363        10.1325 
 234   0.0000       0.373607        10.1664 
 235   0.0000       0.375992        10.2313 
 236   0.0000       0.380297        10.3484 
 237   0.0000       0.383147        10.4260 
 238   0.0000       0.385979        10.5030 
 239   0.0000       0.389337        10.5944 
 240   0.0000       0.391611        10.6563 
 241   0.0000       0.393841        10.7170 
 242   0.0000       0.396478        10.7887 
 243   0.0000       0.400574        10.9002 
 244   0.0000       0.405670        11.0388 
 245   0.0000       0.410338        11.1659 
 246   0.0000       0.411263        11.1910 
 247   0.0000       0.418379        11.3847 
 248   0.0000       0.418711        11.3937 
 249   0.0000       0.423675        11.5288 
 250   0.0000       0.425824        11.5873 
 251   0.0000       0.429050        11.6750 
 252   0.0000       0.431013        11.7285 
 253   0.0000       0.436399        11.8750 
 254   0.0000       0.439030        11.9466 
 255   0.0000       0.442150        12.0315 
 256   0.0000       0.446976        12.1628 
 257   0.0000       0.450542        12.2599 
 258   0.0000       0.451485        12.2855 
 259   0.0000       0.455221        12.3872 
 260   0.0000       0.460106        12.5201 
 261   0.0000       0.461368        12.5545 
 262   0.0000       0.462397        12.5825 
 263   0.0000       0.464361        12.6359 
 264   0.0000       0.473025        12.8717 
 265   0.0000       0.473907        12.8957 
 266   0.0000       0.476325        12.9615 
 267   0.0000       0.477978        13.0065 
 268   0.0000       0.484631        13.1875 
 269   0.0000       0.485322        13.2063 
 270   0.0000       0.488362        13.2890 
 271   0.0000       0.488721        13.2988 
 272   0.0000       0.495104        13.4725 
 273   0.0000       0.497320        13.5328 
 274   0.0000       0.498939        13.5768 
 275   0.0000       0.502396        13.6709 
 276   0.0000       0.503161        13.6917 
 277   0.0000       0.506384        13.7794 
 278   0.0000       0.512684        13.9508 
 279   0.0000       0.516925        14.0662 
 280   0.0000       0.518446        14.1076 
 281   0.0000       0.519817        14.1449 
 282   0.0000       0.521988        14.2040 
 283   0.0000       0.526936        14.3387 
 284   0.0000       0.528781        14.3889 
 285   0.0000       0.531281        14.4569 
 286   0.0000       0.535335        14.5672 
 287   0.0000       0.536856        14.6086 
 288   0.0000       0.541854        14.7446 
 289   0.0000       0.544531        14.8174 
 290   0.0000       0.545686        14.8489 
 291   0.0000       0.554247        15.0818 
 292   0.0000       0.558904        15.2085 
 293   0.0000       0.563155        15.3242 
 294   0.0000       0.564109        15.3502 
 295   0.0000       0.565169        15.3790 
 296   0.0000       0.570153        15.5147 
 297   0.0000       0.571527        15.5520 
 298   0.0000       0.577125        15.7044 
 299   0.0000       0.579478        15.7684 
 300   0.0000       0.582005        15.8372 
 301   0.0000       0.585194        15.9239 
 302   0.0000       0.587010        15.9733 
 303   0.0000       0.591572        16.0975 
 304   0.0000       0.592687        16.1278 
 305   0.0000       0.597795        16.2668 
 306   0.0000       0.599417        16.3110 
 307   0.0000       0.604042        16.4368 
 308   0.0000       0.608438        16.5564 
 309   0.0000       0.612577        16.6691 
 310   0.0000       0.615393        16.7457 
 311   0.0000       0.616268        16.7695 
 312   0.0000       0.617008        16.7896 
 313   0.0000       0.624830        17.0025 
 314   0.0000       0.625387        17.0176 
 315   0.0000       0.627754        17.0821 
 316   0.0000       0.634724        17.2717 
 317   0.0000       0.636738        17.3265 
 318   0.0000       0.638231        17.3671 
 319   0.0000       0.641745        17.4628 
 320   0.0000       0.643561        17.5122 
 321   0.0000       0.647514        17.6197 
 322   0.0000       0.651605        17.7311 
 323   0.0000       0.658090        17.9075 
 324   0.0000       0.661329        17.9957 
 325   0.0000       0.664497        18.0819 
 326   0.0000       0.666172        18.1275 
 327   0.0000       0.670256        18.2386 
 328   0.0000       0.672569        18.3015 
 329   0.0000       0.681719        18.5505 
 330   0.0000       0.682685        18.5768 
 331   0.0000       0.685816        18.6620 
 332   0.0000       0.689774        18.7697 
 333   0.0000       0.690382        18.7863 
 334   0.0000       0.699366        19.0307 
 335   0.0000       0.700785        19.0693 
 336   0.0000       0.702377        19.1126 
 337   0.0000       0.707137        19.2422 
 338   0.0000       0.710462        19.3327 
 339   0.0000       0.712662        19.3925 
 340   0.0000       0.715489        19.4694 
 341   0.0000       0.717948        19.5363 
 342   0.0000       0.723005        19.6740 
 343   0.0000       0.726360        19.7653 
 344   0.0000       0.729188        19.8422 
 345   0.0000       0.732880        19.9427 
 346   0.0000       0.733654        19.9637 
 347   0.0000       0.736628        20.0447 
 348   0.0000       0.737984        20.0816 
 349   0.0000       0.740506        20.1502 
 350   0.0000       0.745751        20.2929 
 351   0.0000       0.747360        20.3367 
 352   0.0000       0.748943        20.3798 
 353   0.0000       0.755839        20.5674 
 354   0.0000       0.760247        20.6874 
 355   0.0000       0.761403        20.7188 
 356   0.0000       0.762646        20.7527 
 357   0.0000       0.769730        20.9454 
 358   0.0000       0.772554        21.0223 
 359   0.0000       0.773856        21.0577 
 360   0.0000       0.779152        21.2018 
 361   0.0000       0.783767        21.3274 
 362   0.0000       0.785264        21.3681 
 363   0.0000       0.789433        21.4816 
 364   0.0000       0.790889        21.5212 
 365   0.0000       0.792257        21.5584 
 366   0.0000       0.797644        21.7050 
 367   0.0000       0.799470        21.7547 
 368   0.0000       0.805084        21.9075 
 369   0.0000       0.811744        22.0887 
 370   0.0000       0.814694        22.1690 
 371   0.0000       0.817827        22.2542 
 372   0.0000       0.821104        22.3434 
 373   0.0000       0.823542        22.4097 
 374   0.0000       0.826276        22.4841 
 375   0.0000       0.830882        22.6094 
 376   0.0000       0.832430        22.6516 
 377   0.0000       0.835676        22.7399 
 378   0.0000       0.837747        22.7963 
 379   0.0000       0.840997        22.8847 
 380   0.0000       0.845936        23.0191 
 381   0.0000       0.846984        23.0476 
 382   0.0000       0.848352        23.0848 
 383   0.0000       0.851325        23.1657 
 384   0.0000       0.856474        23.3058 
 385   0.0000       0.856934        23.3184 
 386   0.0000       0.860368        23.4118 
 387   0.0000       0.862609        23.4728 
 388   0.0000       0.864796        23.5323 
 389   0.0000       0.871254        23.7080 
 390   0.0000       0.873719        23.7751 
 391   0.0000       0.875618        23.8268 
 392   0.0000       0.877445        23.8765 
 393   0.0000       0.880589        23.9620 
 394   0.0000       0.882476        24.0134 
 395   0.0000       0.885296        24.0901 
 396   0.0000       0.887726        24.1563 
 397   0.0000       0.888294        24.1717 
 398   0.0000       0.894429        24.3386 
 399   0.0000       0.895484        24.3674 
 400   0.0000       0.898112        24.4389 
 401   0.0000       0.900680        24.5088 
 402   0.0000       0.902454        24.5570 
 403   0.0000       0.904049        24.6004 
 404   0.0000       0.907972        24.7072 
 405   0.0000       0.912300        24.8249 
 406   0.0000       0.913601        24.8604 
 407   0.0000       0.919313        25.0158 
 408   0.0000       0.920084        25.0368 
 409   0.0000       0.922536        25.1035 
 410   0.0000       0.923820        25.1384 
 411   0.0000       0.925269        25.1779 
 412   0.0000       0.930931        25.3319 
 413   0.0000       0.933900        25.4127 
 414   0.0000       0.936449        25.4821 
 415   0.0000       0.937818        25.5193 
 416   0.0000       0.941464        25.6185 
 417   0.0000       0.946162        25.7464 
 418   0.0000       0.949042        25.8248 
 419   0.0000       0.950586        25.8668 
 420   0.0000       0.954045        25.9609 
 421   0.0000       0.956609        26.0306 
 422   0.0000       0.959648        26.1134 
 423   0.0000       0.960502        26.1366 
 424   0.0000       0.966140        26.2900 
 425   0.0000       0.969918        26.3928 
 426   0.0000       0.972229        26.4557 
 427   0.0000       0.974395        26.5146 
 428   0.0000       0.982173        26.7263 
 429   0.0000       0.982751        26.7420 
 430   0.0000       0.987678        26.8761 
 431   0.0000       0.989624        26.9290 
 432   0.0000       0.994148        27.0521 
 433   0.0000       0.996716        27.1220 
 434   0.0000       0.997822        27.1521 
 435   0.0000       1.004383        27.3307 
 436   0.0000       1.006407        27.3857 
 437   0.0000       1.008065        27.4308 
 438   0.0000       1.011515        27.5247 
 439   0.0000       1.013333        27.5742 
 440   0.0000       1.014098        27.5950 
 441   0.0000       1.017305        27.6823 
 442   0.0000       1.020182        27.7606 
 443   0.0000       1.025326        27.9005 
 444   0.0000       1.026893        27.9432 
 445   0.0000       1.031664        28.0730 
 446   0.0000       1.032919        28.1072 
 447   0.0000       1.036150        28.1951 
 448   0.0000       1.042042        28.3554 
 449   0.0000       1.047476        28.5033 
 450   0.0000       1.049544        28.5595 
 451   0.0000       1.051405        28.6102 
 452   0.0000       1.054987        28.7077 
 453   0.0000       1.059722        28.8365 
 454   0.0000       1.060901        28.8686 
 455   0.0000       1.066471        29.0202 
 456   0.0000       1.067338        29.0437 
 457   0.0000       1.069723        29.1086 
 458   0.0000       1.072353        29.1802 
 459   0.0000       1.076176        29.2842 
 460   0.0000       1.083408        29.4810 
 461   0.0000       1.085497        29.5379 
 462   0.0000       1.086606        29.5681 
 463   0.0000       1.089860        29.6566 
 464   0.0000       1.094029        29.7701 
 465   0.0000       1.096894        29.8480 
 466   0.0000       1.097523        29.8651 
 467   0.0000       1.102003        29.9870 
 468   0.0000       1.105609        30.0852 
 469   0.0000       1.107911        30.1478 
 470   0.0000       1.110325        30.2135 
 471   0.0000       1.114477        30.3265 
 472   0.0000       1.118872        30.4461 
 473   0.0000       1.128444        30.7065 
 474   0.0000       1.130209        30.7545 
 475   0.0000       1.134476        30.8707 
 476   0.0000       1.135352        30.8945 
 477   0.0000       1.143386        31.1131 
 478   0.0000       1.146937        31.2098 
 479   0.0000       1.150010        31.2934 
 480   0.0000       1.152264        31.3547 
 481   0.0000       1.155330        31.4381 
 482   0.0000       1.156760        31.4770 
 483   0.0000       1.157537        31.4982 
 484   0.0000       1.162816        31.6418 
 485   0.0000       1.168312        31.7914 
 486   0.0000       1.171815        31.8867 
 487   0.0000       1.175450        31.9856 
 488   0.0000       1.180249        32.1162 
 489   0.0000       1.186483        32.2858 
 490   0.0000       1.188238        32.3336 
 491   0.0000       1.190533        32.3961 
 492   0.0000       1.192925        32.4612 
 493   0.0000       1.193651        32.4809 
 494   0.0000       1.195986        32.5444 
 495   0.0000       1.201800        32.7027 
 496   0.0000       1.202487        32.7213 
 497   0.0000       1.210613        32.9424 
 498   0.0000       1.213481        33.0205 
 499   0.0000       1.216596        33.1052 
 500   0.0000       1.221496        33.2386 
 501   0.0000       1.222163        33.2567 
 502   0.0000       1.224437        33.3186 
 503   0.0000       1.232915        33.5493 
 504   0.0000       1.234971        33.6053 
 505   0.0000       1.239015        33.7153 
 506   0.0000       1.241272        33.7767 
 507   0.0000       1.243723        33.8434 
 508   0.0000       1.245574        33.8938 
 509   0.0000       1.252393        34.0793 
 510   0.0000       1.256558        34.1927 
 511   0.0000       1.258317        34.2405 
 512   0.0000       1.262875        34.3646 
 513   0.0000       1.266699        34.4686 
 514   0.0000       1.271309        34.5941 
 515   0.0000       1.274250        34.6741 
 516   0.0000       1.279636        34.8207 
 517   0.0000       1.282869        34.9086 
 518   0.0000       1.285707        34.9859 
 519   0.0000       1.289015        35.0759 
 520   0.0000       1.293217        35.1902 
 521   0.0000       1.299068        35.3494 
 522   0.0000       1.299785        35.3690 
 523   0.0000       1.306745        35.5583 
 524   0.0000       1.308416        35.6038 
 525   0.0000       1.314008        35.7560 
 526   0.0000       1.314449        35.7680 
 527   0.0000       1.318940        35.8902 
 528   0.0000       1.322166        35.9780 
 529   0.0000       1.322560        35.9887 
 530   0.0000       1.323808        36.0226 
 531   0.0000       1.336328        36.3633 
 532   0.0000       1.336992        36.3814 
 533   0.0000       1.345117        36.6025 
 534   0.0000       1.346795        36.6482 
 535   0.0000       1.351188        36.7677 
 536   0.0000       1.353214        36.8228 
 537   0.0000       1.366561        37.1860 
 538   0.0000       1.369919        37.2774 
 539   0.0000       1.370747        37.2999 
 540   0.0000       1.377331        37.4791 
 541   0.0000       1.382867        37.6297 
 542   0.0000       1.383880        37.6573 
 543   0.0000       1.391533        37.8655 
 544   0.0000       1.392567        37.8937 
 545   0.0000       1.397528        38.0287 
 546   0.0000       1.404166        38.2093 
 547   0.0000       1.407796        38.3081 
 548   0.0000       1.411225        38.4014 
 549   0.0000       1.417731        38.5784 
 550   0.0000       1.421955        38.6933 
 551   0.0000       1.427111        38.8337 
 552   0.0000       1.432673        38.9850 
 553   0.0000       1.433801        39.0157 
 554   0.0000       1.436554        39.0906 
 555   0.0000       1.440859        39.2078 
 556   0.0000       1.446868        39.3713 
 557   0.0000       1.449728        39.4491 
 558   0.0000       1.452921        39.5360 
 559   0.0000       1.459565        39.7168 
 560   0.0000       1.462026        39.7837 
 561   0.0000       1.466297        39.9000 
 562   0.0000       1.468009        39.9466 
 563   0.0000       1.472391        40.0658 
 564   0.0000       1.474559        40.1248 
 565   0.0000       1.477879        40.2151 
 566   0.0000       1.481324        40.3089 
 567   0.0000       1.483573        40.3701 
 568   0.0000       1.486314        40.4447 
 569   0.0000       1.490351        40.5545 
 570   0.0000       1.497123        40.7388 
 571   0.0000       1.500618        40.8339 
 572   0.0000       1.504835        40.9486 
 573   0.0000       1.510461        41.1017 
 574   0.0000       1.513757        41.1914 
 575   0.0000       1.518379        41.3172 
 576   0.0000       1.525630        41.5145 
 577   0.0000       1.529425        41.6178 
 578   0.0000       1.531541        41.6754 
 579   0.0000       1.536469        41.8094 
 580   0.0000       1.536977        41.8233 
 581   0.0000       1.545061        42.0433 
 582   0.0000       1.546908        42.0935 
 583   0.0000       1.553976        42.2858 
 584   0.0000       1.556374        42.3511 
 585   0.0000       1.557832        42.3908 
 586   0.0000       1.560244        42.4564 
 587   0.0000       1.562988        42.5311 
 588   0.0000       1.569796        42.7163 
 589   0.0000       1.574377        42.8410 
 590   0.0000       1.579065        42.9685 
 591   0.0000       1.582186        43.0535 
 592   0.0000       1.587511        43.1984 
 593   0.0000       1.589796        43.2605 
 594   0.0000       1.597582        43.4724 
 595   0.0000       1.601666        43.5835 
 596   0.0000       1.606859        43.7249 
 597   0.0000       1.608595        43.7721 
 598   0.0000       1.611546        43.8524 
 599   0.0000       1.614722        43.9388 
 600   0.0000       1.617943        44.0265 
 601   0.0000       1.620383        44.0929 
 602   0.0000       1.624338        44.2005 
 603   0.0000       1.629551        44.3423 
 604   0.0000       1.634613        44.4801 
 605   0.0000       1.638433        44.5840 
 606   0.0000       1.643242        44.7149 
 607   0.0000       1.647627        44.8342 
 608   0.0000       1.651464        44.9386 
 609   0.0000       1.661389        45.2087 
 610   0.0000       1.662977        45.2519 
 611   0.0000       1.668188        45.3937 
 612   0.0000       1.669684        45.4344 
 613   0.0000       1.670721        45.4626 
 614   0.0000       1.675409        45.5902 
 615   0.0000       1.681614        45.7591 
 616   0.0000       1.684169        45.8286 
 617   0.0000       1.688395        45.9436 
 618   0.0000       1.692811        46.0637 
 619   0.0000       1.699942        46.2578 
 620   0.0000       1.700874        46.2831 
 621   0.0000       1.707017        46.4503 
 622   0.0000       1.711770        46.5796 
 623   0.0000       1.718159        46.7535 
 624   0.0000       1.720522        46.8178 
 625   0.0000       1.723476        46.8982 
 626   0.0000       1.725058        46.9412 
 627   0.0000       1.726364        46.9767 
 628   0.0000       1.729407        47.0596 
 629   0.0000       1.730886        47.0998 
 630   0.0000       1.739044        47.3218 
 631   0.0000       1.741820        47.3973 
 632   0.0000       1.748840        47.5884 
 633   0.0000       1.751920        47.6722 
 634   0.0000       1.755637        47.7733 
 635   0.0000       1.762093        47.9490 
 636   0.0000       1.764629        48.0180 
 637   0.0000       1.772339        48.2278 
 638   0.0000       1.773732        48.2657 
 639   0.0000       1.778586        48.3978 
 640   0.0000       1.781840        48.4863 
 641   0.0000       1.790200        48.7138 
 642   0.0000       1.792533        48.7773 
 643   0.0000       1.798843        48.9490 
 644   0.0000       1.799430        48.9650 
 645   0.0000       1.804291        49.0972 
 646   0.0000       1.810223        49.2587 
 647   0.0000       1.812134        49.3107 
 648   0.0000       1.815634        49.4059 
 649   0.0000       1.820782        49.5460 
 650   0.0000       1.826665        49.7061 
 651   0.0000       1.830909        49.8216 
 652   0.0000       1.832839        49.8741 
 653   0.0000       1.837469        50.0001 
 654   0.0000       1.840394        50.0797 
 655   0.0000       1.847838        50.2822 
 656   0.0000       1.852630        50.4126 
 657   0.0000       1.856272        50.5117 
 658   0.0000       1.861232        50.6467 
 659   0.0000       1.864323        50.7308 
 660   0.0000       1.865036        50.7502 
 661   0.0000       1.869121        50.8614 
 662   0.0000       1.872666        50.9578 
 663   0.0000       1.879777        51.1513 
 664   0.0000       1.881547        51.1995 
 665   0.0000       1.884711        51.2856 
 666   0.0000       1.889755        51.4229 
 667   0.0000       1.893836        51.5339 
 668   0.0000       1.895099        51.5683 
 669   0.0000       1.898807        51.6692 
 670   0.0000       1.902100        51.7588 
 671   0.0000       1.904143        51.8144 
 672   0.0000       1.911581        52.0168 
 673   0.0000       1.913969        52.0817 
 674   0.0000       1.916148        52.1410 
 675   0.0000       1.924303        52.3629 
 676   0.0000       1.926107        52.4120 
 677   0.0000       1.929680        52.5093 
 678   0.0000       1.931470        52.5580 
 679   0.0000       1.936058        52.6828 
 680   0.0000       1.937869        52.7321 
 681   0.0000       1.942745        52.8648 
 682   0.0000       1.944636        52.9162 
 683   0.0000       1.949834        53.0577 
 684   0.0000       1.951154        53.0936 
 685   0.0000       1.955714        53.2177 
 686   0.0000       1.962158        53.3930 
 687   0.0000       1.965055        53.4719 
 688   0.0000       1.965638        53.4877 
 689   0.0000       1.972646        53.6784 
 690   0.0000       1.975097        53.7451 
 691   0.0000       1.976521        53.7839 
 692   0.0000       1.982201        53.9384 
 693   0.0000       1.984235        53.9938 
 694   0.0000       1.987030        54.0698 
 695   0.0000       1.989987        54.1503 
 696   0.0000       1.993544        54.2471 
 697   0.0000       1.997028        54.3419 
 698   0.0000       2.000345        54.4322 
 699   0.0000       2.002574        54.4928 
 700   0.0000       2.006968        54.6124 
 701   0.0000       2.011394        54.7328 
 702   0.0000       2.013780        54.7977 
 703   0.0000       2.016552        54.8732 
 704   0.0000       2.020905        54.9916 
 705   0.0000       2.023397        55.0594 
 706   0.0000       2.030375        55.2493 
 707   0.0000       2.032130        55.2971 
 708   0.0000       2.038147        55.4608 
 709   0.0000       2.038801        55.4786 
 710   0.0000       2.044394        55.6308 
 711   0.0000       2.047291        55.7096 
 712   0.0000       2.048318        55.7376 
 713   0.0000       2.050995        55.8104 
 714   0.0000       2.053404        55.8760 
 715   0.0000       2.056187        55.9517 
 716   0.0000       2.061569        56.0981 
 717   0.0000       2.065162        56.1959 
 718   0.0000       2.067560        56.2612 
 719   0.0000       2.074248        56.4432 
 720   0.0000       2.078304        56.5535 
 721   0.0000       2.082435        56.6659 
 722   0.0000       2.086918        56.7879 
 723   0.0000       2.090819        56.8941 
 724   0.0000       2.095377        57.0181 
 725   0.0000       2.097553        57.0773 
 726   0.0000       2.100263        57.1511 
 727   0.0000       2.104631        57.2699 
 728   0.0000       2.107275        57.3419 
 729   0.0000       2.107843        57.3573 
 730   0.0000       2.116217        57.5852 
 731   0.0000       2.118301        57.6419 
 732   0.0000       2.122443        57.7546 
 733   0.0000       2.123372        57.7799 
 734   0.0000       2.126719        57.8710 
 735   0.0000       2.131816        58.0097 
 736   0.0000       2.136817        58.1457 
 737   0.0000       2.138279        58.1855 
 738   0.0000       2.139975        58.2317 
 739   0.0000       2.144182        58.3462 
 740   0.0000       2.147251        58.4297 
 741   0.0000       2.149547        58.4921 
 742   0.0000       2.153037        58.5871 
 743   0.0000       2.155713        58.6599 
 744   0.0000       2.160652        58.7943 
 745   0.0000       2.164080        58.8876 
 746   0.0000       2.165962        58.9388 
 747   0.0000       2.170117        59.0519 
 748   0.0000       2.173156        59.1346 
 749   0.0000       2.174976        59.1841 
 750   0.0000       2.179252        59.3004 
 751   0.0000       2.181044        59.3492 
 752   0.0000       2.188264        59.5457 
 753   0.0000       2.191845        59.6431 
 754   0.0000       2.194609        59.7183 
 755   0.0000       2.196260        59.7633 
 756   0.0000       2.198235        59.8170 
 757   0.0000       2.201159        59.8966 
 758   0.0000       2.206503        60.0420 
 759   0.0000       2.206960        60.0544 
 760   0.0000       2.208380        60.0931 
 761   0.0000       2.213049        60.2201 
 762   0.0000       2.217995        60.3547 
 763   0.0000       2.218957        60.3809 
 764   0.0000       2.226589        60.5886 
 765   0.0000       2.229316        60.6628 
 766   0.0000       2.232167        60.7404 
 767   0.0000       2.232794        60.7574 
 768   0.0000       2.235752        60.8379 
 769   0.0000       2.237224        60.8780 
 770   0.0000       2.240781        60.9748 
 771   0.0000       2.243277        61.0427 
 772   0.0000       2.251550        61.2678 
 773   0.0000       2.254615        61.3512 
 774   0.0000       2.256542        61.4036 
 775   0.0000       2.258311        61.4518 
 776   0.0000       2.261025        61.5256 
 777   0.0000       2.264095        61.6092 
 778   0.0000       2.269018        61.7431 
 779   0.0000       2.271642        61.8145 
 780   0.0000       2.276268        61.9404 
 781   0.0000       2.276963        61.9593 
 782   0.0000       2.279527        62.0291 
 783   0.0000       2.281898        62.0936 
 784   0.0000       2.286333        62.2143 
 785   0.0000       2.289908        62.3116 
 786   0.0000       2.291772        62.3623 
 787   0.0000       2.298302        62.5400 
 788   0.0000       2.299692        62.5778 
 789   0.0000       2.301118        62.6166 
 790   0.0000       2.303221        62.6738 
 791   0.0000       2.308248        62.8106 
 792   0.0000       2.313193        62.9452 
 793   0.0000       2.315517        63.0084 
 794   0.0000       2.320771        63.1514 
 795   0.0000       2.323883        63.2361 
 796   0.0000       2.324993        63.2663 
 797   0.0000       2.330836        63.4253 
 798   0.0000       2.332210        63.4627 
 799   0.0000       2.334419        63.5228 
 800   0.0000       2.338166        63.6247 
 801   0.0000       2.345157        63.8150 
 802   0.0000       2.349896        63.9439 
 803   0.0000       2.351546        63.9888 
 804   0.0000       2.355047        64.0841 
 805   0.0000       2.357964        64.1635 
 806   0.0000       2.359667        64.2098 
 807   0.0000       2.360116        64.2220 
 808   0.0000       2.366384        64.3926 
 809   0.0000       2.370743        64.5112 
 810   0.0000       2.374925        64.6250 
 811   0.0000       2.378231        64.7150 
 812   0.0000       2.380307        64.7714 
 813   0.0000       2.381760        64.8110 
 814   0.0000       2.388207        64.9864 
 815   0.0000       2.390003        65.0353 
 816   0.0000       2.394004        65.1442 
 817   0.0000       2.395329        65.1802 
 818   0.0000       2.397515        65.2397 
 819   0.0000       2.403393        65.3997 
 820   0.0000       2.407500        65.5114 
 821   0.0000       2.412030        65.6347 
 822   0.0000       2.412785        65.6552 
 823   0.0000       2.417131        65.7735 
 824   0.0000       2.420823        65.8740 
 825   0.0000       2.422437        65.9179 
 826   0.0000       2.425850        66.0107 
 827   0.0000       2.431216        66.1567 
 828   0.0000       2.432702        66.1972 
 829   0.0000       2.436062        66.2886 
 830   0.0000       2.438419        66.3528 
 831   0.0000       2.445383        66.5422 
 832   0.0000       2.451120        66.6984 
 833   0.0000       2.455311        66.8124 
 834   0.0000       2.458722        66.9052 
 835   0.0000       2.460955        66.9660 
 836   0.0000       2.464294        67.0569 
 837   0.0000       2.469087        67.1873 
 838   0.0000       2.474218        67.3269 
 839   0.0000       2.476548        67.3903 
 840   0.0000       2.479229        67.4632 
 841   0.0000       2.481285        67.5192 
 842   0.0000       2.484395        67.6038 
 843   0.0000       2.486669        67.6657 
 844   0.0000       2.487636        67.6920 
 845   0.0000       2.490119        67.7596 
 846   0.0000       2.496117        67.9228 
 847   0.0000       2.497798        67.9685 
 848   0.0000       2.500512        68.0424 
 849   0.0000       2.507966        68.2452 
 850   0.0000       2.513159        68.3865 
 851   0.0000       2.513989        68.4091 
 852   0.0000       2.516788        68.4853 
 853   0.0000       2.519337        68.5546 
 854   0.0000       2.522073        68.6291 
 855   0.0000       2.522635        68.6444 
 856   0.0000       2.525137        68.7125 
 857   0.0000       2.533278        68.9340 
 858   0.0000       2.538911        69.0873 
 859   0.0000       2.540475        69.1298 
 860   0.0000       2.541607        69.1607 
 861   0.0000       2.546522        69.2944 
 862   0.0000       2.548328        69.3435 
 863   0.0000       2.550746        69.4093 
 864   0.0000       2.554214        69.5037 
 865   0.0000       2.561304        69.6966 
 866   0.0000       2.564805        69.7919 
 867   0.0000       2.568462        69.8914 
 868   0.0000       2.571867        69.9841 
 869   0.0000       2.575865        70.0928 
 870   0.0000       2.577716        70.1432 
 871   0.0000       2.580804        70.2273 
 872   0.0000       2.584279        70.3218 
 873   0.0000       2.586587        70.3846 
 874   0.0000       2.592280        70.5395 
 875   0.0000       2.593288        70.5670 
 876   0.0000       2.597285        70.6757 
 877   0.0000       2.600414        70.7609 
 878   0.0000       2.605671        70.9039 
 879   0.0000       2.606395        70.9236 
 880   0.0000       2.612501        71.0898 
 881   0.0000       2.618379        71.2497 
 882   0.0000       2.622041        71.3494 
 883   0.0000       2.623785        71.3968 
 884   0.0000       2.627962        71.5105 
 885   0.0000       2.630899        71.5904 
 886   0.0000       2.632652        71.6381 
 887   0.0000       2.638087        71.7860 
 888   0.0000       2.641636        71.8826 
 889   0.0000       2.644627        71.9640 
 890   0.0000       2.647013        72.0289 
 891   0.0000       2.648062        72.0574 
 892   0.0000       2.656405        72.2844 
 893   0.0000       2.658362        72.3377 
 894   0.0000       2.662803        72.4585 
 895   0.0000       2.666004        72.5457 
 896   0.0000       2.668490        72.6133 
 897   0.0000       2.673179        72.7409 
 898   0.0000       2.675816        72.8127 
 899   0.0000       2.677372        72.8550 
 900   0.0000       2.681914        72.9786 
 901   0.0000       2.684299        73.0435 
 902   0.0000       2.686720        73.1094 
 903   0.0000       2.690475        73.2116 
 904   0.0000       2.694296        73.3155 
 905   0.0000       2.698902        73.4408 
 906   0.0000       2.701922        73.5230 
 907   0.0000       2.705801        73.6286 
 908   0.0000       2.711336        73.7792 
 909   0.0000       2.712144        73.8012 
 910   0.0000       2.713904        73.8491 
 911   0.0000       2.717417        73.9447 
 912   0.0000       2.720315        74.0235 
 913   0.0000       2.724197        74.1292 
 914   0.0000       2.728503        74.2463 
 915   0.0000       2.732461        74.3540 
 916   0.0000       2.736032        74.4512 
 917   0.0000       2.740118        74.5624 
 918   0.0000       2.742250        74.6204 
 919   0.0000       2.744297        74.6761 
 920   0.0000       2.749261        74.8112 
 921   0.0000       2.752319        74.8944 
 922   0.0000       2.754769        74.9611 
 923   0.0000       2.758022        75.0496 
 924   0.0000       2.759897        75.1006 
 925   0.0000       2.767818        75.3161 
 926   0.0000       2.770992        75.4025 
 927   0.0000       2.772897        75.4544 
 928   0.0000       2.777186        75.5711 
 929   0.0000       2.781216        75.6807 
 930   0.0000       2.784025        75.7572 
 931   0.0000       2.785820        75.8060 
 932   0.0000       2.788467        75.8780 
 933   0.0000       2.792215        75.9800 
 934   0.0000       2.797187        76.1153 
 935   0.0000       2.803039        76.2746 
 936   0.0000       2.805699        76.3469 
 937   0.0000       2.808961        76.4357 
 938   0.0000       2.810873        76.4877 
 939   0.0000       2.814777        76.5940 
 940   0.0000       2.816348        76.6367 
 941   0.0000       2.818525        76.6960 
 942   0.0000       2.823203        76.8232 
 943   0.0000       2.827247        76.9333 
 944   0.0000       2.827976        76.9531 
 945   0.0000       2.834748        77.1374 
 946   0.0000       2.838239        77.2324 
 947   0.0000       2.843758        77.3826 
 948   0.0000       2.845955        77.4424 
 949   0.0000       2.854373        77.6714 
 950   0.0000       2.856052        77.7171 
 951   0.0000       2.859227        77.8035 
 952   0.0000       2.860367        77.8345 
 953   0.0000       2.865459        77.9731 
 954   0.0000       2.867994        78.0421 
 955   0.0000       2.872543        78.1659 
 956   0.0000       2.877103        78.2900 
 957   0.0000       2.883423        78.4619 
 958   0.0000       2.885207        78.5105 
 959   0.0000       2.888436        78.5984 
 960   0.0000       2.889532        78.6282 
 961   0.0000       2.895261        78.7841 
 962   0.0000       2.897011        78.8317 
 963   0.0000       2.900401        78.9239 
 964   0.0000       2.901670        78.9585 
 965   0.0000       2.905495        79.0625 
 966   0.0000       2.910153        79.1893 
 967   0.0000       2.915283        79.3289 
 968   0.0000       2.917986        79.4024 
 969   0.0000       2.924475        79.5790 
 970   0.0000       2.926652        79.6383 
 971   0.0000       2.928348        79.6844 
 972   0.0000       2.931384        79.7670 
 973   0.0000       2.940141        80.0053 
 974   0.0000       2.944697        80.1293 
 975   0.0000       2.948786        80.2405 
 976   0.0000       2.948961        80.2453 
 977   0.0000       2.956139        80.4406 
 978   0.0000       2.959430        80.5302 
 979   0.0000       2.961569        80.5884 
 980   0.0000       2.963637        80.6447 
 981   0.0000       2.965976        80.7083 
 982   0.0000       2.970234        80.8242 
 983   0.0000       2.972568        80.8877 
 984   0.0000       2.976525        80.9954 
 985   0.0000       2.986646        81.2708 
 986   0.0000       2.989228        81.3410 
 987   0.0000       2.992705        81.4356 
 988   0.0000       2.995227        81.5043 
 989   0.0000       3.003327        81.7247 
 990   0.0000       3.008169        81.8564 
 991   0.0000       3.012452        81.9730 
 992   0.0000       3.014520        82.0293 
 993   0.0000       3.017425        82.1083 
 994   0.0000       3.024848        82.3103 
 995   0.0000       3.030008        82.4507 
 996   0.0000       3.032111        82.5079 
 997   0.0000       3.033670        82.5504 
 998   0.0000       3.039339        82.7046 
 999   0.0000       3.044441        82.8434 
 1000   0.0000       3.046205        82.8914 
 1001   0.0000       3.050672        83.0130 
 1002   0.0000       3.055397        83.1416 
 1003   0.0000       3.059579        83.2554 
 1004   0.0000       3.063371        83.3586 
 1005   0.0000       3.065124        83.4063 
 1006   0.0000       3.069758        83.5324 
 1007   0.0000       3.071960        83.5923 
 1008   0.0000       3.076393        83.7129 
 1009   0.0000       3.079705        83.8030 
 1010   0.0000       3.086226        83.9805 
 1011   0.0000       3.090075        84.0852 
 1012   0.0000       3.095589        84.2352 
 1013   0.0000       3.097805        84.2955 
 1014   0.0000       3.101877        84.4064 
 1015   0.0000       3.106858        84.5419 
 1016   0.0000       3.114157        84.7405 
 1017   0.0000       3.116565        84.8061 
 1018   0.0000       3.120316        84.9081 
 1019   0.0000       3.125987        85.0624 
 1020   0.0000       3.131152        85.2030 
 1021   0.0000       3.134242        85.2871 
 1022   0.0000       3.135676        85.3261 
 1023   0.0000       3.136783        85.3562 
 1024   0.0000       3.148387        85.6720 
 1025   0.0000       3.149380        85.6990 
 1026   0.0000       3.153000        85.7975 
 1027   0.0000       3.156649        85.8968 
 1028   0.0000       3.160679        86.0064 
 1029   0.0000       3.167470        86.1912 
 1030   0.0000       3.169292        86.2408 
 1031   0.0000       3.176929        86.4486 
 1032   0.0000       3.181113        86.5625 
 1033   0.0000       3.184321        86.6498 
 1034   0.0000       3.188879        86.7738 
 1035   0.0000       3.195189        86.9455 
 1036   0.0000       3.196503        86.9813 
 1037   0.0000       3.200305        87.0847 
 1038   0.0000       3.207625        87.2839 
 1039   0.0000       3.209423        87.3328 
 1040   0.0000       3.215300        87.4927 
 1041   0.0000       3.216632        87.5290 
 1042   0.0000       3.224989        87.7564 
 1043   0.0000       3.229190        87.8707 
 1044   0.0000       3.233541        87.9891 
 1045   0.0000       3.236278        88.0636 
 1046   0.0000       3.239906        88.1623 
 1047   0.0000       3.249621        88.4267 
 1048   0.0000       3.259320        88.6906 
 1049   0.0000       3.264848        88.8410 
 1050   0.0000       3.268018        88.9273 
 1051   0.0000       3.270800        89.0030 
 1052   0.0000       3.276338        89.1537 
 1053   0.0000       3.281957        89.3066 
 1054   0.0000       3.284549        89.3771 
 1055   0.0000       3.288690        89.4898 
 1056   0.0000       3.293659        89.6250 
 1057   0.0000       3.297552        89.7310 
 1058   0.0000       3.300830        89.8202 
 1059   0.0000       3.305292        89.9416 
 1060   0.0000       3.312884        90.1482 
 1061   0.0000       3.315121        90.2090 
 1062   0.0000       3.322361        90.4060 
 1063   0.0000       3.326766        90.5259 
 1064   0.0000       3.334166        90.7273 
 1065   0.0000       3.337283        90.8121 
 1066   0.0000       3.340160        90.8904 
 1067   0.0000       3.344161        90.9993 
 1068   0.0000       3.345492        91.0355 
 1069   0.0000       3.351612        91.2020 
 1070   0.0000       3.355224        91.3003 
 1071   0.0000       3.358890        91.4000 
 1072   0.0000       3.363096        91.5145 
 1073   0.0000       3.366627        91.6106 
 1074   0.0000       3.374761        91.8319 
 1075   0.0000       3.377356        91.9025 
 1076   0.0000       3.381505        92.0154 
 1077   0.0000       3.383859        92.0795 
 1078   0.0000       3.389417        92.2307 
 1079   0.0000       3.394609        92.3720 
 1080   0.0000       3.398039        92.4653 
 1081   0.0000       3.399950        92.5173 
 1082   0.0000       3.409483        92.7767 
 1083   0.0000       3.411703        92.8371 
 1084   0.0000       3.412565        92.8606 
 1085   0.0000       3.415280        92.9345 
 1086   0.0000       3.416640        92.9715 
 1087   0.0000       3.424298        93.1799 
 1088   0.0000       3.431406        93.3733 
 1089   0.0000       3.433488        93.4299 
 1090   0.0000       3.441667        93.6525 
 1091   0.0000       3.444138        93.7198 
 1092   0.0000       3.452888        93.9579 
 1093   0.0000       3.453854        93.9841 
 1094   0.0000       3.457149        94.0738 
 1095   0.0000       3.458212        94.1027 
 1096   0.0000       3.461364        94.1885 
 1097   0.0000       3.468245        94.3758 
 1098   0.0000       3.469475        94.4092 
 1099   0.0000       3.476628        94.6039 
 1100   0.0000       3.477222        94.6200 
 1101   0.0000       3.481380        94.7332 
 1102   0.0000       3.488048        94.9146 
 1103   0.0000       3.490940        94.9933 
 1104   0.0000       3.493525        95.0636 
 1105   0.0000       3.498354        95.1950 
 1106   0.0000       3.504111        95.3517 
 1107   0.0000       3.506146        95.4071 
 1108   0.0000       3.510720        95.5315 
 1109   0.0000       3.515178        95.6529 
 1110   0.0000       3.517013        95.7028 
 1111   0.0000       3.520888        95.8082 
 1112   0.0000       3.524479        95.9060 
 1113   0.0000       3.529323        96.0378 
 1114   0.0000       3.531917        96.1083 
 1115   0.0000       3.536136        96.2232 
 1116   0.0000       3.539401        96.3120 
 1117   0.0000       3.549893        96.5975 
 1118   0.0000       3.551815        96.6498 
 1119   0.0000       3.553961        96.7082 
 1120   0.0000       3.556344        96.7730 
 1121   0.0000       3.560163        96.8770 
 1122   0.0000       3.560610        96.8891 
 1123   0.0000       3.572345        97.2085 
 1124   0.0000       3.576644        97.3254 
 1125   0.0000       3.580499        97.4303 
 1126   0.0000       3.584772        97.5466 
 1127   0.0000       3.588757        97.6550 
 1128   0.0000       3.593691        97.7893 
 1129   0.0000       3.597190        97.8845 
 1130   0.0000       3.599035        97.9347 
 1131   0.0000       3.606208        98.1299 
 1132   0.0000       3.606891        98.1485 
 1133   0.0000       3.610631        98.2503 
 1134   0.0000       3.616828        98.4189 
 1135   0.0000       3.623981        98.6135 
 1136   0.0000       3.630003        98.7774 
 1137   0.0000       3.634767        98.9070 
 1138   0.0000       3.640650        99.0671 
 1139   0.0000       3.646322        99.2215 
 1140   0.0000       3.650338        99.3307 
 1141   0.0000       3.652094        99.3785 
 1142   0.0000       3.660232        99.6000 
 1143   0.0000       3.664668        99.7207 
 1144   0.0000       3.665338        99.7389 
 1145   0.0000       3.671220        99.8990 
 1146   0.0000       3.675543       100.0166 
 1147   0.0000       3.680157       100.1422 
 1148   0.0000       3.685870       100.2976 
 1149   0.0000       3.688963       100.3818 
 1150   0.0000       3.698349       100.6372 
 1151   0.0000       3.704624       100.8079 
 1152   0.0000       3.711616       100.9982 
 1153   0.0000       3.713811       101.0579 
 1154   0.0000       3.720939       101.2519 
 1155   0.0000       3.723296       101.3160 
 1156   0.0000       3.732039       101.5539 
 1157   0.0000       3.735275       101.6420 
 1158   0.0000       3.740704       101.7897 
 1159   0.0000       3.750002       102.0427 
 1160   0.0000       3.754330       102.1605 
 1161   0.0000       3.762946       102.3950 
 1162   0.0000       3.765440       102.4628 
 1163   0.0000       3.773548       102.6835 
 1164   0.0000       3.776695       102.7691 
 1165   0.0000       3.784608       102.9844 
 1166   0.0000       3.788372       103.0869 
 1167   0.0000       3.791464       103.1710 
 1168   0.0000       3.797799       103.3434 
 1169   0.0000       3.809027       103.6489 
 1170   0.0000       3.814031       103.7851 
 1171   0.0000       3.818259       103.9001 
 1172   0.0000       3.825101       104.0863 
 1173   0.0000       3.830519       104.2337 
 1174   0.0000       3.842759       104.5668 
 1175   0.0000       3.843080       104.5755 
 1176   0.0000       3.847266       104.6894 
 1177   0.0000       3.850436       104.7757 
 1178   0.0000       3.859016       105.0092 
 1179   0.0000       3.860691       105.0547 
 1180   0.0000       3.866170       105.2038 
 1181   0.0000       3.869219       105.2868 
 1182   0.0000       3.875442       105.4561 
 1183   0.0000       3.880405       105.5912 
 1184   0.0000       3.883785       105.6831 
 1185   0.0000       3.894465       105.9738 
 1186   0.0000       3.899352       106.1068 
 1187   0.0000       3.902950       106.2047 
 1188   0.0000       3.906073       106.2896 
 1189   0.0000       3.909381       106.3797 
 1190   0.0000       3.918380       106.6245 
 1191   0.0000       3.922556       106.7382 
 1192   0.0000       3.931026       106.9687 
 1193   0.0000       3.934868       107.0732 
 1194   0.0000       3.936420       107.1154 
 1195   0.0000       3.937214       107.1370 
 1196   0.0000       3.944825       107.3441 
 1197   0.0000       3.946382       107.3865 
 1198   0.0000       3.956830       107.6708 
 1199   0.0000       3.963435       107.8505 
 1200   0.0000       3.966827       107.9429 
 1201   0.0000       3.971024       108.0571 
 1202   0.0000       3.978996       108.2740 
 1203   0.0000       3.980049       108.3026 
 1204   0.0000       3.985490       108.4507 
 1205   0.0000       3.992362       108.6377 
 1206   0.0000       3.996094       108.7392 
 1207   0.0000       4.000380       108.8559 
 1208   0.0000       4.008472       109.0761 
 1209   0.0000       4.015891       109.2779 
 1210   0.0000       4.019400       109.3734 
 1211   0.0000       4.022166       109.4487 
 1212   0.0000       4.036081       109.8273 
 1213   0.0000       4.041467       109.9739 
 1214   0.0000       4.043507       110.0294 
 1215   0.0000       4.050234       110.2125 
 1216   0.0000       4.054430       110.3267 
 1217   0.0000       4.062588       110.5486 
 1218   0.0000       4.065432       110.6260 
 1219   0.0000       4.067864       110.6922 
 1220   0.0000       4.075107       110.8893 
 1221   0.0000       4.077391       110.9514 
 1222   0.0000       4.085538       111.1731 
 1223   0.0000       4.088864       111.2637 
 1224   0.0000       4.096106       111.4607 
 1225   0.0000       4.097469       111.4978 
 1226   0.0000       4.105574       111.7183 
 1227   0.0000       4.112002       111.8933 
 1228   0.0000       4.118028       112.0572 
 1229   0.0000       4.121179       112.1430 
 1230   0.0000       4.129152       112.3599 
 1231   0.0000       4.131006       112.4104 
 1232   0.0000       4.140553       112.6702 
 1233   0.0000       4.150507       112.9410 
 1234   0.0000       4.156287       113.0983 
 1235   0.0000       4.163316       113.2896 
 1236   0.0000       4.164901       113.3327 
 1237   0.0000       4.171894       113.5230 
 1238   0.0000       4.176618       113.6515 
 1239   0.0000       4.181330       113.7798 
 1240   0.0000       4.187498       113.9476 
 1241   0.0000       4.193624       114.1143 
 1242   0.0000       4.201479       114.3281 
 1243   0.0000       4.202392       114.3529 
 1244   0.0000       4.211901       114.6116 
 1245   0.0000       4.223165       114.9182 
 1246   0.0000       4.237252       115.3015 
 1247   0.0000       4.246079       115.5417 
 1248   0.0000       4.251775       115.6967 
 1249   0.0000       4.259339       115.9025 
 1250   0.0000       4.266091       116.0862 
 1251   0.0000       4.279359       116.4473 
 1252   0.0000       4.290737       116.7569 
 1253   0.0000       4.295183       116.8779 
 1254   0.0000       4.302853       117.0866 
 1255   0.0000       4.310929       117.3063 
 1256   0.0000       4.318664       117.5168 
 1257   0.0000       4.322914       117.6325 
 1258   0.0000       4.330286       117.8331 
 1259   0.0000       4.336466       118.0012 
 1260   0.0000       4.339672       118.0885 
 1261   0.0000       4.350090       118.3720 
 1262   0.0000       4.360081       118.6438 
 1263   0.0000       4.365829       118.8002 
 1264   0.0000       4.385101       119.3247 
 1265   0.0000       4.403718       119.8313 
 1266   0.0000       4.410024       120.0029 
 1267   0.0000       4.433629       120.6452 
 1268   0.0000       4.435851       120.7056 
 1269   0.0000       4.454081       121.2017 
 1270   0.0000       4.458158       121.3126 
 1271   0.0000       4.474308       121.7521 
 1272   0.0000       4.483868       122.0122 
 1273   0.0000       4.484483       122.0290 
 1274   0.0000       4.498653       122.4146 
 1275   0.0000       4.502993       122.5327 
 1276   0.0000       4.510516       122.7374 
 1277   0.0000       4.515891       122.8836 
 1278   0.0000       4.521364       123.0326 
 1279   0.0000       4.526263       123.1659 
 1280   0.0000       4.531499       123.3083 
 1281   0.0000       4.546318       123.7116 
 1282   0.0000       4.555876       123.9717 
 1283   0.0000       4.559724       124.0764 
 1284   0.0000       4.562764       124.1591 
 1285   0.0000       4.573624       124.4546 
 1286   0.0000       4.586150       124.7955 
 1287   0.0000       4.591472       124.9403 
 1288   0.0000       4.600147       125.1764 
 1289   0.0000       4.614085       125.5556 
 1290   0.0000       4.626827       125.9024 
 1291   0.0000       4.641317       126.2967 
 1292   0.0000       4.645154       126.4011 
 1293   0.0000       4.647527       126.4656 
 1294   0.0000       4.654845       126.6648 
 1295   0.0000       4.667411       127.0067 
 1296   0.0000       4.671528       127.1187 
 1297   0.0000       4.692141       127.6797 
 1298   0.0000       4.698383       127.8495 
 1299   0.0000       4.700304       127.9018 
 1300   0.0000       4.711256       128.1998 
 1301   0.0000       4.722326       128.5010 
 1302   0.0000       4.726426       128.6126 
 1303   0.0000       4.732638       128.7816 
 1304   0.0000       4.746400       129.1561 
 1305   0.0000       4.751136       129.2850 
 1306   0.0000       4.753711       129.3551 
 1307   0.0000       4.769514       129.7851 
 1308   0.0000       4.784066       130.1811 
 1309   0.0000       4.790455       130.3549 
 1310   0.0000       4.793044       130.4254 
 1311   0.0000       4.809375       130.8697 
 1312   0.0000       4.815935       131.0483 
 1313   0.0000       4.821214       131.1919 
 1314   0.0000       4.828682       131.3951 
 1315   0.0000       4.834281       131.5475 
 1316   0.0000       4.834858       131.5632 
 1317   0.0000       4.844403       131.8229 
 1318   0.0000       4.862541       132.3165 
 1319   0.0000       4.865126       132.3868 
 1320   0.0000       4.881416       132.8301 
 1321   0.0000       4.883849       132.8963 
 1322   0.0000       4.892877       133.1419 
 1323   0.0000       4.897763       133.2749 
 1324   0.0000       4.902606       133.4067 
 1325   0.0000       4.908252       133.5603 
 1326   0.0000       4.916684       133.7898 
 1327   0.0000       4.922365       133.9444 
 1328   0.0000       4.926621       134.0602 
 1329   0.0000       4.933915       134.2587 
 1330   0.0000       4.943210       134.5116 
 1331   0.0000       4.956169       134.8642 
 1332   0.0000       4.959209       134.9469 
 1333   0.0000       4.968887       135.2103 
 1334   0.0000       4.977143       135.4349 
 1335   0.0000       4.982885       135.5912 
 1336   0.0000       4.992975       135.8658 
 1337   0.0000       5.002798       136.1331 
 1338   0.0000       5.013542       136.4254 
 1339   0.0000       5.018513       136.5607 
 1340   0.0000       5.027991       136.8186 
 1341   0.0000       5.034457       136.9946 
 1342   0.0000       5.040419       137.1568 
 1343   0.0000       5.042647       137.2174 
 1344   0.0000       5.048265       137.3703 
 1345   0.0000       5.060246       137.6963 
 1346   0.0000       5.063210       137.7769 
 1347   0.0000       5.073828       138.0659 
 1348   0.0000       5.075355       138.1074 
 1349   0.0000       5.082478       138.3013 
 1350   0.0000       5.083913       138.3403 
 1351   0.0000       5.091422       138.5446 
 1352   0.0000       5.096135       138.6729 
 1353   0.0000       5.107600       138.9849 
 1354   0.0000       5.112228       139.1108 
 1355   0.0000       5.115448       139.1984 
 1356   0.0000       5.127832       139.5354 
 1357   0.0000       5.132385       139.6593 
 1358   0.0000       5.140723       139.8862 
 1359   0.0000       5.142641       139.9384 
 1360   0.0000       5.149482       140.1245 
 1361   0.0000       5.161125       140.4413 
 1362   0.0000       5.165015       140.5472 
 1363   0.0000       5.170133       140.6865 
 1364   0.0000       5.182179       141.0143 
 1365   0.0000       5.184628       141.0809 
 1366   0.0000       5.191431       141.2660 
 1367   0.0000       5.192839       141.3043 
 1368   0.0000       5.197624       141.4345 
 1369   0.0000       5.203778       141.6020 
 1370   0.0000       5.208821       141.7392 
 1371   0.0000       5.215351       141.9169 
 1372   0.0000       5.228784       142.2824 
 1373   0.0000       5.232168       142.3745 
 1374   0.0000       5.239345       142.5698 
 1375   0.0000       5.241790       142.6364 
 1376   0.0000       5.251730       142.9068 
 1377   0.0000       5.259507       143.1185 
 1378   0.0000       5.261453       143.1714 
 1379   0.0000       5.265954       143.2939 
 1380   0.0000       5.268110       143.3526 
 1381   0.0000       5.279167       143.6534 
 1382   0.0000       5.281367       143.7133 
 1383   0.0000       5.290646       143.9658 
 1384   0.0000       5.306491       144.3970 
 1385   0.0000       5.308452       144.4503 
 1386   0.0000       5.314339       144.6105 
 1387   0.0000       5.321099       144.7945 
 1388   0.0000       5.332058       145.0927 
 1389   0.0000       5.340776       145.3299 
 1390   0.0000       5.343379       145.4007 
 1391   0.0000       5.353452       145.6748 
 1392   0.0000       5.358398       145.8094 
 1393   0.0000       5.365195       145.9944 
 1394   0.0000       5.367694       146.0624 
 1395   0.0000       5.376716       146.3079 
 1396   0.0000       5.386502       146.5742 
 1397   0.0000       5.388008       146.6152 
 1398   0.0000       5.393243       146.7576 
 1399   0.0000       5.402903       147.0205 
 1400   0.0000       5.410546       147.2284 
 1401   0.0000       5.412612       147.2847 
 1402   0.0000       5.418271       147.4386 
 1403   0.0000       5.420926       147.5109 
 1404   0.0000       5.427187       147.6813 
 1405   0.0000       5.434232       147.8730 
 1406   0.0000       5.440692       148.0487 
 1407   0.0000       5.444008       148.1390 
 1408   0.0000       5.448298       148.2557 
 1409   0.0000       5.456478       148.4783 
 1410   0.0000       5.458770       148.5407 
 1411   0.0000       5.468536       148.8064 
 1412   0.0000       5.472524       148.9149 
 1413   0.0000       5.476877       149.0334 
 1414   0.0000       5.479790       149.1127 
 1415   0.0000       5.485712       149.2738 
 1416   0.0000       5.494797       149.5210 
 1417   0.0000       5.504101       149.7742 
 1418   0.0000       5.508613       149.8970 
 1419   0.0000       5.509803       149.9293 
 1420   0.0000       5.518364       150.1623 
 1421   0.0000       5.521088       150.2364 
 1422   0.0000       5.528349       150.4340 
 1423   0.0000       5.537088       150.6718 
 1424   0.0000       5.545140       150.8909 
 1425   0.0000       5.547524       150.9558 
 1426   0.0000       5.550748       151.0435 
 1427   0.0000       5.556528       151.2008 
 1428   0.0000       5.567952       151.5117 
 1429   0.0000       5.571840       151.6175 
 1430   0.0000       5.573397       151.6599 
 1431   0.0000       5.576373       151.7408 
 1432   0.0000       5.586450       152.0150 
 1433   0.0000       5.595680       152.2662 
 1434   0.0000       5.597082       152.3043 
 1435   0.0000       5.607029       152.5750 
 1436   0.0000       5.609751       152.6491 
 1437   0.0000       5.613721       152.7571 
 1438   0.0000       5.622232       152.9887 
 1439   0.0000       5.632273       153.2619 
 1440   0.0000       5.634781       153.3302 
 1441   0.0000       5.641605       153.5159 
 1442   0.0000       5.646239       153.6420 
 1443   0.0000       5.653884       153.8500 
 1444   0.0000       5.660650       154.0341 
 1445   0.0000       5.667006       154.2071 
 1446   0.0000       5.669043       154.2625 
 1447   0.0000       5.677055       154.4805 
 1448   0.0000       5.679724       154.5531 
 1449   0.0000       5.691438       154.8719 
 1450   0.0000       5.697287       155.0311 
 1451   0.0000       5.705097       155.2436 
 1452   0.0000       5.710128       155.3805 
 1453   0.0000       5.712929       155.4567 
 1454   0.0000       5.714756       155.5064 
 1455   0.0000       5.724231       155.7643 
 1456   0.0000       5.727219       155.8456 
 1457   0.0000       5.728370       155.8769 
 1458   0.0000       5.731802       155.9703 
 1459   0.0000       5.739344       156.1755 
 1460   0.0000       5.744059       156.3038 
 1461   0.0000       5.744871       156.3259 
 1462   0.0000       5.751670       156.5109 
 1463   0.0000       5.754376       156.5845 
 1464   0.0000       5.758326       156.6920 
 1465   0.0000       5.766758       156.9215 
 1466   0.0000       5.768229       156.9615 
 1467   0.0000       5.774051       157.1199 
 1468   0.0000       5.778601       157.2437 
 1469   0.0000       5.783069       157.3653 
 1470   0.0000       5.789197       157.5321 
 1471   0.0000       5.791131       157.5847 
 1472   0.0000       5.795216       157.6958 
 1473   0.0000       5.797488       157.7577 
 1474   0.0000       5.805754       157.9826 
 1475   0.0000       5.808594       158.0599 
 1476   0.0000       5.810108       158.1011 
 1477   0.0000       5.817982       158.3153 
 1478   0.0000       5.822412       158.4359 
 1479   0.0000       5.828045       158.5892 
 1480   0.0000       5.831113       158.6727 
 1481   0.0000       5.834902       158.7757 
 1482   0.0000       5.836703       158.8248 
 1483   0.0000       5.843109       158.9991 
 1484   0.0000       5.847061       159.1066 
 1485   0.0000       5.849396       159.1702 
 1486   0.0000       5.855927       159.3479 
 1487   0.0000       5.862024       159.5138 
 1488   0.0000       5.865567       159.6102 
 1489   0.0000       5.868845       159.6994 
 1490   0.0000       5.872507       159.7990 
 1491   0.0000       5.876501       159.9077 
 1492   0.0000       5.882008       160.0576 
 1493   0.0000       5.885123       160.1423 
 1494   0.0000       5.889389       160.2584 
 1495   0.0000       5.890319       160.2837 
 1496   0.0000       5.895540       160.4258 
 1497   0.0000       5.896568       160.4538 
 1498   0.0000       5.900597       160.5634 
 1499   0.0000       5.903806       160.6507 
 1500   0.0000       5.912479       160.8867 
 1501   0.0000       5.914346       160.9375 
 1502   0.0000       5.919927       161.0894 
 1503   0.0000       5.922510       161.1597 
 1504   0.0000       5.927150       161.2860 
 1505   0.0000       5.928673       161.3274 
 1506   0.0000       5.938875       161.6050 
 1507   0.0000       5.940506       161.6494 
 1508   0.0000       5.942628       161.7071 
 1509   0.0000       5.944865       161.7680 
 1510   0.0000       5.948942       161.8789 
 1511   0.0000       5.950609       161.9243 
 1512   0.0000       5.955913       162.0686 
 1513   0.0000       5.957361       162.1080 
 1514   0.0000       5.959841       162.1755 
 1515   0.0000       5.967432       162.3821 
 1516   0.0000       5.968979       162.4242 
 1517   0.0000       5.973980       162.5603 
 1518   0.0000       5.975801       162.6098 
 1519   0.0000       5.979905       162.7215 
 1520   0.0000       5.983008       162.8059 
 1521   0.0000       5.986632       162.9045 
 1522   0.0000       5.989321       162.9777 
 1523   0.0000       5.992391       163.0613 
 1524   0.0000       5.995064       163.1340 
 1525   0.0000       5.998711       163.2332 
 1526   0.0000       6.003322       163.3587 
 1527   0.0000       6.011507       163.5814 
 1528   0.0000       6.013308       163.6304 
 1529   0.0000       6.019585       163.8012 
 1530   0.0000       6.021184       163.8447 
 1531   0.0000       6.025982       163.9753 
 1532   0.0000       6.027264       164.0102 
 1533   0.0000       6.031995       164.1389 
 1534   0.0000       6.037651       164.2928 
 1535   0.0000       6.040440       164.3687 
 1536   0.0000       6.041053       164.3854 
 1537   0.0000       6.048121       164.5777 
 1538   0.0000       6.053268       164.7178 
 1539   0.0000       6.056916       164.8171 
 1540   0.0000       6.060700       164.9200 
 1541   0.0000       6.065874       165.0608 
 1542   0.0000       6.069190       165.1511 
 1543   0.0000       6.071357       165.2100 
 1544   0.0000       6.076176       165.3411 
 1545   0.0000       6.078483       165.4039 
 1546   0.0000       6.082348       165.5091 
 1547   0.0000       6.086459       165.6210 
 1548   0.0000       6.092803       165.7936 
 1549   0.0000       6.095798       165.8751 
 1550   0.0000       6.098737       165.9551 
 1551   0.0000       6.104678       166.1167 
 1552   0.0000       6.106639       166.1701 
 1553   0.0000       6.108776       166.2282 
 1554   0.0000       6.113890       166.3674 
 1555   0.0000       6.114883       166.3944 
 1556   0.0000       6.118573       166.4948 
 1557   0.0000       6.121443       166.5729 
 1558   0.0000       6.126314       166.7055 
 1559   0.0000       6.133432       166.8992 
 1560   0.0000       6.138395       167.0342 
 1561   0.0000       6.141877       167.1290 
 1562   0.0000       6.142769       167.1533 
 1563   0.0000       6.146779       167.2624 
 1564   0.0000       6.154863       167.4823 
 1565   0.0000       6.159045       167.5961 
 1566   0.0000       6.160934       167.6475 
 1567   0.0000       6.162224       167.6826 
 1568   0.0000       6.166351       167.7949 
 1569   0.0000       6.171947       167.9472 
 1570   0.0000       6.174385       168.0135 
 1571   0.0000       6.177684       168.1033 
 1572   0.0000       6.179474       168.1520 
 1573   0.0000       6.181779       168.2148 
 1574   0.0000       6.185809       168.3244 
 1575   0.0000       6.190383       168.4489 
 1576   0.0000       6.194389       168.5579 
 1577   0.0000       6.197440       168.6409 
 1578   0.0000       6.200976       168.7371 
 1579   0.0000       6.204631       168.8366 
 1580   0.0000       6.206282       168.8815 
 1581   0.0000       6.210318       168.9914 
 1582   0.0000       6.215613       169.1354 
 1583   0.0000       6.218974       169.2269 
 1584   0.0000       6.222002       169.3093 
 1585   0.0000       6.226132       169.4217 
 1586   0.0000       6.228110       169.4755 
 1587   0.0000       6.234651       169.6535 
 1588   0.0000       6.237167       169.7219 
 1589   0.0000       6.239790       169.7933 
 1590   0.0000       6.241360       169.8360 
 1591   0.0000       6.245739       169.9552 
 1592   0.0000       6.250235       170.0776 
 1593   0.0000       6.256817       170.2567 
 1594   0.0000       6.257621       170.2785 
 1595   0.0000       6.263479       170.4379 
 1596   0.0000       6.264800       170.4739 
 1597   0.0000       6.267909       170.5585 
 1598   0.0000       6.270030       170.6162 
 1599   0.0000       6.273965       170.7233 
 1600   0.0000       6.278486       170.8463 
 1601   0.0000       6.281095       170.9173 
 1602   0.0000       6.282319       170.9506 
 1603   0.0000       6.286104       171.0536 
 1604   0.0000       6.289791       171.1539 
 1605   0.0000       6.292635       171.2313 
 1606   0.0000       6.293797       171.2629 
 1607   0.0000       6.296377       171.3331 
 1608   0.0000       6.304646       171.5581 
 1609   0.0000       6.308237       171.6559 
 1610   0.0000       6.313004       171.7856 
 1611   0.0000       6.316266       171.8743 
 1612   0.0000       6.318080       171.9237 
 1613   0.0000       6.321389       172.0137 
 1614   0.0000       6.323512       172.0715 
 1615   0.0000       6.325404       172.1230 
 1616   0.0000       6.329265       172.2281 
 1617   0.0000       6.330953       172.2740 
 1618   0.0000       6.333186       172.3347 
 1619   0.0000       6.340508       172.5340 
 1620   0.0000       6.345254       172.6631 
 1621   0.0000       6.348626       172.7549 
 1622   0.0000       6.350481       172.8054 
 1623   0.0000       6.354592       172.9172 
 1624   0.0000       6.358032       173.0108 
 1625   0.0000       6.364538       173.1879 
 1626   0.0000       6.366964       173.2539 
 1627   0.0000       6.370336       173.3456 
 1628   0.0000       6.375408       173.4837 
 1629   0.0000       6.379417       173.5928 
 1630   0.0000       6.383671       173.7085 
 1631   0.0000       6.384850       173.7406 
 1632   0.0000       6.385756       173.7653 
 1633   0.0000       6.391974       173.9345 
 1634   0.0000       6.396515       174.0580 
 1635   0.0000       6.400396       174.1636 
 1636   0.0000       6.404610       174.2783 
 1637   0.0000       6.407612       174.3600 
 1638   0.0000       6.412420       174.4908 
 1639   0.0000       6.417206       174.6211 
 1640   0.0000       6.420080       174.6993 
 1641   0.0000       6.424723       174.8256 
 1642   0.0000       6.433862       175.0743 
 1643   0.0000       6.435788       175.1267 
 1644   0.0000       6.441934       175.2939 
 1645   0.0000       6.443742       175.3431 
 1646   0.0000       6.446064       175.4063 
 1647   0.0000       6.450885       175.5375 
 1648   0.0000       6.451718       175.5602 
 1649   0.0000       6.455368       175.6595 
 1650   0.0000       6.459391       175.7690 
 1651   0.0000       6.464722       175.9140 
 1652   0.0000       6.466684       175.9674 
 1653   0.0000       6.468868       176.0269 
 1654   0.0000       6.473294       176.1473 
 1655   0.0000       6.479413       176.3138 
 1656   0.0000       6.482488       176.3975 
 1657   0.0000       6.484444       176.4507 
 1658   0.0000       6.487399       176.5311 
 1659   0.0000       6.490587       176.6178 
 1660   0.0000       6.499370       176.8569 
 1661   0.0000       6.500888       176.8982 
 1662   0.0000       6.507949       177.0903 
 1663   0.0000       6.512498       177.2141 
 1664   0.0000       6.514156       177.2592 
 1665   0.0000       6.517826       177.3591 
 1666   0.0000       6.521390       177.4560 
 1667   0.0000       6.525611       177.5709 
 1668   0.0000       6.535662       177.8444 
 1669   0.0000       6.538057       177.9096 
 1670   0.0000       6.543813       178.0662 
 1671   0.0000       6.545044       178.0997 
 1672   0.0000       6.547660       178.1709 
 1673   0.0000       6.548884       178.2042 
 1674   0.0000       6.553045       178.3174 
 1675   0.0000       6.557643       178.4425 
 1676   0.0000       6.558509       178.4661 
 1677   0.0000       6.562475       178.5740 
 1678   0.0000       6.566364       178.6799 
 1679   0.0000       6.574491       178.9010 
 1680   0.0000       6.577884       178.9933 
 1681   0.0000       6.582261       179.1124 
 1682   0.0000       6.585039       179.1880 
 1683   0.0000       6.589149       179.2998 
 1684   0.0000       6.590312       179.3315 
 1685   0.0000       6.599402       179.5789 
 1686   0.0000       6.602586       179.6655 
 1687   0.0000       6.603582       179.6926 
 1688   0.0000       6.611736       179.9145 
 1689   0.0000       6.617239       180.0642 
 1690   0.0000       6.620435       180.1512 
 1691   0.0000       6.624699       180.2672 
 1692   0.0000       6.625717       180.2949 
 1693   0.0000       6.631955       180.4647 
 1694   0.0000       6.633440       180.5051 
 1695   0.0000       6.636178       180.5796 
 1696   0.0000       6.636961       180.6009 
 1697   0.0000       6.645135       180.8233 
 1698   0.0000       6.648530       180.9157 
 1699   0.0000       6.651803       181.0048 
 1700   0.0000       6.656664       181.1370 
 1701   0.0000       6.658777       181.1945 
 1702   0.0000       6.664610       181.3533 
 1703   0.0000       6.667435       181.4301 
 1704   0.0000       6.670431       181.5117 
 1705   0.0000       6.676191       181.6684 
 1706   0.0000       6.679478       181.7578 
 1707   0.0000       6.684287       181.8887 
 1708   0.0000       6.689314       182.0255 
 1709   0.0000       6.690632       182.0613 
 1710   0.0000       6.696119       182.2107 
 1711   0.0000       6.700962       182.3425 
 1712   0.0000       6.702907       182.3954 
 1713   0.0000       6.707035       182.5077 
 1714   0.0000       6.710289       182.5962 
 1715   0.0000       6.715126       182.7279 
 1716   0.0000       6.715995       182.7515 
 1717   0.0000       6.720478       182.8735 
 1718   0.0000       6.722079       182.9171 
 1719   0.0000       6.729559       183.1206 
 1720   0.0000       6.738320       183.3590 
 1721   0.0000       6.741794       183.4535 
 1722   0.0000       6.745160       183.5451 
 1723   0.0000       6.746232       183.5743 
 1724   0.0000       6.755126       183.8163 
 1725   0.0000       6.759862       183.9452 
 1726   0.0000       6.765762       184.1057 
 1727   0.0000       6.767219       184.1454 
 1728   0.0000       6.772967       184.3018 
 1729   0.0000       6.777876       184.4354 
 1730   0.0000       6.778454       184.4511 
 1731   0.0000       6.783946       184.6006 
 1732   0.0000       6.786532       184.6709 
 1733   0.0000       6.791538       184.8071 
 1734   0.0000       6.798314       184.9915 
 1735   0.0000       6.803779       185.1402 
 1736   0.0000       6.806773       185.2217 
 1737   0.0000       6.813738       185.4112 
 1738   0.0000       6.822441       185.6481 
 1739   0.0000       6.827433       185.7839 
 1740   0.0000       6.832123       185.9115 
 1741   0.0000       6.838311       186.0799 
 1742   0.0000       6.842058       186.1819 
 1743   0.0000       6.844176       186.2395 
 1744   0.0000       6.848564       186.3589 
 1745   0.0000       6.852965       186.4787 
 1746   0.0000       6.854741       186.5270 
 1747   0.0000       6.860512       186.6840 
 1748   0.0000       6.863610       186.7683 
 1749   0.0000       6.875806       187.1002 
 1750   0.0000       6.881400       187.2524 
 1751   0.0000       6.887465       187.4175 
 1752   0.0000       6.893476       187.5810 
 1753   0.0000       6.898689       187.7229 
 1754   0.0000       6.900137       187.7623 
 1755   0.0000       6.904265       187.8746 
 1756   0.0000       6.907774       187.9701 
 1757   0.0000       6.912034       188.0860 
 1758   0.0000       6.915160       188.1711 
 1759   0.0000       6.919563       188.2909 
 1760   0.0000       6.925940       188.4644 
 1761   0.0000       6.930766       188.5957 
 1762   0.0000       6.936064       188.7399 
 1763   0.0000       6.942115       188.9045 
 1764   0.0000       6.950587       189.1351 
 1765   0.0000       6.954361       189.2378 
 1766   0.0000       6.957340       189.3189 
 1767   0.0000       6.967025       189.5824 
 1768   0.0000       6.968788       189.6304 
 1769   0.0000       6.977597       189.8701 
 1770   0.0000       6.980451       189.9477 
 1771   0.0000       6.985080       190.0737 
 1772   0.0000       6.988287       190.1610 
 1773   0.0000       6.994079       190.3186 
 1774   0.0000       7.000153       190.4839 
 1775   0.0000       7.005714       190.6352 
 1776   0.0000       7.015088       190.8903 
 1777   0.0000       7.016122       190.9184 
 1778   0.0000       7.022871       191.1020 
 1779   0.0000       7.034088       191.4073 
 1780   0.0000       7.038600       191.5301 
 1781   0.0000       7.044712       191.6964 
 1782   0.0000       7.052457       191.9071 
 1783   0.0000       7.052700       191.9137 
 1784   0.0000       7.056095       192.0061 
 1785   0.0000       7.058645       192.0755 
 1786   0.0000       7.063682       192.2126 
 1787   0.0000       7.069473       192.3701 
 1788   0.0000       7.074823       192.5157 
 1789   0.0000       7.079584       192.6453 
 1790   0.0000       7.082417       192.7224 
 1791   0.0000       7.093375       193.0206 
 1792   0.0000       7.095018       193.0652 
 1793   0.0000       7.098479       193.1594 
 1794   0.0000       7.111293       193.5081 
 1795   0.0000       7.115917       193.6339 
 1796   0.0000       7.119406       193.7289 
 1797   0.0000       7.122559       193.8147 
 1798   0.0000       7.130636       194.0345 
 1799   0.0000       7.140014       194.2897 
 1800   0.0000       7.146307       194.4609 
 1801   0.0000       7.153496       194.6565 
 1802   0.0000       7.156113       194.7277 
 1803   0.0000       7.157939       194.7774 
 1804   0.0000       7.162517       194.9020 
 1805   0.0000       7.169250       195.0852 
 1806   0.0000       7.176195       195.2742 
 1807   0.0000       7.177596       195.3123 
 1808   0.0000       7.183663       195.4774 
 1809   0.0000       7.185521       195.5280 
 1810   0.0000       7.189190       195.6278 
 1811   0.0000       7.194909       195.7834 
 1812   0.0000       7.200686       195.9406 
 1813   0.0000       7.206891       196.1095 
 1814   0.0000       7.208816       196.1618 
 1815   0.0000       7.217291       196.3925 
 1816   0.0000       7.220320       196.4749 
 1817   0.0000       7.226553       196.6445 
 1818   0.0000       7.233988       196.8468 
 1819   0.0000       7.239539       196.9979 
 1820   0.0000       7.248371       197.2382 
 1821   0.0000       7.255933       197.4440 
 1822   0.0000       7.264067       197.6653 
 1823   0.0000       7.267929       197.7704 
 1824   0.0000       7.269649       197.8172 
 1825   0.0000       7.274674       197.9539 
 1826   0.0000       7.284562       198.2230 
 1827   0.0000       7.288683       198.3352 
 1828   0.0000       7.295119       198.5103 
 1829   0.0000       7.298797       198.6104 
 1830   0.0000       7.309383       198.8984 
 1831   0.0000       7.313067       198.9987 
 1832   0.0000       7.320000       199.1873 
 1833   0.0000       7.324879       199.3201 
 1834   0.0000       7.328858       199.4284 
 1835   0.0000       7.341630       199.7759 
 1836   0.0000       7.347257       199.9290 
 1837   0.0000       7.350039       200.0047 
 1838   0.0000       7.355268       200.1470 
 1839   0.0000       7.361815       200.3252 
 1840   0.0000       7.379684       200.8114 
 1841   0.0000       7.384020       200.9294 
 1842   0.0000       7.387086       201.0128 
 1843   0.0000       7.395947       201.2540 
 1844   0.0000       7.401270       201.3988 
 1845   0.0000       7.407777       201.5759 
 1846   0.0000       7.413592       201.7341 
 1847   0.0000       7.417426       201.8384 
 1848   0.0000       7.420542       201.9232 
 1849   0.0000       7.428059       202.1278 
 1850   0.0000       7.431272       202.2152 
 1851   0.0000       7.440413       202.4639 
 1852   0.0000       7.445040       202.5898 
 1853   0.0000       7.449844       202.7206 
 1854   0.0000       7.452313       202.7878 
 1855   0.0000       7.454822       202.8560 
 1856   0.0000       7.461481       203.0372 
 1857   0.0000       7.467396       203.1982 
 1858   0.0000       7.469851       203.2650 
 1859   0.0000       7.475447       203.4172 
 1860   0.0000       7.476466       203.4450 
 1861   0.0000       7.480838       203.5640 
 1862   0.0000       7.485501       203.6908 
 1863   0.0000       7.490428       203.8249 
 1864   0.0000       7.492565       203.8831 
 1865   0.0000       7.495254       203.9562 
 1866   0.0000       7.500854       204.1086 
 1867   0.0000       7.510626       204.3745 
 1868   0.0000       7.513354       204.4488 
 1869   0.0000       7.522214       204.6898 
 1870   0.0000       7.525543       204.7804 
 1871   0.0000       7.532017       204.9566 
 1872   0.0000       7.539540       205.1613 
 1873   0.0000       7.542126       205.2317 
 1874   0.0000       7.547041       205.3654 
 1875   0.0000       7.548686       205.4102 
 1876   0.0000       7.556769       205.6301 
 1877   0.0000       7.561350       205.7548 
 1878   0.0000       7.564062       205.8286 
 1879   0.0000       7.570872       206.0139 
 1880   0.0000       7.582639       206.3341 
 1881   0.0000       7.589878       206.5311 
 1882   0.0000       7.594591       206.6593 
 1883   0.0000       7.600279       206.8141 
 1884   0.0000       7.607089       206.9994 
 1885   0.0000       7.611193       207.1111 
 1886   0.0000       7.616413       207.2531 
 1887   0.0000       7.618862       207.3198 
 1888   0.0000       7.621768       207.3989 
 1889   0.0000       7.623466       207.4451 
 1890   0.0000       7.634743       207.7519 
 1891   0.0000       7.636887       207.8103 
 1892   0.0000       7.638682       207.8591 
 1893   0.0000       7.642698       207.9684 
 1894   0.0000       7.651145       208.1982 
 1895   0.0000       7.661317       208.4750 
 1896   0.0000       7.663963       208.5470 
 1897   0.0000       7.670159       208.7156 
 1898   0.0000       7.676544       208.8894 
 1899   0.0000       7.679483       208.9694 
 1900   0.0000       7.686375       209.1569 
 1901   0.0000       7.692613       209.3266 
 1902   0.0000       7.697318       209.4547 
 1903   0.0000       7.699656       209.5183 
 1904   0.0000       7.701764       209.5757 
 1905   0.0000       7.703790       209.6308 
 1906   0.0000       7.715059       209.9374 
 1907   0.0000       7.718177       210.0223 
 1908   0.0000       7.723782       210.1748 
 1909   0.0000       7.729950       210.3426 
 1910   0.0000       7.734820       210.4751 
 1911   0.0000       7.744061       210.7266 
 1912   0.0000       7.745358       210.7619 
 1913   0.0000       7.748808       210.8558 
 1914   0.0000       7.757808       211.1007 
 1915   0.0000       7.762959       211.2409 
 1916   0.0000       7.764139       211.2730 
 1917   0.0000       7.767875       211.3746 
 1918   0.0000       7.779364       211.6872 
 1919   0.0000       7.783553       211.8012 
 1920   0.0000       7.786674       211.8862 
 1921   0.0000       7.791882       212.0279 
 1922   0.0000       7.796271       212.1473 
 1923   0.0000       7.799385       212.2321 
 1924   0.0000       7.802983       212.3300 
 1925   0.0000       7.810385       212.5314 
 1926   0.0000       7.814252       212.6366 
 1927   0.0000       7.819791       212.7873 
 1928   0.0000       7.829752       213.0584 
 1929   0.0000       7.830628       213.0822 
 1930   0.0000       7.832709       213.1388 
 1931   0.0000       7.841924       213.3896 
 1932   0.0000       7.847903       213.5523 
 1933   0.0000       7.849071       213.5841 
 1934   0.0000       7.851074       213.6386 
 1935   0.0000       7.856853       213.7958 
 1936   0.0000       7.861931       213.9340 
 1937   0.0000       7.867114       214.0751 
 1938   0.0000       7.871939       214.2064 
 1939   0.0000       7.876616       214.3336 
 1940   0.0000       7.880940       214.4513 
 1941   0.0000       7.885340       214.5710 
 1942   0.0000       7.886952       214.6149 
 1943   0.0000       7.892155       214.7565 
 1944   0.0000       7.897607       214.9048 
 1945   0.0000       7.899818       214.9650 
 1946   0.0000       7.904583       215.0946 
 1947   0.0000       7.908625       215.2046 
 1948   0.0000       7.913358       215.3334 
 1949   0.0000       7.917315       215.4411 
 1950   0.0000       7.924987       215.6499 
 1951   0.0000       7.927794       215.7262 
 1952   0.0000       7.931091       215.8160 
 1953   0.0000       7.936477       215.9625 
 1954   0.0000       7.939330       216.0402 
 1955   0.0000       7.946004       216.2218 
 1956   0.0000       7.947845       216.2718 
 1957   0.0000       7.962542       216.6718 
 1958   0.0000       7.967828       216.8156 
 1959   0.0000       7.972861       216.9526 
 1960   0.0000       7.973474       216.9692 
 1961   0.0000       7.981439       217.1860 
 1962   0.0000       7.986289       217.3180 
 1963   0.0000       7.996986       217.6091 
 1964   0.0000       7.999729       217.6837 
 1965   0.0000       8.004905       217.8245 
 1966   0.0000       8.011281       217.9980 
 1967   0.0000       8.014291       218.0799 
 1968   0.0000       8.021693       218.2814 
 1969   0.0000       8.023172       218.3216 
 1970   0.0000       8.024878       218.3680 
 1971   0.0000       8.033954       218.6150 
 1972   0.0000       8.036778       218.6918 
 1973   0.0000       8.039522       218.7665 
 1974   0.0000       8.048815       219.0194 
 1975   0.0000       8.053857       219.1566 
 1976   0.0000       8.058127       219.2728 
 1977   0.0000       8.067328       219.5231 
 1978   0.0000       8.069108       219.5716 
 1979   0.0000       8.079555       219.8559 
 1980   0.0000       8.083018       219.9501 
 1981   0.0000       8.089916       220.1378 
 1982   0.0000       8.090256       220.1471 
 1983   0.0000       8.094860       220.2724 
 1984   0.0000       8.097765       220.3514 
 1985   0.0000       8.107193       220.6079 
 1986   0.0000       8.110921       220.7094 
 1987   0.0000       8.115980       220.8470 
 1988   0.0000       8.119557       220.9444 
 1989   0.0000       8.122080       221.0130 
 1990   0.0000       8.128540       221.1888 
 1991   0.0000       8.130553       221.2436 
 1992   0.0000       8.134246       221.3441 
 1993   0.0000       8.137275       221.4265 
 1994   0.0000       8.144009       221.6097 
 1995   0.0000       8.144409       221.6206 
 1996   0.0000       8.152622       221.8441 
 1997   0.0000       8.153438       221.8663 
 1998   0.0000       8.163515       222.1405 
 1999   0.0000       8.171657       222.3621 
 2000   0.0000       8.175619       222.4699 
 2001   0.0000       8.180345       222.5985 
 2002   0.0000       8.183628       222.6879 
 2003   0.0000       8.185693       222.7440 
 2004   0.0000       8.189196       222.8393 
 2005   0.0000       8.195490       223.0106 
 2006   0.0000       8.202510       223.2016 
 2007   0.0000       8.206037       223.2976 
 2008   0.0000       8.207947       223.3496 
 2009   0.0000       8.212357       223.4696 
 2010   0.0000       8.214504       223.5280 
 2011   0.0000       8.223858       223.7826 
 2012   0.0000       8.231309       223.9853 
 2013   0.0000       8.236524       224.1272 
 2014   0.0000       8.244461       224.3432 
 2015   0.0000       8.247434       224.4241 
 2016   0.0000       8.250422       224.5054 
 2017   0.0000       8.254683       224.6213 
 2018   0.0000       8.258305       224.7199 
 2019   0.0000       8.259566       224.7542 
 2020   0.0000       8.264523       224.8891 
 2021   0.0000       8.267380       224.9668 
 2022   0.0000       8.269702       225.0300 
 2023   0.0000       8.276051       225.2028 
 2024   0.0000       8.278442       225.2678 
 2025   0.0000       8.287011       225.5010 
 2026   0.0000       8.292445       225.6489 
 2027   0.0000       8.295752       225.7389 
 2028   0.0000       8.300862       225.8779 
 2029   0.0000       8.303229       225.9424 
 2030   0.0000       8.304927       225.9885 
 2031   0.0000       8.310765       226.1474 
 2032   0.0000       8.315955       226.2886 
 2033   0.0000       8.321464       226.4386 
 2034   0.0000       8.325369       226.5448 
 2035   0.0000       8.327803       226.6110 
 2036   0.0000       8.329602       226.6600 
 2037   0.0000       8.336763       226.8549 
 2038   0.0000       8.340823       226.9653 
 2039   0.0000       8.345848       227.1021 
 2040   0.0000       8.354471       227.3367 
 2041   0.0000       8.358913       227.4576 
 2042   0.0000       8.364549       227.6109 
 2043   0.0000       8.368256       227.7118 
 2044   0.0000       8.371626       227.8035 
 2045   0.0000       8.380577       228.0471 
 2046   0.0000       8.384444       228.1523 
 2047   0.0000       8.389786       228.2977 
 2048   0.0000       8.392055       228.3594 
 2049   0.0000       8.402106       228.6329 
 2050   0.0000       8.404624       228.7014 
 2051   0.0000       8.408213       228.7991 
 2052   0.0000       8.409067       228.8223 
 2053   0.0000       8.410840       228.8706 
 2054   0.0000       8.414817       228.9788 
 2055   0.0000       8.418529       229.0798 
 2056   0.0000       8.423397       229.2123 
 2057   0.0000       8.424094       229.2313 
 2058   0.0000       8.430531       229.4064 
 2059   0.0000       8.432648       229.4640 
 2060   0.0000       8.439412       229.6481 
 2061   0.0000       8.444851       229.7961 
 2062   0.0000       8.448857       229.9051 
 2063   0.0000       8.452374       230.0008 
 2064   0.0000       8.459028       230.1819 
 2065   0.0000       8.463061       230.2916 
 2066   0.0000       8.471759       230.5283 
 2067   0.0000       8.474627       230.6063 
 2068   0.0000       8.481232       230.7861 
 2069   0.0000       8.490935       231.0501 
 2070   0.0000       8.494955       231.1595 
 2071   0.0000       8.502883       231.3752 
 2072   0.0000       8.503526       231.3927 
 2073   0.0000       8.509973       231.5681 
 2074   0.0000       8.515738       231.7250 
 2075   0.0000       8.517511       231.7733 
 2076   0.0000       8.525759       231.9977 
 2077   0.0000       8.530415       232.1244 
 2078   0.0000       8.532207       232.1732 
 2079   0.0000       8.537190       232.3087 
 2080   0.0000       8.539911       232.3828 
 2081   0.0000       8.546738       232.5686 
 2082   0.0000       8.548705       232.6221 
 2083   0.0000       8.554426       232.7778 
 2084   0.0000       8.562337       232.9930 
 2085   0.0000       8.568510       233.1610 
 2086   0.0000       8.571244       233.2354 
 2087   0.0000       8.576766       233.3857 
 2088   0.0000       8.580991       233.5006 
 2089   0.0000       8.587963       233.6904 
 2090   0.0000       8.595308       233.8902 
 2091   0.0000       8.600675       234.0363 
 2092   0.0000       8.602374       234.0825 
 2093   0.0000       8.605420       234.1654 
 2094   0.0000       8.609695       234.2817 
 2095   0.0000       8.614079       234.4010 
 2096   0.0000       8.618747       234.5280 
 2097   0.0000       8.629888       234.8312 
 2098   0.0000       8.636427       235.0091 
 2099   0.0000       8.637417       235.0361 
 2100   0.0000       8.644959       235.2413 
 2101   0.0000       8.649971       235.3777 
 2102   0.0000       8.654410       235.4985 
 2103   0.0000       8.657282       235.5766 
 2104   0.0000       8.658839       235.6190 
 2105   0.0000       8.665112       235.7897 
 2106   0.0000       8.668083       235.8705 
 2107   0.0000       8.674685       236.0502 
 2108   0.0000       8.684531       236.3181 
 2109   0.0000       8.686627       236.3751 
 2110   0.0000       8.691138       236.4979 
 2111   0.0000       8.695139       236.6068 
 2112   0.0000       8.700065       236.7408 
 2113   0.0000       8.706532       236.9168 
 2114   0.0000       8.711739       237.0585 
 2115   0.0000       8.715938       237.1727 
 2116   0.0000       8.723778       237.3861 
 2117   0.0000       8.727088       237.4761 
 2118   0.0000       8.731747       237.6029 
 2119   0.0000       8.741128       237.8582 
 2120   0.0000       8.744476       237.9493 
 2121   0.0000       8.755092       238.2382 
 2122   0.0000       8.762104       238.4290 
 2123   0.0000       8.764978       238.5072 
 2124   0.0000       8.770083       238.6461 
 2125   0.0000       8.772431       238.7100 
 2126   0.0000       8.779988       238.9156 
 2127   0.0000       8.784746       239.0451 
 2128   0.0000       8.789903       239.1854 
 2129   0.0000       8.794467       239.3096 
 2130   0.0000       8.796234       239.3577 
 2131   0.0000       8.811388       239.7701 
 2132   0.0000       8.816226       239.9017 
 2133   0.0000       8.821214       240.0374 
 2134   0.0000       8.827185       240.1999 
 2135   0.0000       8.832694       240.3498 
 2136   0.0000       8.839238       240.5279 
 2137   0.0000       8.843599       240.6466 
 2138   0.0000       8.848135       240.7700 
 2139   0.0000       8.859074       241.0676 
 2140   0.0000       8.866165       241.2606 
 2141   0.0000       8.873979       241.4732 
 2142   0.0000       8.875649       241.5187 
 2143   0.0000       8.877799       241.5772 
 2144   0.0000       8.884044       241.7471 
 2145   0.0000       8.890244       241.9158 
 2146   0.0000       8.901188       242.2136 
 2147   0.0000       8.909568       242.4417 
 2148   0.0000       8.916925       242.6419 
 2149   0.0000       8.923997       242.8343 
 2150   0.0000       8.928407       242.9543 
 2151   0.0000       8.932683       243.0707 
 2152   0.0000       8.935132       243.1373 
 2153   0.0000       8.947636       243.4776 
 2154   0.0000       8.953163       243.6280 
 2155   0.0000       8.958960       243.7857 
 2156   0.0000       8.966401       243.9882 
 2157   0.0000       8.972208       244.1462 
 2158   0.0000       8.979105       244.3339 
 2159   0.0000       8.984353       244.4767 
 2160   0.0000       8.990309       244.6387 
 2161   0.0000       8.994197       244.7445 
 2162   0.0000       8.996212       244.7994 
 2163   0.0000       9.000486       244.9157 
 2164   0.0000       9.002641       244.9743 
 2165   0.0000       9.008052       245.1215 
 2166   0.0000       9.013079       245.2584 
 2167   0.0000       9.019710       245.4388 
 2168   0.0000       9.025962       245.6089 
 2169   0.0000       9.029672       245.7099 
 2170   0.0000       9.031118       245.7492 
 2171   0.0000       9.038608       245.9530 
 2172   0.0000       9.045401       246.1379 
 2173   0.0000       9.051661       246.3082 
 2174   0.0000       9.052760       246.3381 
 2175   0.0000       9.059898       246.5323 
 2176   0.0000       9.062737       246.6096 
 2177   0.0000       9.069085       246.7823 
 2178   0.0000       9.074224       246.9222 
 2179   0.0000       9.076649       246.9882 
 2180   0.0000       9.088534       247.3116 
 2181   0.0000       9.093863       247.4566 
 2182   0.0000       9.099216       247.6022 
 2183   0.0000       9.102337       247.6872 
 2184   0.0000       9.113017       247.9778 
 2185   0.0000       9.123531       248.2639 
 2186   0.0000       9.126287       248.3389 
 2187   0.0000       9.139007       248.6850 
 2188   0.0000       9.145853       248.8713 
 2189   0.0000       9.153592       249.0819 
 2190   0.0000       9.160044       249.2575 
 2191   0.0000       9.168623       249.4909 
 2192   0.0000       9.181487       249.8410 
 2193   0.0000       9.189572       250.0610 
 2194   0.0000       9.200507       250.3585 
 2195   0.0000       9.207343       250.5445 
 2196   0.0000       9.210870       250.6405 
 2197   0.0000       9.232653       251.2333 
 2198   0.0000       9.244697       251.5610 
 2199   0.0000       9.252602       251.7761 
 2200   0.0000       9.261769       252.0256 
 2201   0.0000       9.276262       252.4199 
 2202   0.0000       9.282181       252.5810 
 2203   0.0000       9.289603       252.7830 
 2204   0.0000       9.301440       253.1051 
 2205   0.0000       9.307901       253.2809 
 2206   0.0000       9.325403       253.7571 
 2207   0.0000       9.334698       254.0100 
 2208   0.0000       9.336663       254.0635 
 2209   0.0000       9.351744       254.4739 
 2210   0.0000       9.355924       254.5876 
 2211   0.0000       9.369257       254.9504 
 2212   0.0000       9.371659       255.0158 
 2213   0.0000       9.381094       255.2726 
 2214   0.0000       9.405869       255.9467 
 2215   0.0000       9.406402       255.9612 
 2216   0.0000       9.418653       256.2946 
 2217   0.0000       9.420673       256.3496 
 2218   0.0000       9.431164       256.6350 
 2219   0.0000       9.437904       256.8184 
 2220   0.0000       9.443042       256.9582 
 2221   0.0000       9.465310       257.5642 
 2222   0.0000       9.471923       257.7441 
 2223   0.0000       9.487340       258.1636 
 2224   0.0000       9.507811       258.7207 
 2225   0.0000       9.528734       259.2900 
 2226   0.0000       9.532990       259.4059 
 2227   0.0000       9.544166       259.7100 
 2228   0.0000       9.549529       259.8559 
 2229   0.0000       9.578005       260.6308 
 2230   0.0000       9.607520       261.4339 
 2231   0.0000       9.624766       261.9032 
 2232   0.0000       9.628445       262.0033 
 2233   0.0000       9.635806       262.2036 
 2234   0.0000       9.672039       263.1896 
 2235   0.0000       9.678352       263.3613 
 2236   0.0000       9.686683       263.5880 
 2237   0.0000       9.699901       263.9477 
 2238   0.0000       9.707903       264.1655 
 2239   0.0000       9.721414       264.5331 
 2240   0.0000       9.737524       264.9715 
 2241   0.0000       9.745344       265.1843 
 2242   0.0000       9.752265       265.3726 
 2243   0.0000       9.755420       265.4585 
 2244   0.0000       9.762840       265.6604 
 2245   0.0000       9.770032       265.8561 
 2246   0.0000       9.774132       265.9677 
 2247   0.0000       9.781671       266.1728 
 2248   0.0000       9.786508       266.3044 
 2249   0.0000       9.794711       266.5276 
 2250   0.0000       9.797196       266.5953 
 2251   0.0000       9.800227       266.6777 
 2252   0.0000       9.803464       266.7658 
 2253   0.0000       9.821126       267.2464 
 2254   0.0000       9.826115       267.3822 
 2255   0.0000       9.831338       267.5243 
 2256   0.0000       9.836512       267.6651 
 2257   0.0000       9.842978       267.8410 
 2258   0.0000       9.847571       267.9660 
 2259   0.0000       9.856489       268.2087 
 2260   0.0000       9.860075       268.3063 
 2261   0.0000       9.869699       268.5682 
 2262   0.0000       9.876274       268.7471 
 2263   0.0000       9.880169       268.8531 
 2264   0.0000       9.884010       268.9576 
 2265   0.0000       9.889765       269.1142 
 2266   0.0000       9.899411       269.3767 
 2267   0.0000       9.900031       269.3936 
 2268   0.0000       9.903449       269.4866 
 2269   0.0000       9.909931       269.6629 
 2270   0.0000       9.918770       269.9035 
 2271   0.0000       9.922463       270.0040 
 2272   0.0000       9.929300       270.1900 
 2273   0.0000       9.935598       270.3614 
 2274   0.0000       9.939440       270.4659 
 2275   0.0000       9.947257       270.6786 
 2276   0.0000       9.955912       270.9141 
 2277   0.0000       9.963916       271.1319 
 2278   0.0000       9.971783       271.3460 
 2279   0.0000       9.974762       271.4271 
 2280   0.0000       9.978037       271.5162 
 2281   0.0000       9.998755       272.0800 
 2282   0.0000      10.005009       272.2501 
 2283   0.0000      10.012588       272.4564 
 2284   0.0000      10.024350       272.7764 
 2285   0.0000      10.041282       273.2372 
 2286   0.0000      10.042830       273.2793 
 2287   0.0000      10.049204       273.4527 
 2288   0.0000      10.060953       273.7725 
 2289   0.0000      10.068791       273.9857 
 2290   0.0000      10.070973       274.0451 
 2291   0.0000      10.075471       274.1675 
 2292   0.0000      10.083080       274.3746 
 2293   0.0000      10.096872       274.7498 
 2294   0.0000      10.102630       274.9065 
 2295   0.0000      10.116620       275.2872 
 2296   0.0000      10.121905       275.4310 
 2297   0.0000      10.124351       275.4976 
 2298   0.0000      10.142086       275.9802 
 2299   0.0000      10.153201       276.2826 
 2300   0.0000      10.159969       276.4668 
 2301   0.0000      10.168556       276.7005 
 2302   0.0000      10.172968       276.8205 
 2303   0.0000      10.179737       277.0047 
 2304   0.0000      10.192339       277.3476 
 2305   0.0000      10.198863       277.5252 
 2306   0.0000      10.207211       277.7523 
 2307   0.0000      10.215087       277.9667 
 2308   0.0000      10.227288       278.2987 
 2309   0.0000      10.232965       278.4531 
 2310   0.0000      10.246409       278.8190 
 2311   0.0000      10.251092       278.9464 
 2312   0.0000      10.265408       279.3360 
 2313   0.0000      10.273321       279.5513 
 2314   0.0000      10.299591       280.2661 
 2315   0.0000      10.304730       280.4059 
 2316   0.0000      10.328501       281.0528 
 2317   0.0000      10.339970       281.3649 
 2318   0.0000      10.369797       282.1765 
 2319   0.0000      10.370154       282.1862 
 2320   0.0000      10.377282       282.3802 
 2321   0.0000      10.378343       282.4091 
 2322   0.0000      10.380569       282.4696 
 2323   0.0000      10.389948       282.7249 
 2324   0.0000      10.404365       283.1172 
 2325   0.0000      10.406221       283.1677 
 2326   0.0000      10.412487       283.3382 
 2327   0.0000      10.433845       283.9193 
 2328   0.0000      10.447734       284.2973 
 2329   0.0000      10.477615       285.1104 
 2330   0.0000      10.489123       285.4236 
 2331   0.0000      10.502591       285.7900 
 2332   0.0000      10.516460       286.1674 
 2333   0.0000      10.531091       286.5656 
 2334   0.0000      10.538235       286.7600 
 2335   0.0000      10.544377       286.9271 
 2336   0.0000      10.566926       287.5407 
 2337   0.0000      10.601982       288.4946 
 2338   0.0000      10.626840       289.1710 
 2339   0.0000      10.641167       289.5609 
 2340   0.0000      10.649043       289.7752 
 2341   0.0000      10.655439       289.9492 
 2342   0.0000      10.669490       290.3316 
 2343   0.0000      10.679392       290.6010 
 2344   0.0000      10.713659       291.5335 
 2345   0.0000      10.730396       291.9889 
 2346   0.0000      10.735033       292.1151 
 2347   0.0000      10.774484       293.1886 
 2348   0.0000      10.790192       293.6161 
 2349   0.0000      10.842333       295.0349 
 2350   0.0000      10.889440       296.3167 
 2351   0.0000      10.897747       296.5428 
 2352   0.0000      10.936699       297.6027 
 2353   0.0000      10.981888       298.8324 
 2354   0.0000      11.013573       299.6946 
 2355   0.0000      11.109149       302.2953 
 2356   0.0000      11.112871       302.3966 
 2357   0.0000      11.121879       302.6417 
 2358   0.0000      11.154932       303.5411 
 2359   0.0000      11.265639       306.5536 
 2360   0.0000      11.352809       308.9256 
 2361   0.0000      11.364057       309.2317 
 2362   0.0000      11.416458       310.6576 
 2363   0.0000      11.486444       312.5620 
 2364   0.0000      11.539545       314.0070 
 2365   0.0000      11.603222       315.7397 
 2366   0.0000      11.634424       316.5888 
 2367   0.0000      11.684247       317.9445 
 2368   0.0000      11.709633       318.6353 
 2369   0.0000      11.756389       319.9076 
 2370   0.0000      11.776623       320.4582 
 2371   0.0000      11.784240       320.6655 
 2372   0.0000      11.814269       321.4826 
 2373   0.0000      11.822715       321.7124 
 2374   0.0000      11.853329       322.5455 
 2375   0.0000      11.958455       325.4061 
 2376   0.0000      11.974260       325.8362 
 2377   0.0000      12.022676       327.1536 
 2378   0.0000      12.033904       327.4592 
 2379   0.0000      12.045327       327.7700 
 2380   0.0000      12.080972       328.7400 
 2381   0.0000      12.104181       329.3715 
 2382   0.0000      12.137286       330.2724 
 2383   0.0000      12.149170       330.5957 
 2384   0.0000      12.248581       333.3008 
 2385   0.0000      12.263292       333.7011 
 2386   0.0000      12.269048       333.8578 
 2387   0.0000      12.282665       334.2283 
 2388   0.0000      12.284650       334.2823 
 2389   0.0000      12.309557       334.9601 
 2390   0.0000      12.316635       335.1527 
 2391   0.0000      12.336025       335.6803 
 2392   0.0000      12.342772       335.8639 
 2393   0.0000      12.391020       337.1768 
 2394   0.0000      12.411129       337.7240 
 2395   0.0000      12.499297       340.1232 
 2396   0.0000      12.513026       340.4967 
 2397   0.0000      12.546093       341.3966 
 2398   0.0000      12.576079       342.2125 
 2399   0.0000      12.590753       342.6118 
 2400   0.0000      12.592077       342.6478 
 2401   0.0000      12.664299       344.6131 
 2402   0.0000      12.680598       345.0566 
 2403   0.0000      12.694502       345.4350 
 2404   0.0000      12.701721       345.6314 
 2405   0.0000      12.734085       346.5121 
 2406   0.0000      12.767507       347.4215 
 2407   0.0000      12.802980       348.3868 
 2408   0.0000      12.836053       349.2867 
 2409   0.0000      12.892655       350.8270 
 2410   0.0000      12.912968       351.3797 
 2411   0.0000      13.001348       353.7847 
 2412   0.0000      13.117252       356.9386 
 2413   0.0000      13.145940       357.7192 
 2414   0.0000      13.154580       357.9543 
 2415   0.0000      13.176540       358.5519 
 2416   0.0000      13.189763       358.9117 
 2417   0.0000      13.236809       360.1919 
 2418   0.0000      13.252160       360.6096 
 2419   0.0000      13.286351       361.5400 
 2420   0.0000      13.294508       361.7619 
 2421   0.0000      13.447882       365.9355 
 2422   0.0000      13.457368       366.1936 
 2423   0.0000      13.548040       368.6609 
 2424   0.0000      14.014832       381.3630 
 2425   0.0000      14.092392       383.4735 
 2426   0.0000      14.350673       390.5017 
 2427   0.0000      14.482712       394.0946 
 2428   0.0000      14.885929       405.0667 
 2429   0.0000      15.018496       408.6741 
 2430   0.0000      27.937628       760.2215 
 2431   0.0000      28.059434       763.5360 
 2432   0.0000      28.311205       770.3871 
 2433   0.0000      28.452603       774.2347 
 2434   0.0000      28.477917       774.9235 
 2435   0.0000      28.541957       776.6661 
 2436   0.0000      28.587114       777.8949 
 2437   0.0000      28.599826       778.2408 
 2438   0.0000      28.729323       781.7646 
 2439   0.0000      28.862205       785.3805 
 2440   0.0000      28.921383       786.9909 
 2441   0.0000      28.927709       787.1630 
 2442   0.0000      28.954164       787.8829 
 2443   0.0000      28.982992       788.6673 
 2444   0.0000      29.020806       789.6963 
 2445   0.0000      29.041541       790.2605 
 2446   0.0000      29.123412       792.4883 
 2447   0.0000      29.174396       793.8757 
 2448   0.0000      29.190946       794.3260 
 2449   0.0000      29.221906       795.1685 
 2450   0.0000      29.262867       796.2831 
 2451   0.0000      29.277495       796.6812 
 2452   0.0000      29.291940       797.0742 
 2453   0.0000      29.310436       797.5775 
 2454   0.0000      29.353306       798.7441 
 2455   0.0000      37.964643      1033.0705 
 2456   0.0000      38.315265      1042.6114 
 2457   0.0000      48.000332      1306.1555 
 2458   0.0000      48.412006      1317.3577 
 2459   0.0000      48.549154      1321.0896 
 2460   0.0000     147.063264      4001.7949 
 2461   0.0000     147.195107      4005.3825 
 2462   0.0000     147.444984      4012.1820 
 2463   0.0000     147.574018      4015.6932 
 2464   0.0000     147.591521      4016.1695 
 2465   0.0000     147.643650      4017.5880 
 2466   0.0000     147.682526      4018.6458 
 2467   0.0000     147.690538      4018.8639 
 2468   0.0000     147.838864      4022.9000 
 2469   0.0000     147.944874      4025.7847 
 2470   0.0000     148.000096      4027.2874 
 2471   0.0000     148.049732      4028.6380 
 2472   0.0000     148.069858      4029.1857 
 2473   0.0000     148.110591      4030.2941 
 2474   0.0000     148.114126      4030.3903 
 2475   0.0000     148.172402      4031.9761 
 2476   0.0000     148.270205      4034.6374 
 2477   0.0000     148.334381      4036.3837 
 2478   0.0000     148.349733      4036.8015 
 2479   0.0000     148.377693      4037.5623 
 2480   0.0000     148.385514      4037.7751 
 2481   0.0000     148.431023      4039.0135 
 2482   0.0000     148.446444      4039.4331 
 2483   0.0000     148.452381      4039.5947 
 2484   0.0000     148.524343      4041.5528 
 2485   0.0000     197.349706      5370.1585 
 2486   0.0000     197.739505      5380.7655 
 2487   0.0000     253.085309      6886.8014 
 2488   0.0000     253.533952      6899.0096 
 2489   0.0000     253.710393      6903.8108 

                 SPIN DOWN ORBITALS
  NO   OCC          E(Eh)            E(eV) 
   0   1.0000     -19.373526      -527.1804 
   1   1.0000     -19.349672      -526.5313 
   2   1.0000     -19.253531      -523.9152 
   3   1.0000     -14.489517      -394.2798 
   4   1.0000     -14.461100      -393.5065 
   5   1.0000     -10.396177      -282.8944 
   6   1.0000     -10.391879      -282.7774 
   7   1.0000     -10.360150      -281.9140 
   8   1.0000     -10.359644      -281.9003 
   9   1.0000     -10.337858      -281.3074 
  10   1.0000     -10.337698      -281.3031 
  11   1.0000     -10.331066      -281.1226 
  12   1.0000     -10.330762      -281.1143 
  13   1.0000     -10.324604      -280.9467 
  14   1.0000     -10.321821      -280.8710 
  15   1.0000     -10.321527      -280.8630 
  16   1.0000     -10.307718      -280.4873 
  17   1.0000     -10.304431      -280.3978 
  18   1.0000     -10.304021      -280.3867 
  19   1.0000     -10.303458      -280.3714 
  20   1.0000     -10.303032      -280.3598 
  21   1.0000     -10.302718      -280.3512 
  22   1.0000     -10.301924      -280.3296 
  23   1.0000     -10.300206      -280.2829 
  24   1.0000     -10.299394      -280.2608 
  25   1.0000     -10.299390      -280.2607 
  26   1.0000     -10.297501      -280.2092 
  27   1.0000     -10.296467      -280.1811 
  28   1.0000     -10.296226      -280.1746 
  29   1.0000     -10.286419      -279.9077 
  30   1.0000      -1.176101       -32.0033 
  31   1.0000      -1.066033       -29.0082 
  32   1.0000      -1.047075       -28.4924 
  33   1.0000      -0.966656       -26.3041 
  34   1.0000      -0.959818       -26.1180 
  35   1.0000      -0.901357       -24.5272 
  36   1.0000      -0.886514       -24.1233 
  37   1.0000      -0.882732       -24.0204 
  38   1.0000      -0.842519       -22.9261 
  39   1.0000      -0.833559       -22.6823 
  40   1.0000      -0.801129       -21.7998 
  41   1.0000      -0.778348       -21.1799 
  42   1.0000      -0.771498       -20.9935 
  43   1.0000      -0.770435       -20.9646 
  44   1.0000      -0.731785       -19.9129 
  45   1.0000      -0.721351       -19.6290 
  46   1.0000      -0.718537       -19.5524 
  47   1.0000      -0.714312       -19.4374 
  48   1.0000      -0.689734       -18.7686 
  49   1.0000      -0.668488       -18.1905 
  50   1.0000      -0.661897       -18.0111 
  51   1.0000      -0.646262       -17.5857 
  52   1.0000      -0.635896       -17.3036 
  53   1.0000      -0.622379       -16.9358 
  54   1.0000      -0.602727       -16.4010 
  55   1.0000      -0.594852       -16.1867 
  56   1.0000      -0.580528       -15.7970 
  57   1.0000      -0.555132       -15.1059 
  58   1.0000      -0.542673       -14.7669 
  59   1.0000      -0.538952       -14.6656 
  60   1.0000      -0.531879       -14.4732 
  61   1.0000      -0.520695       -14.1688 
  62   1.0000      -0.515960       -14.0400 
  63   1.0000      -0.512041       -13.9333 
  64   1.0000      -0.504343       -13.7239 
  65   1.0000      -0.489781       -13.3276 
  66   1.0000      -0.485522       -13.2117 
  67   1.0000      -0.483819       -13.1654 
  68   1.0000      -0.481052       -13.0901 
  69   1.0000      -0.468915       -12.7598 
  70   1.0000      -0.461372       -12.5546 
  71   1.0000      -0.453509       -12.3406 
  72   1.0000      -0.449601       -12.2343 
  73   1.0000      -0.446638       -12.1536 
  74   1.0000      -0.443350       -12.0642 
  75   1.0000      -0.434364       -11.8196 
  76   1.0000      -0.432537       -11.7699 
  77   1.0000      -0.425530       -11.5793 
  78   1.0000      -0.423372       -11.5205 
  79   1.0000      -0.418207       -11.3800 
  80   1.0000      -0.416911       -11.3447 
  81   1.0000      -0.411816       -11.2061 
  82   1.0000      -0.410841       -11.1796 
  83   1.0000      -0.398426       -10.8417 
  84   1.0000      -0.393704       -10.7132 
  85   1.0000      -0.389362       -10.5951 
  86   1.0000      -0.387444       -10.5429 
  87   1.0000      -0.384960       -10.4753 
  88   1.0000      -0.377979       -10.2853 
  89   1.0000      -0.376099       -10.2342 
  90   1.0000      -0.372966       -10.1489 
  91   1.0000      -0.372171       -10.1273 
  92   1.0000      -0.366743        -9.9796 
  93   1.0000      -0.357039        -9.7155 
  94   1.0000      -0.354253        -9.6397 
  95   1.0000      -0.350443        -9.5360 
  96   1.0000      -0.347465        -9.4550 
  97   1.0000      -0.327745        -8.9184 
  98   1.0000      -0.327235        -8.9045 
  99   1.0000      -0.312603        -8.5064 
 100   1.0000      -0.281300        -7.6546 
 101   1.0000      -0.273211        -7.4344 
 102   1.0000      -0.270966        -7.3734 
 103   1.0000      -0.267007        -7.2656 
 104   1.0000      -0.264694        -7.2027 
 105   1.0000      -0.248985        -6.7752 
 106   0.0000      -0.167262        -4.5514 
 107   0.0000      -0.070497        -1.9183 
 108   0.0000      -0.019530        -0.5314 
 109   0.0000      -0.002238        -0.0609 
 110   0.0000       0.005135         0.1397 
 111   0.0000       0.005896         0.1604 
 112   0.0000       0.017116         0.4658 
 113   0.0000       0.021811         0.5935 
 114   0.0000       0.026509         0.7214 
 115   0.0000       0.028698         0.7809 
 116   0.0000       0.035835         0.9751 
 117   0.0000       0.038044         1.0352 
 118   0.0000       0.039662         1.0793 
 119   0.0000       0.046911         1.2765 
 120   0.0000       0.048904         1.3307 
 121   0.0000       0.060347         1.6421 
 122   0.0000       0.060839         1.6555 
 123   0.0000       0.061383         1.6703 
 124   0.0000       0.067901         1.8477 
 125   0.0000       0.070645         1.9223 
 126   0.0000       0.073093         1.9890 
 127   0.0000       0.076891         2.0923 
 128   0.0000       0.080051         2.1783 
 129   0.0000       0.081459         2.2166 
 130   0.0000       0.090368         2.4590 
 131   0.0000       0.090415         2.4603 
 132   0.0000       0.096684         2.6309 
 133   0.0000       0.097366         2.6495 
 134   0.0000       0.100261         2.7282 
 135   0.0000       0.105778         2.8784 
 136   0.0000       0.109174         2.9708 
 137   0.0000       0.110848         3.0163 
 138   0.0000       0.115808         3.1513 
 139   0.0000       0.121395         3.3033 
 140   0.0000       0.123693         3.3659 
 141   0.0000       0.127238         3.4623 
 142   0.0000       0.131223         3.5708 
 143   0.0000       0.134548         3.6612 
 144   0.0000       0.135795         3.6952 
 145   0.0000       0.138517         3.7692 
 146   0.0000       0.140951         3.8355 
 147   0.0000       0.146192         3.9781 
 148   0.0000       0.147045         4.0013 
 149   0.0000       0.150869         4.1054 
 150   0.0000       0.151983         4.1357 
 151   0.0000       0.154338         4.1998 
 152   0.0000       0.158762         4.3201 
 153   0.0000       0.162281         4.4159 
 154   0.0000       0.165373         4.5000 
 155   0.0000       0.166989         4.5440 
 156   0.0000       0.170624         4.6429 
 157   0.0000       0.176917         4.8142 
 158   0.0000       0.178167         4.8482 
 159   0.0000       0.184092         5.0094 
 160   0.0000       0.186014         5.0617 
 161   0.0000       0.189409         5.1541 
 162   0.0000       0.191673         5.2157 
 163   0.0000       0.193660         5.2698 
 164   0.0000       0.196201         5.3389 
 165   0.0000       0.200628         5.4594 
 166   0.0000       0.206130         5.6091 
 167   0.0000       0.207567         5.6482 
 168   0.0000       0.209802         5.7090 
 169   0.0000       0.214664         5.8413 
 170   0.0000       0.216097         5.8803 
 171   0.0000       0.219822         5.9817 
 172   0.0000       0.223448         6.0803 
 173   0.0000       0.224374         6.1055 
 174   0.0000       0.226409         6.1609 
 175   0.0000       0.232364         6.3230 
 176   0.0000       0.235302         6.4029 
 177   0.0000       0.239547         6.5184 
 178   0.0000       0.241260         6.5650 
 179   0.0000       0.244237         6.6460 
 180   0.0000       0.249432         6.7874 
 181   0.0000       0.252240         6.8638 
 182   0.0000       0.255660         6.9569 
 183   0.0000       0.256546         6.9810 
 184   0.0000       0.260446         7.0871 
 185   0.0000       0.261449         7.1144 
 186   0.0000       0.263405         7.1676 
 187   0.0000       0.267440         7.2774 
 188   0.0000       0.268577         7.3084 
 189   0.0000       0.268980         7.3193 
 190   0.0000       0.271648         7.3919 
 191   0.0000       0.274547         7.4708 
 192   0.0000       0.277232         7.5439 
 193   0.0000       0.279113         7.5950 
 194   0.0000       0.281328         7.6553 
 195   0.0000       0.282544         7.6884 
 196   0.0000       0.286780         7.8037 
 197   0.0000       0.288287         7.8447 
 198   0.0000       0.289718         7.8836 
 199   0.0000       0.290482         7.9044 
 200   0.0000       0.292772         7.9667 
 201   0.0000       0.295244         8.0340 
 202   0.0000       0.297267         8.0890 
 203   0.0000       0.300621         8.1803 
 204   0.0000       0.301073         8.1926 
 205   0.0000       0.301942         8.2162 
 206   0.0000       0.305922         8.3246 
 207   0.0000       0.307247         8.3606 
 208   0.0000       0.310848         8.4586 
 209   0.0000       0.313414         8.5284 
 210   0.0000       0.315759         8.5922 
 211   0.0000       0.317271         8.6334 
 212   0.0000       0.320252         8.7145 
 213   0.0000       0.326184         8.8759 
 214   0.0000       0.326288         8.8788 
 215   0.0000       0.329685         8.9712 
 216   0.0000       0.330975         9.0063 
 217   0.0000       0.335792         9.1374 
 218   0.0000       0.337827         9.1927 
 219   0.0000       0.338663         9.2155 
 220   0.0000       0.339271         9.2320 
 221   0.0000       0.341124         9.2825 
 222   0.0000       0.343994         9.3605 
 223   0.0000       0.348781         9.4908 
 224   0.0000       0.350252         9.5308 
 225   0.0000       0.353173         9.6103 
 226   0.0000       0.355841         9.6829 
 227   0.0000       0.357915         9.7394 
 228   0.0000       0.359192         9.7741 
 229   0.0000       0.360200         9.8015 
 230   0.0000       0.364399         9.9158 
 231   0.0000       0.366316         9.9680 
 232   0.0000       0.370100        10.0709 
 233   0.0000       0.373958        10.1759 
 234   0.0000       0.374818        10.1993 
 235   0.0000       0.377878        10.2826 
 236   0.0000       0.381484        10.3807 
 237   0.0000       0.384539        10.4638 
 238   0.0000       0.387880        10.5548 
 239   0.0000       0.390082        10.6147 
 240   0.0000       0.393106        10.6970 
 241   0.0000       0.395232        10.7548 
 242   0.0000       0.398458        10.8426 
 243   0.0000       0.401418        10.9231 
 244   0.0000       0.406813        11.0700 
 245   0.0000       0.411323        11.1927 
 246   0.0000       0.412216        11.2170 
 247   0.0000       0.419480        11.4146 
 248   0.0000       0.420558        11.4440 
 249   0.0000       0.424813        11.5598 
 250   0.0000       0.427833        11.6419 
 251   0.0000       0.431060        11.7297 
 252   0.0000       0.432875        11.7791 
 253   0.0000       0.438468        11.9313 
 254   0.0000       0.440643        11.9905 
 255   0.0000       0.443509        12.0685 
 256   0.0000       0.448444        12.2028 
 257   0.0000       0.452323        12.3083 
 258   0.0000       0.453237        12.3332 
 259   0.0000       0.455525        12.3955 
 260   0.0000       0.461017        12.5449 
 261   0.0000       0.462657        12.5895 
 262   0.0000       0.464168        12.6306 
 263   0.0000       0.466588        12.6965 
 264   0.0000       0.474335        12.9073 
 265   0.0000       0.475654        12.9432 
 266   0.0000       0.478863        13.0305 
 267   0.0000       0.479333        13.0433 
 268   0.0000       0.485282        13.2052 
 269   0.0000       0.487463        13.2645 
 270   0.0000       0.489813        13.3285 
 271   0.0000       0.491197        13.3661 
 272   0.0000       0.496318        13.5055 
 273   0.0000       0.498105        13.5541 
 274   0.0000       0.501902        13.6574 
 275   0.0000       0.504196        13.7199 
 276   0.0000       0.505102        13.7445 
 277   0.0000       0.508265        13.8306 
 278   0.0000       0.514989        14.0136 
 279   0.0000       0.518739        14.1156 
 280   0.0000       0.519552        14.1377 
 281   0.0000       0.520963        14.1761 
 282   0.0000       0.522969        14.2307 
 283   0.0000       0.527569        14.3559 
 284   0.0000       0.529452        14.4071 
 285   0.0000       0.532534        14.4910 
 286   0.0000       0.537897        14.6369 
 287   0.0000       0.538231        14.6460 
 288   0.0000       0.543782        14.7971 
 289   0.0000       0.546255        14.8643 
 290   0.0000       0.547851        14.9078 
 291   0.0000       0.555821        15.1246 
 292   0.0000       0.561423        15.2771 
 293   0.0000       0.564200        15.3527 
 294   0.0000       0.564691        15.3660 
 295   0.0000       0.565928        15.3997 
 296   0.0000       0.570915        15.5354 
 297   0.0000       0.572959        15.5910 
 298   0.0000       0.578756        15.7488 
 299   0.0000       0.579994        15.7824 
 300   0.0000       0.582527        15.8514 
 301   0.0000       0.585921        15.9437 
 302   0.0000       0.588284        16.0080 
 303   0.0000       0.592512        16.1231 
 304   0.0000       0.595329        16.1997 
 305   0.0000       0.599540        16.3143 
 306   0.0000       0.600489        16.3401 
 307   0.0000       0.606546        16.5049 
 308   0.0000       0.608990        16.5715 
 309   0.0000       0.613894        16.7049 
 310   0.0000       0.617091        16.7919 
 311   0.0000       0.617906        16.8141 
 312   0.0000       0.618610        16.8332 
 313   0.0000       0.625680        17.0256 
 314   0.0000       0.627577        17.0772 
 315   0.0000       0.629121        17.1193 
 316   0.0000       0.635678        17.2977 
 317   0.0000       0.638278        17.3684 
 318   0.0000       0.640093        17.4178 
 319   0.0000       0.642949        17.4955 
 320   0.0000       0.644615        17.5409 
 321   0.0000       0.649665        17.6783 
 322   0.0000       0.653799        17.7908 
 323   0.0000       0.659556        17.9474 
 324   0.0000       0.662713        18.0333 
 325   0.0000       0.666449        18.1350 
 326   0.0000       0.667541        18.1647 
 327   0.0000       0.671656        18.2767 
 328   0.0000       0.675782        18.3890 
 329   0.0000       0.682544        18.5730 
 330   0.0000       0.684726        18.6323 
 331   0.0000       0.686663        18.6851 
 332   0.0000       0.690781        18.7971 
 333   0.0000       0.692183        18.8353 
 334   0.0000       0.701438        19.0871 
 335   0.0000       0.701999        19.1024 
 336   0.0000       0.704304        19.1651 
 337   0.0000       0.708663        19.2837 
 338   0.0000       0.711986        19.3741 
 339   0.0000       0.714106        19.4318 
 340   0.0000       0.716290        19.4912 
 341   0.0000       0.720492        19.6056 
 342   0.0000       0.725658        19.7462 
 343   0.0000       0.728872        19.8336 
 344   0.0000       0.730800        19.8861 
 345   0.0000       0.733486        19.9592 
 346   0.0000       0.735703        20.0195 
 347   0.0000       0.738763        20.1028 
 348   0.0000       0.740344        20.1458 
 349   0.0000       0.742449        20.2031 
 350   0.0000       0.747442        20.3389 
 351   0.0000       0.748673        20.3724 
 352   0.0000       0.750669        20.4267 
 353   0.0000       0.757303        20.6073 
 354   0.0000       0.761618        20.7247 
 355   0.0000       0.763100        20.7650 
 356   0.0000       0.764634        20.8068 
 357   0.0000       0.771227        20.9862 
 358   0.0000       0.773518        21.0485 
 359   0.0000       0.774761        21.0823 
 360   0.0000       0.779879        21.2216 
 361   0.0000       0.784885        21.3578 
 362   0.0000       0.786521        21.4023 
 363   0.0000       0.790317        21.5056 
 364   0.0000       0.792214        21.5573 
 365   0.0000       0.792788        21.5729 
 366   0.0000       0.799344        21.7513 
 367   0.0000       0.800474        21.7820 
 368   0.0000       0.807203        21.9651 
 369   0.0000       0.812786        22.1170 
 370   0.0000       0.815369        22.1873 
 371   0.0000       0.819852        22.3093 
 372   0.0000       0.822926        22.3930 
 373   0.0000       0.825496        22.4629 
 374   0.0000       0.828186        22.5361 
 375   0.0000       0.832359        22.6496 
 376   0.0000       0.834514        22.7083 
 377   0.0000       0.838560        22.8184 
 378   0.0000       0.838819        22.8254 
 379   0.0000       0.842144        22.9159 
 380   0.0000       0.847515        23.0621 
 381   0.0000       0.848178        23.0801 
 382   0.0000       0.849933        23.1279 
 383   0.0000       0.852381        23.1945 
 384   0.0000       0.857513        23.3341 
 385   0.0000       0.858603        23.3638 
 386   0.0000       0.861649        23.4467 
 387   0.0000       0.863504        23.4971 
 388   0.0000       0.865951        23.5637 
 389   0.0000       0.872383        23.7388 
 390   0.0000       0.874387        23.7933 
 391   0.0000       0.876645        23.8547 
 392   0.0000       0.878936        23.9171 
 393   0.0000       0.881349        23.9827 
 394   0.0000       0.883946        24.0534 
 395   0.0000       0.886389        24.1199 
 396   0.0000       0.888736        24.1837 
 397   0.0000       0.889216        24.1968 
 398   0.0000       0.895751        24.3746 
 399   0.0000       0.897086        24.4110 
 400   0.0000       0.899797        24.4847 
 401   0.0000       0.901574        24.5331 
 402   0.0000       0.903706        24.5911 
 403   0.0000       0.904993        24.6261 
 404   0.0000       0.909537        24.7497 
 405   0.0000       0.913163        24.8484 
 406   0.0000       0.915088        24.9008 
 407   0.0000       0.920893        25.0588 
 408   0.0000       0.921129        25.0652 
 409   0.0000       0.923489        25.1294 
 410   0.0000       0.925165        25.1750 
 411   0.0000       0.926782        25.2190 
 412   0.0000       0.932307        25.3694 
 413   0.0000       0.935333        25.4517 
 414   0.0000       0.937772        25.5181 
 415   0.0000       0.939523        25.5657 
 416   0.0000       0.943269        25.6677 
 417   0.0000       0.948230        25.8027 
 418   0.0000       0.949753        25.8441 
 419   0.0000       0.951966        25.9043 
 420   0.0000       0.955511        26.0008 
 421   0.0000       0.958070        26.0704 
 422   0.0000       0.961329        26.1591 
 423   0.0000       0.961818        26.1724 
 424   0.0000       0.967466        26.3261 
 425   0.0000       0.971069        26.4241 
 426   0.0000       0.973408        26.4878 
 427   0.0000       0.976384        26.5687 
 428   0.0000       0.983484        26.7620 
 429   0.0000       0.985194        26.8085 
 430   0.0000       0.989370        26.9221 
 431   0.0000       0.991774        26.9875 
 432   0.0000       0.995152        27.0795 
 433   0.0000       0.997897        27.1542 
 434   0.0000       0.998868        27.1806 
 435   0.0000       1.006263        27.3818 
 436   0.0000       1.007406        27.4129 
 437   0.0000       1.010519        27.4976 
 438   0.0000       1.012987        27.5648 
 439   0.0000       1.014986        27.6192 
 440   0.0000       1.015341        27.6288 
 441   0.0000       1.018898        27.7256 
 442   0.0000       1.021283        27.7905 
 443   0.0000       1.027164        27.9506 
 444   0.0000       1.027250        27.9529 
 445   0.0000       1.032108        28.0851 
 446   0.0000       1.034555        28.1517 
 447   0.0000       1.037460        28.2307 
 448   0.0000       1.043834        28.4042 
 449   0.0000       1.049008        28.5449 
 450   0.0000       1.051451        28.6114 
 451   0.0000       1.052138        28.6301 
 452   0.0000       1.057158        28.7667 
 453   0.0000       1.061392        28.8819 
 454   0.0000       1.062423        28.9100 
 455   0.0000       1.067783        29.0559 
 456   0.0000       1.068348        29.0712 
 457   0.0000       1.070222        29.1222 
 458   0.0000       1.073701        29.2169 
 459   0.0000       1.077814        29.3288 
 460   0.0000       1.084416        29.5085 
 461   0.0000       1.087316        29.5874 
 462   0.0000       1.088507        29.6198 
 463   0.0000       1.092090        29.7173 
 464   0.0000       1.095810        29.8185 
 465   0.0000       1.097009        29.8511 
 466   0.0000       1.098195        29.8834 
 467   0.0000       1.102611        30.0036 
 468   0.0000       1.108204        30.1558 
 469   0.0000       1.109479        30.1905 
 470   0.0000       1.113037        30.2873 
 471   0.0000       1.116448        30.3801 
 472   0.0000       1.120549        30.4917 
 473   0.0000       1.130191        30.7541 
 474   0.0000       1.131678        30.7945 
 475   0.0000       1.136080        30.9143 
 476   0.0000       1.136478        30.9251 
 477   0.0000       1.145277        31.1646 
 478   0.0000       1.148228        31.2449 
 479   0.0000       1.151156        31.3246 
 480   0.0000       1.153269        31.3820 
 481   0.0000       1.157168        31.4882 
 482   0.0000       1.157568        31.4990 
 483   0.0000       1.158624        31.5278 
 484   0.0000       1.163895        31.6712 
 485   0.0000       1.169335        31.8192 
 486   0.0000       1.173566        31.9344 
 487   0.0000       1.177661        32.0458 
 488   0.0000       1.181495        32.1501 
 489   0.0000       1.187292        32.3079 
 490   0.0000       1.190458        32.3940 
 491   0.0000       1.191243        32.4154 
 492   0.0000       1.193615        32.4799 
 493   0.0000       1.195511        32.5315 
 494   0.0000       1.197284        32.5798 
 495   0.0000       1.202794        32.7297 
 496   0.0000       1.203505        32.7490 
 497   0.0000       1.212321        32.9889 
 498   0.0000       1.214284        33.0424 
 499   0.0000       1.217434        33.1281 
 500   0.0000       1.222964        33.2786 
 501   0.0000       1.224235        33.3131 
 502   0.0000       1.226242        33.3677 
 503   0.0000       1.234659        33.5968 
 504   0.0000       1.236954        33.6592 
 505   0.0000       1.240317        33.7507 
 506   0.0000       1.242291        33.8045 
 507   0.0000       1.244706        33.8702 
 508   0.0000       1.247258        33.9396 
 509   0.0000       1.254872        34.1468 
 510   0.0000       1.258891        34.2562 
 511   0.0000       1.260980        34.3130 
 512   0.0000       1.264082        34.3974 
 513   0.0000       1.268985        34.5308 
 514   0.0000       1.273717        34.6596 
 515   0.0000       1.276092        34.7242 
 516   0.0000       1.281963        34.8840 
 517   0.0000       1.283785        34.9336 
 518   0.0000       1.286088        34.9962 
 519   0.0000       1.289591        35.0916 
 520   0.0000       1.294606        35.2280 
 521   0.0000       1.299366        35.3576 
 522   0.0000       1.300528        35.3892 
 523   0.0000       1.308362        35.6023 
 524   0.0000       1.310413        35.6582 
 525   0.0000       1.315171        35.7876 
 526   0.0000       1.315987        35.8098 
 527   0.0000       1.319982        35.9185 
 528   0.0000       1.324150        36.0319 
 529   0.0000       1.324788        36.0493 
 530   0.0000       1.325265        36.0623 
 531   0.0000       1.336858        36.3778 
 532   0.0000       1.339384        36.4465 
 533   0.0000       1.346869        36.6502 
 534   0.0000       1.348174        36.6857 
 535   0.0000       1.352166        36.7943 
 536   0.0000       1.354747        36.8645 
 537   0.0000       1.369004        37.2525 
 538   0.0000       1.370708        37.2989 
 539   0.0000       1.372646        37.3516 
 540   0.0000       1.378492        37.5107 
 541   0.0000       1.383447        37.6455 
 542   0.0000       1.385405        37.6988 
 543   0.0000       1.392266        37.8855 
 544   0.0000       1.394070        37.9346 
 545   0.0000       1.398353        38.0511 
 546   0.0000       1.404798        38.2265 
 547   0.0000       1.410492        38.3814 
 548   0.0000       1.413044        38.4509 
 549   0.0000       1.420406        38.6512 
 550   0.0000       1.424161        38.7534 
 551   0.0000       1.429150        38.8891 
 552   0.0000       1.434543        39.0359 
 553   0.0000       1.435425        39.0599 
 554   0.0000       1.439224        39.1633 
 555   0.0000       1.443709        39.2853 
 556   0.0000       1.449507        39.4431 
 557   0.0000       1.453284        39.5459 
 558   0.0000       1.455179        39.5974 
 559   0.0000       1.462447        39.7952 
 560   0.0000       1.465881        39.8886 
 561   0.0000       1.468343        39.9556 
 562   0.0000       1.472076        40.0572 
 563   0.0000       1.476189        40.1691 
 564   0.0000       1.476481        40.1771 
 565   0.0000       1.481952        40.3260 
 566   0.0000       1.484313        40.3902 
 567   0.0000       1.487988        40.4902 
 568   0.0000       1.491122        40.5755 
 569   0.0000       1.493191        40.6318 
 570   0.0000       1.499235        40.7963 
 571   0.0000       1.502117        40.8747 
 572   0.0000       1.507709        41.0269 
 573   0.0000       1.513614        41.1875 
 574   0.0000       1.517134        41.2833 
 575   0.0000       1.522437        41.4276 
 576   0.0000       1.529090        41.6086 
 577   0.0000       1.531064        41.6624 
 578   0.0000       1.535824        41.7919 
 579   0.0000       1.538562        41.8664 
 580   0.0000       1.543919        42.0122 
 581   0.0000       1.546695        42.0877 
 582   0.0000       1.551195        42.2102 
 583   0.0000       1.555848        42.3368 
 584   0.0000       1.558186        42.4004 
 585   0.0000       1.559863        42.4460 
 586   0.0000       1.562108        42.5071 
 587   0.0000       1.564596        42.5748 
 588   0.0000       1.572839        42.7991 
 589   0.0000       1.577768        42.9333 
 590   0.0000       1.579793        42.9884 
 591   0.0000       1.584412        43.1140 
 592   0.0000       1.588606        43.2282 
 593   0.0000       1.591213        43.2991 
 594   0.0000       1.599879        43.5349 
 595   0.0000       1.602818        43.6149 
 596   0.0000       1.608356        43.7656 
 597   0.0000       1.611131        43.8411 
 598   0.0000       1.613644        43.9095 
 599   0.0000       1.616501        43.9872 
 600   0.0000       1.619819        44.0775 
 601   0.0000       1.622321        44.1456 
 602   0.0000       1.626393        44.2564 
 603   0.0000       1.632007        44.4092 
 604   0.0000       1.636802        44.5397 
 605   0.0000       1.639686        44.6181 
 606   0.0000       1.644544        44.7503 
 607   0.0000       1.649808        44.8936 
 608   0.0000       1.653237        44.9869 
 609   0.0000       1.662808        45.2473 
 610   0.0000       1.664019        45.2803 
 611   0.0000       1.669433        45.4276 
 612   0.0000       1.671489        45.4835 
 613   0.0000       1.672582        45.5133 
 614   0.0000       1.676817        45.6285 
 615   0.0000       1.682569        45.7850 
 616   0.0000       1.685115        45.8543 
 617   0.0000       1.690264        45.9944 
 618   0.0000       1.693567        46.0843 
 619   0.0000       1.701685        46.3052 
 620   0.0000       1.702152        46.3179 
 621   0.0000       1.708711        46.4964 
 622   0.0000       1.713603        46.6295 
 623   0.0000       1.720058        46.8052 
 624   0.0000       1.722621        46.8749 
 625   0.0000       1.724982        46.9391 
 626   0.0000       1.725915        46.9645 
 627   0.0000       1.728053        47.0227 
 628   0.0000       1.730432        47.0875 
 629   0.0000       1.732939        47.1557 
 630   0.0000       1.741379        47.3853 
 631   0.0000       1.743258        47.4365 
 632   0.0000       1.750599        47.6362 
 633   0.0000       1.753452        47.7139 
 634   0.0000       1.757190        47.8156 
 635   0.0000       1.763682        47.9922 
 636   0.0000       1.766435        48.0671 
 637   0.0000       1.774985        48.2998 
 638   0.0000       1.775997        48.3273 
 639   0.0000       1.780432        48.4480 
 640   0.0000       1.784647        48.5627 
 641   0.0000       1.792485        48.7760 
 642   0.0000       1.794076        48.8193 
 643   0.0000       1.800397        48.9913 
 644   0.0000       1.801540        49.0224 
 645   0.0000       1.806226        49.1499 
 646   0.0000       1.811620        49.2967 
 647   0.0000       1.813603        49.3506 
 648   0.0000       1.817653        49.4609 
 649   0.0000       1.824221        49.6396 
 650   0.0000       1.827714        49.7346 
 651   0.0000       1.833023        49.8791 
 652   0.0000       1.835145        49.9368 
 653   0.0000       1.839177        50.0465 
 654   0.0000       1.842523        50.1376 
 655   0.0000       1.849350        50.3234 
 656   0.0000       1.854939        50.4755 
 657   0.0000       1.858050        50.5601 
 658   0.0000       1.862511        50.6815 
 659   0.0000       1.865634        50.7665 
 660   0.0000       1.866452        50.7887 
 661   0.0000       1.870808        50.9073 
 662   0.0000       1.874222        51.0002 
 663   0.0000       1.881646        51.2022 
 664   0.0000       1.883245        51.2457 
 665   0.0000       1.886065        51.3224 
 666   0.0000       1.891483        51.4699 
 667   0.0000       1.895088        51.5680 
 668   0.0000       1.896168        51.5974 
 669   0.0000       1.901352        51.7384 
 670   0.0000       1.903487        51.7965 
 671   0.0000       1.905414        51.8489 
 672   0.0000       1.914356        52.0923 
 673   0.0000       1.916008        52.1372 
 674   0.0000       1.917530        52.1786 
 675   0.0000       1.926231        52.4154 
 676   0.0000       1.927870        52.4600 
 677   0.0000       1.931619        52.5620 
 678   0.0000       1.933167        52.6041 
 679   0.0000       1.937045        52.7097 
 680   0.0000       1.938853        52.7589 
 681   0.0000       1.943771        52.8927 
 682   0.0000       1.946776        52.9745 
 683   0.0000       1.951428        53.1011 
 684   0.0000       1.953257        53.1508 
 685   0.0000       1.957886        53.2768 
 686   0.0000       1.963566        53.4314 
 687   0.0000       1.966301        53.5058 
 688   0.0000       1.966930        53.5229 
 689   0.0000       1.974422        53.7268 
 690   0.0000       1.977553        53.8120 
 691   0.0000       1.978471        53.8369 
 692   0.0000       1.984008        53.9876 
 693   0.0000       1.985909        54.0393 
 694   0.0000       1.989604        54.1399 
 695   0.0000       1.991825        54.2003 
 696   0.0000       1.996735        54.3339 
 697   0.0000       1.999462        54.4081 
 698   0.0000       2.001612        54.4666 
 699   0.0000       2.003869        54.5280 
 700   0.0000       2.009286        54.6755 
 701   0.0000       2.014187        54.8088 
 702   0.0000       2.016511        54.8721 
 703   0.0000       2.017895        54.9097 
 704   0.0000       2.022873        55.0452 
 705   0.0000       2.024386        55.0863 
 706   0.0000       2.031654        55.2841 
 707   0.0000       2.034296        55.3560 
 708   0.0000       2.039861        55.5074 
 709   0.0000       2.041587        55.5544 
 710   0.0000       2.045882        55.6713 
 711   0.0000       2.049153        55.7603 
 712   0.0000       2.049685        55.7748 
 713   0.0000       2.052765        55.8586 
 714   0.0000       2.054570        55.9077 
 715   0.0000       2.058104        56.0039 
 716   0.0000       2.063208        56.1427 
 717   0.0000       2.065975        56.2180 
 718   0.0000       2.068999        56.3003 
 719   0.0000       2.076346        56.5003 
 720   0.0000       2.080568        56.6151 
 721   0.0000       2.084248        56.7153 
 722   0.0000       2.089444        56.8567 
 723   0.0000       2.092263        56.9334 
 724   0.0000       2.098792        57.1110 
 725   0.0000       2.099527        57.1310 
 726   0.0000       2.101917        57.1961 
 727   0.0000       2.106321        57.3159 
 728   0.0000       2.108607        57.3781 
 729   0.0000       2.109718        57.4083 
 730   0.0000       2.117202        57.6120 
 731   0.0000       2.120464        57.7008 
 732   0.0000       2.123632        57.7870 
 733   0.0000       2.125151        57.8283 
 734   0.0000       2.127667        57.8968 
 735   0.0000       2.132908        58.0394 
 736   0.0000       2.138041        58.1791 
 737   0.0000       2.140200        58.2378 
 738   0.0000       2.142963        58.3130 
 739   0.0000       2.145782        58.3897 
 740   0.0000       2.149073        58.4792 
 741   0.0000       2.151217        58.5376 
 742   0.0000       2.154424        58.6249 
 743   0.0000       2.157700        58.7140 
 744   0.0000       2.162022        58.8316 
 745   0.0000       2.164984        58.9122 
 746   0.0000       2.167957        58.9931 
 747   0.0000       2.171496        59.0894 
 748   0.0000       2.175050        59.1861 
 749   0.0000       2.176705        59.2312 
 750   0.0000       2.180245        59.3275 
 751   0.0000       2.183311        59.4109 
 752   0.0000       2.190030        59.5937 
 753   0.0000       2.193487        59.6878 
 754   0.0000       2.195273        59.7364 
 755   0.0000       2.198115        59.8137 
 756   0.0000       2.200618        59.8819 
 757   0.0000       2.202464        59.9321 
 758   0.0000       2.208463        60.0953 
 759   0.0000       2.208857        60.1060 
 760   0.0000       2.210216        60.1430 
 761   0.0000       2.214632        60.2632 
 762   0.0000       2.219501        60.3957 
 763   0.0000       2.220576        60.4249 
 764   0.0000       2.228964        60.6532 
 765   0.0000       2.230576        60.6971 
 766   0.0000       2.233531        60.7775 
 767   0.0000       2.234096        60.7928 
 768   0.0000       2.236913        60.8695 
 769   0.0000       2.239255        60.9332 
 770   0.0000       2.242410        61.0191 
 771   0.0000       2.245086        61.0919 
 772   0.0000       2.252912        61.3049 
 773   0.0000       2.255734        61.3816 
 774   0.0000       2.257788        61.4375 
 775   0.0000       2.260260        61.5048 
 776   0.0000       2.262559        61.5674 
 777   0.0000       2.265060        61.6354 
 778   0.0000       2.270297        61.7779 
 779   0.0000       2.273567        61.8669 
 780   0.0000       2.277197        61.9657 
 781   0.0000       2.278985        62.0143 
 782   0.0000       2.281613        62.0859 
 783   0.0000       2.283065        62.1254 
 784   0.0000       2.287863        62.2559 
 785   0.0000       2.291804        62.3632 
 786   0.0000       2.293352        62.4053 
 787   0.0000       2.300095        62.5888 
 788   0.0000       2.301087        62.6158 
 789   0.0000       2.302651        62.6583 
 790   0.0000       2.304808        62.7170 
 791   0.0000       2.310001        62.8583 
 792   0.0000       2.315032        62.9952 
 793   0.0000       2.316944        63.0473 
 794   0.0000       2.322343        63.1942 
 795   0.0000       2.326050        63.2950 
 796   0.0000       2.326850        63.3168 
 797   0.0000       2.332885        63.4810 
 798   0.0000       2.334947        63.5371 
 799   0.0000       2.336102        63.5686 
 800   0.0000       2.339860        63.6708 
 801   0.0000       2.346994        63.8650 
 802   0.0000       2.351941        63.9996 
 803   0.0000       2.352916        64.0261 
 804   0.0000       2.356611        64.1266 
 805   0.0000       2.359176        64.1964 
 806   0.0000       2.360344        64.2282 
 807   0.0000       2.361558        64.2613 
 808   0.0000       2.368614        64.4533 
 809   0.0000       2.372655        64.5632 
 810   0.0000       2.376513        64.6682 
 811   0.0000       2.380315        64.7717 
 812   0.0000       2.381566        64.8057 
 813   0.0000       2.383205        64.8503 
 814   0.0000       2.389915        65.0329 
 815   0.0000       2.391817        65.0847 
 816   0.0000       2.396591        65.2145 
 817   0.0000       2.397044        65.2269 
 818   0.0000       2.398846        65.2759 
 819   0.0000       2.405494        65.4568 
 820   0.0000       2.409659        65.5702 
 821   0.0000       2.413780        65.6823 
 822   0.0000       2.414603        65.7047 
 823   0.0000       2.418324        65.8060 
 824   0.0000       2.422113        65.9090 
 825   0.0000       2.424221        65.9664 
 826   0.0000       2.427287        66.0498 
 827   0.0000       2.432702        66.1972 
 828   0.0000       2.434638        66.2499 
 829   0.0000       2.437625        66.3311 
 830   0.0000       2.439330        66.3776 
 831   0.0000       2.447329        66.5952 
 832   0.0000       2.453634        66.7668 
 833   0.0000       2.457197        66.8637 
 834   0.0000       2.460315        66.9486 
 835   0.0000       2.463353        67.0312 
 836   0.0000       2.465995        67.1031 
 837   0.0000       2.471002        67.2394 
 838   0.0000       2.475739        67.3683 
 839   0.0000       2.478061        67.4315 
 840   0.0000       2.480176        67.4890 
 841   0.0000       2.482673        67.5570 
 842   0.0000       2.484981        67.6198 
 843   0.0000       2.488081        67.7041 
 844   0.0000       2.488851        67.7251 
 845   0.0000       2.491337        67.7927 
 846   0.0000       2.497630        67.9640 
 847   0.0000       2.499715        68.0207 
 848   0.0000       2.502943        68.1085 
 849   0.0000       2.508976        68.2727 
 850   0.0000       2.514605        68.4259 
 851   0.0000       2.516191        68.4690 
 852   0.0000       2.518244        68.5249 
 853   0.0000       2.520853        68.5959 
 854   0.0000       2.523262        68.6614 
 855   0.0000       2.523753        68.6748 
 856   0.0000       2.526366        68.7459 
 857   0.0000       2.534454        68.9660 
 858   0.0000       2.540172        69.1216 
 859   0.0000       2.542202        69.1768 
 860   0.0000       2.543164        69.2030 
 861   0.0000       2.547868        69.3310 
 862   0.0000       2.549978        69.3884 
 863   0.0000       2.552197        69.4488 
 864   0.0000       2.554760        69.5185 
 865   0.0000       2.562594        69.7317 
 866   0.0000       2.566155        69.8286 
 867   0.0000       2.569189        69.9112 
 868   0.0000       2.573279        70.0225 
 869   0.0000       2.576834        70.1192 
 870   0.0000       2.579333        70.1872 
 871   0.0000       2.582774        70.2809 
 872   0.0000       2.586050        70.3700 
 873   0.0000       2.587512        70.4098 
 874   0.0000       2.593829        70.5817 
 875   0.0000       2.595837        70.6363 
 876   0.0000       2.598232        70.7015 
 877   0.0000       2.602134        70.8077 
 878   0.0000       2.607454        70.9524 
 879   0.0000       2.608070        70.9692 
 880   0.0000       2.613946        71.1291 
 881   0.0000       2.619373        71.2768 
 882   0.0000       2.623465        71.3881 
 883   0.0000       2.625398        71.4407 
 884   0.0000       2.629926        71.5639 
 885   0.0000       2.633060        71.6492 
 886   0.0000       2.633926        71.6728 
 887   0.0000       2.639672        71.8291 
 888   0.0000       2.642921        71.9175 
 889   0.0000       2.646335        72.0104 
 890   0.0000       2.648347        72.0652 
 891   0.0000       2.650003        72.1102 
 892   0.0000       2.657447        72.3128 
 893   0.0000       2.660366        72.3922 
 894   0.0000       2.664887        72.5153 
 895   0.0000       2.667105        72.5756 
 896   0.0000       2.669919        72.6522 
 897   0.0000       2.674422        72.7747 
 898   0.0000       2.677407        72.8559 
 899   0.0000       2.679804        72.9212 
 900   0.0000       2.683125        73.0115 
 901   0.0000       2.686885        73.1139 
 902   0.0000       2.687756        73.1376 
 903   0.0000       2.691268        73.2331 
 904   0.0000       2.696297        73.3700 
 905   0.0000       2.700135        73.4744 
 906   0.0000       2.703869        73.5760 
 907   0.0000       2.708124        73.6918 
 908   0.0000       2.712528        73.8116 
 909   0.0000       2.714265        73.8589 
 910   0.0000       2.715238        73.8854 
 911   0.0000       2.718240        73.9671 
 912   0.0000       2.721877        74.0660 
 913   0.0000       2.725794        74.1726 
 914   0.0000       2.729708        74.2791 
 915   0.0000       2.733733        74.3887 
 916   0.0000       2.738201        74.5102 
 917   0.0000       2.741968        74.6127 
 918   0.0000       2.743742        74.6610 
 919   0.0000       2.746692        74.7413 
 920   0.0000       2.750853        74.8545 
 921   0.0000       2.752971        74.9122 
 922   0.0000       2.756171        74.9992 
 923   0.0000       2.759466        75.0889 
 924   0.0000       2.761522        75.1448 
 925   0.0000       2.769142        75.3522 
 926   0.0000       2.772545        75.4448 
 927   0.0000       2.773600        75.4735 
 928   0.0000       2.779149        75.6245 
 929   0.0000       2.782531        75.7165 
 930   0.0000       2.785369        75.7937 
 931   0.0000       2.787272        75.8455 
 932   0.0000       2.789843        75.9155 
 933   0.0000       2.793202        76.0069 
 934   0.0000       2.798455        76.1498 
 935   0.0000       2.803437        76.2854 
 936   0.0000       2.807655        76.4002 
 937   0.0000       2.811192        76.4964 
 938   0.0000       2.812185        76.5234 
 939   0.0000       2.815514        76.6140 
 940   0.0000       2.817581        76.6703 
 941   0.0000       2.820201        76.7416 
 942   0.0000       2.824379        76.8553 
 943   0.0000       2.828309        76.9622 
 944   0.0000       2.830067        77.0100 
 945   0.0000       2.836217        77.1774 
 946   0.0000       2.839377        77.2634 
 947   0.0000       2.845618        77.4332 
 948   0.0000       2.847919        77.4958 
 949   0.0000       2.856104        77.7185 
 950   0.0000       2.857434        77.7547 
 951   0.0000       2.860926        77.8497 
 952   0.0000       2.861893        77.8761 
 953   0.0000       2.867272        78.0224 
 954   0.0000       2.869800        78.0912 
 955   0.0000       2.873705        78.1975 
 956   0.0000       2.878265        78.3216 
 957   0.0000       2.884936        78.5031 
 958   0.0000       2.885813        78.5270 
 959   0.0000       2.889523        78.6279 
 960   0.0000       2.891344        78.6775 
 961   0.0000       2.896409        78.8153 
 962   0.0000       2.898493        78.8720 
 963   0.0000       2.901524        78.9545 
 964   0.0000       2.903838        79.0174 
 965   0.0000       2.906844        79.0992 
 966   0.0000       2.911082        79.2146 
 967   0.0000       2.916695        79.3673 
 968   0.0000       2.918981        79.4295 
 969   0.0000       2.926071        79.6224 
 970   0.0000       2.927992        79.6747 
 971   0.0000       2.929919        79.7271 
 972   0.0000       2.932674        79.8021 
 973   0.0000       2.941137        80.0324 
 974   0.0000       2.945692        80.1564 
 975   0.0000       2.949777        80.2675 
 976   0.0000       2.950651        80.2913 
 977   0.0000       2.958364        80.5012 
 978   0.0000       2.961267        80.5802 
 979   0.0000       2.962462        80.6127 
 980   0.0000       2.964542        80.6693 
 981   0.0000       2.967338        80.7454 
 982   0.0000       2.970733        80.8378 
 983   0.0000       2.973997        80.9266 
 984   0.0000       2.977555        81.0234 
 985   0.0000       2.987256        81.2874 
 986   0.0000       2.992260        81.4235 
 987   0.0000       2.994219        81.4768 
 988   0.0000       2.996717        81.5448 
 989   0.0000       3.005369        81.7802 
 990   0.0000       3.008629        81.8690 
 991   0.0000       3.013608        82.0044 
 992   0.0000       3.015738        82.0624 
 993   0.0000       3.018126        82.1274 
 994   0.0000       3.026494        82.3551 
 995   0.0000       3.030780        82.4717 
 996   0.0000       3.033225        82.5382 
 997   0.0000       3.035440        82.5985 
 998   0.0000       3.041395        82.7606 
 999   0.0000       3.046065        82.8876 
 1000   0.0000       3.047663        82.9311 
 1001   0.0000       3.051415        83.0332 
 1002   0.0000       3.057195        83.1905 
 1003   0.0000       3.061337        83.3032 
 1004   0.0000       3.064265        83.3829 
 1005   0.0000       3.067044        83.4585 
 1006   0.0000       3.070836        83.5617 
 1007   0.0000       3.073846        83.6436 
 1008   0.0000       3.077971        83.7558 
 1009   0.0000       3.080312        83.8196 
 1010   0.0000       3.087518        84.0156 
 1011   0.0000       3.091817        84.1326 
 1012   0.0000       3.097604        84.2901 
 1013   0.0000       3.100726        84.3750 
 1014   0.0000       3.103735        84.4569 
 1015   0.0000       3.108173        84.5777 
 1016   0.0000       3.116666        84.8088 
 1017   0.0000       3.118090        84.8475 
 1018   0.0000       3.121418        84.9381 
 1019   0.0000       3.127613        85.1067 
 1020   0.0000       3.131894        85.2232 
 1021   0.0000       3.135379        85.3180 
 1022   0.0000       3.137343        85.3714 
 1023   0.0000       3.138804        85.4112 
 1024   0.0000       3.151396        85.7538 
 1025   0.0000       3.151638        85.7604 
 1026   0.0000       3.154252        85.8316 
 1027   0.0000       3.158091        85.9360 
 1028   0.0000       3.162598        86.0587 
 1029   0.0000       3.169523        86.2471 
 1030   0.0000       3.170852        86.2833 
 1031   0.0000       3.178189        86.4829 
 1032   0.0000       3.182670        86.6049 
 1033   0.0000       3.185880        86.6922 
 1034   0.0000       3.190747        86.8246 
 1035   0.0000       3.197158        86.9991 
 1036   0.0000       3.197983        87.0215 
 1037   0.0000       3.201863        87.1271 
 1038   0.0000       3.208986        87.3210 
 1039   0.0000       3.211019        87.3763 
 1040   0.0000       3.216347        87.5212 
 1041   0.0000       3.219297        87.6015 
 1042   0.0000       3.225740        87.7768 
 1043   0.0000       3.230798        87.9145 
 1044   0.0000       3.235500        88.0424 
 1045   0.0000       3.237505        88.0970 
 1046   0.0000       3.243040        88.2476 
 1047   0.0000       3.250340        88.4463 
 1048   0.0000       3.261172        88.7410 
 1049   0.0000       3.265971        88.8716 
 1050   0.0000       3.269259        88.9611 
 1051   0.0000       3.271891        89.0327 
 1052   0.0000       3.277311        89.1802 
 1053   0.0000       3.283815        89.3572 
 1054   0.0000       3.286081        89.4188 
 1055   0.0000       3.289449        89.5105 
 1056   0.0000       3.295882        89.6855 
 1057   0.0000       3.301280        89.8324 
 1058   0.0000       3.302456        89.8644 
 1059   0.0000       3.308070        90.0172 
 1060   0.0000       3.314383        90.1889 
 1061   0.0000       3.318675        90.3057 
 1062   0.0000       3.323866        90.4470 
 1063   0.0000       3.331189        90.6463 
 1064   0.0000       3.336391        90.7878 
 1065   0.0000       3.338948        90.8574 
 1066   0.0000       3.342322        90.9492 
 1067   0.0000       3.346491        91.0626 
 1068   0.0000       3.350200        91.1636 
 1069   0.0000       3.352949        91.2384 
 1070   0.0000       3.356925        91.3466 
 1071   0.0000       3.363086        91.5142 
 1072   0.0000       3.364833        91.5618 
 1073   0.0000       3.369861        91.6986 
 1074   0.0000       3.377354        91.9025 
 1075   0.0000       3.379145        91.9512 
 1076   0.0000       3.383320        92.0648 
 1077   0.0000       3.385682        92.1291 
 1078   0.0000       3.391463        92.2864 
 1079   0.0000       3.395819        92.4049 
 1080   0.0000       3.399106        92.4944 
 1081   0.0000       3.401671        92.5642 
 1082   0.0000       3.411585        92.8339 
 1083   0.0000       3.413570        92.8880 
 1084   0.0000       3.415084        92.9292 
 1085   0.0000       3.416969        92.9805 
 1086   0.0000       3.419859        93.0591 
 1087   0.0000       3.425426        93.2106 
 1088   0.0000       3.433550        93.4316 
 1089   0.0000       3.435242        93.4777 
 1090   0.0000       3.443573        93.7044 
 1091   0.0000       3.448253        93.8317 
 1092   0.0000       3.454344        93.9975 
 1093   0.0000       3.455348        94.0248 
 1094   0.0000       3.459295        94.1322 
 1095   0.0000       3.461095        94.1812 
 1096   0.0000       3.464720        94.2798 
 1097   0.0000       3.470852        94.4467 
 1098   0.0000       3.471815        94.4729 
 1099   0.0000       3.478923        94.6663 
 1100   0.0000       3.479891        94.6926 
 1101   0.0000       3.482417        94.7614 
 1102   0.0000       3.490019        94.9683 
 1103   0.0000       3.492505        95.0359 
 1104   0.0000       3.495710        95.1231 
 1105   0.0000       3.501314        95.2756 
 1106   0.0000       3.505662        95.3939 
 1107   0.0000       3.507909        95.4551 
 1108   0.0000       3.512290        95.5743 
 1109   0.0000       3.516502        95.6889 
 1110   0.0000       3.518745        95.7499 
 1111   0.0000       3.524556        95.9080 
 1112   0.0000       3.526549        95.9623 
 1113   0.0000       3.531180        96.0883 
 1114   0.0000       3.534078        96.1672 
 1115   0.0000       3.537879        96.2706 
 1116   0.0000       3.541824        96.3779 
 1117   0.0000       3.551012        96.6280 
 1118   0.0000       3.553122        96.6854 
 1119   0.0000       3.555815        96.7587 
 1120   0.0000       3.557994        96.8179 
 1121   0.0000       3.561949        96.9256 
 1122   0.0000       3.562985        96.9537 
 1123   0.0000       3.573406        97.2373 
 1124   0.0000       3.578596        97.3785 
 1125   0.0000       3.582164        97.4756 
 1126   0.0000       3.586111        97.5831 
 1127   0.0000       3.590038        97.6899 
 1128   0.0000       3.596108        97.8551 
 1129   0.0000       3.599482        97.9469 
 1130   0.0000       3.600504        97.9747 
 1131   0.0000       3.607935        98.1769 
 1132   0.0000       3.608214        98.1845 
 1133   0.0000       3.612091        98.2900 
 1134   0.0000       3.617799        98.4453 
 1135   0.0000       3.626323        98.6773 
 1136   0.0000       3.631874        98.8283 
 1137   0.0000       3.636527        98.9549 
 1138   0.0000       3.643000        99.1311 
 1139   0.0000       3.648212        99.2729 
 1140   0.0000       3.652038        99.3770 
 1141   0.0000       3.653769        99.4241 
 1142   0.0000       3.660849        99.6168 
 1143   0.0000       3.665760        99.7504 
 1144   0.0000       3.667228        99.7903 
 1145   0.0000       3.673165        99.9519 
 1146   0.0000       3.677147       100.0603 
 1147   0.0000       3.680955       100.1639 
 1148   0.0000       3.686602       100.3175 
 1149   0.0000       3.691652       100.4550 
 1150   0.0000       3.700644       100.6996 
 1151   0.0000       3.706306       100.8537 
 1152   0.0000       3.715201       101.0958 
 1153   0.0000       3.716467       101.1302 
 1154   0.0000       3.722946       101.3065 
 1155   0.0000       3.724301       101.3434 
 1156   0.0000       3.733955       101.6061 
 1157   0.0000       3.736285       101.6695 
 1158   0.0000       3.741982       101.8245 
 1159   0.0000       3.752333       102.1062 
 1160   0.0000       3.756567       102.2214 
 1161   0.0000       3.765249       102.4576 
 1162   0.0000       3.767080       102.5074 
 1163   0.0000       3.777732       102.7973 
 1164   0.0000       3.781368       102.8963 
 1165   0.0000       3.787160       103.0539 
 1166   0.0000       3.790935       103.1566 
 1167   0.0000       3.795832       103.2899 
 1168   0.0000       3.802866       103.4812 
 1169   0.0000       3.814817       103.8064 
 1170   0.0000       3.816400       103.8495 
 1171   0.0000       3.819995       103.9473 
 1172   0.0000       3.827247       104.1447 
 1173   0.0000       3.831596       104.2630 
 1174   0.0000       3.843807       104.5953 
 1175   0.0000       3.845997       104.6549 
 1176   0.0000       3.848098       104.7121 
 1177   0.0000       3.852761       104.8390 
 1178   0.0000       3.860687       105.0546 
 1179   0.0000       3.861930       105.0885 
 1180   0.0000       3.867625       105.2434 
 1181   0.0000       3.870625       105.3250 
 1182   0.0000       3.876592       105.4874 
 1183   0.0000       3.882623       105.6516 
 1184   0.0000       3.885091       105.7187 
 1185   0.0000       3.895658       106.0062 
 1186   0.0000       3.901821       106.1739 
 1187   0.0000       3.904943       106.2589 
 1188   0.0000       3.906971       106.3141 
 1189   0.0000       3.911355       106.4334 
 1190   0.0000       3.920061       106.6703 
 1191   0.0000       3.923232       106.7566 
 1192   0.0000       3.931952       106.9938 
 1193   0.0000       3.936257       107.1110 
 1194   0.0000       3.938167       107.1630 
 1195   0.0000       3.939635       107.2029 
 1196   0.0000       3.947532       107.4178 
 1197   0.0000       3.949650       107.4754 
 1198   0.0000       3.963134       107.8424 
 1199   0.0000       3.965708       107.9124 
 1200   0.0000       3.969012       108.0023 
 1201   0.0000       3.972032       108.0845 
 1202   0.0000       3.979341       108.2834 
 1203   0.0000       3.982137       108.3595 
 1204   0.0000       3.986155       108.4688 
 1205   0.0000       3.995018       108.7100 
 1206   0.0000       3.997047       108.7652 
 1207   0.0000       4.006254       109.0157 
 1208   0.0000       4.012271       109.1794 
 1209   0.0000       4.017445       109.3202 
 1210   0.0000       4.021288       109.4248 
 1211   0.0000       4.027534       109.5948 
 1212   0.0000       4.039008       109.9070 
 1213   0.0000       4.042901       110.0129 
 1214   0.0000       4.044632       110.0600 
 1215   0.0000       4.053229       110.2940 
 1216   0.0000       4.057973       110.4231 
 1217   0.0000       4.064042       110.5882 
 1218   0.0000       4.066533       110.6560 
 1219   0.0000       4.069203       110.7286 
 1220   0.0000       4.076351       110.9232 
 1221   0.0000       4.081272       111.0571 
 1222   0.0000       4.089181       111.2723 
 1223   0.0000       4.091856       111.3451 
 1224   0.0000       4.099902       111.5640 
 1225   0.0000       4.102873       111.6448 
 1226   0.0000       4.108238       111.7908 
 1227   0.0000       4.118364       112.0664 
 1228   0.0000       4.119071       112.0856 
 1229   0.0000       4.125706       112.2662 
 1230   0.0000       4.130927       112.4082 
 1231   0.0000       4.138906       112.6254 
 1232   0.0000       4.149782       112.9213 
 1233   0.0000       4.152436       112.9935 
 1234   0.0000       4.158262       113.1521 
 1235   0.0000       4.165469       113.3482 
 1236   0.0000       4.167167       113.3944 
 1237   0.0000       4.174672       113.5986 
 1238   0.0000       4.179623       113.7333 
 1239   0.0000       4.183498       113.8388 
 1240   0.0000       4.190649       114.0334 
 1241   0.0000       4.195795       114.1734 
 1242   0.0000       4.204327       114.4056 
 1243   0.0000       4.207886       114.5024 
 1244   0.0000       4.215387       114.7065 
 1245   0.0000       4.224933       114.9663 
 1246   0.0000       4.240595       115.3925 
 1247   0.0000       4.248266       115.6012 
 1248   0.0000       4.256069       115.8135 
 1249   0.0000       4.264174       116.0341 
 1250   0.0000       4.272661       116.2650 
 1251   0.0000       4.287389       116.6658 
 1252   0.0000       4.293059       116.8201 
 1253   0.0000       4.298854       116.9778 
 1254   0.0000       4.304748       117.1381 
 1255   0.0000       4.318196       117.5041 
 1256   0.0000       4.321246       117.5871 
 1257   0.0000       4.324637       117.6794 
 1258   0.0000       4.333289       117.9148 
 1259   0.0000       4.338802       118.0648 
 1260   0.0000       4.344672       118.2245 
 1261   0.0000       4.355034       118.5065 
 1262   0.0000       4.361870       118.6925 
 1263   0.0000       4.367492       118.8455 
 1264   0.0000       4.388095       119.4061 
 1265   0.0000       4.406442       119.9054 
 1266   0.0000       4.414444       120.1231 
 1267   0.0000       4.436412       120.7209 
 1268   0.0000       4.439180       120.7962 
 1269   0.0000       4.455474       121.2396 
 1270   0.0000       4.462277       121.4247 
 1271   0.0000       4.480669       121.9252 
 1272   0.0000       4.486322       122.0790 
 1273   0.0000       4.488341       122.1340 
 1274   0.0000       4.501788       122.4999 
 1275   0.0000       4.508790       122.6904 
 1276   0.0000       4.513343       122.8143 
 1277   0.0000       4.520671       123.0137 
 1278   0.0000       4.524293       123.1123 
 1279   0.0000       4.531550       123.3097 
 1280   0.0000       4.533473       123.3621 
 1281   0.0000       4.548517       123.7714 
 1282   0.0000       4.558435       124.0413 
 1283   0.0000       4.560915       124.1088 
 1284   0.0000       4.566592       124.2633 
 1285   0.0000       4.575258       124.4991 
 1286   0.0000       4.589033       124.8739 
 1287   0.0000       4.593360       124.9917 
 1288   0.0000       4.602962       125.2530 
 1289   0.0000       4.615532       125.5950 
 1290   0.0000       4.628256       125.9412 
 1291   0.0000       4.641998       126.3152 
 1292   0.0000       4.648269       126.4858 
 1293   0.0000       4.650289       126.5408 
 1294   0.0000       4.655787       126.6904 
 1295   0.0000       4.668766       127.0436 
 1296   0.0000       4.673476       127.1718 
 1297   0.0000       4.694406       127.7413 
 1298   0.0000       4.701379       127.9310 
 1299   0.0000       4.702502       127.9616 
 1300   0.0000       4.713143       128.2511 
 1301   0.0000       4.724769       128.5675 
 1302   0.0000       4.728259       128.6625 
 1303   0.0000       4.736382       128.8835 
 1304   0.0000       4.749083       129.2291 
 1305   0.0000       4.753056       129.3372 
 1306   0.0000       4.757061       129.4462 
 1307   0.0000       4.774658       129.9250 
 1308   0.0000       4.786391       130.2443 
 1309   0.0000       4.792369       130.4070 
 1310   0.0000       4.799680       130.6059 
 1311   0.0000       4.811316       130.9226 
 1312   0.0000       4.816698       131.0690 
 1313   0.0000       4.823118       131.2437 
 1314   0.0000       4.831390       131.4688 
 1315   0.0000       4.836169       131.5988 
 1316   0.0000       4.836578       131.6100 
 1317   0.0000       4.847561       131.9088 
 1318   0.0000       4.865303       132.3916 
 1319   0.0000       4.867362       132.4476 
 1320   0.0000       4.882796       132.8676 
 1321   0.0000       4.884569       132.9159 
 1322   0.0000       4.894814       133.1947 
 1323   0.0000       4.899062       133.3102 
 1324   0.0000       4.906128       133.5025 
 1325   0.0000       4.909654       133.5985 
 1326   0.0000       4.919633       133.8700 
 1327   0.0000       4.924733       134.0088 
 1328   0.0000       4.928645       134.1153 
 1329   0.0000       4.936596       134.3316 
 1330   0.0000       4.947866       134.6383 
 1331   0.0000       4.960513       134.9824 
 1332   0.0000       4.962199       135.0283 
 1333   0.0000       4.971377       135.2780 
 1334   0.0000       4.979883       135.5095 
 1335   0.0000       4.986811       135.6980 
 1336   0.0000       4.997452       135.9876 
 1337   0.0000       5.005653       136.2107 
 1338   0.0000       5.018575       136.5624 
 1339   0.0000       5.020026       136.6018 
 1340   0.0000       5.031280       136.9081 
 1341   0.0000       5.035991       137.0363 
 1342   0.0000       5.041830       137.1952 
 1343   0.0000       5.047489       137.3492 
 1344   0.0000       5.049667       137.4084 
 1345   0.0000       5.061656       137.7347 
 1346   0.0000       5.066482       137.8660 
 1347   0.0000       5.077521       138.1664 
 1348   0.0000       5.082617       138.3050 
 1349   0.0000       5.086176       138.4019 
 1350   0.0000       5.088738       138.4716 
 1351   0.0000       5.094073       138.6168 
 1352   0.0000       5.099379       138.7612 
 1353   0.0000       5.111575       139.0930 
 1354   0.0000       5.114674       139.1774 
 1355   0.0000       5.121858       139.3728 
 1356   0.0000       5.132774       139.6699 
 1357   0.0000       5.135618       139.7473 
 1358   0.0000       5.143349       139.9576 
 1359   0.0000       5.146074       140.0318 
 1360   0.0000       5.152897       140.2175 
 1361   0.0000       5.165230       140.5530 
 1362   0.0000       5.168082       140.6307 
 1363   0.0000       5.172734       140.7572 
 1364   0.0000       5.186255       141.1252 
 1365   0.0000       5.187928       141.1707 
 1366   0.0000       5.195198       141.3685 
 1367   0.0000       5.196268       141.3976 
 1368   0.0000       5.202466       141.5663 
 1369   0.0000       5.207150       141.6938 
 1370   0.0000       5.214792       141.9017 
 1371   0.0000       5.221328       142.0796 
 1372   0.0000       5.233847       142.4202 
 1373   0.0000       5.234751       142.4448 
 1374   0.0000       5.241446       142.6270 
 1375   0.0000       5.247609       142.7947 
 1376   0.0000       5.254873       142.9924 
 1377   0.0000       5.262209       143.1920 
 1378   0.0000       5.263957       143.2396 
 1379   0.0000       5.269598       143.3931 
 1380   0.0000       5.273268       143.4929 
 1381   0.0000       5.282526       143.7449 
 1382   0.0000       5.283406       143.7688 
 1383   0.0000       5.295233       144.0906 
 1384   0.0000       5.309936       144.4907 
 1385   0.0000       5.314333       144.6103 
 1386   0.0000       5.318056       144.7117 
 1387   0.0000       5.322343       144.8283 
 1388   0.0000       5.334738       145.1656 
 1389   0.0000       5.343835       145.4131 
 1390   0.0000       5.346536       145.4866 
 1391   0.0000       5.355665       145.7350 
 1392   0.0000       5.360285       145.8608 
 1393   0.0000       5.367716       146.0630 
 1394   0.0000       5.370908       146.1498 
 1395   0.0000       5.380054       146.3987 
 1396   0.0000       5.388217       146.6208 
 1397   0.0000       5.390954       146.6953 
 1398   0.0000       5.395592       146.8215 
 1399   0.0000       5.405653       147.0953 
 1400   0.0000       5.413892       147.3195 
 1401   0.0000       5.415313       147.3581 
 1402   0.0000       5.421889       147.5371 
 1403   0.0000       5.424483       147.6077 
 1404   0.0000       5.430002       147.7579 
 1405   0.0000       5.436307       147.9294 
 1406   0.0000       5.442351       148.0939 
 1407   0.0000       5.446762       148.2139 
 1408   0.0000       5.450846       148.3251 
 1409   0.0000       5.459639       148.5643 
 1410   0.0000       5.462290       148.6365 
 1411   0.0000       5.470336       148.8554 
 1412   0.0000       5.474209       148.9608 
 1413   0.0000       5.479877       149.1150 
 1414   0.0000       5.481168       149.1502 
 1415   0.0000       5.487647       149.3265 
 1416   0.0000       5.497682       149.5995 
 1417   0.0000       5.506093       149.8284 
 1418   0.0000       5.510310       149.9432 
 1419   0.0000       5.512416       150.0005 
 1420   0.0000       5.519402       150.1906 
 1421   0.0000       5.523395       150.2992 
 1422   0.0000       5.529632       150.4689 
 1423   0.0000       5.541697       150.7972 
 1424   0.0000       5.546705       150.9335 
 1425   0.0000       5.549639       151.0134 
 1426   0.0000       5.553805       151.1267 
 1427   0.0000       5.558647       151.2585 
 1428   0.0000       5.568808       151.5350 
 1429   0.0000       5.573990       151.6760 
 1430   0.0000       5.575336       151.7126 
 1431   0.0000       5.580803       151.8614 
 1432   0.0000       5.589835       152.1071 
 1433   0.0000       5.597194       152.3074 
 1434   0.0000       5.598326       152.3382 
 1435   0.0000       5.608861       152.6249 
 1436   0.0000       5.611621       152.7000 
 1437   0.0000       5.615585       152.8078 
 1438   0.0000       5.624806       153.0587 
 1439   0.0000       5.633792       153.3033 
 1440   0.0000       5.636583       153.3792 
 1441   0.0000       5.643950       153.5797 
 1442   0.0000       5.648394       153.7006 
 1443   0.0000       5.655978       153.9070 
 1444   0.0000       5.662730       154.0907 
 1445   0.0000       5.670493       154.3019 
 1446   0.0000       5.671563       154.3311 
 1447   0.0000       5.678220       154.5122 
 1448   0.0000       5.681664       154.6059 
 1449   0.0000       5.692670       154.9054 
 1450   0.0000       5.699199       155.0831 
 1451   0.0000       5.706361       155.2780 
 1452   0.0000       5.711305       155.4125 
 1453   0.0000       5.714677       155.5043 
 1454   0.0000       5.715411       155.5242 
 1455   0.0000       5.725776       155.8063 
 1456   0.0000       5.729394       155.9047 
 1457   0.0000       5.731629       155.9656 
 1458   0.0000       5.732714       155.9951 
 1459   0.0000       5.741250       156.2274 
 1460   0.0000       5.746943       156.3823 
 1461   0.0000       5.747336       156.3930 
 1462   0.0000       5.754411       156.5855 
 1463   0.0000       5.756047       156.6300 
 1464   0.0000       5.761902       156.7893 
 1465   0.0000       5.768776       156.9764 
 1466   0.0000       5.771114       157.0400 
 1467   0.0000       5.776297       157.1810 
 1468   0.0000       5.780481       157.2949 
 1469   0.0000       5.784737       157.4107 
 1470   0.0000       5.792127       157.6118 
 1471   0.0000       5.793632       157.6527 
 1472   0.0000       5.797057       157.7459 
 1473   0.0000       5.799922       157.8239 
 1474   0.0000       5.806295       157.9973 
 1475   0.0000       5.809785       158.0923 
 1476   0.0000       5.813141       158.1836 
 1477   0.0000       5.819399       158.3539 
 1478   0.0000       5.824039       158.4802 
 1479   0.0000       5.830866       158.6659 
 1480   0.0000       5.832129       158.7003 
 1481   0.0000       5.837099       158.8355 
 1482   0.0000       5.838595       158.8763 
 1483   0.0000       5.845557       159.0657 
 1484   0.0000       5.848701       159.1512 
 1485   0.0000       5.851215       159.2197 
 1486   0.0000       5.857815       159.3992 
 1487   0.0000       5.864070       159.5694 
 1488   0.0000       5.866140       159.6258 
 1489   0.0000       5.870339       159.7401 
 1490   0.0000       5.875141       159.8707 
 1491   0.0000       5.879346       159.9851 
 1492   0.0000       5.883234       160.0909 
 1493   0.0000       5.887384       160.2039 
 1494   0.0000       5.890385       160.2855 
 1495   0.0000       5.893220       160.3627 
 1496   0.0000       5.896538       160.4529 
 1497   0.0000       5.898189       160.4979 
 1498   0.0000       5.903345       160.6382 
 1499   0.0000       5.905943       160.7089 
 1500   0.0000       5.913089       160.9033 
 1501   0.0000       5.915103       160.9581 
 1502   0.0000       5.921900       161.1431 
 1503   0.0000       5.923030       161.1738 
 1504   0.0000       5.927730       161.3017 
 1505   0.0000       5.930773       161.3845 
 1506   0.0000       5.940927       161.6608 
 1507   0.0000       5.943578       161.7330 
 1508   0.0000       5.944559       161.7597 
 1509   0.0000       5.946096       161.8015 
 1510   0.0000       5.949888       161.9047 
 1511   0.0000       5.952784       161.9835 
 1512   0.0000       5.957158       162.1025 
 1513   0.0000       5.958441       162.1374 
 1514   0.0000       5.960979       162.2065 
 1515   0.0000       5.969045       162.4260 
 1516   0.0000       5.969558       162.4399 
 1517   0.0000       5.974909       162.5855 
 1518   0.0000       5.976955       162.6412 
 1519   0.0000       5.980709       162.7434 
 1520   0.0000       5.984019       162.8334 
 1521   0.0000       5.987214       162.9204 
 1522   0.0000       5.991004       163.0235 
 1523   0.0000       5.993252       163.0847 
 1524   0.0000       5.997374       163.1969 
 1525   0.0000       6.000397       163.2791 
 1526   0.0000       6.004750       163.3976 
 1527   0.0000       6.012419       163.6062 
 1528   0.0000       6.014951       163.6751 
 1529   0.0000       6.021487       163.8530 
 1530   0.0000       6.023004       163.8943 
 1531   0.0000       6.028464       164.0428 
 1532   0.0000       6.028993       164.0572 
 1533   0.0000       6.032847       164.1621 
 1534   0.0000       6.038616       164.3191 
 1535   0.0000       6.041534       164.3985 
 1536   0.0000       6.043129       164.4419 
 1537   0.0000       6.050302       164.6371 
 1538   0.0000       6.055494       164.7784 
 1539   0.0000       6.058805       164.8685 
 1540   0.0000       6.061888       164.9524 
 1541   0.0000       6.068434       165.1305 
 1542   0.0000       6.070895       165.1975 
 1543   0.0000       6.073037       165.2557 
 1544   0.0000       6.077798       165.3853 
 1545   0.0000       6.079346       165.4274 
 1546   0.0000       6.084010       165.5543 
 1547   0.0000       6.088853       165.6861 
 1548   0.0000       6.094440       165.8381 
 1549   0.0000       6.097381       165.9182 
 1550   0.0000       6.100713       166.0088 
 1551   0.0000       6.106106       166.1556 
 1552   0.0000       6.108061       166.2088 
 1553   0.0000       6.110659       166.2795 
 1554   0.0000       6.115237       166.4041 
 1555   0.0000       6.116745       166.4451 
 1556   0.0000       6.120422       166.5451 
 1557   0.0000       6.122506       166.6019 
 1558   0.0000       6.128644       166.7689 
 1559   0.0000       6.136300       166.9772 
 1560   0.0000       6.139907       167.0754 
 1561   0.0000       6.143612       167.1762 
 1562   0.0000       6.144878       167.2106 
 1563   0.0000       6.148562       167.3109 
 1564   0.0000       6.155812       167.5082 
 1565   0.0000       6.159692       167.6138 
 1566   0.0000       6.161902       167.6739 
 1567   0.0000       6.163053       167.7052 
 1568   0.0000       6.168747       167.8601 
 1569   0.0000       6.174426       168.0147 
 1570   0.0000       6.176088       168.0599 
 1571   0.0000       6.180141       168.1702 
 1572   0.0000       6.181235       168.1999 
 1573   0.0000       6.184070       168.2771 
 1574   0.0000       6.187484       168.3700 
 1575   0.0000       6.191633       168.4829 
 1576   0.0000       6.195609       168.5911 
 1577   0.0000       6.198668       168.6743 
 1578   0.0000       6.202342       168.7743 
 1579   0.0000       6.205978       168.8732 
 1580   0.0000       6.208885       168.9523 
 1581   0.0000       6.211789       169.0314 
 1582   0.0000       6.217152       169.1773 
 1583   0.0000       6.222067       169.3110 
 1584   0.0000       6.224596       169.3799 
 1585   0.0000       6.228679       169.4910 
 1586   0.0000       6.229684       169.5183 
 1587   0.0000       6.235868       169.6866 
 1588   0.0000       6.240062       169.8007 
 1589   0.0000       6.242086       169.8558 
 1590   0.0000       6.245335       169.9442 
 1591   0.0000       6.247092       169.9920 
 1592   0.0000       6.251104       170.1012 
 1593   0.0000       6.258874       170.3126 
 1594   0.0000       6.259369       170.3261 
 1595   0.0000       6.266148       170.5106 
 1596   0.0000       6.266843       170.5295 
 1597   0.0000       6.269516       170.6022 
 1598   0.0000       6.271819       170.6649 
 1599   0.0000       6.276794       170.8003 
 1600   0.0000       6.280012       170.8878 
 1601   0.0000       6.282940       170.9675 
 1602   0.0000       6.283279       170.9767 
 1603   0.0000       6.287503       171.0917 
 1604   0.0000       6.290932       171.1850 
 1605   0.0000       6.293923       171.2663 
 1606   0.0000       6.296349       171.3324 
 1607   0.0000       6.297505       171.3638 
 1608   0.0000       6.306186       171.6000 
 1609   0.0000       6.310357       171.7135 
 1610   0.0000       6.315404       171.8509 
 1611   0.0000       6.318135       171.9252 
 1612   0.0000       6.319746       171.9690 
 1613   0.0000       6.322666       172.0485 
 1614   0.0000       6.324765       172.1056 
 1615   0.0000       6.326463       172.1518 
 1616   0.0000       6.330096       172.2507 
 1617   0.0000       6.333262       172.3368 
 1618   0.0000       6.334891       172.3811 
 1619   0.0000       6.341987       172.5743 
 1620   0.0000       6.346687       172.7021 
 1621   0.0000       6.350921       172.8174 
 1622   0.0000       6.352450       172.8589 
 1623   0.0000       6.357092       172.9853 
 1624   0.0000       6.359733       173.0571 
 1625   0.0000       6.365846       173.2235 
 1626   0.0000       6.368681       173.3006 
 1627   0.0000       6.372388       173.4015 
 1628   0.0000       6.377989       173.5539 
 1629   0.0000       6.381011       173.6361 
 1630   0.0000       6.384993       173.7445 
 1631   0.0000       6.387175       173.8039 
 1632   0.0000       6.387604       173.8156 
 1633   0.0000       6.393511       173.9763 
 1634   0.0000       6.397686       174.0899 
 1635   0.0000       6.401288       174.1879 
 1636   0.0000       6.406420       174.3276 
 1637   0.0000       6.409692       174.4166 
 1638   0.0000       6.413731       174.5265 
 1639   0.0000       6.418690       174.6614 
 1640   0.0000       6.421067       174.7261 
 1641   0.0000       6.426312       174.8688 
 1642   0.0000       6.434465       175.0907 
 1643   0.0000       6.437936       175.1851 
 1644   0.0000       6.443373       175.3331 
 1645   0.0000       6.444993       175.3772 
 1646   0.0000       6.447467       175.4445 
 1647   0.0000       6.451690       175.5594 
 1648   0.0000       6.455219       175.6554 
 1649   0.0000       6.456581       175.6925 
 1650   0.0000       6.461347       175.8222 
 1651   0.0000       6.466180       175.9537 
 1652   0.0000       6.467752       175.9965 
 1653   0.0000       6.471123       176.0882 
 1654   0.0000       6.475179       176.1986 
 1655   0.0000       6.481667       176.3751 
 1656   0.0000       6.485164       176.4703 
 1657   0.0000       6.486317       176.5017 
 1658   0.0000       6.489710       176.5940 
 1659   0.0000       6.493100       176.6862 
 1660   0.0000       6.500461       176.8865 
 1661   0.0000       6.503828       176.9781 
 1662   0.0000       6.510305       177.1544 
 1663   0.0000       6.513774       177.2488 
 1664   0.0000       6.516162       177.3138 
 1665   0.0000       6.519860       177.4144 
 1666   0.0000       6.523158       177.5041 
 1667   0.0000       6.528931       177.6613 
 1668   0.0000       6.536946       177.8794 
 1669   0.0000       6.540178       177.9673 
 1670   0.0000       6.544939       178.0968 
 1671   0.0000       6.546921       178.1508 
 1672   0.0000       6.549190       178.2125 
 1673   0.0000       6.551349       178.2713 
 1674   0.0000       6.555130       178.3742 
 1675   0.0000       6.558854       178.4755 
 1676   0.0000       6.560233       178.5130 
 1677   0.0000       6.565514       178.6567 
 1678   0.0000       6.568983       178.7511 
 1679   0.0000       6.576349       178.9515 
 1680   0.0000       6.579185       179.0287 
 1681   0.0000       6.583848       179.1556 
 1682   0.0000       6.586885       179.2383 
 1683   0.0000       6.590628       179.3401 
 1684   0.0000       6.593038       179.4057 
 1685   0.0000       6.601275       179.6298 
 1686   0.0000       6.603950       179.7026 
 1687   0.0000       6.606582       179.7742 
 1688   0.0000       6.612686       179.9403 
 1689   0.0000       6.618492       180.0983 
 1690   0.0000       6.621417       180.1779 
 1691   0.0000       6.626951       180.3285 
 1692   0.0000       6.628666       180.3752 
 1693   0.0000       6.633509       180.5070 
 1694   0.0000       6.636405       180.5858 
 1695   0.0000       6.638119       180.6324 
 1696   0.0000       6.640169       180.6882 
 1697   0.0000       6.646986       180.8737 
 1698   0.0000       6.649728       180.9483 
 1699   0.0000       6.653438       181.0492 
 1700   0.0000       6.659579       181.2164 
 1701   0.0000       6.660640       181.2452 
 1702   0.0000       6.665658       181.3818 
 1703   0.0000       6.669533       181.4872 
 1704   0.0000       6.671666       181.5453 
 1705   0.0000       6.677490       181.7037 
 1706   0.0000       6.681191       181.8044 
 1707   0.0000       6.686337       181.9445 
 1708   0.0000       6.690748       182.0645 
 1709   0.0000       6.693298       182.1339 
 1710   0.0000       6.698557       182.2770 
 1711   0.0000       6.702503       182.3844 
 1712   0.0000       6.704937       182.4506 
 1713   0.0000       6.708335       182.5431 
 1714   0.0000       6.711707       182.6348 
 1715   0.0000       6.716228       182.7578 
 1716   0.0000       6.718770       182.8270 
 1717   0.0000       6.721306       182.8960 
 1718   0.0000       6.724560       182.9846 
 1719   0.0000       6.731366       183.1698 
 1720   0.0000       6.738914       183.3752 
 1721   0.0000       6.742816       183.4813 
 1722   0.0000       6.746613       183.5847 
 1723   0.0000       6.747507       183.6090 
 1724   0.0000       6.756678       183.8586 
 1725   0.0000       6.761444       183.9882 
 1726   0.0000       6.767631       184.1566 
 1727   0.0000       6.768371       184.1767 
 1728   0.0000       6.774570       184.3454 
 1729   0.0000       6.778486       184.4520 
 1730   0.0000       6.779856       184.4893 
 1731   0.0000       6.785402       184.6402 
 1732   0.0000       6.788610       184.7275 
 1733   0.0000       6.794561       184.8894 
 1734   0.0000       6.799417       185.0216 
 1735   0.0000       6.804670       185.1645 
 1736   0.0000       6.807497       185.2414 
 1737   0.0000       6.815998       185.4727 
 1738   0.0000       6.823638       185.6806 
 1739   0.0000       6.828477       185.8123 
 1740   0.0000       6.832879       185.9321 
 1741   0.0000       6.840127       186.1293 
 1742   0.0000       6.844400       186.2456 
 1743   0.0000       6.845281       186.2696 
 1744   0.0000       6.850275       186.4055 
 1745   0.0000       6.854884       186.5309 
 1746   0.0000       6.856784       186.5826 
 1747   0.0000       6.862138       186.7283 
 1748   0.0000       6.866009       186.8336 
 1749   0.0000       6.876375       187.1157 
 1750   0.0000       6.885105       187.3532 
 1751   0.0000       6.889003       187.4593 
 1752   0.0000       6.895230       187.6288 
 1753   0.0000       6.900375       187.7687 
 1754   0.0000       6.901850       187.8089 
 1755   0.0000       6.905383       187.9050 
 1756   0.0000       6.908995       188.0033 
 1757   0.0000       6.913197       188.1177 
 1758   0.0000       6.916904       188.2185 
 1759   0.0000       6.921988       188.3569 
 1760   0.0000       6.928722       188.5401 
 1761   0.0000       6.933312       188.6650 
 1762   0.0000       6.938703       188.8117 
 1763   0.0000       6.946062       189.0119 
 1764   0.0000       6.953380       189.2111 
 1765   0.0000       6.956095       189.2850 
 1766   0.0000       6.959172       189.3687 
 1767   0.0000       6.969169       189.6407 
 1768   0.0000       6.970110       189.6663 
 1769   0.0000       6.978948       189.9068 
 1770   0.0000       6.983443       190.0292 
 1771   0.0000       6.987245       190.1326 
 1772   0.0000       6.989796       190.2020 
 1773   0.0000       6.995477       190.3566 
 1774   0.0000       7.002333       190.5432 
 1775   0.0000       7.007340       190.6794 
 1776   0.0000       7.016020       190.9156 
 1777   0.0000       7.019124       191.0001 
 1778   0.0000       7.024219       191.1387 
 1779   0.0000       7.035586       191.4480 
 1780   0.0000       7.039588       191.5569 
 1781   0.0000       7.046043       191.7326 
 1782   0.0000       7.053046       191.9231 
 1783   0.0000       7.056716       192.0230 
 1784   0.0000       7.057760       192.0514 
 1785   0.0000       7.059267       192.0924 
 1786   0.0000       7.065873       192.2722 
 1787   0.0000       7.070996       192.4116 
 1788   0.0000       7.075842       192.5435 
 1789   0.0000       7.080155       192.6608 
 1790   0.0000       7.084418       192.7768 
 1791   0.0000       7.095557       193.0799 
 1792   0.0000       7.098214       193.1522 
 1793   0.0000       7.101272       193.2354 
 1794   0.0000       7.112737       193.5474 
 1795   0.0000       7.117665       193.6815 
 1796   0.0000       7.120842       193.7680 
 1797   0.0000       7.124217       193.8598 
 1798   0.0000       7.132574       194.0872 
 1799   0.0000       7.143649       194.3886 
 1800   0.0000       7.147433       194.4915 
 1801   0.0000       7.154388       194.6808 
 1802   0.0000       7.158387       194.7896 
 1803   0.0000       7.159922       194.8314 
 1804   0.0000       7.164469       194.9551 
 1805   0.0000       7.170602       195.1220 
 1806   0.0000       7.178061       195.3250 
 1807   0.0000       7.178825       195.3458 
 1808   0.0000       7.185533       195.5283 
 1809   0.0000       7.187271       195.5756 
 1810   0.0000       7.190411       195.6610 
 1811   0.0000       7.196402       195.8241 
 1812   0.0000       7.202603       195.9928 
 1813   0.0000       7.207572       196.1280 
 1814   0.0000       7.210480       196.2071 
 1815   0.0000       7.218208       196.4174 
 1816   0.0000       7.221755       196.5139 
 1817   0.0000       7.228708       196.7032 
 1818   0.0000       7.235056       196.8759 
 1819   0.0000       7.240601       197.0268 
 1820   0.0000       7.251174       197.3145 
 1821   0.0000       7.257859       197.4964 
 1822   0.0000       7.264579       197.6792 
 1823   0.0000       7.268671       197.7906 
 1824   0.0000       7.272182       197.8861 
 1825   0.0000       7.275271       197.9702 
 1826   0.0000       7.285065       198.2367 
 1827   0.0000       7.289369       198.3538 
 1828   0.0000       7.296356       198.5440 
 1829   0.0000       7.301116       198.6735 
 1830   0.0000       7.309817       198.9102 
 1831   0.0000       7.313474       199.0097 
 1832   0.0000       7.320952       199.2132 
 1833   0.0000       7.325741       199.3436 
 1834   0.0000       7.330255       199.4664 
 1835   0.0000       7.343635       199.8305 
 1836   0.0000       7.348103       199.9520 
 1837   0.0000       7.350618       200.0205 
 1838   0.0000       7.357126       200.1976 
 1839   0.0000       7.362627       200.3473 
 1840   0.0000       7.382033       200.8753 
 1841   0.0000       7.385202       200.9616 
 1842   0.0000       7.389077       201.0670 
 1843   0.0000       7.397285       201.2903 
 1844   0.0000       7.403284       201.4536 
 1845   0.0000       7.408743       201.6021 
 1846   0.0000       7.413997       201.7451 
 1847   0.0000       7.419123       201.8846 
 1848   0.0000       7.422274       201.9704 
 1849   0.0000       7.428379       202.1365 
 1850   0.0000       7.432419       202.2464 
 1851   0.0000       7.441975       202.5064 
 1852   0.0000       7.446089       202.6184 
 1853   0.0000       7.450335       202.7339 
 1854   0.0000       7.452643       202.7967 
 1855   0.0000       7.456276       202.8956 
 1856   0.0000       7.462252       203.0582 
 1857   0.0000       7.468773       203.2357 
 1858   0.0000       7.471456       203.3086 
 1859   0.0000       7.476775       203.4534 
 1860   0.0000       7.477052       203.4609 
 1861   0.0000       7.481756       203.5889 
 1862   0.0000       7.486585       203.7203 
 1863   0.0000       7.490882       203.8373 
 1864   0.0000       7.494281       203.9297 
 1865   0.0000       7.495886       203.9734 
 1866   0.0000       7.502150       204.1439 
 1867   0.0000       7.511798       204.4064 
 1868   0.0000       7.514511       204.4803 
 1869   0.0000       7.523589       204.7273 
 1870   0.0000       7.526327       204.8018 
 1871   0.0000       7.533160       204.9877 
 1872   0.0000       7.540489       205.1871 
 1873   0.0000       7.542896       205.2526 
 1874   0.0000       7.547980       205.3910 
 1875   0.0000       7.551120       205.4764 
 1876   0.0000       7.557708       205.6557 
 1877   0.0000       7.563101       205.8024 
 1878   0.0000       7.564252       205.8338 
 1879   0.0000       7.572678       206.0631 
 1880   0.0000       7.583159       206.3483 
 1881   0.0000       7.591285       206.5694 
 1882   0.0000       7.596017       206.6981 
 1883   0.0000       7.601338       206.8429 
 1884   0.0000       7.607657       207.0149 
 1885   0.0000       7.611883       207.1299 
 1886   0.0000       7.617190       207.2743 
 1887   0.0000       7.619742       207.3437 
 1888   0.0000       7.622617       207.4219 
 1889   0.0000       7.625060       207.4884 
 1890   0.0000       7.635489       207.7722 
 1891   0.0000       7.637412       207.8245 
 1892   0.0000       7.640358       207.9047 
 1893   0.0000       7.643012       207.9769 
 1894   0.0000       7.651925       208.2195 
 1895   0.0000       7.662346       208.5030 
 1896   0.0000       7.664529       208.5624 
 1897   0.0000       7.671946       208.7643 
 1898   0.0000       7.677152       208.9059 
 1899   0.0000       7.681093       209.0132 
 1900   0.0000       7.687635       209.1912 
 1901   0.0000       7.692858       209.3333 
 1902   0.0000       7.698521       209.4874 
 1903   0.0000       7.700756       209.5482 
 1904   0.0000       7.703144       209.6132 
 1905   0.0000       7.704500       209.6501 
 1906   0.0000       7.715596       209.9520 
 1907   0.0000       7.718859       210.0408 
 1908   0.0000       7.724464       210.1934 
 1909   0.0000       7.731158       210.3755 
 1910   0.0000       7.735492       210.4934 
 1911   0.0000       7.744806       210.7469 
 1912   0.0000       7.745802       210.7740 
 1913   0.0000       7.749147       210.8650 
 1914   0.0000       7.758359       211.1157 
 1915   0.0000       7.763448       211.2542 
 1916   0.0000       7.765335       211.3055 
 1917   0.0000       7.768390       211.3886 
 1918   0.0000       7.780132       211.7082 
 1919   0.0000       7.784307       211.8218 
 1920   0.0000       7.787548       211.9099 
 1921   0.0000       7.792128       212.0346 
 1922   0.0000       7.796882       212.1639 
 1923   0.0000       7.800026       212.2495 
 1924   0.0000       7.804386       212.3681 
 1925   0.0000       7.810707       212.5401 
 1926   0.0000       7.814526       212.6441 
 1927   0.0000       7.820076       212.7951 
 1928   0.0000       7.830629       213.0822 
 1929   0.0000       7.831747       213.1127 
 1930   0.0000       7.833150       213.1509 
 1931   0.0000       7.842607       213.4082 
 1932   0.0000       7.848318       213.5636 
 1933   0.0000       7.849446       213.5943 
 1934   0.0000       7.852005       213.6639 
 1935   0.0000       7.858212       213.8328 
 1936   0.0000       7.862602       213.9523 
 1937   0.0000       7.867421       214.0834 
 1938   0.0000       7.872354       214.2177 
 1939   0.0000       7.876999       214.3440 
 1940   0.0000       7.881456       214.4653 
 1941   0.0000       7.885714       214.5812 
 1942   0.0000       7.887510       214.6301 
 1943   0.0000       7.892599       214.7685 
 1944   0.0000       7.897757       214.9089 
 1945   0.0000       7.899997       214.9699 
 1946   0.0000       7.905949       215.1318 
 1947   0.0000       7.908917       215.2126 
 1948   0.0000       7.913804       215.3455 
 1949   0.0000       7.917980       215.4592 
 1950   0.0000       7.925511       215.6641 
 1951   0.0000       7.929040       215.7602 
 1952   0.0000       7.931574       215.8291 
 1953   0.0000       7.936855       215.9728 
 1954   0.0000       7.939846       216.0542 
 1955   0.0000       7.946533       216.2362 
 1956   0.0000       7.949376       216.3135 
 1957   0.0000       7.963402       216.6952 
 1958   0.0000       7.969546       216.8624 
 1959   0.0000       7.973459       216.9689 
 1960   0.0000       7.974263       216.9907 
 1961   0.0000       7.983633       217.2457 
 1962   0.0000       7.987749       217.3577 
 1963   0.0000       7.997772       217.6304 
 1964   0.0000       8.000096       217.6937 
 1965   0.0000       8.005114       217.8302 
 1966   0.0000       8.011739       218.0105 
 1967   0.0000       8.015362       218.1091 
 1968   0.0000       8.022460       218.3022 
 1969   0.0000       8.023975       218.3435 
 1970   0.0000       8.025533       218.3859 
 1971   0.0000       8.035319       218.6522 
 1972   0.0000       8.037148       218.7019 
 1973   0.0000       8.043434       218.8730 
 1974   0.0000       8.050443       219.0637 
 1975   0.0000       8.056104       219.2177 
 1976   0.0000       8.059175       219.3013 
 1977   0.0000       8.068083       219.5437 
 1978   0.0000       8.069376       219.5789 
 1979   0.0000       8.079995       219.8679 
 1980   0.0000       8.083589       219.9656 
 1981   0.0000       8.090504       220.1538 
 1982   0.0000       8.090868       220.1637 
 1983   0.0000       8.095708       220.2954 
 1984   0.0000       8.098989       220.3847 
 1985   0.0000       8.108610       220.6465 
 1986   0.0000       8.111250       220.7183 
 1987   0.0000       8.117531       220.8892 
 1988   0.0000       8.120811       220.9785 
 1989   0.0000       8.122586       221.0268 
 1990   0.0000       8.129637       221.2187 
 1991   0.0000       8.131405       221.2668 
 1992   0.0000       8.134900       221.3619 
 1993   0.0000       8.139056       221.4750 
 1994   0.0000       8.144851       221.6327 
 1995   0.0000       8.146250       221.6707 
 1996   0.0000       8.153429       221.8661 
 1997   0.0000       8.154216       221.8875 
 1998   0.0000       8.164291       222.1616 
 1999   0.0000       8.172943       222.3971 
 2000   0.0000       8.176712       222.4996 
 2001   0.0000       8.181261       222.6234 
 2002   0.0000       8.184322       222.7067 
 2003   0.0000       8.188010       222.8071 
 2004   0.0000       8.190040       222.8623 
 2005   0.0000       8.196823       223.0469 
 2006   0.0000       8.203758       223.2356 
 2007   0.0000       8.207214       223.3296 
 2008   0.0000       8.209651       223.3960 
 2009   0.0000       8.214516       223.5284 
 2010   0.0000       8.216587       223.5847 
 2011   0.0000       8.224447       223.7986 
 2012   0.0000       8.232522       224.0183 
 2013   0.0000       8.238390       224.1780 
 2014   0.0000       8.246119       224.3883 
 2015   0.0000       8.248662       224.4575 
 2016   0.0000       8.251250       224.5279 
 2017   0.0000       8.255655       224.6478 
 2018   0.0000       8.259901       224.7633 
 2019   0.0000       8.261356       224.8029 
 2020   0.0000       8.265207       224.9077 
 2021   0.0000       8.269833       225.0336 
 2022   0.0000       8.271347       225.0748 
 2023   0.0000       8.276633       225.2186 
 2024   0.0000       8.280299       225.3184 
 2025   0.0000       8.288253       225.5348 
 2026   0.0000       8.293952       225.6899 
 2027   0.0000       8.296390       225.7562 
 2028   0.0000       8.301248       225.8884 
 2029   0.0000       8.304081       225.9655 
 2030   0.0000       8.306239       226.0243 
 2031   0.0000       8.311932       226.1792 
 2032   0.0000       8.317619       226.3339 
 2033   0.0000       8.322575       226.4688 
 2034   0.0000       8.326604       226.5784 
 2035   0.0000       8.328656       226.6343 
 2036   0.0000       8.330952       226.6967 
 2037   0.0000       8.337660       226.8793 
 2038   0.0000       8.341478       226.9832 
 2039   0.0000       8.346871       227.1299 
 2040   0.0000       8.355611       227.3677 
 2041   0.0000       8.359150       227.4640 
 2042   0.0000       8.365701       227.6423 
 2043   0.0000       8.369558       227.7472 
 2044   0.0000       8.373418       227.8523 
 2045   0.0000       8.381545       228.0734 
 2046   0.0000       8.385531       228.1819 
 2047   0.0000       8.390733       228.3235 
 2048   0.0000       8.392836       228.3807 
 2049   0.0000       8.403156       228.6615 
 2050   0.0000       8.405881       228.7357 
 2051   0.0000       8.409578       228.8362 
 2052   0.0000       8.410855       228.8710 
 2053   0.0000       8.412327       228.9111 
 2054   0.0000       8.415715       229.0033 
 2055   0.0000       8.419270       229.1000 
 2056   0.0000       8.424760       229.2494 
 2057   0.0000       8.425508       229.2697 
 2058   0.0000       8.430722       229.4116 
 2059   0.0000       8.433210       229.4793 
 2060   0.0000       8.441167       229.6958 
 2061   0.0000       8.446465       229.8400 
 2062   0.0000       8.452078       229.9927 
 2063   0.0000       8.454886       230.0691 
 2064   0.0000       8.460577       230.2240 
 2065   0.0000       8.464024       230.3178 
 2066   0.0000       8.472804       230.5567 
 2067   0.0000       8.475952       230.6424 
 2068   0.0000       8.481480       230.7928 
 2069   0.0000       8.491593       231.0680 
 2070   0.0000       8.495752       231.1812 
 2071   0.0000       8.503699       231.3974 
 2072   0.0000       8.504181       231.4105 
 2073   0.0000       8.510548       231.5838 
 2074   0.0000       8.516323       231.7409 
 2075   0.0000       8.517942       231.7850 
 2076   0.0000       8.526175       232.0090 
 2077   0.0000       8.531347       232.1497 
 2078   0.0000       8.532423       232.1790 
 2079   0.0000       8.537495       232.3171 
 2080   0.0000       8.540586       232.4012 
 2081   0.0000       8.547013       232.5761 
 2082   0.0000       8.549421       232.6416 
 2083   0.0000       8.557719       232.8674 
 2084   0.0000       8.563350       233.0206 
 2085   0.0000       8.568646       233.1647 
 2086   0.0000       8.571390       233.2394 
 2087   0.0000       8.576963       233.3910 
 2088   0.0000       8.581743       233.5211 
 2089   0.0000       8.588920       233.7164 
 2090   0.0000       8.596552       233.9241 
 2091   0.0000       8.601625       234.0621 
 2092   0.0000       8.603465       234.1122 
 2093   0.0000       8.605844       234.1769 
 2094   0.0000       8.611110       234.3202 
 2095   0.0000       8.614569       234.4143 
 2096   0.0000       8.619511       234.5488 
 2097   0.0000       8.630037       234.8352 
 2098   0.0000       8.636869       235.0212 
 2099   0.0000       8.639141       235.0830 
 2100   0.0000       8.646839       235.2925 
 2101   0.0000       8.652136       235.4366 
 2102   0.0000       8.654907       235.5120 
 2103   0.0000       8.658022       235.5967 
 2104   0.0000       8.659615       235.6401 
 2105   0.0000       8.665917       235.8116 
 2106   0.0000       8.668493       235.8817 
 2107   0.0000       8.676117       236.0892 
 2108   0.0000       8.685254       236.3378 
 2109   0.0000       8.687520       236.3994 
 2110   0.0000       8.692738       236.5414 
 2111   0.0000       8.695756       236.6235 
 2112   0.0000       8.700460       236.7515 
 2113   0.0000       8.706972       236.9287 
 2114   0.0000       8.712211       237.0713 
 2115   0.0000       8.716283       237.1821 
 2116   0.0000       8.724559       237.4073 
 2117   0.0000       8.728137       237.5047 
 2118   0.0000       8.734283       237.6719 
 2119   0.0000       8.741708       237.8740 
 2120   0.0000       8.748521       238.0594 
 2121   0.0000       8.758044       238.3185 
 2122   0.0000       8.762671       238.4444 
 2123   0.0000       8.766706       238.5542 
 2124   0.0000       8.771826       238.6935 
 2125   0.0000       8.774844       238.7756 
 2126   0.0000       8.786256       239.0862 
 2127   0.0000       8.787397       239.1172 
 2128   0.0000       8.791617       239.2321 
 2129   0.0000       8.796346       239.3607 
 2130   0.0000       8.812887       239.8108 
 2131   0.0000       8.821197       240.0370 
 2132   0.0000       8.827519       240.2090 
 2133   0.0000       8.830957       240.3026 
 2134   0.0000       8.840459       240.5611 
 2135   0.0000       8.843311       240.6387 
 2136   0.0000       8.849133       240.7972 
 2137   0.0000       8.850792       240.8423 
 2138   0.0000       8.860647       241.1105 
 2139   0.0000       8.864274       241.2092 
 2140   0.0000       8.868234       241.3169 
 2141   0.0000       8.876149       241.5323 
 2142   0.0000       8.880892       241.6614 
 2143   0.0000       8.882655       241.7093 
 2144   0.0000       8.888123       241.8581 
 2145   0.0000       8.893954       242.0168 
 2146   0.0000       8.902536       242.2503 
 2147   0.0000       8.911054       242.4821 
 2148   0.0000       8.917685       242.6625 
 2149   0.0000       8.924972       242.8608 
 2150   0.0000       8.928852       242.9664 
 2151   0.0000       8.934187       243.1116 
 2152   0.0000       8.935500       243.1473 
 2153   0.0000       8.948809       243.5095 
 2154   0.0000       8.954188       243.6558 
 2155   0.0000       8.959392       243.7974 
 2156   0.0000       8.968333       244.0408 
 2157   0.0000       8.974018       244.1954 
 2158   0.0000       8.979520       244.3452 
 2159   0.0000       8.990028       244.6311 
 2160   0.0000       8.994668       244.7574 
 2161   0.0000       8.997956       244.8468 
 2162   0.0000       9.000490       244.9158 
 2163   0.0000       9.001767       244.9505 
 2164   0.0000       9.010085       245.1769 
 2165   0.0000       9.014010       245.2837 
 2166   0.0000       9.017722       245.3847 
 2167   0.0000       9.023647       245.5459 
 2168   0.0000       9.026420       245.6214 
 2169   0.0000       9.032610       245.7898 
 2170   0.0000       9.037245       245.9159 
 2171   0.0000       9.038999       245.9637 
 2172   0.0000       9.046575       246.1698 
 2173   0.0000       9.052211       246.3232 
 2174   0.0000       9.053052       246.3461 
 2175   0.0000       9.061981       246.5890 
 2176   0.0000       9.067237       246.7321 
 2177   0.0000       9.072199       246.8671 
 2178   0.0000       9.074451       246.9284 
 2179   0.0000       9.078734       247.0449 
 2180   0.0000       9.091344       247.3880 
 2181   0.0000       9.094728       247.4801 
 2182   0.0000       9.099674       247.6147 
 2183   0.0000       9.104055       247.7339 
 2184   0.0000       9.114778       248.0257 
 2185   0.0000       9.124228       248.2829 
 2186   0.0000       9.130080       248.4421 
 2187   0.0000       9.139775       248.7059 
 2188   0.0000       9.146503       248.8890 
 2189   0.0000       9.154919       249.1180 
 2190   0.0000       9.160958       249.2824 
 2191   0.0000       9.168728       249.4938 
 2192   0.0000       9.181810       249.8497 
 2193   0.0000       9.189821       250.0677 
 2194   0.0000       9.201907       250.3966 
 2195   0.0000       9.207844       250.5582 
 2196   0.0000       9.211055       250.6456 
 2197   0.0000       9.233021       251.2433 
 2198   0.0000       9.244906       251.5667 
 2199   0.0000       9.252950       251.7856 
 2200   0.0000       9.262348       252.0413 
 2201   0.0000       9.276515       252.4268 
 2202   0.0000       9.282902       252.6006 
 2203   0.0000       9.289961       252.7927 
 2204   0.0000       9.301926       253.1183 
 2205   0.0000       9.308254       253.2905 
 2206   0.0000       9.327995       253.8276 
 2207   0.0000       9.336940       254.0711 
 2208   0.0000       9.338836       254.1227 
 2209   0.0000       9.352461       254.4934 
 2210   0.0000       9.357419       254.6283 
 2211   0.0000       9.370981       254.9974 
 2212   0.0000       9.374043       255.0807 
 2213   0.0000       9.381184       255.2750 
 2214   0.0000       9.406130       255.9538 
 2215   0.0000       9.406677       255.9687 
 2216   0.0000       9.419203       256.3095 
 2217   0.0000       9.420880       256.3552 
 2218   0.0000       9.434734       256.7322 
 2219   0.0000       9.438111       256.8241 
 2220   0.0000       9.443279       256.9647 
 2221   0.0000       9.466038       257.5840 
 2222   0.0000       9.472995       257.7733 
 2223   0.0000       9.487542       258.1692 
 2224   0.0000       9.508855       258.7491 
 2225   0.0000       9.532325       259.3877 
 2226   0.0000       9.543984       259.7050 
 2227   0.0000       9.548361       259.8241 
 2228   0.0000       9.555012       260.0051 
 2229   0.0000       9.578979       260.6573 
 2230   0.0000       9.608019       261.4475 
 2231   0.0000       9.626056       261.9383 
 2232   0.0000       9.631499       262.0864 
 2233   0.0000       9.644466       262.4393 
 2234   0.0000       9.673945       263.2414 
 2235   0.0000       9.681179       263.4383 
 2236   0.0000       9.688323       263.6327 
 2237   0.0000       9.701226       263.9838 
 2238   0.0000       9.708543       264.1829 
 2239   0.0000       9.722516       264.5631 
 2240   0.0000       9.738218       264.9904 
 2241   0.0000       9.746197       265.2075 
 2242   0.0000       9.752740       265.3856 
 2243   0.0000       9.756278       265.4818 
 2244   0.0000       9.763116       265.6679 
 2245   0.0000       9.770265       265.8624 
 2246   0.0000       9.775295       265.9993 
 2247   0.0000       9.782945       266.2075 
 2248   0.0000       9.787230       266.3241 
 2249   0.0000       9.795182       266.5405 
 2250   0.0000       9.798015       266.6176 
 2251   0.0000       9.800922       266.6966 
 2252   0.0000       9.803846       266.7762 
 2253   0.0000       9.822519       267.2843 
 2254   0.0000       9.827569       267.4218 
 2255   0.0000       9.836033       267.6521 
 2256   0.0000       9.841173       267.7919 
 2257   0.0000       9.844205       267.8744 
 2258   0.0000       9.848409       267.9888 
 2259   0.0000       9.857252       268.2295 
 2260   0.0000       9.861562       268.3467 
 2261   0.0000       9.871862       268.6270 
 2262   0.0000       9.878144       268.7980 
 2263   0.0000       9.881302       268.8839 
 2264   0.0000       9.884448       268.9695 
 2265   0.0000       9.890307       269.1289 
 2266   0.0000       9.899445       269.3776 
 2267   0.0000       9.900787       269.4141 
 2268   0.0000       9.903859       269.4977 
 2269   0.0000       9.910247       269.6715 
 2270   0.0000       9.918890       269.9067 
 2271   0.0000       9.922742       270.0115 
 2272   0.0000       9.929702       270.2009 
 2273   0.0000       9.935945       270.3708 
 2274   0.0000       9.940583       270.4970 
 2275   0.0000       9.947366       270.6816 
 2276   0.0000       9.956400       270.9274 
 2277   0.0000       9.964155       271.1384 
 2278   0.0000       9.975396       271.4443 
 2279   0.0000       9.978317       271.5238 
 2280   0.0000       9.984590       271.6945 
 2281   0.0000      10.001107       272.1440 
 2282   0.0000      10.007202       272.3098 
 2283   0.0000      10.012937       272.4659 
 2284   0.0000      10.026837       272.8441 
 2285   0.0000      10.042788       273.2782 
 2286   0.0000      10.044277       273.3187 
 2287   0.0000      10.051410       273.5128 
 2288   0.0000      10.061786       273.7951 
 2289   0.0000      10.069119       273.9947 
 2290   0.0000      10.071967       274.0721 
 2291   0.0000      10.077961       274.2353 
 2292   0.0000      10.084116       274.4028 
 2293   0.0000      10.097130       274.7569 
 2294   0.0000      10.104328       274.9528 
 2295   0.0000      10.116793       275.2919 
 2296   0.0000      10.123687       275.4795 
 2297   0.0000      10.126580       275.5583 
 2298   0.0000      10.142755       275.9984 
 2299   0.0000      10.154141       276.3082 
 2300   0.0000      10.161249       276.5016 
 2301   0.0000      10.169509       276.7264 
 2302   0.0000      10.173920       276.8464 
 2303   0.0000      10.180117       277.0151 
 2304   0.0000      10.192736       277.3585 
 2305   0.0000      10.202462       277.6231 
 2306   0.0000      10.212024       277.8833 
 2307   0.0000      10.217426       278.0303 
 2308   0.0000      10.227901       278.3153 
 2309   0.0000      10.235380       278.5189 
 2310   0.0000      10.248036       278.8632 
 2311   0.0000      10.253979       279.0250 
 2312   0.0000      10.265919       279.3499 
 2313   0.0000      10.273480       279.5556 
 2314   0.0000      10.299828       280.2726 
 2315   0.0000      10.304943       280.4117 
 2316   0.0000      10.329286       281.0741 
 2317   0.0000      10.341288       281.4007 
 2318   0.0000      10.369881       282.1788 
 2319   0.0000      10.370220       282.1880 
 2320   0.0000      10.377891       282.3968 
 2321   0.0000      10.380391       282.4648 
 2322   0.0000      10.384941       282.5886 
 2323   0.0000      10.390021       282.7268 
 2324   0.0000      10.406033       283.1626 
 2325   0.0000      10.411043       283.2989 
 2326   0.0000      10.413754       283.3726 
 2327   0.0000      10.435094       283.9533 
 2328   0.0000      10.448252       284.3114 
 2329   0.0000      10.481764       285.2233 
 2330   0.0000      10.496974       285.6372 
 2331   0.0000      10.502902       285.7985 
 2332   0.0000      10.519430       286.2482 
 2333   0.0000      10.532150       286.5944 
 2334   0.0000      10.545130       286.9476 
 2335   0.0000      10.549190       287.0580 
 2336   0.0000      10.567010       287.5430 
 2337   0.0000      10.602852       288.5183 
 2338   0.0000      10.629184       289.2348 
 2339   0.0000      10.641959       289.5824 
 2340   0.0000      10.649499       289.7876 
 2341   0.0000      10.657662       290.0097 
 2342   0.0000      10.669809       290.3403 
 2343   0.0000      10.679507       290.6042 
 2344   0.0000      10.715703       291.5891 
 2345   0.0000      10.733418       292.0711 
 2346   0.0000      10.735583       292.1301 
 2347   0.0000      10.776452       293.2422 
 2348   0.0000      10.790214       293.6166 
 2349   0.0000      10.843587       295.0690 
 2350   0.0000      10.889519       296.3189 
 2351   0.0000      10.898992       296.5767 
 2352   0.0000      11.009689       299.5889 
 2353   0.0000      11.013836       299.7017 
 2354   0.0000      11.058701       300.9226 
 2355   0.0000      11.109227       302.2974 
 2356   0.0000      11.113796       302.4218 
 2357   0.0000      11.121948       302.6436 
 2358   0.0000      11.156675       303.5886 
 2359   0.0000      11.319801       308.0275 
 2360   0.0000      11.353002       308.9309 
 2361   0.0000      11.417526       310.6867 
 2362   0.0000      11.420842       310.7769 
 2363   0.0000      11.486467       312.5627 
 2364   0.0000      11.540107       314.0223 
 2365   0.0000      11.603331       315.7427 
 2366   0.0000      11.634790       316.5987 
 2367   0.0000      11.685584       317.9809 
 2368   0.0000      11.709921       318.6432 
 2369   0.0000      11.757148       319.9283 
 2370   0.0000      11.784503       320.6726 
 2371   0.0000      11.802674       321.1671 
 2372   0.0000      11.822867       321.7166 
 2373   0.0000      11.846449       322.3583 
 2374   0.0000      11.858925       322.6977 
 2375   0.0000      11.958740       325.4139 
 2376   0.0000      11.974802       325.8509 
 2377   0.0000      12.029966       327.3520 
 2378   0.0000      12.071105       328.4715 
 2379   0.0000      12.089322       328.9672 
 2380   0.0000      12.104294       329.3746 
 2381   0.0000      12.133900       330.1802 
 2382   0.0000      12.139194       330.3243 
 2383   0.0000      12.233329       332.8858 
 2384   0.0000      12.249852       333.3354 
 2385   0.0000      12.264114       333.7235 
 2386   0.0000      12.269224       333.8626 
 2387   0.0000      12.284335       334.2737 
 2388   0.0000      12.284879       334.2886 
 2389   0.0000      12.309704       334.9641 
 2390   0.0000      12.316897       335.1598 
 2391   0.0000      12.336260       335.6867 
 2392   0.0000      12.342995       335.8700 
 2393   0.0000      12.391236       337.1827 
 2394   0.0000      12.411238       337.7269 
 2395   0.0000      12.499339       340.1243 
 2396   0.0000      12.513675       340.5144 
 2397   0.0000      12.546724       341.4137 
 2398   0.0000      12.577343       342.2469 
 2399   0.0000      12.591777       342.6397 
 2400   0.0000      12.626530       343.5853 
 2401   0.0000      12.665408       344.6433 
 2402   0.0000      12.682890       345.1190 
 2403   0.0000      12.698007       345.5303 
 2404   0.0000      12.702224       345.6451 
 2405   0.0000      12.734535       346.5243 
 2406   0.0000      12.768089       347.4374 
 2407   0.0000      12.806474       348.4819 
 2408   0.0000      12.881193       350.5151 
 2409   0.0000      12.905963       351.1891 
 2410   0.0000      12.921993       351.6253 
 2411   0.0000      13.002938       353.8279 
 2412   0.0000      13.117303       356.9400 
 2413   0.0000      13.146778       357.7420 
 2414   0.0000      13.154846       357.9615 
 2415   0.0000      13.176592       358.5533 
 2416   0.0000      13.189824       358.9134 
 2417   0.0000      13.237010       360.1973 
 2418   0.0000      13.252194       360.6105 
 2419   0.0000      13.286399       361.5413 
 2420   0.0000      13.294536       361.7627 
 2421   0.0000      13.448240       365.9452 
 2422   0.0000      13.457384       366.1940 
 2423   0.0000      13.572634       369.3301 
 2424   0.0000      14.015143       381.3714 
 2425   0.0000      14.156320       385.2130 
 2426   0.0000      14.350707       390.5026 
 2427   0.0000      14.482717       394.0948 
 2428   0.0000      14.886476       405.0816 
 2429   0.0000      15.018540       408.6753 
 2430   0.0000      27.940756       760.3066 
 2431   0.0000      28.061707       763.5979 
 2432   0.0000      28.322001       770.6808 
 2433   0.0000      28.453733       774.2654 
 2434   0.0000      28.480211       774.9859 
 2435   0.0000      28.543730       776.7144 
 2436   0.0000      28.593606       778.0716 
 2437   0.0000      28.600368       778.2556 
 2438   0.0000      28.730289       781.7909 
 2439   0.0000      28.865992       785.4836 
 2440   0.0000      28.923722       787.0545 
 2441   0.0000      28.928597       787.1871 
 2442   0.0000      28.954297       787.8865 
 2443   0.0000      28.987605       788.7928 
 2444   0.0000      29.021203       789.7071 
 2445   0.0000      29.043253       790.3071 
 2446   0.0000      29.123419       792.4885 
 2447   0.0000      29.174396       793.8757 
 2448   0.0000      29.190974       794.3268 
 2449   0.0000      29.221917       795.1688 
 2450   0.0000      29.262875       796.2833 
 2451   0.0000      29.277519       796.6818 
 2452   0.0000      29.295125       797.1609 
 2453   0.0000      29.310478       797.5786 
 2454   0.0000      29.355608       798.8067 
 2455   0.0000      37.965026      1033.0809 
 2456   0.0000      38.315305      1042.6125 
 2457   0.0000      48.044833      1307.3664 
 2458   0.0000      48.412023      1317.3581 
 2459   0.0000      48.549334      1321.0946 
 2460   0.0000     147.064147      4001.8189 
 2461   0.0000     147.195758      4005.4002 
 2462   0.0000     147.448475      4012.2770 
 2463   0.0000     147.574341      4015.7020 
 2464   0.0000     147.592200      4016.1879 
 2465   0.0000     147.644175      4017.6022 
 2466   0.0000     147.683724      4018.6784 
 2467   0.0000     147.691134      4018.8801 
 2468   0.0000     147.839417      4022.9151 
 2469   0.0000     147.945906      4025.8128 
 2470   0.0000     148.001008      4027.3122 
 2471   0.0000     148.051158      4028.6768 
 2472   0.0000     148.069910      4029.1871 
 2473   0.0000     148.110712      4030.2974 
 2474   0.0000     148.114547      4030.4017 
 2475   0.0000     148.172424      4031.9766 
 2476   0.0000     148.270205      4034.6374 
 2477   0.0000     148.334381      4036.3837 
 2478   0.0000     148.349738      4036.8016 
 2479   0.0000     148.377704      4037.5626 
 2480   0.0000     148.386459      4037.8008 
 2481   0.0000     148.431025      4039.0135 
 2482   0.0000     148.446545      4039.4359 
 2483   0.0000     148.452990      4039.6112 
 2484   0.0000     148.524351      4041.5530 
 2485   0.0000     197.349845      5370.1623 
 2486   0.0000     197.739514      5380.7657 
 2487   0.0000     253.101445      6887.2405 
 2488   0.0000     253.533957      6899.0097 
 2489   0.0000     253.710460      6903.8126 

                    ********************************
                    * MULLIKEN POPULATION ANALYSIS *
                    ********************************

--------------------------------------------
MULLIKEN ATOMIC CHARGES AND SPIN POPULATIONS
--------------------------------------------
   0 C :   -0.153976    0.118771
   1 C :    0.130541    0.022002
   2 C :   -0.116379    0.098280
   3 C :   -0.140893   -0.031208
   4 C :   -0.096029    0.137704
   5 C :   -0.119132   -0.056347
   6 C :    0.110403    0.417458
   7 O :   -0.163243    0.959669
   8 C :    0.063813   -0.020931
   9 C :    0.173786    0.107307
  10 C :    0.022275   -0.046080
  11 C :   -0.113379    0.208266
  12 C :   -0.148510   -0.083981
  13 C :   -0.148923    0.191543
  14 N :   -0.346727    0.012209
  15 C :    0.339065   -0.004117
  16 O :   -0.297465    0.003406
  17 C :    0.028968    0.002919
  18 C :   -0.180041    0.000451
  19 C :   -0.060401    0.002458
  20 C :   -0.121872    0.000162
  21 C :   -0.045608    0.004278
  22 C :   -0.198293   -0.004598
  23 C :    0.233437   -0.000426
  24 N :   -0.311597   -0.001061
  25 C :   -0.084740    0.000367
  26 C :   -0.298863   -0.004669
  27 C :   -0.282894    0.000036
  28 C :   -0.272704   -0.000495
  29 O :   -0.402910   -0.000057
  30 H :    0.104498    0.000049
  31 H :    0.137475    0.000290
  32 H :    0.118599    0.000272
  33 H :    0.139043   -0.000026
  34 H :    0.102755   -0.000975
  35 H :    0.158118    0.000284
  36 H :    0.107606   -0.000100
  37 H :    0.085931   -0.000070
  38 H :    0.104540   -0.000102
  39 H :    0.083430   -0.000040
  40 H :    0.087341   -0.000002
  41 H :    0.104452    0.000008
  42 H :    0.219395    0.000054
  43 H :    0.118819   -0.000295
  44 H :    0.114708    0.000047
  45 H :    0.077155    0.000182
  46 H :    0.114508   -0.009838
  47 H :    0.096623    0.002731
  48 H :    0.099798   -0.011125
  49 H :    0.145827   -0.002648
  50 H :    0.131352    0.002426
  51 H :    0.103648   -0.007403
  52 H :    0.098446    0.002467
  53 H :    0.106826   -0.008765
  54 H :    0.150547   -0.000698
  55 H :    0.090850   -0.000037
Sum of atomic charges         :    0.0000000
Sum of atomic spin populations:    2.0000000

-----------------------------------------------------
MULLIKEN REDUCED ORBITAL CHARGES AND SPIN POPULATIONS
-----------------------------------------------------
CHARGE
  0 C s       :     3.278045  s :     3.278045
      pz      :     0.911004  p :     2.756521
      px      :     0.974732
      py      :     0.870786
      dz2     :     0.012054  d :     0.104250
      dxz     :     0.007911
      dyz     :     0.028327
      dx2y2   :     0.015328
      dxy     :     0.040630
      f0      :     0.001791  f :     0.013995
      f+1     :     0.001581
      f-1     :     0.001320
      f+2     :     0.003405
      f-2     :     0.001147
      f+3     :     0.003145
      f-3     :     0.001604
      g0      :     0.000069  g :     0.001165
      g+1     :     0.000060
      g-1     :     0.000158
      g+2     :     0.000083
      g-2     :     0.000135
      g+3     :     0.000105
      g-3     :     0.000193
      g+4     :     0.000161
      g-4     :     0.000201
  1 C s       :     3.263785  s :     3.263785
      pz      :     0.870921  p :     2.459282
      px      :     0.847241
      py      :     0.741121
      dz2     :     0.033402  d :     0.125169
      dxz     :     0.013628
      dyz     :     0.036728
      dx2y2   :     0.027562
      dxy     :     0.013848
      f0      :     0.001794  f :     0.019715
      f+1     :     0.002831
      f-1     :     0.002202
      f+2     :     0.004752
      f-2     :     0.001219
      f+3     :     0.004383
      f-3     :     0.002534
      g0      :     0.000104  g :     0.001508
      g+1     :     0.000108
      g-1     :     0.000179
      g+2     :     0.000112
      g-2     :     0.000210
      g+3     :     0.000190
      g-3     :     0.000239
      g+4     :     0.000187
      g-4     :     0.000178
  2 C s       :     3.337703  s :     3.337703
      pz      :     0.932115  p :     2.673163
      px      :     0.888418
      py      :     0.852631
      dz2     :     0.012117  d :     0.090589
      dxz     :     0.008550
      dyz     :     0.020164
      dx2y2   :     0.019074
      dxy     :     0.030684
      f0      :     0.001346  f :     0.013787
      f+1     :     0.001967
      f-1     :     0.001149
      f+2     :     0.003212
      f-2     :     0.001434
      f+3     :     0.003481
      f-3     :     0.001198
      g0      :     0.000076  g :     0.001137
      g+1     :     0.000070
      g-1     :     0.000134
      g+2     :     0.000085
      g-2     :     0.000135
      g+3     :     0.000128
      g-3     :     0.000153
      g+4     :     0.000166
      g-4     :     0.000191
  3 C s       :     3.298662  s :     3.298662
      pz      :     0.938842  p :     2.715357
      px      :     0.903876
      py      :     0.872640
      dz2     :     0.014071  d :     0.111904
      dxz     :     0.012134
      dyz     :     0.031371
      dx2y2   :     0.020353
      dxy     :     0.033976
      f0      :     0.001663  f :     0.013788
      f+1     :     0.001780
      f-1     :     0.001065
      f+2     :     0.003316
      f-2     :     0.001069
      f+3     :     0.003286
      f-3     :     0.001609
      g0      :     0.000065  g :     0.001182
      g+1     :     0.000063
      g-1     :     0.000158
      g+2     :     0.000092
      g-2     :     0.000136
      g+3     :     0.000116
      g-3     :     0.000191
      g+4     :     0.000164
      g-4     :     0.000198
  4 C s       :     3.254968  s :     3.254968
      pz      :     0.904373  p :     2.713797
      px      :     0.909092
      py      :     0.900332
      dz2     :     0.027597  d :     0.112776
      dxz     :     0.014732
      dyz     :     0.013566
      dx2y2   :     0.040548
      dxy     :     0.016333
      f0      :     0.000803  f :     0.013324
      f+1     :     0.002289
      f-1     :     0.001935
      f+2     :     0.003128
      f-2     :     0.000938
      f+3     :     0.002432
      f-3     :     0.001799
      g0      :     0.000069  g :     0.001164
      g+1     :     0.000102
      g-1     :     0.000081
      g+2     :     0.000093
      g-2     :     0.000197
      g+3     :     0.000201
      g-3     :     0.000193
      g+4     :     0.000120
      g-4     :     0.000108
  5 C s       :     3.264183  s :     3.264183
      pz      :     0.920065  p :     2.723287
      px      :     0.917623
      py      :     0.885599
      dz2     :     0.013425  d :     0.116919
      dxz     :     0.010768
      dyz     :     0.036287
      dx2y2   :     0.020250
      dxy     :     0.036189
      f0      :     0.001469  f :     0.013572
      f+1     :     0.002036
      f-1     :     0.000853
      f+2     :     0.003170
      f-2     :     0.001236
      f+3     :     0.003652
      f-3     :     0.001156
      g0      :     0.000071  g :     0.001171
      g+1     :     0.000074
      g-1     :     0.000126
      g+2     :     0.000089
      g-2     :     0.000128
      g+3     :     0.000133
      g-3     :     0.000171
      g+4     :     0.000176
      g-4     :     0.000203
  6 C s       :     3.225596  s :     3.225596
      pz      :     0.989983  p :     2.503331
      px      :     0.718154
      py      :     0.795194
      dz2     :     0.009299  d :     0.135458
      dxz     :     0.039900
      dyz     :     0.027308
      dx2y2   :     0.034145
      dxy     :     0.024806
      f0      :     0.002950  f :     0.022752
      f+1     :     0.002078
      f-1     :     0.001388
      f+2     :     0.003873
      f-2     :     0.002401
      f+3     :     0.005200
      f-3     :     0.004862
      g0      :     0.000153  g :     0.002461
      g+1     :     0.000327
      g-1     :     0.000129
      g+2     :     0.000201
      g-2     :     0.000168
      g+3     :     0.000167
      g-3     :     0.000210
      g+4     :     0.000559
      g-4     :     0.000548
  7 O s       :     3.845378  s :     3.845378
      pz      :     1.716114  p :     4.280820
      px      :     1.382130
      py      :     1.182576
      dz2     :     0.003148  d :     0.033706
      dxz     :     0.010119
      dyz     :     0.001523
      dx2y2   :     0.009789
      dxy     :     0.009128
      f0      :     0.000451  f :     0.003200
      f+1     :     0.000516
      f-1     :     0.000127
      f+2     :     0.000474
      f-2     :     0.000248
      f+3     :     0.000733
      f-3     :     0.000652
      g0      :     0.000011  g :     0.000138
      g+1     :     0.000023
      g-1     :     0.000003
      g+2     :     0.000017
      g-2     :     0.000009
      g+3     :     0.000008
      g-3     :     0.000010
      g+4     :     0.000025
      g-4     :     0.000032
  8 C s       :     3.293888  s :     3.293888
      pz      :     0.927301  p :     2.510386
      px      :     0.760386
      py      :     0.822699
      dz2     :     0.013220  d :     0.111424
      dxz     :     0.031750
      dyz     :     0.031660
      dx2y2   :     0.010096
      dxy     :     0.024699
      f0      :     0.002010  f :     0.019015
      f+1     :     0.001483
      f-1     :     0.001960
      f+2     :     0.002242
      f-2     :     0.002405
      f+3     :     0.003194
      f-3     :     0.005720
      g0      :     0.000120  g :     0.001474
      g+1     :     0.000126
      g-1     :     0.000088
      g+2     :     0.000134
      g-2     :     0.000099
      g+3     :     0.000204
      g-3     :     0.000114
      g+4     :     0.000290
      g-4     :     0.000298
  9 C s       :     3.223896  s :     3.223896
      pz      :     0.938029  p :     2.407491
      px      :     0.716783
      py      :     0.752680
      dz2     :     0.011909  d :     0.160428
      dxz     :     0.033813
      dyz     :     0.030313
      dx2y2   :     0.049100
      dxy     :     0.035294
      f0      :     0.002768  f :     0.031576
      f+1     :     0.002755
      f-1     :     0.002966
      f+2     :     0.003650
      f-2     :     0.004628
      f+3     :     0.004522
      f-3     :     0.010287
      g0      :     0.000244  g :     0.002823
      g+1     :     0.000173
      g-1     :     0.000169
      g+2     :     0.000136
      g-2     :     0.000324
      g+3     :     0.000401
      g-3     :     0.000257
      g+4     :     0.000497
      g-4     :     0.000621
 10 C s       :     3.200678  s :     3.200678
      pz      :     0.949762  p :     2.603975
      px      :     0.819707
      py      :     0.834506
      dz2     :     0.012773  d :     0.144792
      dxz     :     0.033444
      dyz     :     0.030911
      dx2y2   :     0.039229
      dxy     :     0.028435
      f0      :     0.002404  f :     0.026100
      f+1     :     0.002695
      f-1     :     0.002574
      f+2     :     0.002181
      f-2     :     0.004695
      f+3     :     0.005446
      f-3     :     0.006105
      g0      :     0.000159  g :     0.002179
      g+1     :     0.000140
      g-1     :     0.000131
      g+2     :     0.000136
      g-2     :     0.000185
      g+3     :     0.000261
      g-3     :     0.000254
      g+4     :     0.000505
      g-4     :     0.000408
 11 C s       :     3.285339  s :     3.285339
      pz      :     0.963025  p :     2.710375
      px      :     0.845650
      py      :     0.901701
      dz2     :     0.010004  d :     0.103882
      dxz     :     0.018792
      dyz     :     0.012075
      dx2y2   :     0.019859
      dxy     :     0.043152
      f0      :     0.001186  f :     0.012686
      f+1     :     0.001155
      f-1     :     0.001313
      f+2     :     0.001844
      f-2     :     0.001157
      f+3     :     0.001751
      f-3     :     0.004280
      g0      :     0.000093  g :     0.001097
      g+1     :     0.000067
      g-1     :     0.000049
      g+2     :     0.000131
      g-2     :     0.000049
      g+3     :     0.000159
      g-3     :     0.000083
      g+4     :     0.000224
      g-4     :     0.000243
 12 C s       :     3.277303  s :     3.277303
      pz      :     0.945645  p :     2.730115
      px      :     0.867730
      py      :     0.916741
      dz2     :     0.004183  d :     0.125946
      dxz     :     0.028716
      dyz     :     0.014739
      dx2y2   :     0.041574
      dxy     :     0.036735
      f0      :     0.001718  f :     0.013972
      f+1     :     0.001342
      f-1     :     0.000739
      f+2     :     0.001469
      f-2     :     0.002014
      f+3     :     0.001864
      f-3     :     0.004825
      g0      :     0.000064  g :     0.001173
      g+1     :     0.000099
      g-1     :     0.000070
      g+2     :     0.000091
      g-2     :     0.000061
      g+3     :     0.000161
      g-3     :     0.000064
      g+4     :     0.000233
      g-4     :     0.000332
 13 C s       :     3.277006  s :     3.277006
      pz      :     0.953309  p :     2.756056
      px      :     0.910440
      py      :     0.892308
      dz2     :     0.006549  d :     0.101150
      dxz     :     0.009338
      dyz     :     0.025677
      dx2y2   :     0.040572
      dxy     :     0.019015
      f0      :     0.001638  f :     0.013562
      f+1     :     0.000844
      f-1     :     0.001697
      f+2     :     0.001123
      f-2     :     0.002295
      f+3     :     0.002401
      f-3     :     0.003564
      g0      :     0.000071  g :     0.001149
      g+1     :     0.000059
      g-1     :     0.000098
      g+2     :     0.000078
      g-2     :     0.000085
      g+3     :     0.000149
      g-3     :     0.000088
      g+4     :     0.000263
      g-4     :     0.000258
 14 N s       :     3.655125  s :     3.655125
      pz      :     1.160354  p :     3.607591
      px      :     1.308027
      py      :     1.139210
      dz2     :     0.008727  d :     0.075783
      dxz     :     0.012151
      dyz     :     0.015448
      dx2y2   :     0.020800
      dxy     :     0.018657
      f0      :     0.000858  f :     0.007664
      f+1     :     0.000841
      f-1     :     0.000991
      f+2     :     0.001227
      f-2     :     0.000677
      f+3     :     0.001692
      f-3     :     0.001378
      g0      :     0.000040  g :     0.000564
      g+1     :     0.000029
      g-1     :     0.000041
      g+2     :     0.000082
      g-2     :     0.000020
      g+3     :     0.000047
      g-3     :     0.000095
      g+4     :     0.000105
      g-4     :     0.000106
 15 C s       :     3.173062  s :     3.173062
      pz      :     0.807660  p :     2.251361
      px      :     0.659198
      py      :     0.784503
      dz2     :     0.020676  d :     0.196934
      dxz     :     0.027725
      dyz     :     0.031829
      dx2y2   :     0.058268
      dxy     :     0.058437
      f0      :     0.003154  f :     0.036323
      f+1     :     0.002582
      f-1     :     0.003770
      f+2     :     0.005833
      f-2     :     0.002866
      f+3     :     0.011783
      f-3     :     0.006335
      g0      :     0.000223  g :     0.003255
      g+1     :     0.000283
      g-1     :     0.000202
      g+2     :     0.000362
      g-2     :     0.000173
      g+3     :     0.000267
      g-3     :     0.000399
      g+4     :     0.000683
      g-4     :     0.000664
 16 O s       :     3.825070  s :     3.825070
      pz      :     1.600390  p :     4.411836
      px      :     1.245684
      py      :     1.565762
      dz2     :     0.007528  d :     0.054816
      dxz     :     0.010139
      dyz     :     0.008566
      dx2y2   :     0.013832
      dxy     :     0.014751
      f0      :     0.000651  f :     0.005483
      f+1     :     0.000638
      f-1     :     0.000602
      f+2     :     0.000626
      f-2     :     0.000754
      f+3     :     0.001087
      f-3     :     0.001125
      g0      :     0.000019  g :     0.000261
      g+1     :     0.000020
      g-1     :     0.000017
      g+2     :     0.000016
      g-2     :     0.000023
      g+3     :     0.000032
      g-3     :     0.000025
      g+4     :     0.000052
      g-4     :     0.000056
 17 C s       :     3.138196  s :     3.138196
      pz      :     0.961407  p :     2.676022
      px      :     0.870459
      py      :     0.844157
      dz2     :     0.038685  d :     0.135252
      dxz     :     0.022566
      dyz     :     0.011295
      dx2y2   :     0.032725
      dxy     :     0.029981
      f0      :     0.002937  f :     0.020094
      f+1     :     0.002763
      f-1     :     0.004298
      f+2     :     0.002577
      f-2     :     0.001495
      f+3     :     0.003751
      f-3     :     0.002274
      g0      :     0.000246  g :     0.001469
      g+1     :     0.000198
      g-1     :     0.000180
      g+2     :     0.000101
      g-2     :     0.000084
      g+3     :     0.000095
      g-3     :     0.000167
      g+4     :     0.000211
      g-4     :     0.000186
 18 C s       :     3.272631  s :     3.272631
      pz      :     0.906022  p :     2.791576
      px      :     0.846963
      py      :     1.038591
      dz2     :     0.021011  d :     0.102339
      dxz     :     0.019154
      dyz     :     0.019385
      dx2y2   :     0.022108
      dxy     :     0.020680
      f0      :     0.002486  f :     0.012564
      f+1     :     0.002125
      f-1     :     0.001569
      f+2     :     0.002018
      f-2     :     0.000921
      f+3     :     0.001940
      f-3     :     0.001504
      g0      :     0.000104  g :     0.000931
      g+1     :     0.000165
      g-1     :     0.000073
      g+2     :     0.000118
      g-2     :     0.000119
      g+3     :     0.000038
      g-3     :     0.000081
      g+4     :     0.000121
      g-4     :     0.000113
 19 C s       :     3.172814  s :     3.172814
      pz      :     0.922510  p :     2.731990
      px      :     0.923215
      py      :     0.886264
      dz2     :     0.031848  d :     0.132208
      dxz     :     0.020377
      dyz     :     0.028480
      dx2y2   :     0.033972
      dxy     :     0.017531
      f0      :     0.004444  f :     0.021872
      f+1     :     0.002092
      f-1     :     0.002632
      f+2     :     0.004403
      f-2     :     0.001858
      f+3     :     0.004121
      f-3     :     0.002322
      g0      :     0.000141  g :     0.001516
      g+1     :     0.000215
      g-1     :     0.000151
      g+2     :     0.000222
      g-2     :     0.000166
      g+3     :     0.000103
      g-3     :     0.000136
      g+4     :     0.000185
      g-4     :     0.000198
 20 C s       :     3.176928  s :     3.176928
      pz      :     1.087347  p :     2.835529
      px      :     0.879416
      py      :     0.868766
      dz2     :     0.014875  d :     0.095467
      dxz     :     0.026185
      dyz     :     0.022678
      dx2y2   :     0.013894
      dxy     :     0.017836
      f0      :     0.001516  f :     0.012931
      f+1     :     0.001222
      f-1     :     0.001356
      f+2     :     0.002479
      f-2     :     0.000879
      f+3     :     0.003349
      f-3     :     0.002131
      g0      :     0.000074  g :     0.001017
      g+1     :     0.000089
      g-1     :     0.000074
      g+2     :     0.000125
      g-2     :     0.000085
      g+3     :     0.000074
      g-3     :     0.000112
      g+4     :     0.000197
      g-4     :     0.000188
 21 C s       :     3.156765  s :     3.156765
      pz      :     0.916123  p :     2.723270
      px      :     0.906631
      py      :     0.900517
      dz2     :     0.025825  d :     0.142945
      dxz     :     0.032209
      dyz     :     0.029428
      dx2y2   :     0.038334
      dxy     :     0.017149
      f0      :     0.003486  f :     0.021116
      f+1     :     0.001841
      f-1     :     0.002977
      f+2     :     0.004331
      f-2     :     0.001838
      f+3     :     0.004002
      f-3     :     0.002641
      g0      :     0.000154  g :     0.001511
      g+1     :     0.000202
      g-1     :     0.000148
      g+2     :     0.000202
      g-2     :     0.000159
      g+3     :     0.000105
      g-3     :     0.000140
      g+4     :     0.000199
      g-4     :     0.000203
 22 C s       :     3.306589  s :     3.306589
      pz      :     0.892321  p :     2.786963
      px      :     1.062314
      py      :     0.832328
      dz2     :     0.023294  d :     0.091234
      dxz     :     0.015694
      dyz     :     0.021254
      dx2y2   :     0.011340
      dxy     :     0.019652
      f0      :     0.002091  f :     0.012584
      f+1     :     0.001452
      f-1     :     0.002800
      f+2     :     0.002008
      f-2     :     0.001165
      f+3     :     0.001939
      f-3     :     0.001131
      g0      :     0.000116  g :     0.000923
      g+1     :     0.000123
      g-1     :     0.000108
      g+2     :     0.000136
      g-2     :     0.000094
      g+3     :     0.000071
      g-3     :     0.000087
      g+4     :     0.000075
      g-4     :     0.000114
 23 C s       :     3.063379  s :     3.063379
      pz      :     0.854065  p :     2.426399
      px      :     0.790654
      py      :     0.781680
      dz2     :     0.041253  d :     0.241453
      dxz     :     0.037440
      dyz     :     0.053054
      dx2y2   :     0.052539
      dxy     :     0.057167
      f0      :     0.002965  f :     0.031715
      f+1     :     0.005411
      f-1     :     0.002957
      f+2     :     0.005757
      f-2     :     0.003672
      f+3     :     0.005377
      f-3     :     0.005576
      g0      :     0.000318  g :     0.003618
      g+1     :     0.000265
      g-1     :     0.000272
      g+2     :     0.000332
      g-2     :     0.000407
      g+3     :     0.000638
      g-3     :     0.000376
      g+4     :     0.000608
      g-4     :     0.000403
 24 N s       :     3.567168  s :     3.567168
      pz      :     1.330039  p :     3.680172
      px      :     1.207003
      py      :     1.143130
      dz2     :     0.005971  d :     0.055708
      dxz     :     0.008399
      dyz     :     0.008828
      dx2y2   :     0.016390
      dxy     :     0.016119
      f0      :     0.000783  f :     0.008074
      f+1     :     0.000888
      f-1     :     0.000798
      f+2     :     0.001117
      f-2     :     0.001138
      f+3     :     0.001629
      f-3     :     0.001720
      g0      :     0.000031  g :     0.000475
      g+1     :     0.000030
      g-1     :     0.000038
      g+2     :     0.000034
      g-2     :     0.000038
      g+3     :     0.000054
      g-3     :     0.000063
      g+4     :     0.000078
      g-4     :     0.000110
 25 C s       :     3.278495  s :     3.278495
      pz      :     0.945313  p :     2.686641
      px      :     0.786253
      py      :     0.955075
      dz2     :     0.020349  d :     0.102869
      dxz     :     0.030842
      dyz     :     0.015742
      dx2y2   :     0.024718
      dxy     :     0.011219
      f0      :     0.001815  f :     0.015420
      f+1     :     0.003325
      f-1     :     0.001320
      f+2     :     0.002928
      f-2     :     0.001887
      f+3     :     0.002565
      f-3     :     0.001581
      g0      :     0.000118  g :     0.001314
      g+1     :     0.000133
      g-1     :     0.000114
      g+2     :     0.000135
      g-2     :     0.000180
      g+3     :     0.000135
      g-3     :     0.000187
      g+4     :     0.000156
      g-4     :     0.000155
 26 C s       :     3.284951  s :     3.284951
      pz      :     0.899543  p :     2.937916
      px      :     1.019243
      py      :     1.019130
      dz2     :     0.014626  d :     0.068216
      dxz     :     0.013696
      dyz     :     0.017334
      dx2y2   :     0.013201
      dxy     :     0.009358
      f0      :     0.001904  f :     0.007168
      f+1     :     0.001563
      f-1     :     0.001746
      f+2     :     0.000267
      f-2     :     0.000387
      f+3     :     0.000340
      f-3     :     0.000960
      g0      :     0.000161  g :     0.000612
      g+1     :     0.000133
      g-1     :     0.000106
      g+2     :     0.000037
      g-2     :     0.000033
      g+3     :     0.000026
      g-3     :     0.000077
      g+4     :     0.000016
      g-4     :     0.000024
 27 C s       :     3.275928  s :     3.275928
      pz      :     0.997407  p :     2.929713
      px      :     0.923208
      py      :     1.009097
      dz2     :     0.010855  d :     0.069357
      dxz     :     0.019296
      dyz     :     0.007741
      dx2y2   :     0.019195
      dxy     :     0.012269
      f0      :     0.000757  f :     0.007277
      f+1     :     0.001331
      f-1     :     0.000805
      f+2     :     0.001163
      f-2     :     0.000341
      f+3     :     0.001437
      f-3     :     0.001444
      g0      :     0.000039  g :     0.000619
      g+1     :     0.000083
      g-1     :     0.000013
      g+2     :     0.000083
      g-2     :     0.000088
      g+3     :     0.000043
      g-3     :     0.000044
      g+4     :     0.000120
      g-4     :     0.000105
 28 C s       :     3.268911  s :     3.268911
      pz      :     1.000061  p :     2.924863
      px      :     1.012597
      py      :     0.912205
      dz2     :     0.012299  d :     0.070889
      dxz     :     0.011254
      dyz     :     0.016353
      dx2y2   :     0.014373
      dxy     :     0.016610
      f0      :     0.000782  f :     0.007412
      f+1     :     0.001194
      f-1     :     0.000956
      f+2     :     0.001044
      f-2     :     0.000262
      f+3     :     0.001627
      f-3     :     0.001548
      g0      :     0.000055  g :     0.000628
      g+1     :     0.000035
      g-1     :     0.000069
      g+2     :     0.000066
      g-2     :     0.000080
      g+3     :     0.000036
      g-3     :     0.000067
      g+4     :     0.000102
      g-4     :     0.000118
 29 O s       :     3.789384  s :     3.789384
      pz      :     1.501924  p :     4.573135
      px      :     1.384240
      py      :     1.686970
      dz2     :     0.007013  d :     0.036532
      dxz     :     0.008644
      dyz     :     0.004704
      dx2y2   :     0.008731
      dxy     :     0.007439
      f0      :     0.000240  f :     0.003658
      f+1     :     0.000799
      f-1     :     0.000244
      f+2     :     0.000542
      f-2     :     0.000626
      f+3     :     0.000675
      f-3     :     0.000532
      g0      :     0.000019  g :     0.000201
      g+1     :     0.000026
      g-1     :     0.000006
      g+2     :     0.000015
      g-2     :     0.000024
      g+3     :     0.000029
      g-3     :     0.000039
      g+4     :     0.000021
      g-4     :     0.000023
 30 H s       :     0.864241  s :     0.864241
      pz      :     0.004935  p :     0.026475
      px      :     0.008156
      py      :     0.013384
      dz2     :     0.001567  d :     0.004459
      dxz     :     0.000599
      dyz     :     0.000522
      dx2y2   :     0.001291
      dxy     :     0.000480
      f0      :     0.000068  f :     0.000327
      f+1     :     0.000057
      f-1     :     0.000029
      f+2     :     0.000084
      f-2     :     0.000033
      f+3     :     0.000039
      f-3     :     0.000017
 31 H s       :     0.833641  s :     0.833641
      pz      :     0.006501  p :     0.024528
      px      :     0.011912
      py      :     0.006115
      dz2     :     0.000313  d :     0.004068
      dxz     :     0.000140
      dyz     :     0.001493
      dx2y2   :     0.000345
      dxy     :     0.001777
      f0      :     0.000031  f :     0.000288
      f+1     :     0.000003
      f-1     :     0.000044
      f+2     :     0.000070
      f-2     :     0.000011
      f+3     :     0.000095
      f-3     :     0.000035
 32 H s       :     0.851208  s :     0.851208
      pz      :     0.009746  p :     0.026048
      px      :     0.008170
      py      :     0.008132
      dz2     :     0.001411  d :     0.003864
      dxz     :     0.000640
      dyz     :     0.000406
      dx2y2   :     0.001045
      dxy     :     0.000361
      f0      :     0.000068  f :     0.000282
      f+1     :     0.000024
      f-1     :     0.000039
      f+2     :     0.000060
      f-2     :     0.000034
      f+3     :     0.000029
      f-3     :     0.000028
 33 H s       :     0.830299  s :     0.830299
      pz      :     0.006170  p :     0.026475
      px      :     0.009166
      py      :     0.011139
      dz2     :     0.001283  d :     0.003899
      dxz     :     0.000474
      dyz     :     0.001201
      dx2y2   :     0.000579
      dxy     :     0.000362
      f0      :     0.000097  f :     0.000284
      f+1     :     0.000035
      f-1     :     0.000043
      f+2     :     0.000052
      f-2     :     0.000036
      f+3     :     0.000015
      f-3     :     0.000007
 34 H s       :     0.869079  s :     0.869079
      pz      :     0.006770  p :     0.023841
      px      :     0.011474
      py      :     0.005596
      dz2     :     0.001464  d :     0.004019
      dxz     :     0.000504
      dyz     :     0.000455
      dx2y2   :     0.001142
      dxy     :     0.000453
      f0      :     0.000047  f :     0.000306
      f+1     :     0.000020
      f-1     :     0.000065
      f+2     :     0.000083
      f-2     :     0.000034
      f+3     :     0.000023
      f-3     :     0.000033
 35 H s       :     0.811094  s :     0.811094
      pz      :     0.012007  p :     0.026354
      px      :     0.004984
      py      :     0.009362
      dz2     :     0.000085  d :     0.004152
      dxz     :     0.001810
      dyz     :     0.000203
      dx2y2   :     0.000686
      dxy     :     0.001368
      f0      :     0.000043  f :     0.000282
      f+1     :     0.000020
      f-1     :     0.000010
      f+2     :     0.000053
      f-2     :     0.000019
      f+3     :     0.000071
      f-3     :     0.000067
 36 H s       :     0.857954  s :     0.857954
      pz      :     0.012868  p :     0.030343
      px      :     0.007380
      py      :     0.010095
      dz2     :     0.000066  d :     0.003809
      dxz     :     0.001707
      dyz     :     0.000171
      dx2y2   :     0.000650
      dxy     :     0.001214
      f0      :     0.000047  f :     0.000289
      f+1     :     0.000016
      f-1     :     0.000009
      f+2     :     0.000060
      f-2     :     0.000027
      f+3     :     0.000073
      f-3     :     0.000057
 37 H s       :     0.880492  s :     0.880492
      pz      :     0.009071  p :     0.029522
      px      :     0.010856
      py      :     0.009595
      dz2     :     0.001353  d :     0.003767
      dxz     :     0.000366
      dyz     :     0.000508
      dx2y2   :     0.001059
      dxy     :     0.000480
      f0      :     0.000059  f :     0.000288
      f+1     :     0.000022
      f-1     :     0.000046
      f+2     :     0.000072
      f-2     :     0.000030
      f+3     :     0.000034
      f-3     :     0.000027
 38 H s       :     0.862864  s :     0.862864
      pz      :     0.007022  p :     0.028744
      px      :     0.011114
      py      :     0.010608
      dz2     :     0.000875  d :     0.003575
      dxz     :     0.000813
      dyz     :     0.001219
      dx2y2   :     0.000432
      dxy     :     0.000235
      f0      :     0.000094  f :     0.000277
      f+1     :     0.000034
      f-1     :     0.000058
      f+2     :     0.000049
      f-2     :     0.000030
      f+3     :     0.000009
      f-3     :     0.000004
 39 H s       :     0.881685  s :     0.881685
      pz      :     0.008163  p :     0.030790
      px      :     0.010485
      py      :     0.012142
      dz2     :     0.001080  d :     0.003805
      dxz     :     0.000697
      dyz     :     0.000999
      dx2y2   :     0.000639
      dxy     :     0.000390
      f0      :     0.000085  f :     0.000290
      f+1     :     0.000038
      f-1     :     0.000031
      f+2     :     0.000062
      f-2     :     0.000049
      f+3     :     0.000016
      f-3     :     0.000008
 40 H s       :     0.878556  s :     0.878556
      pz      :     0.009063  p :     0.030071
      px      :     0.010181
      py      :     0.010826
      dz2     :     0.001303  d :     0.003745
      dxz     :     0.000788
      dyz     :     0.000407
      dx2y2   :     0.000864
      dxy     :     0.000382
      f0      :     0.000084  f :     0.000288
      f+1     :     0.000039
      f-1     :     0.000023
      f+2     :     0.000067
      f-2     :     0.000035
      f+3     :     0.000021
      f-3     :     0.000019
 41 H s       :     0.861176  s :     0.861176
      pz      :     0.012816  p :     0.030411
      px      :     0.011722
      py      :     0.005874
      dz2     :     0.000187  d :     0.003679
      dxz     :     0.000111
      dyz     :     0.001611
      dx2y2   :     0.000231
      dxy     :     0.001538
      f0      :     0.000037  f :     0.000282
      f+1     :     0.000004
      f-1     :     0.000036
      f+2     :     0.000075
      f-2     :     0.000008
      f+3     :     0.000088
      f-3     :     0.000035
 42 H s       :     0.728464  s :     0.728464
      pz      :     0.010918  p :     0.044148
      px      :     0.018821
      py      :     0.014408
      dz2     :     0.002878  d :     0.007274
      dxz     :     0.000752
      dyz     :     0.000751
      dx2y2   :     0.001619
      dxy     :     0.001273
      f0      :     0.000134  f :     0.000720
      f+1     :     0.000097
      f-1     :     0.000130
      f+2     :     0.000142
      f-2     :     0.000079
      f+3     :     0.000071
      f-3     :     0.000067
 43 H s       :     0.847874  s :     0.847874
      pz      :     0.011037  p :     0.029349
      px      :     0.006776
      py      :     0.011536
      dz2     :     0.000226  d :     0.003674
      dxz     :     0.001319
      dyz     :     0.000210
      dx2y2   :     0.000851
      dxy     :     0.001069
      f0      :     0.000034  f :     0.000283
      f+1     :     0.000032
      f-1     :     0.000012
      f+2     :     0.000036
      f-2     :     0.000025
      f+3     :     0.000097
      f-3     :     0.000047
 44 H s       :     0.852267  s :     0.852267
      pz      :     0.009396  p :     0.029066
      px      :     0.013037
      py      :     0.006634
      dz2     :     0.000723  d :     0.003676
      dxz     :     0.000238
      dyz     :     0.000879
      dx2y2   :     0.000259
      dxy     :     0.001577
      f0      :     0.000014  f :     0.000283
      f+1     :     0.000003
      f-1     :     0.000084
      f+2     :     0.000036
      f-2     :     0.000039
      f+3     :     0.000082
      f-3     :     0.000026
 45 H s       :     0.889665  s :     0.889665
      pz      :     0.009921  p :     0.029196
      px      :     0.009306
      py      :     0.009969
      dz2     :     0.000933  d :     0.003693
      dxz     :     0.000511
      dyz     :     0.000600
      dx2y2   :     0.001410
      dxy     :     0.000239
      f0      :     0.000014  f :     0.000291
      f+1     :     0.000050
      f-1     :     0.000052
      f+2     :     0.000049
      f-2     :     0.000034
      f+3     :     0.000057
      f-3     :     0.000034
 46 H s       :     0.854324  s :     0.854324
      pz      :     0.014919  p :     0.027613
      px      :     0.007654
      py      :     0.005040
      dz2     :     0.000044  d :     0.003321
      dxz     :     0.000683
      dyz     :     0.000941
      dx2y2   :     0.001512
      dxy     :     0.000140
      f0      :     0.000040  f :     0.000234
      f+1     :     0.000009
      f-1     :     0.000013
      f+2     :     0.000005
      f-2     :     0.000058
      f+3     :     0.000038
      f-3     :     0.000071
 47 H s       :     0.871092  s :     0.871092
      pz      :     0.014866  p :     0.028807
      px      :     0.009024
      py      :     0.004917
      dz2     :     0.000432  d :     0.003259
      dxz     :     0.000309
      dyz     :     0.000939
      dx2y2   :     0.000767
      dxy     :     0.000811
      f0      :     0.000015  f :     0.000219
      f+1     :     0.000010
      f-1     :     0.000049
      f+2     :     0.000028
      f-2     :     0.000025
      f+3     :     0.000034
      f-3     :     0.000057
 48 H s       :     0.865490  s :     0.865490
      pz      :     0.013864  p :     0.031135
      px      :     0.006217
      py      :     0.011054
      dz2     :     0.000291  d :     0.003348
      dxz     :     0.001117
      dyz     :     0.000183
      dx2y2   :     0.000331
      dxy     :     0.001425
      f0      :     0.000025  f :     0.000231
      f+1     :     0.000039
      f-1     :     0.000006
      f+2     :     0.000040
      f-2     :     0.000018
      f+3     :     0.000034
      f-3     :     0.000069
 49 H s       :     0.820396  s :     0.820396
      pz      :     0.007761  p :     0.030289
      px      :     0.013565
      py      :     0.008963
      dz2     :     0.000934  d :     0.003264
      dxz     :     0.000481
      dyz     :     0.000344
      dx2y2   :     0.001019
      dxy     :     0.000486
      f0      :     0.000022  f :     0.000223
      f+1     :     0.000038
      f-1     :     0.000035
      f+2     :     0.000059
      f-2     :     0.000023
      f+3     :     0.000024
      f-3     :     0.000023
 50 H s       :     0.838181  s :     0.838181
      pz      :     0.011990  p :     0.027061
      px      :     0.007712
      py      :     0.007359
      dz2     :     0.000904  d :     0.003184
      dxz     :     0.000377
      dyz     :     0.000507
      dx2y2   :     0.000863
      dxy     :     0.000533
      f0      :     0.000011  f :     0.000221
      f+1     :     0.000057
      f-1     :     0.000023
      f+2     :     0.000039
      f-2     :     0.000031
      f+3     :     0.000038
      f-3     :     0.000021
 51 H s       :     0.864290  s :     0.864290
      pz      :     0.013027  p :     0.028549
      px      :     0.012358
      py      :     0.003164
      dz2     :     0.000063  d :     0.003290
      dxz     :     0.000081
      dyz     :     0.001501
      dx2y2   :     0.000187
      dxy     :     0.001458
      f0      :     0.000032  f :     0.000223
      f+1     :     0.000007
      f-1     :     0.000015
      f+2     :     0.000054
      f-2     :     0.000008
      f+3     :     0.000073
      f-3     :     0.000034
 52 H s       :     0.868901  s :     0.868901
      pz      :     0.011008  p :     0.029102
      px      :     0.010237
      py      :     0.007857
      dz2     :     0.001083  d :     0.003328
      dxz     :     0.000377
      dyz     :     0.000435
      dx2y2   :     0.001014
      dxy     :     0.000419
      f0      :     0.000018  f :     0.000224
      f+1     :     0.000041
      f-1     :     0.000038
      f+2     :     0.000052
      f-2     :     0.000020
      f+3     :     0.000027
      f-3     :     0.000027
 53 H s       :     0.859578  s :     0.859578
      pz      :     0.009176  p :     0.030016
      px      :     0.009776
      py      :     0.011064
      dz2     :     0.000912  d :     0.003351
      dxz     :     0.000379
      dyz     :     0.000538
      dx2y2   :     0.001020
      dxy     :     0.000502
      f0      :     0.000014  f :     0.000229
      f+1     :     0.000058
      f-1     :     0.000022
      f+2     :     0.000052
      f-2     :     0.000026
      f+3     :     0.000037
      f-3     :     0.000021
 54 H s       :     0.824579  s :     0.824579
      pz      :     0.010183  p :     0.020841
      px      :     0.013136
      py      :    -0.002478
      dz2     :     0.000302  d :     0.003750
      dxz     :     0.000357
      dyz     :     0.001068
      dx2y2   :     0.000640
      dxy     :     0.001382
      f0      :     0.000026  f :     0.000283
      f+1     :     0.000005
      f-1     :     0.000051
      f+2     :     0.000037
      f-2     :     0.000029
      f+3     :     0.000069
      f-3     :     0.000068
 55 H s       :     0.876525  s :     0.876525
      pz      :     0.006724  p :     0.028019
      px      :     0.007673
      py      :     0.013621
      dz2     :     0.001316  d :     0.004305
      dxz     :     0.000137
      dyz     :     0.001242
      dx2y2   :     0.000534
      dxy     :     0.001076
      f0      :     0.000041  f :     0.000301
      f+1     :     0.000067
      f-1     :     0.000030
      f+2     :     0.000031
      f-2     :     0.000092
      f+3     :     0.000012
      f-3     :     0.000028

SPIN
  0 C s       :     0.003539  s :     0.003539
      pz      :     0.044284  p :     0.116857
      px      :     0.066285
      py      :     0.006287
      dz2     :    -0.000271  d :    -0.001461
      dxz     :    -0.000428
      dyz     :    -0.000382
      dx2y2   :     0.000395
      dxy     :    -0.000775
      f0      :    -0.000048  f :    -0.000160
      f+1     :    -0.000065
      f-1     :     0.000016
      f+2     :    -0.000067
      f-2     :    -0.000016
      f+3     :     0.000032
      f-3     :    -0.000012
      g0      :     0.000001  g :    -0.000003
      g+1     :    -0.000002
      g-1     :     0.000000
      g+2     :    -0.000001
      g-2     :    -0.000002
      g+3     :     0.000001
      g-3     :    -0.000002
      g+4     :    -0.000002
      g-4     :     0.000004
  1 C s       :    -0.006172  s :    -0.006172
      pz      :    -0.001375  p :     0.011376
      px      :     0.002678
      py      :     0.010074
      dz2     :     0.000686  d :     0.015286
      dxz     :    -0.000414
      dyz     :     0.013919
      dx2y2   :     0.000099
      dxy     :     0.000994
      f0      :     0.000470  f :     0.001401
      f+1     :     0.000166
      f-1     :     0.000097
      f+2     :     0.000687
      f-2     :    -0.000045
      f+3     :    -0.000142
      f-3     :     0.000169
      g0      :     0.000002  g :     0.000112
      g+1     :     0.000003
      g-1     :     0.000020
      g+2     :     0.000005
      g-2     :     0.000016
      g+3     :     0.000003
      g-3     :     0.000034
      g+4     :     0.000007
      g-4     :     0.000023
  2 C s       :     0.005509  s :     0.005509
      pz      :     0.037110  p :     0.093468
      px      :     0.050962
      py      :     0.005396
      dz2     :    -0.000232  d :    -0.000664
      dxz     :     0.000110
      dyz     :     0.000119
      dx2y2   :    -0.000249
      dxy     :    -0.000413
      f0      :     0.000027  f :    -0.000037
      f+1     :     0.000016
      f-1     :     0.000037
      f+2     :    -0.000045
      f-2     :     0.000004
      f+3     :    -0.000037
      f-3     :    -0.000039
      g0      :     0.000003  g :     0.000004
      g+1     :     0.000000
      g-1     :     0.000000
      g+2     :     0.000002
      g-2     :     0.000003
      g+3     :    -0.000001
      g-3     :    -0.000001
      g+4     :    -0.000002
      g-4     :     0.000000
  3 C s       :    -0.001398  s :    -0.001398
      pz      :    -0.019909  p :    -0.036574
      px      :    -0.013418
      py      :    -0.003246
      dz2     :     0.001643  d :     0.006243
      dxz     :    -0.000012
      dyz     :     0.003580
      dx2y2   :     0.000034
      dxy     :     0.000998
      f0      :     0.000121  f :     0.000492
      f+1     :     0.000049
      f-1     :     0.000086
      f+2     :     0.000005
      f-2     :     0.000013
      f+3     :     0.000112
      f-3     :     0.000106
      g0      :     0.000001  g :     0.000030
      g+1     :     0.000006
      g-1     :     0.000002
      g+2     :     0.000002
      g-2     :     0.000008
      g+3     :     0.000000
      g-3     :     0.000005
      g+4     :     0.000003
      g-4     :     0.000002
  4 C s       :     0.006433  s :     0.006433
      pz      :     0.068563  p :     0.131611
      px      :     0.051629
      py      :     0.011419
      dz2     :    -0.000389  d :    -0.000100
      dxz     :    -0.000061
      dyz     :    -0.000480
      dx2y2   :    -0.000116
      dxy     :     0.000945
      f0      :    -0.000023  f :    -0.000230
      f+1     :    -0.000110
      f-1     :    -0.000051
      f+2     :    -0.000035
      f-2     :    -0.000030
      f+3     :     0.000026
      f-3     :    -0.000007
      g0      :    -0.000003  g :    -0.000010
      g+1     :    -0.000006
      g-1     :     0.000001
      g+2     :    -0.000001
      g-2     :    -0.000000
      g+3     :    -0.000001
      g-3     :    -0.000000
      g+4     :     0.000000
      g-4     :     0.000000
  5 C s       :    -0.003325  s :    -0.003325
      pz      :    -0.025635  p :    -0.059028
      px      :    -0.024443
      py      :    -0.008950
      dz2     :     0.000709  d :     0.005523
      dxz     :     0.000488
      dyz     :     0.002012
      dx2y2   :     0.000326
      dxy     :     0.001988
      f0      :     0.000082  f :     0.000454
      f+1     :     0.000061
      f-1     :     0.000072
      f+2     :     0.000015
      f-2     :     0.000011
      f+3     :     0.000193
      f-3     :     0.000021
      g0      :     0.000001  g :     0.000029
      g+1     :     0.000004
      g-1     :     0.000001
      g+2     :     0.000001
      g-2     :     0.000009
      g+3     :     0.000005
      g-3     :     0.000004
      g+4     :     0.000001
      g-4     :     0.000003
  6 C s       :     0.013287  s :     0.013287
      pz      :     0.382430  p :     0.390183
      px      :    -0.000484
      py      :     0.008237
      dz2     :    -0.001170  d :     0.011343
      dxz     :     0.003366
      dyz     :    -0.000263
      dx2y2   :     0.002651
      dxy     :     0.006759
      f0      :    -0.000497  f :     0.002512
      f+1     :    -0.000293
      f-1     :    -0.000217
      f+2     :     0.000065
      f-2     :     0.000326
      f+3     :     0.002022
      f-3     :     0.001106
      g0      :    -0.000005  g :     0.000135
      g+1     :    -0.000002
      g-1     :    -0.000008
      g+2     :     0.000021
      g-2     :     0.000010
      g+3     :     0.000002
      g-3     :     0.000006
      g+4     :     0.000091
      g-4     :     0.000018
  7 O s       :     0.027458  s :     0.027458
      pz      :     0.158624  p :     0.931720
      px      :     0.063455
      py      :     0.709641
      dz2     :     0.000073  d :     0.000740
      dxz     :     0.001175
      dyz     :     0.000149
      dx2y2   :    -0.000174
      dxy     :    -0.000485
      f0      :     0.000056  f :    -0.000245
      f+1     :     0.000020
      f-1     :     0.000026
      f+2     :     0.000018
      f-2     :     0.000018
      f+3     :    -0.000177
      f-3     :    -0.000206
      g0      :     0.000001  g :    -0.000003
      g+1     :     0.000004
      g-1     :     0.000000
      g+2     :     0.000001
      g-2     :     0.000001
      g+3     :    -0.000001
      g-3     :    -0.000001
      g+4     :    -0.000005
      g-4     :    -0.000004
  8 C s       :    -0.009376  s :    -0.009376
      pz      :    -0.026774  p :    -0.031505
      px      :     0.006553
      py      :    -0.011284
      dz2     :     0.001583  d :     0.018681
      dxz     :     0.004732
      dyz     :     0.014342
      dx2y2   :    -0.001766
      dxy     :    -0.000211
      f0      :     0.000075  f :     0.001145
      f+1     :     0.000171
      f-1     :     0.000077
      f+2     :     0.000201
      f-2     :     0.000753
      f+3     :    -0.000032
      f-3     :    -0.000101
      g0      :     0.000015  g :     0.000125
      g+1     :     0.000020
      g-1     :     0.000028
      g+2     :     0.000017
      g-2     :     0.000005
      g+3     :     0.000009
      g-3     :     0.000005
      g+4     :     0.000024
      g-4     :     0.000003
  9 C s       :     0.011919  s :     0.011919
      pz      :     0.072197  p :     0.095945
      px      :     0.014638
      py      :     0.009110
      dz2     :    -0.000224  d :    -0.000450
      dxz     :    -0.000834
      dyz     :     0.000786
      dx2y2   :    -0.000066
      dxy     :    -0.000112
      f0      :    -0.000081  f :    -0.000096
      f+1     :    -0.000097
      f-1     :    -0.000052
      f+2     :     0.000066
      f-2     :     0.000041
      f+3     :    -0.000002
      f-3     :     0.000029
      g0      :    -0.000005  g :    -0.000011
      g+1     :     0.000001
      g-1     :    -0.000001
      g+2     :    -0.000003
      g-2     :    -0.000005
      g+3     :    -0.000001
      g-3     :     0.000003
      g+4     :    -0.000000
      g-4     :    -0.000000
 10 C s       :    -0.009808  s :    -0.009808
      pz      :    -0.029792  p :    -0.043655
      px      :    -0.007129
      py      :    -0.006734
      dz2     :     0.001082  d :     0.006800
      dxz     :    -0.000428
      dyz     :     0.006813
      dx2y2   :     0.000111
      dxy     :    -0.000778
      f0      :     0.000049  f :     0.000539
      f+1     :     0.000022
      f-1     :     0.000108
      f+2     :     0.000110
      f-2     :     0.000240
      f+3     :     0.000023
      f-3     :    -0.000013
      g0      :     0.000014  g :     0.000043
      g+1     :     0.000003
      g-1     :     0.000009
      g+2     :     0.000010
      g-2     :     0.000005
      g+3     :     0.000002
      g-3     :     0.000001
      g+4     :    -0.000001
      g-4     :     0.000001
 11 C s       :     0.015971  s :     0.015971
      pz      :     0.154910  p :     0.193037
      px      :     0.017752
      py      :     0.020376
      dz2     :    -0.000450  d :    -0.000406
      dxz     :    -0.000718
      dyz     :    -0.000289
      dx2y2   :     0.000656
      dxy     :     0.000397
      f0      :    -0.000123  f :    -0.000322
      f+1     :    -0.000109
      f-1     :    -0.000098
      f+2     :    -0.000063
      f-2     :     0.000008
      f+3     :     0.000022
      f-3     :     0.000040
      g0      :    -0.000008  g :    -0.000015
      g+1     :    -0.000005
      g-1     :    -0.000002
      g+2     :    -0.000002
      g-2     :    -0.000005
      g+3     :     0.000001
      g-3     :    -0.000000
      g+4     :     0.000003
      g-4     :     0.000002
 12 C s       :    -0.011215  s :    -0.011215
      pz      :    -0.056080  p :    -0.081750
      px      :    -0.014718
      py      :    -0.010951
      dz2     :     0.000124  d :     0.008346
      dxz     :     0.007623
      dyz     :     0.001557
      dx2y2   :     0.000060
      dxy     :    -0.001019
      f0      :     0.000084  f :     0.000593
      f+1     :     0.000100
      f-1     :     0.000017
      f+2     :     0.000184
      f-2     :     0.000181
      f+3     :    -0.000014
      f-3     :     0.000041
      g0      :     0.000003  g :     0.000045
      g+1     :     0.000019
      g-1     :     0.000006
      g+2     :     0.000011
      g-2     :     0.000002
      g+3     :     0.000002
      g-3     :     0.000003
      g+4     :    -0.000001
      g-4     :    -0.000000
 13 C s       :     0.012538  s :     0.012538
      pz      :     0.130693  p :     0.180804
      px      :     0.025771
      py      :     0.024340
      dz2     :    -0.000762  d :    -0.001497
      dxz     :    -0.000105
      dyz     :    -0.001381
      dx2y2   :     0.000526
      dxy     :     0.000225
      f0      :    -0.000126  f :    -0.000289
      f+1     :    -0.000050
      f-1     :    -0.000128
      f+2     :     0.000031
      f-2     :    -0.000114
      f+3     :     0.000061
      f-3     :     0.000038
      g0      :    -0.000006  g :    -0.000014
      g+1     :    -0.000004
      g-1     :    -0.000005
      g+2     :    -0.000004
      g-2     :    -0.000002
      g+3     :    -0.000000
      g-3     :     0.000001
      g+4     :     0.000003
      g-4     :     0.000004
 14 N s       :     0.001530  s :     0.001530
      pz      :     0.008394  p :     0.011226
      px      :     0.001491
      py      :     0.001341
      dz2     :    -0.000135  d :    -0.000514
      dxz     :    -0.000081
      dyz     :    -0.000317
      dx2y2   :     0.000071
      dxy     :    -0.000052
      f0      :    -0.000005  f :    -0.000032
      f+1     :    -0.000015
      f-1     :    -0.000001
      f+2     :    -0.000008
      f-2     :    -0.000007
      f+3     :    -0.000003
      f-3     :     0.000007
      g0      :    -0.000001  g :    -0.000001
      g+1     :    -0.000000
      g-1     :    -0.000000
      g+2     :    -0.000000
      g-2     :    -0.000000
      g+3     :    -0.000000
      g-3     :     0.000000
      g+4     :     0.000000
      g-4     :     0.000000
 15 C s       :    -0.001434  s :    -0.001434
      pz      :    -0.003906  p :    -0.003279
      px      :    -0.000844
      py      :     0.001471
      dz2     :     0.000002  d :     0.000493
      dxz     :    -0.000038
      dyz     :     0.000118
      dx2y2   :     0.000120
      dxy     :     0.000292
      f0      :     0.000007  f :     0.000095
      f+1     :    -0.000003
      f-1     :     0.000026
      f+2     :     0.000009
      f-2     :     0.000043
      f+3     :     0.000010
      f-3     :     0.000003
      g0      :     0.000000  g :     0.000008
      g+1     :     0.000001
      g-1     :     0.000002
      g+2     :     0.000001
      g-2     :     0.000001
      g+3     :     0.000000
      g-3     :     0.000003
      g+4     :    -0.000000
      g-4     :     0.000000
 16 O s       :     0.001485  s :     0.001485
      pz      :     0.003014  p :     0.001080
      px      :     0.000409
      py      :    -0.002343
      dz2     :     0.000304  d :     0.000769
      dxz     :     0.000212
      dyz     :     0.000268
      dx2y2   :    -0.000018
      dxy     :     0.000003
      f0      :    -0.000005  f :     0.000070
      f+1     :    -0.000003
      f-1     :     0.000025
      f+2     :     0.000024
      f-2     :     0.000014
      f+3     :     0.000012
      f-3     :     0.000003
      g0      :     0.000001  g :     0.000002
      g+1     :     0.000000
      g-1     :     0.000000
      g+2     :    -0.000000
      g-2     :     0.000001
      g+3     :     0.000000
      g-3     :     0.000000
      g+4     :    -0.000000
      g-4     :    -0.000000
 17 C s       :    -0.008975  s :    -0.008975
      pz      :     0.004243  p :     0.011942
      px      :     0.002414
      py      :     0.005284
      dz2     :     0.000315  d :    -0.000035
      dxz     :    -0.000257
      dyz     :    -0.000209
      dx2y2   :     0.000114
      dxy     :     0.000001
      f0      :    -0.000003  f :    -0.000013
      f+1     :     0.000006
      f-1     :    -0.000005
      f+2     :     0.000000
      f-2     :    -0.000003
      f+3     :    -0.000006
      f-3     :    -0.000003
      g0      :    -0.000000  g :    -0.000000
      g+1     :     0.000000
      g-1     :     0.000000
      g+2     :     0.000000
      g-2     :    -0.000000
      g+3     :    -0.000000
      g-3     :    -0.000000
      g+4     :    -0.000000
      g-4     :     0.000000
 18 C s       :     0.000300  s :     0.000300
      pz      :     0.000040  p :     0.000037
      px      :     0.001076
      py      :    -0.001079
      dz2     :     0.000034  d :     0.000107
      dxz     :    -0.000125
      dyz     :     0.000020
      dx2y2   :     0.000115
      dxy     :     0.000063
      f0      :     0.000001  f :     0.000007
      f+1     :     0.000001
      f-1     :    -0.000001
      f+2     :     0.000002
      f-2     :    -0.000001
      f+3     :     0.000002
      f-3     :     0.000003
      g0      :    -0.000000  g :    -0.000000
      g+1     :    -0.000000
      g-1     :     0.000000
      g+2     :    -0.000000
      g-2     :     0.000000
      g+3     :     0.000000
      g-3     :    -0.000000
      g+4     :    -0.000000
      g-4     :    -0.000000
 19 C s       :     0.000388  s :     0.000388
      pz      :     0.001136  p :     0.002147
      px      :     0.000828
      py      :     0.000183
      dz2     :    -0.000015  d :    -0.000077
      dxz     :    -0.000015
      dyz     :     0.000002
      dx2y2   :    -0.000064
      dxy     :     0.000015
      f0      :    -0.000000  f :     0.000000
      f+1     :    -0.000001
      f-1     :     0.000001
      f+2     :    -0.000001
      f-2     :     0.000001
      f+3     :     0.000000
      f-3     :    -0.000000
      g0      :    -0.000000  g :    -0.000000
      g+1     :     0.000000
      g-1     :     0.000000
      g+2     :    -0.000000
      g-2     :     0.000000
      g+3     :    -0.000000
      g-3     :     0.000000
      g+4     :    -0.000000
      g-4     :    -0.000000
 20 C s       :     0.000433  s :     0.000433
      pz      :    -0.001044  p :    -0.000269
      px      :     0.000733
      py      :     0.000043
      dz2     :     0.000015  d :    -0.000003
      dxz     :    -0.000013
      dyz     :     0.000006
      dx2y2   :     0.000003
      dxy     :    -0.000015
      f0      :    -0.000000  f :     0.000001
      f+1     :     0.000000
      f-1     :    -0.000000
      f+2     :     0.000001
      f-2     :    -0.000000
      f+3     :     0.000000
      f-3     :    -0.000000
      g0      :    -0.000000  g :    -0.000000
      g+1     :     0.000000
      g-1     :    -0.000000
      g+2     :    -0.000000
      g-2     :    -0.000000
      g+3     :    -0.000000
      g-3     :    -0.000000
      g+4     :     0.000000
      g-4     :     0.000000
 21 C s       :    -0.001597  s :    -0.001597
      pz      :     0.002306  p :     0.006166
      px      :     0.001298
      py      :     0.002562
      dz2     :     0.000037  d :    -0.000288
      dxz     :     0.000051
      dyz     :    -0.000072
      dx2y2   :    -0.000152
      dxy     :    -0.000153
      f0      :    -0.000002  f :    -0.000002
      f+1     :    -0.000000
      f-1     :    -0.000001
      f+2     :     0.000002
      f-2     :    -0.000001
      f+3     :    -0.000000
      f-3     :     0.000002
      g0      :    -0.000000  g :    -0.000000
      g+1     :     0.000000
      g-1     :    -0.000000
      g+2     :    -0.000000
      g-2     :     0.000000
      g+3     :    -0.000000
      g-3     :    -0.000000
      g+4     :     0.000000
      g-4     :     0.000000
 22 C s       :    -0.004130  s :    -0.004130
      pz      :     0.000638  p :    -0.000509
      px      :    -0.001606
      py      :     0.000459
      dz2     :    -0.000065  d :     0.000040
      dxz     :    -0.000050
      dyz     :     0.000027
      dx2y2   :     0.000077
      dxy     :     0.000052
      f0      :     0.000001  f :     0.000001
      f+1     :    -0.000001
      f-1     :    -0.000002
      f+2     :    -0.000000
      f-2     :    -0.000000
      f+3     :     0.000005
      f-3     :    -0.000001
      g0      :    -0.000000  g :    -0.000000
      g+1     :    -0.000000
      g-1     :     0.000000
      g+2     :     0.000000
      g-2     :    -0.000000
      g+3     :     0.000000
      g-3     :     0.000000
      g+4     :     0.000000
      g-4     :    -0.000000
 23 C s       :    -0.001155  s :    -0.001155
      pz      :     0.000479  p :     0.000775
      px      :    -0.000095
      py      :     0.000392
      dz2     :    -0.000035  d :    -0.000062
      dxz     :    -0.000052
      dyz     :     0.000042
      dx2y2   :     0.000050
      dxy     :    -0.000068
      f0      :     0.000000  f :     0.000014
      f+1     :     0.000011
      f-1     :    -0.000002
      f+2     :    -0.000002
      f-2     :     0.000007
      f+3     :     0.000002
      f-3     :    -0.000003
      g0      :     0.000000  g :     0.000002
      g+1     :     0.000000
      g-1     :     0.000000
      g+2     :     0.000000
      g-2     :     0.000000
      g+3     :     0.000000
      g-3     :     0.000000
      g+4     :     0.000000
      g-4     :     0.000000
 24 N s       :    -0.000637  s :    -0.000637
      pz      :    -0.000261  p :    -0.000411
      px      :    -0.000173
      py      :     0.000023
      dz2     :     0.000016  d :    -0.000012
      dxz     :    -0.000002
      dyz     :    -0.000005
      dx2y2   :    -0.000009
      dxy     :    -0.000012
      f0      :    -0.000000  f :    -0.000001
      f+1     :     0.000000
      f-1     :    -0.000000
      f+2     :    -0.000000
      f-2     :    -0.000000
      f+3     :    -0.000000
      f-3     :    -0.000000
      g0      :     0.000000  g :    -0.000000
      g+1     :    -0.000000
      g-1     :     0.000000
      g+2     :     0.000000
      g-2     :    -0.000000
      g+3     :    -0.000000
      g-3     :    -0.000000
      g+4     :    -0.000000
      g-4     :    -0.000000
 25 C s       :    -0.000684  s :    -0.000684
      pz      :     0.000400  p :     0.001125
      px      :     0.000525
      py      :     0.000201
      dz2     :     0.000025  d :    -0.000076
      dxz     :    -0.000025
      dyz     :    -0.000064
      dx2y2   :    -0.000010
      dxy     :    -0.000002
      f0      :     0.000001  f :     0.000002
      f+1     :     0.000003
      f-1     :    -0.000000
      f+2     :     0.000002
      f-2     :    -0.000001
      f+3     :    -0.000002
      f-3     :     0.000000
      g0      :    -0.000000  g :    -0.000000
      g+1     :    -0.000000
      g-1     :     0.000000
      g+2     :    -0.000000
      g-2     :    -0.000000
      g+3     :    -0.000000
      g-3     :     0.000000
      g+4     :     0.000000
      g-4     :     0.000000
 26 C s       :    -0.004893  s :    -0.004893
      pz      :     0.000268  p :     0.000213
      px      :    -0.000090
      py      :     0.000036
      dz2     :     0.000019  d :     0.000015
      dxz     :    -0.000027
      dyz     :    -0.000018
      dx2y2   :     0.000002
      dxy     :     0.000040
      f0      :    -0.000002  f :    -0.000005
      f+1     :     0.000001
      f-1     :    -0.000001
      f+2     :    -0.000001
      f-2     :     0.000001
      f+3     :    -0.000001
      f-3     :    -0.000003
      g0      :     0.000000  g :    -0.000000
      g+1     :     0.000000
      g-1     :    -0.000000
      g+2     :    -0.000000
      g-2     :    -0.000000
      g+3     :    -0.000000
      g-3     :    -0.000000
      g+4     :     0.000000
      g-4     :     0.000000
 27 C s       :    -0.000060  s :    -0.000060
      pz      :     0.000016  p :     0.000120
      px      :     0.000108
      py      :    -0.000004
      dz2     :     0.000002  d :    -0.000023
      dxz     :    -0.000005
      dyz     :     0.000001
      dx2y2   :    -0.000017
      dxy     :    -0.000003
      f0      :    -0.000000  f :    -0.000001
      f+1     :     0.000000
      f-1     :     0.000000
      f+2     :    -0.000000
      f-2     :     0.000000
      f+3     :    -0.000001
      f-3     :    -0.000000
      g0      :    -0.000000  g :     0.000000
      g+1     :     0.000000
      g-1     :    -0.000000
      g+2     :     0.000000
      g-2     :    -0.000000
      g+3     :    -0.000000
      g-3     :     0.000000
      g+4     :     0.000000
      g-4     :    -0.000000
 28 C s       :    -0.000700  s :    -0.000700
      pz      :     0.000074  p :     0.000175
      px      :    -0.000047
      py      :     0.000148
      dz2     :     0.000014  d :     0.000030
      dxz     :     0.000005
      dyz     :    -0.000000
      dx2y2   :     0.000021
      dxy     :    -0.000009
      f0      :    -0.000000  f :    -0.000001
      f+1     :    -0.000001
      f-1     :    -0.000000
      f+2     :    -0.000000
      f-2     :    -0.000000
      f+3     :    -0.000000
      f-3     :     0.000001
      g0      :     0.000000  g :    -0.000000
      g+1     :     0.000000
      g-1     :    -0.000000
      g+2     :     0.000000
      g-2     :    -0.000000
      g+3     :    -0.000000
      g-3     :    -0.000000
      g+4     :    -0.000000
      g-4     :     0.000000
 29 O s       :     0.000002  s :     0.000002
      pz      :    -0.000079  p :    -0.000031
      px      :     0.000118
      py      :    -0.000070
      dz2     :    -0.000012  d :    -0.000025
      dxz     :    -0.000003
      dyz     :    -0.000005
      dx2y2   :    -0.000005
      dxy     :     0.000000
      f0      :    -0.000000  f :    -0.000003
      f+1     :    -0.000001
      f-1     :    -0.000000
      f+2     :    -0.000000
      f-2     :    -0.000000
      f+3     :    -0.000001
      f-3     :    -0.000000
      g0      :    -0.000000  g :    -0.000000
      g+1     :    -0.000000
      g-1     :    -0.000000
      g+2     :    -0.000000
      g-2     :    -0.000000
      g+3     :    -0.000000
      g-3     :    -0.000000
      g+4     :    -0.000000
      g-4     :    -0.000000
 30 H s       :     0.000070  s :     0.000070
      pz      :    -0.000002  p :    -0.000019
      px      :    -0.000009
      py      :    -0.000009
      dz2     :    -0.000000  d :    -0.000002
      dxz     :    -0.000001
      dyz     :    -0.000000
      dx2y2   :    -0.000000
      dxy     :    -0.000000
      f0      :    -0.000000  f :    -0.000000
      f+1     :    -0.000000
      f-1     :     0.000000
      f+2     :    -0.000000
      f-2     :    -0.000000
      f+3     :    -0.000000
      f-3     :    -0.000000
 31 H s       :     0.000311  s :     0.000311
      pz      :     0.000017  p :    -0.000019
      px      :     0.000008
      py      :    -0.000044
      dz2     :    -0.000000  d :    -0.000002
      dxz     :     0.000000
      dyz     :     0.000000
      dx2y2   :    -0.000001
      dxy     :    -0.000001
      f0      :    -0.000000  f :    -0.000000
      f+1     :    -0.000000
      f-1     :    -0.000000
      f+2     :    -0.000000
      f-2     :    -0.000000
      f+3     :    -0.000000
      f-3     :    -0.000000
 32 H s       :     0.000267  s :     0.000267
      pz      :    -0.000004  p :     0.000004
      px      :     0.000006
      py      :     0.000003
      dz2     :     0.000000  d :     0.000000
      dxz     :     0.000000
      dyz     :    -0.000000
      dx2y2   :    -0.000000
      dxy     :     0.000000
      f0      :     0.000000  f :     0.000000
      f+1     :     0.000000
      f-1     :    -0.000000
      f+2     :    -0.000000
      f-2     :     0.000000
      f+3     :     0.000000
      f-3     :     0.000000
 33 H s       :    -0.000018  s :    -0.000018
      pz      :    -0.000002  p :    -0.000008
      px      :    -0.000004
      py      :    -0.000002
      dz2     :     0.000000  d :    -0.000001
      dxz     :    -0.000000
      dyz     :    -0.000000
      dx2y2   :    -0.000000
      dxy     :    -0.000000
      f0      :     0.000000  f :    -0.000000
      f+1     :    -0.000000
      f-1     :     0.000000
      f+2     :     0.000000
      f-2     :    -0.000000
      f+3     :    -0.000000
      f-3     :    -0.000000
 34 H s       :    -0.000859  s :    -0.000859
      pz      :    -0.000006  p :    -0.000113
      px      :    -0.000088
      py      :    -0.000019
      dz2     :     0.000000  d :    -0.000003
      dxz     :    -0.000002
      dyz     :     0.000001
      dx2y2   :    -0.000001
      dxy     :    -0.000001
      f0      :    -0.000000  f :     0.000000
      f+1     :     0.000000
      f-1     :     0.000000
      f+2     :     0.000000
      f-2     :     0.000000
      f+3     :    -0.000000
      f-3     :    -0.000000
 35 H s       :     0.000108  s :     0.000108
      pz      :    -0.000033  p :     0.000179
      px      :     0.000189
      py      :     0.000023
      dz2     :    -0.000001  d :    -0.000003
      dxz     :     0.000000
      dyz     :     0.000000
      dx2y2   :     0.000002
      dxy     :    -0.000004
      f0      :    -0.000000  f :    -0.000000
      f+1     :    -0.000000
      f-1     :    -0.000000
      f+2     :    -0.000000
      f-2     :     0.000000
      f+3     :     0.000000
      f-3     :    -0.000000
 36 H s       :    -0.000102  s :    -0.000102
      pz      :    -0.000000  p :     0.000001
      px      :     0.000020
      py      :    -0.000019
      dz2     :    -0.000000  d :     0.000000
      dxz     :    -0.000000
      dyz     :     0.000000
      dx2y2   :    -0.000000
      dxy     :     0.000000
      f0      :    -0.000000  f :    -0.000000
      f+1     :    -0.000000
      f-1     :    -0.000000
      f+2     :    -0.000000
      f-2     :    -0.000000
      f+3     :    -0.000000
      f-3     :    -0.000000
 37 H s       :    -0.000071  s :    -0.000071
      pz      :    -0.000001  p :     0.000001
      px      :     0.000003
      py      :    -0.000002
      dz2     :     0.000000  d :    -0.000000
      dxz     :     0.000000
      dyz     :    -0.000000
      dx2y2   :    -0.000000
      dxy     :     0.000000
      f0      :     0.000000  f :    -0.000000
      f+1     :    -0.000000
      f-1     :     0.000000
      f+2     :    -0.000000
      f-2     :    -0.000000
      f+3     :    -0.000000
      f-3     :    -0.000000
 38 H s       :    -0.000099  s :    -0.000099
      pz      :     0.000001  p :    -0.000003
      px      :    -0.000007
      py      :     0.000003
      dz2     :    -0.000000  d :    -0.000000
      dxz     :    -0.000000
      dyz     :     0.000000
      dx2y2   :    -0.000000
      dxy     :     0.000000
      f0      :    -0.000000  f :    -0.000000
      f+1     :    -0.000000
      f-1     :     0.000000
      f+2     :    -0.000000
      f-2     :     0.000000
      f+3     :    -0.000000
      f-3     :    -0.000000
 39 H s       :    -0.000044  s :    -0.000044
      pz      :    -0.000000  p :     0.000004
      px      :     0.000004
      py      :     0.000000
      dz2     :     0.000000  d :     0.000000
      dxz     :     0.000000
      dyz     :    -0.000000
      dx2y2   :    -0.000000
      dxy     :     0.000000
      f0      :     0.000000  f :     0.000000
      f+1     :    -0.000000
      f-1     :    -0.000000
      f+2     :     0.000000
      f-2     :    -0.000000
      f+3     :    -0.000000
      f-3     :     0.000000
 40 H s       :    -0.000003  s :    -0.000003
      pz      :     0.000002  p :     0.000001
      px      :    -0.000001
      py      :    -0.000000
      dz2     :     0.000000  d :     0.000000
      dxz     :     0.000000
      dyz     :    -0.000000
      dx2y2   :    -0.000000
      dxy     :     0.000000
      f0      :     0.000000  f :    -0.000000
      f+1     :     0.000000
      f-1     :    -0.000000
      f+2     :    -0.000000
      f-2     :    -0.000000
      f+3     :    -0.000000
      f-3     :    -0.000000
 41 H s       :     0.000008  s :     0.000008
      pz      :     0.000000  p :     0.000000
      px      :    -0.000001
      py      :     0.000001
      dz2     :     0.000000  d :     0.000001
      dxz     :     0.000000
      dyz     :     0.000000
      dx2y2   :     0.000000
      dxy     :     0.000000
      f0      :     0.000000  f :     0.000000
      f+1     :     0.000000
      f-1     :     0.000000
      f+2     :     0.000000
      f-2     :     0.000000
      f+3     :     0.000000
      f-3     :    -0.000000
 42 H s       :     0.000060  s :     0.000060
      pz      :     0.000017  p :    -0.000007
      px      :    -0.000003
      py      :    -0.000021
      dz2     :    -0.000000  d :     0.000000
      dxz     :     0.000000
      dyz     :     0.000000
      dx2y2   :     0.000000
      dxy     :    -0.000001
      f0      :     0.000000  f :     0.000000
      f+1     :     0.000000
      f-1     :     0.000000
      f+2     :     0.000000
      f-2     :    -0.000000
      f+3     :    -0.000000
      f-3     :     0.000000
 43 H s       :    -0.000284  s :    -0.000284
      pz      :     0.000003  p :    -0.000009
      px      :    -0.000013
      py      :     0.000001
      dz2     :     0.000000  d :    -0.000001
      dxz     :    -0.000002
      dyz     :     0.000000
      dx2y2   :     0.000002
      dxy     :    -0.000002
      f0      :    -0.000000  f :    -0.000000
      f+1     :     0.000000
      f-1     :    -0.000000
      f+2     :    -0.000000
      f-2     :    -0.000000
      f+3     :    -0.000000
      f-3     :     0.000000
 44 H s       :    -0.000064  s :    -0.000064
      pz      :     0.000040  p :     0.000106
      px      :     0.000002
      py      :     0.000064
      dz2     :     0.000001  d :     0.000005
      dxz     :    -0.000000
      dyz     :     0.000002
      dx2y2   :     0.000002
      dxy     :     0.000000
      f0      :    -0.000000  f :     0.000000
      f+1     :    -0.000000
      f-1     :     0.000000
      f+2     :     0.000000
      f-2     :     0.000000
      f+3     :     0.000000
      f-3     :     0.000000
 45 H s       :     0.000162  s :     0.000162
      pz      :     0.000010  p :     0.000022
      px      :    -0.000007
      py      :     0.000019
      dz2     :    -0.000002  d :    -0.000003
      dxz     :    -0.000001
      dyz     :     0.000000
      dx2y2   :    -0.000000
      dxy     :     0.000000
      f0      :     0.000000  f :    -0.000000
      f+1     :    -0.000000
      f-1     :    -0.000000
      f+2     :    -0.000000
      f-2     :     0.000000
      f+3     :     0.000000
      f-3     :    -0.000000
 46 H s       :    -0.013254  s :    -0.013254
      pz      :     0.003272  p :     0.003068
      px      :    -0.000080
      py      :    -0.000124
      dz2     :    -0.000004  d :     0.000326
      dxz     :     0.000141
      dyz     :     0.000187
      dx2y2   :     0.000008
      dxy     :    -0.000005
      f0      :     0.000007  f :     0.000022
      f+1     :    -0.000000
      f-1     :     0.000000
      f+2     :     0.000000
      f-2     :     0.000012
      f+3     :     0.000002
      f-3     :     0.000001
 47 H s       :     0.003929  s :     0.003929
      pz      :    -0.000962  p :    -0.001137
      px      :    -0.000123
      py      :    -0.000051
      dz2     :    -0.000020  d :    -0.000057
      dxz     :     0.000015
      dyz     :    -0.000046
      dx2y2   :    -0.000001
      dxy     :    -0.000005
      f0      :    -0.000001  f :    -0.000005
      f+1     :    -0.000000
      f-1     :    -0.000002
      f+2     :    -0.000001
      f-2     :    -0.000000
      f+3     :    -0.000001
      f-3     :     0.000000
 48 H s       :    -0.013438  s :    -0.013438
      pz      :     0.002365  p :     0.002098
      px      :    -0.000614
      py      :     0.000347
      dz2     :     0.000026  d :     0.000201
      dxz     :     0.000222
      dyz     :    -0.000007
      dx2y2   :    -0.000028
      dxy     :    -0.000013
      f0      :     0.000002  f :     0.000015
      f+1     :     0.000004
      f-1     :     0.000000
      f+2     :     0.000008
      f-2     :     0.000001
      f+3     :     0.000000
      f-3     :     0.000000
 49 H s       :    -0.004262  s :    -0.004262
      pz      :     0.000629  p :     0.001467
      px      :     0.000509
      py      :     0.000329
      dz2     :     0.000078  d :     0.000140
      dxz     :    -0.000009
      dyz     :     0.000012
      dx2y2   :    -0.000003
      dxy     :     0.000061
      f0      :     0.000002  f :     0.000007
      f+1     :     0.000001
      f-1     :     0.000002
      f+2     :    -0.000001
      f-2     :     0.000001
      f+3     :    -0.000000
      f-3     :     0.000002
 50 H s       :     0.003154  s :     0.003154
      pz      :    -0.000478  p :    -0.000700
      px      :    -0.000218
      py      :    -0.000004
      dz2     :    -0.000022  d :    -0.000026
      dxz     :    -0.000007
      dyz     :    -0.000001
      dx2y2   :    -0.000003
      dxy     :     0.000007
      f0      :     0.000000  f :    -0.000002
      f+1     :    -0.000001
      f-1     :    -0.000001
      f+2     :     0.000000
      f-2     :    -0.000000
      f+3     :     0.000000
      f-3     :    -0.000000
 51 H s       :    -0.009823  s :    -0.009823
      pz      :     0.001397  p :     0.002175
      px      :     0.000946
      py      :    -0.000168
      dz2     :    -0.000002  d :     0.000230
      dxz     :     0.000005
      dyz     :     0.000142
      dx2y2   :     0.000003
      dxy     :     0.000082
      f0      :     0.000003  f :     0.000015
      f+1     :     0.000000
      f-1     :     0.000001
      f+2     :     0.000005
      f-2     :     0.000001
      f+3     :     0.000004
      f-3     :     0.000002
 52 H s       :     0.003355  s :     0.003355
      pz      :    -0.000484  p :    -0.000839
      px      :    -0.000376
      py      :     0.000022
      dz2     :    -0.000035  d :    -0.000046
      dxz     :    -0.000001
      dyz     :     0.000004
      dx2y2   :    -0.000005
      dxy     :    -0.000010
      f0      :    -0.000000  f :    -0.000004
      f+1     :    -0.000001
      f-1     :    -0.000001
      f+2     :    -0.000000
      f-2     :    -0.000000
      f+3     :     0.000000
      f-3     :    -0.000001
 53 H s       :    -0.009655  s :    -0.009655
      pz      :     0.001219  p :     0.000781
      px      :    -0.000462
      py      :     0.000023
      dz2     :     0.000060  d :     0.000100
      dxz     :     0.000002
      dyz     :     0.000069
      dx2y2   :    -0.000014
      dxy     :    -0.000016
      f0      :     0.000001  f :     0.000009
      f+1     :     0.000003
      f-1     :     0.000003
      f+2     :    -0.000000
      f-2     :     0.000001
      f+3     :     0.000001
      f-3     :     0.000001
 54 H s       :    -0.000633  s :    -0.000633
      pz      :    -0.000004  p :    -0.000063
      px      :    -0.000001
      py      :    -0.000058
      dz2     :    -0.000001  d :    -0.000002
      dxz     :    -0.000000
      dyz     :     0.000001
      dx2y2   :    -0.000001
      dxy     :    -0.000000
      f0      :     0.000000  f :    -0.000000
      f+1     :     0.000000
      f-1     :    -0.000000
      f+2     :     0.000000
      f-2     :    -0.000000
      f+3     :    -0.000000
      f-3     :    -0.000000
 55 H s       :    -0.000021  s :    -0.000021
      pz      :    -0.000014  p :    -0.000015
      px      :     0.000005
      py      :    -0.000006
      dz2     :     0.000000  d :    -0.000000
      dxz     :    -0.000000
      dyz     :    -0.000000
      dx2y2   :     0.000000
      dxy     :    -0.000000
      f0      :     0.000000  f :     0.000000
      f+1     :     0.000000
      f-1     :     0.000000
      f+2     :     0.000000
      f-2     :    -0.000000
      f+3     :     0.000000
      f-3     :    -0.000000


                     *******************************
                     * LOEWDIN POPULATION ANALYSIS *
                     *******************************

-------------------------------------------
LOEWDIN ATOMIC CHARGES AND SPIN POPULATIONS
-------------------------------------------
   0 C :    0.094834    0.067175
   1 C :   -0.118516    0.089241
   2 C :    0.102138    0.060600
   3 C :    0.071220    0.011064
   4 C :    0.069953    0.073382
   5 C :    0.062710    0.001010
   6 C :   -0.398996    0.394319
   7 O :    0.445436    0.870804
   8 C :   -0.121584    0.083429
   9 C :   -0.291751    0.059981
  10 C :   -0.282836    0.015956
  11 C :    0.083952    0.109018
  12 C :    0.056828    0.004631
  13 C :    0.095847    0.100161
  14 N :    0.372509    0.004634
  15 C :   -0.480129   -0.001013
  16 O :    0.652699    0.008685
  17 C :   -0.217418   -0.000316
  18 C :    0.148967   -0.000026
  19 C :   -0.227544    0.000004
  20 C :    0.134513   -0.000003
  21 C :   -0.220076    0.000016
  22 C :    0.155042    0.000100
  23 C :   -0.642753    0.000105
  24 N :    0.594805   -0.000029
  25 C :    0.043075   -0.000027
  26 C :    0.265696   -0.000049
  27 C :    0.252749    0.000003
  28 C :    0.254362   -0.000014
  29 O :    0.303823    0.000189
  30 H :   -0.022056   -0.000008
  31 H :   -0.023326    0.000007
  32 H :   -0.022439    0.000001
  33 H :   -0.021420   -0.000001
  34 H :   -0.020733    0.000046
  35 H :   -0.021428    0.000112
  36 H :   -0.048854   -0.000012
  37 H :   -0.051739   -0.000001
  38 H :   -0.047282   -0.000004
  39 H :   -0.051115    0.000000
  40 H :   -0.049352   -0.000000
  41 H :   -0.046729   -0.000000
  42 H :   -0.144992    0.000003
  43 H :   -0.045326    0.000084
  44 H :   -0.045123   -0.000027
  45 H :   -0.051607    0.000007
  46 H :   -0.062837    0.016646
  47 H :   -0.059769   -0.005135
  48 H :   -0.057511    0.014452
  49 H :   -0.047879    0.006949
  50 H :   -0.056550   -0.001714
  51 H :   -0.063259    0.011095
  52 H :   -0.060631   -0.003556
  53 H :   -0.054925    0.008051
  54 H :   -0.039758   -0.000018
  55 H :   -0.042914   -0.000004

----------------------------------------------------
LOEWDIN REDUCED ORBITAL CHARGES AND SPIN POPULATIONS
----------------------------------------------------
CHARGE
  0 C s       :     2.582042  s :     2.582042
      pz      :     0.845136  p :     2.690676
      px      :     0.860274
      py      :     0.985267
      dz2     :     0.062211  d :     0.506654
      dxz     :     0.063555
      dyz     :     0.127419
      dx2y2   :     0.114245
      dxy     :     0.139223
      f0      :     0.014470  f :     0.114246
      f+1     :     0.009581
      f-1     :     0.012327
      f+2     :     0.023872
      f-2     :     0.009955
      f+3     :     0.026862
      f-3     :     0.017179
      g0      :     0.000827  g :     0.011548
      g+1     :     0.000732
      g-1     :     0.001545
      g+2     :     0.000775
      g-2     :     0.001305
      g+3     :     0.001133
      g-3     :     0.001906
      g+4     :     0.001386
      g-4     :     0.001938
  1 C s       :     2.569902  s :     2.569902
      pz      :     0.876732  p :     2.709096
      px      :     0.895036
      py      :     0.937328
      dz2     :     0.113030  d :     0.663802
      dxz     :     0.093615
      dyz     :     0.152959
      dx2y2   :     0.165381
      dxy     :     0.138817
      f0      :     0.016297  f :     0.160676
      f+1     :     0.017402
      f-1     :     0.019229
      f+2     :     0.034598
      f-2     :     0.015322
      f+3     :     0.035480
      f-3     :     0.022349
      g0      :     0.001088  g :     0.015041
      g+1     :     0.001143
      g-1     :     0.001535
      g+2     :     0.001071
      g-2     :     0.001800
      g+3     :     0.002409
      g-3     :     0.002260
      g+4     :     0.001828
      g-4     :     0.001908
  2 C s       :     2.577982  s :     2.577982
      pz      :     0.847243  p :     2.688281
      px      :     0.862474
      py      :     0.978564
      dz2     :     0.060896  d :     0.504707
      dxz     :     0.065313
      dyz     :     0.130225
      dx2y2   :     0.110675
      dxy     :     0.137598
      f0      :     0.013016  f :     0.115209
      f+1     :     0.012088
      f-1     :     0.011518
      f+2     :     0.022868
      f-2     :     0.010853
      f+3     :     0.030498
      f-3     :     0.014369
      g0      :     0.000873  g :     0.011684
      g+1     :     0.000840
      g-1     :     0.001311
      g+2     :     0.000839
      g-2     :     0.001312
      g+3     :     0.001498
      g-3     :     0.001541
      g+4     :     0.001609
      g-4     :     0.001862
  3 C s       :     2.586490  s :     2.586490
      pz      :     0.850433  p :     2.708185
      px      :     0.871890
      py      :     0.985862
      dz2     :     0.061871  d :     0.508288
      dxz     :     0.063846
      dyz     :     0.128691
      dx2y2   :     0.118362
      dxy     :     0.135518
      f0      :     0.014604  f :     0.114079
      f+1     :     0.009352
      f-1     :     0.011681
      f+2     :     0.024862
      f-2     :     0.009546
      f+3     :     0.026593
      f-3     :     0.017441
      g0      :     0.000820  g :     0.011737
      g+1     :     0.000791
      g-1     :     0.001566
      g+2     :     0.000829
      g-2     :     0.001249
      g+3     :     0.001191
      g-3     :     0.001988
      g+4     :     0.001360
      g-4     :     0.001944
  4 C s       :     2.589791  s :     2.589791
      pz      :     0.866130  p :     2.706910
      px      :     0.896276
      py      :     0.944504
      dz2     :     0.102841  d :     0.508370
      dxz     :     0.091901
      dyz     :     0.075429
      dx2y2   :     0.144947
      dxy     :     0.093251
      f0      :     0.008016  f :     0.113456
      f+1     :     0.014995
      f-1     :     0.016139
      f+2     :     0.023859
      f-2     :     0.013938
      f+3     :     0.021280
      f-3     :     0.015229
      g0      :     0.000988  g :     0.011520
      g+1     :     0.001141
      g-1     :     0.000788
      g+2     :     0.000956
      g-2     :     0.001595
      g+3     :     0.002385
      g-3     :     0.001692
      g+4     :     0.001092
      g-4     :     0.000884
  5 C s       :     2.587582  s :     2.587582
      pz      :     0.851839  p :     2.713081
      px      :     0.882438
      py      :     0.978804
      dz2     :     0.057905  d :     0.511080
      dxz     :     0.065806
      dyz     :     0.127128
      dx2y2   :     0.115714
      dxy     :     0.144528
      f0      :     0.013127  f :     0.113810
      f+1     :     0.012109
      f-1     :     0.010222
      f+2     :     0.022927
      f-2     :     0.010303
      f+3     :     0.030992
      f-3     :     0.014130
      g0      :     0.000912  g :     0.011738
      g+1     :     0.000848
      g-1     :     0.001334
      g+2     :     0.000851
      g-2     :     0.001193
      g+3     :     0.001538
      g-3     :     0.001579
      g+4     :     0.001659
      g-4     :     0.001823
  6 C s       :     2.598870  s :     2.598870
      pz      :     0.809051  p :     2.686035
      px      :     0.892080
      py      :     0.984904
      dz2     :     0.074642  d :     0.841823
      dxz     :     0.160785
      dyz     :     0.106422
      dx2y2   :     0.260846
      dxy     :     0.239127
      f0      :     0.022611  f :     0.242088
      f+1     :     0.022668
      f-1     :     0.012062
      f+2     :     0.041412
      f-2     :     0.024792
      f+3     :     0.061287
      f-3     :     0.057256
      g0      :     0.001756  g :     0.030180
      g+1     :     0.004732
      g-1     :     0.001891
      g+2     :     0.003037
      g-2     :     0.002371
      g+3     :     0.002080
      g-3     :     0.002589
      g+4     :     0.006001
      g-4     :     0.005723
  7 O s       :     3.336429  s :     3.336429
      pz      :     1.564330  p :     4.096991
      px      :     1.455001
      py      :     1.077660
      dz2     :     0.010004  d :     0.101745
      dxz     :     0.030639
      dyz     :     0.003917
      dx2y2   :     0.027835
      dxy     :     0.029350
      f0      :     0.002132  f :     0.018602
      f+1     :     0.002090
      f-1     :     0.000534
      f+2     :     0.003017
      f-2     :     0.001458
      f+3     :     0.004985
      f-3     :     0.004386
      g0      :     0.000043  g :     0.000797
      g+1     :     0.000128
      g-1     :     0.000014
      g+2     :     0.000066
      g-2     :     0.000047
      g+3     :     0.000064
      g-3     :     0.000078
      g+4     :     0.000222
      g-4     :     0.000134
  8 C s       :     2.566850  s :     2.566850
      pz      :     0.809468  p :     2.720827
      px      :     0.954886
      py      :     0.956473
      dz2     :     0.066514  d :     0.659065
      dxz     :     0.115225
      dyz     :     0.108404
      dx2y2   :     0.183228
      dxy     :     0.185694
      f0      :     0.010516  f :     0.159136
      f+1     :     0.013940
      f-1     :     0.011522
      f+2     :     0.023059
      f-2     :     0.021932
      f+3     :     0.031276
      f-3     :     0.046890
      g0      :     0.001355  g :     0.015706
      g+1     :     0.001535
      g-1     :     0.001013
      g+2     :     0.001507
      g-2     :     0.001048
      g+3     :     0.001634
      g-3     :     0.001423
      g+4     :     0.002858
      g-4     :     0.003333
  9 C s       :     2.557380  s :     2.557380
      pz      :     0.812646  p :     2.628063
      px      :     0.967735
      py      :     0.847682
      dz2     :     0.088601  d :     0.809708
      dxz     :     0.131626
      dyz     :     0.131041
      dx2y2   :     0.222943
      dxy     :     0.235497
      f0      :     0.016604  f :     0.265176
      f+1     :     0.020586
      f-1     :     0.023926
      f+2     :     0.029992
      f-2     :     0.044009
      f+3     :     0.045535
      f-3     :     0.084524
      g0      :     0.003147  g :     0.031423
      g+1     :     0.002057
      g-1     :     0.002203
      g+2     :     0.001566
      g-2     :     0.004039
      g+3     :     0.003839
      g-3     :     0.003217
      g+4     :     0.004559
      g-4     :     0.006795
 10 C s       :     2.562370  s :     2.562370
      pz      :     0.804702  p :     2.687931
      px      :     0.898607
      py      :     0.984622
      dz2     :     0.084530  d :     0.788894
      dxz     :     0.126533
      dyz     :     0.118754
      dx2y2   :     0.227687
      dxy     :     0.231390
      f0      :     0.013128  f :     0.220602
      f+1     :     0.020181
      f-1     :     0.014182
      f+2     :     0.022516
      f-2     :     0.038688
      f+3     :     0.058236
      f-3     :     0.053672
      g0      :     0.001999  g :     0.023039
      g+1     :     0.001671
      g-1     :     0.001470
      g+2     :     0.001668
      g-2     :     0.002258
      g+3     :     0.002888
      g-3     :     0.002411
      g+4     :     0.005253
      g-4     :     0.003422
 11 C s       :     2.587898  s :     2.587898
      pz      :     0.795968  p :     2.711139
      px      :     0.972296
      py      :     0.942875
      dz2     :     0.052276  d :     0.491583
      dxz     :     0.072058
      dyz     :     0.058124
      dx2y2   :     0.128471
      dxy     :     0.180655
      f0      :     0.006269  f :     0.113616
      f+1     :     0.008854
      f-1     :     0.010853
      f+2     :     0.019849
      f-2     :     0.010206
      f+3     :     0.021406
      f-3     :     0.036178
      g0      :     0.001159  g :     0.011811
      g+1     :     0.000926
      g-1     :     0.000668
      g+2     :     0.001333
      g-2     :     0.000795
      g+3     :     0.001291
      g-3     :     0.001137
      g+4     :     0.002406
      g-4     :     0.002096
 12 C s       :     2.586436  s :     2.586436
      pz      :     0.792266  p :     2.714314
      px      :     0.983437
      py      :     0.938610
      dz2     :     0.037585  d :     0.517447
      dxz     :     0.101572
      dyz     :     0.050325
      dx2y2   :     0.164381
      dxy     :     0.163584
      f0      :     0.008103  f :     0.113321
      f+1     :     0.011330
      f-1     :     0.004551
      f+2     :     0.012567
      f-2     :     0.016368
      f+3     :     0.020666
      f-3     :     0.039736
      g0      :     0.000753  g :     0.011654
      g+1     :     0.001236
      g-1     :     0.000910
      g+2     :     0.001156
      g-2     :     0.000857
      g+3     :     0.001168
      g-3     :     0.000633
      g+4     :     0.001683
      g-4     :     0.003259
 13 C s       :     2.580564  s :     2.580564
      pz      :     0.791912  p :     2.695966
      px      :     0.943809
      py      :     0.960246
      dz2     :     0.045735  d :     0.503539
      dxz     :     0.040691
      dyz     :     0.098947
      dx2y2   :     0.184303
      dxy     :     0.133864
      f0      :     0.007770  f :     0.112837
      f+1     :     0.005834
      f-1     :     0.011312
      f+2     :     0.009585
      f-2     :     0.019871
      f+3     :     0.023180
      f-3     :     0.035286
      g0      :     0.000837  g :     0.011248
      g+1     :     0.000830
      g-1     :     0.001076
      g+2     :     0.001018
      g-2     :     0.000931
      g+3     :     0.001122
      g-3     :     0.000920
      g+4     :     0.002268
      g-4     :     0.002245
 14 N s       :     2.868611  s :     2.868611
      pz      :     1.001538  p :     3.400219
      px      :     1.218096
      py      :     1.180585
      dz2     :     0.036020  d :     0.288399
      dxz     :     0.035792
      dyz     :     0.050704
      dx2y2   :     0.089515
      dxy     :     0.076367
      f0      :     0.003971  f :     0.066020
      f+1     :     0.005649
      f-1     :     0.004983
      f+2     :     0.011406
      f-2     :     0.005800
      f+3     :     0.020724
      f-3     :     0.013487
      g0      :     0.000466  g :     0.004243
      g+1     :     0.000197
      g-1     :     0.000348
      g+2     :     0.000417
      g-2     :     0.000181
      g+3     :     0.000455
      g-3     :     0.000463
      g+4     :     0.000896
      g-4     :     0.000818
 15 C s       :     2.575212  s :     2.575212
      pz      :     0.780730  p :     2.595529
      px      :     0.827139
      py      :     0.987660
      dz2     :     0.118489  d :     0.960660
      dxz     :     0.132361
      dyz     :     0.157306
      dx2y2   :     0.248642
      dxy     :     0.303861
      f0      :     0.020460  f :     0.312493
      f+1     :     0.024772
      f-1     :     0.026228
      f+2     :     0.050081
      f-2     :     0.025824
      f+3     :     0.100483
      f-3     :     0.064646
      g0      :     0.002729  g :     0.036235
      g+1     :     0.003659
      g-1     :     0.002641
      g+2     :     0.004332
      g-2     :     0.002430
      g+3     :     0.003060
      g-3     :     0.003510
      g+4     :     0.006276
      g-4     :     0.007599
 16 O s       :     3.032085  s :     3.032085
      pz      :     1.384891  p :     4.070896
      px      :     1.255045
      py      :     1.430960
      dz2     :     0.024164  d :     0.205396
      dxz     :     0.041914
      dyz     :     0.022063
      dx2y2   :     0.060554
      dxy     :     0.056701
      f0      :     0.002344  f :     0.037686
      f+1     :     0.002385
      f-1     :     0.003451
      f+2     :     0.004526
      f-2     :     0.005356
      f+3     :     0.008854
      f-3     :     0.010771
      g0      :     0.000132  g :     0.001238
      g+1     :     0.000136
      g-1     :     0.000065
      g+2     :     0.000060
      g-2     :     0.000146
      g+3     :     0.000082
      g-3     :     0.000172
      g+4     :     0.000314
      g-4     :     0.000131
 17 C s       :     2.526597  s :     2.526597
      pz      :     0.895921  p :     2.707370
      px      :     0.902896
      py      :     0.908553
      dz2     :     0.160468  d :     0.775775
      dxz     :     0.142699
      dyz     :     0.149023
      dx2y2   :     0.152729
      dxy     :     0.170856
      f0      :     0.023851  f :     0.195784
      f+1     :     0.026415
      f-1     :     0.038635
      f+2     :     0.024755
      f-2     :     0.021214
      f+3     :     0.037880
      f-3     :     0.023033
      g0      :     0.001463  g :     0.011892
      g+1     :     0.001423
      g-1     :     0.001343
      g+2     :     0.001149
      g-2     :     0.001153
      g+3     :     0.001127
      g-3     :     0.001053
      g+4     :     0.001782
      g-4     :     0.001399
 18 C s       :     2.514763  s :     2.514763
      pz      :     0.881228  p :     2.677983
      px      :     0.873442
      py      :     0.923313
      dz2     :     0.104554  d :     0.534473
      dxz     :     0.140476
      dyz     :     0.080453
      dx2y2   :     0.129164
      dxy     :     0.079827
      f0      :     0.019993  f :     0.117076
      f+1     :     0.015675
      f-1     :     0.014931
      f+2     :     0.016926
      f-2     :     0.018172
      f+3     :     0.016261
      f-3     :     0.015118
      g0      :     0.000975  g :     0.006737
      g+1     :     0.000902
      g-1     :     0.000469
      g+2     :     0.000852
      g-2     :     0.000909
      g+3     :     0.000498
      g-3     :     0.000665
      g+4     :     0.001108
      g-4     :     0.000359
 19 C s       :     2.524315  s :     2.524315
      pz      :     0.898194  p :     2.695364
      px      :     0.894480
      py      :     0.902691
      dz2     :     0.173827  d :     0.794914
      dxz     :     0.158053
      dyz     :     0.156575
      dx2y2   :     0.166572
      dxy     :     0.139888
      f0      :     0.040909  f :     0.201144
      f+1     :     0.018748
      f-1     :     0.027698
      f+2     :     0.037763
      f-2     :     0.020803
      f+3     :     0.035432
      f-3     :     0.019792
      g0      :     0.001468  g :     0.011807
      g+1     :     0.001388
      g-1     :     0.001415
      g+2     :     0.001570
      g-2     :     0.001003
      g+3     :     0.001163
      g-3     :     0.001161
      g+4     :     0.001305
      g-4     :     0.001334
 20 C s       :     2.513922  s :     2.513922
      pz      :     0.915328  p :     2.671499
      px      :     0.875773
      py      :     0.880399
      dz2     :     0.076455  d :     0.551256
      dxz     :     0.123342
      dyz     :     0.103692
      dx2y2   :     0.126495
      dxy     :     0.121272
      f0      :     0.013066  f :     0.121909
      f+1     :     0.011347
      f-1     :     0.013304
      f+2     :     0.021739
      f-2     :     0.012574
      f+3     :     0.030569
      f-3     :     0.019309
      g0      :     0.000426  g :     0.006900
      g+1     :     0.000743
      g-1     :     0.000509
      g+2     :     0.000618
      g-2     :     0.000535
      g+3     :     0.000666
      g-3     :     0.000768
      g+4     :     0.001345
      g-4     :     0.001290
 21 C s       :     2.528513  s :     2.528513
      pz      :     0.902287  p :     2.709189
      px      :     0.903448
      py      :     0.903453
      dz2     :     0.147909  d :     0.775116
      dxz     :     0.161520
      dyz     :     0.154891
      dx2y2   :     0.165910
      dxy     :     0.144886
      f0      :     0.034223  f :     0.195484
      f+1     :     0.018736
      f-1     :     0.026932
      f+2     :     0.038115
      f-2     :     0.020910
      f+3     :     0.035048
      f-3     :     0.021520
      g0      :     0.001374  g :     0.011774
      g+1     :     0.001380
      g-1     :     0.001208
      g+2     :     0.001511
      g-2     :     0.001082
      g+3     :     0.001137
      g-3     :     0.001298
      g+4     :     0.001363
      g-4     :     0.001422
 22 C s       :     2.516523  s :     2.516523
      pz      :     0.875147  p :     2.670611
      px      :     0.923115
      py      :     0.872349
      dz2     :     0.117508  d :     0.534509
      dxz     :     0.079159
      dyz     :     0.139178
      dx2y2   :     0.110564
      dxy     :     0.088100
      f0      :     0.018199  f :     0.116700
      f+1     :     0.012704
      f-1     :     0.025427
      f+2     :     0.015772
      f-2     :     0.016743
      f+3     :     0.017417
      f-3     :     0.010438
      g0      :     0.001263  g :     0.006616
      g+1     :     0.000443
      g-1     :     0.000590
      g+2     :     0.001184
      g-2     :     0.000775
      g+3     :     0.000728
      g-3     :     0.000487
      g+4     :     0.000299
      g-4     :     0.000847
 23 C s       :     2.590670  s :     2.590670
      pz      :     0.831010  p :     2.607936
      px      :     0.882108
      py      :     0.894819
      dz2     :     0.171668  d :     1.092550
      dxz     :     0.196517
      dyz     :     0.199649
      dx2y2   :     0.266232
      dxy     :     0.258484
      f0      :     0.033013  f :     0.309958
      f+1     :     0.042496
      f-1     :     0.030350
      f+2     :     0.058029
      f-2     :     0.032009
      f+3     :     0.058347
      f-3     :     0.055713
      g0      :     0.003676  g :     0.041639
      g+1     :     0.003581
      g-1     :     0.002834
      g+2     :     0.004745
      g-2     :     0.003882
      g+3     :     0.008162
      g-3     :     0.004332
      g+4     :     0.006553
      g-4     :     0.003874
 24 N s       :     2.690601  s :     2.690601
      pz      :     1.125521  p :     3.327964
      px      :     1.092577
      py      :     1.109865
      dz2     :     0.034201  d :     0.329949
      dxz     :     0.052346
      dyz     :     0.066860
      dx2y2   :     0.087533
      dxy     :     0.089010
      f0      :     0.004708  f :     0.053485
      f+1     :     0.006689
      f-1     :     0.004519
      f+2     :     0.008287
      f-2     :     0.006615
      f+3     :     0.012394
      f-3     :     0.010273
      g0      :     0.000374  g :     0.003196
      g+1     :     0.000207
      g-1     :     0.000354
      g+2     :     0.000216
      g-2     :     0.000273
      g+3     :     0.000388
      g-3     :     0.000254
      g+4     :     0.000688
      g-4     :     0.000443
 25 C s       :     2.528595  s :     2.528595
      pz      :     0.906744  p :     2.648471
      px      :     0.835767
      py      :     0.905960
      dz2     :     0.106445  d :     0.614907
      dxz     :     0.174607
      dyz     :     0.083234
      dx2y2   :     0.162160
      dxy     :     0.088462
      f0      :     0.020853  f :     0.153775
      f+1     :     0.027026
      f-1     :     0.014631
      f+2     :     0.024248
      f-2     :     0.020735
      f+3     :     0.026244
      f-3     :     0.020039
      g0      :     0.001356  g :     0.011177
      g+1     :     0.000861
      g-1     :     0.000949
      g+2     :     0.001189
      g-2     :     0.001293
      g+3     :     0.001287
      g-3     :     0.001466
      g+4     :     0.001570
      g-4     :     0.001207
 26 C s       :     2.536249  s :     2.536249
      pz      :     0.855397  p :     2.726968
      px      :     0.935358
      py      :     0.936213
      dz2     :     0.089165  d :     0.391650
      dxz     :     0.079253
      dyz     :     0.105707
      dx2y2   :     0.065996
      dxy     :     0.051529
      f0      :     0.015058  f :     0.075704
      f+1     :     0.016513
      f-1     :     0.017240
      f+2     :     0.008205
      f-2     :     0.008936
      f+3     :     0.002493
      f-3     :     0.007259
      g0      :     0.000743  g :     0.003733
      g+1     :     0.000771
      g-1     :     0.001062
      g+2     :     0.000289
      g-2     :     0.000263
      g+3     :     0.000115
      g-3     :     0.000325
      g+4     :     0.000064
      g-4     :     0.000102
 27 C s       :     2.535062  s :     2.535062
      pz      :     0.933058  p :     2.737749
      px      :     0.875720
      py      :     0.928970
      dz2     :     0.061602  d :     0.393436
      dxz     :     0.121993
      dyz     :     0.037255
      dx2y2   :     0.107952
      dxy     :     0.064634
      f0      :     0.007879  f :     0.077090
      f+1     :     0.011327
      f-1     :     0.008013
      f+2     :     0.010644
      f-2     :     0.009685
      f+3     :     0.014619
      f-3     :     0.014924
      g0      :     0.000179  g :     0.003914
      g+1     :     0.000670
      g-1     :     0.000131
      g+2     :     0.000283
      g-2     :     0.000457
      g+3     :     0.000396
      g-3     :     0.000315
      g+4     :     0.001073
      g-4     :     0.000410
 28 C s       :     2.534103  s :     2.534103
      pz      :     0.930625  p :     2.739038
      px      :     0.938828
      py      :     0.869585
      dz2     :     0.071640  d :     0.391476
      dxz     :     0.053973
      dyz     :     0.091303
      dx2y2   :     0.083936
      dxy     :     0.090624
      f0      :     0.006725  f :     0.077043
      f+1     :     0.009227
      f-1     :     0.011720
      f+2     :     0.011021
      f-2     :     0.009595
      f+3     :     0.016555
      f-3     :     0.012200
      g0      :     0.000352  g :     0.003978
      g+1     :     0.000143
      g-1     :     0.000411
      g+2     :     0.000475
      g-2     :     0.000399
      g+3     :     0.000301
      g-3     :     0.000498
      g+4     :     0.000401
      g-4     :     0.000997
 29 O s       :     3.250181  s :     3.250181
      pz      :     1.407203  p :     4.325318
      px      :     1.413003
      py      :     1.505113
      dz2     :     0.013741  d :     0.098133
      dxz     :     0.027479
      dyz     :     0.010721
      dx2y2   :     0.021969
      dxy     :     0.024224
      f0      :     0.001426  f :     0.021364
      f+1     :     0.004319
      f-1     :     0.001005
      f+2     :     0.003835
      f-2     :     0.003542
      f+3     :     0.003926
      f-3     :     0.003312
      g0      :     0.000106  g :     0.001181
      g+1     :     0.000119
      g-1     :     0.000039
      g+2     :     0.000111
      g-2     :     0.000115
      g+3     :     0.000221
      g-3     :     0.000191
      g+4     :     0.000166
      g-4     :     0.000112
 30 H s       :     0.750490  s :     0.750490
      pz      :     0.069601  p :     0.191126
      px      :     0.060077
      py      :     0.061448
      dz2     :     0.022156  d :     0.070726
      dxz     :     0.013641
      dyz     :     0.010826
      dx2y2   :     0.015546
      dxy     :     0.008558
      f0      :     0.001868  f :     0.009713
      f+1     :     0.001556
      f-1     :     0.001150
      f+2     :     0.002083
      f-2     :     0.001469
      f+3     :     0.001014
      f-3     :     0.000573
 31 H s       :     0.754117  s :     0.754117
      pz      :     0.051115  p :     0.190358
      px      :     0.048192
      py      :     0.091051
      dz2     :     0.006888  d :     0.069202
      dxz     :     0.001072
      dyz     :     0.023645
      dx2y2   :     0.013757
      dxy     :     0.023841
      f0      :     0.000983  f :     0.009648
      f+1     :     0.000153
      f-1     :     0.001659
      f+2     :     0.002005
      f-2     :     0.000314
      f+3     :     0.002855
      f-3     :     0.001679
 32 H s       :     0.758545  s :     0.758545
      pz      :     0.071729  p :     0.185688
      px      :     0.055633
      py      :     0.058326
      dz2     :     0.020906  d :     0.068577
      dxz     :     0.013121
      dyz     :     0.011964
      dx2y2   :     0.014244
      dxy     :     0.008341
      f0      :     0.001876  f :     0.009628
      f+1     :     0.001065
      f-1     :     0.001500
      f+2     :     0.002109
      f-2     :     0.001558
      f+3     :     0.000781
      f-3     :     0.000739
 33 H s       :     0.759164  s :     0.759164
      pz      :     0.080002  p :     0.184633
      px      :     0.056267
      py      :     0.048364
      dz2     :     0.020635  d :     0.068072
      dxz     :     0.016143
      dyz     :     0.018199
      dx2y2   :     0.008222
      dxy     :     0.004872
      f0      :     0.002649  f :     0.009551
      f+1     :     0.001769
      f-1     :     0.001537
      f+2     :     0.001750
      f-2     :     0.001339
      f+3     :     0.000366
      f-3     :     0.000140
 34 H s       :     0.749780  s :     0.749780
      pz      :     0.066552  p :     0.190720
      px      :     0.061001
      py      :     0.063166
      dz2     :     0.020280  d :     0.070531
      dxz     :     0.011205
      dyz     :     0.013022
      dx2y2   :     0.017113
      dxy     :     0.008911
      f0      :     0.001385  f :     0.009702
      f+1     :     0.000855
      f-1     :     0.001973
      f+2     :     0.002067
      f-2     :     0.001504
      f+3     :     0.000895
      f-3     :     0.001023
 35 H s       :     0.753319  s :     0.753319
      pz      :     0.047644  p :     0.189766
      px      :     0.089646
      py      :     0.052476
      dz2     :     0.004917  d :     0.068719
      dxz     :     0.023121
      dyz     :     0.001930
      dx2y2   :     0.017396
      dxy     :     0.021355
      f0      :     0.001264  f :     0.009625
      f+1     :     0.000994
      f-1     :     0.000302
      f+2     :     0.001626
      f-2     :     0.000562
      f+3     :     0.002633
      f-3     :     0.002244
 36 H s       :     0.779228  s :     0.779228
      pz      :     0.053944  p :     0.192680
      px      :     0.087232
      py      :     0.051504
      dz2     :     0.004583  d :     0.067455
      dxz     :     0.024164
      dyz     :     0.001738
      dx2y2   :     0.017027
      dxy     :     0.019943
      f0      :     0.001249  f :     0.009492
      f+1     :     0.000955
      f-1     :     0.000345
      f+2     :     0.001570
      f-2     :     0.000604
      f+3     :     0.002692
      f-3     :     0.002076
 37 H s       :     0.781371  s :     0.781371
      pz      :     0.070747  p :     0.193195
      px      :     0.064396
      py      :     0.058052
      dz2     :     0.020974  d :     0.067719
      dxz     :     0.011423
      dyz     :     0.011458
      dx2y2   :     0.015289
      dxy     :     0.008575
      f0      :     0.001681  f :     0.009453
      f+1     :     0.001079
      f-1     :     0.001475
      f+2     :     0.002024
      f-2     :     0.001521
      f+3     :     0.000924
      f-3     :     0.000750
 38 H s       :     0.780652  s :     0.780652
      pz      :     0.081467  p :     0.190237
      px      :     0.059890
      py      :     0.048881
      dz2     :     0.020650  d :     0.066987
      dxz     :     0.017464
      dyz     :     0.018835
      dx2y2   :     0.006541
      dxy     :     0.003496
      f0      :     0.002911  f :     0.009405
      f+1     :     0.001842
      f-1     :     0.001806
      f+2     :     0.001506
      f-2     :     0.001054
      f+3     :     0.000215
      f-3     :     0.000071
 39 H s       :     0.782344  s :     0.782344
      pz      :     0.078298  p :     0.192016
      px      :     0.057850
      py      :     0.055868
      dz2     :     0.020772  d :     0.067341
      dxz     :     0.015353
      dyz     :     0.016516
      dx2y2   :     0.009042
      dxy     :     0.005659
      f0      :     0.002550  f :     0.009413
      f+1     :     0.001789
      f-1     :     0.001186
      f+2     :     0.001841
      f-2     :     0.001421
      f+3     :     0.000448
      f-3     :     0.000177
 40 H s       :     0.780669  s :     0.780669
      pz      :     0.075152  p :     0.191805
      px      :     0.055375
      py      :     0.061278
      dz2     :     0.021802  d :     0.067445
      dxz     :     0.014657
      dyz     :     0.011923
      dx2y2   :     0.012251
      dxy     :     0.006813
      f0      :     0.002245  f :     0.009433
      f+1     :     0.001302
      f-1     :     0.001309
      f+2     :     0.002073
      f-2     :     0.001453
      f+3     :     0.000586
      f-3     :     0.000466
 41 H s       :     0.779423  s :     0.779423
      pz      :     0.055219  p :     0.191046
      px      :     0.048467
      py      :     0.087360
      dz2     :     0.005573  d :     0.066896
      dxz     :     0.000927
      dyz     :     0.024316
      dx2y2   :     0.013256
      dxy     :     0.022824
      f0      :     0.001076  f :     0.009364
      f+1     :     0.000169
      f-1     :     0.001344
      f+2     :     0.002010
      f-2     :     0.000237
      f+3     :     0.002744
      f-3     :     0.001784
 42 H s       :     0.703098  s :     0.703098
      pz      :     0.120571  p :     0.294971
      px      :     0.092097
      py      :     0.082303
      dz2     :     0.039001  d :     0.124089
      dxz     :     0.021233
      dyz     :     0.022663
      dx2y2   :     0.020823
      dxy     :     0.020369
      f0      :     0.003837  f :     0.022835
      f+1     :     0.003289
      f-1     :     0.003976
      f+2     :     0.004584
      f-2     :     0.003235
      f+3     :     0.001927
      f-3     :     0.001987
 43 H s       :     0.778038  s :     0.778038
      pz      :     0.047629  p :     0.190924
      px      :     0.084861
      py      :     0.058434
      dz2     :     0.006348  d :     0.066973
      dxz     :     0.019840
      dyz     :     0.002673
      dx2y2   :     0.018247
      dxy     :     0.019866
      f0      :     0.000947  f :     0.009391
      f+1     :     0.001363
      f-1     :     0.000368
      f+2     :     0.001174
      f-2     :     0.000825
      f+3     :     0.002781
      f-3     :     0.001933
 44 H s       :     0.778063  s :     0.778063
      pz      :     0.052576  p :     0.190565
      px      :     0.054323
      py      :     0.083665
      dz2     :     0.012100  d :     0.067096
      dxz     :     0.002900
      dyz     :     0.017954
      dx2y2   :     0.011909
      dxy     :     0.022233
      f0      :     0.000574  f :     0.009399
      f+1     :     0.000045
      f-1     :     0.002582
      f+2     :     0.001645
      f-2     :     0.000940
      f+3     :     0.002270
      f-3     :     0.001343
 45 H s       :     0.781113  s :     0.781113
      pz      :     0.056246  p :     0.193138
      px      :     0.068928
      py      :     0.067964
      dz2     :     0.014692  d :     0.067899
      dxz     :     0.010257
      dyz     :     0.010376
      dx2y2   :     0.021855
      dxy     :     0.010720
      f0      :     0.000623  f :     0.009457
      f+1     :     0.001360
      f-1     :     0.001462
      f+2     :     0.001231
      f-2     :     0.001585
      f+3     :     0.001839
      f-3     :     0.001357
 46 H s       :     0.796445  s :     0.796445
      pz      :     0.055375  p :     0.191489
      px      :     0.063199
      py      :     0.072915
      dz2     :     0.004896  d :     0.065080
      dxz     :     0.009022
      dyz     :     0.012798
      dx2y2   :     0.023692
      dxy     :     0.014671
      f0      :     0.001128  f :     0.009823
      f+1     :     0.000577
      f-1     :     0.000741
      f+2     :     0.000161
      f-2     :     0.001834
      f+3     :     0.002280
      f-3     :     0.003102
 47 H s       :     0.793650  s :     0.793650
      pz      :     0.058202  p :     0.190948
      px      :     0.050369
      py      :     0.082377
      dz2     :     0.007880  d :     0.065387
      dxz     :     0.004962
      dyz     :     0.016241
      dx2y2   :     0.018045
      dxy     :     0.018259
      f0      :     0.000676  f :     0.009784
      f+1     :     0.000315
      f-1     :     0.001589
      f+2     :     0.001294
      f-2     :     0.001257
      f+3     :     0.001943
      f-3     :     0.002709
 48 H s       :     0.785164  s :     0.785164
      pz      :     0.059231  p :     0.196107
      px      :     0.092251
      py      :     0.044625
      dz2     :     0.006863  d :     0.066379
      dxz     :     0.019508
      dyz     :     0.002271
      dx2y2   :     0.015142
      dxy     :     0.022597
      f0      :     0.000833  f :     0.009860
      f+1     :     0.001582
      f-1     :     0.000158
      f+2     :     0.001669
      f-2     :     0.000687
      f+3     :     0.002114
      f-3     :     0.002816
 49 H s       :     0.776141  s :     0.776141
      pz      :     0.068976  p :     0.195327
      px      :     0.067233
      py      :     0.059117
      dz2     :     0.015563  d :     0.066562
      dxz     :     0.012709
      dyz     :     0.012535
      dx2y2   :     0.014786
      dxy     :     0.010968
      f0      :     0.000965  f :     0.009849
      f+1     :     0.001474
      f-1     :     0.001377
      f+2     :     0.002239
      f-2     :     0.001701
      f+3     :     0.001095
      f-3     :     0.000998
 50 H s       :     0.790682  s :     0.790682
      pz      :     0.065091  p :     0.190978
      px      :     0.073624
      py      :     0.052263
      dz2     :     0.013852  d :     0.065156
      dxz     :     0.013380
      dyz     :     0.009686
      dx2y2   :     0.014818
      dxy     :     0.013420
      f0      :     0.000703  f :     0.009734
      f+1     :     0.001955
      f-1     :     0.000747
      f+2     :     0.001871
      f-2     :     0.001758
      f+3     :     0.001607
      f-3     :     0.001094
 51 H s       :     0.797579  s :     0.797579
      pz      :     0.049700  p :     0.191066
      px      :     0.049391
      py      :     0.091976
      dz2     :     0.004993  d :     0.064857
      dxz     :     0.000767
      dyz     :     0.021988
      dx2y2   :     0.014774
      dxy     :     0.022335
      f0      :     0.001232  f :     0.009756
      f+1     :     0.000222
      f-1     :     0.001133
      f+2     :     0.001891
      f-2     :     0.000216
      f+3     :     0.002975
      f-3     :     0.002088
 52 H s       :     0.795795  s :     0.795795
      pz      :     0.067222  p :     0.190067
      px      :     0.064307
      py      :     0.058537
      dz2     :     0.014709  d :     0.065009
      dxz     :     0.012109
      dyz     :     0.011610
      dx2y2   :     0.015646
      dxy     :     0.010934
      f0      :     0.000813  f :     0.009761
      f+1     :     0.001444
      f-1     :     0.001295
      f+2     :     0.002153
      f-2     :     0.001665
      f+3     :     0.001266
      f-3     :     0.001125
 53 H s       :     0.787264  s :     0.787264
      pz      :     0.065637  p :     0.192255
      px      :     0.072549
      py      :     0.054068
      dz2     :     0.014313  d :     0.065628
      dxz     :     0.013420
      dyz     :     0.010036
      dx2y2   :     0.014981
      dxy     :     0.012878
      f0      :     0.000750  f :     0.009778
      f+1     :     0.001972
      f-1     :     0.000791
      f+2     :     0.001950
      f-2     :     0.001766
      f+3     :     0.001511
      f-3     :     0.001037
 54 H s       :     0.769410  s :     0.769410
      pz      :     0.055857  p :     0.192344
      px      :     0.047185
      py      :     0.089301
      dz2     :     0.007563  d :     0.068421
      dxz     :     0.005001
      dyz     :     0.021011
      dx2y2   :     0.015488
      dxy     :     0.019359
      f0      :     0.001008  f :     0.009583
      f+1     :     0.000149
      f-1     :     0.001689
      f+2     :     0.001615
      f-2     :     0.001063
      f+3     :     0.002155
      f-3     :     0.001904
 55 H s       :     0.776224  s :     0.776224
      pz      :     0.070702  p :     0.189449
      px      :     0.067753
      py      :     0.050994
      dz2     :     0.018349  d :     0.067795
      dxz     :     0.014565
      dyz     :     0.014229
      dx2y2   :     0.008658
      dxy     :     0.011993
      f0      :     0.001501  f :     0.009446
      f+1     :     0.002246
      f-1     :     0.000783
      f+2     :     0.001556
      f-2     :     0.002132
      f+3     :     0.000515
      f-3     :     0.000713

SPIN
  0 C s       :     0.002073  s :     0.002073
      pz      :     0.027393  p :     0.072675
      px      :     0.041376
      py      :     0.003906
      dz2     :    -0.000699  d :    -0.007072
      dxz     :    -0.000554
      dyz     :    -0.002432
      dx2y2   :    -0.000284
      dxy     :    -0.003102
      f0      :    -0.000409  f :    -0.000409
      f+1     :    -0.000212
      f-1     :    -0.000007
      f+2     :     0.000046
      f-2     :    -0.000034
      f+3     :     0.000301
      f-3     :    -0.000095
      g0      :    -0.000005  g :    -0.000092
      g+1     :    -0.000022
      g-1     :    -0.000043
      g+2     :     0.000025
      g-2     :    -0.000028
      g+3     :     0.000025
      g-3     :    -0.000011
      g+4     :    -0.000022
      g-4     :    -0.000010
  1 C s       :     0.000777  s :     0.000777
      pz      :    -0.008835  p :     0.007784
      px      :     0.005372
      py      :     0.011246
      dz2     :     0.003197  d :     0.063691
      dxz     :     0.000380
      dyz     :     0.051450
      dx2y2   :     0.004067
      dxy     :     0.004596
      f0      :     0.005681  f :     0.015611
      f+1     :     0.002179
      f-1     :     0.001092
      f+2     :     0.004747
      f-2     :     0.000098
      f+3     :     0.000472
      f-3     :     0.001342
      g0      :     0.000025  g :     0.001378
      g+1     :     0.000063
      g-1     :     0.000290
      g+2     :     0.000062
      g-2     :     0.000255
      g+3     :     0.000068
      g-3     :     0.000492
      g+4     :     0.000061
      g-4     :     0.000063
  2 C s       :     0.002121  s :     0.002121
      pz      :     0.024819  p :     0.059009
      px      :     0.029560
      py      :     0.004630
      dz2     :     0.001640  d :    -0.000379
      dxz     :    -0.000227
      dyz     :    -0.002215
      dx2y2   :    -0.001423
      dxy     :     0.001846
      f0      :     0.000139  f :    -0.000101
      f+1     :     0.000156
      f-1     :     0.000028
      f+2     :     0.000055
      f-2     :    -0.000023
      f+3     :    -0.000393
      f-3     :    -0.000063
      g0      :     0.000016  g :    -0.000050
      g+1     :     0.000008
      g-1     :    -0.000023
      g+2     :     0.000021
      g-2     :     0.000017
      g+3     :    -0.000032
      g-3     :    -0.000021
      g+4     :    -0.000012
      g-4     :    -0.000025
  3 C s       :    -0.000515  s :    -0.000515
      pz      :    -0.008928  p :    -0.016797
      px      :    -0.008826
      py      :     0.000957
      dz2     :     0.004814  d :     0.023061
      dxz     :     0.000353
      dyz     :     0.007866
      dx2y2   :     0.000594
      dxy     :     0.009433
      f0      :     0.001195  f :     0.004824
      f+1     :     0.000370
      f-1     :     0.000930
      f+2     :     0.000356
      f-2     :     0.000129
      f+3     :     0.000853
      f-3     :     0.000992
      g0      :     0.000015  g :     0.000490
      g+1     :     0.000096
      g-1     :     0.000047
      g+2     :     0.000021
      g-2     :     0.000109
      g+3     :     0.000016
      g-3     :     0.000102
      g+4     :     0.000025
      g-4     :     0.000058
  4 C s       :     0.001768  s :     0.001768
      pz      :     0.044178  p :     0.078464
      px      :     0.031385
      py      :     0.002900
      dz2     :    -0.003102  d :    -0.005057
      dxz     :    -0.000283
      dyz     :    -0.000248
      dx2y2   :    -0.001541
      dxy     :     0.000116
      f0      :    -0.000110  f :    -0.001594
      f+1     :    -0.000434
      f-1     :    -0.000531
      f+2     :    -0.000105
      f-2     :    -0.000105
      f+3     :    -0.000038
      f-3     :    -0.000271
      g0      :    -0.000016  g :    -0.000198
      g+1     :    -0.000052
      g-1     :    -0.000013
      g+2     :    -0.000008
      g-2     :    -0.000045
      g+3     :    -0.000022
      g-3     :    -0.000018
      g+4     :    -0.000009
      g-4     :    -0.000016
  5 C s       :    -0.001078  s :    -0.001078
      pz      :    -0.014852  p :    -0.029614
      px      :    -0.012567
      py      :    -0.002194
      dz2     :     0.003313  d :     0.025646
      dxz     :     0.000978
      dyz     :     0.007144
      dx2y2   :     0.005281
      dxy     :     0.008929
      f0      :     0.000819  f :     0.005500
      f+1     :     0.000659
      f-1     :     0.000925
      f+2     :     0.000325
      f-2     :     0.000114
      f+3     :     0.002349
      f-3     :     0.000310
      g0      :     0.000023  g :     0.000557
      g+1     :     0.000064
      g-1     :     0.000034
      g+2     :     0.000019
      g-2     :     0.000153
      g+3     :     0.000076
      g-3     :     0.000065
      g+4     :     0.000045
      g-4     :     0.000078
  6 C s       :     0.004323  s :     0.004323
[truncated: 44,005 more chars]
