# Supplementary material for: Photochemical Deracemization of 4,7-Diaza-1-isoindolinones by Unidirectional Hydrogen Atom Shuttling
Source: J Am Chem Soc. 2024 Dec 30;147(2):1434–9. doi: 10.1021/jacs.4c16053 (PMC11744763; doi:10.1021/jacs.4c16053)
Supplement: Supplementary file 3 — ja4c16053_si_003.zip [file ja4c16053_si_003.zip › to_zip/1b/thermodynamics/t1/solv.out]

      -----------------------------------------------------------      
     |                   =====================                   |     
     |                           x T B                           |     
     |                   =====================                   |     
     |                         S. Grimme                         |     
     |          Mulliken Center for Theoretical Chemistry        |     
     |                    University of Bonn                     |     
      -----------------------------------------------------------      

   * xtb version 6.6.1 (47b0e9d) compiled by 'pisteinbach@jtc-cluster' on 2024-02-06

   xtb is free software: you can redistribute it and/or modify it under
   the terms of the GNU Lesser General Public License as published by
   the Free Software Foundation, either version 3 of the License, or
   (at your option) any later version.
   
   xtb is distributed in the hope that it will be useful,
   but WITHOUT ANY WARRANTY; without even the implied warranty of
   MERCHANTABILITY or FITNESS FOR A PARTICULAR PURPOSE.  See the
   GNU Lesser General Public License for more details.
   
   Cite this work as:
   * C. Bannwarth, E. Caldeweyher, S. Ehlert, A. Hansen, P. Pracht,
     J. Seibert, S. Spicher, S. Grimme, WIREs Comput. Mol. Sci., 2020, 11,
     e01493. DOI: 10.1002/wcms.1493
   
   for GFN2-xTB:
   * C. Bannwarth, S. Ehlert and S. Grimme., J. Chem. Theory Comput., 2019,
     15, 1652-1671. DOI: 10.1021/acs.jctc.8b01176
   for GFN1-xTB:
   * S. Grimme, C. Bannwarth, P. Shushkov, J. Chem. Theory Comput., 2017,
     13, 1989-2009. DOI: 10.1021/acs.jctc.7b00118
   for GFN0-xTB:
   * P. Pracht, E. Caldeweyher, S. Ehlert, S. Grimme, ChemRxiv, 2019, preprint.
     DOI: 10.26434/chemrxiv.8326202.v1
   for GFN-FF:
   * S. Spicher and S. Grimme, Angew. Chem. Int. Ed., 2020, 59, 15665-15673.
     DOI: 10.1002/anie.202004239
   
   for ALPB and GBSA implicit solvation:
   * S. Ehlert, M. Stahn, S. Spicher, S. Grimme, J. Chem. Theory Comput.,
     2021, 17, 4250-4261. DOI: 10.1021/acs.jctc.1c00471
   
   for ddCOSMO and CPCM-X implicit solvation:
   * M. Stahn, S. Ehlert, S. Grimme, J. Phys. Chem. A,
     2023, XX, XXXX-XXXX. DOI: 10.1021/acs.jpca.3c04382
   
   for DFT-D4:
   * E. Caldeweyher, C. Bannwarth and S. Grimme, J. Chem. Phys., 2017,
     147, 034112. DOI: 10.1063/1.4993215
   * E. Caldeweyher, S. Ehlert, A. Hansen, H. Neugebauer, S. Spicher,
     C. Bannwarth and S. Grimme, J. Chem. Phys., 2019, 150, 154122.
     DOI: 10.1063/1.5090222
   * E. Caldeweyher, J.-M. Mewes, S. Ehlert and S. Grimme, Phys. Chem. Chem. Phys.
     2020, 22, 8499-8512. DOI: 10.1039/D0CP00502A
   
   for sTDA-xTB:
   * S. Grimme and C. Bannwarth, J. Chem. Phys., 2016, 145, 054103.
     DOI: 10.1063/1.4959605
   
   in the mass-spec context:
   * V. Asgeirsson, C. Bauer and S. Grimme, Chem. Sci., 2017, 8, 4879.
     DOI: 10.1039/c7sc00601b
   * J. Koopman and S. Grimme, ACS Omega 2019, 4, 12, 15120-15133.
     DOI: 10.1021/acsomega.9b02011
   
   for metadynamics refer to:
   * S. Grimme, J. Chem. Theory Comput., 2019, 155, 2847-2862
     DOI: 10.1021/acs.jctc.9b00143
   
   for SPH calculations refer to:
   * S. Spicher and S. Grimme, J. Chem. Theory Comput., 2021, 17, 1701-1714
     DOI: 10.1021/acs.jctc.0c01306
   
   for ONIOM refer to:
   * C. Plett, A. Katbashev, S. Ehlert, S. Grimme, M. Bursch,
     Phys. Chem. Chem. Phys., 2023, 25, 17860-17868. DOI: 10.1039/D3CP02178E
   
   for DIPRO refer to:
   * J. Kohn, N. Gildemeister, S. Grimme, D. Fazzi, A. Hansen,
     J. Chem. Phys., 2023, just accepted.
   
   with help from (in alphabetical order)
   P. Atkinson, C. Bannwarth, F. Bohle, G. Brandenburg, E. Caldeweyher
   M. Checinski, S. Dohm, S. Ehlert, S. Ehrlich, I. Gerasimov, C. Hölzer
   A. Katbashev, J. Kohn, J. Koopman, C. Lavigne, S. Lehtola, F. März, M. Müller,
   F. Musil, H. Neugebauer, J. Pisarek, C. Plett, P. Pracht, F. Pultar,
   J. Seibert, P. Shushkov, S. Spicher, M. Stahn, M. Steiner, T. Strunk,
   J. Stückrath, T. Rose, and J. Unsleber
   
 * started run on 2024/07/23 at 12:43:04.883     

           -------------------------------------------------
          |                Calculation Setup                |
           -------------------------------------------------

          program call               : xtb coord.xyz --uhf 2 --gfn 2 --grad --alpb ch2cl2 bar1M
          hostname                   : xeon-02
          coordinate file            : coord.xyz
          omp threads                :                     2

   ID    Z sym.   atoms
    1    6 C      1-7, 9-14, 16, 18-24, 26-29
    2    8 O      8, 17, 30
    3    7 N      15, 25
    4    1 H      31-56

           -------------------------------------------------
          |                 G F N 2 - x T B                 |
           -------------------------------------------------

        Reference                      10.1021/acs.jctc.8b01176
      * Hamiltonian:
        H0-scaling (s, p, d)           1.850000    2.230000    2.230000
        zeta-weighting                 0.500000
      * Dispersion:
        s8                             2.700000
        a1                             0.520000
        a2                             5.000000
        s9                             5.000000
      * Repulsion:
        kExp                           1.500000    1.000000
        rExp                           1.000000
      * Coulomb:
        alpha                          2.000000
        third order                    shell-resolved
        anisotropic                    true
        a3                             3.000000
        a5                             4.000000
        cn-shift                       1.200000
        cn-exp                         4.000000
        max-rad                        5.000000

      * Solvation model:               ALPB
        Solvent                        ch2cl2
        Parameter file                 internal GFN2-xTB/ALPB
        Dielectric constant                8.9300E+00
        Reference state                gsolv [1 bar gas/1 M solution]
        Free energy shift                  7.1799E-03 Eh       4.5055E+00 kcal/mol
        Temperature                        2.9815E+02 K
        Density                            1.3300E+00 kg/L
        Solvent mass                       8.4930E+01 g/mol
        Interaction kernel             P16
        Born radius scaling (c1)           1.5691E+00
        Born radii integrator          GBOBC
        Born offset                        0.0000E+00 a0       0.0000E+00 AA
        H-bond correction              false
        Ion screening                  false
        Surface tension                    1.0000E-05 Eh       1.5569E+01 dyn/cm
        Grid points                               230 per atom
q/qsh data taken from xtbrestart
CAMM data taken from xtbrestart

          ...................................................
          :                      SETUP                      :
          :.................................................:
          :  # basis functions                 146          :
          :  # atomic orbitals                 146          :
          :  # shells                           86          :
          :  # electrons                       154          :
          :  max. iterations                   250          :
          :  Hamiltonian                  GFN2-xTB          :
          :  restarted?                       true          :
          :  GBSA solvation                   true          :
          :  PC potential                    false          :
          :  electronic temp.          300.0000000     K    :
          :  accuracy                    1.0000000          :
          :  -> integral cutoff          0.2500000E+02      :
          :  -> integral neglect         0.1000000E-07      :
          :  -> SCF convergence          0.1000000E-05 Eh   :
          :  -> wf. convergence          0.1000000E-03 e    :
          :  Broyden damping             0.4000000          :
          :  net charge                          0          :
          :  unpaired electrons                  2          :
          ...................................................

 iter      E             dE          RMSdq      gap      omega  full diag
   1    -85.9906914 -0.859907E+02  0.986E-01    1.60       0.0  T
   2    -85.9346359  0.560555E-01  0.133E+00    0.88       1.0  T
   3    -86.0529581 -0.118322E+00  0.466E-01    1.34       1.0  T
   4    -86.0592355 -0.627742E-02  0.291E-01    1.37       1.0  T
   5    -86.0626275 -0.339197E-02  0.180E-01    1.40       1.0  T
   6    -86.0433635  0.192640E-01  0.502E-01    1.40       1.0  T
   7    -86.0639415 -0.205781E-01  0.106E-01    1.41       1.0  T
   8    -86.0610086  0.293293E-02  0.214E-01    1.41       1.0  T
   9    -86.0647447 -0.373612E-02  0.368E-02    1.41       1.0  T
  10    -86.0648142 -0.695045E-04  0.194E-02    1.41       1.0  T
  11    -86.0648381 -0.238862E-04  0.821E-03    1.41       1.6  T
  12    -86.0648378  0.258924E-06  0.734E-03    1.41       1.8  T
  13    -86.0648372  0.599584E-06  0.715E-03    1.41       1.9  T
  14    -86.0648403 -0.308973E-05  0.373E-03    1.41       3.6  T
  15    -86.0648414 -0.108995E-05  0.299E-04    1.41      44.7  T
  16    -86.0648413  0.127068E-06  0.124E-03    1.41      10.8  T
  17    -86.0648414 -0.131542E-06  0.683E-05    1.41     195.5  T
  18    -86.0648414  0.183178E-08  0.162E-04    1.41      82.4  T

   *** convergence criteria satisfied after 18 iterations ***

         #    Occupation            Energy/Eh            Energy/eV
      -------------------------------------------------------------
         1        2.0000           -0.7596805             -20.6720
       ...           ...                  ...                  ...
        72        2.0000           -0.4112954             -11.1919
        73        1.9999           -0.4093437             -11.1388
        74        1.9999           -0.4089437             -11.1279
        75        1.9334           -0.4028240             -10.9614
        76        1.8936           -0.4023374             -10.9482
        77        1.1732           -0.3988307             -10.8527
        78        1.0000           -0.3033800              -8.2554 (HOMO)
        79                         -0.2515585              -6.8453 (LUMO)
        80                         -0.2293067              -6.2398
        81                         -0.2258059              -6.1445
        82                         -0.2222613              -6.0480
        83                         -0.2123451              -5.7782
       ...                                ...                  ...
       146                          0.6789278              18.4746
      -------------------------------------------------------------
                  HL-Gap            0.0518215 Eh            1.4101 eV
             Fermi-level           -0.3388925 Eh           -9.2217 eV
 
 transition dipole moment (au) for excitation:          77          78
     X       Y       Z   
   0.0272   0.2182   0.0394  total (au/Debye):    0.223   0.568
 dE (eV)             :    2.597
 oscillator strength :  0.44916E-02

 SCC (total)                   0 d,  0 h,  0 min,  0.190 sec
 SCC setup                      ...        0 min,  0.002 sec (  1.095%)
 Dispersion                     ...        0 min,  0.001 sec (  0.614%)
 classical contributions        ...        0 min,  0.000 sec (  0.086%)
 integral evaluation            ...        0 min,  0.016 sec (  8.280%)
 iterations                     ...        0 min,  0.101 sec ( 53.386%)
 molecular gradient             ...        0 min,  0.047 sec ( 24.518%)
 printout                       ...        0 min,  0.023 sec ( 11.998%)

         :::::::::::::::::::::::::::::::::::::::::::::::::::::
         ::                     SUMMARY                     ::
         :::::::::::::::::::::::::::::::::::::::::::::::::::::
         :: total energy             -84.850976819724 Eh    ::
         :: total w/o Gsasa/hb       -84.823200413914 Eh    ::
         :: gradient norm              0.083702780211 Eh/a0 ::
         :: HOMO-LUMO gap              1.410134615375 eV    ::
         ::.................................................::
         :: SCC energy               -86.062555018847 Eh    ::
         :: -> isotropic ES            0.105649345584 Eh    ::
         :: -> anisotropic ES          0.001836207571 Eh    ::
         :: -> anisotropic XC          0.035143843529 Eh    ::
         :: -> dispersion             -0.071213853753 Eh    ::
         :: -> Gsolv                  -0.041855409665 Eh    ::
         ::    -> Gelec               -0.014079003854 Eh    ::
         ::    -> Gsasa               -0.034956349508 Eh    ::
         ::    -> Ghb                  0.000000000000 Eh    ::
         ::    -> Gshift               0.007179943697 Eh    ::
         :: repulsion energy           1.211578199122 Eh    ::
         :: add. restraining           0.000000000000 Eh    ::
         :: total charge               0.000000000000 e     ::
         :::::::::::::::::::::::::::::::::::::::::::::::::::::

           -------------------------------------------------
          |                Property Printout                |
           -------------------------------------------------

    * Orbital Energies and Occupations

         #    Occupation            Energy/Eh            Energy/eV
      -------------------------------------------------------------
         1        2.0000           -0.7596805             -20.6720
       ...           ...                  ...                  ...
        66        2.0000           -0.4391614             -11.9502
        67        2.0000           -0.4321019             -11.7581
        68        2.0000           -0.4289778             -11.6731
        69        2.0000           -0.4274247             -11.6308
        70        2.0000           -0.4179215             -11.3722
        71        2.0000           -0.4130945             -11.2409
        72        2.0000           -0.4112954             -11.1919
        73        1.9999           -0.4093437             -11.1388
        74        1.9999           -0.4089437             -11.1279
        75        1.9334           -0.4028240             -10.9614
        76        1.8936           -0.4023374             -10.9482
        77        1.1732           -0.3988307             -10.8527
        78        1.0000           -0.3033800              -8.2554 (HOMO)
        79                         -0.2515585              -6.8453 (LUMO)
        80                         -0.2293067              -6.2398
        81                         -0.2258059              -6.1445
        82                         -0.2222613              -6.0480
        83                         -0.2123451              -5.7782
        84                         -0.1783689              -4.8537
        85                         -0.1023427              -2.7849
        86                         -0.0815669              -2.2195
        87                         -0.0157036              -0.4273
        88                          0.0173496               0.4721
        89                          0.0192824               0.5247
       ...                                ...                  ...
       146                          0.6789278              18.4746
      -------------------------------------------------------------
                  HL-Gap            0.0518215 Eh            1.4101 eV
             Fermi-level           -0.3388925 Eh           -9.2217 eV

     #   Z          covCN         q      C6AA      α(0)
     1   6 C        2.920    -0.024    28.606     8.771
     2   6 C        2.968     0.020    27.547     8.609
     3   6 C        2.919    -0.028    28.701     8.785
     4   6 C        2.915    -0.022    28.566     8.764
     5   6 C        2.916    -0.032    28.807     8.801
     6   6 C        2.914    -0.028    28.708     8.786
     7   6 C        2.834     0.162    24.499     8.111
     8   8 O        0.858    -0.425    22.187     6.315
     9   6 C        2.956    -0.016    28.405     8.742
    10   6 C        3.110     0.114    25.357     8.250
    11   6 C        3.180     0.062    26.213     8.358
    12   6 C        2.910    -0.058    29.448     8.898
    13   6 C        2.919    -0.039    28.960     8.825
    14   6 C        2.930    -0.039    28.971     8.827
    15   7 N        1.875    -0.278    28.060     7.852
    16   6 C        3.224     0.227    22.603     7.726
    17   8 O        1.728    -0.226    17.737     5.687
    18   6 C        3.901     0.016    20.256     6.398
    19   6 C        3.818    -0.084    22.078     6.687
    20   6 C        3.905     0.022    20.141     6.379
    21   6 C        3.825    -0.075    21.909     6.661
    22   6 C        3.907     0.007    20.396     6.419
    23   6 C        3.817    -0.066    21.746     6.637
    24   6 C        2.756     0.280    22.263     7.727
    25   7 N        2.686    -0.161    24.483     7.349
    26   6 C        3.749    -0.008    20.779     6.501
    27   6 C        3.767    -0.109    22.614     6.777
    28   6 C        3.763    -0.120    22.841     6.812
    29   6 C        3.761    -0.104    22.535     6.767
    30   8 O        0.859    -0.470    23.121     6.447
    31   1 H        0.924     0.064     2.148     2.292
    32   1 H        0.924     0.063     2.161     2.299
    33   1 H        0.924     0.060     2.195     2.317
    34   1 H        0.924     0.047     2.354     2.399
    35   1 H        0.924     0.065     2.140     2.288
    36   1 H        0.924     0.049     2.339     2.391
    37   1 H        0.925     0.050     2.325     2.385
    38   1 H        0.924     0.050     2.324     2.384
    39   1 H        0.924     0.043     2.405     2.425
    40   1 H        0.924     0.048     2.341     2.393
    41   1 H        0.924     0.054     2.274     2.358
    42   1 H        0.924     0.050     2.315     2.379
    43   1 H        0.860     0.185     1.186     1.706
    44   1 H        0.924     0.046     2.374     2.409
    45   1 H        0.924     0.050     2.322     2.383
    46   1 H        0.924     0.060     2.204     2.322
    47   1 H        0.926     0.055     2.263     2.353
    48   1 H        0.925     0.049     2.331     2.388
    49   1 H        0.925     0.047     2.357     2.401
    50   1 H        0.926     0.047     2.359     2.402
    51   1 H        0.925     0.049     2.333     2.389
    52   1 H        0.925     0.045     2.381     2.413
    53   1 H        0.925     0.044     2.401     2.423
    54   1 H        0.925     0.042     2.420     2.433
    55   1 H        0.924     0.075     2.031     2.229
    56   1 H        0.924     0.064     2.157     2.297

 Mol. C6AA /au·bohr⁶  :      34979.837058
 Mol. C8AA /au·bohr⁸  :     833517.412502
 Mol. α(0) /au        :        288.525108


Wiberg/Mayer (AO) data.
largest (>0.10) Wiberg bond orders for each atom

 ---------------------------------------------------------------------------
     #   Z sym  total        # sym  WBO       # sym  WBO       # sym  WBO
 ---------------------------------------------------------------------------
     1   6 C    3.962 --     6 C    1.465     2 C    1.321    54 H    0.969
     2   6 C    3.927 --     3 C    1.328     1 C    1.321     7 C    1.047
     3   6 C    3.969 --     4 C    1.462     2 C    1.328    50 H    0.963
     4   6 C    3.976 --     3 C    1.462     5 C    1.403    51 H    0.963
     5   6 C    3.950 --     6 C    1.417     4 C    1.403    52 H    0.965
     6   6 C    3.983 --     1 C    1.465     5 C    1.417    53 H    0.966
     7   6 C    3.838 --     8 O    1.395     9 C    1.152     2 C    1.047
     8   8 O    1.754 --     7 C    1.395
     9   6 C    3.934 --    14 C    1.279    10 C    1.247     7 C    1.152
    10   6 C    3.894 --    11 C    1.302     9 C    1.247    17 O    1.069
    11   6 C    3.944 --    10 C    1.302    12 C    1.288    15 N    1.175
    12   6 C    3.912 --    13 C    1.443    11 C    1.288    47 H    0.965
    13   6 C    3.983 --    14 C    1.447    12 C    1.443    48 H    0.965
    14   6 C    3.927 --    13 C    1.447     9 C    1.279    49 H    0.969
    15   7 N    3.012 --    16 C    1.586    11 C    1.175    17 O    0.100
    16   6 C    3.883 --    15 N    1.586    17 O    1.104    18 C    0.988
    17   8 O    2.402 --    16 C    1.104    10 C    1.069    15 N    0.100
    18   6 C    3.984 --    16 C    0.988    19 C    0.982    23 C    0.977
                            27 C    0.965
    19   6 C    3.988 --    20 C    0.985    18 C    0.982    32 H    0.970
                            31 H    0.969
    20   6 C    3.988 --    28 C    0.995    21 C    0.986    19 C    0.985
                            26 C    0.982
    21   6 C    3.988 --    20 C    0.986    22 C    0.984    34 H    0.972
                            33 H    0.966
    22   6 C    3.961 --    29 C    0.994    21 C    0.984    23 C    0.963
                            24 C    0.928
    23   6 C    3.984 --    18 C    0.977    36 H    0.973    22 C    0.963
                            35 H    0.963
    24   6 C    3.927 --    30 O    1.622    25 N    1.297    22 C    0.928
    25   7 N    3.456 --    24 C    1.297    26 C    0.985    43 H    0.933
                            30 O    0.186
    26   6 C    3.952 --    25 N    0.985    20 C    0.982    55 H    0.959
                            56 H    0.959
    27   6 C    3.983 --    44 H    0.985    45 H    0.985    46 H    0.979
                            18 C    0.965
    28   6 C    3.990 --    20 C    0.995    42 H    0.984    40 H    0.983
                            41 H    0.983
    29   6 C    3.989 --    22 C    0.994    39 H    0.985    37 H    0.983
                            38 H    0.982
    30   8 O    1.916 --    24 C    1.622    25 N    0.186
    31   1 H    0.995 --    19 C    0.969
    32   1 H    0.995 --    19 C    0.970
    33   1 H    0.990 --    21 C    0.966
    34   1 H    0.997 --    21 C    0.972
    35   1 H    0.991 --    23 C    0.963
    36   1 H    0.997 --    23 C    0.973
    37   1 H    0.997 --    29 C    0.983
    38   1 H    0.995 --    29 C    0.982
    39   1 H    0.997 --    29 C    0.985
    40   1 H    0.997 --    28 C    0.983
    41   1 H    0.997 --    28 C    0.983
    42   1 H    0.997 --    28 C    0.984
    43   1 H    0.963 --    25 N    0.933
    44   1 H    0.998 --    27 C    0.985
    45   1 H    0.997 --    27 C    0.985
    46   1 H    0.995 --    27 C    0.979
    47   1 H    0.991 --    12 C    0.965
    48   1 H    0.995 --    13 C    0.965
    49   1 H    0.997 --    14 C    0.969
    50   1 H    0.997 --     3 C    0.963
    51   1 H    0.993 --     4 C    0.963
    52   1 H    0.991 --     5 C    0.965
    53   1 H    0.996 --     6 C    0.966
    54   1 H    0.998 --     1 C    0.969
    55   1 H    0.990 --    26 C    0.959
    56   1 H    0.994 --    26 C    0.959
 ---------------------------------------------------------------------------

Topologies differ in total number of bonds
Writing topology from bond orders to xtbtopo.mol

molecular dipole:
                 x           y           z       tot (Debye)
 q only:        4.673       0.523       0.721
   full:        4.282       0.558       0.588      11.078
molecular quadrupole (traceless):
                xx          xy          yy          xz          yz          zz
 q only:       -6.257      -8.953       7.618       1.160      11.151      -1.361
  q+dip:       -9.593      -6.701       9.814      -3.280      14.092      -0.221
   full:       -9.985      -6.597       7.039      -2.117      12.356       2.946


           -------------------------------------------------
          | TOTAL ENERGY              -84.850976819724 Eh   |
          | GRADIENT NORM               0.083702780211 Eh/α |
          | HOMO-LUMO GAP               1.410134615375 eV   |
           -------------------------------------------------

------------------------------------------------------------------------
 * finished run on 2024/07/23 at 12:43:05.149     
------------------------------------------------------------------------
 total:
 * wall-time:     0 d,  0 h,  0 min,  0.266 sec
 *  cpu-time:     0 d,  0 h,  0 min,  0.487 sec
 * ratio c/w:     1.832 speedup
 SCF:
 * wall-time:     0 d,  0 h,  0 min,  0.190 sec
 *  cpu-time:     0 d,  0 h,  0 min,  0.381 sec
 * ratio c/w:     1.999 speedup
