# Supplementary material for: Photochemical Deracemization of 4,7-Diaza-1-isoindolinones by Unidirectional Hydrogen Atom Shuttling
Source: J Am Chem Soc. 2024 Dec 30;147(2):1434–9. doi: 10.1021/jacs.4c16053 (PMC11744763; doi:10.1021/jacs.4c16053)
Supplement: Supplementary file 3 — ja4c16053_si_003.zip [file ja4c16053_si_003.zip › to_zip/1b/thermodynamics/t1/freq.out]

                                 *****************
                                 * O   R   C   A *
                                 *****************

                                            #,                                       
                                            ###                                      
                                            ####                                     
                                            #####                                    
                                            ######                                   
                                           ########,                                 
                                     ,,################,,,,,                         
                               ,,#################################,,                 
                          ,,##########################################,,             
                       ,#########################################, ''#####,          
                    ,#############################################,,   '####,        
                  ,##################################################,,,,####,       
                ,###########''''           ''''###############################       
              ,#####''   ,,,,##########,,,,          '''####'''          '####       
            ,##' ,,,,###########################,,,                        '##       
           ' ,,###''''                  '''############,,,                           
         ,,##''                                '''############,,,,        ,,,,,,###''
      ,#''                                            '''#######################'''  
     '                                                          ''''####''''         
             ,#######,   #######,   ,#######,      ##                                
            ,#'     '#,  ##    ##  ,#'     '#,    #''#        ######   ,####,        
            ##       ##  ##   ,#'  ##            #'  '#       #        #'  '#        
            ##       ##  #######   ##           ,######,      #####,   #    #        
            '#,     ,#'  ##    ##  '#,     ,#' ,#      #,         ##   #,  ,#        
             '#######'   ##     ##  '#######'  #'      '#     #####' # '####'        


                  #######################################################
                  #                        -***-                        #
                  #          Department of theory and spectroscopy      #
                  #    Directorship and core code : Frank Neese         #
                  #        Max Planck Institute fuer Kohlenforschung    #
                  #                Kaiser Wilhelm Platz 1               #
                  #                 D-45470 Muelheim/Ruhr               #
                  #                      Germany                        #
                  #                                                     #
                  #                  All rights reserved                #
                  #                        -***-                        #
                  #######################################################


                         Program Version 5.0.3 -  RELEASE  -


 With contributions from (in alphabetic order):
   Daniel Aravena         : Magnetic Suceptibility
   Michael Atanasov       : Ab Initio Ligand Field Theory (pilot matlab implementation)
   Alexander A. Auer      : GIAO ZORA, VPT2 properties, NMR spectrum
   Ute Becker             : Parallelization
   Giovanni Bistoni       : ED, misc. LED, open-shell LED, HFLD
   Martin Brehm           : Molecular dynamics
   Dmytro Bykov           : SCF Hessian
   Vijay G. Chilkuri      : MRCI spin determinant printing, contributions to CSF-ICE
   Dipayan Datta          : RHF DLPNO-CCSD density
   Achintya Kumar Dutta   : EOM-CC, STEOM-CC
   Dmitry Ganyushin       : Spin-Orbit,Spin-Spin,Magnetic field MRCI
   Miquel Garcia          : C-PCM and meta-GGA Hessian, CC/C-PCM, Gaussian charge scheme
   Yang Guo               : DLPNO-NEVPT2, F12-NEVPT2, CIM, IAO-localization
   Andreas Hansen         : Spin unrestricted coupled pair/coupled cluster methods
   Benjamin Helmich-Paris : MC-RPA, TRAH-SCF, COSX integrals
   Lee Huntington         : MR-EOM, pCC
   Robert Izsak           : Overlap fitted RIJCOSX, COSX-SCS-MP3, EOM
   Marcus Kettner         : VPT2
   Christian Kollmar      : KDIIS, OOCD, Brueckner-CCSD(T), CCSD density, CASPT2, CASPT2-K
   Simone Kossmann        : Meta GGA functionals, TD-DFT gradient, OOMP2, MP2 Hessian
   Martin Krupicka        : Initial AUTO-CI
   Lucas Lang             : DCDCAS
   Marvin Lechner         : AUTO-CI (C++ implementation), FIC-MRCC
   Dagmar Lenk            : GEPOL surface, SMD
   Dimitrios Liakos       : Extrapolation schemes; Compound Job, initial MDCI parallelization
   Dimitrios Manganas     : Further ROCIS development; embedding schemes
   Dimitrios Pantazis     : SARC Basis sets
   Anastasios Papadopoulos: AUTO-CI, single reference methods and gradients
   Taras Petrenko         : DFT Hessian,TD-DFT gradient, ASA, ECA, R-Raman, ABS, FL, XAS/XES, NRVS
   Peter Pinski           : DLPNO-MP2, DLPNO-MP2 Gradient
   Christoph Reimann      : Effective Core Potentials
   Marius Retegan         : Local ZFS, SOC
   Christoph Riplinger    : Optimizer, TS searches, QM/MM, DLPNO-CCSD(T), (RO)-DLPNO pert. Triples
   Tobias Risthaus        : Range-separated hybrids, TD-DFT gradient, RPA, STAB
   Michael Roemelt        : Original ROCIS implementation
   Masaaki Saitow         : Open-shell DLPNO-CCSD energy and density
   Barbara Sandhoefer     : DKH picture change effects
   Avijit Sen             : IP-ROCIS
   Kantharuban Sivalingam : CASSCF convergence, NEVPT2, FIC-MRCI
   Bernardo de Souza      : ESD, SOC TD-DFT
   Georgi Stoychev        : AutoAux, RI-MP2 NMR, DLPNO-MP2 response
   Willem Van den Heuvel  : Paramagnetic NMR
   Boris Wezisla          : Elementary symmetry handling
   Frank Wennmohs         : Technical directorship


 We gratefully acknowledge several colleagues who have allowed us to
 interface, adapt or use parts of their codes:
   Stefan Grimme, W. Hujo, H. Kruse, P. Pracht,  : VdW corrections, initial TS optimization,
                  C. Bannwarth, S. Ehlert          DFT functionals, gCP, sTDA/sTD-DF
   Ed Valeev, F. Pavosevic, A. Kumar             : LibInt (2-el integral package), F12 methods
   Garnet Chan, S. Sharma, J. Yang, R. Olivares  : DMRG
   Ulf Ekstrom                                   : XCFun DFT Library
   Mihaly Kallay                                 : mrcc  (arbitrary order and MRCC methods)
   Jiri Pittner, Ondrej Demel                    : Mk-CCSD
   Frank Weinhold                                : gennbo (NPA and NBO analysis)
   Christopher J. Cramer and Donald G. Truhlar   : smd solvation model
   Lars Goerigk                                  : TD-DFT with DH, B97 family of functionals
   V. Asgeirsson, H. Jonsson                     : NEB implementation
   FAccTs GmbH                                   : IRC, NEB, NEB-TS, DLPNO-Multilevel, CI-OPT
                                                   MM, QMMM, 2- and 3-layer-ONIOM, Crystal-QMMM,
                                                   LR-CPCM, SF, NACMEs, symmetry and pop. for TD-DFT,
                                                   nearIR, NL-DFT gradient (VV10), updates on ESD,
                                                   ML-optimized integration grids
   S Lehtola, MJT Oliveira, MAL Marques          : LibXC Library
   Liviu Ungur et al                             : ANISO software


 Your calculation uses the libint2 library for the computation of 2-el integrals
 For citations please refer to: http://libint.valeyev.net

 Your ORCA version has been built with support for libXC version: 5.1.0
 For citations please refer to: https://tddft.org/programs/libxc/

 This ORCA versions uses:
   CBLAS   interface :  Fast vector & matrix operations
   LAPACKE interface :  Fast linear algebra routines
   SCALAPACK package :  Parallel linear algebra routines
   Shared memory     :  Shared parallel matrices
   BLAS/LAPACK       :  OpenBLAS 0.3.15  USE64BITINT DYNAMIC_ARCH NO_AFFINITY SkylakeX SINGLE_THREADED
        Core in use  :  SkylakeX
   Copyright (c) 2011-2014, The OpenBLAS Project


***************************************
The coordinates will be read from file: coord.xyz
***************************************


Your calculation utilizes the geometrical counterpoise correction gCP
Please cite in your paper:
H.Kruse, S. Grimme J.Chem.Phys., 136, (2012), 154101 
   

Your calculation utilizes the atom-pairwise dispersion correction
with the Becke-Johnson damping scheme (D3BJ)
Cite in your paper:
S.Grimme, S.Ehrlich, L.Goerigk, J Comput Chem, (2011), 32, 1456–1465 
S.Grimme, J.Antony, S.Ehrlich and H.Krieg, J.Chem.Phys., 132, (2010), 154104 
   

Your calculation employs the composite approach PBEh-3c.
Please cite in your paper:
S. Grimme, J. G. Brandenburg, C. Bannwarth, A. Hansen J.Chem.Phys., 143, (2015), 054107 
   

================================================================================

----- Orbital basis set information -----
Your calculation utilizes the basis: def2-mSVP

----- AuxJ basis set information -----
Your calculation utilizes the auxiliary basis: def2/J
   F. Weigend, Phys. Chem. Chem. Phys. 8, 1057 (2006).

================================================================================
                                        WARNINGS
                       Please study these warnings very carefully!
================================================================================


WARNING: your system is open-shell and RHF/RKS was chosen
  ===> : WILL SWITCH to UHF/UKS


INFO   : the flag for use of the SHARK integral package has been found!

================================================================================
                                       INPUT FILE
================================================================================
NAME = orca.inp
|  1> ! PBEH-3c FREQ VERYTIGHTSCF CPCM(DCM)
|  2> %pal nprocs 12 end
|  3> * XYZFILE 0 3 coord.xyz
|  4> 
|  5> 
|  6>                          ****END OF INPUT****
================================================================================

                       ****************************
                       * Single Point Calculation *
                       ****************************

---------------------------------
CARTESIAN COORDINATES (ANGSTROEM)
---------------------------------
  C     -4.089353    1.655278    1.001064
  C     -3.278239    0.859804    0.171510
  C     -2.306235    1.485527   -0.624227
  C     -2.117308    2.852356   -0.548001
  C     -2.913232    3.631266    0.287956
  C     -3.902859    3.025806    1.053214
  C     -3.486806   -0.569798    0.102920
  O     -4.748687   -0.943073    0.267004
  C     -2.541012   -1.614254   -0.109835
  C     -1.170615   -1.522322    0.177015
  C     -0.283117   -2.581530    0.084734
  C     -0.710002   -3.840910   -0.333090
  C     -2.058828   -3.968798   -0.638436
  C     -2.947269   -2.904154   -0.528730
  N      0.961036   -2.143840    0.497371
  C      0.799128   -0.903275    0.789666
  O     -0.470971   -0.459179    0.635469
  C      1.786025    0.051119    1.393274
  C      3.219381   -0.470487    1.224355
  C      3.910504   -0.197508   -0.120753
  C      3.817540    1.289365   -0.434641
  C      2.355620    1.723361   -0.528542
  C      1.674110    1.479856    0.830391
  C      1.631273    0.910572   -1.594817
  N      2.083213   -0.336190   -1.806732
  C      3.296620   -0.949325   -1.301596
  C      1.447991    0.091120    2.897520
  C      5.368911   -0.631804    0.002940
  C      2.270497    3.209079   -0.863559
  O      0.656769    1.347935   -2.195811
  H      3.823313    0.025591    1.991556
  H      3.256516   -1.538068    1.454186
  H      4.315312    1.874597    0.345738
  H      4.337933    1.511894   -1.373140
  H      2.168195    2.143030    1.547951
  H      0.631877    1.805692    0.794061
  H      1.241577    3.565538   -0.878225
  H      2.814495    3.785806   -0.113768
  H      2.717320    3.423906   -1.835387
  H      5.929307   -0.393895   -0.902864
  H      5.853920   -0.125010    0.838663
  H      5.449799   -1.707422    0.174256
  H      1.573299   -0.866344   -2.498969
  H      0.439005    0.465323    3.074550
  H      1.528710   -0.901473    3.342499
  H      2.145811    0.751067    3.414211
  H     -0.025357   -4.674431   -0.407096
  H     -2.439562   -4.924473   -0.973593
  H     -3.983020   -3.071210   -0.792591
  H     -1.709193    0.907359   -1.314878
  H     -1.350081    3.313076   -1.156152
  H     -2.764948    4.701870    0.337838
  H     -4.526140    3.623282    1.705614
  H     -4.842460    1.199238    1.630364
  H      3.073950   -1.979887   -1.021755
  H      4.031831   -0.987058   -2.113145

----------------------------
CARTESIAN COORDINATES (A.U.)
----------------------------
  NO LB      ZA    FRAG     MASS         X           Y           Z
   0 C     6.0000    0    12.011   -7.727757    3.128023    1.891737
   1 C     6.0000    0    12.011   -6.194974    1.624794    0.324108
   2 C     6.0000    0    12.011   -4.358152    2.807239   -1.179619
   3 C     6.0000    0    12.011   -4.001132    5.390171   -1.035571
   4 C     6.0000    0    12.011   -5.505210    6.862098    0.544158
   5 C     6.0000    0    12.011   -7.375335    5.717945    1.990286
   6 C     6.0000    0    12.011   -6.589109   -1.076762    0.194490
   7 O     8.0000    0    15.999   -8.973718   -1.782149    0.504565
   8 C     6.0000    0    12.011   -4.801816   -3.050497   -0.207558
   9 C     6.0000    0    12.011   -2.212142   -2.876771    0.334510
  10 C     6.0000    0    12.011   -0.535014   -4.878385    0.160125
  11 C     6.0000    0    12.011   -1.341710   -7.258268   -0.629449
  12 C     6.0000    0    12.011   -3.890621   -7.499942   -1.206469
  13 C     6.0000    0    12.011   -5.569531   -5.488055   -0.999155
  14 N     7.0000    0    14.007    1.816096   -4.051271    0.939896
  15 C     6.0000    0    12.011    1.510133   -1.706942    1.492253
  16 O     8.0000    0    15.999   -0.890006   -0.867723    1.200862
  17 C     6.0000    0    12.011    3.375098    0.096601    2.632907
  18 C     6.0000    0    12.011    6.083749   -0.889091    2.313696
  19 C     6.0000    0    12.011    7.389782   -0.373235   -0.228190
  20 C     6.0000    0    12.011    7.214105    2.436547   -0.821353
  21 C     6.0000    0    12.011    4.451477    3.256681   -0.998799
  22 C     6.0000    0    12.011    3.163609    2.796522    1.569212
  23 C     6.0000    0    12.011    3.082660    1.720731   -3.013768
  24 N     7.0000    0    14.007    3.936701   -0.635306   -3.414228
  25 C     6.0000    0    12.011    6.229709   -1.793965   -2.459660
  26 C     6.0000    0    12.011    2.736305    0.172191    5.475519
  27 C     6.0000    0    12.011   10.145771   -1.193936    0.005556
  28 C     6.0000    0    12.011    4.290617    6.064280   -1.631890
  29 O     8.0000    0    15.999    1.241113    2.547227   -4.149482
  30 H     1.0000    0     1.008    7.225014    0.048360    3.763496
  31 H     1.0000    0     1.008    6.153923   -2.906527    2.748013
  32 H     1.0000    0     1.008    8.154758    3.542475    0.653350
  33 H     1.0000    0     1.008    8.197505    2.857066   -2.594859
  34 H     1.0000    0     1.008    4.097295    4.049739    2.925203
  35 H     1.0000    0     1.008    1.194074    3.412263    1.500559
  36 H     1.0000    0     1.008    2.346241    6.737891   -1.659604
  37 H     1.0000    0     1.008    5.318625    7.154136   -0.214990
  38 H     1.0000    0     1.008    5.134990    6.470244   -3.468379
  39 H     1.0000    0     1.008   11.204766   -0.744354   -1.706166
  40 H     1.0000    0     1.008   11.062305   -0.236235    1.584844
  41 H     1.0000    0     1.008   10.298627   -3.226560    0.329297
  42 H     1.0000    0     1.008    2.973104   -1.637152   -4.722366
  43 H     1.0000    0     1.008    0.829600    0.879332    5.810057
  44 H     1.0000    0     1.008    2.888843   -1.703537    6.316408
  45 H     1.0000    0     1.008    4.054996    1.419310    6.451923
  46 H     1.0000    0     1.008   -0.047919   -8.833395   -0.769301
  47 H     1.0000    0     1.008   -4.610105   -9.305905   -1.839824
  48 H     1.0000    0     1.008   -7.526816   -5.803747   -1.497781
  49 H     1.0000    0     1.008   -3.229906    1.714660   -2.484759
  50 H     1.0000    0     1.008   -2.551284    6.260807   -2.184811
  51 H     1.0000    0     1.008   -5.224994    8.885247    0.638421
  52 H     1.0000    0     1.008   -8.553164    6.847010    3.223143
  53 H     1.0000    0     1.008   -9.150924    2.266231    3.080942
  54 H     1.0000    0     1.008    5.808924   -3.741444   -1.930837
  55 H     1.0000    0     1.008    7.619056   -1.865269   -3.993266

--------------------------------
INTERNAL COORDINATES (ANGSTROEM)
--------------------------------
 C      0   0   0     0.000000000000     0.00000000     0.00000000
 C      1   0   0     1.406714253414     0.00000000     0.00000000
 C      2   1   0     1.403395860315   118.79004386     0.00000000
 C      3   2   1     1.381927616243   120.29182375     2.64757899
 C      4   3   2     1.392486581510   120.54574104   358.09808186
 C      1   2   3     1.384140679547   120.29496149   358.30585649
 C      2   1   3     1.446362936531   120.24840474   182.60132541
 O      7   2   1     1.326122702521   114.17748141    31.93713118
 C      7   2   1     1.425019585382   129.48087429   212.08531849
 C      9   7   2     1.403111234473   124.72837921    24.43770904
 C     10   9   7     1.384951673551   124.20408572   173.66949190
 C     11  10   9     1.393859978389   120.97917720     1.03295918
 C     12  11  10     1.388856395343   116.52160635   359.62955312
 C     13  12  11     1.390981864232   122.17365316   359.62609667
 N     11  10   9     1.381940518105   108.34868081   182.67504787
 C     15  11  10     1.284777386484   105.08774773   359.14097088
 O     10   9   7     1.352757776957   128.74953306   356.75038247
 C     16  15  11     1.499725390476   128.54421577   174.73143231
 C     18  16  15     1.534639090559   110.73355644    19.02096579
 C     19  18  16     1.536711955265   117.13114594    82.77059211
 C     20  19  18     1.522484388770   109.05553917    52.23562060
 C     21  20  19     1.527867642409   110.39593323   299.76756744
 C     22  21  20     1.539626289207   108.92736133    61.54513465
 C     22  21  20     1.523893012199   110.26169383   302.17967815
 N     24  22  21     1.342970616728   116.46214828    29.58754694
 C     25  24  22     1.450329307750   128.24756524   349.70966921
 C     18  16  15     1.542278358576   105.35674587   261.64876292
 C     20  19  18     1.526716515657   107.94896794   172.51964633
 C     22  21  20     1.525397776826   110.09377727   180.83692051
 O     24  22  21     1.225617979967   122.05370815   206.99043809
 H     19  18  16     1.095182309692   106.49821773   201.81007091
 H     19  18  16     1.092671110595   109.91793932   316.26723288
 H     21  20  19     1.095109646230   110.31820768    60.40466252
 H     21  20  19     1.095950858931   110.23385016   177.88130496
 H     23  22  21     1.094902739289   106.43366048    64.41751478
 H     23  22  21     1.092583969479   110.22647489   178.65247679
 H     29  22  21     1.089014959917   111.99283078   183.48544308
 H     29  22  21     1.091208474218   109.63600516   303.21795954
 H     29  22  21     1.090986211801   111.38125512    62.30365130
 H     28  20  19     1.091386865941   111.17671816   184.11516973
 H     28  20  19     1.091103693607   110.76599432   303.98922036
 H     28  20  19     1.092175558331   111.32191881    63.82007478
 H     25  24  22     1.010082761086   115.18345660   178.37568202
 H     27  18  16     1.090604619348   111.71527829   298.18295385
 H     27  18  16     1.090762230320   110.98175992    59.19850140
 H     27  18  16     1.090620721591   109.72652440   178.55620071
 H     12  11  10     1.081191000221   121.54264819   180.08675925
 H     13  12  11     1.081944057336   119.41919411   179.61601060
 H     14  13  12     1.081808722356   118.30012708   179.38653725
 H      3   2   1     1.080618314148   120.43123670   183.68783453
 H      4   3   2     1.082011254521   119.14914057   178.85632993
 H      5   4   3     1.081975267919   120.18739624   180.43646485
 H      6   1   2     1.082165358737   119.45850441   180.77957292
 H      1   2   3     1.082202770902   120.38975292   180.41572561
 H     26  25  24     1.090848190557   108.53965531   140.07876109
 H     26  25  24     1.095705417733   108.54041691   256.18464797

---------------------------
INTERNAL COORDINATES (A.U.)
---------------------------
 C      0   0   0     0.000000000000     0.00000000     0.00000000
 C      1   0   0     2.658304687637     0.00000000     0.00000000
 C      2   1   0     2.652033833474   118.79004386     0.00000000
 C      3   2   1     2.611464731602   120.29182375     2.64757899
 C      4   3   2     2.631418284214   120.54574104   358.09808186
 C      1   2   3     2.615646815164   120.29496149   358.30585649
 C      2   1   3     2.733229840297   120.24840474   182.60132541
 O      7   2   1     2.506008727739   114.17748141    31.93713118
 C      7   2   1     2.692896751846   129.48087429   212.08531849
 C      9   7   2     2.651495968582   124.72837921    24.43770904
 C     10   9   7     2.617179371728   124.20408572   173.66949190
 C     11  10   9     2.634013628188   120.97917720     1.03295918
 C     12  11  10     2.624558226543   116.52160635   359.62955312
 C     13  12  11     2.628574780649   122.17365316   359.62609667
 N     11  10   9     2.611489112588   108.34868081   182.67504787
 C     15  11  10     2.427877403510   105.08774773   359.14097088
 O     10   9   7     2.556341723980   128.74953306   356.75038247
 C     16  15  11     2.834070264088   128.54421577   174.73143231
 C     18  16  15     2.900047595567   110.73355644    19.02096579
 C     19  18  16     2.903964742174   117.13114594    82.77059211
 C     20  19  18     2.877078537946   109.05553917    52.23562060
 C     21  20  19     2.887251413033   110.39593323   299.76756744
 C     22  21  20     2.909472035187   108.92736133    61.54513465
 C     22  21  20     2.879740450453   110.26169383   302.17967815
 N     24  22  21     2.537846671519   116.46214828    29.58754694
 C     25  24  22     2.740725195647   128.24756524   349.70966921
 C     18  16  15     2.914483719982   105.35674587   261.64876292
 C     20  19  18     2.885076098726   107.94896794   172.51964633
 C     22  21  20     2.882584043493   110.09377727   180.83692051
 O     24  22  21     2.316082326948   122.05370815   206.99043809
 H     19  18  16     2.069594632034   106.49821773   201.81007091
 H     19  18  16     2.064849153473   109.91793932   316.26723288
 H     21  20  19     2.069457317991   110.31820768    60.40466252
 H     21  20  19     2.071046979615   110.23385016   177.88130496
 H     23  22  21     2.069066320537   106.43366048    64.41751478
 H     23  22  21     2.064684480627   110.22647489   178.65247679
 H     29  22  21     2.057940029986   111.99283078   183.48544308
 H     29  22  21     2.062085171285   109.63600516   303.21795954
 H     29  22  21     2.061665156188   111.38125512    62.30365130
 H     28  20  19     2.062422282787   111.17671816   184.11516973
 H     28  20  19     2.061887164627   110.76599432   303.98922036
 H     28  20  19     2.063912695407   111.32191881    63.82007478
 H     25  24  22     1.908779791048   115.18345660   178.37568202
 H     27  18  16     2.060944050957   111.71527829   298.18295385
 H     27  18  16     2.061241892530   110.98175992    59.19850140
 H     27  18  16     2.060974479786   109.72652440   178.55620071
 H     12  11  10     2.043154888878   121.54264819   180.08675925
 H     13  12  11     2.044577960588   119.41919411   179.61601060
 H     14  13  12     2.044322214540   118.30012708   179.38653725
 H      3   2   1     2.042072669040   120.43123670   183.68783453
 H      4   3   2     2.044704944866   119.14914057   178.85632993
 H      5   4   3     2.044636940043   120.18739624   180.43646485
 H      6   1   2     2.044996159630   119.45850441   180.77957292
 H      1   2   3     2.045066858375   120.38975292   180.41572561
 H     26  25  24     2.061404333836   108.53965531   140.07876109
 H     26  25  24     2.070583162970   108.54041691   256.18464797

---------------------
BASIS SET INFORMATION
---------------------
There are 4 groups of distinct atoms

 Group   1 Type C   : 8s4p1d contracted to 4s2p1d pattern {5111/31/1}
 Group   2 Type O   : 8s4p1d contracted to 4s2p1d pattern {5111/31/1}
 Group   3 Type N   : 8s4p1d contracted to 4s2p1d pattern {5111/31/1}
 Group   4 Type H   : 4s contracted to 2s pattern {31}

Atom   0C    basis set group =>   1
Atom   1C    basis set group =>   1
Atom   2C    basis set group =>   1
Atom   3C    basis set group =>   1
Atom   4C    basis set group =>   1
Atom   5C    basis set group =>   1
Atom   6C    basis set group =>   1
Atom   7O    basis set group =>   2
Atom   8C    basis set group =>   1
Atom   9C    basis set group =>   1
Atom  10C    basis set group =>   1
Atom  11C    basis set group =>   1
Atom  12C    basis set group =>   1
Atom  13C    basis set group =>   1
Atom  14N    basis set group =>   3
Atom  15C    basis set group =>   1
Atom  16O    basis set group =>   2
Atom  17C    basis set group =>   1
Atom  18C    basis set group =>   1
Atom  19C    basis set group =>   1
Atom  20C    basis set group =>   1
Atom  21C    basis set group =>   1
Atom  22C    basis set group =>   1
Atom  23C    basis set group =>   1
Atom  24N    basis set group =>   3
Atom  25C    basis set group =>   1
Atom  26C    basis set group =>   1
Atom  27C    basis set group =>   1
Atom  28C    basis set group =>   1
Atom  29O    basis set group =>   2
Atom  30H    basis set group =>   4
Atom  31H    basis set group =>   4
Atom  32H    basis set group =>   4
Atom  33H    basis set group =>   4
Atom  34H    basis set group =>   4
Atom  35H    basis set group =>   4
Atom  36H    basis set group =>   4
Atom  37H    basis set group =>   4
Atom  38H    basis set group =>   4
Atom  39H    basis set group =>   4
Atom  40H    basis set group =>   4
Atom  41H    basis set group =>   4
Atom  42H    basis set group =>   4
Atom  43H    basis set group =>   4
Atom  44H    basis set group =>   4
Atom  45H    basis set group =>   4
Atom  46H    basis set group =>   4
Atom  47H    basis set group =>   4
Atom  48H    basis set group =>   4
Atom  49H    basis set group =>   4
Atom  50H    basis set group =>   4
Atom  51H    basis set group =>   4
Atom  52H    basis set group =>   4
Atom  53H    basis set group =>   4
Atom  54H    basis set group =>   4
Atom  55H    basis set group =>   4
---------------------------------
AUXILIARY/J BASIS SET INFORMATION
---------------------------------
There are 4 groups of distinct atoms

 Group   1 Type C   : 12s5p4d2f1g contracted to 6s4p3d1f1g pattern {711111/2111/211/2/1}
 Group   2 Type O   : 12s5p4d2f1g contracted to 6s4p3d1f1g pattern {711111/2111/211/2/1}
 Group   3 Type N   : 12s5p4d2f1g contracted to 6s4p3d1f1g pattern {711111/2111/211/2/1}
 Group   4 Type H   : 5s2p1d contracted to 3s1p1d pattern {311/2/1}

Atom   0C    basis set group =>   1
Atom   1C    basis set group =>   1
Atom   2C    basis set group =>   1
Atom   3C    basis set group =>   1
Atom   4C    basis set group =>   1
Atom   5C    basis set group =>   1
Atom   6C    basis set group =>   1
Atom   7O    basis set group =>   2
Atom   8C    basis set group =>   1
Atom   9C    basis set group =>   1
Atom  10C    basis set group =>   1
Atom  11C    basis set group =>   1
Atom  12C    basis set group =>   1
Atom  13C    basis set group =>   1
Atom  14N    basis set group =>   3
Atom  15C    basis set group =>   1
Atom  16O    basis set group =>   2
Atom  17C    basis set group =>   1
Atom  18C    basis set group =>   1
Atom  19C    basis set group =>   1
Atom  20C    basis set group =>   1
Atom  21C    basis set group =>   1
Atom  22C    basis set group =>   1
Atom  23C    basis set group =>   1
Atom  24N    basis set group =>   3
Atom  25C    basis set group =>   1
Atom  26C    basis set group =>   1
Atom  27C    basis set group =>   1
Atom  28C    basis set group =>   1
Atom  29O    basis set group =>   2
Atom  30H    basis set group =>   4
Atom  31H    basis set group =>   4
Atom  32H    basis set group =>   4
Atom  33H    basis set group =>   4
Atom  34H    basis set group =>   4
Atom  35H    basis set group =>   4
Atom  36H    basis set group =>   4
Atom  37H    basis set group =>   4
Atom  38H    basis set group =>   4
Atom  39H    basis set group =>   4
Atom  40H    basis set group =>   4
Atom  41H    basis set group =>   4
Atom  42H    basis set group =>   4
Atom  43H    basis set group =>   4
Atom  44H    basis set group =>   4
Atom  45H    basis set group =>   4
Atom  46H    basis set group =>   4
Atom  47H    basis set group =>   4
Atom  48H    basis set group =>   4
Atom  49H    basis set group =>   4
Atom  50H    basis set group =>   4
Atom  51H    basis set group =>   4
Atom  52H    basis set group =>   4
Atom  53H    basis set group =>   4
Atom  54H    basis set group =>   4
Atom  55H    basis set group =>   4


           ************************************************************
           *        Program running with 12 parallel MPI-processes    *
           *              working on a common directory               *
           ************************************************************
------------------------------------------------------------------------------
                           ORCA GTO INTEGRAL CALCULATION
                           -- RI-GTO INTEGRALS CHOSEN --
------------------------------------------------------------------------------
------------------------------------------------------------------------------
                   ___                                                        
                  /   \      - P O W E R E D   B Y -                         
                 /     \                                                     
                 |  |  |   _    _      __       _____    __    __             
                 |  |  |  | |  | |    /  \     |  _  \  |  |  /  |          
                  \  \/   | |  | |   /    \    | | | |  |  | /  /          
                 / \  \   | |__| |  /  /\  \   | |_| |  |  |/  /          
                |  |  |   |  __  | /  /__\  \  |    /   |      \           
                |  |  |   | |  | | |   __   |  |    \   |  |\   \          
                \     /   | |  | | |  |  |  |  | |\  \  |  | \   \       
                 \___/    |_|  |_| |__|  |__|  |_| \__\ |__|  \__/        
                                                                              
                      - O R C A' S   B I G   F R I E N D -                    
                                      &                                       
                       - I N T E G R A L  F E E D E R -                       
                                                                              
 v1 FN, 2020, v2 2021                                                         
------------------------------------------------------------------------------


Reading SHARK input file orca.SHARKINP.tmp ... ok
----------------------
SHARK INTEGRAL PACKAGE
----------------------

Number of atoms                             ...     56
Number of basis functions                   ...    502
Number of shells                            ...    262
Maximum angular momentum                    ...      2
Integral batch strategy                     ... SHARK/LIBINT Hybrid
RI-J (if used) integral strategy            ... SPLIT-RIJ (Revised 2003 algorithm where possible)
Printlevel                                  ...      1
Contraction scheme used                     ... SEGMENTED contraction
Coulomb Range Separation                    ... NOT USED
Exchange Range Separation                   ... NOT USED
Finite Nucleus Model                        ... NOT USED
Auxiliary Coulomb fitting basis             ... AVAILABLE
   # of basis functions in Aux-J            ...   1756
   # of shells in Aux-J                     ...    580
   Maximum angular momentum in Aux-J        ...      4
Auxiliary J/K fitting basis                 ... NOT available
Auxiliary Correlation fitting basis         ... NOT available
Auxiliary 'external' fitting basis          ... NOT available
Integral threshold                          ...     1.000000e-12
Primitive cut-off                           ...     1.000000e-14
Primitive pair pre-selection threshold      ...     1.000000e-14

Calculating pre-screening integrals         ... done (  0.0 sec) Dimension = 262
Organizing shell pair data                  ... done (  0.2 sec)
Shell pair information
Total number of shell pairs                 ...     34453
Shell pairs after pre-screening             ...     24275
Total number of primitive shell pairs       ...    122733
Primitive shell pairs kept                  ...     53529
          la=0 lb=0:   9307 shell pairs
          la=1 lb=0:   8317 shell pairs
          la=1 lb=1:   1686 shell pairs
          la=2 lb=0:   3187 shell pairs
          la=2 lb=1:   1484 shell pairs
          la=2 lb=2:    294 shell pairs

Calculating one electron integrals          ... done (  0.0 sec)
Calculating RI/J V-Matrix + Cholesky decomp.... done (  0.2 sec)
Calculating Nuclear repulsion               ... done (  0.0 sec) ENN=   3090.332620704040 Eh

SHARK setup successfully completed in   0.7 seconds

Maximum memory used throughout the entire GTOINT-calculation: 36.2 MB


           ************************************************************
           *        Program running with 12 parallel MPI-processes    *
           *              working on a common directory               *
           ************************************************************
-------------------------------------------------------------------------------
                                 ORCA SCF
-------------------------------------------------------------------------------

------------
SCF SETTINGS
------------
Hamiltonian:
 Density Functional     Method          .... DFT(GTOs)
 Exchange Functional    Exchange        .... PBE
   PBE kappa parameter   XKappa         ....  1.024500
   PBE mue parameter    XMuePBE         ....  0.123457
 Correlation Functional Correlation     .... PBE
   PBE beta parameter  CBetaPBE         ....  0.030000
 LDA part of GGA corr.  LDAOpt          .... PW91-LDA
 Gradients option       PostSCFGGA      .... off
 Hybrid DFT is turned on
   Fraction HF Exchange ScalHFX         ....  0.420000
   Scaling of DF-GGA-X  ScalDFX         ....  0.580000
   Scaling of DF-GGA-C  ScalDFC         ....  1.000000
   Scaling of DF-LDA-C  ScalLDAC        ....  1.000000
   Perturbative correction              ....  0.000000
   Density functional embedding theory  .... OFF
 RI-approximation to the Coulomb term is turned on
   Number of AuxJ basis functions       .... 1756
   RIJ-ON(X) (HFX calculated with O(N)) .... on
   Number of AuxJ basis functions       .... 1756
   RIJ-COSX (HFX calculated with COS-X)).... on


General Settings:
 Integral files         IntName         .... orca
 Hartree-Fock type      HFTyp           .... UHF
 Total Charge           Charge          ....    0
 Multiplicity           Mult            ....    3
 Number of Electrons    NEL             ....  214
 Basis Dimension        Dim             ....  502
 Nuclear Repulsion      ENuc            ....   3090.3326207040 Eh

Convergence Acceleration:
 DIIS                   CNVDIIS         .... on
   Start iteration      DIISMaxIt       ....    12
   Startup error        DIISStart       ....  0.200000
   # of expansion vecs  DIISMaxEq       ....     5
   Bias factor          DIISBfac        ....   1.050
   Max. coefficient     DIISMaxC        ....  10.000
 Trust-Rad. Augm. Hess. CNVTRAH         .... auto
   Auto Start mean grad. ratio tolernc. ....  1.125000
   Auto Start start iteration           ....    20
   Auto Start num. interpolation iter.  ....    10
   Max. Number of Micro iterations      ....    16
   Max. Number of Macro iterations      .... Maxiter - #DIIS iter
   Number of Davidson start vectors     ....     2
   Converg. threshold I  (grad. norm)   ....   2.000e-06
   Converg. threshold II (energy diff.) ....   1.000e-09
   Grad. Scal. Fac. for Micro threshold ....   0.100
   Minimum threshold for Micro iter.    ....   0.010
   NR start threshold (gradient norm)   ....   0.001
   Initial trust radius                 ....   0.400
   Minimum AH scaling param. (alpha)    ....   1.000
   Maximum AH scaling param. (alpha)    .... 1000.000
   Orbital update algorithm             .... Taylor
   White noise on init. David. guess    .... on
   Maximum white noise                  ....   0.010
   Quad. conv. algorithm                .... NR
   COSX micro iterations for RIJONX calc.... off
 SOSCF                  CNVSOSCF        .... off
 Level Shifting         CNVShift        .... on
   Level shift para.    LevelShift      ....    0.2500
   Turn off err/grad.   ShiftErr        ....    0.0010
 Zerner damping         CNVZerner       .... off
 Static damping         CNVDamp         .... on
   Fraction old density DampFac         ....    0.7000
   Max. Damping (<1)    DampMax         ....    0.9800
   Min. Damping (>=0)   DampMin         ....    0.0000
   Turn off err/grad.   DampErr         ....    0.1000
 Fernandez-Rico         CNVRico         .... off

SCF Procedure:
 Maximum # iterations   MaxIter         ....   125
 SCF integral mode      SCFMode         .... Direct
   Integral package                     .... SHARK and LIBINT hybrid scheme
 Reset frequency        DirectResetFreq ....    20
 Integral Threshold     Thresh          ....  1.000e-12 Eh
 Primitive CutOff       TCut            ....  1.000e-14 Eh

Convergence Tolerance:
 Convergence Check Mode ConvCheckMode   .... Total+1el-Energy
 Convergence forced     ConvForced      .... 0
 Energy Change          TolE            ....  1.000e-09 Eh
 1-El. energy change                    ....  1.000e-06 Eh
 DIIS Error             TolErr          ....  1.000e-08


Diagonalization of the overlap matrix:
Smallest eigenvalue                        ... 4.043e-04
Time for diagonalization                   ...    0.042 sec
Threshold for overlap eigenvalues          ... 1.000e-08
Number of eigenvalues below threshold      ... 0
Time for construction of square roots      ...    0.028 sec
Total time needed                          ...    0.072 sec

--------------------------------
INITIAL GUESS: MINIMAL BASIS EHT
--------------------------------
The minimal basis has 176 functions
EHT matrix was diagonalized
Basis set overlap was calculated now projecting the orbitals
Using GuessMode=FMatrix for the initial guess
C*T matrix was formed
Effective Fockian was calculated
Effective Fockian was diagonalized
Initial density was built
                      ------------------
                      INITIAL GUESS DONE
                      ------------------
-------------------
DFT GRID GENERATION
-------------------

General Integration Accuracy     IntAcc      ... 4.159
Radial Grid Type                 RadialGrid  ... OptM3 with GC (2021)
Angular Grid (max. ang.)         AngularGrid ... 3 (Lebedev-194)
Angular grid pruning method      GridPruning ... 4 (adaptive)
Weight generation scheme         WeightScheme... Becke
Basis function cutoff            BFCut       ... 1.0000e-12
Integration weight cutoff        WCut        ... 1.0000e-14
Angular grids for H and He will be reduced by one unit
Partially contracted basis set               ... off
Rotationally invariant grid construction     ... off

Total number of grid points                  ...   131310
Total number of batches                      ...     2079
Average number of points per batch           ...       63
Average number of grid points per atom       ...     2345
Time for grid setup =    0.764 sec

--------------------
COSX GRID GENERATION
--------------------

GRIDX 1
-------
General Integration Accuracy     IntAcc      ... 3.816
Radial Grid Type                 RadialGrid  ... OptM3 with GC (2021)
Angular Grid (max. ang.)         AngularGrid ... 1 (Lebedev-50)
Angular grid pruning method      GridPruning ... 4 (adaptive)
Weight generation scheme         WeightScheme... Becke
Basis function cutoff            BFCut       ... 1.0000e-12
Integration weight cutoff        WCut        ... 1.0000e-14
Angular grids for H and He will be reduced by one unit
Partially contracted basis set               ... on
Rotationally invariant grid construction     ... off

Total number of grid points                  ...    32872
Total number of batches                      ...      541
Average number of points per batch           ...       60
Average number of grid points per atom       ...      587
UseSFitting                                  ... on

GRIDX 2
-------
General Integration Accuracy     IntAcc      ... 4.020
Radial Grid Type                 RadialGrid  ... OptM3 with GC (2021)
Angular Grid (max. ang.)         AngularGrid ... 2 (Lebedev-110)
Angular grid pruning method      GridPruning ... 4 (adaptive)
Weight generation scheme         WeightScheme... Becke
Basis function cutoff            BFCut       ... 1.0000e-12
Integration weight cutoff        WCut        ... 1.0000e-14
Angular grids for H and He will be reduced by one unit
Partially contracted basis set               ... on
Rotationally invariant grid construction     ... off

Total number of grid points                  ...    70320
Total number of batches                      ...     1127
Average number of points per batch           ...       62
Average number of grid points per atom       ...     1256
UseSFitting                                  ... on

GRIDX 3
-------
General Integration Accuracy     IntAcc      ... 4.338
Radial Grid Type                 RadialGrid  ... OptM3 with GC (2021)
Angular Grid (max. ang.)         AngularGrid ... 3 (Lebedev-194)
Angular grid pruning method      GridPruning ... 4 (adaptive)
Weight generation scheme         WeightScheme... Becke
Basis function cutoff            BFCut       ... 1.0000e-12
Integration weight cutoff        WCut        ... 1.0000e-14
Angular grids for H and He will be reduced by one unit
Partially contracted basis set               ... on
Rotationally invariant grid construction     ... off

Total number of grid points                  ...   153128
Total number of batches                      ...     2421
Average number of points per batch           ...       63
Average number of grid points per atom       ...     2734
UseSFitting                                  ... on

Time for X-Grid setup             =    1.905 sec


--------------------
CPCM SOLVATION MODEL
--------------------
CPCM parameters:
  Epsilon                                         ...       9.0800
  Refrac                                          ...       1.4240
  Rsolv                                           ...       1.3000
  Surface type                                    ... GAUSSIAN VDW
  Epsilon function type                           ...         CPCM
Radii:
 Radius for C  used is    3.8550 Bohr (=   2.0400 Ang.)
 Radius for O  used is    3.4469 Bohr (=   1.8240 Ang.)
 Radius for N  used is    3.5149 Bohr (=   1.8600 Ang.)
 Radius for H  used is    2.4944 Bohr (=   1.3200 Ang.)
Calculating surface                               ...        done! (  0.0s)
GEPOL surface points                              ...         2777
GEPOL Volume                                      ...    3141.9661
GEPOL Surface-area                                ...    1487.8194
Calculating surface distance matrix               ...        done! (  0.1s)
Performing Cholesky decomposition & store         ...        done! (  0.4s)
Overall time for CPCM initialization              ...                 0.5s
--------------
SCF ITERATIONS
--------------
ITER       Energy         Delta-E        Max-DP      RMS-DP      [F,P]     Damp
               ***  Starting incremental Fock matrix formation  ***
  0  -1296.7638594691   0.000000000000 0.16791269  0.00225098  0.3367802 0.7000
  1  -1298.1444820455  -1.380622576386 0.11373211  0.00121615  0.1500719 0.7000
                               ***Turning on DIIS***
  2  -1298.8432771290  -0.698795083476 0.07187899  0.00088310  0.1070968 0.7000
  3  -1299.3661550574  -0.522877928398 0.17957746  0.00234647  0.0762210 0.0000
  4  -1300.6887950532  -1.322639995822 0.03692576  0.00033820  0.0422839 0.0000
  5  -1300.7057626181  -0.016967564917 0.01554218  0.00013524  0.0245968 0.0000
  6  -1300.7149916677  -0.009229049564 0.00803808  0.00007540  0.0062458 0.0000
  7  -1300.7166126659  -0.001620998237 0.00537899  0.00005274  0.0035095 0.0000
  8  -1300.7174915630  -0.000878897059 0.00500591  0.00004455  0.0031679 0.0000
  9  -1300.7180246780  -0.000533115017 0.00398622  0.00002976  0.0027168 0.0000
 10  -1300.7183024708  -0.000277792773 0.00399864  0.00002623  0.0024213 0.0000
 11  -1300.7184974002  -0.000194929464 0.00346564  0.00001991  0.0020755 0.0000
 12  -1300.7186159012  -0.000118500961 0.00346335  0.00001652  0.0018084 0.0000
 13  -1300.7187008957  -0.000084994458 0.00349087  0.00001522  0.0015578 0.0000
 14  -1300.7187656717  -0.000064776031 0.00284112  0.00001189  0.0013040 0.0000
 15  -1300.7188091177  -0.000043445969 0.00350068  0.00001363  0.0011345 0.0000
 16  -1300.7188502850  -0.000041167342 0.00480166  0.00002164  0.0009088 0.0000
               *** Restarting incremental Fock matrix formation ***
                                   *** Resetting DIIS ***
 17  -1300.7189666920  -0.000116407013 0.00133588  0.00001053  0.0007863 0.0000
 18  -1300.7189786817  -0.000011989722 0.00086078  0.00000371  0.0007681 0.0000
 19  -1300.7189847774  -0.000006095712 0.00184551  0.00000755  0.0007278 0.0000
 20  -1300.7189959628  -0.000011185362 0.00292538  0.00001130  0.0006323 0.0000
 21  -1300.7190090275  -0.000013064706 0.00278490  0.00001035  0.0004640 0.0000
 22  -1300.7190169962  -0.000007968644 0.00245150  0.00000912  0.0002767 0.0000
 23  -1300.7190206451  -0.000003648907 0.00087009  0.00000317  0.0001121 0.0000
 24  -1300.7190211889  -0.000000543840 0.00034844  0.00000129  0.0000480 0.0000
 25  -1300.7190213328  -0.000000143902 0.00022902  0.00000093  0.0000199 0.0000
 26  -1300.7190213847  -0.000000051915 0.00015313  0.00000060  0.0000139 0.0000
 27  -1300.7190213967  -0.000000011948 0.00005194  0.00000028  0.0000093 0.0000
 28  -1300.7190214015  -0.000000004860 0.00003268  0.00000020  0.0000114 0.0000
 29  -1300.7190214034  -0.000000001889 0.00001558  0.00000014  0.0000132 0.0000
 30  -1300.7190214057  -0.000000002240 0.00000822  0.00000008  0.0000125 0.0000
 31  -1300.7190214074  -0.000000001698 0.00001685  0.00000009  0.0000118 0.0000
 32  -1300.7190214090  -0.000000001628 0.00001819  0.00000008  0.0000104 0.0000

 WARNING: the maximum gradient error descreased on average only by a factor   1.1
          during the last 20 iterations

                      *** Initiating the TRAH-SCF procedure ***


TRAH GRIDX
----------

General Integration Accuracy     IntAcc      ... 3.067
Radial Grid Type                 RadialGrid  ... OptM3 with GC (2021)
Angular Grid (max. ang.)         AngularGrid ... 1 (Lebedev-50)
Angular grid pruning method      GridPruning ... 4 (adaptive)
Weight generation scheme         WeightScheme... Becke
Basis function cutoff            BFCut       ... 1.0000e-12
Integration weight cutoff        WCut        ... 1.0000e-14
Angular grids for H and He will be reduced by one unit
Partially contracted basis set               ... on
Rotationally invariant grid construction     ... off

Total number of grid points                  ...    17445
Total number of batches                      ...      300
Average number of points per batch           ...       58
Average number of grid points per atom       ...      312


TRAH GRID
---------

General Integration Accuracy     IntAcc      ... 3.467
Radial Grid Type                 RadialGrid  ... OptM3 with GC (2021)
Angular Grid (max. ang.)         AngularGrid ... 1 (Lebedev-50)
Angular grid pruning method      GridPruning ... 4 (adaptive)
Weight generation scheme         WeightScheme... Becke
Basis function cutoff            BFCut       ... 1.0000e-12
Integration weight cutoff        WCut        ... 1.0000e-14
Angular grids for H and He will be reduced by one unit
Partially contracted basis set               ... off
Rotationally invariant grid construction     ... off

Total number of grid points                  ...    37269
Total number of batches                      ...      612
Average number of points per batch           ...       60
Average number of grid points per atom       ...      666

 --------------------------------------------------------------------------------------------
   Iter.        energy            ||Error||_2        Shift      TRadius  Mac/Mic        Rej.
 --------------------------------------------------------------------------------------------
    0      -1300.719021414797     1.582174e-05                     0.400 (TRAH MAcro)   No
    0     dE    -2.196918e-10     3.760540e-05    -2.2305e-10      0.000 (TRAH MIcro)
    0     dE    -4.478248e-09     4.730259e-05    -4.4783e-09      0.000 (TRAH MIcro)
    0     dE    -5.230149e-09     1.177295e-05    -5.2302e-09      0.000 (TRAH MIcro)
    0     dE    -5.290113e-09     8.787872e-06    -5.2901e-09      0.000 (TRAH MIcro)
    0     dE    -5.305834e-09     2.583926e-06    -5.3058e-09      0.000 (TRAH MIcro)
    0     dE    -5.309378e-09     2.852117e-06    -5.3094e-09      0.000 (TRAH MIcro)
    0     dE    -5.310868e-09     5.592955e-07    -5.3109e-09      0.000 (TRAH MIcro)
    0     dE    -5.311053e-09     4.657395e-07    -5.3111e-09      0.000 (TRAH MIcro)
    0     dE    -5.311142e-09     1.964044e-07    -5.3111e-09      0.000 (TRAH MIcro)
    1      -1300.719021420496     4.667113e-07                           (NR   MAcro)
    1     dE    -1.379394e-13     2.104312e-07                           (NR   MIcro)
    1     dE    -1.684863e-13     1.051687e-07                           (NR   MIcro)
    2      -1300.719021420493     1.052578e-07                           (NR   MAcro)

               *****************************************************
               *                     SUCCESS                       *
               *           SCF CONVERGED AFTER  47 CYCLES          *
               *****************************************************

Old exchange energy                            =    -74.328347039 Eh
New exchange energy                            =    -74.328388429 Eh
Exchange energy change after final integration =     -0.000041390 Eh
Total energy after final integration           =  -1300.719062810 Eh
Final COS-X integration done in                =    17.677 sec

----------------
TOTAL SCF ENERGY
----------------

Total Energy       :        -1300.71906281 Eh          -35394.36511 eV

Components:
Nuclear Repulsion  :         3090.33262070 Eh           84092.22578 eV
Electronic Energy  :        -4391.05168351 Eh         -119486.59089 eV
One Electron Energy:        -7916.89809624 Eh         -215429.74944 eV
Two Electron Energy:         3525.84641272 Eh           95943.15855 eV
Max COSX asymmetry :            0.00000143 Eh               0.00004 eV
CPCM Dielectric    :           -0.02144783 Eh              -0.58363 eV

Virial components:
Potential Energy   :        -2591.56101464 Eh          -70519.96037 eV
Kinetic Energy     :         1290.84195183 Eh           35125.59526 eV
Virial Ratio       :            2.00765168


DFT components:
N(Alpha)           :      108.000570314608 electrons
N(Beta)            :      106.000577661966 electrons
N(Total)           :      214.001147976573 electrons
E(X)               :      -98.748267316277 Eh       
E(C)               :       -9.421977922782 Eh       
E(XC)              :     -108.170245239058 Eh       
DFET-embed. en.    :        0.000000000000 Eh       
CPCM Solvation Model Properties:
Surface-charge          :           -0.02673586
Charge-correction       :           -0.00017972 Eh              -0.00489 eV
Free-energy (cav+disp)  :  This term is not implemented in the current solvation scheme

---------------
SCF CONVERGENCE
---------------

  Last Energy change         ...    3.6380e-12  Tolerance :   1.0000e-09
  Last Orbital Gradient      ...    1.0526e-07  Tolerance :   2.0000e-06
  Last Orbital Rotation      ...    5.9548e-07

             **** THE GBW FILE WAS UPDATED (orca.gbw) ****
             **** DENSITY orca.scfp WAS UPDATED ****
             **** ENERGY FILE WAS UPDATED (orca.en.tmp) ****
----------------------
UHF SPIN CONTAMINATION
----------------------

Warning: in a DFT calculation there is little theoretical justification to 
         calculate <S**2> as in Hartree-Fock theory. We will do it anyways
         but you should keep in mind that the values have only limited relevance

Expectation value of <S**2>     :     2.061785
Ideal value S*(S+1) for S=1.0   :     2.000000
Deviation                       :     0.061785

             **** THE GBW FILE WAS UPDATED (orca.gbw) ****
             **** DENSITY orca.scfp WAS UPDATED ****
----------------
ORBITAL ENERGIES
----------------
                 SPIN UP ORBITALS
  NO   OCC          E(Eh)            E(eV) 
   0   1.0000     -19.601429      -533.3820 
   1   1.0000     -19.584802      -532.9296 
   2   1.0000     -19.457180      -529.4568 
   3   1.0000     -14.658349      -398.8740 
   4   1.0000     -14.642605      -398.4455 
   5   1.0000     -10.550999      -287.1073 
   6   1.0000     -10.543449      -286.9018 
   7   1.0000     -10.525503      -286.4135 
   8   1.0000     -10.518953      -286.2353 
   9   1.0000     -10.487038      -285.3668 
  10   1.0000     -10.483922      -285.2820 
  11   1.0000     -10.477714      -285.1131 
  12   1.0000     -10.477446      -285.1058 
  13   1.0000     -10.469385      -284.8865 
  14   1.0000     -10.461568      -284.6737 
  15   1.0000     -10.459561      -284.6191 
  16   1.0000     -10.458972      -284.6031 
  17   1.0000     -10.458212      -284.5824 
  18   1.0000     -10.457810      -284.5715 
  19   1.0000     -10.455263      -284.5022 
  20   1.0000     -10.453994      -284.4676 
  21   1.0000     -10.453969      -284.4670 
  22   1.0000     -10.451537      -284.4008 
  23   1.0000     -10.450809      -284.3810 
  24   1.0000     -10.444304      -284.2040 
  25   1.0000     -10.437493      -284.0186 
  26   1.0000     -10.434450      -283.9358 
  27   1.0000     -10.432988      -283.8960 
  28   1.0000     -10.424439      -283.6634 
  29   1.0000     -10.422848      -283.6201 
  30   1.0000      -1.267766       -34.4977 
  31   1.0000      -1.212385       -32.9907 
  32   1.0000      -1.145220       -31.1630 
  33   1.0000      -1.043583       -28.3973 
  34   1.0000      -1.029144       -28.0044 
  35   1.0000      -0.979136       -26.6437 
  36   1.0000      -0.968956       -26.3666 
  37   1.0000      -0.954288       -25.9675 
  38   1.0000      -0.903578       -24.5876 
  39   1.0000      -0.892906       -24.2972 
  40   1.0000      -0.887570       -24.1520 
  41   1.0000      -0.856767       -23.3138 
  42   1.0000      -0.846343       -23.0302 
  43   1.0000      -0.842258       -22.9190 
  44   1.0000      -0.782069       -21.2812 
  45   1.0000      -0.771529       -20.9944 
  46   1.0000      -0.770075       -20.9548 
  47   1.0000      -0.765356       -20.8264 
  48   1.0000      -0.764140       -20.7933 
  49   1.0000      -0.733787       -19.9674 
  50   1.0000      -0.709967       -19.3192 
  51   1.0000      -0.706887       -19.2354 
  52   1.0000      -0.704609       -19.1734 
  53   1.0000      -0.686591       -18.6831 
  54   1.0000      -0.652472       -17.7547 
  55   1.0000      -0.644975       -17.5506 
  56   1.0000      -0.642183       -17.4747 
  57   1.0000      -0.621223       -16.9043 
  58   1.0000      -0.596679       -16.2365 
  59   1.0000      -0.584821       -15.9138 
  60   1.0000      -0.579923       -15.7805 
  61   1.0000      -0.570742       -15.5307 
  62   1.0000      -0.565624       -15.3914 
  63   1.0000      -0.557616       -15.1735 
  64   1.0000      -0.552060       -15.0223 
  65   1.0000      -0.548991       -14.9388 
  66   1.0000      -0.540740       -14.7143 
  67   1.0000      -0.535251       -14.5649 
  68   1.0000      -0.523723       -14.2512 
  69   1.0000      -0.516548       -14.0560 
  70   1.0000      -0.513329       -13.9684 
  71   1.0000      -0.508733       -13.8433 
  72   1.0000      -0.502988       -13.6870 
  73   1.0000      -0.494431       -13.4541 
  74   1.0000      -0.490186       -13.3386 
  75   1.0000      -0.484396       -13.1811 
  76   1.0000      -0.480776       -13.0826 
  77   1.0000      -0.474401       -12.9091 
  78   1.0000      -0.458243       -12.4694 
  79   1.0000      -0.455463       -12.3938 
  80   1.0000      -0.449830       -12.2405 
  81   1.0000      -0.448920       -12.2157 
  82   1.0000      -0.446345       -12.1457 
  83   1.0000      -0.440201       -11.9785 
  84   1.0000      -0.436501       -11.8778 
  85   1.0000      -0.433787       -11.8039 
  86   1.0000      -0.427245       -11.6259 
  87   1.0000      -0.426135       -11.5957 
  88   1.0000      -0.422736       -11.5032 
  89   1.0000      -0.419586       -11.4175 
  90   1.0000      -0.417468       -11.3599 
  91   1.0000      -0.408069       -11.1041 
  92   1.0000      -0.406515       -11.0618 
  93   1.0000      -0.402341       -10.9483 
  94   1.0000      -0.400261       -10.8917 
  95   1.0000      -0.391749       -10.6600 
  96   1.0000      -0.379831       -10.3357 
  97   1.0000      -0.372890       -10.1469 
  98   1.0000      -0.360027        -9.7968 
  99   1.0000      -0.351078        -9.5533 
 100   1.0000      -0.344527        -9.3751 
 101   1.0000      -0.333395        -9.0721 
 102   1.0000      -0.307801        -8.3757 
 103   1.0000      -0.304764        -8.2930 
 104   1.0000      -0.303574        -8.2607 
 105   1.0000      -0.297843        -8.1047 
 106   1.0000      -0.286323        -7.7912 
 107   1.0000      -0.200906        -5.4669 
 108   0.0000      -0.018184        -0.4948 
 109   0.0000       0.011054         0.3008 
 110   0.0000       0.016357         0.4451 
 111   0.0000       0.040499         1.1020 
 112   0.0000       0.059273         1.6129 
 113   0.0000       0.079594         2.1659 
 114   0.0000       0.115255         3.1362 
 115   0.0000       0.134028         3.6471 
 116   0.0000       0.144249         3.9252 
 117   0.0000       0.152467         4.1488 
 118   0.0000       0.155532         4.2322 
 119   0.0000       0.163136         4.4391 
 120   0.0000       0.166565         4.5325 
 121   0.0000       0.173404         4.7186 
 122   0.0000       0.178564         4.8590 
 123   0.0000       0.183560         4.9949 
 124   0.0000       0.189684         5.1616 
 125   0.0000       0.193030         5.2526 
 126   0.0000       0.200350         5.4518 
 127   0.0000       0.204475         5.5640 
 128   0.0000       0.206929         5.6308 
 129   0.0000       0.209262         5.6943 
 130   0.0000       0.212422         5.7803 
 131   0.0000       0.214845         5.8462 
 132   0.0000       0.216347         5.8871 
 133   0.0000       0.219595         5.9755 
 134   0.0000       0.221326         6.0226 
 135   0.0000       0.222660         6.0589 
 136   0.0000       0.226147         6.1538 
 137   0.0000       0.230363         6.2685 
 138   0.0000       0.235650         6.4124 
 139   0.0000       0.238617         6.4931 
 140   0.0000       0.244228         6.6458 
 141   0.0000       0.246755         6.7145 
 142   0.0000       0.250741         6.8230 
 143   0.0000       0.255038         6.9399 
 144   0.0000       0.260190         7.0801 
 145   0.0000       0.264557         7.1990 
 146   0.0000       0.268713         7.3121 
 147   0.0000       0.274954         7.4819 
 148   0.0000       0.282038         7.6747 
 149   0.0000       0.284204         7.7336 
 150   0.0000       0.290102         7.8941 
 151   0.0000       0.296853         8.0778 
 152   0.0000       0.302525         8.2321 
 153   0.0000       0.306227         8.3329 
 154   0.0000       0.307634         8.3711 
 155   0.0000       0.311725         8.4825 
 156   0.0000       0.313777         8.5383 
 157   0.0000       0.319439         8.6924 
 158   0.0000       0.324586         8.8324 
 159   0.0000       0.332208         9.0398 
 160   0.0000       0.336218         9.1489 
 161   0.0000       0.342664         9.3244 
 162   0.0000       0.360298         9.8042 
 163   0.0000       0.360909         9.8208 
 164   0.0000       0.374756        10.1976 
 165   0.0000       0.382956        10.4208 
 166   0.0000       0.390008        10.6127 
 167   0.0000       0.404348        11.0029 
 168   0.0000       0.415372        11.3029 
 169   0.0000       0.453472        12.3396 
 170   0.0000       0.459091        12.4925 
 171   0.0000       0.471304        12.8248 
 172   0.0000       0.481892        13.1129 
 173   0.0000       0.494471        13.4552 
 174   0.0000       0.498235        13.5577 
 175   0.0000       0.500982        13.6324 
 176   0.0000       0.505661        13.7597 
 177   0.0000       0.513292        13.9674 
 178   0.0000       0.515839        14.0367 
 179   0.0000       0.519596        14.1389 
 180   0.0000       0.527054        14.3419 
 181   0.0000       0.530722        14.4417 
 182   0.0000       0.534911        14.5557 
 183   0.0000       0.539589        14.6830 
 184   0.0000       0.547565        14.9000 
 185   0.0000       0.556612        15.1462 
 186   0.0000       0.560926        15.2636 
 187   0.0000       0.566525        15.4159 
 188   0.0000       0.572155        15.5691 
 189   0.0000       0.575034        15.6475 
 190   0.0000       0.584134        15.8951 
 191   0.0000       0.590701        16.0738 
 192   0.0000       0.595382        16.2012 
 193   0.0000       0.599316        16.3082 
 194   0.0000       0.605117        16.4661 
 195   0.0000       0.606353        16.4997 
 196   0.0000       0.613233        16.6869 
 197   0.0000       0.616465        16.7749 
 198   0.0000       0.618617        16.8334 
 199   0.0000       0.621727        16.9180 
 200   0.0000       0.628647        17.1064 
 201   0.0000       0.631532        17.1849 
 202   0.0000       0.632305        17.2059 
 203   0.0000       0.632855        17.2208 
 204   0.0000       0.642873        17.4935 
 205   0.0000       0.645427        17.5630 
 206   0.0000       0.653493        17.7825 
 207   0.0000       0.661356        17.9964 
 208   0.0000       0.667079        18.1521 
 209   0.0000       0.673259        18.3203 
 210   0.0000       0.679638        18.4939 
 211   0.0000       0.682469        18.5709 
 212   0.0000       0.685700        18.6589 
 213   0.0000       0.697992        18.9933 
 214   0.0000       0.701448        19.0874 
 215   0.0000       0.707876        19.2623 
 216   0.0000       0.711538        19.3619 
 217   0.0000       0.712117        19.3777 
 218   0.0000       0.720495        19.6057 
 219   0.0000       0.727562        19.7980 
 220   0.0000       0.732670        19.9370 
 221   0.0000       0.738245        20.0887 
 222   0.0000       0.741058        20.1652 
 223   0.0000       0.748635        20.3714 
 224   0.0000       0.750134        20.4122 
 225   0.0000       0.756153        20.5760 
 226   0.0000       0.764089        20.7919 
 227   0.0000       0.769977        20.9521 
 228   0.0000       0.786749        21.4085 
 229   0.0000       0.792801        21.5732 
 230   0.0000       0.814252        22.1569 
 231   0.0000       0.836562        22.7640 
 232   0.0000       0.837937        22.8014 
 233   0.0000       0.854367        23.2485 
 234   0.0000       0.864268        23.5179 
 235   0.0000       0.871635        23.7184 
 236   0.0000       0.879385        23.9293 
 237   0.0000       0.900737        24.5103 
 238   0.0000       0.904233        24.6054 
 239   0.0000       0.916450        24.9379 
 240   0.0000       0.931198        25.3392 
 241   0.0000       0.936642        25.4873 
 242   0.0000       0.942773        25.6542 
 243   0.0000       0.948081        25.7986 
 244   0.0000       0.953197        25.9378 
 245   0.0000       0.957885        26.0654 
 246   0.0000       0.961027        26.1509 
 247   0.0000       0.969960        26.3939 
 248   0.0000       0.977072        26.5875 
 249   0.0000       0.982251        26.7284 
 250   0.0000       0.989394        26.9228 
 251   0.0000       0.990733        26.9592 
 252   0.0000       0.995486        27.0886 
 253   0.0000       0.999589        27.2002 
 254   0.0000       1.003884        27.3171 
 255   0.0000       1.009939        27.4818 
 256   0.0000       1.014751        27.6128 
 257   0.0000       1.017495        27.6874 
 258   0.0000       1.030295        28.0357 
 259   0.0000       1.035106        28.1667 
 260   0.0000       1.038965        28.2717 
 261   0.0000       1.046450        28.4754 
 262   0.0000       1.049021        28.5453 
 263   0.0000       1.051273        28.6066 
 264   0.0000       1.056056        28.7367 
 265   0.0000       1.060825        28.8665 
 266   0.0000       1.064822        28.9753 
 267   0.0000       1.068778        29.0829 
 268   0.0000       1.070095        29.1188 
 269   0.0000       1.077082        29.3089 
 270   0.0000       1.078955        29.3598 
 271   0.0000       1.083146        29.4739 
 272   0.0000       1.094294        29.7772 
 273   0.0000       1.097481        29.8640 
 274   0.0000       1.099365        29.9153 
 275   0.0000       1.106348        30.1053 
 276   0.0000       1.114975        30.3400 
 277   0.0000       1.119563        30.4649 
 278   0.0000       1.121955        30.5299 
 279   0.0000       1.124788        30.6071 
 280   0.0000       1.140626        31.0380 
 281   0.0000       1.143822        31.1250 
 282   0.0000       1.148352        31.2483 
 283   0.0000       1.158285        31.5185 
 284   0.0000       1.175163        31.9778 
 285   0.0000       1.181901        32.1612 
 286   0.0000       1.196635        32.5621 
 287   0.0000       1.203930        32.7606 
 288   0.0000       1.211741        32.9731 
 289   0.0000       1.226714        33.3806 
 290   0.0000       1.230857        33.4933 
 291   0.0000       1.240851        33.7653 
 292   0.0000       1.247647        33.9502 
 293   0.0000       1.261758        34.3342 
 294   0.0000       1.269550        34.5462 
 295   0.0000       1.282498        34.8985 
 296   0.0000       1.286385        35.0043 
 297   0.0000       1.299202        35.3531 
 298   0.0000       1.308180        35.5974 
 299   0.0000       1.313425        35.7401 
 300   0.0000       1.326239        36.0888 
 301   0.0000       1.338266        36.4161 
 302   0.0000       1.349474        36.7211 
 303   0.0000       1.358591        36.9692 
 304   0.0000       1.366743        37.1910 
 305   0.0000       1.376845        37.4659 
 306   0.0000       1.397485        38.0275 
 307   0.0000       1.414878        38.5008 
 308   0.0000       1.422213        38.7004 
 309   0.0000       1.430624        38.9293 
 310   0.0000       1.440037        39.1854 
 311   0.0000       1.452993        39.5379 
 312   0.0000       1.457479        39.6600 
 313   0.0000       1.469589        39.9896 
 314   0.0000       1.483273        40.3619 
 315   0.0000       1.491478        40.5852 
 316   0.0000       1.493745        40.6469 
 317   0.0000       1.508337        41.0439 
 318   0.0000       1.515947        41.2510 
 319   0.0000       1.523554        41.4580 
 320   0.0000       1.528429        41.5907 
 321   0.0000       1.537659        41.8418 
 322   0.0000       1.542948        41.9858 
 323   0.0000       1.549195        42.1557 
 324   0.0000       1.552224        42.2382 
 325   0.0000       1.556569        42.3564 
 326   0.0000       1.561333        42.4860 
 327   0.0000       1.569320        42.7034 
 328   0.0000       1.587171        43.1891 
 329   0.0000       1.614731        43.9391 
 330   0.0000       1.628984        44.3269 
 331   0.0000       1.642672        44.6994 
 332   0.0000       1.648955        44.8703 
 333   0.0000       1.688327        45.9417 
 334   0.0000       1.698539        46.2196 
 335   0.0000       1.724732        46.9323 
 336   0.0000       1.729159        47.0528 
 337   0.0000       1.741106        47.3779 
 338   0.0000       1.749729        47.6125 
 339   0.0000       1.765337        48.0373 
 340   0.0000       1.767191        48.0877 
 341   0.0000       1.787137        48.6305 
 342   0.0000       1.793433        48.8018 
 343   0.0000       1.817568        49.4585 
 344   0.0000       1.830419        49.8082 
 345   0.0000       1.844769        50.1987 
 346   0.0000       1.847735        50.2794 
 347   0.0000       1.855503        50.4908 
 348   0.0000       1.858910        50.5835 
 349   0.0000       1.874248        51.0009 
 350   0.0000       1.881474        51.1975 
 351   0.0000       1.885917        51.3184 
 352   0.0000       1.890069        51.4314 
 353   0.0000       1.898782        51.6685 
 354   0.0000       1.900660        51.7196 
 355   0.0000       1.907577        51.9078 
 356   0.0000       1.919136        52.2224 
 357   0.0000       1.927388        52.4469 
 358   0.0000       1.935077        52.6561 
 359   0.0000       1.944378        52.9092 
 360   0.0000       1.957564        53.2680 
 361   0.0000       1.961451        53.3738 
 362   0.0000       1.974782        53.7366 
 363   0.0000       1.982377        53.9432 
 364   0.0000       1.994758        54.2801 
 365   0.0000       2.005735        54.5788 
 366   0.0000       2.013365        54.7864 
 367   0.0000       2.023374        55.0588 
 368   0.0000       2.027066        55.1593 
 369   0.0000       2.039171        55.4887 
 370   0.0000       2.041864        55.5619 
 371   0.0000       2.052724        55.8575 
 372   0.0000       2.059112        56.0313 
 373   0.0000       2.066709        56.2380 
 374   0.0000       2.073798        56.4309 
 375   0.0000       2.075848        56.4867 
 376   0.0000       2.090000        56.8718 
 377   0.0000       2.093314        56.9620 
 378   0.0000       2.105825        57.3024 
 379   0.0000       2.109283        57.3965 
 380   0.0000       2.113344        57.5070 
 381   0.0000       2.129788        57.9545 
 382   0.0000       2.138948        58.2037 
 383   0.0000       2.155222        58.6466 
 384   0.0000       2.162842        58.8539 
 385   0.0000       2.166300        58.9480 
 386   0.0000       2.180606        59.3373 
 387   0.0000       2.184832        59.4523 
 388   0.0000       2.203644        59.9642 
 389   0.0000       2.205836        60.0239 
 390   0.0000       2.218754        60.3754 
 391   0.0000       2.224659        60.5360 
 392   0.0000       2.230921        60.7065 
 393   0.0000       2.242645        61.0255 
 394   0.0000       2.243280        61.0428 
 395   0.0000       2.254250        61.3413 
 396   0.0000       2.276947        61.9589 
 397   0.0000       2.282147        62.1004 
 398   0.0000       2.283350        62.1331 
 399   0.0000       2.293790        62.4172 
 400   0.0000       2.300114        62.5893 
 401   0.0000       2.307841        62.7995 
 402   0.0000       2.311456        62.8979 
 403   0.0000       2.315864        63.0179 
 404   0.0000       2.316975        63.0481 
 405   0.0000       2.324925        63.2644 
 406   0.0000       2.330157        63.4068 
 407   0.0000       2.343996        63.7834 
 408   0.0000       2.350640        63.9642 
 409   0.0000       2.351981        64.0007 
 410   0.0000       2.361265        64.2533 
 411   0.0000       2.371730        64.5381 
 412   0.0000       2.376090        64.6567 
 413   0.0000       2.381352        64.7999 
 414   0.0000       2.392610        65.1062 
 415   0.0000       2.394778        65.1652 
 416   0.0000       2.431339        66.1601 
 417   0.0000       2.439366        66.3785 
 418   0.0000       2.458330        66.8946 
 419   0.0000       2.467381        67.1408 
 420   0.0000       2.486874        67.6713 
 421   0.0000       2.488721        67.7215 
 422   0.0000       2.513162        68.3866 
 423   0.0000       2.523337        68.6635 
 424   0.0000       2.558905        69.6313 
 425   0.0000       2.569394        69.9168 
 426   0.0000       2.582546        70.2747 
 427   0.0000       2.595099        70.6162 
 428   0.0000       2.604934        70.8838 
 429   0.0000       2.613577        71.1190 
 430   0.0000       2.628843        71.5344 
 431   0.0000       2.643169        71.9243 
 432   0.0000       2.648448        72.0679 
 433   0.0000       2.660685        72.4009 
 434   0.0000       2.670383        72.6648 
 435   0.0000       2.672157        72.7131 
 436   0.0000       2.698104        73.4191 
 437   0.0000       2.715439        73.8908 
 438   0.0000       2.718077        73.9626 
 439   0.0000       2.731455        74.3267 
 440   0.0000       2.734975        74.4225 
 441   0.0000       2.748942        74.8025 
 442   0.0000       2.760997        75.1305 
 443   0.0000       2.764676        75.2306 
 444   0.0000       2.784445        75.7686 
 445   0.0000       2.793145        76.0054 
 446   0.0000       2.808718        76.4291 
 447   0.0000       2.811853        76.5144 
 448   0.0000       2.821493        76.7767 
 449   0.0000       2.833696        77.1088 
 450   0.0000       2.847509        77.4847 
 451   0.0000       2.857421        77.7544 
 452   0.0000       2.872658        78.1690 
 453   0.0000       2.880675        78.3871 
 454   0.0000       2.904177        79.0267 
 455   0.0000       2.911143        79.2162 
 456   0.0000       2.917016        79.3760 
 457   0.0000       2.942449        80.0681 
 458   0.0000       2.943933        80.1085 
 459   0.0000       2.966312        80.7174 
 460   0.0000       3.019594        82.1673 
 461   0.0000       3.075373        83.6851 
 462   0.0000       3.079089        83.7863 
 463   0.0000       3.091980        84.1370 
 464   0.0000       3.162926        86.0676 
 465   0.0000       3.185720        86.6878 
 466   0.0000       3.240791        88.1864 
 467   0.0000       3.261468        88.7490 
 468   0.0000       3.289612        89.5149 
 469   0.0000       3.390520        92.2607 
 470   0.0000       3.497881        95.1822 
 471   0.0000       3.556503        96.7774 
 472   0.0000      13.245614       360.4315 
 473   0.0000      13.377073       364.0087 
 474   0.0000      13.501119       367.3841 
 475   0.0000      13.645894       371.3237 
 476   0.0000      13.664408       371.8274 
 477   0.0000      13.737606       373.8193 
 478   0.0000      13.747490       374.0882 
 479   0.0000      13.771171       374.7326 
 480   0.0000      13.797936       375.4609 
 481   0.0000      13.915644       378.6639 
 482   0.0000      13.928495       379.0136 
 483   0.0000      13.942545       379.3959 
 484   0.0000      13.982561       380.4848 
 485   0.0000      14.040201       382.0533 
 486   0.0000      14.095458       383.5569 
 487   0.0000      14.124099       384.3363 
 488   0.0000      14.145258       384.9120 
 489   0.0000      14.153734       385.1427 
 490   0.0000      14.200132       386.4052 
 491   0.0000      14.232882       387.2964 
 492   0.0000      14.268754       388.2725 
 493   0.0000      14.285387       388.7251 
 494   0.0000      14.361115       390.7858 
 495   0.0000      14.549254       395.9053 
 496   0.0000      14.579245       396.7214 
 497   0.0000      19.385468       527.5054 
 498   0.0000      19.585956       532.9610 
 499   0.0000      25.567938       695.7390 
 500   0.0000      25.806943       702.2426 
 501   0.0000      25.887192       704.4263 

                 SPIN DOWN ORBITALS
  NO   OCC          E(Eh)            E(eV) 
   0   1.0000     -19.584590      -532.9238 
   1   1.0000     -19.569913      -532.5244 
   2   1.0000     -19.457173      -529.4566 
   3   1.0000     -14.658364      -398.8744 
   4   1.0000     -14.642154      -398.4333 
   5   1.0000     -10.551489      -287.1206 
   6   1.0000     -10.543450      -286.9019 
   7   1.0000     -10.516062      -286.1566 
   8   1.0000     -10.516011      -286.1552 
   9   1.0000     -10.488769      -285.4139 
  10   1.0000     -10.485509      -285.3252 
  11   1.0000     -10.478650      -285.1385 
  12   1.0000     -10.477415      -285.1050 
  13   1.0000     -10.469385      -284.8865 
  14   1.0000     -10.459560      -284.6191 
  15   1.0000     -10.457809      -284.5715 
  16   1.0000     -10.457806      -284.5714 
  17   1.0000     -10.456242      -284.5288 
  18   1.0000     -10.456152      -284.5264 
  19   1.0000     -10.454337      -284.4770 
  20   1.0000     -10.453224      -284.4467 
  21   1.0000     -10.452815      -284.4356 
  22   1.0000     -10.452106      -284.4163 
  23   1.0000     -10.451147      -284.3902 
  24   1.0000     -10.444315      -284.2043 
  25   1.0000     -10.437497      -284.0187 
  26   1.0000     -10.434451      -283.9358 
  27   1.0000     -10.433023      -283.8970 
  28   1.0000     -10.424439      -283.6634 
  29   1.0000     -10.422850      -283.6202 
  30   1.0000      -1.266806       -34.4716 
  31   1.0000      -1.145214       -31.1629 
  32   1.0000      -1.132521       -30.8175 
  33   1.0000      -1.043465       -28.3941 
  34   1.0000      -1.029140       -28.0043 
  35   1.0000      -0.973916       -26.5016 
  36   1.0000      -0.964773       -26.2528 
  37   1.0000      -0.953026       -25.9332 
  38   1.0000      -0.902973       -24.5711 
  39   1.0000      -0.892579       -24.2883 
  40   1.0000      -0.874791       -23.8043 
  41   1.0000      -0.851309       -23.1653 
  42   1.0000      -0.843649       -22.9569 
  43   1.0000      -0.838831       -22.8257 
  44   1.0000      -0.782003       -21.2794 
  45   1.0000      -0.770159       -20.9571 
  46   1.0000      -0.765754       -20.8372 
  47   1.0000      -0.764962       -20.8157 
  48   1.0000      -0.752113       -20.4660 
  49   1.0000      -0.728822       -19.8322 
  50   1.0000      -0.708477       -19.2786 
  51   1.0000      -0.703157       -19.1339 
  52   1.0000      -0.697560       -18.9816 
  53   1.0000      -0.683231       -18.5917 
  54   1.0000      -0.648173       -17.6377 
  55   1.0000      -0.643290       -17.5048 
  56   1.0000      -0.636685       -17.3251 
  57   1.0000      -0.608285       -16.5523 
  58   1.0000      -0.592625       -16.1262 
  59   1.0000      -0.582307       -15.8454 
  60   1.0000      -0.572501       -15.5785 
  61   1.0000      -0.564260       -15.3543 
  62   1.0000      -0.563774       -15.3411 
  63   1.0000      -0.552183       -15.0257 
  64   1.0000      -0.544700       -14.8220 
  65   1.0000      -0.536115       -14.5884 
  66   1.0000      -0.535170       -14.5627 
  67   1.0000      -0.523367       -14.2416 
  68   1.0000      -0.516811       -14.0631 
  69   1.0000      -0.512511       -13.9461 
  70   1.0000      -0.507042       -13.7973 
  71   1.0000      -0.496695       -13.5158 
  72   1.0000      -0.492837       -13.4108 
  73   1.0000      -0.489945       -13.3321 
  74   1.0000      -0.482998       -13.1431 
  75   1.0000      -0.481930       -13.1140 
  76   1.0000      -0.474204       -12.9037 
  77   1.0000      -0.461371       -12.5545 
  78   1.0000      -0.455565       -12.3966 
  79   1.0000      -0.449955       -12.2439 
  80   1.0000      -0.448594       -12.2069 
  81   1.0000      -0.444947       -12.1076 
  82   1.0000      -0.436519       -11.8783 
  83   1.0000      -0.433989       -11.8095 
  84   1.0000      -0.429499       -11.6873 
  85   1.0000      -0.424399       -11.5485 
  86   1.0000      -0.420054       -11.4302 
  87   1.0000      -0.419451       -11.4139 
  88   1.0000      -0.418185       -11.3794 
  89   1.0000      -0.414881       -11.2895 
  90   1.0000      -0.410067       -11.1585 
  91   1.0000      -0.406835       -11.0705 
  92   1.0000      -0.401636       -10.9291 
  93   1.0000      -0.399303       -10.8656 
  94   1.0000      -0.385500       -10.4900 
  95   1.0000      -0.379770       -10.3341 
  96   1.0000      -0.372842       -10.1456 
  97   1.0000      -0.359614        -9.7856 
  98   1.0000      -0.350517        -9.5381 
  99   1.0000      -0.344312        -9.3692 
 100   1.0000      -0.313830        -8.5397 
 101   1.0000      -0.305095        -8.3021 
 102   1.0000      -0.300419        -8.1748 
 103   1.0000      -0.296401        -8.0655 
 104   1.0000      -0.296153        -8.0587 
 105   1.0000      -0.275344        -7.4925 
 106   0.0000      -0.135846        -3.6966 
 107   0.0000      -0.054135        -1.4731 
 108   0.0000      -0.002160        -0.0588 
 109   0.0000       0.017315         0.4712 
 110   0.0000       0.025808         0.7023 
 111   0.0000       0.050725         1.3803 
 112   0.0000       0.062238         1.6936 
 113   0.0000       0.099211         2.6997 
 114   0.0000       0.115856         3.1526 
 115   0.0000       0.134540         3.6610 
 116   0.0000       0.146786         3.9943 
 117   0.0000       0.152503         4.1498 
 118   0.0000       0.155999         4.2449 
 119   0.0000       0.163745         4.4557 
 120   0.0000       0.167202         4.5498 
 121   0.0000       0.174047         4.7361 
 122   0.0000       0.183661         4.9977 
 123   0.0000       0.186679         5.0798 
 124   0.0000       0.190193         5.1754 
 125   0.0000       0.194110         5.2820 
 126   0.0000       0.201135         5.4732 
 127   0.0000       0.204731         5.5710 
 128   0.0000       0.208642         5.6774 
 129   0.0000       0.212804         5.7907 
 130   0.0000       0.215490         5.8638 
 131   0.0000       0.217484         5.9181 
 132   0.0000       0.220014         5.9869 
 133   0.0000       0.220931         6.0118 
 134   0.0000       0.223353         6.0778 
 135   0.0000       0.224200         6.1008 
 136   0.0000       0.227682         6.1955 
 137   0.0000       0.231319         6.2945 
 138   0.0000       0.236226         6.4280 
 139   0.0000       0.239199         6.5089 
 140   0.0000       0.245115         6.6699 
 141   0.0000       0.249453         6.7880 
 142   0.0000       0.252349         6.8668 
 143   0.0000       0.257062         6.9950 
 144   0.0000       0.260662         7.0930 
 145   0.0000       0.265112         7.2141 
 146   0.0000       0.269768         7.3408 
 147   0.0000       0.276000         7.5104 
 148   0.0000       0.283857         7.7241 
 149   0.0000       0.286506         7.7962 
 150   0.0000       0.295925         8.0525 
 151   0.0000       0.298519         8.1231 
 152   0.0000       0.303543         8.2598 
 153   0.0000       0.306574         8.3423 
 154   0.0000       0.310280         8.4431 
 155   0.0000       0.312887         8.5141 
 156   0.0000       0.315921         8.5967 
 157   0.0000       0.320611         8.7243 
 158   0.0000       0.325668         8.8619 
 159   0.0000       0.333221         9.0674 
 160   0.0000       0.338089         9.1999 
 161   0.0000       0.346026         9.4158 
 162   0.0000       0.361313         9.8318 
 163   0.0000       0.361976         9.8499 
 164   0.0000       0.378022        10.2865 
 165   0.0000       0.394939        10.7468 
 166   0.0000       0.397976        10.8295 
 167   0.0000       0.407866        11.0986 
 168   0.0000       0.421064        11.4577 
 169   0.0000       0.454530        12.3684 
 170   0.0000       0.467161        12.7121 
 171   0.0000       0.478860        13.0304 
 172   0.0000       0.486567        13.2402 
 173   0.0000       0.496529        13.5112 
 174   0.0000       0.502423        13.6716 
 175   0.0000       0.503488        13.7006 
 176   0.0000       0.509561        13.8659 
 177   0.0000       0.514895        14.0110 
 178   0.0000       0.519102        14.1255 
 179   0.0000       0.521249        14.1839 
 180   0.0000       0.529845        14.4178 
 181   0.0000       0.532929        14.5017 
 182   0.0000       0.539355        14.6766 
 183   0.0000       0.543208        14.7814 
 184   0.0000       0.551982        15.0202 
 185   0.0000       0.557985        15.1835 
 186   0.0000       0.562332        15.3018 
 187   0.0000       0.569894        15.5076 
 188   0.0000       0.574207        15.6250 
 189   0.0000       0.578859        15.7516 
 190   0.0000       0.589094        16.0301 
 191   0.0000       0.595512        16.2047 
 192   0.0000       0.597886        16.2693 
 193   0.0000       0.603800        16.4302 
 194   0.0000       0.606424        16.5016 
 195   0.0000       0.609877        16.5956 
 196   0.0000       0.617731        16.8093 
 197   0.0000       0.618846        16.8397 
 198   0.0000       0.621537        16.9129 
 199   0.0000       0.624905        17.0045 
 200   0.0000       0.630748        17.1635 
 201   0.0000       0.633032        17.2257 
 202   0.0000       0.634259        17.2591 
 203   0.0000       0.639571        17.4036 
 204   0.0000       0.645626        17.5684 
 205   0.0000       0.652454        17.7542 
 206   0.0000       0.655302        17.8317 
 207   0.0000       0.664439        18.0803 
 208   0.0000       0.669521        18.2186 
 209   0.0000       0.675580        18.3835 
 210   0.0000       0.683452        18.5977 
 211   0.0000       0.686374        18.6772 
 212   0.0000       0.687838        18.7170 
 213   0.0000       0.698004        18.9936 
 214   0.0000       0.702260        19.1095 
 215   0.0000       0.710887        19.3442 
 216   0.0000       0.713186        19.4068 
 217   0.0000       0.717066        19.5124 
 218   0.0000       0.721397        19.6302 
 219   0.0000       0.729942        19.8627 
 220   0.0000       0.733670        19.9642 
 221   0.0000       0.742061        20.1925 
 222   0.0000       0.744438        20.2572 
 223   0.0000       0.749861        20.4048 
 224   0.0000       0.752496        20.4765 
 225   0.0000       0.759460        20.6660 
 226   0.0000       0.765429        20.8284 
 227   0.0000       0.770203        20.9583 
 228   0.0000       0.788942        21.4682 
 229   0.0000       0.794112        21.6089 
 230   0.0000       0.815927        22.2025 
 231   0.0000       0.837713        22.7953 
 232   0.0000       0.841077        22.8869 
 233   0.0000       0.856218        23.2989 
 234   0.0000       0.864962        23.5368 
 235   0.0000       0.872016        23.7288 
 236   0.0000       0.880876        23.9698 
 237   0.0000       0.902117        24.5478 
 238   0.0000       0.905284        24.6340 
 239   0.0000       0.918669        24.9982 
 240   0.0000       0.936976        25.4964 
 241   0.0000       0.941126        25.6093 
 242   0.0000       0.945579        25.7305 
 243   0.0000       0.952289        25.9131 
 244   0.0000       0.956625        26.0311 
 245   0.0000       0.959001        26.0957 
 246   0.0000       0.962588        26.1933 
 247   0.0000       0.972951        26.4753 
 248   0.0000       0.979596        26.6562 
 249   0.0000       0.982897        26.7460 
 250   0.0000       0.991108        26.9694 
 251   0.0000       0.991771        26.9875 
 252   0.0000       0.997813        27.1519 
 253   0.0000       1.001087        27.2410 
 254   0.0000       1.007833        27.4245 
 255   0.0000       1.010559        27.4987 
 256   0.0000       1.015342        27.6289 
 257   0.0000       1.019115        27.7315 
 258   0.0000       1.033636        28.1267 
 259   0.0000       1.036548        28.2059 
 260   0.0000       1.044332        28.4177 
 261   0.0000       1.047585        28.5062 
 262   0.0000       1.049605        28.5612 
 263   0.0000       1.052183        28.6314 
 264   0.0000       1.059285        28.8246 
 265   0.0000       1.061413        28.8825 
 266   0.0000       1.066041        29.0085 
 267   0.0000       1.069516        29.1030 
 268   0.0000       1.071577        29.1591 
 269   0.0000       1.078440        29.3458 
 270   0.0000       1.082131        29.4463 
 271   0.0000       1.089329        29.6422 
 272   0.0000       1.095758        29.8171 
 273   0.0000       1.100427        29.9442 
 274   0.0000       1.108101        30.1530 
 275   0.0000       1.110772        30.2256 
 276   0.0000       1.116360        30.3777 
 277   0.0000       1.122806        30.5531 
 278   0.0000       1.124746        30.6059 
 279   0.0000       1.127664        30.6853 
 280   0.0000       1.145288        31.1649 
 281   0.0000       1.149320        31.2746 
 282   0.0000       1.150664        31.3112 
 283   0.0000       1.163184        31.6518 
 284   0.0000       1.177905        32.0524 
 285   0.0000       1.185784        32.2668 
 286   0.0000       1.200994        32.6807 
 287   0.0000       1.207755        32.8647 
 288   0.0000       1.213988        33.0343 
 289   0.0000       1.230189        33.4751 
 290   0.0000       1.236526        33.6476 
 291   0.0000       1.243115        33.8269 
 292   0.0000       1.252793        34.0902 
 293   0.0000       1.266309        34.4580 
 294   0.0000       1.272843        34.6358 
 295   0.0000       1.284253        34.9463 
 296   0.0000       1.292217        35.1630 
 297   0.0000       1.303109        35.4594 
 298   0.0000       1.311143        35.6780 
 299   0.0000       1.319337        35.9010 
 300   0.0000       1.333305        36.2811 
 301   0.0000       1.344720        36.5917 
 302   0.0000       1.351147        36.7666 
 303   0.0000       1.367958        37.2240 
 304   0.0000       1.370895        37.3040 
 305   0.0000       1.382112        37.6092 
 306   0.0000       1.399874        38.0925 
 307   0.0000       1.417885        38.5826 
 308   0.0000       1.425293        38.7842 
 309   0.0000       1.431521        38.9537 
 310   0.0000       1.445605        39.3369 
 311   0.0000       1.455105        39.5954 
 312   0.0000       1.464348        39.8469 
 313   0.0000       1.475565        40.1522 
 314   0.0000       1.486940        40.4617 
 315   0.0000       1.493053        40.6280 
 316   0.0000       1.494829        40.6764 
 317   0.0000       1.513786        41.1922 
 318   0.0000       1.520593        41.3774 
 319   0.0000       1.524478        41.4832 
 320   0.0000       1.532159        41.6922 
 321   0.0000       1.541972        41.9592 
 322   0.0000       1.546886        42.0929 
 323   0.0000       1.553067        42.2611 
 324   0.0000       1.554742        42.3067 
 325   0.0000       1.559207        42.4282 
 326   0.0000       1.563368        42.5414 
 327   0.0000       1.571991        42.7760 
 328   0.0000       1.589112        43.2419 
 329   0.0000       1.616944        43.9993 
 330   0.0000       1.629602        44.3437 
 331   0.0000       1.643139        44.7121 
 332   0.0000       1.649344        44.8809 
 333   0.0000       1.689180        45.9649 
 334   0.0000       1.699043        46.2333 
 335   0.0000       1.725639        46.9570 
 336   0.0000       1.730423        47.0872 
 337   0.0000       1.742843        47.4252 
 338   0.0000       1.762499        47.9600 
 339   0.0000       1.773264        48.2530 
 340   0.0000       1.784708        48.5644 
 341   0.0000       1.807361        49.1808 
 342   0.0000       1.820064        49.5265 
 343   0.0000       1.831387        49.8346 
 344   0.0000       1.836855        49.9834 
 345   0.0000       1.846274        50.2397 
 346   0.0000       1.850602        50.3575 
 347   0.0000       1.858854        50.5820 
 348   0.0000       1.866476        50.7894 
 349   0.0000       1.875836        51.0441 
 350   0.0000       1.883916        51.2639 
 351   0.0000       1.886269        51.3280 
 352   0.0000       1.891126        51.4602 
 353   0.0000       1.902461        51.7686 
 354   0.0000       1.904681        51.8290 
 355   0.0000       1.916315        52.1456 
 356   0.0000       1.924194        52.3600 
 357   0.0000       1.928909        52.4883 
 358   0.0000       1.939943        52.7885 
 359   0.0000       1.945864        52.9496 
 360   0.0000       1.958237        53.2864 
 361   0.0000       1.974113        53.7184 
 362   0.0000       1.981456        53.9182 
 363   0.0000       1.989853        54.1466 
 364   0.0000       1.997844        54.3641 
 365   0.0000       2.008764        54.6613 
 366   0.0000       2.020283        54.9747 
 367   0.0000       2.027816        55.1797 
 368   0.0000       2.033930        55.3461 
 369   0.0000       2.042334        55.5747 
 370   0.0000       2.050170        55.7880 
 371   0.0000       2.058113        56.0041 
 372   0.0000       2.062152        56.1140 
 373   0.0000       2.069158        56.3047 
 374   0.0000       2.074054        56.4379 
 375   0.0000       2.077996        56.5452 
 376   0.0000       2.091463        56.9116 
 377   0.0000       2.096065        57.0368 
 378   0.0000       2.109444        57.4009 
 379   0.0000       2.121392        57.7260 
 380   0.0000       2.125658        57.8421 
 381   0.0000       2.132207        58.0203 
 382   0.0000       2.145743        58.3886 
 383   0.0000       2.161176        58.8086 
 384   0.0000       2.165109        58.9156 
 385   0.0000       2.167831        58.9897 
 386   0.0000       2.184748        59.4500 
 387   0.0000       2.186276        59.4916 
 388   0.0000       2.206506        60.0421 
 389   0.0000       2.208283        60.0904 
 390   0.0000       2.219113        60.3851 
 391   0.0000       2.226974        60.5991 
 392   0.0000       2.231728        60.7284 
 393   0.0000       2.243216        61.0410 
 394   0.0000       2.246850        61.1399 
 395   0.0000       2.258749        61.4637 
 396   0.0000       2.278559        62.0027 
 397   0.0000       2.282306        62.1047 
 398   0.0000       2.286368        62.2152 
 399   0.0000       2.294989        62.4498 
 400   0.0000       2.307174        62.7814 
 401   0.0000       2.311270        62.8928 
 402   0.0000       2.314922        62.9922 
 403   0.0000       2.321300        63.1658 
 404   0.0000       2.323577        63.2277 
 405   0.0000       2.326761        63.3144 
 406   0.0000       2.330580        63.4183 
 407   0.0000       2.345883        63.8347 
 408   0.0000       2.351749        63.9943 
 409   0.0000       2.352372        64.0113 
 410   0.0000       2.362176        64.2781 
 411   0.0000       2.373205        64.5782 
 412   0.0000       2.383154        64.8489 
 413   0.0000       2.385837        64.9219 
 414   0.0000       2.394469        65.1568 
 415   0.0000       2.395593        65.1874 
 416   0.0000       2.433763        66.2260 
 417   0.0000       2.443334        66.4865 
 418   0.0000       2.461981        66.9939 
 419   0.0000       2.476653        67.3932 
 420   0.0000       2.493146        67.8419 
 421   0.0000       2.497370        67.9569 
 422   0.0000       2.513831        68.4048 
 423   0.0000       2.525495        68.7222 
 424   0.0000       2.559470        69.6467 
 425   0.0000       2.570437        69.9451 
 426   0.0000       2.588982        70.4498 
 427   0.0000       2.598517        70.7093 
 428   0.0000       2.608892        70.9916 
 429   0.0000       2.618914        71.2643 
 430   0.0000       2.630028        71.5667 
 431   0.0000       2.646938        72.0269 
 432   0.0000       2.650669        72.1284 
 433   0.0000       2.665167        72.5229 
 434   0.0000       2.671271        72.6890 
 435   0.0000       2.674665        72.7813 
 436   0.0000       2.701492        73.5113 
 437   0.0000       2.717558        73.9485 
 438   0.0000       2.719833        74.0104 
 439   0.0000       2.735048        74.4244 
 440   0.0000       2.737301        74.4858 
 441   0.0000       2.750001        74.8313 
 442   0.0000       2.762147        75.1618 
 443   0.0000       2.766709        75.2860 
 444   0.0000       2.787158        75.8424 
 445   0.0000       2.795070        76.0577 
 446   0.0000       2.810143        76.4679 
 447   0.0000       2.813423        76.5571 
 448   0.0000       2.824935        76.8704 
 449   0.0000       2.838625        77.2429 
 450   0.0000       2.848345        77.5074 
 451   0.0000       2.859515        77.8114 
 452   0.0000       2.872739        78.1712 
 453   0.0000       2.882225        78.4293 
 454   0.0000       2.906258        79.0833 
 455   0.0000       2.912878        79.2634 
 456   0.0000       2.926723        79.6402 
 457   0.0000       2.942752        80.0763 
 458   0.0000       2.949255        80.2533 
 459   0.0000       2.970651        80.8355 
 460   0.0000       3.020922        82.2035 
 461   0.0000       3.076043        83.7034 
 462   0.0000       3.081593        83.8544 
 463   0.0000       3.095819        84.2415 
 464   0.0000       3.162934        86.0678 
 465   0.0000       3.189496        86.7906 
 466   0.0000       3.244227        88.2799 
 467   0.0000       3.261658        88.7542 
 468   0.0000       3.289796        89.5199 
 469   0.0000       3.392820        92.3233 
 470   0.0000       3.500102        95.2426 
 471   0.0000       3.558176        96.8229 
 472   0.0000      13.247299       360.4773 
 473   0.0000      13.378178       364.0387 
 474   0.0000      13.501116       367.3840 
 475   0.0000      13.648384       371.3914 
 476   0.0000      13.665033       371.8445 
 477   0.0000      13.737601       373.8191 
 478   0.0000      13.749305       374.1376 
 479   0.0000      13.771088       374.7304 
 480   0.0000      13.799430       375.5016 
 481   0.0000      13.915645       378.6639 
 482   0.0000      13.928496       379.0136 
 483   0.0000      13.942617       379.3979 
 484   0.0000      13.982822       380.4919 
 485   0.0000      14.046085       382.2134 
 486   0.0000      14.095639       383.5618 
 487   0.0000      14.124213       384.3394 
 488   0.0000      14.146344       384.9416 
 489   0.0000      14.154621       385.1668 
 490   0.0000      14.200329       386.4106 
 491   0.0000      14.235014       387.3544 
 492   0.0000      14.272370       388.3709 
 493   0.0000      14.285510       388.7285 
 494   0.0000      14.361088       390.7851 
 495   0.0000      14.550212       395.9314 
 496   0.0000      14.580421       396.7534 
 497   0.0000      19.385457       527.5051 
 498   0.0000      19.586516       532.9762 
 499   0.0000      25.609589       696.8724 
 500   0.0000      25.807060       702.2458 
 501   0.0000      25.887376       704.4313 

                    ********************************
                    * MULLIKEN POPULATION ANALYSIS *
                    ********************************

--------------------------------------------
MULLIKEN ATOMIC CHARGES AND SPIN POPULATIONS
--------------------------------------------
   0 C :   -0.280076    0.178610
   1 C :   -0.006834   -0.099208
   2 C :   -0.293684    0.169353
   3 C :   -0.247148   -0.103772
   4 C :   -0.255468    0.188210
   5 C :   -0.238089   -0.118846
   6 C :    0.291826    0.515085
   7 O :   -0.202863    1.028988
   8 C :   -0.039505   -0.138791
   9 C :    0.256271    0.160757
  10 C :    0.163974   -0.104859
  11 C :   -0.330333    0.265319
  12 C :   -0.246250   -0.157511
  13 C :   -0.322456    0.260479
  14 N :   -0.441938    0.022075
  15 C :    0.568608   -0.027002
  16 O :   -0.443601    0.003012
  17 C :   -0.252153    0.001748
  18 C :   -0.370289   -0.000199
  19 C :   -0.134626    0.000105
  20 C :   -0.384637   -0.000027
  21 C :   -0.231721   -0.000098
  22 C :   -0.387879   -0.000413
  23 C :    0.569105    0.000202
  24 N :   -0.623573   -0.000351
  25 C :   -0.230557   -0.000139
  26 C :   -0.640649   -0.001009
  27 C :   -0.643786    0.000005
  28 C :   -0.642245   -0.000041
  29 O :   -0.485938    0.000217
  30 H :    0.235748    0.000012
  31 H :    0.246916   -0.000022
  32 H :    0.236252    0.000003
  33 H :    0.239739    0.000002
  34 H :    0.245162    0.000199
  35 H :    0.261250   -0.000060
  36 H :    0.239915   -0.000007
  37 H :    0.225553    0.000001
  38 H :    0.231890   -0.000009
  39 H :    0.229634   -0.000000
  40 H :    0.230452   -0.000001
  41 H :    0.230509   -0.000000
  42 H :    0.386503    0.000025
  43 H :    0.244184    0.000120
  44 H :    0.242453    0.000004
  45 H :    0.241086   -0.000174
  46 H :    0.260678   -0.015159
  47 H :    0.257587    0.007679
  48 H :    0.260141   -0.015671
  49 H :    0.263288   -0.009417
  50 H :    0.260200    0.005828
  51 H :    0.254833   -0.010797
  52 H :    0.255398    0.006171
  53 H :    0.257746   -0.010595
  54 H :    0.251101   -0.000019
  55 H :    0.238297   -0.000009
Sum of atomic charges         :    0.0000000
Sum of atomic spin populations:    2.0000000

-----------------------------------------------------
MULLIKEN REDUCED ORBITAL CHARGES AND SPIN POPULATIONS
-----------------------------------------------------
CHARGE
  0 C s       :     3.282575  s :     3.282575
      pz      :     0.998890  p :     2.958067
      px      :     1.019872
      py      :     0.939305
      dz2     :     0.004680  d :     0.039434
      dxz     :     0.006396
      dyz     :     0.009619
      dx2y2   :     0.008096
      dxy     :     0.010643
  1 C s       :     3.223654  s :     3.223654
      pz      :     0.965873  p :     2.735765
      px      :     0.945855
      py      :     0.824036
      dz2     :     0.008137  d :     0.047415
      dxz     :     0.006371
      dyz     :     0.011910
      dx2y2   :     0.011900
      dxy     :     0.009096
  2 C s       :     3.299479  s :     3.299479
      pz      :     0.993685  p :     2.954577
      px      :     0.983776
      py      :     0.977116
      dz2     :     0.004626  d :     0.039628
      dxz     :     0.006317
      dyz     :     0.010329
      dx2y2   :     0.008317
      dxy     :     0.010039
  3 C s       :     3.258233  s :     3.258233
      pz      :     1.001883  p :     2.948660
      px      :     1.009522
      py      :     0.937255
      dz2     :     0.004931  d :     0.040255
      dxz     :     0.006468
      dyz     :     0.009345
      dx2y2   :     0.008878
      dxy     :     0.010633
  4 C s       :     3.263845  s :     3.263845
      pz      :     0.943269  p :     2.951729
      px      :     0.938084
      py      :     1.070377
      dz2     :     0.007754  d :     0.039894
      dxz     :     0.006151
      dyz     :     0.006444
      dx2y2   :     0.011740
      dxy     :     0.007805
  5 C s       :     3.252352  s :     3.252352
      pz      :     1.008331  p :     2.945513
      px      :     0.991110
      py      :     0.946072
      dz2     :     0.004663  d :     0.040224
      dxz     :     0.006238
      dyz     :     0.009750
      dx2y2   :     0.008952
      dxy     :     0.010621
  6 C s       :     3.136157  s :     3.136157
      pz      :     1.007186  p :     2.497948
      px      :     0.720225
      py      :     0.770536
      dz2     :     0.006266  d :     0.074069
      dxz     :     0.016148
      dyz     :     0.007307
      dx2y2   :     0.023400
      dxy     :     0.020948
  7 O s       :     3.865983  s :     3.865983
      pz      :     1.775897  p :     4.312122
      px      :     1.422245
      py      :     1.113981
      dz2     :     0.002931  d :     0.024758
      dxz     :     0.006929
      dyz     :     0.000837
      dx2y2   :     0.007754
      dxy     :     0.006307
  8 C s       :     3.246385  s :     3.246385
      pz      :     1.048987  p :     2.745270
      px      :     0.813034
      py      :     0.883248
      dz2     :     0.005116  d :     0.047851
      dxz     :     0.008895
      dyz     :     0.008456
      dx2y2   :     0.012581
      dxy     :     0.012804
  9 C s       :     3.129624  s :     3.129624
      pz      :     0.983852  p :     2.539538
      px      :     0.789605
      py      :     0.766081
      dz2     :     0.007454  d :     0.074566
      dxz     :     0.011523
      dyz     :     0.012268
      dx2y2   :     0.018189
      dxy     :     0.025133
 10 C s       :     3.104522  s :     3.104522
      pz      :     1.002098  p :     2.665585
      px      :     0.791547
      py      :     0.871940
      dz2     :     0.006567  d :     0.065918
      dxz     :     0.011167
      dyz     :     0.009349
      dx2y2   :     0.016668
      dxy     :     0.022167
 11 C s       :     3.303530  s :     3.303530
      pz      :     1.000595  p :     2.987492
      px      :     0.990398
      py      :     0.996500
      dz2     :     0.004790  d :     0.039311
      dxz     :     0.005388
      dyz     :     0.004817
      dx2y2   :     0.010350
      dxy     :     0.013966
 12 C s       :     3.249535  s :     3.249535
      pz      :     1.005102  p :     2.956116
      px      :     0.920100
      py      :     1.030914
      dz2     :     0.003519  d :     0.040598
      dxz     :     0.007586
      dyz     :     0.004721
      dx2y2   :     0.012445
      dxy     :     0.012328
 13 C s       :     3.290185  s :     3.290185
      pz      :     1.013691  p :     2.993377
      px      :     1.090073
      py      :     0.889612
      dz2     :     0.004101  d :     0.038895
      dxz     :     0.003822
      dyz     :     0.007103
      dx2y2   :     0.013925
      dxy     :     0.009944
 14 N s       :     3.611281  s :     3.611281
      pz      :     1.202806  p :     3.784874
      px      :     1.413133
      py      :     1.168934
      dz2     :     0.005679  d :     0.045783
      dxz     :     0.007539
      dyz     :     0.008366
      dx2y2   :     0.015406
      dxy     :     0.008793
 15 C s       :     3.010901  s :     3.010901
      pz      :     0.853325  p :     2.320119
      px      :     0.665897
      py      :     0.800897
      dz2     :     0.009365  d :     0.100373
      dxz     :     0.012825
      dyz     :     0.016539
      dx2y2   :     0.031334
      dxy     :     0.030309
 16 O s       :     3.798775  s :     3.798775
      pz      :     1.666261  p :     4.604230
      px      :     1.329012
      py      :     1.608958
      dz2     :     0.005517  d :     0.040595
      dxz     :     0.006274
      dyz     :     0.007153
      dx2y2   :     0.009768
      dxy     :     0.011882
 17 C s       :     3.316681  s :     3.316681
      pz      :     0.974621  p :     2.882032
      px      :     0.955292
      py      :     0.952119
      dz2     :     0.011816  d :     0.053439
      dxz     :     0.009497
      dyz     :     0.009877
      dx2y2   :     0.009374
      dxy     :     0.012875
 18 C s       :     3.312432  s :     3.312432
      pz      :     0.983058  p :     3.015410
      px      :     0.911246
      py      :     1.121106
      dz2     :     0.008237  d :     0.042448
      dxz     :     0.010666
      dyz     :     0.006630
      dx2y2   :     0.011205
      dxy     :     0.005711
 19 C s       :     3.248270  s :     3.248270
      pz      :     0.936652  p :     2.832153
      px      :     0.960309
      py      :     0.935192
      dz2     :     0.012213  d :     0.054203
      dxz     :     0.011046
      dyz     :     0.010208
      dx2y2   :     0.012261
      dxy     :     0.008475
 20 C s       :     3.320207  s :     3.320207
      pz      :     1.145116  p :     3.021162
      px      :     0.940769
      py      :     0.935277
      dz2     :     0.007360  d :     0.043268
      dxz     :     0.010079
      dyz     :     0.008135
      dx2y2   :     0.010009
      dxy     :     0.007685
 21 C s       :     3.276168  s :     3.276168
      pz      :     0.960052  p :     2.902955
      px      :     0.947083
      py      :     0.995820
      dz2     :     0.009830  d :     0.052598
      dxz     :     0.010857
      dyz     :     0.010628
      dx2y2   :     0.011675
      dxy     :     0.009609
 22 C s       :     3.327243  s :     3.327243
      pz      :     0.951340  p :     3.018060
      px      :     1.125060
      py      :     0.941660
      dz2     :     0.008775  d :     0.042575
      dxz     :     0.006587
      dyz     :     0.010600
      dx2y2   :     0.009877
      dxy     :     0.006736
 23 C s       :     2.942495  s :     2.942495
      pz      :     0.815615  p :     2.365660
      px      :     0.786697
      py      :     0.763348
      dz2     :     0.018896  d :     0.122740
      dxz     :     0.020875
      dyz     :     0.021426
      dx2y2   :     0.031829
      dxy     :     0.029714
 24 N s       :     3.551038  s :     3.551038
      pz      :     1.481385  p :     4.037483
      px      :     1.327109
      py      :     1.228989
      dz2     :     0.003632  d :     0.035052
      dxz     :     0.006702
      dyz     :     0.007589
      dx2y2   :     0.008051
      dxy     :     0.009078
 25 C s       :     3.267348  s :     3.267348
      pz      :     1.006662  p :     2.905216
      px      :     0.857682
      py      :     1.040871
      dz2     :     0.008741  d :     0.057993
      dxz     :     0.017083
      dyz     :     0.007495
      dx2y2   :     0.015608
      dxy     :     0.009067
 26 C s       :     3.388883  s :     3.388883
      pz      :     0.914379  p :     3.214886
      px      :     1.147126
      py      :     1.153381
      dz2     :     0.008343  d :     0.036879
      dxz     :     0.005845
      dyz     :     0.008459
      dx2y2   :     0.007926
      dxy     :     0.006306
 27 C s       :     3.383698  s :     3.383698
      pz      :     1.142167  p :     3.223092
      px      :     0.956802
      py      :     1.124123
      dz2     :     0.006862  d :     0.036996
      dxz     :     0.010461
      dyz     :     0.004503
      dx2y2   :     0.010508
      dxy     :     0.004662
 28 C s       :     3.381285  s :     3.381285
      pz      :     1.132328  p :     3.224131
      px      :     1.151187
      py      :     0.940616
      dz2     :     0.007780  d :     0.036828
      dxz     :     0.006470
      dyz     :     0.007220
      dx2y2   :     0.008301
      dxy     :     0.007057
 29 O s       :     3.754453  s :     3.754453
      pz      :     1.552757  p :     4.704284
      px      :     1.429698
      py      :     1.721829
      dz2     :     0.004948  d :     0.027201
      dxz     :     0.006698
      dyz     :     0.003442
      dx2y2   :     0.006666
      dxy     :     0.005447
 30 H s       :     0.764252  s :     0.764252
 31 H s       :     0.753084  s :     0.753084
 32 H s       :     0.763748  s :     0.763748
 33 H s       :     0.760261  s :     0.760261
 34 H s       :     0.754838  s :     0.754838
 35 H s       :     0.738750  s :     0.738750
 36 H s       :     0.760085  s :     0.760085
 37 H s       :     0.774447  s :     0.774447
 38 H s       :     0.768110  s :     0.768110
 39 H s       :     0.770366  s :     0.770366
 40 H s       :     0.769548  s :     0.769548
 41 H s       :     0.769491  s :     0.769491
 42 H s       :     0.613497  s :     0.613497
 43 H s       :     0.755816  s :     0.755816
 44 H s       :     0.757547  s :     0.757547
 45 H s       :     0.758914  s :     0.758914
 46 H s       :     0.739322  s :     0.739322
 47 H s       :     0.742413  s :     0.742413
 48 H s       :     0.739859  s :     0.739859
 49 H s       :     0.736712  s :     0.736712
 50 H s       :     0.739800  s :     0.739800
 51 H s       :     0.745167  s :     0.745167
 52 H s       :     0.744602  s :     0.744602
 53 H s       :     0.742254  s :     0.742254
 54 H s       :     0.748899  s :     0.748899
 55 H s       :     0.761703  s :     0.761703

SPIN
  0 C s       :     0.020952  s :     0.020952
      pz      :     0.061333  p :     0.159137
      px      :     0.086501
      py      :     0.011303
      dz2     :    -0.000265  d :    -0.001479
      dxz     :    -0.000356
      dyz     :    -0.000320
      dx2y2   :    -0.000085
      dxy     :    -0.000454
  1 C s       :    -0.021296  s :    -0.021296
      pz      :    -0.048810  p :    -0.084736
      px      :    -0.028406
      py      :    -0.007519
      dz2     :     0.000423  d :     0.006824
      dxz     :     0.000209
      dyz     :     0.005427
      dx2y2   :     0.000617
      dxy     :     0.000147
  2 C s       :     0.020183  s :     0.020183
      pz      :     0.061094  p :     0.150222
      px      :     0.075290
      py      :     0.013838
      dz2     :    -0.000079  d :    -0.001052
      dxz     :    -0.000249
      dyz     :    -0.000345
      dx2y2   :    -0.000242
      dxy     :    -0.000136
  3 C s       :    -0.013726  s :    -0.013726
      pz      :    -0.045294  p :    -0.092413
      px      :    -0.040099
      py      :    -0.007020
      dz2     :     0.000533  d :     0.002368
      dxz     :     0.000175
      dyz     :     0.000643
      dx2y2   :     0.000096
      dxy     :     0.000921
  4 C s       :     0.020520  s :     0.020520
      pz      :     0.088301  p :     0.169044
      px      :     0.067146
      py      :     0.013597
      dz2     :    -0.000539  d :    -0.001353
      dxz     :    -0.000312
      dyz     :    -0.000133
      dx2y2   :    -0.000273
      dxy     :    -0.000096
  5 C s       :    -0.015452  s :    -0.015452
      pz      :    -0.050110  p :    -0.105891
      px      :    -0.044040
      py      :    -0.011741
      dz2     :     0.000359  d :     0.002497
      dxz     :     0.000241
      dyz     :     0.000664
      dx2y2   :     0.000450
      dxy     :     0.000783
  6 C s       :     0.054267  s :     0.054267
      pz      :     0.457047  p :     0.454325
      px      :    -0.005339
      py      :     0.002617
      dz2     :    -0.001305  d :     0.006493
      dxz     :     0.000552
      dyz     :    -0.000140
      dx2y2   :     0.002825
      dxy     :     0.004562
  7 O s       :     0.028353  s :     0.028353
      pz      :     0.140727  p :     1.000245
      px      :     0.069628
      py      :     0.789891
      dz2     :     0.000179  d :     0.000390
      dxz     :     0.000363
      dyz     :     0.000052
      dx2y2   :    -0.000079
      dxy     :    -0.000124
  8 C s       :    -0.023641  s :    -0.023641
      pz      :    -0.096343  p :    -0.123285
      px      :     0.002096
      py      :    -0.029037
      dz2     :     0.000711  d :     0.008134
      dxz     :     0.002607
      dyz     :     0.004458
      dx2y2   :    -0.000083
      dxy     :     0.000441
  9 C s       :     0.019099  s :     0.019099
      pz      :     0.108364  p :     0.142854
      px      :     0.017998
      py      :     0.016492
      dz2     :    -0.000283  d :    -0.001196
      dxz     :    -0.000752
      dyz     :     0.000066
      dx2y2   :    -0.000073
      dxy     :    -0.000154
 10 C s       :    -0.016730  s :    -0.016730
      pz      :    -0.066768  p :    -0.091336
      px      :    -0.011672
      py      :    -0.012897
      dz2     :     0.000547  d :     0.003207
      dxz     :     0.000254
      dyz     :     0.001950
      dx2y2   :     0.000302
      dxy     :     0.000153
 11 C s       :     0.029414  s :     0.029414
      pz      :     0.192435  p :     0.237623
      px      :     0.020006
      py      :     0.025182
      dz2     :    -0.000647  d :    -0.001718
      dxz     :    -0.000494
      dyz     :    -0.000352
      dx2y2   :    -0.000071
      dxy     :    -0.000154
 12 C s       :    -0.020782  s :    -0.020782
      pz      :    -0.100850  p :    -0.140345
      px      :    -0.019637
      py      :    -0.019858
      dz2     :     0.000283  d :     0.003616
      dxz     :     0.002156
      dyz     :     0.000575
      dx2y2   :     0.000473
      dxy     :     0.000129
 13 C s       :     0.029566  s :     0.029566
      pz      :     0.171024  p :     0.232919
      px      :     0.026182
      py      :     0.035713
      dz2     :    -0.000545  d :    -0.002006
      dxz     :    -0.000252
      dyz     :    -0.000856
      dx2y2   :    -0.000224
      dxy     :    -0.000129
 14 N s       :     0.001436  s :     0.001436
      pz      :     0.014547  p :     0.021358
      px      :     0.003733
      py      :     0.003078
      dz2     :    -0.000192  d :    -0.000718
      dxz     :    -0.000074
      dyz     :    -0.000363
      dx2y2   :    -0.000029
      dxy     :    -0.000060
 15 C s       :    -0.002623  s :    -0.002623
      pz      :    -0.019433  p :    -0.024574
      px      :    -0.002748
      py      :    -0.002393
      dz2     :     0.000054  d :     0.000194
      dxz     :     0.000009
      dyz     :     0.000129
      dx2y2   :    -0.000000
      dxy     :     0.000002
 16 O s       :    -0.000043  s :    -0.000043
      pz      :     0.004833  p :     0.002461
      px      :    -0.000307
      py      :    -0.002065
      dz2     :     0.000186  d :     0.000595
      dxz     :     0.000216
      dyz     :     0.000112
      dx2y2   :     0.000006
      dxy     :     0.000075
 17 C s       :     0.000481  s :     0.000481
      pz      :     0.000383  p :     0.001416
      px      :     0.000444
      py      :     0.000589
      dz2     :    -0.000101  d :    -0.000150
      dxz     :    -0.000006
      dyz     :    -0.000024
      dx2y2   :    -0.000006
      dxy     :    -0.000014
 18 C s       :    -0.000047  s :    -0.000047
      pz      :    -0.000016  p :    -0.000153
      px      :    -0.000097
      py      :    -0.000040
      dz2     :    -0.000002  d :     0.000002
      dxz     :     0.000003
      dyz     :    -0.000001
      dx2y2   :     0.000001
      dxy     :     0.000000
 19 C s       :     0.000019  s :     0.000019
      pz      :     0.000018  p :     0.000085
      px      :     0.000056
      py      :     0.000011
      dz2     :     0.000000  d :    -0.000000
      dxz     :    -0.000000
      dyz     :    -0.000000
      dx2y2   :    -0.000000
      dxy     :     0.000000
 20 C s       :    -0.000005  s :    -0.000005
      pz      :    -0.000001  p :    -0.000022
      px      :    -0.000016
      py      :    -0.000006
      dz2     :    -0.000000  d :     0.000000
      dxz     :     0.000000
      dyz     :     0.000000
      dx2y2   :    -0.000000
      dxy     :     0.000000
 21 C s       :    -0.000015  s :    -0.000015
      pz      :     0.000001  p :    -0.000081
      px      :    -0.000051
      py      :    -0.000031
      dz2     :    -0.000000  d :    -0.000003
      dxz     :    -0.000000
      dyz     :    -0.000001
      dx2y2   :    -0.000001
      dxy     :    -0.000000
 22 C s       :    -0.000032  s :    -0.000032
      pz      :     0.000012  p :    -0.000391
      px      :    -0.000021
      py      :    -0.000382
      dz2     :     0.000001  d :     0.000010
      dxz     :     0.000000
      dyz     :     0.000003
      dx2y2   :     0.000002
      dxy     :     0.000004
 23 C s       :     0.000135  s :     0.000135
      pz      :     0.000030  p :     0.000067
      px      :    -0.000007
      py      :     0.000045
      dz2     :     0.000002  d :    -0.000001
      dxz     :    -0.000002
      dyz     :     0.000001
      dx2y2   :    -0.000001
      dxy     :     0.000000
 24 N s       :    -0.000034  s :    -0.000034
      pz      :    -0.000214  p :    -0.000314
      px      :    -0.000069
      py      :    -0.000031
      dz2     :    -0.000001  d :    -0.000003
      dxz     :    -0.000001
      dyz     :    -0.000000
      dx2y2   :     0.000000
      dxy     :    -0.000001
 25 C s       :    -0.000030  s :    -0.000030
      pz      :    -0.000041  p :    -0.000107
      px      :    -0.000084
      py      :     0.000017
      dz2     :    -0.000001  d :    -0.000002
      dxz     :     0.000000
      dyz     :    -0.000001
      dx2y2   :    -0.000000
      dxy     :    -0.000000
 26 C s       :    -0.000184  s :    -0.000184
      pz      :    -0.000752  p :    -0.000814
      px      :    -0.000069
      py      :     0.000007
      dz2     :    -0.000002  d :    -0.000010
      dxz     :    -0.000001
      dyz     :    -0.000004
      dx2y2   :    -0.000000
      dxy     :    -0.000003
 27 C s       :     0.000000  s :     0.000000
      pz      :     0.000001  p :     0.000005
      px      :     0.000005
      py      :    -0.000000
      dz2     :    -0.000000  d :    -0.000000
      dxz     :    -0.000000
      dyz     :    -0.000000
      dx2y2   :     0.000000
      dxy     :     0.000000
 28 C s       :    -0.000008  s :    -0.000008
      pz      :     0.000004  p :    -0.000033
      px      :    -0.000018
      py      :    -0.000019
      dz2     :    -0.000000  d :    -0.000001
      dxz     :    -0.000000
      dyz     :    -0.000000
      dx2y2   :    -0.000000
      dxy     :    -0.000000
 29 O s       :     0.000003  s :     0.000003
      pz      :     0.000144  p :     0.000214
      px      :     0.000059
      py      :     0.000011
      dz2     :    -0.000001  d :    -0.000000
      dxz     :     0.000001
      dyz     :    -0.000000
      dx2y2   :    -0.000001
      dxy     :     0.000000
 30 H s       :     0.000012  s :     0.000012
 31 H s       :    -0.000022  s :    -0.000022
 32 H s       :     0.000003  s :     0.000003
 33 H s       :     0.000002  s :     0.000002
 34 H s       :     0.000199  s :     0.000199
 35 H s       :    -0.000060  s :    -0.000060
 36 H s       :    -0.000007  s :    -0.000007
 37 H s       :     0.000001  s :     0.000001
 38 H s       :    -0.000009  s :    -0.000009
 39 H s       :    -0.000000  s :    -0.000000
 40 H s       :    -0.000001  s :    -0.000001
 41 H s       :    -0.000000  s :    -0.000000
 42 H s       :     0.000025  s :     0.000025
 43 H s       :     0.000120  s :     0.000120
 44 H s       :     0.000004  s :     0.000004
 45 H s       :    -0.000174  s :    -0.000174
 46 H s       :    -0.015159  s :    -0.015159
 47 H s       :     0.007679  s :     0.007679
 48 H s       :    -0.015671  s :    -0.015671
 49 H s       :    -0.009417  s :    -0.009417
 50 H s       :     0.005828  s :     0.005828
 51 H s       :    -0.010797  s :    -0.010797
 52 H s       :     0.006171  s :     0.006171
 53 H s       :    -0.010595  s :    -0.010595
 54 H s       :    -0.000019  s :    -0.000019
 55 H s       :    -0.000009  s :    -0.000009


                     *******************************
                     * LOEWDIN POPULATION ANALYSIS *
                     *******************************

-------------------------------------------
LOEWDIN ATOMIC CHARGES AND SPIN POPULATIONS
-------------------------------------------
   0 C :   -0.129682    0.138635
   1 C :   -0.071522   -0.034876
   2 C :   -0.122789    0.129818
   3 C :   -0.138808   -0.065250
   4 C :   -0.137926    0.144651
   5 C :   -0.141353   -0.076782
   6 C :    0.014608    0.462645
   7 O :    0.001939    1.013923
   8 C :   -0.087419   -0.063236
   9 C :    0.052113    0.122517
  10 C :   -0.026465   -0.060074
  11 C :   -0.146660    0.204878
  12 C :   -0.143276   -0.099174
  13 C :   -0.140858    0.200568
  14 N :   -0.184674    0.014561
  15 C :    0.134953   -0.020770
  16 O :   -0.061956    0.007900
  17 C :   -0.100708    0.000489
  18 C :   -0.200347   -0.000134
  19 C :   -0.100789    0.000023
  20 C :   -0.205557   -0.000019
  21 C :   -0.118514    0.000001
  22 C :   -0.195695   -0.000414
  23 C :    0.111446    0.000033
  24 N :   -0.203991   -0.000428
  25 C :   -0.130104   -0.000056
  26 C :   -0.332316   -0.001118
  27 C :   -0.340408    0.000004
  28 C :   -0.337121   -0.000047
  29 O :   -0.325935    0.000213
  30 H :    0.137887    0.000008
  31 H :    0.141401   -0.000003
  32 H :    0.134325    0.000002
  33 H :    0.134831    0.000001
  34 H :    0.141977    0.000129
  35 H :    0.143774    0.000014
  36 H :    0.135454    0.000000
  37 H :    0.131856    0.000000
  38 H :    0.134221   -0.000009
  39 H :    0.131898   -0.000000
  40 H :    0.133233   -0.000000
  41 H :    0.133371   -0.000000
  42 H :    0.274609    0.000015
  43 H :    0.138779    0.000069
  44 H :    0.138542    0.000002
  45 H :    0.138072   -0.000145
  46 H :    0.156861   -0.007143
  47 H :    0.152057    0.003723
  48 H :    0.154953   -0.006992
  49 H :    0.155012   -0.004178
  50 H :    0.150617    0.002963
  51 H :    0.149372   -0.005013
  52 H :    0.150199    0.003073
  53 H :    0.153575   -0.004980
  54 H :    0.136312   -0.000011
  55 H :    0.126622   -0.000007

----------------------------------------------------
LOEWDIN REDUCED ORBITAL CHARGES AND SPIN POPULATIONS
----------------------------------------------------
CHARGE
  0 C s       :     2.891724  s :     2.891724
      pz      :     1.024378  p :     3.148577
      px      :     1.039256
      py      :     1.084944
      dz2     :     0.010227  d :     0.089381
      dxz     :     0.011249
      dyz     :     0.022443
      dx2y2   :     0.020706
      dxy     :     0.024756
  1 C s       :     2.839828  s :     2.839828
      pz      :     1.042927  p :     3.116107
      px      :     1.049070
      py      :     1.024110
      dz2     :     0.017586  d :     0.115586
      dxz     :     0.015985
      dyz     :     0.028520
      dx2y2   :     0.030050
      dxy     :     0.023445
  2 C s       :     2.891723  s :     2.891723
      pz      :     1.023527  p :     3.141552
      px      :     1.028514
      py      :     1.089512
      dz2     :     0.010205  d :     0.089513
      dxz     :     0.011663
      dyz     :     0.022980
      dx2y2   :     0.020733
      dxy     :     0.023933
  3 C s       :     2.892994  s :     2.892994
      pz      :     1.026406  p :     3.154184
      px      :     1.039534
      py      :     1.088243
      dz2     :     0.010665  d :     0.091630
      dxz     :     0.011677
      dyz     :     0.022231
      dx2y2   :     0.022393
      dxy     :     0.024665
  4 C s       :     2.896232  s :     2.896232
      pz      :     1.024565  p :     3.151416
      px      :     1.040233
      py      :     1.086618
      dz2     :     0.015754  d :     0.090278
      dxz     :     0.015853
      dyz     :     0.015067
      dx2y2   :     0.024951
      dxy     :     0.018653
  5 C s       :     2.892333  s :     2.892333
      pz      :     1.028124  p :     3.157279
      px      :     1.042350
      py      :     1.086805
      dz2     :     0.010084  d :     0.091742
      dxz     :     0.012001
      dyz     :     0.021744
      dx2y2   :     0.022577
      dxy     :     0.025335
  6 C s       :     2.837104  s :     2.837104
      pz      :     1.005604  p :     2.975287
      px      :     0.925921
      py      :     1.043763
      dz2     :     0.013676  d :     0.173000
      dxz     :     0.034466
      dyz     :     0.014881
      dx2y2   :     0.057963
      dxy     :     0.052013
  7 O s       :     3.610504  s :     3.610504
      pz      :     1.767829  p :     4.339865
      px      :     1.465139
      py      :     1.106897
      dz2     :     0.005500  d :     0.047691
      dxz     :     0.013221
      dyz     :     0.001569
      dx2y2   :     0.014825
      dxy     :     0.012576
  8 C s       :     2.833709  s :     2.833709
      pz      :     1.029952  p :     3.136437
      px      :     1.043307
      py      :     1.063178
      dz2     :     0.010052  d :     0.117272
      dxz     :     0.019435
      dyz     :     0.017938
      dx2y2   :     0.034942
      dxy     :     0.034905
  9 C s       :     2.815832  s :     2.815832
      pz      :     1.003001  p :     2.957565
      px      :     1.031203
      py      :     0.923360
      dz2     :     0.015899  d :     0.174490
      dxz     :     0.024121
      dyz     :     0.027219
      dx2y2   :     0.044638
      dxy     :     0.062613
 10 C s       :     2.819836  s :     2.819836
      pz      :     0.999726  p :     3.051186
      px      :     0.982937
      py      :     1.068523
      dz2     :     0.013184  d :     0.155443
      dxz     :     0.023814
      dyz     :     0.019315
      dx2y2   :     0.041591
      dxy     :     0.057538
 11 C s       :     2.892917  s :     2.892917
      pz      :     1.009392  p :     3.164929
      px      :     1.085697
      py      :     1.069840
      dz2     :     0.008404  d :     0.088814
      dxz     :     0.011285
      dyz     :     0.009896
      dx2y2   :     0.027072
      dxy     :     0.032156
 12 C s       :     2.889311  s :     2.889311
      pz      :     1.000956  p :     3.161462
      px      :     1.079986
      py      :     1.080521
      dz2     :     0.006222  d :     0.092503
      dxz     :     0.016317
      dyz     :     0.008300
      dx2y2   :     0.030908
      dxy     :     0.030757
 13 C s       :     2.888811  s :     2.888811
      pz      :     1.018204  p :     3.164227
      px      :     1.091962
      py      :     1.054061
      dz2     :     0.007083  d :     0.087820
      dxz     :     0.006540
      dyz     :     0.015429
      dx2y2   :     0.033370
      dxy     :     0.025399
 14 N s       :     3.202703  s :     3.202703
      pz      :     1.207111  p :     3.887843
      px      :     1.413374
      py      :     1.267357
      dz2     :     0.010854  d :     0.094128
      dxz     :     0.012358
      dyz     :     0.015875
      dx2y2   :     0.035041
      dxy     :     0.020001
 15 C s       :     2.826495  s :     2.826495
      pz      :     0.892535  p :     2.814746
      px      :     0.884342
      py      :     1.037868
      dz2     :     0.019922  d :     0.223806
      dxz     :     0.027109
      dyz     :     0.033377
      dx2y2   :     0.070653
      dxy     :     0.072744
 16 O s       :     3.403764  s :     3.403764
      pz      :     1.634447  p :     4.571467
      px      :     1.339518
      py      :     1.597501
      dz2     :     0.010622  d :     0.086725
      dxz     :     0.015318
      dyz     :     0.011051
      dx2y2   :     0.023881
      dxy     :     0.025852
 17 C s       :     2.834321  s :     2.834321
      pz      :     1.051258  p :     3.142001
      px      :     1.044145
      py      :     1.046598
      dz2     :     0.028313  d :     0.124386
      dxz     :     0.020606
      dyz     :     0.022085
      dx2y2   :     0.023522
      dxy     :     0.029860
 18 C s       :     2.903106  s :     2.903106
      pz      :     1.065285  p :     3.209362
      px      :     1.032576
      py      :     1.111500
      dz2     :     0.017840  d :     0.087878
      dxz     :     0.023300
      dyz     :     0.012415
      dx2y2   :     0.022351
      dxy     :     0.011972
 19 C s       :     2.833940  s :     2.833940
      pz      :     1.040838  p :     3.139873
      px      :     1.047483
      py      :     1.051552
      dz2     :     0.029464  d :     0.126976
      dxz     :     0.024847
      dyz     :     0.023890
      dx2y2   :     0.029650
      dxy     :     0.019125
 20 C s       :     2.902358  s :     2.902358
      pz      :     1.109822  p :     3.212625
      px      :     1.048914
      py      :     1.053889
      dz2     :     0.014307  d :     0.090574
      dxz     :     0.019075
      dyz     :     0.015628
      dx2y2   :     0.023878
      dxy     :     0.017685
 21 C s       :     2.843609  s :     2.843609
      pz      :     1.046462  p :     3.152627
      px      :     1.050709
      py      :     1.055455
      dz2     :     0.023533  d :     0.122279
      dxz     :     0.025351
      dyz     :     0.023584
      dx2y2   :     0.028750
      dxy     :     0.021061
 22 C s       :     2.905727  s :     2.905727
      pz      :     1.045382  p :     3.201775
      px      :     1.112810
      py      :     1.043583
      dz2     :     0.018775  d :     0.088193
      dxz     :     0.013796
      dyz     :     0.022904
      dx2y2   :     0.019925
      dxy     :     0.012793
 23 C s       :     2.822245  s :     2.822245
      pz      :     0.901131  p :     2.785151
      px      :     0.930603
      py      :     0.953417
      dz2     :     0.042296  d :     0.281158
      dxz     :     0.048588
      dyz     :     0.047227
      dx2y2   :     0.070286
      dxy     :     0.072761
 24 N s       :     3.099247  s :     3.099247
      pz      :     1.434760  p :     4.021356
      px      :     1.326346
      py      :     1.260250
      dz2     :     0.008845  d :     0.083388
      dxz     :     0.012909
      dyz     :     0.016974
      dx2y2   :     0.021801
      dxy     :     0.022860
 25 C s       :     2.894890  s :     2.894890
      pz      :     1.073366  p :     3.114751
      px      :     0.964892
      py      :     1.076492
      dz2     :     0.017826  d :     0.120463
      dxz     :     0.035771
      dyz     :     0.016304
      dx2y2   :     0.031548
      dxy     :     0.019014
 26 C s       :     2.955111  s :     2.955111
      pz      :     1.029751  p :     3.308196
      px      :     1.138747
      py      :     1.139697
      dz2     :     0.018240  d :     0.069010
      dxz     :     0.011915
      dyz     :     0.015971
      dx2y2   :     0.012725
      dxy     :     0.010157
 27 C s       :     2.949538  s :     2.949538
      pz      :     1.134233  p :     3.321410
      px      :     1.059119
      py      :     1.128058
      dz2     :     0.012299  d :     0.069460
      dxz     :     0.019372
      dyz     :     0.007179
      dx2y2   :     0.020480
      dxy     :     0.010130
 28 C s       :     2.946554  s :     2.946554
      pz      :     1.130409  p :     3.320860
      px      :     1.139094
      py      :     1.051357
      dz2     :     0.014007  d :     0.069707
      dxz     :     0.010415
      dyz     :     0.014467
      dx2y2   :     0.017063
      dxy     :     0.013756
 29 O s       :     3.513634  s :     3.513634
      pz      :     1.566073  p :     4.758587
      px      :     1.480536
      py      :     1.711978
      dz2     :     0.007762  d :     0.053714
      dxz     :     0.015747
      dyz     :     0.005988
      dx2y2   :     0.012316
      dxy     :     0.011900
 30 H s       :     0.862113  s :     0.862113
 31 H s       :     0.858599  s :     0.858599
 32 H s       :     0.865675  s :     0.865675
 33 H s       :     0.865169  s :     0.865169
 34 H s       :     0.858023  s :     0.858023
 35 H s       :     0.856226  s :     0.856226
 36 H s       :     0.864546  s :     0.864546
 37 H s       :     0.868144  s :     0.868144
 38 H s       :     0.865779  s :     0.865779
 39 H s       :     0.868102  s :     0.868102
 40 H s       :     0.866767  s :     0.866767
 41 H s       :     0.866629  s :     0.866629
 42 H s       :     0.725391  s :     0.725391
 43 H s       :     0.861221  s :     0.861221
 44 H s       :     0.861458  s :     0.861458
 45 H s       :     0.861928  s :     0.861928
 46 H s       :     0.843139  s :     0.843139
 47 H s       :     0.847943  s :     0.847943
 48 H s       :     0.845047  s :     0.845047
 49 H s       :     0.844988  s :     0.844988
 50 H s       :     0.849383  s :     0.849383
 51 H s       :     0.850628  s :     0.850628
 52 H s       :     0.849801  s :     0.849801
 53 H s       :     0.846425  s :     0.846425
 54 H s       :     0.863688  s :     0.863688
 55 H s       :     0.873378  s :     0.873378

SPIN
  0 C s       :     0.006765  s :     0.006765
      pz      :     0.056168  p :     0.135278
      px      :     0.071326
      py      :     0.007783
      dz2     :    -0.000699  d :    -0.003408
      dxz     :    -0.000413
      dyz     :    -0.000856
      dx2y2   :    -0.000300
      dxy     :    -0.001141
  1 C s       :    -0.000606  s :    -0.000606
      pz      :    -0.040043  p :    -0.050243
      px      :    -0.019353
      py      :     0.009153
      dz2     :     0.001111  d :     0.015973
      dxz     :     0.000463
      dyz     :     0.012578
      dx2y2   :     0.001436
      dxy     :     0.000384
  2 C s       :     0.007334  s :     0.007334
      pz      :     0.055102  p :     0.124845
      px      :     0.062100
      py      :     0.007643
      dz2     :    -0.000181  d :    -0.002362
      dxz     :    -0.000309
      dyz     :    -0.000939
      dx2y2   :    -0.000593
      dxy     :    -0.000340
  3 C s       :    -0.003259  s :    -0.003259
      pz      :    -0.035631  p :    -0.067666
      px      :    -0.029677
      py      :    -0.002357
      dz2     :     0.001199  d :     0.005674
      dxz     :     0.000255
      dyz     :     0.001627
      dx2y2   :     0.000303
      dxy     :     0.002290
  4 C s       :     0.006023  s :     0.006023
      pz      :     0.078040  p :     0.141598
      px      :     0.057647
      py      :     0.005910
      dz2     :    -0.001245  d :    -0.002971
      dxz     :    -0.000420
      dyz     :    -0.000388
      dx2y2   :    -0.000624
      dxy     :    -0.000294
  5 C s       :    -0.004301  s :    -0.004301
      pz      :    -0.040253  p :    -0.078471
      px      :    -0.033018
      py      :    -0.005201
      dz2     :     0.000903  d :     0.005990
      dxz     :     0.000391
      dyz     :     0.001506
      dx2y2   :     0.001233
      dxy     :     0.001957
  6 C s       :     0.012866  s :     0.012866
      pz      :     0.422865  p :     0.430257
      px      :    -0.002799
      py      :     0.010191
      dz2     :    -0.000739  d :     0.019522
      dxz     :     0.002620
      dyz     :    -0.000498
      dx2y2   :     0.006920
      dxy     :     0.011220
  7 O s       :     0.016487  s :     0.016487
      pz      :     0.147614  p :     0.990471
      px      :     0.070339
      py      :     0.772517
      dz2     :     0.000272  d :     0.006965
      dxz     :     0.005579
      dyz     :     0.000525
      dx2y2   :     0.000545
      dxy     :     0.000045
  8 C s       :    -0.002189  s :    -0.002189
      pz      :    -0.075009  p :    -0.079474
      px      :     0.005967
      py      :    -0.010431
      dz2     :     0.001361  d :     0.018427
      dxz     :     0.005919
      dyz     :     0.009703
      dx2y2   :     0.000250
      dxy     :     0.001193
  9 C s       :     0.006083  s :     0.006083
      pz      :     0.095473  p :     0.119269
      px      :     0.013030
      py      :     0.010765
      dz2     :    -0.000345  d :    -0.002834
      dxz     :    -0.001710
      dyz     :     0.000066
      dx2y2   :    -0.000391
      dxy     :    -0.000454
 10 C s       :    -0.003856  s :    -0.003856
      pz      :    -0.051585  p :    -0.063717
      px      :    -0.005684
      py      :    -0.006448
      dz2     :     0.001050  d :     0.007500
      dxz     :     0.000625
      dyz     :     0.004363
      dx2y2   :     0.000848
      dxy     :     0.000615
 11 C s       :     0.008241  s :     0.008241
      pz      :     0.172248  p :     0.200296
      px      :     0.011892
      py      :     0.016155
      dz2     :    -0.000909  d :    -0.003659
      dxz     :    -0.001179
      dyz     :    -0.000664
      dx2y2   :    -0.000395
      dxy     :    -0.000511
 12 C s       :    -0.005811  s :    -0.005811
      pz      :    -0.082604  p :    -0.102076
      px      :    -0.009274
      py      :    -0.010198
      dz2     :     0.000492  d :     0.008714
      dxz     :     0.004950
      dyz     :     0.001296
      dx2y2   :     0.001406
      dxy     :     0.000570
 13 C s       :     0.008826  s :     0.008826
      pz      :     0.156281  p :     0.196292
      px      :     0.015925
      py      :     0.024086
      dz2     :    -0.000763  d :    -0.004549
      dxz     :    -0.000578
      dyz     :    -0.001913
      dx2y2   :    -0.000694
      dxy     :    -0.000601
 14 N s       :     0.000533  s :     0.000533
      pz      :     0.012179  p :     0.016040
      px      :     0.002074
      py      :     0.001787
      dz2     :    -0.000501  d :    -0.002012
      dxz     :    -0.000396
      dyz     :    -0.000762
      dx2y2   :    -0.000155
      dxy     :    -0.000198
 15 C s       :    -0.000939  s :    -0.000939
      pz      :    -0.016837  p :    -0.020382
      px      :    -0.001664
      py      :    -0.001882
      dz2     :     0.000084  d :     0.000552
      dxz     :    -0.000010
      dyz     :     0.000368
      dx2y2   :     0.000065
      dxy     :     0.000045
 16 O s       :     0.000211  s :     0.000211
      pz      :     0.006274  p :     0.005580
      px      :     0.000124
      py      :    -0.000818
      dz2     :     0.000689  d :     0.002109
      dxz     :     0.000329
      dyz     :     0.000697
      dx2y2   :     0.000071
      dxy     :     0.000323
 17 C s       :     0.000133  s :     0.000133
      pz      :     0.000228  p :     0.000775
      px      :     0.000264
      py      :     0.000283
      dz2     :    -0.000254  d :    -0.000419
      dxz     :    -0.000019
      dyz     :    -0.000077
      dx2y2   :    -0.000018
      dxy     :    -0.000051
 18 C s       :    -0.000020  s :    -0.000020
      pz      :    -0.000017  p :    -0.000121
      px      :    -0.000073
      py      :    -0.000031
      dz2     :    -0.000003  d :     0.000008
      dxz     :     0.000009
      dyz     :    -0.000003
      dx2y2   :     0.000003
      dxy     :     0.000003
 19 C s       :     0.000007  s :     0.000007
      pz      :     0.000010  p :     0.000017
      px      :     0.000007
      py      :    -0.000000
      dz2     :     0.000001  d :    -0.000001
      dxz     :    -0.000000
      dyz     :    -0.000001
      dx2y2   :    -0.000000
      dxy     :    -0.000000
 20 C s       :    -0.000004  s :    -0.000004
      pz      :    -0.000003  p :    -0.000016
      px      :    -0.000010
      py      :    -0.000003
      dz2     :     0.000000  d :     0.000001
      dxz     :     0.000000
      dyz     :    -0.000000
      dx2y2   :     0.000000
      dxy     :     0.000000
 21 C s       :     0.000003  s :     0.000003
      pz      :    -0.000003  p :     0.000007
      px      :     0.000005
      py      :     0.000006
      dz2     :    -0.000001  d :    -0.000009
      dxz     :    -0.000001
      dyz     :    -0.000004
      dx2y2   :    -0.000003
      dxy     :    -0.000002
 22 C s       :    -0.000028  s :    -0.000028
      pz      :    -0.000020  p :    -0.000413
      px      :    -0.000011
      py      :    -0.000382
      dz2     :     0.000001  d :     0.000028
      dxz     :     0.000003
      dyz     :     0.000008
      dx2y2   :     0.000006
      dxy     :     0.000010
 23 C s       :     0.000020  s :     0.000020
      pz      :     0.000006  p :     0.000010
      px      :     0.000020
      py      :    -0.000016
      dz2     :     0.000006  d :     0.000003
      dxz     :    -0.000003
      dyz     :     0.000002
      dx2y2   :    -0.000004
      dxy     :     0.000002
 24 N s       :    -0.000038  s :    -0.000038
      pz      :    -0.000273  p :    -0.000381
      px      :    -0.000074
      py      :    -0.000034
      dz2     :    -0.000004  d :    -0.000010
      dxz     :    -0.000003
      dyz     :    -0.000002
      dx2y2   :     0.000001
      dxy     :    -0.000001
 25 C s       :    -0.000016  s :    -0.000016
      pz      :    -0.000014  p :    -0.000031
      px      :    -0.000037
      py      :     0.000020
      dz2     :    -0.000003  d :    -0.000008
      dxz     :    -0.000000
      dyz     :    -0.000002
      dx2y2   :    -0.000001
      dxy     :    -0.000001
 26 C s       :    -0.000282  s :    -0.000282
      pz      :    -0.000687  p :    -0.000829
      px      :    -0.000044
      py      :    -0.000098
      dz2     :     0.000006  d :    -0.000007
      dxz     :     0.000005
      dyz     :    -0.000013
      dx2y2   :    -0.000000
      dxy     :    -0.000005
 27 C s       :     0.000000  s :     0.000000
      pz      :     0.000000  p :     0.000004
      px      :     0.000003
      py      :     0.000000
      dz2     :    -0.000000  d :     0.000000
      dxz     :    -0.000000
      dyz     :    -0.000000
      dx2y2   :     0.000000
      dxy     :     0.000000
 28 C s       :    -0.000012  s :    -0.000012
      pz      :    -0.000001  p :    -0.000034
      px      :    -0.000019
      py      :    -0.000013
      dz2     :    -0.000000  d :    -0.000001
      dxz     :    -0.000000
      dyz     :    -0.000001
      dx2y2   :     0.000000
      dxy     :    -0.000000
 29 O s       :     0.000001  s :     0.000001
      pz      :     0.000145  p :     0.000213
      px      :     0.000059
      py      :     0.000009
      dz2     :    -0.000001  d :    -0.000001
      dxz     :     0.000002
      dyz     :    -0.000000
      dx2y2   :    -0.000001
      dxy     :    -0.000000
 30 H s       :     0.000008  s :     0.000008
 31 H s       :    -0.000003  s :    -0.000003
 32 H s       :     0.000002  s :     0.000002
 33 H s       :     0.000001  s :     0.000001
 34 H s       :     0.000129  s :     0.000129
 35 H s       :     0.000014  s :     0.000014
 36 H s       :     0.000000  s :     0.000000
 37 H s       :     0.000000  s :     0.000000
 38 H s       :    -0.000009  s :    -0.000009
 39 H s       :    -0.000000  s :    -0.000000
 40 H s       :    -0.000000  s :    -0.000000
 41 H s       :    -0.000000  s :    -0.000000
 42 H s       :     0.000015  s :     0.000015
 43 H s       :     0.000069  s :     0.000069
 44 H s       :     0.000002  s :     0.000002
 45 H s       :    -0.000145  s :    -0.000145
 46 H s       :    -0.007143  s :    -0.007143
 47 H s       :     0.003723  s :     0.003723
 48 H s       :    -0.006992  s :    -0.006992
 49 H s       :    -0.004178  s :    -0.004178
 50 H s       :     0.002963  s :     0.002963
 51 H s       :    -0.005013  s :    -0.005013
 52 H s       :     0.003073  s :     0.003073
 53 H s       :    -0.004980  s :    -0.004980
 54 H s       :    -0.000011  s :    -0.000011
 55 H s       :    -0.000007  s :    -0.000007


                      *****************************
                      * MAYER POPULATION ANALYSIS *
                      *****************************

  NA   - Mulliken gross atomic population
  ZA   - Total nuclear charge
  QA   - Mulliken gross atomic charge
  VA   - Mayer's total valence
  BVA  - Mayer's bonded valence
  FA   - Mayer's free valence

  ATOM       NA         ZA         QA         VA         BVA        FA
  0 C      6.2801     6.0000    -0.2801     3.7773     3.7568     0.0206
  1 C      6.0068     6.0000    -0.0068     3.6916     3.6819     0.0097
  2 C      6.2937     6.0000    -0.2937     3.7723     3.7550     0.0173
  3 C      6.2471     6.0000    -0.2471     3.8069     3.8010     0.0059
  4 C      6.2555     6.0000    -0.2555     3.7866     3.7638     0.0228
  5 C      6.2381     6.0000    -0.2381     3.7955     3.7880     0.0075
  6 C      5.7082     6.0000     0.2918     3.6861     3.4479     0.2383
  7 O      8.2029     8.0000    -0.2029     2.2517     1.4466     0.8050
  8 C      6.0395     6.0000    -0.0395     3.6542     3.6401     0.0141
  9 C      5.7437     6.0000     0.2563     3.6086     3.5917     0.0169
 10 C      5.8360     6.0000     0.1640     3.8655     3.8599     0.0056
 11 C      6.3303     6.0000    -0.3303     3.7679     3.7220     0.0459
 12 C      6.2462     6.0000    -0.2462     3.8169     3.8040     0.0129
 13 C      6.3225     6.0000    -0.3225     3.7948     3.7516     0.0432
 14 N      7.4419     7.0000    -0.4419     3.0793     3.0790     0.0003
 15 C      5.4314     6.0000     0.5686     3.6387     3.6382     0.0005
 16 O      8.4436     8.0000    -0.4436     2.2527     2.2526     0.0001
 17 C      6.2522     6.0000    -0.2522     3.8164     3.8164     0.0000
 18 C      6.3703     6.0000    -0.3703     3.5986     3.5986     0.0000
 19 C      6.1346     6.0000    -0.1346     3.8104     3.8104     0.0000
 20 C      6.3846     6.0000    -0.3846     3.5760     3.5760     0.0000
 21 C      6.2317     6.0000    -0.2317     3.7453     3.7453     0.0000
 22 C      6.3879     6.0000    -0.3879     3.5898     3.5898     0.0000
 23 C      5.4309     6.0000     0.5691     3.9715     3.9715     0.0000
 24 N      7.6236     7.0000    -0.6236     3.0562     3.0562     0.0000
 25 C      6.2306     6.0000    -0.2306     3.6173     3.6173     0.0000
 26 C      6.6406     6.0000    -0.6406     3.6706     3.6706     0.0000
 27 C      6.6438     6.0000    -0.6438     3.6938     3.6938     0.0000
 28 C      6.6422     6.0000    -0.6422     3.7116     3.7116     0.0000
 29 O      8.4859     8.0000    -0.4859     2.1372     2.1372     0.0000
 30 H      0.7643     1.0000     0.2357     0.9067     0.9067     0.0000
 31 H      0.7531     1.0000     0.2469     0.9116     0.9116     0.0000
 32 H      0.7637     1.0000     0.2363     0.9113     0.9113     0.0000
 33 H      0.7603     1.0000     0.2397     0.9064     0.9064     0.0000
 34 H      0.7548     1.0000     0.2452     0.9045     0.9045     0.0000
 35 H      0.7388     1.0000     0.2612     0.9023     0.9023     0.0000
 36 H      0.7601     1.0000     0.2399     0.9130     0.9130     0.0000
 37 H      0.7744     1.0000     0.2256     0.9116     0.9116     0.0000
 38 H      0.7681     1.0000     0.2319     0.9115     0.9115     0.0000
 39 H      0.7704     1.0000     0.2296     0.9134     0.9134     0.0000
 40 H      0.7695     1.0000     0.2305     0.9125     0.9125     0.0000
 41 H      0.7695     1.0000     0.2305     0.9101     0.9101     0.0000
 42 H      0.6135     1.0000     0.3865     0.8319     0.8319     0.0000
 43 H      0.7558     1.0000     0.2442     0.9070     0.9070     0.0000
 44 H      0.7575     1.0000     0.2425     0.9066     0.9066     0.0000
 45 H      0.7589     1.0000     0.2411     0.9105     0.9105     0.0000
 46 H      0.7393     1.0000     0.2607     0.9001     0.8999     0.0002
 47 H      0.7424     1.0000     0.2576     0.8979     0.8978     0.0001
 48 H      0.7399     1.0000     0.2601     0.9033     0.9030     0.0003
 49 H      0.7367     1.0000     0.2633     0.9124     0.9123     0.0001
 50 H      0.7398     1.0000     0.2602     0.9033     0.9033     0.0000
 51 H      0.7452     1.0000     0.2548     0.8990     0.8989     0.0001
 52 H      0.7446     1.0000     0.2554     0.8984     0.8983     0.0000
 53 H      0.7423     1.0000     0.2577     0.9044     0.9043     0.0001
 54 H      0.7489     1.0000     0.2511     0.9051     0.9051     0.0000
 55 H      0.7617     1.0000     0.2383     0.8969     0.8969     0.0000

  Mayer bond orders larger than 0.100000
B(  0-C ,  1-C ) :   1.3017 B(  0-C ,  5-C ) :   1.4426 B(  0-C , 53-H ) :   0.9073 
B(  1-C ,  2-C ) :   1.3081 B(  1-C ,  6-C ) :   1.0587 B(  2-C ,  3-C ) :   1.4682 
B(  2-C , 49-H ) :   0.8935 B(  3-C ,  4-C ) :   1.3816 B(  3-C , 50-H ) :   0.8980 
B(  4-C ,  5-C ) :   1.4033 B(  4-C , 51-H ) :   0.9073 B(  5-C , 52-H ) :   0.9070 
B(  6-C ,  7-O ) :   1.2427 B(  6-C ,  8-C ) :   1.1277 B(  8-C ,  9-C ) :   1.2084 
B(  8-C , 13-C ) :   1.2854 B(  9-C , 10-C ) :   1.3132 B(  9-C , 16-O ) :   1.0380 
B( 10-C , 11-C ) :   1.2783 B( 10-C , 14-N ) :   1.2384 B( 11-C , 12-C ) :   1.4277 
B( 11-C , 46-H ) :   0.9048 B( 12-C , 13-C ) :   1.4367 B( 12-C , 47-H ) :   0.9059 
B( 13-C , 48-H ) :   0.9041 B( 14-N , 15-C ) :   1.7134 B( 15-C , 16-O ) :   1.0504 
B( 15-C , 17-C ) :   0.9199 B( 17-C , 18-C ) :   0.9725 B( 17-C , 22-C ) :   0.9611 
B( 17-C , 26-C ) :   0.9998 B( 18-C , 19-C ) :   0.9725 B( 18-C , 30-H ) :   0.9047 
B( 18-C , 31-H ) :   0.9018 B( 19-C , 20-C ) :   0.9541 B( 19-C , 25-C ) :   0.9615 
B( 19-C , 27-C ) :   1.0008 B( 20-C , 21-C ) :   0.9499 B( 20-C , 32-H ) :   0.9123 
B( 20-C , 33-H ) :   0.9140 B( 21-C , 22-C ) :   0.9630 B( 21-C , 23-C ) :   0.8928 
B( 21-C , 28-C ) :   1.0038 B( 22-C , 34-H ) :   0.9020 B( 22-C , 35-H ) :   0.8961 
B( 23-C , 24-N ) :   1.2145 B( 23-C , 29-O ) :   1.9189 B( 24-N , 25-C ) :   0.9286 
B( 24-N , 42-H ) :   0.8043 B( 25-C , 54-H ) :   0.8938 B( 25-C , 55-H ) :   0.8991 
B( 26-C , 43-H ) :   0.9144 B( 26-C , 44-H ) :   0.9163 B( 26-C , 45-H ) :   0.9124 
B( 27-C , 39-H ) :   0.9206 B( 27-C , 40-H ) :   0.9210 B( 27-C , 41-H ) :   0.9211 
B( 28-C , 36-H ) :   0.9140 B( 28-C , 37-H ) :   0.9189 B( 28-C , 38-H ) :   0.9244 


-------
TIMINGS
-------

Total SCF time: 0 days 0 hours 6 min 4 sec 

Total time                  ....     364.506 sec
Sum of individual times     ....     361.849 sec  ( 99.3%)

Fock matrix formation       ....     335.128 sec  ( 91.9%)
  Split-RI-J                ....      33.296 sec  (  9.9% of F)
  Chain of spheres X        ....     239.880 sec  ( 71.6% of F)
  XC integration            ....      27.449 sec  (  8.2% of F)
    Basis function eval.    ....       3.969 sec  ( 14.5% of XC)
    Density eval.           ....      12.158 sec  ( 44.3% of XC)
    XC-Functional eval.     ....       0.399 sec  (  1.5% of XC)
    XC-Potential eval.      ....       8.737 sec  ( 31.8% of XC)
Diagonalization             ....       4.373 sec  (  1.2%)
Density matrix formation    ....       0.333 sec  (  0.1%)
Population analysis         ....       0.140 sec  (  0.0%)
Initial guess               ....       0.168 sec  (  0.0%)
Orbital Transformation      ....       1.124 sec  (  0.3%)
Orbital Orthonormalization  ....       0.000 sec  (  0.0%)
DIIS solution               ....       2.169 sec  (  0.6%)
Grid generation             ....       2.669 sec  (  0.7%)

Maximum memory used throughout the entire SCF-calculation: 175.3 MB


-------------------------------------------------------------------------------
                          DFT DISPERSION CORRECTION                            
                                                                               
                              DFTD3 V3.1  Rev 1                                
                          USING Becke-Johnson damping                          
-------------------------------------------------------------------------------
The PBEh-3c composite method is recognized
Using three-body term ABC
Active option DFTDOPT                   ...         4   

molecular C6(AA) [au] = 32594.952549 


            DFT-D V3
 parameters
 s6 scaling factor         :     1.0000 
 a1 scaling factor         :     0.4860 
 s8 scaling factor         :     0.0000 
 a2 scaling factor         :     4.5000 
 Damping factor alpha9(ATM):    16.0000 
 ad hoc parameters k1-k3   :    16.0000     1.3333    -4.0000 

 Edisp/kcal,au: -30.273214068261  -0.048243432315 
 E6   /kcal   : -30.861598311 
 E8   /kcal   :  -0.000000000 
 E6(ABC)      :   0.588384243 
 % E8         :   0.000000000 
 % E6(ABC)    :  -1.943580361 

-------------------------   ----------------
Dispersion correction           -0.048243432
-------------------------   ----------------

------------------   -----------------
gCP correction             0.099453601
------------------   -----------------

-------------------------   --------------------
FINAL SINGLE POINT ENERGY     -1300.667852641471
-------------------------   --------------------


                            ***************************************
                            *     ORCA property calculations      *
                            ***************************************

                                    ---------------------
                                    Active property flags
                                    ---------------------
   (+) Dipole Moment


------------------------------------------------------------------------------
                       ORCA ELECTRIC PROPERTIES CALCULATION
------------------------------------------------------------------------------

Dipole Moment Calculation                       ... on
Quadrupole Moment Calculation                   ... off
Polarizability Calculation                      ... off
GBWName                                         ... orca.gbw
Electron density                                ... orca.scfp
The origin for moment calculation is the CENTER OF MASS  = ( 0.004086,  0.008282 -0.023522)

-------------
DIPOLE MOMENT
-------------
                                X             Y             Z
Electronic contribution:    -29.44244     -11.09095      -4.37087
Nuclear contribution   :     31.50491      11.06896       5.22209
                        -----------------------------------------
Total Dipole Moment    :      2.06246      -0.02199       0.85123
                        -----------------------------------------
Magnitude (a.u.)       :      2.23133
Magnitude (Debye)      :      5.67158


--------------------
Rotational spectrum 
--------------------
 
Rotational constants in cm-1:     0.008267     0.004709     0.003598 
Rotational constants in MHz :   247.834712   141.181855   107.873955 

 Dipole components along the rotational axes: 
x,y,z [a.u.] :    -2.013020    -0.045863     0.961491 
x,y,z [Debye]:    -5.116691    -0.116574     2.443915 

 


           ************************************************************
           *        Program running with 12 parallel MPI-processes    *
           *              working on a common directory               *
           ************************************************************

-------------------------------------------------------------------------------
                               ORCA SCF HESSIAN
-------------------------------------------------------------------------------

                   --------- SHARK INITIALIZATION DONE ---------

Hessian of the Kohn-Sham DFT energy:
Kohn-Sham wavefunction type                      ... UKS
Hartree-Fock exchange scaling                    ...    0.420
Number of operators                              ...    2
Number of atoms                                  ...   56
Basis set dimensions                             ...  502
Integral neglect threshold                       ... 1.0e-12
Integral primitive cutoff                        ... 1.0e-14

Setting up DFT Hessian calculations              ... 

HESS GRID
---------

General Integration Accuracy     IntAcc      ... 4.388
Radial Grid Type                 RadialGrid  ... OptM3 with GC (2021)
Angular Grid (max. ang.)         AngularGrid ... 4 (Lebedev-302)
Angular grid pruning method      GridPruning ... 4 (adaptive)
Weight generation scheme         WeightScheme... Becke
Basis function cutoff            BFCut       ... 1.0000e-12
Integration weight cutoff        WCut        ... 1.0000e-14
Angular grids for H and He will be reduced by one unit
Partially contracted basis set               ... off
Rotationally invariant grid construction     ... off

Total number of grid points                  ...   259439
Total number of batches                      ...     4078
Average number of points per batch           ...       63
Average number of grid points per atom       ...     4633

Building densities                               ... done   (      0.0 sec)
Calculating rho(r) on the grid                   ... done   (      1.0 sec)
Building xc-kernel on the grid                   ... done   (      0.1 sec)
                                                     done   (      3.2 sec)

Nuclear repulsion Hessian  (SHARK)               ... done   (      0.0 sec)

----------------------------------------------
Forming right-hand sides of CP-SCF equations     ...
----------------------------------------------
One electron integral derivatives  (SHARK)       ... done   (      1.0 sec)
C-PCM contribution to the Fock matrix derivative ... done   (     57.0 sec)
Transforming the overlap derivative matrices     ... done   (     36.1 sec)
Adding tr(S(x)F(y) C-PCM term to the hessian     ... done   (      1.0 sec)
Making the Q(x) pseudodensities                  ... done   (      0.9 sec)
Adding the E*S(x)*S(y) terms to the Hessian      ... done   (      1.0 sec)
Calculating energy weighted overlap derivatives  ... done   (      0.1 sec)
Two electron integral derivatives (SHARK-RI)     ... done   (    192.3 sec)
Exchange-correlation integral derivatives        ... done   (    305.2 sec)
tr(F(y)Q(x)) contribution to the Hessian         ... done   (      2.5 sec)

Response fock operator R(S(x)) (SHARK-RI)        ... 
IBatch  1 (of  2):                                              2186.9 sec
IBatch  2 (of  2):                                              1328.7 sec
                                                 ... done   (   3515.6 sec)
XC Response fock operator R(S(x))                ... done   (    130.7 sec)
tr(F(y)S(x)) contribution to the Hessian         ... done   (      0.2 sec)
Transforming and finalizing RHSs                 ... done   (     10.9 sec)

----------------------------------------------
Solving the CP-SCF equations (RI)                ...
----------------------------------------------
IBatch 1 (of 4)
     CP-SCF ITERATION   0:   3.0519e-01 (  43.7 sec   0/ 43 done)
     CP-SCF ITERATION   1:   1.3585e-01 (  44.5 sec   0/ 43 done)
     CP-SCF ITERATION   2:   9.1721e-02 (  44.9 sec   0/ 43 done)
     CP-SCF ITERATION   3:   4.7975e-02 (  45.0 sec   0/ 43 done)
     CP-SCF ITERATION   4:   3.7234e-02 (  45.2 sec   0/ 43 done)
     CP-SCF ITERATION   5:   2.4738e-02 (  45.5 sec   0/ 43 done)
     CP-SCF ITERATION   6:   1.4847e-02 (  45.6 sec   0/ 43 done)
     CP-SCF ITERATION   7:   1.5777e-02 (  49.1 sec   0/ 43 done)
     CP-SCF ITERATION   8:   9.9910e-03 (  45.5 sec   0/ 43 done)
     CP-SCF ITERATION   9:   5.7648e-03 (  45.6 sec   0/ 43 done)
     CP-SCF ITERATION  10:   3.1454e-03 (  46.2 sec   0/ 43 done)
     CP-SCF ITERATION  11:   2.1247e-03 (  46.1 sec   0/ 43 done)
     CP-SCF ITERATION  12:   1.4212e-03 (  46.7 sec   0/ 43 done)
     CP-SCF ITERATION  13:   7.6475e-04 (  46.0 sec   0/ 43 done)
     CP-SCF ITERATION  14:   3.7389e-04 (  46.1 sec   0/ 43 done)
     CP-SCF ITERATION  15:   1.6240e-04 (  46.1 sec   6/ 43 done)
     CP-SCF ITERATION  16:   1.0088e-04 (  40.3 sec  30/ 43 done)
     CP-SCF ITERATION  17:   5.7407e-05 (  26.6 sec  36/ 43 done)
     CP-SCF ITERATION  18:   3.0282e-05 (  15.7 sec  42/ 43 done)
     CP-SCF ITERATION  19:   1.7528e-05 (   5.2 sec  43/ 43 done)
                    *** THE CP-SCF HAS CONVERGED ***
IBatch 2 (of 4)
     CP-SCF ITERATION   0:   3.9473e-01 (  44.2 sec   0/ 43 done)
     CP-SCF ITERATION   1:   5.5924e-02 (  45.0 sec   0/ 43 done)
     CP-SCF ITERATION   2:   2.7083e-02 (  45.7 sec   0/ 43 done)
     CP-SCF ITERATION   3:   1.1747e-02 (  45.4 sec   0/ 43 done)
     CP-SCF ITERATION   4:   6.4656e-03 (  45.6 sec   0/ 43 done)
     CP-SCF ITERATION   5:   4.5533e-03 (  45.7 sec   0/ 43 done)
     CP-SCF ITERATION   6:   3.2475e-03 (  46.1 sec   0/ 43 done)
     CP-SCF ITERATION   7:   2.5559e-03 (  45.5 sec   7/ 43 done)
     CP-SCF ITERATION   8:   2.0543e-03 (  38.3 sec  16/ 43 done)
     CP-SCF ITERATION   9:   1.3235e-03 (  31.1 sec  18/ 43 done)
     CP-SCF ITERATION  10:   8.3211e-04 (  29.2 sec  25/ 43 done)
     CP-SCF ITERATION  11:   5.7084e-04 (  22.6 sec  31/ 43 done)
     CP-SCF ITERATION  12:   3.6183e-04 (  24.1 sec  34/ 43 done)
     CP-SCF ITERATION  13:   1.9526e-04 (  18.8 sec  34/ 43 done)
     CP-SCF ITERATION  14:   8.9679e-05 (  18.8 sec  37/ 43 done)
     CP-SCF ITERATION  15:   5.2140e-05 (  13.7 sec  41/ 43 done)
     CP-SCF ITERATION  16:   2.6567e-05 (   6.5 sec  43/ 43 done)
                    *** THE CP-SCF HAS CONVERGED ***
IBatch 3 (of 4)
     CP-SCF ITERATION   0:   2.2528e-01 (  42.9 sec   0/ 43 done)
     CP-SCF ITERATION   1:   4.2587e-02 (  44.4 sec   0/ 43 done)
     CP-SCF ITERATION   2:   1.4560e-02 (  44.9 sec   0/ 43 done)
     CP-SCF ITERATION   3:   4.7970e-03 (  44.4 sec   0/ 43 done)
     CP-SCF ITERATION   4:   1.9165e-03 (  44.9 sec   0/ 43 done)
     CP-SCF ITERATION   5:   6.3264e-04 (  45.1 sec   0/ 43 done)
     CP-SCF ITERATION   6:   3.4485e-04 (  45.4 sec  10/ 43 done)
     CP-SCF ITERATION   7:   2.0301e-04 (  35.9 sec  33/ 43 done)
     CP-SCF ITERATION   8:   1.4500e-04 (  20.5 sec  37/ 43 done)
     CP-SCF ITERATION   9:   8.3260e-05 (  13.5 sec  39/ 43 done)
     CP-SCF ITERATION  10:   5.4077e-05 (   9.9 sec  41/ 43 done)
     CP-SCF ITERATION  11:   3.6656e-05 (   6.4 sec  42/ 43 done)
     CP-SCF ITERATION  12:   2.0817e-05 (   5.2 sec  43/ 43 done)
                    *** THE CP-SCF HAS CONVERGED ***
IBatch 4 (of 4)
     CP-SCF ITERATION   0:   1.8391e-01 (  39.1 sec   0/ 39 done)
     CP-SCF ITERATION   1:   2.6628e-02 (  40.5 sec   0/ 39 done)
     CP-SCF ITERATION   2:   9.8165e-03 (  40.7 sec   0/ 39 done)
     CP-SCF ITERATION   3:   3.7192e-03 (  41.0 sec   0/ 39 done)
     CP-SCF ITERATION   4:   3.2264e-03 (  40.9 sec   0/ 39 done)
     CP-SCF ITERATION   5:   3.3323e-03 (  40.9 sec   0/ 39 done)
     CP-SCF ITERATION   6:   2.0123e-03 (  41.0 sec   3/ 39 done)
     CP-SCF ITERATION   7:   1.2707e-03 (  38.2 sec  10/ 39 done)
     CP-SCF ITERATION   8:   6.9164e-04 (  32.4 sec  14/ 39 done)
     CP-SCF ITERATION   9:   3.7539e-04 (  29.6 sec  14/ 39 done)
     CP-SCF ITERATION  10:   1.9926e-04 (  28.9 sec  18/ 39 done)
     CP-SCF ITERATION  11:   1.0645e-04 (  25.5 sec  22/ 39 done)
     CP-SCF ITERATION  12:   7.0147e-05 (  22.2 sec  28/ 39 done)
     CP-SCF ITERATION  13:   4.2852e-05 (  22.4 sec  34/ 39 done)
     CP-SCF ITERATION  14:   1.9579e-05 (  12.0 sec  39/ 39 done)
                    *** THE CP-SCF HAS CONVERGED ***

                                                 ... done   (   2287.7 sec)
Forming perturbed density Hessian contributions  ... done   (      1.6 sec)
Calculating [Q*(d^2 A/dXdY)*Q  ] C-PCM term      ... done   (      0.0 sec)
Calculating [d^2(V_N)/(dXdY)*Q ] C-PCM term      ... done   (      0.0 sec)
Calculating [d^2(V_el)/(dXdY)*Q] C-PCM term      ... done   (      2.3 sec)
Calculating C-PCM term that depends on dQ/dX     ... done   (      1.3 sec)
2nd integral derivative contribs (SHARK-RI)      ... done   (    355.2 sec)
Exchange-correlation Hessian                     ... done   (     94.5 sec)
Dispersion correction in the Hessian             ... done   (      2.2 sec)
gCP correction in the Hessian                    ... done   (      1.1 sec)
Dipole derivatives                               ... (center of mass:  0.004086,  0.008282 -0.023522)done   (      0.2 sec)

Total SCF Hessian time: 0 days 1 hours 57 min 10 sec 

Writing the Hessian file to the disk             ... done


Maximum memory used throughout the entire SCFHESS-calculation: 913.9 MB

-----------------------
VIBRATIONAL FREQUENCIES
-----------------------

Scaling factor for frequencies =  1.000000000  (already applied!)

   0:         0.00 cm**-1
   1:         0.00 cm**-1
   2:         0.00 cm**-1
   3:         0.00 cm**-1
   4:         0.00 cm**-1
   5:         0.00 cm**-1
   6:        27.57 cm**-1
   7:        37.30 cm**-1
   8:        42.34 cm**-1
   9:        61.53 cm**-1
  10:        68.03 cm**-1
  11:        85.19 cm**-1
  12:       101.95 cm**-1
  13:       117.99 cm**-1
  14:       137.83 cm**-1
  15:       167.07 cm**-1
  16:       176.60 cm**-1
  17:       204.00 cm**-1
  18:       221.99 cm**-1
  19:       241.36 cm**-1
  20:       246.12 cm**-1
  21:       251.49 cm**-1
  22:       255.02 cm**-1
  23:       261.95 cm**-1
  24:       268.46 cm**-1
  25:       275.98 cm**-1
  26:       290.50 cm**-1
  27:       300.11 cm**-1
  28:       309.17 cm**-1
  29:       317.67 cm**-1
  30:       322.34 cm**-1
  31:       339.77 cm**-1
  32:       371.33 cm**-1
  33:       381.76 cm**-1
  34:       394.51 cm**-1
  35:       429.06 cm**-1
  36:       431.80 cm**-1
  37:       447.01 cm**-1
  38:       468.71 cm**-1
  39:       475.41 cm**-1
  40:       489.82 cm**-1
  41:       512.69 cm**-1
  42:       523.04 cm**-1
  43:       550.36 cm**-1
  44:       568.34 cm**-1
  45:       572.90 cm**-1
  46:       597.51 cm**-1
  47:       607.65 cm**-1
  48:       625.05 cm**-1
  49:       633.72 cm**-1
  50:       640.86 cm**-1
  51:       659.88 cm**-1
  52:       669.46 cm**-1
  53:       690.18 cm**-1
  54:       725.69 cm**-1
  55:       739.65 cm**-1
  56:       769.96 cm**-1
  57:       772.03 cm**-1
  58:       798.35 cm**-1
  59:       800.29 cm**-1
  60:       815.26 cm**-1
  61:       830.46 cm**-1
  62:       858.05 cm**-1
  63:       875.39 cm**-1
  64:       893.21 cm**-1
  65:       908.99 cm**-1
  66:       914.39 cm**-1
  67:       919.17 cm**-1
  68:       922.87 cm**-1
  69:       934.94 cm**-1
  70:       950.53 cm**-1
  71:       969.41 cm**-1
  72:       972.08 cm**-1
  73:       975.91 cm**-1
  74:      1014.57 cm**-1
  75:      1017.48 cm**-1
  76:      1027.98 cm**-1
  77:      1028.72 cm**-1
  78:      1037.75 cm**-1
  79:      1042.89 cm**-1
  80:      1047.57 cm**-1
  81:      1052.30 cm**-1
  82:      1056.57 cm**-1
  83:      1074.54 cm**-1
  84:      1093.38 cm**-1
  85:      1110.37 cm**-1
  86:      1113.90 cm**-1
  87:      1123.07 cm**-1
  88:      1141.35 cm**-1
  89:      1142.38 cm**-1
  90:      1151.55 cm**-1
  91:      1163.03 cm**-1
  92:      1197.11 cm**-1
  93:      1201.56 cm**-1
  94:      1204.19 cm**-1
  95:      1233.07 cm**-1
  96:      1236.83 cm**-1
  97:      1240.79 cm**-1
  98:      1269.62 cm**-1
  99:      1271.85 cm**-1
 100:      1282.89 cm**-1
 101:      1295.38 cm**-1
 102:      1307.37 cm**-1
 103:      1331.53 cm**-1
 104:      1340.14 cm**-1
 105:      1349.11 cm**-1
 106:      1351.88 cm**-1
 107:      1366.53 cm**-1
 108:      1374.88 cm**-1
 109:      1385.56 cm**-1
 110:      1399.45 cm**-1
 111:      1406.93 cm**-1
 112:      1411.52 cm**-1
 113:      1425.77 cm**-1
 114:      1430.89 cm**-1
 115:      1443.08 cm**-1
 116:      1454.23 cm**-1
 117:      1454.59 cm**-1
 118:      1457.48 cm**-1
 119:      1461.32 cm**-1
 120:      1469.07 cm**-1
 121:      1501.98 cm**-1
 122:      1515.98 cm**-1
 123:      1523.42 cm**-1
 124:      1524.83 cm**-1
 125:      1532.30 cm**-1
 126:      1534.07 cm**-1
 127:      1534.30 cm**-1
 128:      1535.60 cm**-1
 129:      1535.93 cm**-1
 130:      1538.29 cm**-1
 131:      1539.40 cm**-1
 132:      1549.58 cm**-1
 133:      1554.90 cm**-1
 134:      1563.77 cm**-1
 135:      1584.98 cm**-1
 136:      1657.29 cm**-1
 137:      1665.54 cm**-1
 138:      1669.07 cm**-1
 139:      1687.61 cm**-1
 140:      1707.25 cm**-1
 141:      1806.44 cm**-1
 142:      3087.40 cm**-1
 143:      3091.19 cm**-1
 144:      3102.90 cm**-1
 145:      3107.19 cm**-1
 146:      3108.69 cm**-1
 147:      3115.69 cm**-1
 148:      3118.73 cm**-1
 149:      3139.89 cm**-1
 150:      3163.88 cm**-1
 151:      3166.49 cm**-1
 152:      3167.29 cm**-1
 153:      3188.40 cm**-1
 154:      3195.32 cm**-1
 155:      3196.34 cm**-1
 156:      3204.64 cm**-1
 157:      3207.07 cm**-1
 158:      3216.15 cm**-1
 159:      3270.53 cm**-1
 160:      3275.36 cm**-1
 161:      3278.02 cm**-1
 162:      3284.74 cm**-1
 163:      3287.16 cm**-1
 164:      3292.40 cm**-1
 165:      3300.11 cm**-1
 166:      3302.16 cm**-1
 167:      3660.32 cm**-1


------------
NORMAL MODES
------------

These modes are the Cartesian displacements weighted by the diagonal matrix
M(i,i)=1/sqrt(m[i]) where m[i] is the mass of the displaced atom
Thus, these vectors are normalized but *not* orthogonal

                  0          1          2          3          4          5    
      0       0.000000   0.000000   0.000000   0.000000   0.000000   0.000000
      1       0.000000   0.000000   0.000000   0.000000   0.000000   0.000000
      2       0.000000   0.000000   0.000000   0.000000   0.000000   0.000000
      3       0.000000   0.000000   0.000000   0.000000   0.000000   0.000000
      4       0.000000   0.000000   0.000000   0.000000   0.000000   0.000000
      5       0.000000   0.000000   0.000000   0.000000   0.000000   0.000000
      6       0.000000   0.000000   0.000000   0.000000   0.000000   0.000000
      7       0.000000   0.000000   0.000000   0.000000   0.000000   0.000000
      8       0.000000   0.000000   0.000000   0.000000   0.000000   0.000000
      9       0.000000   0.000000   0.000000   0.000000   0.000000   0.000000
     10       0.000000   0.000000   0.000000   0.000000   0.000000   0.000000
     11       0.000000   0.000000   0.000000   0.000000   0.000000   0.000000
     12       0.000000   0.000000   0.000000   0.000000   0.000000   0.000000
     13       0.000000   0.000000   0.000000   0.000000   0.000000   0.000000
     14       0.000000   0.000000   0.000000   0.000000   0.000000   0.000000
     15       0.000000   0.000000   0.000000   0.000000   0.000000   0.000000
     16       0.000000   0.000000   0.000000   0.000000   0.000000   0.000000
     17       0.000000   0.000000   0.000000   0.000000   0.000000   0.000000
     18       0.000000   0.000000   0.000000   0.000000   0.000000   0.000000
     19       0.000000   0.000000   0.000000   0.000000   0.000000   0.000000
     20       0.000000   0.000000   0.000000   0.000000   0.000000   0.000000
     21       0.000000   0.000000   0.000000   0.000000   0.000000   0.000000
     22       0.000000   0.000000   0.000000   0.000000   0.000000   0.000000
     23       0.000000   0.000000   0.000000   0.000000   0.000000   0.000000
     24       0.000000   0.000000   0.000000   0.000000   0.000000   0.000000
     25       0.000000   0.000000   0.000000   0.000000   0.000000   0.000000
     26       0.000000   0.000000   0.000000   0.000000   0.000000   0.000000
     27       0.000000   0.000000   0.000000   0.000000   0.000000   0.000000
     28       0.000000   0.000000   0.000000   0.000000   0.000000   0.000000
     29       0.000000   0.000000   0.000000   0.000000   0.000000   0.000000
     30       0.000000   0.000000   0.000000   0.000000   0.000000   0.000000
     31       0.000000   0.000000   0.000000   0.000000   0.000000   0.000000
     32       0.000000   0.000000   0.000000   0.000000   0.000000   0.000000
     33       0.000000   0.000000   0.000000   0.000000   0.000000   0.000000
     34       0.000000   0.000000   0.000000   0.000000   0.000000   0.000000
     35       0.000000   0.000000   0.000000   0.000000   0.000000   0.000000
     36       0.000000   0.000000   0.000000   0.000000   0.000000   0.000000
     37       0.000000   0.000000   0.000000   0.000000   0.000000   0.000000
     38       0.000000   0.000000   0.000000   0.000000   0.000000   0.000000
     39       0.000000   0.000000   0.000000   0.000000   0.000000   0.000000
     40       0.000000   0.000000   0.000000   0.000000   0.000000   0.000000
     41       0.000000   0.000000   0.000000   0.000000   0.000000   0.000000
     42       0.000000   0.000000   0.000000   0.000000   0.000000   0.000000
     43       0.000000   0.000000   0.000000   0.000000   0.000000   0.000000
     44       0.000000   0.000000   0.000000   0.000000   0.000000   0.000000
     45       0.000000   0.000000   0.000000   0.000000   0.000000   0.000000
     46       0.000000   0.000000   0.000000   0.000000   0.000000   0.000000
     47       0.000000   0.000000   0.000000   0.000000   0.000000   0.000000
     48       0.000000   0.000000   0.000000   0.000000   0.000000   0.000000
     49       0.000000   0.000000   0.000000   0.000000   0.000000   0.000000
     50       0.000000   0.000000   0.000000   0.000000   0.000000   0.000000
     51       0.000000   0.000000   0.000000   0.000000   0.000000   0.000000
     52       0.000000   0.000000   0.000000   0.000000   0.000000   0.000000
     53       0.000000   0.000000   0.000000   0.000000   0.000000   0.000000
     54       0.000000   0.000000   0.000000   0.000000   0.000000   0.000000
     55       0.000000   0.000000   0.000000   0.000000   0.000000   0.000000
     56       0.000000   0.000000   0.000000   0.000000   0.000000   0.000000
     57       0.000000   0.000000   0.000000   0.000000   0.000000   0.000000
     58       0.000000   0.000000   0.000000   0.000000   0.000000   0.000000
     59       0.000000   0.000000   0.000000   0.000000   0.000000   0.000000
     60       0.000000   0.000000   0.000000   0.000000   0.000000   0.000000
     61       0.000000   0.000000   0.000000   0.000000   0.000000   0.000000
     62       0.000000   0.000000   0.000000   0.000000   0.000000   0.000000
     63       0.000000   0.000000   0.000000   0.000000   0.000000   0.000000
     64       0.000000   0.000000   0.000000   0.000000   0.000000   0.000000
     65       0.000000   0.000000   0.000000   0.000000   0.000000   0.000000
     66       0.000000   0.000000   0.000000   0.000000   0.000000   0.000000
     67       0.000000   0.000000   0.000000   0.000000   0.000000   0.000000
     68       0.000000   0.000000   0.000000   0.000000   0.000000   0.000000
     69       0.000000   0.000000   0.000000   0.000000   0.000000   0.000000
     70       0.000000   0.000000   0.000000   0.000000   0.000000   0.000000
     71       0.000000   0.000000   0.000000   0.000000   0.000000   0.000000
     72       0.000000   0.000000   0.000000   0.000000   0.000000   0.000000
     73       0.000000   0.000000   0.000000   0.000000   0.000000   0.000000
     74       0.000000   0.000000   0.000000   0.000000   0.000000   0.000000
     75       0.000000   0.000000   0.000000   0.000000   0.000000   0.000000
     76       0.000000   0.000000   0.000000   0.000000   0.000000   0.000000
     77       0.000000   0.000000   0.000000   0.000000   0.000000   0.000000
     78       0.000000   0.000000   0.000000   0.000000   0.000000   0.000000
     79       0.000000   0.000000   0.000000   0.000000   0.000000   0.000000
     80       0.000000   0.000000   0.000000   0.000000   0.000000   0.000000
     81       0.000000   0.000000   0.000000   0.000000   0.000000   0.000000
     82       0.000000   0.000000   0.000000   0.000000   0.000000   0.000000
     83       0.000000   0.000000   0.000000   0.000000   0.000000   0.000000
     84       0.000000   0.000000   0.000000   0.000000   0.000000   0.000000
     85       0.000000   0.000000   0.000000   0.000000   0.000000   0.000000
     86       0.000000   0.000000   0.000000   0.000000   0.000000   0.000000
     87       0.000000   0.000000   0.000000   0.000000   0.000000   0.000000
     88       0.000000   0.000000   0.000000   0.000000   0.000000   0.000000
     89       0.000000   0.000000   0.000000   0.000000   0.000000   0.000000
     90       0.000000   0.000000   0.000000   0.000000   0.000000   0.000000
     91       0.000000   0.000000   0.000000   0.000000   0.000000   0.000000
     92       0.000000   0.000000   0.000000   0.000000   0.000000   0.000000
     93       0.000000   0.000000   0.000000   0.000000   0.000000   0.000000
     94       0.000000   0.000000   0.000000   0.000000   0.000000   0.000000
     95       0.000000   0.000000   0.000000   0.000000   0.000000   0.000000
     96       0.000000   0.000000   0.000000   0.000000   0.000000   0.000000
     97       0.000000   0.000000   0.000000   0.000000   0.000000   0.000000
     98       0.000000   0.000000   0.000000   0.000000   0.000000   0.000000
     99       0.000000   0.000000   0.000000   0.000000   0.000000   0.000000
    100       0.000000   0.000000   0.000000   0.000000   0.000000   0.000000
    101       0.000000   0.000000   0.000000   0.000000   0.000000   0.000000
    102       0.000000   0.000000   0.000000   0.000000   0.000000   0.000000
    103       0.000000   0.000000   0.000000   0.000000   0.000000   0.000000
    104       0.000000   0.000000   0.000000   0.000000   0.000000   0.000000
    105       0.000000   0.000000   0.000000   0.000000   0.000000   0.000000
    106       0.000000   0.000000   0.000000   0.000000   0.000000   0.000000
    107       0.000000   0.000000   0.000000   0.000000   0.000000   0.000000
    108       0.000000   0.000000   0.000000   0.000000   0.000000   0.000000
    109       0.000000   0.000000   0.000000   0.000000   0.000000   0.000000
    110       0.000000   0.000000   0.000000   0.000000   0.000000   0.000000
    111       0.000000   0.000000   0.000000   0.000000   0.000000   0.000000
    112       0.000000   0.000000   0.000000   0.000000   0.000000   0.000000
    113       0.000000   0.000000   0.000000   0.000000   0.000000   0.000000
    114       0.000000   0.000000   0.000000   0.000000   0.000000   0.000000
    115       0.000000   0.000000   0.000000   0.000000   0.000000   0.000000
    116       0.000000   0.000000   0.000000   0.000000   0.000000   0.000000
    117       0.000000   0.000000   0.000000   0.000000   0.000000   0.000000
    118       0.000000   0.000000   0.000000   0.000000   0.000000   0.000000
    119       0.000000   0.000000   0.000000   0.000000   0.000000   0.000000
    120       0.000000   0.000000   0.000000   0.000000   0.000000   0.000000
    121       0.000000   0.000000   0.000000   0.000000   0.000000   0.000000
    122       0.000000   0.000000   0.000000   0.000000   0.000000   0.000000
    123       0.000000   0.000000   0.000000   0.000000   0.000000   0.000000
    124       0.000000   0.000000   0.000000   0.000000   0.000000   0.000000
    125       0.000000   0.000000   0.000000   0.000000   0.000000   0.000000
    126       0.000000   0.000000   0.000000   0.000000   0.000000   0.000000
    127       0.000000   0.000000   0.000000   0.000000   0.000000   0.000000
    128       0.000000   0.000000   0.000000   0.000000   0.000000   0.000000
    129       0.000000   0.000000   0.000000   0.000000   0.000000   0.000000
    130       0.000000   0.000000   0.000000   0.000000   0.000000   0.000000
    131       0.000000   0.000000   0.000000   0.000000   0.000000   0.000000
    132       0.000000   0.000000   0.000000   0.000000   0.000000   0.000000
    133       0.000000   0.000000   0.000000   0.000000   0.000000   0.000000
    134       0.000000   0.000000   0.000000   0.000000   0.000000   0.000000
    135       0.000000   0.000000   0.000000   0.000000   0.000000   0.000000
    136       0.000000   0.000000   0.000000   0.000000   0.000000   0.000000
    137       0.000000   0.000000   0.000000   0.000000   0.000000   0.000000
    138       0.000000   0.000000   0.000000   0.000000   0.000000   0.000000
    139       0.000000   0.000000   0.000000   0.000000   0.000000   0.000000
    140       0.000000   0.000000   0.000000   0.000000   0.000000   0.000000
    141       0.000000   0.000000   0.000000   0.000000   0.000000   0.000000
    142       0.000000   0.000000   0.000000   0.000000   0.000000   0.000000
    143       0.000000   0.000000   0.000000   0.000000   0.000000   0.000000
    144       0.000000   0.000000   0.000000   0.000000   0.000000   0.000000
    145       0.000000   0.000000   0.000000   0.000000   0.000000   0.000000
    146       0.000000   0.000000   0.000000   0.000000   0.000000   0.000000
    147       0.000000   0.000000   0.000000   0.000000   0.000000   0.000000
    148       0.000000   0.000000   0.000000   0.000000   0.000000   0.000000
    149       0.000000   0.000000   0.000000   0.000000   0.000000   0.000000
    150       0.000000   0.000000   0.000000   0.000000   0.000000   0.000000
    151       0.000000   0.000000   0.000000   0.000000   0.000000   0.000000
    152       0.000000   0.000000   0.000000   0.000000   0.000000   0.000000
    153       0.000000   0.000000   0.000000   0.000000   0.000000   0.000000
    154       0.000000   0.000000   0.000000   0.000000   0.000000   0.000000
    155       0.000000   0.000000   0.000000   0.000000   0.000000   0.000000
    156       0.000000   0.000000   0.000000   0.000000   0.000000   0.000000
    157       0.000000   0.000000   0.000000   0.000000   0.000000   0.000000
    158       0.000000   0.000000   0.000000   0.000000   0.000000   0.000000
    159       0.000000   0.000000   0.000000   0.000000   0.000000   0.000000
    160       0.000000   0.000000   0.000000   0.000000   0.000000   0.000000
    161       0.000000   0.000000   0.000000   0.000000   0.000000   0.000000
    162       0.000000   0.000000   0.000000   0.000000   0.000000   0.000000
    163       0.000000   0.000000   0.000000   0.000000   0.000000   0.000000
    164       0.000000   0.000000   0.000000   0.000000   0.000000   0.000000
    165       0.000000   0.000000   0.000000   0.000000   0.000000   0.000000
    166       0.000000   0.000000   0.000000   0.000000   0.000000   0.000000
    167       0.000000   0.000000   0.000000   0.000000   0.000000   0.000000
                  6          7          8          9         10         11    
      0       0.062906   0.013445   0.179527   0.085941  -0.047991   0.107590
      1      -0.069706   0.017795   0.012073   0.050278   0.029533  -0.042758
      2       0.080849   0.089925   0.064540  -0.007402  -0.034601   0.157152
      3       0.028228  -0.023768   0.055741   0.065629   0.008431   0.004124
      4      -0.005352  -0.004236  -0.024987   0.034242   0.045250   0.019990
      5      -0.009968   0.073541  -0.017411  -0.011955   0.004256  -0.000041
      6       0.021414  -0.041391   0.007201   0.052484   0.035441  -0.156399
      7       0.043104  -0.024247  -0.076081   0.017826   0.065500   0.076451
      8       0.024748   0.033033  -0.114502  -0.039666   0.054581  -0.147050
      9       0.055475  -0.022366   0.085074   0.053214   0.001265  -0.241784
     10       0.031923  -0.026311  -0.085498   0.019613   0.070137   0.091859
     11       0.149340   0.008845  -0.132726  -0.073415   0.064570  -0.184456
     12       0.094807   0.015282   0.211048   0.071975  -0.058263  -0.158928
     13      -0.030917  -0.005128  -0.048093   0.036707   0.054871   0.036776
     14       0.244670   0.025694  -0.048808  -0.072082   0.022255  -0.053465
     15       0.098056   0.032829   0.258726   0.090661  -0.082688   0.029469
     16      -0.078615   0.015983   0.002313   0.050990   0.034060  -0.030883
     17       0.210122   0.065683   0.052167  -0.036092  -0.026636   0.135580
     18       0.003538  -0.030707  -0.008794   0.058211   0.007197   0.026192
     19      -0.005567   0.000101  -0.022033   0.036290   0.042509   0.010294
     20      -0.128786   0.100699   0.008094  -0.004507  -0.019099  -0.023099
     21      -0.033048  -0.005433  -0.022855   0.063100  -0.020857   0.019341
     22       0.050512  -0.032052   0.043241   0.030230   0.090296   0.034247
     23      -0.295026   0.220418   0.033404   0.016091  -0.117590  -0.026777
     24       0.006679  -0.033245  -0.039274   0.051276  -0.015247   0.022230
     25      -0.004095   0.009660  -0.046476   0.032794   0.015973   0.021105
     26      -0.064271   0.011780   0.018351  -0.040077   0.026389  -0.042395
     27      -0.000929  -0.028452  -0.032295   0.039909  -0.006275   0.027767
     28       0.006531   0.016644  -0.041169   0.003575  -0.020333   0.026857
     29      -0.018918  -0.024863  -0.017131   0.014501   0.003378  -0.064759
     30       0.003019  -0.009082  -0.031395   0.034643  -0.034840   0.012434
     31       0.004961   0.040872  -0.039619  -0.000123  -0.046257   0.010010
     32       0.049993  -0.112321  -0.009319   0.003349   0.010048  -0.008034
     33       0.021692  -0.000955  -0.043629   0.038833  -0.081970   0.003509
     34      -0.010621   0.059590  -0.051114   0.028429  -0.050197  -0.003438
     35       0.074982  -0.176436   0.035058  -0.086773   0.069391   0.038847
     36       0.033370  -0.009053  -0.053871   0.051673  -0.094576   0.004305
     37      -0.020578   0.052625  -0.060250   0.061469  -0.022103  -0.001636
     38       0.023972  -0.138606   0.078809  -0.157856   0.110610   0.034220
     39       0.027527  -0.027731  -0.053751   0.055073  -0.058823   0.013508
     40      -0.019218   0.028653  -0.058970   0.062664   0.009522   0.009013
     41      -0.046236  -0.043464   0.071417  -0.130448   0.081795  -0.003133
     42      -0.010538  -0.007239  -0.026458   0.023424  -0.009666   0.006688
     43       0.022981   0.043421  -0.026742  -0.026646  -0.066254   0.001001
     44       0.072770  -0.117011  -0.032030   0.067509  -0.035374   0.015589
     45      -0.021042  -0.027035  -0.030854   0.023346   0.024497   0.019146
     46       0.034942   0.022050  -0.023885  -0.033644  -0.058990   0.012198
     47       0.016409  -0.038118  -0.043799   0.096021  -0.047834  -0.025902
     48      -0.016631  -0.041192  -0.032050   0.030051   0.032085   0.033426
     49       0.025595   0.003010  -0.030764  -0.020820  -0.030412   0.034695
     50      -0.037682   0.019020  -0.044594   0.079448  -0.035299  -0.087786
     51      -0.035128  -0.045851  -0.051739   0.022722   0.028189   0.020561
     52       0.064279   0.031027  -0.016734  -0.023507  -0.069840  -0.009267
     53      -0.006528  -0.022595  -0.020508   0.077197  -0.034262   0.005120
     54      -0.031598  -0.036478  -0.039546   0.031768   0.045758   0.017465
     55       0.063427   0.034292   0.014388   0.018746  -0.024614  -0.020291
     56       0.028590   0.043863  -0.004277   0.020778  -0.044011   0.009759
     57      -0.025122   0.035468  -0.020638  -0.034666   0.076525   0.022594
     58       0.005581   0.021188   0.061221   0.027137   0.070096  -0.023140
     59       0.019904   0.076672   0.016234  -0.012299  -0.009034   0.011490
     60      -0.024317   0.013114  -0.041151  -0.108302  -0.011339   0.028087
     61      -0.008140   0.009234   0.067582   0.017246   0.071243  -0.022910
     62      -0.043999   0.028353   0.051207  -0.040305   0.020310   0.008432
     63      -0.023970   0.006743  -0.046533  -0.129240  -0.035431   0.028818
     64      -0.012854  -0.031684   0.044959  -0.041904  -0.017307  -0.015931
     65      -0.070381  -0.052307   0.030660   0.019177   0.007944   0.020531
     66      -0.032703  -0.035743  -0.072443  -0.042292  -0.015641   0.044625
     67       0.041770   0.015604  -0.007049  -0.033960  -0.058702  -0.001026
     68      -0.064858  -0.066764   0.008562   0.064746   0.008795   0.029708
     69      -0.018824   0.059548  -0.003355  -0.132758   0.020442   0.002905
     70      -0.057125  -0.097240   0.062899  -0.091956  -0.059959  -0.024957
     71      -0.039909  -0.040061  -0.012262   0.056651   0.000293   0.044247
     72      -0.014587   0.152382   0.004829  -0.097781   0.127570   0.018620
     73      -0.064500  -0.061188   0.064506  -0.081638  -0.013226  -0.014779
     74       0.012273  -0.040510  -0.010374   0.069709  -0.044192   0.017060
     75      -0.018271   0.129536   0.009762  -0.053410   0.158582   0.019603
     76      -0.044003  -0.024477   0.076088  -0.023939   0.055259  -0.018466
     77       0.047376   0.056972  -0.008462   0.030656  -0.039539   0.010103
     78      -0.053744  -0.098813  -0.076616   0.080991   0.036826   0.003244
     79       0.123860   0.070418  -0.052911  -0.028638  -0.131588  -0.040186
     80      -0.012786  -0.035548  -0.024034   0.088947  -0.029400   0.001513
     81      -0.025593   0.040264  -0.014676  -0.009742   0.104755   0.019706
     82       0.011620   0.065411   0.085956   0.095634   0.174498  -0.032446
     83       0.046204   0.179086   0.030125  -0.067972   0.027021   0.014296
     84      -0.019655  -0.014473  -0.065605  -0.206309  -0.126243   0.026614
     85      -0.026698  -0.049503   0.053881  -0.052396  -0.022101  -0.020096
     86      -0.132779  -0.128107   0.075623  -0.007133   0.009743   0.003611
     87      -0.018597   0.023359   0.022058  -0.154774  -0.025493  -0.030462
     88      -0.083309  -0.171011   0.069958  -0.136631  -0.131028  -0.039237
     89      -0.059667  -0.037448  -0.047069   0.060596   0.022584   0.088500
     90      -0.038802  -0.075844  -0.063475   0.048127   0.013899   0.017906
     91       0.101151   0.045269   0.005206   0.043410  -0.056400  -0.026026
     92       0.009925   0.067533   0.020428  -0.008050   0.001306   0.013280
     93      -0.028435  -0.041483  -0.024978   0.073989   0.068244   0.008282
     94       0.073985   0.037014   0.008906   0.021342  -0.037955  -0.021016
     95       0.077179   0.058436  -0.031429   0.027745  -0.107450   0.007394
     96      -0.029082  -0.039351  -0.067880  -0.094571  -0.060020   0.037537
     97       0.025547   0.046644   0.056286   0.053799   0.086762  -0.022650
     98      -0.066196   0.033784   0.076748  -0.076492   0.039687   0.002169
     99      -0.019296   0.052786  -0.024846  -0.159822  -0.008156   0.021365
    100      -0.047684  -0.007130   0.100457   0.015930   0.120021  -0.028972
    101      -0.050598   0.046531   0.068018  -0.069238   0.033645   0.003299
    102      -0.037760  -0.063201  -0.104672  -0.010111  -0.023628   0.070970
    103       0.070608   0.041482  -0.011941  -0.012162  -0.061337  -0.019471
    104      -0.087941  -0.071711   0.035296   0.022570   0.016734   0.028606
    105      -0.032749  -0.036796  -0.079030  -0.050611  -0.023761   0.051373
    106       0.039476   0.006678  -0.030374  -0.055574  -0.084381   0.022848
    107      -0.084579  -0.111840  -0.007610   0.125028   0.028168   0.046741
    108      -0.018438  -0.022039  -0.071303  -0.220831  -0.148123   0.024540
    109      -0.024522  -0.073985   0.036813  -0.093246  -0.086175  -0.024381
    110      -0.154127  -0.186014   0.067553   0.044071   0.008377   0.004273
    111      -0.022958  -0.056811  -0.090222  -0.187814  -0.164373   0.029374
    112       0.003651   0.000101   0.039369  -0.015481   0.010495  -0.010020
    113      -0.153737  -0.135499   0.104668  -0.048962   0.012388  -0.006139
    114      -0.013350   0.018897  -0.050649  -0.269747  -0.137186   0.021482
    115      -0.068509  -0.087749   0.093085  -0.053420   0.007969  -0.031399
    116      -0.139159  -0.121377   0.091240  -0.036403   0.011348  -0.001367
    117      -0.020556   0.089322  -0.004194  -0.061897   0.113242   0.023145
    118      -0.026205   0.054111   0.117764   0.101762   0.231761  -0.037016
    119       0.039392   0.206535   0.044951  -0.098658   0.047284   0.015210
    120      -0.030633  -0.025264  -0.038354   0.004862   0.041801   0.021534
    121       0.047040   0.103734   0.075959   0.136378   0.198063  -0.035227
    122       0.027670   0.193863   0.049945  -0.101149   0.049231   0.014907
    123      -0.025967   0.059992   0.003203   0.047783   0.181511   0.011903
    124       0.018892   0.072728   0.083561   0.103110   0.177887  -0.032894
    125       0.092059   0.215944   0.006566  -0.048296   0.011828   0.015220
    126      -0.011545   0.178898   0.034646  -0.096266   0.160340  -0.000674
    127      -0.094885  -0.108898   0.077241  -0.107728  -0.038102  -0.022129
    128       0.033277  -0.023080  -0.042080   0.088504  -0.049051   0.036933
    129      -0.058199  -0.102089  -0.085847   0.072199   0.024345   0.001599
    130       0.125669   0.081127  -0.074160  -0.070245  -0.175740  -0.041956
    131      -0.041498  -0.078526  -0.031930   0.127128  -0.007775  -0.003380
    132      -0.054535  -0.119130  -0.065889   0.139608   0.078076  -0.004681
    133       0.142410   0.081489  -0.060483  -0.023464  -0.143979  -0.050046
    134       0.028634  -0.006764  -0.042827   0.089790  -0.064447  -0.019287
    135      -0.064140  -0.112494  -0.096172   0.073991   0.016288  -0.001756
    136       0.148617   0.079402  -0.051007   0.002653  -0.122912  -0.052593
    137      -0.030266  -0.028749  -0.000058   0.058547  -0.012758   0.024358
    138       0.025710   0.010493  -0.047598   0.032415  -0.108706  -0.004931
    139      -0.011940   0.075415  -0.054865   0.024733  -0.073289  -0.014318
    140       0.128269  -0.249753   0.040837  -0.105355   0.083077   0.084225
    141       0.047772  -0.001199  -0.062131   0.058289  -0.132120  -0.003592
    142      -0.031605   0.065109  -0.071696   0.085821  -0.024796  -0.010869
    143       0.038752  -0.182983   0.120584  -0.234808   0.160820   0.069292
    144       0.038081  -0.034266  -0.062323   0.064282  -0.067607   0.010075
    145      -0.031427   0.026440  -0.067983   0.089453   0.026841   0.006683
    146      -0.080955  -0.016006   0.110215  -0.183324   0.105099   0.011171
    147      -0.005392  -0.069151  -0.086044   0.038607   0.080146  -0.213895
    148       0.089482  -0.039758  -0.110370   0.002406   0.080812   0.103605
    149      -0.037471   0.021353  -0.167056  -0.037915   0.081370  -0.221267
    150       0.050303  -0.037008   0.048542   0.037200   0.018373  -0.369040
    151       0.073347  -0.043451  -0.123738   0.007564   0.087232   0.146687
    152       0.173948  -0.023068  -0.206610  -0.101949   0.098912  -0.304256
    153       0.122289   0.030488   0.272500   0.071571  -0.085458  -0.229614
    154      -0.039319  -0.006452  -0.055999   0.038016   0.058454   0.048157
    155       0.344542   0.007817  -0.060339  -0.098030   0.026159  -0.086490
    156       0.128676   0.061851   0.358438   0.106635  -0.129904   0.112814
    157      -0.125590   0.032051   0.033210   0.063935   0.020361  -0.074584
    158       0.282261   0.078779   0.119075  -0.032610  -0.059277   0.255134
    159       0.066472   0.028330   0.219460   0.097163  -0.069807   0.249575
    160      -0.115329   0.036093   0.046792   0.062949   0.014904  -0.100822
    161       0.051899   0.121184   0.137599   0.015439  -0.071553   0.284949
    162      -0.021172   0.128776   0.025533  -0.000099   0.220872   0.018302
    163      -0.031895  -0.020177   0.065596  -0.026752   0.033344  -0.019285
    164       0.089628   0.072933  -0.034000   0.062764  -0.066653   0.007024
    165      -0.012661   0.183937   0.021052  -0.087028   0.176533   0.017679
    166      -0.078574  -0.034042   0.106682  -0.011878   0.119453  -0.017183
    167       0.054110   0.106963   0.000196  -0.000407  -0.026201   0.008378
                 12         13         14         15         16         17    
      0      -0.004550   0.087427   0.059728   0.083613   0.014876  -0.003699
      1      -0.000244  -0.012612   0.001519  -0.015317   0.003271   0.031537
      2      -0.041826   0.129342   0.000791   0.027967   0.061309   0.122523
      3       0.046292   0.107101   0.129355   0.106018   0.015542  -0.014664
      4       0.044737   0.007395   0.009942   0.002568  -0.025030  -0.037090
      5      -0.045581   0.131521   0.058345   0.030474   0.089965   0.179817
      6       0.058881   0.045579   0.134562   0.097011   0.022575   0.011120
      7       0.116842   0.035873   0.037740   0.035891  -0.059592  -0.126539
      8       0.016816   0.078316   0.086346   0.042592   0.073607   0.148186
      9       0.013140  -0.101143   0.049099   0.013748   0.009623   0.029371
     10       0.120028   0.063603   0.053253   0.051184  -0.056366  -0.129632
     11       0.084295  -0.045713   0.040757   0.000957  -0.000415   0.009474
     12      -0.036446  -0.170241  -0.051183  -0.051973  -0.019884  -0.005315
     13       0.067075   0.053816   0.047506   0.037460  -0.019281  -0.041573
     14       0.088659  -0.099734  -0.049097  -0.047988  -0.063378  -0.107916
     15      -0.050109  -0.054931  -0.041841  -0.003866  -0.007383  -0.004499
     16       0.001676   0.012483   0.018354  -0.001813   0.010593   0.041735
     17       0.020722   0.013111  -0.062822  -0.017866  -0.023482  -0.039238
     18       0.086472   0.068445   0.099857   0.066073  -0.012059  -0.026725
     19       0.055662   0.002297   0.004095   0.010655  -0.017753  -0.026563
     20      -0.067022   0.099739   0.048099  -0.013239   0.060739   0.108302
     21       0.178377  -0.003627   0.057071   0.072650  -0.038953  -0.056563
     22      -0.103435   0.148143   0.113942   0.018748   0.030251  -0.005823
     23       0.310347  -0.131767  -0.038001   0.051795  -0.036315  -0.084032
     24       0.068532   0.010002   0.038375   0.010848  -0.025027   0.011798
     25       0.040714  -0.039356  -0.045795  -0.036633  -0.013252   0.048357
     26      -0.173182   0.098411   0.049600  -0.049628  -0.003251  -0.038444
     27       0.060167   0.005825   0.055882  -0.020662  -0.020888   0.024931
     28      -0.007604  -0.080208  -0.033163  -0.086434  -0.042747   0.065528
     29      -0.165707   0.109048  -0.076300   0.060957   0.005159  -0.070694
     30       0.006263   0.014284   0.082687  -0.023098  -0.044367  -0.006208
     31      -0.069562  -0.063237  -0.003371  -0.088798  -0.065457   0.029043
     32       0.025843   0.021509  -0.140039   0.116299   0.043997   0.052070
     33      -0.056706   0.010298   0.073655  -0.031705  -0.074959  -0.011437
     34      -0.088631  -0.025028  -0.016223  -0.081114  -0.047401   0.013351
     35       0.144246  -0.092583  -0.092031   0.092575   0.004724   0.109711
     36      -0.040744   0.004079   0.033273  -0.003300  -0.060166   0.019326
     37      -0.026199   0.007003  -0.054408  -0.027747   0.005854   0.046857
     38       0.047205  -0.092768   0.089666  -0.066567  -0.094315  -0.034077
     39       0.014554  -0.000353   0.013268   0.010867  -0.040588   0.034516
     40       0.039463  -0.005864  -0.075754  -0.002300   0.020907   0.064680
     41      -0.107442   0.005277   0.161492  -0.148013  -0.090847  -0.108596
     42      -0.008787   0.022799   0.080623  -0.028702  -0.030825  -0.011064
     43      -0.097528  -0.063386   0.028277  -0.054151  -0.074386   0.008877
     44       0.108902   0.011033  -0.164194   0.109931   0.037591   0.084339
     45       0.025604   0.011252   0.035520  -0.048163   0.006175   0.025599
     46      -0.054573  -0.078080   0.009876  -0.039034  -0.044993   0.041078
     47      -0.043539   0.069208  -0.105392   0.056553  -0.047496  -0.041532
     48       0.071853  -0.002089   0.029204  -0.051561   0.010144   0.057741
     49      -0.002203  -0.095766  -0.025861  -0.072683  -0.035393   0.085580
     50      -0.220970   0.141818  -0.074883   0.054037  -0.055404  -0.159115
     51      -0.028758  -0.009575  -0.043754  -0.051550   0.009319   0.009987
     52      -0.024249  -0.029862   0.019929   0.015993   0.001208   0.010959
     53      -0.013005   0.018478  -0.012579  -0.026188  -0.080102   0.014405
     54      -0.008561   0.001930  -0.037591  -0.072068   0.035807   0.016586
     55       0.032067   0.010898   0.046955  -0.029526   0.039404   0.039185
     56       0.044535   0.030141   0.056351  -0.045816  -0.019867   0.030171
     57      -0.029401  -0.025365  -0.056374  -0.025458   0.063424  -0.014526
     58       0.013630   0.000264  -0.019440  -0.005780   0.052119  -0.006934
     59       0.033904   0.017133   0.033201  -0.022277  -0.001579   0.003401
     60      -0.042808  -0.033604  -0.027458   0.008773   0.067944  -0.015273
     61       0.008447  -0.000214  -0.025494   0.006118   0.045821  -0.014385
     62       0.004941   0.010733  -0.004726   0.043106  -0.020653  -0.043962
     63      -0.045363  -0.035362  -0.021290   0.015738   0.077435  -0.020125
     64      -0.000861  -0.011841   0.004452   0.015968   0.059977  -0.011723
     65      -0.012238  -0.027310   0.006587  -0.019717  -0.033492   0.015078
     66      -0.061239  -0.080070  -0.020215  -0.062507   0.038466   0.032872
     67      -0.031605  -0.058979   0.029359   0.008208   0.027511   0.012587
     68      -0.023600  -0.054140   0.009081  -0.065877  -0.056075   0.046837
     69       0.002416   0.055597  -0.067767  -0.007454   0.000433   0.003063
     70       0.008801   0.031862  -0.003212   0.037134   0.017199   0.000867
     71      -0.051811  -0.123679   0.046415  -0.012812   0.067192  -0.017094
     72      -0.074291  -0.026352  -0.052789   0.106112  -0.144167   0.093957
     73      -0.046231  -0.022216   0.011813   0.114899  -0.072335   0.054004
     74       0.078995   0.002960   0.009125  -0.195859   0.265891  -0.137853
     75      -0.054671  -0.040677  -0.084826   0.052866   0.019565  -0.035980
     76      -0.022329  -0.025829  -0.024281   0.074448   0.052931  -0.057961
     77       0.069118   0.039738   0.046071  -0.119848   0.031353   0.039519
     78      -0.107309   0.006498  -0.184412  -0.023355  -0.048027  -0.054222
     79      -0.033589   0.046429  -0.019974   0.126716   0.023870  -0.089887
     80      -0.029920   0.021059  -0.044475  -0.021553  -0.093424   0.003239
     81      -0.024026  -0.020157  -0.073549  -0.047770   0.073466  -0.016715
     82       0.030542   0.012391  -0.073024  -0.062615   0.084492  -0.018217
     83       0.016495  -0.001648   0.029841   0.051089  -0.021104  -0.007803
     84      -0.060583  -0.050090   0.009376   0.068710   0.128681  -0.056282
     85       0.004839   0.004140  -0.001851   0.018780   0.052493  -0.009576
     86       0.021708   0.047553  -0.028743  -0.031931  -0.071909   0.027485
     87       0.104727   0.206750  -0.117302  -0.134005  -0.014074  -0.001574
     88       0.049404   0.107885  -0.018599  -0.005350   0.008802  -0.006300
     89      -0.185515  -0.314408   0.113889   0.159179   0.089310  -0.016197
     90      -0.037825  -0.004504  -0.052630  -0.050697  -0.009326   0.009387
     91       0.083393   0.045266   0.112947  -0.080632   0.057847   0.092341
     92       0.034469   0.012736   0.026037  -0.030331   0.004058   0.002105
     93       0.030441   0.033484  -0.014449  -0.113360   0.058084   0.046709
     94       0.040309   0.016769   0.062133  -0.037136   0.039467   0.050122
     95       0.079670   0.054785   0.124225  -0.078790  -0.019822   0.077892
     96      -0.050704  -0.056203  -0.003299  -0.036116   0.069108   0.030878
     97       0.024580   0.002152  -0.014530  -0.031013   0.057353   0.004298
     98      -0.002124   0.023516  -0.028455   0.099621  -0.029698  -0.088000
     99      -0.038924  -0.013142  -0.038740   0.063302   0.072708  -0.061568
    100      -0.004219   0.005212  -0.060792   0.049576   0.025374  -0.048790
    101       0.004081   0.023342  -0.019264   0.083845  -0.023074  -0.077768
    102      -0.088407  -0.157259  -0.006910  -0.135444   0.021988   0.093804
    103      -0.019242  -0.002244   0.011053   0.033145  -0.005821  -0.011223
    104      -0.016206  -0.053476   0.017299  -0.039347  -0.013629   0.027332
    105      -0.068012  -0.099523  -0.015270  -0.071323   0.042434   0.044368
    106      -0.055905  -0.127181   0.045890  -0.028843   0.038694   0.053829
    107      -0.035853  -0.103487   0.010296  -0.138718  -0.078920   0.094950
    108      -0.066245  -0.058453   0.018349   0.081084   0.144359  -0.064540
    109      -0.011748  -0.019341   0.023503   0.051326   0.096736  -0.031163
    110       0.007639   0.019150  -0.023771  -0.080551  -0.100421   0.082077
    111      -0.087814  -0.099449   0.034748   0.056292   0.143549  -0.033124
    112      -0.004719  -0.024578   0.004210   0.007893   0.055363  -0.007321
    113       0.048708   0.105322  -0.051847  -0.014516  -0.084827   0.008895
    114      -0.043205  -0.010772   0.001190   0.119451   0.153293  -0.108434
    115       0.037618   0.069623  -0.039227  -0.006765  -0.000905   0.011953
    116       0.037222   0.080502  -0.040970  -0.014798  -0.072841   0.008586
    117      -0.042457  -0.035511  -0.067140   0.030604   0.038903  -0.024442
    118       0.015094   0.009970  -0.112218  -0.018673   0.046715  -0.029303
    119       0.001034  -0.011730   0.023614   0.111282  -0.052754  -0.015310
    120      -0.014865  -0.011717  -0.047565  -0.090611   0.085258  -0.002091
    121       0.055380   0.022166  -0.082149  -0.144820   0.151396  -0.021412
    122      -0.003798  -0.012386   0.020318   0.125477  -0.068140  -0.014416
    123      -0.010154  -0.009357  -0.120533  -0.103770   0.109666  -0.027856
    124       0.035540   0.014314  -0.073991  -0.078643   0.097716  -0.018680
    125       0.040855   0.005348   0.046476  -0.021814   0.042238  -0.004530
    126      -0.028164   0.052418  -0.091452   0.088203  -0.243977   0.140353
    127      -0.035967   0.011617  -0.006128   0.115877  -0.145458   0.092849
    128       0.036465  -0.081249   0.051293  -0.182875   0.394980  -0.201771
    129      -0.134541   0.000369  -0.193340  -0.004690  -0.051525  -0.079305
    130      -0.080489   0.032415  -0.002823   0.184942   0.037937  -0.147447
    131      -0.085081   0.014544  -0.133331  -0.036519  -0.142844  -0.017963
    132      -0.084205   0.036523  -0.249496  -0.060526  -0.079183  -0.030904
    133      -0.028314   0.073533  -0.034119   0.157179   0.029947  -0.116876
    134      -0.022888   0.076508  -0.064139   0.052740  -0.074180  -0.061452
    135      -0.165456  -0.002148  -0.221524   0.012017  -0.064555  -0.106544
    136       0.001650   0.091751  -0.049314   0.135941   0.023891  -0.093407
    137       0.003831  -0.025443   0.043520  -0.081633  -0.071281   0.079165
    138      -0.116232   0.006816   0.080401  -0.055649  -0.101935  -0.030477
    139      -0.151854  -0.019445  -0.005216  -0.105725  -0.070731  -0.012625
    140       0.303670  -0.187321  -0.153274   0.146909   0.016332   0.228917
    141      -0.077732   0.003268   0.013635   0.007493  -0.062951   0.025425
    142      -0.035079   0.037187  -0.076746  -0.009453   0.030888   0.051315
    143       0.115010  -0.178432   0.175115  -0.131234  -0.163045  -0.053618
    144       0.017264  -0.001561  -0.015057   0.034596  -0.034348   0.044971
    145       0.077601   0.014471  -0.121516   0.040047   0.060872   0.077920
    146      -0.140933  -0.003529   0.301163  -0.267892  -0.141493  -0.159740
    147       0.101443   0.082700   0.193461   0.138962   0.020396  -0.017458
    148       0.170406   0.039679   0.057713   0.055328  -0.086708  -0.191061
    149       0.008449   0.105425   0.123523   0.064284   0.095685   0.179946
    150       0.019247  -0.171121   0.052251  -0.003672   0.010429   0.037839
    151       0.167860   0.095289   0.070852   0.074454  -0.082122  -0.199470
    152       0.127113  -0.111086   0.058190  -0.003477  -0.018709  -0.031587
    153      -0.066834  -0.299590  -0.131955  -0.131532  -0.048006  -0.029694
    154       0.068658   0.077266   0.061392   0.050964  -0.011885  -0.031749
    155       0.141567  -0.219376  -0.105749  -0.100072  -0.138174  -0.246574
    156      -0.094850  -0.086590  -0.116876  -0.041502  -0.019780  -0.015183
    157      -0.047357  -0.000249   0.006812  -0.021195   0.042343   0.121937
    158       0.023256  -0.005741  -0.124059  -0.035934  -0.064448  -0.122964
    159      -0.013234   0.159133   0.062600   0.110392   0.017987  -0.016420
    160      -0.039228  -0.043245  -0.012893  -0.037285   0.025607   0.092520
    161      -0.080591   0.192905  -0.006469   0.044299   0.081546   0.152502
    162      -0.038176  -0.057635  -0.131655   0.014984   0.182744  -0.192483
    163      -0.017097  -0.012220  -0.007093   0.059226   0.007361   0.002416
    164       0.101661   0.073643   0.068035  -0.203419  -0.008368   0.141185
    165      -0.075061  -0.038913  -0.076771   0.127140  -0.083453   0.013637
    166      -0.038647  -0.064465  -0.071071   0.109965   0.198434  -0.249361
    167       0.051166   0.042895   0.056172  -0.053475  -0.070841   0.095519
                 18         19         20         21         22         23    
      0      -0.049544  -0.043387  -0.041948   0.033591  -0.020895   0.012407
      1       0.028812   0.040067   0.060689  -0.025784   0.025021  -0.024346
      2      -0.045031   0.007367  -0.012548  -0.001413  -0.000352  -0.007446
      3      -0.059353  -0.050440  -0.050493   0.034997  -0.023580   0.017245
      4       0.026598   0.012552   0.032543  -0.007395   0.010371  -0.009201
      5      -0.054999   0.023707  -0.000346  -0.014771   0.008376  -0.014483
      6      -0.073077  -0.053268  -0.062018   0.040297  -0.027574   0.019320
      7       0.028558  -0.014079   0.026435   0.010411   0.002099  -0.001815
      8      -0.068811   0.003193  -0.019763   0.002145  -0.001823  -0.006812
      9      -0.027210  -0.009074  -0.019358   0.005989  -0.006483   0.003096
     10       0.022044  -0.021096   0.022383   0.016230  -0.000540  -0.000094
     11      -0.021679  -0.006694  -0.013054   0.003286  -0.004624   0.002056
     12       0.040137   0.030891   0.038837  -0.022483   0.017202  -0.011474
     13       0.011915   0.002600   0.036627   0.001044   0.009678  -0.012460
     14       0.050697   0.007286   0.027026  -0.008245   0.007261   0.000859
     15       0.013623   0.005679   0.014764   0.000016   0.004643  -0.004564
     16       0.017939   0.036253   0.056002  -0.022980   0.023297  -0.024522
     17       0.022895   0.003138   0.013025   0.000636   0.002745  -0.000532
     18      -0.003524  -0.001635   0.006161  -0.001052   0.003974  -0.002332
     19       0.012131   0.000942   0.009417   0.001538   0.001352  -0.001049
     20       0.002634   0.037615   0.038710  -0.029615   0.019403  -0.014163
     21       0.006598  -0.004266   0.012384   0.006303   0.004715  -0.004205
     22      -0.031627  -0.023994  -0.040950  -0.000191  -0.017359   0.017235
     23      -0.011507  -0.039671  -0.029468   0.023074  -0.018670   0.015773
     24       0.013108   0.026588   0.031187  -0.013358   0.014755  -0.013332
     25       0.005534   0.027559   0.006820  -0.012972   0.006922  -0.008020
     26       0.056238   0.010109   0.069615   0.001034   0.013730  -0.003244
     27       0.011022   0.040260   0.015964  -0.031758   0.016670  -0.013316
     28      -0.053971   0.010516  -0.025881   0.002669  -0.007905  -0.006847
     29       0.097838  -0.035041   0.116645   0.060493   0.005758   0.006260
     30      -0.003142   0.025327   0.030853  -0.016162   0.013703  -0.015655
     31      -0.066269  -0.007851  -0.017953   0.020805  -0.013064  -0.006325
     32       0.044361  -0.021879   0.092868   0.041098   0.005172   0.000011
     33      -0.038648   0.005523   0.057017   0.011530   0.008102  -0.026736
     34      -0.038315  -0.003692  -0.004322   0.014709  -0.009343  -0.003521
     35      -0.013251  -0.012927   0.048736   0.041468   0.001270  -0.007364
     36      -0.039541  -0.001224   0.073769   0.024566   0.007694  -0.027578
     37       0.014559   0.016706   0.025809  -0.002435   0.005215  -0.002971
     38      -0.037389   0.009476  -0.031505  -0.003502  -0.002776  -0.008936
     39      -0.010666   0.014102   0.068594   0.011729   0.013755  -0.024763
     40       0.033686   0.026458   0.023639  -0.008915   0.009956  -0.002203
     41      -0.004491   0.024936  -0.022192  -0.035807   0.003975  -0.006260
     42       0.032696   0.027105   0.046917  -0.012828   0.017159  -0.009628
     43      -0.073885  -0.035779   0.007648   0.047642  -0.016280  -0.003006
     44      -0.023958   0.009176  -0.002407  -0.019877  -0.001253  -0.008535
     45       0.058967   0.039988   0.032493  -0.025602   0.017910  -0.003032
     46      -0.068330  -0.032189   0.012411   0.042386  -0.013747  -0.001051
     47      -0.017782   0.004657  -0.044195  -0.018473  -0.008042  -0.006289
     48       0.046490   0.058851   0.024580  -0.043825   0.023409  -0.010103
     49      -0.069041  -0.004745  -0.007078   0.019217  -0.009772  -0.005931
     50       0.064332  -0.038415   0.037187   0.050085  -0.007702   0.005246
     51       0.021902   0.018000  -0.014097  -0.002603   0.007270   0.004076
     52      -0.016974  -0.015875   0.005061  -0.002578  -0.008009   0.013275
     53      -0.015124   0.001942  -0.028076  -0.004896  -0.013682  -0.011665
     54       0.074411   0.015507  -0.026159  -0.008525  -0.010082   0.016746
     55       0.107274  -0.036836   0.007434  -0.043747  -0.012337   0.058138
     56       0.066805   0.013438  -0.012490  -0.015775  -0.023750   0.001579
     57       0.017586   0.012486  -0.011251   0.004836  -0.002002   0.024722
     58       0.017622  -0.007107   0.012946  -0.010926  -0.006897   0.027005
     59       0.012431   0.006055   0.003112  -0.017426  -0.016171   0.001954
     60       0.019505   0.008592  -0.004472   0.004691   0.010373   0.040977
     61      -0.003513   0.010672   0.022856  -0.010781  -0.003912   0.032608
     62      -0.079420   0.054357   0.042593  -0.032033  -0.036873  -0.030581
     63       0.024831  -0.001728  -0.016743   0.008038   0.003385   0.021741
     64       0.009503  -0.012055   0.009610  -0.006964  -0.000604   0.018058
     65      -0.011852   0.000980  -0.009556   0.010229  -0.016406  -0.006439
     66       0.012435  -0.016380  -0.029208   0.074761   0.017161   0.019637
     67      -0.020027  -0.041484   0.023422   0.008862  -0.015760   0.012914
     68      -0.025106  -0.030802   0.002226   0.041293  -0.015460  -0.007171
     69       0.011089   0.003682  -0.016000   0.010322  -0.010393   0.021178
     70       0.025640  -0.013252  -0.000361  -0.014583   0.008849   0.003651
     71      -0.002101  -0.004323  -0.014476   0.011395  -0.011312   0.012898
     72       0.070769  -0.011150  -0.038581   0.002852  -0.021673   0.015786
     73       0.061369  -0.021541  -0.012073  -0.018803  -0.000084   0.001578
     74      -0.082476   0.022845   0.025687   0.008941   0.002498   0.022518
     75      -0.070143   0.037141   0.031790   0.012937   0.015865   0.012987
     76      -0.074924   0.040034   0.072019  -0.016602   0.020559   0.008988
     77       0.106540  -0.035707  -0.054184  -0.016161  -0.045199   0.025330
     78      -0.118627  -0.061689  -0.098352  -0.113806   0.004400   0.030510
     79       0.006803   0.161044  -0.195558  -0.020648   0.023892   0.004063
     80      -0.045756  -0.021718  -0.040531  -0.027902  -0.017133  -0.006631
     81       0.032079   0.000943  -0.047103   0.024373  -0.022338  -0.011328
     82       0.043667  -0.072697  -0.094708   0.045374  -0.036876  -0.095356
     83      -0.061537  -0.056591   0.038856  -0.040947   0.111002   0.019957
     84       0.032518  -0.079706  -0.001487  -0.041752  -0.050527  -0.088342
     85       0.022242  -0.001578  -0.011636  -0.008104   0.011076   0.017159
     86       0.037827   0.076138  -0.113372   0.019085   0.046899  -0.001025
     87      -0.034143  -0.006195   0.003490   0.033974  -0.013673   0.020131
     88       0.012276  -0.026218   0.003628  -0.002210   0.014613   0.003224
     89       0.059812   0.003341  -0.043726  -0.016750  -0.001591   0.015110
     90       0.019329   0.029018  -0.028736  -0.000693   0.002502  -0.007316
     91       0.269589  -0.059455  -0.000255  -0.083588  -0.034740   0.107249
     92       0.006218   0.016237  -0.005137   0.003149  -0.018918  -0.010713
     93       0.190447   0.000752  -0.037382  -0.028836  -0.016358   0.055028
     94       0.136900  -0.041874   0.006576  -0.053184  -0.016853   0.067198
     95       0.194676  -0.008111  -0.016140  -0.060063  -0.045596   0.040960
     96       0.088772  -0.042610  -0.052783   0.035748   0.019120   0.056297
     97       0.033757  -0.006292   0.014215  -0.005690   0.002592   0.048730
     98      -0.152076   0.100121   0.080098  -0.056004  -0.047854  -0.053207
     99      -0.045061   0.051848   0.033547  -0.019226   0.002540   0.018643
    100      -0.070570   0.050562   0.055223  -0.032991  -0.017942   0.010825
    101      -0.131192   0.088252   0.071613  -0.050898  -0.044866  -0.048148
    102      -0.012807  -0.066736  -0.033892   0.162913   0.024870   0.018535
    103      -0.023848  -0.009875   0.021499  -0.044198  -0.020529   0.008480
    104      -0.003642  -0.025414   0.007553   0.031608  -0.015974  -0.001939
    105       0.010403  -0.029949  -0.031855   0.093447   0.019390   0.023430
    106      -0.029650  -0.088672   0.014143   0.079048  -0.007763   0.023510
    107      -0.048535  -0.053661  -0.002138   0.111221  -0.007259  -0.019346
    108       0.035293  -0.105326   0.001197  -0.045398  -0.058795  -0.094181
    109       0.031420  -0.075424  -0.008669  -0.008468  -0.003785   0.023441
    110       0.054387   0.077097  -0.187139   0.215034   0.214841   0.452770
    111       0.039718  -0.141368  -0.026920   0.097018   0.047035   0.242559
    112      -0.011436  -0.010448   0.050883  -0.009666  -0.015052   0.022831
    113       0.058477   0.127672  -0.143207  -0.080359  -0.003858  -0.245665
    114       0.032045  -0.073785   0.037808  -0.226969  -0.197512  -0.523697
    115       0.054925   0.094099  -0.098515  -0.002576   0.065250   0.009548
    116       0.044778   0.100341  -0.114985  -0.064063  -0.007985  -0.201253
    117      -0.044030   0.036270   0.048152  -0.006037  -0.023261   0.067321
    118       0.002841   0.173573   0.020771   0.088108  -0.508721   0.005584
    119      -0.119263   0.029772   0.128170  -0.048736  -0.012842   0.095204
    120       0.085560  -0.004607  -0.074086   0.014886   0.027285  -0.014917
    121       0.104082  -0.340832  -0.290166   0.060427   0.332844  -0.291162
    122      -0.128789   0.108477   0.172394  -0.044570  -0.141344   0.140229
    123       0.068563  -0.043590  -0.152183   0.084532  -0.091369  -0.126602
    124       0.055518  -0.127371  -0.133108   0.047269   0.041035  -0.133706
    125      -0.005305  -0.376147  -0.149707  -0.058818   0.631352  -0.163148
    126       0.054559  -0.012253  -0.019102   0.010527  -0.029645   0.010598
    127       0.055890  -0.033059  -0.016483  -0.001195  -0.005892  -0.004652
    128      -0.066205   0.032527   0.014575  -0.010135   0.012783   0.031292
    129      -0.131953   0.014208  -0.152628   0.022465   0.030995  -0.022717
    130       0.023343   0.423883  -0.343064   0.386917   0.101261  -0.151042
    131      -0.158762  -0.140917  -0.042483  -0.109265  -0.028372   0.016303
    132      -0.178392  -0.335215  -0.006226  -0.581815  -0.071278   0.200706
    133       0.014376   0.188769  -0.249807  -0.094049   0.023854   0.026399
    134      -0.017919   0.088191  -0.176762  -0.107302  -0.003696   0.012663
    135      -0.167016   0.054060  -0.204265   0.104169   0.050196  -0.058254
    136       0.008810   0.049613  -0.186936  -0.359642  -0.020976   0.125429
    137       0.017059  -0.036095   0.092337   0.110878  -0.021715  -0.041792
    138      -0.060440  -0.010041   0.065589   0.031020   0.002024  -0.030454
    139      -0.051198  -0.016735   0.005107   0.030152  -0.013962  -0.005903
    140      -0.070912  -0.009449   0.022424   0.048143  -0.002955  -0.015708
    141      -0.059289  -0.022732   0.084840   0.048342   0.000083  -0.026102
    142       0.044545   0.020934   0.050783  -0.004373   0.011360  -0.001879
    143      -0.100409   0.021900  -0.115091  -0.024804  -0.011673  -0.013818
    144      -0.004808   0.007140   0.088348   0.025162   0.014351  -0.025700
    145       0.077618   0.028469   0.032671  -0.008029   0.013739   0.007623
    146      -0.054278   0.051116  -0.104615  -0.088902  -0.000537  -0.008885
    147      -0.090270  -0.078156  -0.080450   0.058703  -0.038587   0.027912
    148       0.025282  -0.036608   0.012886   0.024846  -0.007027   0.006414
    149      -0.082167   0.000318  -0.025390   0.005881  -0.003874  -0.006253
    150      -0.023654  -0.003795  -0.017139  -0.001404  -0.004810   0.000144
    151       0.019936  -0.047827   0.002039   0.034795  -0.013167   0.012992
    152      -0.018783  -0.019790  -0.025795   0.007723  -0.011869   0.008275
    153       0.103405   0.072935   0.091136  -0.055450   0.039916  -0.024932
    154      -0.000034  -0.003536   0.027952   0.006065   0.006175  -0.010727
    155       0.120037   0.014270   0.059461  -0.018252   0.015503   0.002939
    156       0.048209   0.024645   0.039492  -0.011340   0.014369  -0.010653
    157       0.012311   0.060212   0.065868  -0.039465   0.032410  -0.034104
    158       0.061185  -0.000613   0.027864   0.004869   0.003775   0.002320
    159      -0.063491  -0.062810  -0.062966   0.047338  -0.031612   0.020134
    160       0.032407   0.066424   0.083569  -0.044050   0.038068  -0.037518
    161      -0.059170   0.003569  -0.020550   0.001700  -0.003473  -0.008077
    162      -0.273571   0.118929   0.144973   0.026993   0.056659   0.011655
    163       0.016039   0.003528   0.020596  -0.021157  -0.004296   0.017598
    164       0.279757  -0.105018  -0.154703  -0.021513  -0.105669   0.057355
    165      -0.046111   0.036421   0.031572   0.004158   0.009656   0.008477
    166      -0.354659   0.148294   0.229733  -0.000659   0.099112  -0.017161
    167       0.144285  -0.042831  -0.063625  -0.025202  -0.054246   0.021821
                 24         25         26         27         28         29    
      0       0.023796   0.046220  -0.005024  -0.013508   0.014942  -0.036313
      1      -0.026005   0.031679  -0.032971   0.065713  -0.082372  -0.057777
      2      -0.002543   0.096063  -0.013558   0.014689  -0.017811  -0.025479
      3       0.025953  -0.011357   0.008803  -0.029409   0.036771   0.004906
      4      -0.009595   0.010569  -0.012524   0.022308  -0.024004  -0.020103
      5      -0.012405   0.066022  -0.013777   0.028346  -0.032814  -0.015744
      6       0.033553   0.035874   0.004826  -0.032910   0.039889  -0.023099
      7      -0.000820  -0.021969  -0.018227   0.026951  -0.035260  -0.042911
      8       0.002064   0.099502  -0.019986   0.025018  -0.032982  -0.057897
      9       0.007659   0.003218   0.000731  -0.008030   0.008436  -0.003765
     10       0.002754  -0.013049  -0.020715   0.028155  -0.036696  -0.056025
     11       0.003489  -0.019584  -0.004066   0.001967  -0.011247  -0.003921
     12      -0.016042  -0.025830  -0.002317   0.019972  -0.021240   0.002127
     13      -0.009049   0.028609  -0.036348   0.058593  -0.077313  -0.085422
     14      -0.007027  -0.090486   0.008771  -0.002739   0.001485   0.034311
     15      -0.000781   0.051651  -0.009834   0.014911  -0.013602  -0.043714
     16      -0.024900   0.040529  -0.037073   0.070740  -0.090110  -0.068098
     17      -0.000890   0.023579  -0.001720   0.001291   0.001090  -0.011348
     18      -0.004756   0.000445   0.013174  -0.006020   0.031059   0.015238
     19       0.001343   0.022603  -0.000625  -0.005683   0.011273   0.007074
     20      -0.024832  -0.092441   0.009000   0.007715   0.001089   0.050542
     21      -0.000556   0.093347   0.005961   0.000497   0.037553  -0.036125
     22       0.004351  -0.300091   0.022446  -0.041169  -0.009070   0.197884
     23       0.016816  -0.108201   0.000730  -0.018009  -0.010971   0.054880
     24      -0.013315   0.044307   0.009158  -0.007515   0.035530   0.024301
     25      -0.004818   0.088297   0.012228  -0.028674   0.054018   0.036133
     26      -0.004933  -0.119571   0.006269  -0.014064   0.042003  -0.020610
     27      -0.022604   0.011482   0.019442  -0.006908   0.032556   0.024080
     28       0.004520   0.031929  -0.000166  -0.036931   0.046452   0.029971
     29       0.032403   0.012462  -0.019350  -0.021575   0.035784   0.002974
     30      -0.016729   0.003228  -0.005088   0.011803  -0.007615   0.028931
     31       0.013713   0.044003  -0.019182  -0.026592   0.022171   0.032019
     32       0.014903  -0.136456  -0.012615  -0.012759   0.018252  -0.024478
     33      -0.012219  -0.108373  -0.051333   0.035982  -0.064864   0.000931
     34       0.009736  -0.008435  -0.005068  -0.036704   0.051425   0.002145
     35       0.023350   0.116415  -0.032961  -0.006177  -0.022307   0.115433
     36      -0.005962  -0.123978  -0.060900   0.035078  -0.073255   0.017691
     37       0.000884   0.005231   0.017785  -0.043996   0.079523   0.028541
     38       0.000287   0.181083  -0.011061   0.000375  -0.000305   0.035378
     39      -0.007642  -0.021217  -0.037917   0.018464  -0.034319   0.046284
     40       0.001140   0.108315   0.027427  -0.048091   0.089403   0.065632
     41      -0.025725  -0.107528   0.021018  -0.005523   0.046357  -0.103600
     42      -0.008258   0.050658   0.002720  -0.002115   0.012384   0.050982
     43       0.027607   0.044330  -0.041715  -0.003730  -0.020768   0.031454
     44      -0.029135  -0.268154   0.018276  -0.000928   0.016559  -0.097645
     45      -0.010075   0.027262   0.026329  -0.023611   0.043275   0.036335
     46       0.023788  -0.017414  -0.031133  -0.004558  -0.014021   0.007939
     47      -0.020693  -0.008117   0.013303  -0.004311   0.014088  -0.026866
     48      -0.024707  -0.011793   0.038178  -0.027174   0.063874   0.026401
     49       0.010824  -0.049141  -0.012332  -0.026880   0.028894   0.004466
     50       0.028534   0.217973  -0.015868  -0.016375   0.020564   0.051523
     51       0.001650   0.010643   0.022491  -0.015340   0.021721  -0.000570
     52       0.015103  -0.007920  -0.005599  -0.002140  -0.021292   0.011411
     53      -0.026174   0.011981   0.020793  -0.018664   0.026023  -0.022776
     54       0.012264   0.012953   0.021713  -0.028509  -0.007191   0.008706
     55       0.053325   0.012245   0.030828   0.014230  -0.043369   0.058989
     56      -0.018658   0.027513   0.020731  -0.030126   0.014974  -0.002856
     57       0.025332  -0.007859  -0.004587  -0.017041  -0.027184  -0.004824
     58       0.020958   0.004173   0.032128  -0.003410  -0.021098  -0.009802
     59      -0.017589   0.023183   0.021527  -0.013880  -0.001200  -0.006968
     60       0.039278  -0.013046  -0.000196  -0.006780  -0.023017  -0.031519
     61       0.025475   0.004727   0.033624  -0.027415  -0.044147  -0.019282
     62      -0.061963   0.037990   0.005897  -0.116676  -0.082288   0.014498
     63       0.020315  -0.012359  -0.010957   0.003189  -0.013094  -0.028843
     64       0.019980   0.001810   0.024462   0.005229  -0.024352  -0.016743
     65      -0.010766  -0.000776   0.000531  -0.025773  -0.025343  -0.013450
     66       0.031557  -0.036316   0.017327   0.034007   0.088470  -0.128635
     67       0.010305  -0.006047   0.016382   0.000297  -0.017957  -0.022992
     68      -0.005837  -0.011691   0.026914  -0.007203   0.024657  -0.065192
     69       0.014549  -0.012865  -0.014970  -0.019212  -0.051177  -0.022211
     70      -0.005584   0.006639   0.026832   0.008214   0.007580  -0.016998
     71       0.002047  -0.000636   0.003016  -0.011834  -0.028492  -0.030927
     72       0.006671  -0.027517   0.001737  -0.019190  -0.044353  -0.020264
     73      -0.014434   0.001633   0.040573  -0.005110   0.003537  -0.028295
     74       0.033813   0.024716  -0.012455   0.010626  -0.024167   0.011566
     75       0.014669  -0.021890  -0.021361  -0.019177   0.010333   0.001144
     76      -0.001802   0.010635   0.029089  -0.035861   0.034595  -0.010205
     77       0.010575   0.025169   0.031776   0.011093  -0.067692  -0.007686
     78       0.003406   0.034085   0.081580   0.081256  -0.086513   0.048092
     79      -0.014914   0.011376  -0.030499  -0.009865   0.026547  -0.043918
     80      -0.026828   0.016585   0.036550   0.000349   0.003665  -0.014756
     81      -0.010349  -0.011302  -0.031818  -0.014171  -0.014173  -0.006853
     82      -0.095122  -0.008482  -0.044306   0.060011   0.060007  -0.000850
     83       0.012820   0.007600   0.060010   0.137794   0.108991   0.033858
     84      -0.081571   0.021073  -0.024521   0.040324   0.034876   0.103553
     85       0.033979  -0.006659  -0.002144   0.028365  -0.013850   0.016322
     86       0.082201  -0.049810  -0.131066   0.066765   0.023344   0.111210
     87      -0.002291  -0.004853  -0.004723  -0.023009  -0.039627  -0.044492
     88      -0.046285   0.017566   0.038455  -0.000349   0.027902  -0.057663
     89       0.001234  -0.009060  -0.007866  -0.011638  -0.034227  -0.025795
     90      -0.008943   0.009732   0.017667  -0.041849   0.015114  -0.003299
     91       0.096539   0.034427   0.057799   0.037403  -0.070247   0.146694
     92      -0.029203   0.015381   0.004944  -0.036077   0.014961  -0.050736
     93       0.046798   0.026650   0.057967  -0.001014  -0.011635   0.046003
     94       0.061379   0.016470   0.034028   0.018487  -0.050262   0.080540
     95       0.015053   0.048595   0.033550  -0.013653  -0.017093   0.094293
     96       0.081779  -0.043747  -0.005559   0.087154   0.032722  -0.060617
     97       0.049175   0.000123   0.049859   0.025853   0.012921  -0.029788
     98      -0.107041   0.061342  -0.002877  -0.217026  -0.160935   0.041269
     99      -0.009354   0.014445  -0.000786  -0.087528  -0.069198  -0.018097
    100      -0.011271   0.022264   0.020225  -0.127795  -0.133802   0.023417
    101      -0.097458   0.057623   0.002732  -0.186029  -0.129998   0.031992
    102       0.061846  -0.085903   0.042463   0.088509   0.222388  -0.299229
    103      -0.015680   0.025477   0.000247  -0.036023  -0.076371   0.082191
    104      -0.003272  -0.006653   0.026057  -0.010515  -0.013262  -0.045247
    105       0.042195  -0.050789   0.017547   0.049676   0.113562  -0.165934
    106       0.047504  -0.056963   0.020552   0.056136   0.075680  -0.160877
    107       0.007265  -0.041196   0.063701   0.025826   0.140613  -0.200204
    108      -0.139666   0.035033  -0.033536   0.051139   0.046699   0.149152
    109      -0.155576   0.035553  -0.039439   0.063873   0.019926   0.161746
    110      -0.325735  -0.010855  -0.290997   0.103599  -0.001251   0.263994
    111      -0.513065   0.087668  -0.125059   0.063884   0.026855   0.263382
    112       0.058460   0.006380   0.101042  -0.048224  -0.058977  -0.137839
    113       0.376452  -0.108249  -0.137806   0.108700   0.063863   0.114073
    114       0.301178  -0.024249   0.077433   0.041372   0.079154   0.029023
    115       0.210294  -0.071170  -0.100127   0.090785   0.007327   0.060698
    116       0.296365  -0.085026  -0.106834   0.081249   0.048148   0.087448
    117       0.032748  -0.018844   0.027837   0.164512   0.103448   0.036196
    118      -0.169525  -0.024636  -0.061676   0.380605   0.256961   0.042652
    119       0.020150  -0.001186   0.092682   0.332110   0.233227   0.071892
    120       0.026869   0.005201  -0.037157  -0.239528  -0.185362  -0.052035
    121      -0.138917  -0.007244  -0.102292  -0.152168  -0.030239  -0.033310
    122       0.017491  -0.002600   0.098140   0.396988   0.262874   0.079822
    123      -0.130153  -0.023584  -0.116041   0.038329   0.056436  -0.007046
    124      -0.102104  -0.007938  -0.054494   0.015876   0.040811  -0.007318
    125       0.028234   0.017183   0.037917  -0.165054  -0.047142  -0.006614
    126      -0.018178  -0.036532   0.026733  -0.040061  -0.020823  -0.045439
    127      -0.030793  -0.016129   0.044497  -0.016953   0.002663  -0.061901
    128       0.064941   0.045051  -0.033914   0.034890  -0.041230   0.055612
    129      -0.008748   0.044156   0.246976   0.147539  -0.185558   0.120601
    130      -0.053074   0.025074   0.383741   0.128088  -0.189767   0.118401
    131      -0.016435   0.041103   0.106272   0.087523  -0.105904   0.053919
    132       0.039445   0.038031  -0.328431  -0.026371   0.105093  -0.107471
    133      -0.020094   0.016912  -0.111491  -0.038208   0.082469  -0.094342
    134      -0.044653   0.029079  -0.069842  -0.043208   0.093545  -0.098432
    135      -0.017964   0.055696   0.384920   0.216006  -0.281024   0.186343
    136       0.000020   0.010039  -0.388532  -0.132048   0.233409  -0.210879
    137      -0.016941  -0.011507   0.083937  -0.025751   0.002779   0.011574
    138      -0.005684  -0.165229  -0.076810   0.044853  -0.090181  -0.025088
    139       0.014592  -0.066811  -0.024230  -0.030224   0.035119  -0.030034
    140       0.029075   0.249008  -0.053436   0.000960  -0.069635   0.238547
    141       0.005480  -0.188555  -0.079994   0.037871  -0.094090   0.008145
    142      -0.001423  -0.037800   0.025892  -0.048718   0.095959   0.017834
    143      -0.006015   0.378081  -0.012558   0.010018  -0.022380   0.077041
    144      -0.000627  -0.002198  -0.049584   0.021588  -0.045463   0.060257
    145       0.009176   0.181214   0.055240  -0.076801   0.144642   0.098323
    146      -0.058272  -0.224861   0.049746  -0.000447   0.058266  -0.181420
    147       0.046830   0.045410   0.001193  -0.038060   0.040638  -0.050202
    148       0.008635  -0.054552  -0.017583   0.020337  -0.031927  -0.051725
    149       0.005815   0.134364  -0.023552   0.025998  -0.034679  -0.074085
    150       0.000556  -0.014712  -0.002413  -0.002297  -0.002376   0.003924
    151       0.018828  -0.046198  -0.006260  -0.003180   0.002327  -0.032227
    152       0.006838  -0.067175   0.003296  -0.014798   0.004877   0.023802
    153      -0.041109  -0.091183   0.000677   0.038862  -0.043500   0.036740
    154      -0.005201   0.043075  -0.037564   0.056591  -0.075061  -0.092826
    155      -0.015749  -0.205051   0.024159  -0.012616   0.015345   0.084964
    156      -0.009485   0.076825  -0.010928   0.021432  -0.016458  -0.049176
    157      -0.035858   0.069416  -0.039941   0.081952  -0.101312  -0.063302
    158       0.000759   0.021778  -0.000421  -0.002280   0.008004  -0.021635
    159       0.033580   0.049874  -0.000081  -0.032736   0.037211  -0.023620
    160      -0.040964   0.051044  -0.047786   0.099709  -0.127615  -0.082025
    161      -0.001872   0.117085  -0.019049   0.017434  -0.025122  -0.030050
    162       0.024483  -0.017641  -0.051595  -0.053454   0.073615   0.022023
    163       0.003353   0.010788   0.042429  -0.019933  -0.010532  -0.017736
    164       0.038545   0.024119   0.057183   0.041192  -0.187330  -0.021403
    165      -0.000301  -0.025853  -0.012655  -0.023367   0.025386  -0.001890
    166      -0.015746   0.017441  -0.013487  -0.076950   0.176683   0.017935
    167      -0.002987   0.021341   0.042015   0.007821  -0.062338  -0.012250
                 30         31         32         33         34         35    
      0       0.055723  -0.012746  -0.010698   0.051623   0.052183   0.122407
      1      -0.024678   0.024667   0.005105   0.007378   0.001386  -0.013808
      2       0.015070   0.018533  -0.024447   0.061599  -0.001605   0.174509
      3       0.030582  -0.025699   0.018743  -0.063761  -0.010671  -0.046377
      4      -0.002306   0.004181  -0.000922   0.003957  -0.005154   0.021683
      5      -0.017500   0.016264   0.010472  -0.055444  -0.054877  -0.028341
      6       0.063384  -0.024010  -0.013007   0.033255   0.044039  -0.146286
      7       0.009162  -0.001543   0.014126  -0.001596   0.025986   0.015368
      8       0.026166   0.016108  -0.019589   0.060199   0.023139  -0.137024
      9       0.017507  -0.003607  -0.014117   0.038342   0.017398   0.138948
     10       0.019392  -0.004688   0.016478  -0.000082   0.039167  -0.040348
     11       0.001361   0.006312  -0.014156   0.052341   0.026205   0.155387
     12      -0.030914   0.002948   0.019246  -0.063049  -0.034611  -0.019332
     13       0.009668   0.014939   0.007525   0.035874   0.048318  -0.008811
     14      -0.036823  -0.006286   0.026440  -0.079414  -0.033187  -0.027774
     15       0.023559  -0.000088  -0.004732   0.028908   0.030355  -0.118556
     16      -0.020784   0.027611   0.004324   0.016350   0.006401   0.032434
     17       0.009408   0.000478  -0.007116   0.023671   0.014363  -0.119870
     18      -0.002925  -0.019756   0.044380  -0.158639  -0.093507  -0.013187
     19       0.008761  -0.003270  -0.014204   0.015153  -0.013266   0.016643
     20      -0.056740  -0.022254   0.068097  -0.215874  -0.067932  -0.077904
     21       0.047011  -0.027046   0.039423  -0.147329  -0.092744   0.005903
     22      -0.164751   0.033635  -0.025128   0.043219  -0.032695   0.000966
     23      -0.043139   0.014159  -0.026497   0.087162   0.033157   0.008618
     24       0.000125  -0.013320   0.002340  -0.051484  -0.060746   0.016103
     25       0.021641  -0.006606  -0.037634   0.023583  -0.044455   0.023692
     26       0.055877  -0.076655   0.045470  -0.068129   0.086773  -0.014947
     27      -0.007028   0.001409  -0.001157  -0.027022  -0.042911   0.013109
     28       0.042793  -0.005769  -0.056535   0.059776  -0.027053  -0.022284
     29       0.036239  -0.088002   0.029344   0.007253   0.111405   0.032941
     30      -0.033458   0.013084   0.000551  -0.028099  -0.030387   0.016489
     31       0.028132  -0.003698  -0.047107   0.036177  -0.023177  -0.026302
     32       0.064274  -0.067850   0.016983   0.005949   0.075810   0.022669
     33      -0.016629   0.007720  -0.050654   0.083985  -0.014043   0.004789
     34       0.077268  -0.018837  -0.045811   0.030543  -0.024324  -0.009824
     35      -0.096217  -0.029026   0.013499  -0.021237   0.057223  -0.025086
     36      -0.028538  -0.006374  -0.049059   0.093070   0.015221  -0.006833
     37       0.058383  -0.041524  -0.010245  -0.038230  -0.014454   0.012412
     38      -0.030037   0.034689  -0.039564   0.028404  -0.070289   0.011676
     39      -0.043613  -0.011220  -0.036728   0.059375  -0.006614   0.005159
     40       0.015980  -0.035120  -0.002786  -0.053395  -0.032145   0.020060
     41       0.130721  -0.008589  -0.022140   0.017448  -0.027176   0.020850
     42      -0.039296  -0.010179   0.013438  -0.015393   0.032275   0.027052
     43      -0.005141  -0.022320   0.017453  -0.066051   0.016552  -0.017223
     44       0.108090   0.052370  -0.052292   0.029444  -0.135500  -0.003971
     45      -0.008012  -0.023625  -0.001448   0.056875   0.061038   0.017951
     46       0.018896  -0.033141   0.026916  -0.067214   0.021492  -0.011756
     47       0.008595   0.095413  -0.053349   0.030358  -0.133991  -0.010065
     48       0.015991  -0.028485  -0.012523   0.063865   0.048129   0.020577
     49       0.061600  -0.039335  -0.014463   0.003091   0.025864  -0.023793
     50      -0.052117   0.047789  -0.051901   0.053825  -0.121728   0.009273
     51      -0.020950  -0.027553   0.001736   0.096810   0.030255  -0.010071
     52       0.024588   0.002732   0.032234  -0.093118   0.006839   0.015240
     53      -0.024598   0.095941   0.010878  -0.006463   0.002793  -0.010699
     54       0.001582   0.032388  -0.021415   0.096492   0.065860  -0.027096
     55       0.082670   0.137040  -0.033507  -0.097192   0.103533   0.000865
     56      -0.020891   0.040714   0.017968   0.077523   0.064850  -0.038570
     57       0.009215   0.017713  -0.023405   0.047953   0.003920  -0.025525
     58       0.009348   0.037726   0.039183   0.046914  -0.041266  -0.001561
     59      -0.024396  -0.027377   0.042206   0.093260   0.012400  -0.032904
     60      -0.009589   0.011942  -0.057901   0.007868  -0.053424  -0.021578
     61       0.005104   0.005509   0.039160   0.043619  -0.057496   0.006324
     62       0.007701  -0.103283   0.043486   0.039195   0.046924  -0.005708
     63      -0.013854  -0.009369  -0.065395  -0.014590  -0.061207  -0.013294
     64      -0.003440  -0.032648   0.061083   0.023429  -0.089015   0.025189
     65      -0.007750   0.024571   0.012643  -0.105666   0.073999   0.034874
     66      -0.132700   0.010168   0.099778   0.080281  -0.012224  -0.012070
     67      -0.006022   0.000868   0.084979  -0.094310  -0.003263   0.033976
     68      -0.061316   0.064453   0.101081  -0.066092   0.074412   0.032417
     69       0.003687  -0.011126  -0.051127  -0.090006  -0.054805   0.023614
     70      -0.020370  -0.022260  -0.004844   0.061927  -0.034018  -0.011201
     71      -0.021654   0.000854  -0.016207  -0.112859   0.035557   0.038030
     72       0.012277   0.010407   0.046848  -0.019104  -0.039835   0.018244
     73      -0.025893  -0.013009   0.026906   0.081422  -0.019273  -0.013075
     74       0.002596  -0.011925   0.019609  -0.012079  -0.023541   0.012141
     75       0.022842   0.089390   0.013244  -0.039526   0.016035   0.003739
     76      -0.005467   0.089899   0.043649   0.093245   0.025384  -0.034576
     77      -0.014417  -0.093217   0.049569   0.100786  -0.055058  -0.016538
     78       0.012641  -0.084535   0.046928  -0.020906   0.076354  -0.001591
     79      -0.078291  -0.019950   0.046689  -0.031768   0.094767   0.014628
     80      -0.015602   0.103737   0.021384  -0.038763   0.003234  -0.011848
     81      -0.002041   0.000203  -0.047750   0.034760   0.020309  -0.036369
     82      -0.026941  -0.040525  -0.049392  -0.049853   0.001684   0.005234
     83      -0.019201  -0.056602  -0.064905   0.041184   0.027116  -0.002180
     84       0.090702   0.082915   0.108013   0.046836   0.005618   0.000145
     85       0.026649  -0.036448   0.092548   0.057595  -0.124520   0.023147
     86       0.100950   0.006294   0.056696  -0.009995   0.013076  -0.003608
     87      -0.027756   0.016141  -0.055953  -0.160481   0.016189   0.042620
     88      -0.077059  -0.019142  -0.183738  -0.049805   0.073525  -0.022038
     89      -0.010176  -0.038841  -0.146396  -0.102599  -0.001527   0.007203
     90      -0.016611   0.011000  -0.001221   0.070505   0.030963  -0.005475
     91       0.174617   0.330859  -0.144132  -0.193602   0.353851  -0.027249
     92      -0.065997  -0.064864   0.073175   0.159293  -0.068038  -0.037767
     93       0.045888   0.189370  -0.094171   0.082917   0.189042  -0.048433
     94       0.104705   0.175902  -0.057692  -0.129282   0.160956  -0.003258
     95       0.077084   0.200022  -0.086383  -0.064671   0.317748  -0.055756
     96      -0.032771   0.101860  -0.100593  -0.129356  -0.065497   0.016322
     97      -0.014282   0.076758   0.053276   0.112349  -0.053506  -0.023812
     98       0.037014  -0.215312   0.060301   0.075845   0.052184  -0.007500
     99      -0.006443  -0.116888  -0.024118   0.125941  -0.083466  -0.050183
    100       0.059298  -0.057155   0.049397   0.020283  -0.004681   0.022486
    101       0.022205  -0.191221   0.065022   0.100278   0.042917  -0.017891
    102      -0.305197   0.067126   0.353720   0.129309   0.034559   0.001032
    103       0.090550  -0.019612  -0.048889  -0.101906  -0.007260   0.010753
    104      -0.031961   0.045686   0.051300  -0.091796   0.045293   0.044732
    105      -0.164508   0.028793   0.140016   0.073198  -0.012867  -0.009982
    106      -0.128570   0.063340   0.245808  -0.107631   0.001137   0.043075
    107      -0.213048   0.080387   0.339736   0.045008   0.129361   0.044937
    108       0.128507   0.115529   0.162520   0.066854   0.024614   0.006371
    109       0.148463   0.058282   0.264332   0.123446  -0.075754   0.038891
    110       0.243600  -0.008203   0.136870   0.055256  -0.046736  -0.022340
    111       0.232697   0.134675   0.252262   0.117653   0.004552   0.002392
    112      -0.107473  -0.071017  -0.025254  -0.015311  -0.115023   0.035274
    113       0.101348  -0.004596   0.043242  -0.005844   0.006639  -0.014246
    114       0.017195   0.110873   0.085179   0.014877   0.058890   0.012293
    115       0.070757  -0.096394   0.059022   0.082823  -0.193812  -0.008883
    116       0.077632   0.005549   0.039153  -0.019529   0.022140  -0.005027
    117      -0.000383  -0.026968  -0.127178   0.039402   0.033783  -0.015250
    118      -0.068164  -0.131171  -0.155348  -0.101711   0.025650  -0.000338
    119      -0.028954  -0.097255  -0.141483   0.031019   0.041735   0.009488
    120       0.024021   0.082922   0.101348   0.097624  -0.019718  -0.054646
    121      -0.028704  -0.034227  -0.066204  -0.104534   0.024338   0.006510
    122      -0.033333  -0.108772  -0.141744   0.038033   0.036951   0.007378
    123      -0.042538  -0.073165  -0.144578  -0.065108   0.060434  -0.043578
    124      -0.026722  -0.038279  -0.051914  -0.058726   0.006216   0.005502
    125       0.002211  -0.007460  -0.030109   0.035748   0.034210   0.003879
    126      -0.007209   0.079705   0.089661  -0.031412   0.066414   0.020649
    127      -0.045063   0.013080   0.016646  -0.053764   0.037731   0.036447
    128       0.031517  -0.082671  -0.003534   0.100029  -0.146348  -0.027172
    129       0.084812  -0.088336   0.050114  -0.038859   0.096564  -0.003564
    130       0.087076  -0.003441   0.036224  -0.031975   0.141605   0.009268
    131       0.047228   0.050078   0.061296  -0.143104   0.017896  -0.011586
    132      -0.167152  -0.138712   0.088559  -0.058956   0.085689   0.008852
    133      -0.150572  -0.033829   0.060304  -0.016924   0.142370   0.020459
    134      -0.143768   0.082726   0.043352   0.002136   0.105239  -0.001142
    135       0.147814  -0.103976   0.062758  -0.073185   0.117860  -0.004841
    136      -0.277741  -0.048243   0.070497  -0.010981   0.138425   0.026266
    137       0.056679   0.166954  -0.030386   0.005183  -0.108760  -0.022356
    138       0.008371  -0.000367  -0.080717   0.160101   0.009803  -0.005235
    139       0.110723  -0.029722  -0.069207   0.093651  -0.001075  -0.012747
    140      -0.237292   0.015564  -0.005251  -0.026026   0.012921  -0.086025
    141      -0.016809  -0.017235  -0.048566   0.108731   0.055525  -0.025525
    142       0.078258  -0.068272   0.007967  -0.057341   0.016376   0.021709
    143      -0.098767   0.122495  -0.093179   0.066125  -0.204387   0.006511
    144      -0.059503  -0.021203  -0.033006   0.064233   0.018389   0.004071
    145       0.011208  -0.065921   0.038822  -0.130767  -0.017538   0.025749
    146       0.200688   0.047648  -0.062261   0.042768  -0.136459   0.021697
    147       0.092038  -0.031031  -0.020254   0.074806   0.093893  -0.284268
    148       0.022620  -0.010187   0.019813   0.000512   0.053597   0.014284
    149       0.040474   0.016860  -0.030308   0.095087   0.043556  -0.259141
    150       0.011286   0.006771  -0.025217   0.088741   0.036190   0.313695
    151       0.031602  -0.024288   0.019738  -0.025408   0.038673  -0.076155
    152       0.002011   0.004311  -0.026876   0.096530   0.048949   0.349586
    153      -0.093685   0.011598   0.044317  -0.149571  -0.091496  -0.032200
    154       0.020397   0.014369   0.002396   0.053016   0.058386  -0.005192
    155      -0.079217  -0.019351   0.063271  -0.188015  -0.075983  -0.062963
    156       0.022130   0.004336  -0.013592   0.053966   0.038024  -0.229138
    157      -0.036473   0.039165  -0.001462   0.011653  -0.024882   0.075938
    158       0.022475  -0.005649  -0.010352   0.052531   0.050644  -0.265175
    159       0.073321  -0.017406  -0.026342   0.101535   0.076674   0.316308
    160      -0.046928   0.044318   0.006640   0.012986  -0.003764  -0.051312
    161       0.020853   0.027427  -0.041949   0.125797   0.024480   0.380373
    162       0.043899   0.245727   0.017271  -0.107860   0.104509   0.001598
    163      -0.008919   0.015187   0.042725   0.115756  -0.029632  -0.027971
    164      -0.007354  -0.244232   0.052198   0.125633  -0.190451   0.008963
    165       0.019671   0.104533   0.030975  -0.031797   0.028603  -0.000354
    166       0.002017   0.319314   0.040424   0.012545   0.197286  -0.052383
    167      -0.017838  -0.092195   0.065751   0.113427  -0.051855  -0.020057
                 36         37         38         39         40         41    
      0      -0.079021   0.019278   0.052514   0.080510   0.057259   0.006859
      1       0.006189  -0.005429  -0.009059  -0.015297  -0.005779   0.000889
      2      -0.026526  -0.010679  -0.018123  -0.050467  -0.035874  -0.010734
      3      -0.090390   0.016890  -0.017534   0.040558   0.018722  -0.110281
      4       0.016089  -0.005572  -0.009156  -0.031037  -0.029276   0.022616
      5      -0.054529  -0.007033  -0.074645  -0.051132  -0.037645  -0.144539
      6       0.087041   0.006884   0.026467   0.031349   0.015024   0.020956
      7      -0.049062   0.011464   0.020492   0.042369   0.028636  -0.005112
      8       0.124001  -0.013978  -0.014918  -0.042231  -0.022491  -0.004118
      9      -0.038109   0.002817   0.023186   0.005648   0.001110   0.051551
     10      -0.034035   0.015593   0.030608   0.064563   0.044943  -0.009097
     11      -0.044242   0.003516   0.035402   0.020986   0.020747   0.063480
     12      -0.056733   0.001004  -0.032393  -0.008194  -0.005366  -0.080192
     13      -0.023190   0.009890   0.035686   0.056981   0.051005   0.011713
     14      -0.071385   0.007536  -0.022269   0.017199   0.010009  -0.082696
     15       0.090239  -0.002295   0.020915   0.008826   0.010750   0.050504
     16      -0.025228  -0.003368  -0.007045  -0.008269   0.001127  -0.012569
     17       0.120633  -0.009207   0.007671  -0.022761  -0.016621   0.067373
     18      -0.087579  -0.004224  -0.057810  -0.048703  -0.040101  -0.011825
     19       0.048807  -0.010872  -0.026296  -0.060369  -0.054798  -0.001830
     20      -0.173947   0.038708   0.047907   0.159783   0.103972   0.071105
     21      -0.077063  -0.010843  -0.084372  -0.096385  -0.082293  -0.035645
     22       0.067861  -0.020421  -0.035746  -0.069221  -0.040877  -0.002115
     23       0.059399  -0.007309   0.003333  -0.017858  -0.007530  -0.005480
     24       0.018052  -0.008242  -0.017617  -0.028269  -0.020899   0.015998
     25       0.069117  -0.007094  -0.011130  -0.016899  -0.023975   0.007106
     26      -0.031513   0.036621   0.095445   0.087102   0.023105   0.054768
     27       0.038329  -0.007498   0.017530   0.003335   0.016030   0.049401
     28      -0.031527   0.019206  -0.007925   0.081612   0.035964  -0.098219
     29       0.025695   0.003970  -0.011177  -0.073853  -0.080356  -0.073064
     30       0.053861  -0.014341   0.027301  -0.027363   0.007674   0.121158
     31      -0.049269   0.017728  -0.010858   0.058266   0.026096  -0.063538
     32       0.021016  -0.004462  -0.026906  -0.084835  -0.067215  -0.041147
     33       0.033505   0.002208  -0.016846  -0.001330  -0.021888  -0.008972
     34      -0.020945   0.007451  -0.028302   0.014842   0.003737  -0.063126
     35      -0.037165   0.029972   0.057674   0.068006   0.017486   0.015933
     36       0.012944   0.015600  -0.001995   0.031945  -0.014082  -0.034587
     37       0.041045   0.003342   0.024420  -0.005416  -0.015042   0.074742
     38       0.031339  -0.012960  -0.037863  -0.025802  -0.013236  -0.012968
     39       0.033072   0.011803   0.003510   0.033089  -0.013965  -0.032776
     40       0.058763  -0.000937   0.023953  -0.005741  -0.015913   0.068801
     41       0.035560  -0.006608  -0.011149  -0.026342  -0.025465   0.009813
     42       0.073486  -0.010862   0.043088  -0.033225  -0.001060   0.076813
     43      -0.064617   0.005375  -0.001497  -0.043405  -0.027270   0.063770
     44       0.007687  -0.029080  -0.055207  -0.002563   0.051982   0.042583
     45       0.061348   0.000086   0.024245   0.013377   0.022986  -0.040875
     46      -0.049540  -0.002116  -0.011629  -0.055196  -0.021183   0.062268
     47      -0.010933  -0.008273   0.007033   0.044808   0.050539   0.032536
     48       0.083698   0.006601   0.043079   0.038304   0.019278  -0.061182
     49      -0.067037   0.020279  -0.009138   0.021829  -0.010519  -0.068288
     50       0.008266  -0.020586  -0.054522   0.031097   0.055636  -0.017208
     51      -0.024568   0.005574  -0.037789   0.023081   0.039990  -0.038264
     52       0.034719  -0.026862   0.013859  -0.069175   0.025682   0.098241
     53      -0.020100   0.011686   0.094027   0.011188  -0.012671   0.024415
     54      -0.077280   0.007181  -0.075616   0.020178   0.056237  -0.023517
     55      -0.011418  -0.088194  -0.042687   0.021552   0.014329   0.006096
     56      -0.111255  -0.012568   0.100554  -0.114062   0.012934  -0.066518
     57      -0.077412   0.066034  -0.107310  -0.016489   0.018313   0.123005
     58      -0.001711  -0.003488  -0.011403   0.143332  -0.179848   0.022893
     59      -0.095736   0.025563   0.078615  -0.106535  -0.054247  -0.026531
     60      -0.061636  -0.049002   0.054098   0.006375  -0.032836   0.051507
     61       0.019717  -0.030455  -0.025417   0.144733  -0.109970   0.020960
     62      -0.032425  -0.134521  -0.058368   0.006320   0.061462   0.013714
     63      -0.034250  -0.070670   0.103318  -0.011172  -0.014584  -0.004857
     64       0.086975   0.019453   0.040881  -0.019891   0.111500  -0.065593
     65       0.094498   0.060755  -0.089448   0.031039   0.019783  -0.015187
     66      -0.046735  -0.120585   0.014447   0.013663  -0.012987  -0.011758
     67       0.088995  -0.025116  -0.010417  -0.069016   0.077388   0.077335
     68       0.083259   0.020592  -0.087345   0.034286   0.029696   0.006296
     69       0.071394  -0.031388   0.087611   0.024900  -0.001292  -0.071015
     70      -0.022030   0.046256   0.010886  -0.058362   0.075136  -0.014498
     71       0.109316   0.059752  -0.054224   0.022662   0.022088  -0.037314
     72       0.056627   0.055837   0.017216  -0.020070   0.014916  -0.041491
     73      -0.026459   0.073926  -0.019192  -0.064243   0.069199  -0.005882
     74       0.039097   0.073765  -0.006507  -0.031691   0.039558  -0.025661
     75       0.009161   0.048296   0.019126  -0.039820  -0.003975  -0.015520
     76      -0.096725   0.018885   0.034636  -0.017267  -0.098949  -0.001210
     77      -0.046882   0.050015  -0.005344   0.006479  -0.106055   0.026796
     78      -0.013533  -0.012677   0.010376  -0.041825  -0.020505  -0.031630
     79       0.035091   0.025382  -0.038130   0.022129  -0.011418  -0.009126
     80      -0.022863   0.010658   0.148772  -0.004309  -0.029338   0.050386
     81      -0.111447   0.078149  -0.113699  -0.102571   0.096584   0.167708
     82       0.015737  -0.058053   0.054637   0.013596  -0.019307  -0.039056
     83      -0.005168  -0.003820  -0.063502   0.031096   0.036576   0.017467
     84       0.017944   0.008878  -0.026382   0.061693  -0.050254  -0.003268
     85       0.087371   0.007004   0.073930  -0.034518   0.149736  -0.084340
     86      -0.016801  -0.036835  -0.010549   0.002186  -0.040538   0.037287
     87       0.110641   0.000111   0.012913   0.050186  -0.025839  -0.055257
     88      -0.078132   0.014086  -0.027182  -0.009595  -0.072540   0.053555
     89       0.025680  -0.018836   0.048801   0.030636  -0.055122  -0.033765
     90      -0.006511   0.023536  -0.023903   0.033659   0.065332   0.003909
     91      -0.117590  -0.275573  -0.124903  -0.053359   0.256196  -0.190258
     92      -0.099716   0.094035   0.111832  -0.076807  -0.148222   0.037995
     93      -0.145977  -0.102478  -0.128969   0.095340   0.111266  -0.172568
     94      -0.029640  -0.130206  -0.059446  -0.008777   0.080312  -0.029659
     95      -0.188268  -0.189572   0.030985  -0.264841   0.314120  -0.217227
     96       0.066334   0.161006   0.149886  -0.069091  -0.041614  -0.057596
     97      -0.059579   0.122763   0.019045   0.084039  -0.256342   0.034502
     98      -0.055516  -0.386259  -0.154000   0.100402   0.178335   0.074208
     99      -0.156183  -0.299665   0.068279   0.017154   0.056657   0.075618
    100       0.045646  -0.202100  -0.239369   0.291286  -0.001292   0.131404
    101      -0.079425  -0.317341  -0.103089   0.048489   0.137770   0.054261
    102      -0.041128  -0.303721  -0.095665   0.039392  -0.015580   0.030311
    103       0.037303   0.062817   0.069700  -0.097825   0.056344   0.100270
    104       0.126725   0.063292  -0.085417   0.043430   0.051241  -0.043448
    105      -0.047052  -0.168127   0.008417   0.017979  -0.025484   0.002473
    106       0.090448  -0.189034  -0.046927  -0.054584   0.041592   0.127059
    107       0.096846  -0.089739  -0.226846   0.072600   0.068664  -0.013101
    108       0.037025   0.032132  -0.068857   0.105096  -0.081707  -0.005043
    109       0.142290   0.071564  -0.045895   0.087060   0.063716  -0.089904
    110      -0.060702  -0.101234   0.047893  -0.031393  -0.049302   0.060543
    111       0.042924   0.033970  -0.076166   0.120738  -0.091370  -0.013399
    112       0.117098   0.046468   0.083294  -0.074115   0.233994  -0.123986
    113      -0.057029  -0.086199   0.017987  -0.009235  -0.075901   0.075165
    114       0.044906   0.042396  -0.086111   0.116296  -0.089753  -0.001914
    115      -0.016832  -0.122041   0.198389  -0.118370   0.133837  -0.019296
    116      -0.027384  -0.050742  -0.010425   0.008221  -0.061971   0.052884
    117      -0.047029   0.064161  -0.263513   0.058260   0.144144   0.206656
    118      -0.001502  -0.099433   0.109201  -0.083743   0.068975  -0.048174
    119       0.030389  -0.023521  -0.142170   0.105939   0.088800   0.038521
    120      -0.165005   0.139188  -0.024162  -0.150805  -0.059267   0.149924
    121       0.016487  -0.096520   0.085069  -0.053857   0.068365  -0.057929
    122       0.024567  -0.016481  -0.134338   0.099458   0.074680   0.039858
    123      -0.136603   0.009617  -0.008922  -0.287100   0.257125   0.135269
    124       0.015969  -0.065355   0.057479   0.003937  -0.002933  -0.041829
    125       0.011234  -0.013058  -0.097503   0.062558   0.059023   0.014829
    126       0.050393   0.119576  -0.100266   0.000295  -0.092698  -0.009444
    127       0.113413   0.098000  -0.091520  -0.021900   0.116755  -0.062170
    128      -0.062352   0.009104   0.136976  -0.079569   0.082749  -0.008358
    129      -0.020782  -0.016511   0.030634  -0.059758  -0.042182  -0.040064
    130       0.021721   0.036969  -0.036766   0.033461  -0.042403  -0.041754
    131      -0.035077  -0.033197   0.258153  -0.126897  -0.087066   0.076489
    132       0.007157  -0.021342   0.027374  -0.074571  -0.034146  -0.030928
    133       0.050728   0.053453  -0.079345   0.067618  -0.024238  -0.054356
    134       0.007223   0.073959   0.056331   0.101866  -0.055200  -0.050141
    135      -0.027641  -0.026184   0.072719  -0.095918  -0.075040  -0.042828
    136       0.065754   0.061685  -0.104612   0.085979  -0.011890  -0.056285
    137      -0.043186  -0.018150   0.150034  -0.012953   0.045587   0.126415
    138       0.002295   0.014772  -0.054447   0.015751  -0.039690  -0.146431
    139      -0.039970   0.015122  -0.064991   0.013157  -0.021633  -0.179780
    140      -0.113523   0.062574   0.121009   0.250806   0.136357   0.048419
    141      -0.036667   0.026017  -0.005045   0.044436  -0.004647  -0.077379
    142       0.057527   0.007465   0.047036  -0.010669  -0.031295   0.098945
    143       0.041896  -0.036197  -0.098957  -0.024408   0.021582  -0.034049
    144       0.031449   0.017881   0.014934   0.040117  -0.018564  -0.033832
    145       0.049128   0.001461   0.048498  -0.007267  -0.013943   0.088469
    146       0.047345  -0.031524  -0.071663  -0.053151  -0.010504   0.003168
    147       0.196909   0.010777   0.084579   0.082079   0.056937   0.134266
    148      -0.092846   0.026618   0.053435   0.108306   0.077674  -0.009826
    149       0.257753  -0.023599   0.007283  -0.055451  -0.028438   0.099223
    150      -0.068542   0.003408   0.063638   0.020241   0.014445   0.166478
    151      -0.037966   0.022222   0.034928   0.083099   0.048432  -0.021549
    152      -0.085549   0.008914   0.089055   0.051638   0.039001   0.199180
    153      -0.112976  -0.001638  -0.070303  -0.025880  -0.016941  -0.132813
    154      -0.011603   0.009774   0.041873   0.058181   0.052019   0.021925
    155      -0.159609   0.019170  -0.038616   0.050182   0.027983  -0.145059
    156       0.232510  -0.016510   0.032264  -0.028485  -0.015093   0.170586
    157      -0.023551  -0.016238  -0.047765  -0.073252  -0.048026  -0.042642
    158       0.255349  -0.011131   0.055669   0.000608   0.003474   0.209621
    159      -0.123834   0.025679   0.104226   0.114148   0.079615   0.120920
    160       0.018742  -0.012322  -0.028352  -0.035231  -0.010065  -0.034317
    161      -0.072132  -0.007935   0.029839  -0.024411  -0.011980   0.099793
    162      -0.004261   0.008438   0.106540  -0.055024  -0.080670  -0.088256
    163      -0.076416   0.020127  -0.021779   0.053695  -0.118585   0.052068
    164       0.025756   0.024570  -0.150510   0.263405  -0.238618   0.163365
    165      -0.002417   0.024587   0.097770  -0.075789  -0.029582  -0.080830
    166      -0.153000   0.014320   0.210287  -0.230133  -0.043910  -0.163541
    167      -0.056593   0.028561   0.056039  -0.015599  -0.133796  -0.022317
                 42         43         44         45         46         47    
      0       0.014649   0.080734   0.029951   0.033986   0.007349   0.012509
      1      -0.009077  -0.015240  -0.031481  -0.006971   0.000250  -0.003140
      2      -0.016151  -0.027759   0.038399  -0.032838  -0.007338  -0.001550
      3      -0.034111   0.115599   0.128359   0.018697  -0.007650   0.011796
      4       0.018776  -0.086754   0.018880   0.003051  -0.021679  -0.005417
      5      -0.077321   0.097820   0.120090  -0.036593  -0.002454   0.005726
      6       0.028213   0.000597   0.049029   0.042592  -0.015025   0.009509
      7      -0.000202   0.025551   0.008267   0.000184   0.001270   0.000281
      8      -0.026223   0.011502  -0.009454  -0.038627   0.010126  -0.001102
      9       0.028988  -0.066990  -0.026569   0.004505  -0.008367  -0.005979
     10       0.000554   0.056159   0.016822   0.010939   0.003040   0.003532
     11       0.025031  -0.037129  -0.089137   0.004601   0.011319  -0.006079
     12      -0.041829   0.076272   0.071393  -0.018360   0.002236   0.005649
     13      -0.008042   0.065917  -0.064055  -0.005126   0.024611   0.000729
     14      -0.031383   0.092607   0.088360   0.007327  -0.000682   0.010413
     15       0.015269  -0.024362  -0.073226  -0.006515   0.010726  -0.005383
     16      -0.019857   0.010894  -0.024278  -0.014889   0.004758  -0.001474
     17       0.031440  -0.095593  -0.069349   0.008297  -0.007203  -0.008114
     18      -0.002360  -0.103758  -0.102414  -0.026580   0.002413  -0.020895
     19       0.012345  -0.072453   0.088526   0.010390  -0.027419   0.005337
     20       0.117605  -0.037422  -0.127101   0.177697  -0.009289   0.006008
     21      -0.017731  -0.160768  -0.075928  -0.063498  -0.009185  -0.034427
     22      -0.020776  -0.036121  -0.061227  -0.027657   0.005832  -0.019825
     23      -0.018310   0.028458   0.014712  -0.010781   0.003086  -0.000684
     24       0.016006  -0.018681  -0.037284  -0.001049   0.001520  -0.046857
     25       0.059849  -0.012995   0.111164   0.077073  -0.027930  -0.015225
     26       0.014104  -0.069440   0.095095  -0.080631  -0.026076  -0.059063
     27       0.007152   0.036180  -0.018010  -0.057307   0.019276  -0.007090
     28       0.021043  -0.024223  -0.036942  -0.068786  -0.018882  -0.152579
     29      -0.073332   0.003323  -0.058646   0.164215  -0.024287  -0.050311
     30       0.003043   0.082579   0.027906  -0.016508   0.051496   0.172289
     31       0.005922  -0.003168  -0.044498  -0.033913   0.006031  -0.032141
     32      -0.047712   0.011220  -0.037850   0.057279   0.015613   0.052697
     33       0.051752  -0.025805   0.086492   0.088378  -0.018054   0.038201
     34      -0.002085   0.039773  -0.066283   0.027090   0.026738   0.034588
     35       0.003033  -0.069008   0.080790  -0.190404   0.013731   0.029931
     36       0.050608  -0.066118   0.101282   0.002558  -0.021729  -0.001244
     37       0.051317   0.006502   0.160612  -0.017989   0.025837   0.171827
     38       0.028951   0.067620  -0.023373   0.255607  -0.015433   0.024360
     39       0.062410  -0.064902   0.078382   0.074095  -0.057415  -0.145391
     40       0.062538   0.008063   0.126516   0.098327  -0.015669   0.037424
     41       0.022070  -0.060260   0.107822  -0.148101   0.002057   0.006430
     42      -0.041870   0.103610  -0.007694  -0.027721   0.050219   0.120983
     43      -0.044769  -0.011085  -0.031757  -0.015503   0.034907   0.147702
     44       0.066790   0.082239  -0.045610   0.012729   0.029765   0.051489
     45      -0.053065   0.080305  -0.075263  -0.029888   0.007616  -0.064170
     46      -0.037763   0.018369  -0.052200  -0.005514   0.033531   0.109550
     47      -0.001469   0.007432   0.005631  -0.039497  -0.004761   0.010406
     48      -0.040580   0.071368  -0.047747  -0.015386  -0.012444  -0.148651
     49      -0.031859  -0.040972  -0.080771  -0.000872  -0.006332  -0.055499
     50       0.061821   0.040835  -0.037206  -0.111922   0.020059  -0.046398
     51      -0.055562   0.023135  -0.116915  -0.039587   0.030354   0.122303
     52      -0.025244   0.131029  -0.046912  -0.045133  -0.000324  -0.111823
     53      -0.148338  -0.038013   0.003023   0.027450  -0.021342   0.008199
     54      -0.062376  -0.031455  -0.076138  -0.014159   0.003934   0.155824
     55       0.024177  -0.010285   0.036363   0.009292   0.005996  -0.071201
     56       0.048569   0.006614  -0.044134  -0.014431  -0.019267   0.050714
     57      -0.046748   0.004667   0.040182   0.010593  -0.038548  -0.041321
     58      -0.016209   0.014456  -0.011062  -0.000967   0.009885   0.009893
     59       0.108595   0.056017  -0.027933  -0.026369  -0.006994  -0.009428
     60      -0.059179  -0.031132   0.061427   0.043898   0.151237  -0.105688
     61      -0.053917  -0.015441  -0.000929   0.007746  -0.023162   0.026722
     62       0.004375  -0.003220   0.008300  -0.000671   0.008541  -0.010459
     63      -0.034130  -0.026632   0.031234   0.029451   0.131882  -0.060644
     64      -0.028738  -0.041224  -0.007333   0.003558  -0.032238   0.033788
     65       0.008912  -0.019260   0.012099   0.015002   0.105870  -0.019316
     66       0.033022  -0.006967   0.004092  -0.000970   0.013378   0.031964
     67      -0.007488   0.124194  -0.033847  -0.047308  -0.032919  -0.157145
     68      -0.015238  -0.022957   0.022196   0.016866   0.011167  -0.010556
     69      -0.010913  -0.033919  -0.007088   0.008834  -0.003072   0.041886
     70      -0.006430  -0.053118   0.043733   0.030388   0.058976  -0.001196
     71       0.032505   0.000775  -0.010884  -0.005780   0.073428  -0.007557
     72       0.042296  -0.006659   0.003437  -0.002920  -0.045111   0.035158
     73       0.015796  -0.053178   0.056677   0.036872   0.122062  -0.020538
     74       0.025668  -0.025282   0.020156   0.008997   0.044151   0.003451
     75       0.044990   0.024494  -0.015018  -0.020975  -0.120859   0.030530
     76       0.053499   0.011459   0.006125   0.007207   0.105267  -0.026477
     77       0.060755   0.043645  -0.006407  -0.016766  -0.003845  -0.006550
     78       0.073116   0.013823  -0.007491  -0.006652   0.012856   0.010610
     79      -0.007520  -0.015773   0.010210   0.011936   0.002414  -0.009389
     80      -0.205752  -0.072004   0.057655   0.066451  -0.065282  -0.053493
     81      -0.051816   0.008200   0.072285   0.016216  -0.082900  -0.094531
     82       0.005816  -0.005582  -0.009904   0.002522   0.052831   0.007343
     83      -0.042275  -0.009141  -0.007624   0.000920   0.004836   0.011324
     84      -0.007395  -0.003357  -0.000754   0.002158   0.007506   0.007821
     85      -0.048653  -0.048921  -0.025836  -0.007301  -0.141911   0.079779
     86       0.012287   0.040831  -0.007930  -0.010159   0.024921  -0.032422
     87       0.017061   0.005920  -0.031373  -0.013995  -0.008758   0.030009
     88       0.031701   0.065264  -0.030041  -0.037231  -0.160271   0.021153
     89       0.018990   0.026993  -0.039238  -0.024169  -0.087380   0.043886
     90      -0.172147   0.026812  -0.136675  -0.035090   0.010420   0.111421
     91       0.177837  -0.253952   0.147089   0.077396  -0.004479   0.137208
     92       0.036399   0.115887  -0.067169  -0.041441  -0.017766  -0.045883
     93      -0.005885  -0.256874   0.018671   0.060794   0.011927   0.356357
     94       0.057897  -0.053453   0.059834   0.021090   0.002105  -0.039444
     95       0.194316  -0.163680   0.049332   0.029492  -0.043456   0.159642
     96      -0.001133  -0.025843   0.024806   0.039704   0.252149  -0.103339
     97       0.037441   0.058134  -0.036546  -0.021768  -0.045989   0.028484
     98      -0.102317  -0.062190   0.058991   0.024385  -0.039014  -0.013765
     99      -0.107629  -0.061491   0.087351   0.051786   0.088813  -0.097750
    100      -0.186131  -0.073094   0.059724   0.035409  -0.095402   0.020914
    101      -0.054591  -0.034166   0.037579   0.010416  -0.043112  -0.007541
    102       0.225298   0.022456   0.122072  -0.013354  -0.255626  -0.076351
    103      -0.166905   0.148353  -0.141704  -0.058845   0.066017  -0.069369
    104       0.000844  -0.064854   0.041426   0.035566   0.102713  -0.019095
    105       0.078886  -0.005597   0.050568   0.005578  -0.024609  -0.027991
    106       0.156146   0.130316   0.121687  -0.028020  -0.182228  -0.343587
    107       0.137461  -0.025022   0.065282  -0.006775  -0.247751   0.039601
    108      -0.000143   0.002386  -0.017103  -0.008574  -0.050672   0.046515
    109      -0.029753  -0.030993  -0.071982  -0.038427  -0.310162   0.189154
    110       0.018347   0.079157  -0.012798  -0.023307   0.006975  -0.077139
    111       0.004783  -0.003143  -0.011464  -0.006291  -0.056298   0.055375
    112      -0.065698  -0.134040   0.035844   0.046588   0.038841   0.044432
    113       0.016532   0.106797  -0.048266  -0.046068  -0.070414  -0.039315
    114      -0.003033   0.010932  -0.031492  -0.016780  -0.075541   0.065311
    115      -0.051121   0.044358  -0.057311  -0.044570  -0.207230   0.001038
    116       0.014118   0.069071  -0.029362  -0.027531  -0.027280  -0.024560
    117      -0.204640  -0.047549   0.058902   0.032333  -0.074310  -0.022987
    118       0.014595  -0.004526   0.006994   0.009813   0.107690  -0.051746
    119      -0.134484  -0.043426  -0.012169   0.012571   0.024638   0.041345
    120       0.082317   0.074024   0.060651  -0.011961  -0.160586  -0.106952
    121       0.008962  -0.029902   0.015291   0.018471   0.113353  -0.028852
    122      -0.122333  -0.033068  -0.015416   0.007969   0.013773   0.039836
    123      -0.016272  -0.003994   0.112675   0.034149   0.010293  -0.190881
    124       0.004046  -0.011172  -0.005659   0.005728   0.064071   0.002705
    125      -0.070503  -0.036721  -0.003443   0.010554   0.021722   0.033979
    126       0.180401   0.151552  -0.100824  -0.093939   0.160150  -0.103005
    127       0.055634  -0.017728  -0.005685   0.001079   0.347161  -0.094925
    128      -0.105762  -0.170482   0.145499   0.104153  -0.277696   0.163425
    129       0.106203   0.006710   0.019455   0.004883   0.004682  -0.016051
    130       0.018590  -0.059563   0.044093   0.038233  -0.003207   0.002460
    131      -0.078543  -0.023997   0.143019   0.079289  -0.100576  -0.226227
    132       0.115544   0.021733   0.025031   0.001232   0.009361  -0.048764
    133      -0.005776  -0.081443   0.035367   0.040051   0.010333   0.034966
    134      -0.209513  -0.218636   0.107601   0.126901  -0.048072   0.054584
    135       0.154628   0.006456   0.062887   0.020962  -0.011049  -0.074707
    136      -0.025614  -0.091321   0.025913   0.039592   0.020851   0.059577
    137      -0.294438   0.034596  -0.057825  -0.006035  -0.057434  -0.026736
    138       0.040504  -0.085663   0.021299   0.140249  -0.061722  -0.130590
    139      -0.018200  -0.003664  -0.124798   0.094277  -0.008808  -0.095715
    140       0.089540  -0.140509   0.150184  -0.465174   0.010729  -0.058216
    141      -0.002929  -0.051483   0.007576  -0.091043   0.020806   0.060258
    142       0.057474  -0.037966   0.240042  -0.066859   0.010811   0.153321
    143       0.074777   0.177301  -0.137052   0.503743  -0.021132   0.010138
    144       0.060394  -0.071181   0.101912   0.104308  -0.066943  -0.142529
    145       0.026043   0.019851   0.048078   0.087433  -0.017813  -0.051034
    146       0.057286  -0.048156   0.073556  -0.258869   0.039205   0.050633
    147       0.086644  -0.059836  -0.095004   0.077317  -0.001032   0.004813
    148       0.002445   0.100894   0.004333   0.020158   0.014567   0.007498
    149       0.021966  -0.106441  -0.131961  -0.025328   0.011103  -0.010981
    150       0.079870  -0.179290  -0.190151   0.009826   0.000275  -0.019955
    151       0.017487   0.056158   0.089919   0.048879  -0.018871   0.010970
    152       0.101856  -0.180215  -0.240546   0.039037   0.005193  -0.018307
    153      -0.064534   0.098952   0.075756  -0.016091   0.002686   0.006901
    154      -0.004382   0.060254  -0.067284  -0.006249   0.024729   0.000329
    155      -0.044114   0.154550   0.140240   0.024094  -0.002649   0.015695
    156       0.070248  -0.197732  -0.223248  -0.001701   0.004484  -0.023818
    157      -0.041619  -0.030534   0.021328  -0.046717  -0.009560  -0.005820
    158       0.103407  -0.223536  -0.255336   0.041272   0.000103  -0.021879
    159       0.086078  -0.027636  -0.071498   0.076529   0.003315   0.006381
    160      -0.050377   0.038752  -0.053404  -0.049756   0.019731  -0.005406
    161       0.038926  -0.117867  -0.098974  -0.013350   0.001998  -0.010465
    162       0.113858   0.079477  -0.090834  -0.062498  -0.149463   0.057260
    163       0.000008  -0.005535   0.035677   0.023080   0.103489  -0.036436
    164      -0.082062   0.024019   0.041361   0.008889  -0.033896  -0.025003
    165       0.102148   0.047104  -0.052313  -0.039694  -0.135347   0.058876
    166       0.214245   0.065293  -0.087927  -0.045073   0.100525   0.013394
    167       0.105547   0.063210  -0.035816  -0.031792  -0.018091   0.015999
                 48         49         50         51         52         53    
      0       0.006700   0.109994   0.134575  -0.024212  -0.102492   0.015310
      1      -0.004268   0.102224   0.180153   0.000452   0.029480  -0.006698
      2      -0.013540  -0.077211  -0.067626   0.041702   0.091275  -0.025224
      3      -0.012171   0.058465   0.083334   0.015240   0.014315  -0.004366
      4      -0.034438  -0.003645   0.014402   0.076057   0.183794  -0.042774
      5      -0.001780  -0.063262  -0.058768   0.005108   0.001810   0.002237
      6      -0.026667   0.090100   0.102562   0.059158   0.097892  -0.037333
      7       0.002397  -0.119620  -0.204564   0.018385   0.037411  -0.010676
      8       0.018032  -0.090992  -0.100141  -0.029458  -0.087521   0.018441
      9      -0.010803  -0.107966  -0.179778   0.041922   0.114185  -0.025307
     10       0.004530  -0.104060  -0.199874   0.017847   0.023009  -0.012179
     11       0.017068   0.063598   0.097042  -0.053983  -0.094443   0.031985
     12       0.003211  -0.053347  -0.065850   0.001849  -0.023622   0.000407
     13       0.037030   0.002722  -0.015179  -0.080152  -0.181620   0.045747
     14      -0.005593   0.059732   0.090415   0.008986  -0.016420  -0.004718
     15       0.022233  -0.078237  -0.134224  -0.043660  -0.088715   0.028494
     16       0.000103   0.123191   0.229804  -0.009972   0.003083  -0.002525
     17      -0.012120   0.080411   0.136348   0.015439   0.079163  -0.013357
     18       0.011058  -0.010658   0.001222  -0.039505  -0.007337   0.019446
     19      -0.040234   0.004313   0.024314   0.068389   0.137402  -0.027547
     20      -0.009219   0.148603  -0.152321   0.031481   0.076970  -0.025545
     21      -0.001444  -0.028223   0.051223  -0.033998   0.045548   0.024729
     22       0.014436  -0.025381   0.007083  -0.031443  -0.053427   0.015801
     23       0.004272  -0.020325   0.005879  -0.002171  -0.025589   0.000684
     24       0.019744   0.005418  -0.014625  -0.008825  -0.202488   0.002628
     25      -0.025276   0.104651  -0.077617   0.065831  -0.076954  -0.020121
     26      -0.022906  -0.324278   0.227812   0.014345   0.010026   0.023124
     27       0.021451  -0.023283   0.014205  -0.003664  -0.103866  -0.005866
     28       0.014775   0.018176  -0.009668   0.000301  -0.026232  -0.002461
     29       0.005307  -0.034532   0.017574  -0.027992  -0.012268  -0.005989
     30       0.015822  -0.067661   0.048095  -0.049413   0.035278   0.006958
     31       0.017430  -0.036874   0.029949  -0.067978   0.114648   0.023316
     32       0.022129   0.188847  -0.139965  -0.038555  -0.027660  -0.010067
     33      -0.024288   0.011182  -0.011709   0.008328   0.051367   0.010358
     34       0.038102  -0.003246  -0.000363  -0.155226   0.186219   0.051519
     35       0.007136   0.064930  -0.033481  -0.044371   0.056883   0.011033
     36      -0.019331   0.056054  -0.036970  -0.006569   0.070796   0.014334
     37      -0.002192   0.048062  -0.039877  -0.084330   0.050699   0.051316
     38      -0.009965  -0.106506   0.055522  -0.026158   0.037384   0.023708
     39      -0.026338  -0.027311   0.008183   0.085877  -0.207273  -0.014783
     40      -0.019972  -0.036929   0.009152   0.022174  -0.134055   0.013444
     41      -0.003613   0.135050  -0.082908   0.023518  -0.097503  -0.006117
     42       0.035734   0.012246  -0.004527  -0.080608   0.087818  -0.003836
     43      -0.000706  -0.018315   0.011885   0.030267  -0.097921  -0.027911
     44       0.004916  -0.105498   0.075273   0.021402   0.025871   0.015620
     45       0.013450   0.039195  -0.018176   0.013903   0.082984  -0.013003
     46      -0.003037  -0.019649   0.014223   0.058270  -0.087735  -0.022853
     47       0.006303  -0.062321   0.046479  -0.008693   0.004537  -0.022675
     48       0.029739   0.014057  -0.001285  -0.029655   0.077702  -0.011753
     49       0.013403  -0.044696   0.029489   0.006135  -0.100887  -0.017954
     50       0.012763   0.055245  -0.034599   0.024037  -0.024269   0.001349
     51      -0.036313  -0.008793   0.013444   0.133414  -0.003630  -0.031760
     52      -0.004414   0.018188  -0.000770   0.086586   0.044706  -0.034523
     53      -0.010266   0.016297  -0.010150   0.016032  -0.001439  -0.028243
     54      -0.049611  -0.009366   0.008540   0.114763  -0.020215  -0.015625
     55       0.022425   0.004102  -0.000856  -0.015981   0.014399  -0.015462
     56      -0.045541   0.006526  -0.007894   0.041293  -0.006648   0.070797
     57      -0.006711   0.007407  -0.007093  -0.022724   0.000664   0.017263
     58      -0.002196   0.002976  -0.001584   0.009148  -0.000248   0.019986
     59      -0.019108   0.001416  -0.002600   0.009772   0.005355   0.069063
     60      -0.027195   0.016444  -0.015820  -0.014946   0.013220   0.093408
     61      -0.019853   0.005251  -0.007999  -0.011267  -0.009501   0.054165
     62      -0.002942  -0.001086   0.000657   0.005314   0.003398   0.023041
     63      -0.016189   0.007541  -0.006395   0.005694   0.008496   0.031552
     64      -0.035439   0.001703  -0.007107  -0.011405  -0.007142   0.047239
     65       0.007709   0.004316  -0.001253   0.040444   0.009572   0.110481
     66      -0.008716  -0.009016   0.005280   0.001136  -0.009755  -0.050264
     67      -0.024681   0.031784  -0.012407   0.092424   0.063252   0.019038
     68       0.011622   0.014632  -0.009158   0.030490   0.011241   0.116832
     69       0.027992  -0.004378   0.005022   0.006847  -0.005885  -0.007173
     70       0.053607  -0.011002   0.011733  -0.014901  -0.002650  -0.080077
     71      -0.023227  -0.006775   0.003947   0.006537   0.000025  -0.022159
     72       0.083221  -0.013439   0.017952   0.016636   0.005275  -0.085391
     73       0.084596  -0.013692   0.020249   0.015976   0.007193  -0.091501
     74       0.015881  -0.020124   0.013323  -0.062908  -0.019197  -0.197128
     75       0.032514  -0.007493   0.006534  -0.018944  -0.003975  -0.073615
     76       0.008440  -0.002429   0.005225   0.027197   0.004644   0.028531
     77       0.003910  -0.006623   0.004810  -0.017213  -0.000814  -0.037373
     78      -0.003745  -0.004083   0.002986   0.015201   0.002143   0.021337
     79       0.002431   0.008497  -0.005667   0.003352   0.003069   0.005057
     80      -0.004718   0.045335  -0.034689  -0.051439  -0.002648  -0.073513
     81      -0.025494   0.017535  -0.019165  -0.066728   0.002904   0.077310
     82       0.004347  -0.002546   0.003732   0.019470   0.001308  -0.013923
     83      -0.012740   0.001467  -0.001414   0.009206  -0.000801   0.015853
     84      -0.001633   0.000861   0.001301   0.000988  -0.001484   0.004370
     85      -0.092359   0.004582  -0.019244  -0.057554  -0.026925   0.093281
     86       0.010341   0.002816   0.002536   0.023706   0.010608  -0.004323
     87      -0.003056  -0.001933   0.001289   0.024143  -0.000199   0.023754
     88       0.005900   0.000921  -0.001464  -0.012899  -0.000625  -0.023087
     89      -0.015477  -0.003945   0.000013  -0.014376  -0.008794  -0.018729
     90      -0.057268   0.011941   0.004258   0.203898   0.018384  -0.074395
     91       0.054063  -0.057021   0.023283  -0.159420  -0.093604  -0.038159
     92      -0.059953   0.028340  -0.019639   0.063933   0.031276   0.131833
     93      -0.025622  -0.055283   0.024106  -0.014541  -0.109820  -0.035513
     94       0.031486  -0.007835   0.004343  -0.045288  -0.004008  -0.022858
     95      -0.010562  -0.038369   0.011388  -0.070626  -0.075808   0.043034
     96      -0.046600   0.026537  -0.023382   0.058177   0.028385   0.321608
     97      -0.029124   0.008605  -0.009744   0.012773  -0.005605   0.142181
     98       0.016188  -0.009897   0.006625  -0.059488  -0.009134  -0.188261
     99      -0.028817   0.005894  -0.010739  -0.081052  -0.001817  -0.110560
    100       0.021975  -0.000531  -0.001096  -0.063732  -0.018573  -0.132361
    101       0.006227  -0.008560   0.005298  -0.044583  -0.007241  -0.137259
    102       0.108784  -0.022076   0.014988  -0.189489   0.021541  -0.138011
    103      -0.082932   0.045129  -0.014637   0.254557   0.046534  -0.022532
    104      -0.014697   0.011334  -0.013705   0.011541   0.006213   0.215347
    105       0.020667  -0.010548   0.005603  -0.060925  -0.000723  -0.065600
    106       0.075699   0.025451  -0.010824  -0.116696   0.091749  -0.032119
    107       0.090391  -0.010489   0.006499  -0.092043   0.010182   0.064116
    108      -0.002146  -0.002758   0.002025  -0.008033  -0.010232   0.001314
    109      -0.096356  -0.004331  -0.016292  -0.083563  -0.052258   0.086179
    110      -0.003343   0.008710   0.000934   0.023902   0.022096  -0.047929
    111       0.002908  -0.003098   0.005676  -0.014168  -0.013701   0.005448
    112      -0.063299   0.004968  -0.019935  -0.039359  -0.019880   0.191464
    113      -0.016494   0.005559  -0.000423   0.020264   0.013931  -0.079318
    114      -0.007995  -0.004245   0.002101  -0.007616  -0.014765  -0.008466
    115      -0.132975   0.016071  -0.027225  -0.055086  -0.006687  -0.009295
    116      -0.001679   0.003040   0.001198   0.020861   0.009409  -0.033942
    117      -0.039969   0.016319  -0.016387  -0.024043  -0.010179   0.030206
    118       0.000197   0.002491  -0.000054   0.011203   0.012906   0.011216
    119      -0.022724   0.001836  -0.000486   0.034165  -0.005982  -0.007703
    120      -0.009620   0.016093  -0.019647  -0.097437   0.006105   0.108461
    121       0.001001  -0.001189   0.001840   0.010934   0.005309  -0.000411
    122      -0.020405   0.001622  -0.000194   0.031775  -0.005164  -0.008820
    123      -0.031285   0.024266  -0.025736  -0.090733   0.018464   0.124494
    124       0.002869  -0.002352   0.003404   0.018999   0.001544  -0.011884
    125      -0.018608  -0.000752  -0.000121   0.018973  -0.007403   0.004457
    126      -0.470232  -0.045205  -0.028097  -0.383317  -0.104145  -0.442127
    127      -0.299400  -0.037312  -0.010342  -0.243907  -0.070888  -0.321915
    128       0.721733   0.020830   0.071492   0.432665   0.121363   0.238738
    129       0.004579   0.002209  -0.004336  -0.024952   0.002444   0.044381
    130       0.012559   0.012490  -0.013699  -0.047712  -0.006233   0.047134
    131       0.020249   0.071209  -0.058543  -0.170600   0.016521  -0.032640
    132       0.007719   0.009234  -0.009240  -0.036140   0.005600   0.044083
    133       0.008812   0.010266  -0.012152  -0.033591  -0.014103   0.043704
    134       0.006739   0.046873  -0.046912  -0.124302  -0.041090   0.006977
    135       0.017817   0.012732  -0.015495  -0.089146   0.008765   0.067563
    136       0.006497   0.008183  -0.010247  -0.019219  -0.021776   0.038209
    137      -0.039319   0.023402  -0.004077   0.119475   0.020242  -0.179861
    138      -0.025168   0.057576  -0.043610   0.012172   0.080288   0.003760
    139       0.038752   0.045060  -0.035601  -0.158863   0.205150   0.046394
    140      -0.003824  -0.040948   0.060378  -0.007553   0.150483   0.029463
    141       0.020591   0.070364  -0.033775  -0.149905   0.334547   0.046481
    142      -0.018525   0.057184  -0.044099  -0.031631  -0.070788   0.039206
    143      -0.008614  -0.147136   0.061935  -0.019272   0.083702   0.025965
    144      -0.037118  -0.110292   0.068943   0.080795  -0.157692  -0.004100
    145      -0.000805  -0.233488   0.141139   0.021354  -0.314231   0.015292
    146       0.025482   0.585973  -0.406524   0.044175  -0.193535  -0.046711
    147      -0.007668   0.157443   0.134256   0.021320   0.031644  -0.022175
    148       0.021729  -0.037275  -0.113068  -0.030888  -0.100174   0.019028
    149       0.018305  -0.103523  -0.150061  -0.021729  -0.031242   0.007150
    150       0.007603  -0.126208  -0.241991  -0.000436   0.081875  -0.004690
    151      -0.032927  -0.007908  -0.072825   0.098466   0.191473  -0.063196
    152       0.012004   0.113551   0.116853  -0.047162  -0.008955   0.019995
    153      -0.000421   0.110977   0.189982  -0.011147  -0.028706   0.000532
    154       0.037670  -0.015004  -0.039257  -0.079709  -0.183081   0.046514
    155      -0.006170  -0.050737  -0.154597   0.034761   0.024315  -0.021371
    156       0.017207  -0.121405  -0.227477  -0.025872   0.028977   0.009656
    157      -0.022568   0.039497   0.158574   0.053144   0.161640  -0.041566
    158       0.003928   0.116606   0.115553  -0.025635   0.047238   0.004204
    159      -0.001054   0.159894   0.134450  -0.006802  -0.038591  -0.001712
    160       0.028975   0.005241   0.061260  -0.063723  -0.115558   0.032009
    161       0.001169  -0.088628  -0.154500   0.016723   0.065411  -0.018323
    162      -0.065825  -0.004082  -0.006105  -0.017699  -0.014345  -0.004926
    163       0.037094  -0.000958   0.006498   0.017494   0.006795   0.011592
    164       0.023822   0.000101  -0.000887  -0.059716  -0.003232  -0.054634
    165       0.037535  -0.006687   0.007978   0.028866   0.004820  -0.002369
    166      -0.077483  -0.006261   0.001291   0.056717  -0.005467   0.069808
    167       0.011670  -0.005545   0.006142   0.023401   0.007796   0.025182
                 54         55         56         57         58         59    
      0      -0.034740  -0.059131  -0.002230  -0.001563  -0.059960   0.006069
      1       0.008424   0.043065   0.002115  -0.000445   0.018015  -0.003855
      2      -0.074783   0.054013   0.001525  -0.001721  -0.069234  -0.000375
      3       0.092792   0.037233   0.000642   0.003711   0.124369  -0.008828
      4      -0.024348   0.088258   0.004238  -0.001901  -0.017349  -0.003080
      5       0.092625   0.023266   0.000386   0.005416   0.139073  -0.009157
      6      -0.067130   0.084746   0.002251  -0.005169  -0.043361   0.004399
      7       0.006574   0.036132   0.000764   0.000706   0.011738  -0.002129
      8      -0.077448  -0.081504  -0.001327  -0.003939  -0.073848   0.008314
      9       0.082243   0.114309   0.002052   0.000130   0.010484  -0.004619
     10      -0.018992   0.037533   0.001068  -0.000469   0.001408  -0.000801
     11       0.112993  -0.045961  -0.002975   0.002029  -0.002520   0.001824
     12      -0.052848  -0.019024  -0.001236  -0.001740  -0.082174   0.005027
     13       0.020699  -0.116024  -0.004834   0.002060   0.006413   0.004826
     14      -0.051847  -0.001817  -0.001241  -0.001750  -0.088470   0.005642
     15       0.097064  -0.048176  -0.003233   0.002643  -0.012513   0.002889
     16      -0.021809   0.033967   0.002778  -0.001018   0.010057  -0.005843
     17       0.104873   0.101916   0.002391   0.001628   0.006635  -0.006346
     18      -0.005825  -0.051359   0.002918   0.000005  -0.018708  -0.001631
     19       0.001053   0.005215  -0.004260  -0.000063   0.000588   0.006075
     20      -0.002726   0.021292   0.002852  -0.000725  -0.037975   0.027365
     21       0.003687  -0.111181  -0.002548   0.000836  -0.024865  -0.003473
     22      -0.003870  -0.033717   0.000986   0.000028  -0.016853   0.002148
     23       0.000937   0.013735   0.000221  -0.000071   0.004644  -0.000894
     24      -0.018785   0.074094  -0.010250  -0.001675  -0.006007   0.008442
     25       0.009399  -0.006159  -0.009098   0.000672   0.005803   0.027092
     26       0.002482  -0.029717   0.034595  -0.000479   0.000747  -0.083218
     27      -0.016880   0.108041   0.031233  -0.001512   0.002788  -0.030324
     28      -0.005855   0.040534   0.044265   0.000615   0.002762  -0.041927
     29      -0.003942   0.010030  -0.165890  -0.000706   0.000219   0.151812
     30      -0.012826   0.089975  -0.026498  -0.002879   0.004153   0.005383
     31      -0.000725  -0.027781  -0.023784   0.000171  -0.006408   0.003137
     32      -0.004831   0.051775   0.109383   0.000808   0.003113  -0.021985
     33       0.016316  -0.084447   0.001027   0.000856   0.000087  -0.014032
     34      -0.001460  -0.053366  -0.003724   0.000589  -0.014461  -0.026816
     35       0.002898  -0.032363   0.028369   0.001825  -0.004386   0.067822
     36       0.016468  -0.101759  -0.013634   0.001452  -0.003528  -0.000218
     37       0.027273  -0.173864  -0.023242   0.001921  -0.000083  -0.006701
     38       0.011881  -0.071673   0.099144   0.002068  -0.003333  -0.015210
     39      -0.001424   0.027094  -0.010934  -0.000355   0.006292  -0.005844
     40       0.012509  -0.057152  -0.008902   0.000441   0.006081  -0.012563
     41       0.002879  -0.010081   0.017157   0.000969   0.001944   0.037665
     42      -0.016651   0.129435   0.007520   0.000017   0.006841   0.057167
     43      -0.015080   0.103743   0.006442  -0.002682   0.008159   0.058545
     44      -0.006688   0.032412  -0.041356  -0.004302  -0.002094  -0.200822
     45       0.003061  -0.011851  -0.003258  -0.000058  -0.001367  -0.130450
     46      -0.010936   0.072454  -0.006567  -0.003907   0.003304  -0.150829
     47      -0.001280   0.033939   0.012400   0.004874   0.011784   0.545885
     48      -0.005607   0.040555  -0.005888   0.001354   0.006345   0.051596
     49      -0.020671   0.122992  -0.015191  -0.002616   0.008197   0.068131
     50      -0.004120   0.046866   0.031153  -0.002046   0.000683  -0.193664
     51       0.017109  -0.087368   0.001886  -0.022276  -0.001306   0.015985
     52       0.016012  -0.083383   0.001568   0.030822  -0.001393   0.019714
     53       0.005278  -0.027936  -0.000407  -0.006154  -0.000163   0.007979
     54       0.019033  -0.114172   0.002185   0.016701  -0.006259  -0.009054
     55       0.000756  -0.001497  -0.000133  -0.015053   0.001141   0.005224
     56       0.000924  -0.017888  -0.000052   0.096035  -0.003076  -0.025687
     57      -0.002289   0.007481  -0.000101   0.014262  -0.000390  -0.003918
     58      -0.000779   0.002039  -0.000035   0.017880  -0.000840  -0.007260
     59      -0.004779   0.022820  -0.000293   0.015209   0.000968   0.011268
     60      -0.005846   0.036224   0.000525  -0.151360   0.003120   0.018767
     61      -0.006962   0.033669  -0.000810   0.062331   0.000185  -0.020604
     62      -0.000939   0.006765  -0.000005  -0.015849   0.000647   0.001582
     63       0.000985  -0.002267   0.000595  -0.071376  -0.000099   0.003539
     64      -0.003124   0.015572  -0.000039  -0.019447   0.000181  -0.003743
     65      -0.005232   0.031380  -0.000142  -0.058825   0.001577  -0.018083
     66       0.005365  -0.025380   0.001311  -0.003518  -0.000234   0.028147
     67       0.023686  -0.140335   0.004040  -0.013431  -0.006424   0.032709
     68      -0.004804   0.025932  -0.000323  -0.104328   0.001296  -0.078360
     69      -0.005118   0.019924  -0.003390   0.193362  -0.000761  -0.136317
     70       0.001109   0.000499  -0.001932   0.039361  -0.000633  -0.107414
     71       0.005317  -0.032826   0.003026   0.031852  -0.001089   0.200597
     72       0.007964  -0.032733   0.001073  -0.074417  -0.000284   0.027635
     73       0.005458  -0.029313   0.000306   0.070803  -0.000760   0.034706
     74       0.006554  -0.023636  -0.000664  -0.021346   0.000028  -0.058608
     75       0.004936  -0.014570   0.000803  -0.182194   0.000694  -0.031845
     76      -0.001175   0.000862  -0.000366   0.078799   0.000056   0.049862
     77       0.001334  -0.001436   0.000820  -0.086798   0.001265   0.018334
     78       0.000719  -0.004313  -0.000376  -0.004317   0.000530   0.027084
     79       0.001299  -0.009122  -0.000151   0.001974  -0.000502  -0.013510
     80       0.004958  -0.037587  -0.000629   0.009768  -0.004869  -0.143435
     81      -0.013399   0.061118  -0.001642   0.131198   0.001253   0.011747
     82       0.003651  -0.017335   0.000482  -0.034190  -0.000664  -0.005421
     83      -0.000720   0.002222  -0.000138   0.021350   0.000118   0.003089
     84       0.000336  -0.000042   0.000041  -0.008220  -0.001663  -0.003668
     85      -0.011504   0.060591  -0.000364  -0.058341   0.002298   0.043059
     86       0.002938  -0.014110   0.000181   0.002086  -0.000481  -0.010281
     87       0.000129  -0.007500   0.000165   0.143544  -0.001273   0.067658
     88       0.002397  -0.008702   0.001269  -0.135239   0.000629   0.005796
     89      -0.001810   0.007322  -0.001553   0.092703  -0.001027  -0.036755
     90       0.039164  -0.221785   0.003421   0.011133  -0.009110  -0.019329
     91      -0.025838   0.152396  -0.001549  -0.090891   0.007099   0.037542
     92       0.002185  -0.031917  -0.000075   0.148632  -0.004631  -0.036589
     93      -0.002158   0.006451   0.001099  -0.077558  -0.002806   0.011176
     94      -0.004660   0.030981  -0.000479  -0.030365   0.002777   0.014380
     95      -0.019027   0.101235  -0.001114   0.041802   0.003086   0.011694
     96      -0.017452   0.098177  -0.000697  -0.202088   0.005836  -0.032117
     97      -0.014175   0.062802  -0.001912   0.201014  -0.000159  -0.016527
     98       0.011942  -0.054679   0.001639  -0.090566  -0.000812   0.031840
     99       0.006934  -0.025880   0.002389  -0.220720   0.001639   0.073006
    100       0.003329  -0.018242  -0.000117   0.067899  -0.002175  -0.029681
    101       0.008747  -0.040860   0.001230  -0.054165  -0.000709   0.031360
    102      -0.013398   0.065455  -0.003030   0.263219   0.002040   0.033275
    103       0.047103  -0.264072   0.007182  -0.086099  -0.010301  -0.012875
    104      -0.013365   0.076981  -0.000207  -0.219007   0.003281  -0.037772
    105      -0.001082   0.006827   0.000077   0.048085   0.000421   0.045678
    106       0.001911  -0.032789  -0.000529   0.169151  -0.004000   0.083339
    107      -0.022875   0.118528  -0.004908   0.099931   0.005187  -0.101023
    108      -0.002889   0.014241  -0.000445   0.037420   0.000321   0.002031
    109      -0.020362   0.100401  -0.001708   0.069311   0.006356   0.062109
    110       0.011302  -0.064880   0.001539   0.031057  -0.004161   0.026951
    111      -0.004693   0.026701  -0.001042   0.062602  -0.001844  -0.006014
    112      -0.019014   0.114447  -0.001430  -0.207817   0.005556  -0.033041
    113       0.012308  -0.074662   0.001812   0.064885  -0.002820   0.051921
    114      -0.002565   0.012256  -0.000354   0.052231  -0.000563   0.012478
    115       0.006486  -0.048804   0.002759  -0.031198  -0.002105   0.124267
    116       0.005796  -0.034152   0.000728   0.037051  -0.000970   0.016526
    117      -0.002814  -0.004944  -0.000830   0.209503  -0.003799  -0.009032
    118       0.000393   0.004456   0.000260  -0.074697   0.002166   0.018707
    119       0.005149  -0.033954   0.000331   0.058395  -0.002299  -0.003352
    120      -0.021209   0.107651  -0.002376   0.106950   0.003390   0.004582
    121       0.001743  -0.004702   0.000419  -0.062533   0.001148   0.016455
    122       0.004787  -0.031525   0.000306   0.054786  -0.002209  -0.005602
    123      -0.020441   0.105942  -0.002182   0.074833   0.006040   0.052458
    124       0.003538  -0.016800   0.000493  -0.035406  -0.000514  -0.002089
    125       0.002253  -0.017250   0.000193   0.044461  -0.001469   0.001928
    126       0.005369   0.002224  -0.001420  -0.210997   0.002749  -0.111268
    127       0.001033  -0.003951  -0.002584   0.250471  -0.001379  -0.055076
    128       0.012305  -0.070438   0.003458  -0.054347  -0.001811   0.116732
    129      -0.006207   0.029330  -0.001488   0.003724  -0.000057  -0.031131
    130      -0.009287   0.043696  -0.002216  -0.031755  -0.000985  -0.107200
    131      -0.011401   0.038444  -0.002310   0.122845  -0.007132  -0.265909
    132      -0.008173   0.039042  -0.001096   0.039910  -0.000522  -0.056171
    133      -0.007622   0.036147  -0.001295  -0.044900  -0.000693  -0.092367
    134      -0.012902   0.053387  -0.002909  -0.100674  -0.005150  -0.298285
    135      -0.015568   0.073846  -0.003249   0.039333  -0.000830  -0.099451
    136      -0.006512   0.032524  -0.000786  -0.061563  -0.000337  -0.090301
    137       0.037328  -0.198526   0.004055   0.032365  -0.003385   0.122157
    138       0.015919  -0.103056   0.137470   0.004892  -0.011438   0.043839
    139      -0.001248  -0.070035   0.164843   0.005047  -0.024703   0.044865
    140       0.003044  -0.079066  -0.605541  -0.009971  -0.001789  -0.209768
    141       0.009084  -0.116562   0.110467   0.003789  -0.024462   0.029388
    142       0.032077  -0.179978   0.127299   0.004748   0.003252   0.041847
    143       0.008505  -0.051834  -0.471291  -0.008389   0.010648  -0.188094
    144       0.006303  -0.023622   0.094909   0.001963   0.002355   0.008494
    145      -0.012047   0.057890   0.139649   0.000326  -0.000187   0.005793
    146      -0.010363   0.107264  -0.497157  -0.008038   0.021732  -0.031345
    147      -0.319813  -0.073884   0.007361   0.002670   0.085295  -0.005047
    148       0.055948  -0.015267   0.000550   0.001938  -0.013658   0.008282
    149      -0.340889  -0.181319   0.002993   0.001038   0.058245  -0.008710
    150      -0.082331  -0.048290   0.007062   0.007122   0.350666  -0.022836
    151       0.016458   0.217729   0.004540  -0.004771  -0.046865  -0.004697
    152      -0.067358  -0.117825   0.005989   0.007165   0.389438  -0.024170
    153      -0.386016  -0.189873   0.007045  -0.002343   0.347399  -0.015739
    154       0.084950  -0.083703  -0.006342   0.002135  -0.075577   0.008477
    155      -0.439852  -0.178528   0.006454  -0.001509   0.395288  -0.012126
    156      -0.108979  -0.111979   0.004829   0.000924   0.374190  -0.013539
    157      -0.010493   0.175690   0.006921  -0.002063  -0.057917  -0.011523
    158      -0.102842  -0.086648   0.006344   0.000922   0.438775  -0.017142
    159      -0.348350  -0.182434   0.001040  -0.008381   0.102464   0.007851
    160       0.067172  -0.024664  -0.001606   0.002214  -0.015981  -0.001279
    161      -0.409752  -0.139534   0.002829  -0.007997   0.101611   0.003262
    162       0.003332  -0.006725   0.000996  -0.224499   0.000782  -0.014789
    163      -0.001900   0.007305  -0.000171   0.070279   0.000307   0.042085
    164      -0.002036   0.026433   0.001077  -0.162285   0.001951  -0.006592
    165       0.005432  -0.016323   0.001179  -0.184208   0.000480  -0.005169
    166       0.000984  -0.017220   0.000166   0.087195  -0.000007   0.076202
    167       0.001497  -0.001740   0.001147  -0.092656   0.001168   0.041108
                 60         61         62         63         64         65    
      0      -0.007845   0.004133  -0.001184   0.050199  -0.054111   0.016192
      1       0.006035  -0.003945   0.000902  -0.040523   0.008430  -0.008015
      2       0.008341  -0.010249   0.002539  -0.065877  -0.067366  -0.008376
      3       0.001718   0.005270   0.000031   0.001327   0.004499   0.001690
      4       0.002463  -0.002577  -0.000780   0.049314  -0.001311   0.018269
      5       0.002006   0.006701   0.000579  -0.000684   0.006500   0.001056
      6       0.006555  -0.003656   0.000235  -0.055173   0.040030  -0.013280
      7       0.004150  -0.001322   0.001164  -0.031324  -0.010760  -0.005035
      8      -0.006472  -0.001500  -0.002587   0.054121   0.045876   0.007587
      9       0.008841  -0.003531   0.001780  -0.079642   0.045757  -0.021349
     10       0.005049  -0.000606   0.001602  -0.058151  -0.012182  -0.012024
     11      -0.008447   0.004885  -0.002080   0.073360   0.057093   0.010474
     12      -0.001894  -0.003384  -0.000091   0.008842   0.007719  -0.000595
     13      -0.010003   0.007363  -0.001627   0.058128   0.007939   0.008575
     14      -0.001128  -0.002231  -0.000032   0.005864   0.010105  -0.000893
     15      -0.008612   0.006166  -0.000948   0.065201  -0.038113   0.017391
     16       0.010097  -0.009500   0.001983  -0.085633   0.005603  -0.020650
     17       0.010057  -0.006164   0.002657  -0.081782  -0.047331  -0.013853
     18       0.000866  -0.005542   0.000644  -0.034832  -0.003153  -0.010844
     19      -0.013808   0.010169  -0.004696   0.169751   0.017216   0.040909
     20      -0.017529   0.039897  -0.000815   0.041033  -0.000344   0.011843
     21      -0.007447  -0.010871  -0.002194   0.087164  -0.002181   0.012694
     22      -0.001829   0.001646   0.000028  -0.004276  -0.002618  -0.002260
     23       0.002739  -0.001810   0.000517  -0.019061  -0.000885  -0.003484
     24       0.013472   0.007483   0.002403  -0.203466   0.002653  -0.040664
     25      -0.022271   0.053159  -0.003054   0.074532   0.004462   0.014557
     26       0.047692  -0.150433  -0.003014   0.027926   0.003840  -0.002292
     27       0.025552  -0.031312   0.003645  -0.041312  -0.000450   0.007204
     28       0.022393  -0.038366  -0.000588   0.052324  -0.000318   0.034517
     29      -0.066368   0.168775  -0.001998  -0.039674  -0.001330   0.004724
     30      -0.001736   0.062244   0.006457  -0.003721   0.004529   0.033316
     31      -0.006448   0.061421  -0.000751  -0.067804   0.005519  -0.031166
     32       0.052734  -0.250829  -0.007056   0.020263   0.001909   0.007016
     33      -0.005413  -0.016558   0.002474   0.134053  -0.011242   0.050724
     34       0.033414  -0.055568  -0.003171  -0.233452   0.015707  -0.079900
     35      -0.038259   0.108538  -0.000675  -0.068502   0.002661  -0.024500
     36      -0.006786  -0.007076   0.000156   0.031442  -0.005543   0.005053
     37      -0.004093  -0.021960   0.004846   0.004387  -0.018273   0.008906
     38      -0.003885   0.011960   0.002643   0.007359  -0.005487   0.003250
     39       0.015456  -0.031438  -0.005437  -0.167951   0.013401  -0.072332
     40       0.008264  -0.041891  -0.001041  -0.037442  -0.001137  -0.023332
     41      -0.033456   0.136025   0.002840  -0.055498   0.001876  -0.012026
     42       0.002936  -0.016784  -0.005143   0.010771   0.013686   0.043946
     43      -0.017749  -0.019170  -0.001715   0.067572  -0.002586  -0.008308
     44       0.044963   0.116596   0.017320   0.012589   0.003089   0.003336
     45       0.024989   0.031101   0.009383   0.073610  -0.003145  -0.020600
     46       0.035193   0.035789   0.014336   0.064736  -0.002570  -0.012349
     47      -0.156773  -0.095814  -0.043240   0.020166  -0.001925   0.007258
     48      -0.018194   0.011270  -0.005641   0.130884  -0.009403   0.029509
     49      -0.014169   0.016342   0.003694   0.097642  -0.008762   0.104352
     50       0.056887   0.004838   0.012516   0.068108  -0.002970   0.033800
     51      -0.035242  -0.009776   0.029754   0.034330  -0.004366  -0.073384
     52      -0.024441  -0.006198  -0.033099   0.036170  -0.004026  -0.090064
     53      -0.017220  -0.003396  -0.017740   0.018825  -0.002768  -0.039594
     54      -0.045907  -0.021516   0.038850  -0.126278   0.007328   0.069773
     55      -0.026671  -0.000918   0.041348   0.089033  -0.010487  -0.173401
     56       0.039263   0.009764  -0.229406  -0.040914   0.000511   0.035162
     57       0.000174  -0.000445  -0.012145  -0.019228   0.001362   0.024038
     58       0.001269   0.000514  -0.020719  -0.011237   0.001611   0.004109
     59      -0.007277   0.000043   0.004496   0.023748  -0.001970  -0.029108
     60       0.010337   0.003033  -0.040095   0.008028  -0.004218   0.032685
     61       0.030292   0.012147  -0.199148   0.005167  -0.000478   0.033420
     62      -0.049279  -0.008836   0.049064  -0.002290   0.002129   0.015141
     63      -0.001626  -0.001437  -0.009695  -0.018404   0.002334   0.012266
     64      -0.013039  -0.001209  -0.030374  -0.006642   0.000964   0.007045
     65      -0.055875  -0.003623  -0.040979   0.021116  -0.000568  -0.042907
     66       0.109771   0.015506  -0.048899   0.034056  -0.000912  -0.087808
     67      -0.046063  -0.025980   0.012429  -0.154730   0.010702   0.175072
     68      -0.126221  -0.011678   0.013528  -0.005985  -0.001702  -0.006937
     69      -0.246346  -0.025860   0.031915  -0.004253   0.000088  -0.011745
     70      -0.155648  -0.011659  -0.069116  -0.001177   0.000018  -0.017780
     71       0.360516   0.036196  -0.000146   0.012045  -0.000534   0.007253
     72       0.061432   0.006587  -0.004301  -0.003063  -0.000143   0.006844
     73       0.073777   0.007570  -0.011394   0.000615  -0.000947   0.001719
     74      -0.068943  -0.005058  -0.052543  -0.005119  -0.000689   0.013377
     75      -0.017752   0.002833  -0.090523  -0.006841  -0.000358   0.014472
     76       0.020795  -0.006274   0.225845  -0.011250   0.003847   0.037965
     77      -0.025032  -0.009501   0.162841   0.003097   0.000196  -0.018952
     78      -0.024011  -0.005597  -0.009274   0.014226  -0.002176  -0.037120
     79      -0.000228   0.001006  -0.009939   0.011432  -0.001398  -0.035102
     80       0.082883   0.020323   0.082623  -0.019201   0.002765   0.016412
     81       0.022435   0.005908   0.025289   0.040259  -0.001165  -0.038631
     82      -0.006347  -0.001811  -0.019949  -0.022069   0.001578   0.018773
     83      -0.001185   0.000190   0.001531   0.014662  -0.001236  -0.021289
     84      -0.007487  -0.001510  -0.004881  -0.011525   0.002885   0.010200
     85       0.060834   0.007702   0.087460   0.043483  -0.002201  -0.050657
     86      -0.023770  -0.002362  -0.037681   0.000769   0.000341  -0.014810
     87       0.107152   0.008358   0.065404   0.004262   0.001047   0.003075
     88       0.016763   0.002220  -0.023821  -0.002352  -0.000772   0.005923
     89      -0.068647  -0.007730   0.041386  -0.000291   0.001051  -0.001944
     90      -0.091314  -0.029595   0.039752  -0.088986   0.000057  -0.046472
     91       0.068203   0.010557   0.115640  -0.016312   0.011592   0.201357
     92       0.013314   0.008305  -0.279193  -0.004307  -0.007697  -0.111034
     93       0.027860  -0.016483   0.162909  -0.246991   0.027203   0.362932
     94      -0.009747   0.001881   0.054555   0.080198  -0.006857  -0.106984
     95       0.104908   0.020355  -0.198475  -0.075598   0.014562   0.308700
     96      -0.227120  -0.029678   0.030958  -0.009866   0.001380   0.092659
     97       0.010514   0.009221  -0.206578  -0.008363   0.004813   0.112484
     98       0.118814   0.014490   0.005314   0.019951  -0.005520  -0.083619
     99       0.203819   0.026198  -0.018603   0.018827  -0.009814  -0.026359
    100       0.138409   0.031286  -0.317764   0.023999  -0.006668  -0.068345
    101       0.087863   0.009053   0.033371   0.009389  -0.002596  -0.044838
    102      -0.121439  -0.020920   0.082031   0.019134  -0.001773   0.039463
    103       0.051461  -0.010887  -0.037796  -0.142446   0.009224   0.076965
    104      -0.063977  -0.001954  -0.030512  -0.008269   0.000362  -0.002421
    105       0.082994   0.010586  -0.034836   0.026390  -0.000252  -0.048020
    106      -0.152090  -0.044564   0.069060  -0.186502   0.012466   0.314502
    107      -0.350970  -0.040070   0.135077   0.044366  -0.008780   0.009569
    108       0.027484   0.006158  -0.026420   0.018518  -0.002518  -0.009083
    109       0.163439   0.029427   0.032827   0.127574  -0.016098  -0.101155
    110       0.018954  -0.007492   0.046722  -0.078181   0.006543   0.112731
    111       0.019692   0.007473  -0.045146   0.035570  -0.001674  -0.026270
    112      -0.111152  -0.006243   0.019079   0.079225  -0.000894  -0.168522
    113       0.091637   0.002054   0.045649  -0.060793   0.002599   0.103259
    114       0.064850   0.011997  -0.039100   0.033379  -0.003441  -0.021015
    115       0.168481   0.000572   0.260851  -0.099948   0.006869   0.173392
    116       0.035082   0.002268  -0.014503  -0.011810  -0.000500   0.022370
    117       0.023024  -0.002617   0.032953  -0.084370   0.009956   0.090807
    118      -0.003652   0.000391   0.038639   0.048435  -0.006282  -0.043494
    119      -0.000463  -0.004729   0.023041  -0.045312   0.003678   0.043672
    120       0.020752   0.014507  -0.078443   0.109394  -0.005942  -0.132175
    121      -0.003313  -0.002942   0.064577   0.005861  -0.001953   0.016059
    122      -0.001657  -0.004080   0.010425  -0.042062   0.003692   0.034782
    123       0.031777   0.010025   0.118408   0.147879  -0.012703  -0.116559
    124      -0.005535  -0.002289  -0.004615  -0.022302   0.001430   0.024247
    125      -0.000745  -0.004562   0.040540  -0.040748   0.003793   0.051585
    126      -0.208867  -0.024780   0.060246  -0.011863   0.000805   0.038199
    127      -0.040262   0.000877  -0.165931   0.011927  -0.002874  -0.013322
    128       0.222013   0.023269   0.022653  -0.007220   0.000237   0.002339
    129       0.005674   0.006702  -0.027795  -0.011575   0.000914   0.028335
    130       0.007675   0.012696   0.035964  -0.033371   0.003436   0.080135
    131       0.227652   0.061695  -0.109693  -0.079136   0.010685   0.146766
    132       0.057222   0.018934  -0.105766  -0.009919   0.001850   0.032710
    133       0.001041   0.008209   0.042812  -0.028211   0.002779   0.062525
    134       0.071793   0.031072   0.215422  -0.104312   0.011457   0.221954
    135       0.067072   0.027106  -0.089106  -0.035314   0.004355   0.091669
    136      -0.008913   0.005416   0.068001  -0.017040   0.001802   0.043630
    137      -0.028415  -0.029179   0.092477   0.083051  -0.010031  -0.256792
    138      -0.035157   0.062024  -0.006542   0.008057   0.004535  -0.024789
    139      -0.004877   0.043417  -0.010771  -0.358979   0.028907  -0.151692
    140       0.127326  -0.297579   0.000668   0.041824   0.002701   0.026843
    141      -0.026274   0.102570   0.003600  -0.069246   0.002739  -0.011383
    142      -0.055534   0.150054   0.008405   0.012904  -0.020871   0.010259
    143       0.165963  -0.606509  -0.011273   0.076759  -0.008115   0.010030
    144      -0.018796   0.101981  -0.000652  -0.124085   0.010067  -0.049924
    145      -0.008372   0.136995   0.004915  -0.264253   0.010387  -0.067558
    146       0.113677  -0.507054  -0.019981  -0.116409   0.008085  -0.085328
    147       0.008283  -0.005622   0.008980  -0.114349  -0.341973   0.001356
    148       0.002727  -0.001315   0.000459  -0.017711   0.043781  -0.009619
    149      -0.005251  -0.003059   0.005039  -0.000882  -0.332576   0.026154
    150       0.011054   0.006928   0.004904  -0.096333  -0.339004   0.011662
    151       0.016437  -0.007602   0.003944  -0.169412   0.061656  -0.041006
    152       0.002271   0.012804   0.003438  -0.024695  -0.372476   0.031911
    153       0.003304   0.004891  -0.000972  -0.016474  -0.056793   0.005716
    154      -0.010683   0.005197  -0.001410   0.059925   0.020540   0.006438
    155       0.000693   0.017860  -0.001160  -0.002033  -0.064691   0.012974
    156      -0.000484   0.011642  -0.004250   0.033912   0.277639  -0.014376
    157       0.026360  -0.025589   0.006489  -0.215516  -0.065142  -0.042906
    158       0.003589   0.013147  -0.004469  -0.000476   0.319539  -0.025905
    159      -0.012396   0.007869  -0.007650   0.121345   0.372814  -0.007314
    160       0.001916  -0.002320   0.002031  -0.045340  -0.070830  -0.006114
    161       0.000766  -0.005331  -0.004160   0.006410   0.387298  -0.037666
    162      -0.048171  -0.006182   0.008593   0.001561  -0.001034  -0.051491
    163       0.022892  -0.004916   0.200039  -0.025970   0.006879   0.099244
    164      -0.038044  -0.008389   0.127438  -0.045000   0.010843   0.155269
    165      -0.021532  -0.001584  -0.014593   0.011105  -0.001596  -0.045733
    166       0.002142  -0.014308   0.290893   0.036563  -0.006011  -0.148331
    167      -0.027114  -0.012985   0.231912   0.017437  -0.000580  -0.064670
                 66         67         68         69         70         71    
      0       0.044503  -0.038089   0.004038   0.006317   0.007038  -0.006117
      1      -0.023304   0.020862  -0.002870  -0.002398  -0.002177   0.001365
      2      -0.019224   0.021506  -0.002526  -0.001600  -0.000842  -0.002392
      3       0.008740  -0.009036   0.000615   0.001040   0.000356   0.001040
      4       0.048733  -0.048075   0.007081   0.007569   0.008955  -0.005442
      5       0.008483  -0.009185  -0.000131   0.000815   0.000150   0.001523
      6      -0.035873   0.030404  -0.005298  -0.003524  -0.001999  -0.001741
      7      -0.014931   0.014290  -0.001683  -0.001432  -0.001591   0.001395
      8       0.015153  -0.016686   0.002395   0.002516   0.004003  -0.004877
      9      -0.062351   0.056384  -0.007908  -0.007314  -0.007143   0.003069
     10      -0.036711   0.035716  -0.005492  -0.004618  -0.004693   0.002899
     11       0.030392  -0.031491   0.004575   0.003795   0.004454  -0.003347
     12      -0.004595   0.003625   0.000882  -0.001712  -0.002876   0.004347
     13       0.028737  -0.026360   0.003515   0.002402   0.002270  -0.001897
     14      -0.005108   0.003788   0.000554  -0.001893  -0.002980   0.004605
     15       0.051287  -0.046086   0.006228   0.006196   0.005908  -0.002265
     16      -0.060995   0.057274  -0.006856  -0.007520  -0.007764   0.004397
     17      -0.039653   0.039901  -0.005109  -0.004868  -0.005565   0.003849
     18      -0.030083   0.028877  -0.004291  -0.003785  -0.004090   0.001635
     19       0.130731  -0.125479   0.017373   0.016433   0.016870  -0.010433
     20       0.025710  -0.023898  -0.009683   0.003248   0.003814  -0.002203
     21       0.016242  -0.012154   0.009117   0.000932   0.000145   0.001410
     22      -0.007683   0.008261  -0.002658  -0.001384  -0.001470   0.000911
     23      -0.008435   0.007582  -0.001167  -0.000883  -0.000725   0.000330
     24      -0.038767   0.034006  -0.014716  -0.004876  -0.003800  -0.001604
     25       0.083350  -0.075686  -0.007127   0.006799   0.006045  -0.002864
     26       0.023234  -0.021066   0.041169   0.001908   0.000894  -0.001361
     27      -0.031486   0.025810  -0.003785  -0.000251   0.002649   0.000892
     28      -0.009233   0.007670   0.000203   0.006711   0.010493   0.003609
     29      -0.017692   0.019476   0.006871   0.000297   0.003383   0.002632
     30       0.007108  -0.021505   0.014088   0.012309   0.018259  -0.009543
     31       0.047700  -0.036310   0.013841  -0.003242  -0.006808   0.000608
     32       0.019813  -0.022003  -0.057220   0.001407   0.003449  -0.002195
     33      -0.066072   0.055678  -0.025856   0.002072   0.005616   0.004679
     34       0.090383  -0.075865  -0.037320  -0.005275  -0.008114  -0.008546
     35       0.002739   0.001473   0.119285   0.000243  -0.001541  -0.000746
     36      -0.036128   0.037159  -0.000230  -0.003940  -0.003218   0.003781
     37      -0.144747   0.132530  -0.001833  -0.009072  -0.006800   0.008146
     38      -0.046080   0.042374  -0.001662  -0.003117  -0.002588   0.002426
     39       0.089098  -0.077250   0.022051  -0.002018  -0.008905  -0.007454
     40      -0.006725   0.007268   0.030405  -0.003130  -0.006490   0.000097
     41       0.020841  -0.019890  -0.116918  -0.002668  -0.002971  -0.001531
     42       0.084512  -0.092192  -0.000158   0.024129   0.033389  -0.012238
     43       0.014023  -0.019491  -0.004807  -0.005657  -0.016231   0.002737
     44       0.019628  -0.027143   0.023967   0.002786  -0.001075  -0.003444
     45      -0.002223   0.002479   0.004649  -0.006322  -0.022662  -0.000881
     46       0.008470  -0.006901   0.003486  -0.009525  -0.022078   0.003633
     47       0.010819   0.008703  -0.011240  -0.002710   0.007523   0.007600
     48      -0.015896   0.047054   0.001540  -0.016583  -0.012699   0.025407
     49      -0.101309   0.061694   0.004690   0.024664   0.041369  -0.009228
     50      -0.033450   0.023136   0.004752   0.003255   0.004770   0.001607
     51       0.013744   0.033219  -0.002635  -0.047073  -0.036372  -0.046209
     52       0.003387   0.002356  -0.003685   0.025164  -0.050959   0.045372
     53      -0.010546  -0.016437  -0.000360  -0.048276   0.017803   0.010923
     54      -0.063201  -0.087286   0.000078   0.109127  -0.004635  -0.007514
     55      -0.087470  -0.040724  -0.006054   0.045001   0.053944  -0.049949
     56      -0.065988  -0.074338   0.000970   0.018031   0.037077   0.080929
     57      -0.012858  -0.017818   0.000448   0.043607  -0.001419  -0.008427
     58       0.010928   0.018702  -0.000549   0.047828   0.057174  -0.033176
     59       0.009021   0.025426  -0.001172  -0.008475  -0.005395  -0.110610
     60      -0.106023  -0.128522   0.002477  -0.037184  -0.115566  -0.020627
     61       0.029519   0.026379   0.001315  -0.093079  -0.078019  -0.004588
     62       0.058025   0.070059  -0.000899   0.091224  -0.083222  -0.058675
     63       0.030133   0.040676  -0.000487   0.032794   0.075018  -0.002941
     64       0.023214   0.031212  -0.000412   0.006903   0.004168  -0.003875
     65       0.049423   0.066074  -0.003124   0.083640  -0.020486   0.054489
     66       0.121095   0.135784  -0.003611  -0.023385   0.041602   0.043474
     67       0.034535   0.034695   0.004777  -0.054619   0.033053  -0.026383
     68      -0.038505  -0.060974   0.001797  -0.128793   0.085194   0.002165
     69       0.007142   0.001775  -0.000272  -0.036738   0.014845   0.010455
     70       0.002129   0.010434  -0.000936   0.002856   0.019159  -0.023691
     71      -0.029251  -0.023151   0.000507   0.033937  -0.003474  -0.046334
     72      -0.017664  -0.024380   0.000727  -0.019368  -0.017674   0.028868
     73      -0.022772  -0.024060   0.000318  -0.013972  -0.001179  -0.028621
     74      -0.008675  -0.014606   0.000651  -0.022719  -0.021587   0.005374
     75       0.017236   0.023967   0.000255   0.032814  -0.008380  -0.009575
     76       0.026995   0.000323   0.002826  -0.028229  -0.018533   0.102315
     77       0.003178  -0.009201  -0.000387  -0.032709   0.018073   0.075117
     78       0.002178   0.004373  -0.001211  -0.040231  -0.008501  -0.029361
     79       0.003225   0.003972  -0.001579   0.023554  -0.032052   0.033864
     80       0.028388   0.042492   0.000195   0.042462  -0.036856  -0.034085
     81       0.038217   0.049551  -0.000975  -0.028645   0.045245   0.009662
     82      -0.002199  -0.000386  -0.000099   0.053806   0.036115  -0.033601
     83       0.008198   0.018864  -0.000809  -0.013322  -0.000746  -0.084912
     84       0.018452   0.025963  -0.000253   0.024034   0.057817  -0.006200
     85      -0.014954  -0.017153  -0.001371   0.040883  -0.000129   0.027671
     86       0.027381   0.037659  -0.001568   0.036717  -0.010880   0.033776
     87      -0.012425  -0.017549   0.000753  -0.012130   0.002995  -0.005821
     88      -0.000267  -0.001374   0.000165   0.002197  -0.010004   0.009701
     89      -0.003780  -0.008743   0.000301  -0.022007   0.001607   0.009321
     90      -0.142961  -0.144868  -0.003386   0.136207  -0.030858   0.019458
     91       0.282292   0.241056   0.008087  -0.171283  -0.110427  -0.000437
     92      -0.237329  -0.207602  -0.005304   0.134865   0.162072   0.027941
     93       0.179406   0.084939   0.010615  -0.010144  -0.023847  -0.050537
     94      -0.003771   0.025899  -0.003280  -0.009825   0.004784  -0.035536
     95       0.274715   0.201538   0.012270  -0.218250  -0.188853   0.163324
     96       0.024818   0.020171   0.000659   0.186662  -0.355354  -0.059135
     97       0.148999   0.155037   0.003221  -0.076955  -0.201957  -0.176241
     98      -0.117116  -0.123258  -0.001213  -0.065204   0.162942   0.094685
     99      -0.261030  -0.306808   0.004289  -0.227528   0.122631   0.003101
    100      -0.102858  -0.112443  -0.000587  -0.193871   0.143461   0.222543
    101      -0.059450  -0.061242  -0.000462  -0.037731   0.105418   0.008593
    102      -0.156671  -0.154276  -0.000675   0.235285  -0.206487  -0.064759
    103       0.185026   0.180358   0.003533  -0.262317   0.115355   0.009963
    104       0.011898   0.003005   0.000911  -0.112208   0.178477   0.042047
    105       0.066812   0.088888  -0.003213   0.068460   0.008735   0.035202
    106      -0.165768  -0.151092   0.006531   0.250675  -0.100972  -0.065117
    107      -0.271324  -0.319319   0.002538   0.015850  -0.181465  -0.103328
    108      -0.019081  -0.028644   0.000551  -0.044017  -0.060337   0.002844
    109      -0.126272  -0.178767   0.001227  -0.157815  -0.335636   0.048579
    110      -0.014441  -0.023467   0.004552  -0.062620   0.076822  -0.096734
    111      -0.025326  -0.037471   0.000178  -0.056275  -0.116054   0.017585
    112       0.122427   0.182195  -0.011063   0.327353   0.133699   0.173423
    113      -0.048573  -0.072593   0.005672  -0.128277   0.010260  -0.096439
    114      -0.034657  -0.052468   0.000993  -0.087577  -0.116005   0.005948
    115      -0.100344  -0.140289   0.009696  -0.142188   0.184822  -0.193319
    116      -0.015564  -0.025238   0.001514  -0.055491  -0.048653  -0.011396
    117       0.020368  -0.020196   0.002470   0.092484   0.119752   0.388960
    118      -0.055113  -0.058377   0.000280  -0.110068  -0.134643  -0.026198
    119      -0.016856  -0.040032   0.001434   0.020554   0.000684   0.153238
    120       0.107961   0.190114  -0.005857   0.009301   0.161341  -0.447547
    121      -0.052572  -0.082148   0.002333  -0.089974  -0.144970   0.138303
    122      -0.001741  -0.013401   0.000568   0.050222   0.040958   0.078820
    123      -0.039305  -0.047359   0.000749  -0.317766  -0.249293   0.096306
    124      -0.011647  -0.017731   0.000504   0.033833   0.007292   0.015441
    125      -0.008073  -0.035728   0.002018   0.005484  -0.027329   0.177281
    126       0.010352  -0.016068   0.001469  -0.050882  -0.048104   0.134560
    127      -0.042070  -0.022898  -0.001484   0.007407   0.020799  -0.158447
    128      -0.016577  -0.024569   0.001538  -0.018832  -0.016899   0.029432
    129      -0.018391  -0.023275   0.002094  -0.019822   0.039644  -0.008384
    130      -0.028150  -0.032089   0.004765  -0.034180   0.078099  -0.048773
    131      -0.018358  -0.037343   0.005204   0.279159   0.001324   0.249819
    132      -0.018205  -0.033873   0.001634   0.075793   0.021815   0.127552
    133      -0.012927  -0.014719   0.003400  -0.039272   0.054632  -0.045025
    134      -0.002596   0.010103   0.010568  -0.114775   0.147692  -0.235776
    135      -0.039681  -0.057302   0.004886   0.064590   0.068405   0.092862
    136      -0.001990  -0.001512   0.002798  -0.071701   0.048425  -0.083231
    137       0.092126   0.133787  -0.013566   0.024048  -0.244778  -0.050317
    138       0.057796  -0.039839   0.128520  -0.000002  -0.004760   0.003049
    139       0.184828  -0.146101   0.159377  -0.007005  -0.017627  -0.009732
    140       0.094882  -0.092213  -0.670591  -0.009234  -0.002725  -0.003671
    141      -0.010959   0.016506  -0.006816  -0.004353   0.000741  -0.001145
    142      -0.158881   0.143813  -0.002525  -0.009326  -0.009501   0.009249
    143      -0.043940   0.043305   0.007988  -0.003793  -0.001625   0.005233
    144       0.083835  -0.074412  -0.131376  -0.003910  -0.008170  -0.006078
    145       0.053166  -0.052517  -0.207577  -0.007847  -0.009780  -0.006598
    146       0.002006   0.009217   0.637878   0.005810  -0.006769  -0.003048
    147      -0.002671   0.021163  -0.000070  -0.002441  -0.011271   0.025279
    148      -0.025846   0.019003  -0.004576  -0.003444  -0.002394  -0.001700
    149       0.058543  -0.033685   0.010279   0.006120  -0.002607   0.020699
    150       0.038678  -0.016666   0.000105   0.004967   0.001505   0.004211
    151      -0.118854   0.109735  -0.016269  -0.013253  -0.012655   0.007282
    152       0.100602  -0.072201   0.007243   0.013484   0.010134   0.001114
    153       0.029200  -0.021564  -0.001486   0.009148   0.014559  -0.022238
    154       0.019580  -0.018980   0.003742  -0.000062  -0.001523   0.003473
    155       0.052200  -0.042890  -0.002023   0.012836   0.019775  -0.028139
    156      -0.041350   0.023518  -0.004819  -0.004099  -0.001238  -0.003946
    157      -0.126118   0.121749  -0.013942  -0.015017  -0.016108   0.010594
    158      -0.074257   0.052817  -0.009834  -0.008633  -0.005645  -0.002940
    159      -0.037810   0.014271   0.001828  -0.008256  -0.011602   0.019993
    160      -0.012765   0.016590  -0.003488  -0.001100  -0.000518  -0.002185
    161      -0.117323   0.087855  -0.006395  -0.019060  -0.023006   0.026894
    162      -0.009901   0.002074  -0.003013   0.039717   0.058761   0.044823
    163       0.071897   0.036432   0.005306  -0.003290  -0.058918   0.108737
    164       0.146126   0.108997   0.006476   0.067649  -0.081442   0.133930
    165      -0.013132   0.002111  -0.002041   0.011492   0.025197   0.000270
    166      -0.101324  -0.098615  -0.005377  -0.090947   0.109394   0.074146
    167      -0.016231  -0.022317  -0.002043  -0.048997   0.041890   0.085877
                 72         73         74         75         76         77    
      0       0.072678   0.010071   0.012121  -0.002238   0.247216  -0.037710
      1      -0.005911  -0.000024   0.003705  -0.001312   0.111103  -0.017124
      2       0.066448   0.015323  -0.001378   0.003532  -0.177118   0.026405
      3      -0.037133  -0.008606  -0.002648  -0.000468   0.001517  -0.000626
      4       0.004429  -0.007930  -0.005408  -0.003156   0.022573  -0.003653
      5      -0.046458  -0.010351  -0.002465  -0.000595   0.001658  -0.000732
      6       0.052493   0.011645  -0.011445   0.001659  -0.215618   0.034124
      7      -0.012821  -0.001673   0.004536  -0.001493   0.152398  -0.024322
      8       0.067518   0.010250   0.001646  -0.002962   0.182949  -0.026385
      9       0.018225   0.010740   0.014767   0.002365   0.052269  -0.007784
     10       0.004477   0.005496   0.005520   0.000906   0.015404  -0.001186
     11       0.012414  -0.000922   0.001611   0.000052  -0.022986   0.001207
     12      -0.068383  -0.012304  -0.003010  -0.000050  -0.021740   0.003817
     13       0.010562   0.001213  -0.008996   0.003556  -0.288780   0.045309
     14      -0.075326  -0.013831  -0.001938  -0.000420   0.003759   0.000347
     15      -0.018840  -0.009420  -0.011597  -0.001659  -0.067785   0.008974
     16      -0.000351   0.006888   0.006989   0.001587   0.028151  -0.003866
     17      -0.013002   0.002079   0.000623   0.000487   0.009230  -0.000579
     18       0.004058   0.003797   0.002441  -0.000840   0.012951  -0.002052
     19      -0.003948  -0.017071  -0.016886  -0.003146  -0.010929   0.000331
     20       0.013195  -0.000418  -0.002737  -0.003452  -0.004205   0.000276
     21       0.005174   0.003082  -0.001250   0.002759  -0.012057   0.001317
     22       0.005520   0.002927   0.002202  -0.000107  -0.001525   0.000393
     23      -0.000402   0.000451   0.001479  -0.000075   0.004553  -0.000472
     24       0.006816   0.000138  -0.000166  -0.001870   0.013990  -0.000578
     25      -0.005197  -0.004128   0.010087   0.000750   0.003875   0.002155
     26       0.000549  -0.000602   0.002350  -0.001092  -0.002310   0.000661
     27       0.004134   0.000512   0.026611  -0.000981   0.013064   0.004408
     28       0.002146  -0.012158  -0.054909  -0.011732  -0.006458  -0.004944
     29       0.002058  -0.002557  -0.013126   0.013259   0.005659   0.001557
     30       0.002033  -0.021568  -0.038909  -0.005925   0.000833  -0.003972
     31      -0.003368   0.008832   0.036950   0.005106   0.000799   0.004525
     32      -0.000575  -0.001505   0.001398  -0.003157  -0.000630  -0.000577
     33       0.003129  -0.002890  -0.009778   0.011296   0.001286   0.002392
     34      -0.001471   0.002259  -0.002738   0.017919   0.007531  -0.002239
     35       0.001002   0.000057   0.031143  -0.063637  -0.001632  -0.001194
     36       0.002048   0.004225   0.017689  -0.027796  -0.000625   0.000513
     37       0.005025   0.005121  -0.004508  -0.032901  -0.000328  -0.003961
     38       0.001699   0.001504  -0.060891   0.121800   0.007781   0.002095
     39      -0.006719   0.000684  -0.029861   0.015098  -0.006834  -0.007549
     40      -0.002276   0.004642  -0.000709   0.018210  -0.004872   0.000397
     41      -0.003763   0.000996   0.025012  -0.065279  -0.007003  -0.003440
     42       0.000147  -0.045996  -0.176362  -0.025544  -0.013675  -0.022951
     43      -0.008533   0.035377   0.196939   0.031996   0.000007   0.026364
     44      -0.002235   0.001336   0.015064   0.001052  -0.004793  -0.001274
     45      -0.002657   0.017868   0.007856   0.002978  -0.009965  -0.013827
     46      -0.006018   0.032356   0.132120   0.020207  -0.001572   0.013736
     47      -0.001491   0.000711   0.044682   0.008584   0.006437   0.021428
     48      -0.006883   0.041655   0.209355   0.033011   0.006904   0.043901
     49       0.009521  -0.054469  -0.199585  -0.029539  -0.003635  -0.025516
     50       0.001909  -0.003105  -0.006071  -0.003285  -0.001442  -0.000786
     51      -0.000091   0.007241  -0.032884  -0.004502  -0.009631  -0.027841
     52       0.000357   0.027732  -0.031091  -0.004417  -0.003369  -0.007579
     53      -0.006073   0.051940  -0.012059  -0.000465  -0.005566  -0.015531
     54       0.007080  -0.068794   0.037181   0.004341   0.007263   0.020968
     55       0.000484  -0.013314  -0.046785  -0.008109  -0.002583  -0.019529
     56      -0.005026   0.061637  -0.025257  -0.003370  -0.006815  -0.022937
     57      -0.007127   0.046441  -0.011288  -0.002286   0.004842   0.009973
     58      -0.009979   0.048849   0.003644   0.000135   0.010472   0.026017
     59      -0.001339  -0.025366   0.008473   0.000515   0.005917   0.015759
     60       0.000588   0.009388  -0.018225  -0.004102   0.021452   0.049730
     61       0.015301  -0.101889   0.047122   0.009341  -0.031756  -0.068492
     62      -0.005122   0.030808  -0.024345  -0.003713  -0.007278  -0.022756
     63      -0.002822  -0.001359   0.049736   0.009682  -0.025705  -0.053601
     64       0.005347  -0.044522   0.020861   0.003410  -0.002020  -0.001320
     65       0.008474  -0.046759  -0.009081  -0.002107   0.009961   0.021763
     66       0.004551  -0.016158  -0.082560  -0.015416   0.029092   0.055217
     67       0.004685  -0.048217  -0.010356  -0.002948   0.019357   0.040507
     68      -0.009370   0.065360  -0.020813  -0.003163  -0.003138  -0.006698
     69       0.000603   0.000814  -0.021767  -0.004373   0.013596   0.029498
     70       0.001471  -0.015660   0.001505  -0.000463   0.008294   0.019692
     71      -0.003552   0.004798   0.033493   0.006035  -0.011339  -0.022774
     72       0.004333  -0.016058   0.001536   0.000712  -0.006838  -0.017335
     73      -0.001485  -0.000099   0.006847   0.000956   0.000949   0.004037
     74      -0.002682   0.029557  -0.023553  -0.003531  -0.002176  -0.009316
     75      -0.007652   0.050977  -0.022681  -0.003390  -0.004356  -0.012753
     76      -0.005256   0.087757  -0.058046  -0.008667  -0.002141  -0.014043
     77       0.016017  -0.106559   0.052515   0.008419   0.000558   0.010993
     78      -0.002362   0.020595  -0.031434  -0.003669  -0.013578  -0.039858
     79       0.001079   0.013609  -0.027341  -0.003812  -0.004922  -0.011396
     80       0.006199  -0.050563  -0.004865  -0.001598  -0.000086  -0.001364
     81       0.000701  -0.006725   0.008445   0.001557   0.004141   0.011610
     82      -0.010900   0.056148   0.004682  -0.000353   0.025083   0.062894
     83      -0.001766  -0.013415   0.002934  -0.000277   0.007997   0.020815
     84      -0.002618   0.002848   0.067348   0.013891  -0.048622  -0.104514
     85      -0.004102   0.039148  -0.015006  -0.002370   0.001663   0.001785
     86       0.007880  -0.048794   0.003135  -0.000098   0.011905   0.028720
     87      -0.001290   0.015008  -0.002013  -0.000405   0.002264   0.002946
     88       0.000210  -0.002823   0.000530   0.000358  -0.004090  -0.009496
     89       0.000641   0.006568  -0.010950  -0.002006   0.004596   0.009893
     90       0.010701  -0.062670  -0.031202  -0.005445  -0.009889  -0.030065
     91      -0.005353   0.042197   0.073434   0.012606   0.009545   0.043100
     92      -0.004364   0.023145  -0.048412  -0.008927  -0.000701  -0.021826
     93       0.006111  -0.112287   0.164886   0.023006   0.048169   0.147938
     94      -0.001333   0.009743  -0.033881  -0.005264  -0.005045  -0.019561
     95      -0.012571   0.175105   0.012826   0.006675  -0.025274  -0.045896
     96       0.001345   0.020010  -0.059976  -0.010779   0.021272   0.039612
     97       0.001249  -0.028864   0.040187   0.011007  -0.088493  -0.205689
     98       0.005286  -0.033012   0.008015  -0.000645   0.035800   0.087627
     99      -0.006795   0.043566  -0.020290  -0.007764   0.084657   0.205757
    100       0.037792  -0.233197   0.121435   0.022284  -0.046037  -0.092223
    101      -0.003888   0.017663  -0.007047  -0.002571   0.024849   0.059362
    102       0.002683  -0.029748   0.123887   0.023132  -0.043203  -0.083987
    103       0.001960   0.001231  -0.181170  -0.033941   0.072064   0.139752
    104      -0.005364   0.027822  -0.003701  -0.000769  -0.002990  -0.004594
    105       0.007077  -0.046040  -0.025989  -0.005439   0.018378   0.036151
    106       0.011244  -0.137243   0.191967   0.032987  -0.022852  -0.037044
    107      -0.018639   0.128062   0.115230   0.024404  -0.081940  -0.167815
    108       0.003239  -0.007747  -0.048471  -0.009872   0.032706   0.070038
    109       0.011588   0.017256  -0.345344  -0.069993   0.230737   0.492969
    110      -0.014878   0.065391   0.069208   0.015061  -0.068549  -0.152068
    111       0.009246  -0.030399  -0.101786  -0.021247   0.077832   0.169273
    112       0.011410  -0.080395   0.152198   0.030115  -0.076580  -0.157467
    113      -0.012876   0.069589  -0.005751  -0.000150  -0.018452  -0.045080
    114       0.006764  -0.014382  -0.119192  -0.024463   0.082829   0.177797
    115      -0.047330   0.260219   0.109632   0.026278  -0.146951  -0.331762
    116       0.002434  -0.007563  -0.053375  -0.011055   0.038209   0.081958
    117       0.001988   0.082112   0.016425   0.005236  -0.007995  -0.019674
    118       0.019553  -0.114431  -0.024445  -0.002769  -0.043496  -0.111496
    119       0.006910  -0.002273   0.000366   0.001382  -0.017358  -0.043940
    120      -0.033346   0.067812   0.033622   0.000504   0.088259   0.226177
    121       0.024155  -0.095030  -0.028550  -0.001970  -0.059054  -0.151177
    122      -0.002915   0.033797   0.008362   0.001357   0.009251   0.023677
    123       0.055419  -0.293107  -0.036237  -0.000982  -0.116435  -0.293633
    124      -0.004620   0.033693  -0.000603  -0.000409   0.009404   0.023006
    125       0.010252  -0.012699  -0.003916   0.001246  -0.027917  -0.070713
    126       0.004370   0.026494  -0.033632  -0.003659  -0.016684  -0.045333
    127      -0.009278   0.009705   0.030975   0.004150   0.007738   0.023688
    128       0.003630  -0.009391  -0.016233  -0.002757  -0.000313  -0.004406
    129      -0.002293   0.003776   0.017760   0.002498   0.003823   0.008849
    130      -0.002058  -0.026327   0.059552   0.007873   0.013612   0.035306
    131       0.013640  -0.067370   0.092024   0.008883   0.058952   0.173742
    132       0.000800   0.015115   0.032378   0.003562   0.022136   0.067072
    133      -0.001244  -0.020428   0.032996   0.004200   0.007252   0.017587
    134       0.000889  -0.126707   0.115422   0.014544   0.020584   0.043767
    135       0.000016  -0.006113   0.065860   0.008049   0.028079   0.081864
    136      -0.002619  -0.016334   0.023641   0.003393  -0.001570  -0.008150
    137       0.008019   0.021551  -0.201318  -0.026680  -0.060157  -0.168722
    138      -0.000951   0.007353   0.072325  -0.073844   0.001350   0.005976
    139      -0.004195   0.011165   0.082356  -0.091226   0.005583  -0.000489
    140      -0.006381   0.004239  -0.158380   0.378632   0.028903   0.009034
    141       0.009342   0.001006  -0.027745   0.136816   0.030818   0.010830
    142       0.001187   0.005061  -0.128675   0.205651   0.005735  -0.001746
    143       0.004574   0.006577   0.339817  -0.745404  -0.045428  -0.017416
    144      -0.008604   0.000663   0.001301  -0.078318  -0.015726  -0.011627
    145      -0.004422   0.006304   0.088894  -0.124558  -0.009745   0.000272
    146       0.004284   0.001487  -0.159871   0.393785   0.029434   0.010911
    147      -0.400042  -0.071811  -0.000193   0.003798  -0.136987   0.006609
    148       0.032506   0.008064  -0.011273  -0.001699   0.023958  -0.006808
    149      -0.364207  -0.071576   0.023882  -0.001482   0.385691  -0.069447
    150      -0.069623  -0.016755  -0.030882  -0.004279  -0.017067   0.009527
    151       0.025707   0.016492   0.019341   0.003132  -0.010872  -0.000349
    152      -0.082761  -0.028081  -0.045751  -0.007068  -0.112739   0.020715
    153       0.365564   0.067248   0.004939   0.003580  -0.127232   0.015355
    154      -0.073337  -0.013760  -0.010660   0.003119  -0.280632   0.045014
    155       0.436838   0.078385   0.010114   0.003721  -0.126606   0.016848
    156       0.076743   0.017422   0.023039   0.002306   0.103603  -0.016834
    157      -0.033289   0.006498   0.000182   0.002210  -0.054999   0.006411
    158       0.107951   0.028805   0.040052   0.004133   0.232892  -0.032010
    159      -0.359914  -0.070214  -0.015534  -0.008033   0.192269  -0.027464
    160       0.070697   0.016051   0.004595   0.000917   0.027783  -0.006557
    161      -0.397088  -0.068438  -0.034410  -0.001258  -0.331153   0.050590
    162       0.021776  -0.176464   0.111235   0.017748  -0.001900   0.012684
    163      -0.026814   0.267308  -0.152008  -0.022973  -0.007204  -0.039774
    164      -0.040500   0.378230  -0.188987  -0.027758  -0.017243  -0.067284
    165       0.012853  -0.098502   0.043341   0.006600  -0.000862   0.002871
    166       0.057452  -0.447675   0.238160   0.036542   0.013932   0.068752
    167       0.031451  -0.216445   0.098266   0.015335   0.002614   0.020666
                 78         79         80         81         82         83    
      0      -0.024973   0.001063  -0.000627  -0.013722   0.000977   0.025928
      1       0.017845   0.000822  -0.000465   0.005753   0.000019  -0.054612
      2      -0.088008  -0.002164   0.001007  -0.009215  -0.000448  -0.024984
      3      -0.001488  -0.001208   0.000438   0.001305  -0.000531  -0.015637
      4       0.002932  -0.006852   0.002764   0.003792  -0.003052  -0.092902
      5      -0.003512  -0.001152   0.000463   0.002852  -0.000394  -0.007813
      6       0.023384  -0.000842   0.000762  -0.042752   0.000948  -0.052371
      7       0.003677   0.001284  -0.001016   0.020234  -0.000200  -0.041055
      8       0.082073   0.003273  -0.001436  -0.047154   0.002809   0.008015
      9      -0.021769   0.004362  -0.001927   0.050711  -0.000078   0.180484
     10       0.013980   0.002938  -0.000823  -0.022804   0.001859   0.024048
     11      -0.056266  -0.005062   0.001400   0.092889  -0.005357  -0.119292
     12      -0.031407  -0.000214   0.000456  -0.056216   0.001923   0.009363
     13      -0.015713  -0.001872   0.001359  -0.011822  -0.000247   0.140787
     14      -0.030757  -0.000269   0.000625  -0.064887   0.002143   0.001950
     15       0.061529  -0.003726   0.001173   0.053952  -0.003293  -0.146387
     16      -0.006407   0.004085  -0.001627  -0.007139   0.001792   0.063047
     17       0.098939   0.005581  -0.002326   0.027072   0.001174   0.141382
     18       0.002422   0.000128   0.000150   0.002096  -0.000204  -0.019558
     19      -0.000140  -0.007835   0.002909   0.002078  -0.002653  -0.047305
     20      -0.001133  -0.000212  -0.000091  -0.003511   0.000168   0.002091
     21      -0.003950   0.004767  -0.002597  -0.003884   0.002517   0.067549
     22      -0.001183   0.001576  -0.000674  -0.001730   0.000727   0.020104
     23       0.000754  -0.000359   0.000265   0.000437  -0.000298  -0.006976
     24       0.006429  -0.005678   0.004002   0.001189  -0.003887  -0.099475
     25      -0.002809  -0.000123   0.001270  -0.001670  -0.000919   0.035639
     26       0.000058  -0.000772   0.000400  -0.000761  -0.000165   0.000776
     27       0.005693  -0.006647   0.005020   0.000018  -0.004422  -0.082854
     28      -0.002326   0.013169  -0.008190  -0.000851   0.004620   0.033586
     29       0.001328   0.003176   0.000270  -0.000200  -0.001138  -0.010430
     30      -0.000067  -0.005364  -0.000213   0.000396  -0.001540  -0.024834
     31      -0.000595  -0.000383   0.001533  -0.000886  -0.000208   0.031531
     32      -0.000305  -0.002014   0.000323  -0.000219   0.000438   0.002862
     33       0.000069   0.003576   0.000663  -0.001014  -0.000693   0.007663
     34       0.002006  -0.008845   0.002596   0.000954  -0.001811  -0.039458
     35       0.000372  -0.001202   0.000539   0.000002  -0.000686  -0.007899
     36       0.001216   0.000457  -0.000324   0.000326  -0.000068  -0.022291
     37       0.001389   0.005076  -0.003364   0.001120   0.002126  -0.012745
     38       0.001018   0.001215  -0.000143   0.000342   0.000028  -0.010029
     39      -0.003706   0.000408  -0.004364   0.001121   0.004312   0.049662
     40      -0.001504   0.000396  -0.000365  -0.000289   0.001046   0.024902
     41      -0.001324   0.000030  -0.001330   0.000614   0.001355   0.014615
     42      -0.009309   0.017930  -0.016465   0.000379   0.008353   0.091426
     43       0.003416  -0.019920   0.020583  -0.002115  -0.009476   0.014732
     44      -0.001044  -0.003183  -0.001622  -0.000582   0.002405   0.025254
     45      -0.000983  -0.002286  -0.009011   0.000171   0.012954   0.029088
     46       0.002538  -0.011384   0.005565  -0.001247   0.000866   0.004303
     47       0.000361   0.002341   0.021275  -0.000500  -0.017447   0.007864
     48       0.004181  -0.003671   0.019268  -0.001555  -0.013859  -0.007024
     49      -0.004364   0.011619  -0.012932   0.003347   0.004080  -0.020565
     50       0.000380   0.000365  -0.002860  -0.000023   0.001643  -0.008254
     51       0.000340  -0.030339  -0.027296   0.000325   0.009995  -0.007599
     52      -0.001172   0.052753  -0.014185   0.000760   0.005599  -0.000006
     53       0.000210  -0.027117   0.019698   0.000142   0.009717   0.021546
     54      -0.000208   0.058127   0.061679   0.000095  -0.001243  -0.000948
     55       0.001260  -0.054010   0.059324  -0.002452  -0.069541  -0.002343
     56       0.000984  -0.059454  -0.003102  -0.000152   0.009533  -0.004684
     57      -0.000373  -0.001295   0.008222   0.000871   0.014605  -0.005392
     58      -0.000290  -0.002157  -0.021700   0.000108  -0.001324   0.002134
     59      -0.000446   0.022065   0.013237   0.000699   0.013724  -0.001838
     60      -0.000881  -0.004499  -0.036028   0.001405   0.013088   0.000221
     61       0.000850   0.016435  -0.004841  -0.001600  -0.021982   0.002424
     62       0.000769  -0.013895   0.007964  -0.004426  -0.126475   0.006608
     63       0.001030   0.009347  -0.007354  -0.001645  -0.002763   0.002378
     64       0.000192   0.003510  -0.028456  -0.000396  -0.002723  -0.004436
     65      -0.000091  -0.019743   0.009910   0.000550   0.017254  -0.001179
     66      -0.001277   0.002295   0.050955  -0.000723  -0.073211  -0.002215
     67       0.000133  -0.050336   0.015263   0.001071   0.019500  -0.001677
     68      -0.001248   0.080805  -0.001007  -0.000088  -0.025864  -0.008031
     69      -0.000745   0.007104   0.004950   0.000710   0.002149  -0.002124
     70       0.000429   0.006990  -0.011881  -0.000569  -0.003035  -0.000816
     71       0.000363  -0.002104  -0.016698  -0.000093   0.009948   0.001935
     72       0.000634  -0.007251  -0.001641  -0.001326  -0.029547   0.002396
     73      -0.000263   0.005125  -0.009378  -0.000397  -0.017103   0.001658
     74       0.000141  -0.006848   0.022337  -0.000525  -0.019187   0.001257
     75      -0.000342  -0.009364   0.028907   0.000999   0.021167  -0.002844
     76       0.000139  -0.013872   0.053517   0.002039   0.054791  -0.004818
     77      -0.000413   0.013352  -0.062869  -0.000471  -0.009687   0.003009
     78       0.000715  -0.065795  -0.060128   0.000298   0.039579  -0.005974
     79      -0.001664   0.106324  -0.039008   0.001393   0.019618  -0.019904
     80       0.000058  -0.005727  -0.028019  -0.000012   0.003197  -0.013447
     81       0.000104  -0.007519  -0.041215  -0.000831  -0.018220   0.004479
     82      -0.000960   0.004552  -0.076561   0.000629   0.004587   0.000729
     83      -0.000892   0.046284   0.055624   0.002909   0.069233  -0.001188
     84       0.001319   0.020259  -0.002763  -0.000833   0.021685  -0.000014
     85      -0.000436  -0.011622   0.025100   0.001459   0.021496   0.003351
     86      -0.000287  -0.040948   0.006696   0.002946   0.077458   0.001847
     87       0.000626   0.000760   0.003063   0.000152   0.018452  -0.000903
     88      -0.000447  -0.003103   0.001513   0.000163  -0.009171   0.001065
     89       0.000137   0.001211   0.004918   0.000359   0.008968  -0.000554
     90      -0.000146   0.071396   0.155456  -0.000156  -0.016666   0.010249
     91      -0.001631   0.076384  -0.121150   0.002949   0.073650  -0.000486
     92       0.002762  -0.151532   0.038282  -0.003384  -0.069258  -0.014443
     93      -0.003600   0.204452   0.021814   0.004753   0.100930   0.017697
     94       0.000656  -0.033763   0.011813  -0.001357  -0.038764  -0.002197
     95      -0.001076   0.008118  -0.216191   0.004334   0.139859  -0.009573
     96       0.000504  -0.063699  -0.097452  -0.008059  -0.264582   0.015053
     97       0.002597   0.052164   0.088769  -0.006440  -0.129771   0.007696
     98      -0.001426  -0.002648  -0.023439   0.005349   0.134565  -0.007104
     99      -0.004254   0.053539  -0.081652   0.011300   0.241153  -0.013807
    100       0.001038  -0.006941   0.024492   0.005582   0.225602  -0.010875
    101      -0.001082   0.012899  -0.010416   0.002831   0.060916  -0.004335
    102       0.003468  -0.105479  -0.059709  -0.000068   0.112225   0.020474
    103      -0.003239  -0.057175   0.092987   0.002539  -0.062785   0.005403
    104      -0.001294   0.158745   0.002796  -0.001921  -0.075537  -0.029668
    105       0.000009  -0.038608   0.046185  -0.000538  -0.026281   0.005007
    106       0.004296  -0.180381  -0.018322   0.002148   0.185409   0.021012
    107       0.000883   0.096595  -0.165476   0.000510   0.083512  -0.007880
    108      -0.000919  -0.006566  -0.000955   0.000153  -0.022814  -0.000351
    109      -0.007691  -0.082294   0.030444   0.005658  -0.115354   0.000988
    110       0.001953   0.091228  -0.029909  -0.006899  -0.135419  -0.005694
    111      -0.004981  -0.038247   0.001602   0.007209  -0.014872  -0.001223
    112       0.004604  -0.107467   0.063928   0.004996   0.357574   0.014644
    113       0.000384   0.076721  -0.026239  -0.005750  -0.160008  -0.006024
    114      -0.004082  -0.018710  -0.002097   0.003754  -0.064762  -0.001375
    115       0.005024   0.213183  -0.025600  -0.016801  -0.304246  -0.007471
    116      -0.001497  -0.007614  -0.005129   0.000828  -0.036819  -0.001338
    117       0.003267  -0.191152  -0.354456  -0.013174  -0.313986   0.013403
    118       0.000937   0.030958   0.234556   0.002181   0.065299  -0.006934
    119       0.001565  -0.061452  -0.059025  -0.004399  -0.100132   0.002283
    120      -0.005244   0.173866   0.000304   0.011475   0.256622   0.003109
    121       0.002419  -0.035540   0.157914  -0.002221  -0.035962  -0.004720
    122       0.000241  -0.036443  -0.110492  -0.002643  -0.068370   0.003029
    123       0.003988   0.008962   0.421222  -0.000286   0.040424  -0.005100
    124      -0.000172  -0.013783  -0.054591  -0.000657  -0.021579   0.000330
    125       0.002100  -0.076588  -0.053676  -0.005596  -0.127122   0.002085
    126       0.000663  -0.019547   0.042560  -0.000573  -0.013028   0.002213
    127      -0.000208   0.015092  -0.030505  -0.000859  -0.021424   0.003301
    128       0.000239  -0.005642   0.006059  -0.000889  -0.029408   0.000365
    129       0.001116  -0.071722   0.035868  -0.000998  -0.016342   0.016351
    130       0.002465  -0.144530   0.098156  -0.002580  -0.055833   0.036283
    131      -0.006100   0.477354   0.218360   0.000921  -0.150411  -0.007813
    132      -0.002700   0.203583   0.103141   0.000477  -0.064287   0.005985
    133       0.001637  -0.097065   0.050126  -0.001522  -0.027731   0.018479
    134       0.007914  -0.498615   0.137559  -0.006422  -0.081915   0.067178
    135      -0.001208   0.109279   0.145920  -0.000943  -0.086821   0.023612
    136       0.002720  -0.180529   0.012092  -0.001803  -0.004739   0.020045
    137      -0.002934   0.124363  -0.370006   0.005709   0.203807  -0.104397
    138      -0.001317   0.003080   0.004813  -0.003292  -0.002950   0.048975
    139       0.001006  -0.009549   0.005633  -0.000742  -0.003556  -0.010376
    140       0.001519  -0.003595   0.005164  -0.000101  -0.002395  -0.002839
    141       0.011880  -0.018191   0.011712   0.001378  -0.011873  -0.241257
    142      -0.002051   0.012469  -0.006635   0.001087   0.005882   0.072703
    143      -0.001151   0.001715  -0.005425  -0.000312   0.003408  -0.007610
    144      -0.005081   0.002877  -0.007219   0.001649   0.006557   0.068816
    145       0.001311  -0.009695   0.006176  -0.000140  -0.003960  -0.043581
    146       0.001819  -0.002759   0.004542  -0.001155  -0.003189  -0.008455
    147      -0.358307  -0.007081   0.000287   0.337316  -0.013996  -0.023867
    148       0.008025   0.001926  -0.002832   0.018662  -0.000719  -0.273665
    149      -0.250642  -0.002873  -0.000386   0.286312  -0.009823   0.221915
    150       0.231390   0.009939  -0.001432  -0.445879   0.020643   0.156398
    151      -0.060864  -0.000769   0.000650   0.108257  -0.003475  -0.276221
    152       0.206635  -0.001310   0.003281  -0.430691   0.016385  -0.403385
    153       0.142135   0.001243  -0.002720   0.316004  -0.010651   0.057435
    154      -0.049549  -0.001861   0.001874  -0.085114   0.002360   0.149651
    155       0.173985   0.000042  -0.001938   0.349138  -0.012613   0.067710
    156      -0.444644  -0.009569   0.004466  -0.187668   0.002918  -0.343078
    157       0.065920   0.004880  -0.002700   0.087045  -0.001411  -0.207756
    158      -0.451327  -0.000169   0.001628  -0.292712   0.010360   0.227013
    159       0.352600   0.005722  -0.002528   0.088051  -0.001422   0.068012
    160      -0.087075  -0.001615   0.000234   0.009461  -0.000699  -0.275923
    161       0.285690   0.001966  -0.000876   0.115162  -0.003701  -0.126620
    162       0.000212   0.008807  -0.134244  -0.002443  -0.043437   0.007186
    163       0.000133  -0.036348   0.151256   0.004380   0.111321  -0.010474
    164       0.000276  -0.055510   0.169328   0.005226   0.145312  -0.010650
    165       0.001222   0.002613  -0.028046  -0.001544  -0.007004  -0.000252
    166      -0.000116   0.053289  -0.240611  -0.004927  -0.116632   0.013678
    167       0.000877   0.021321  -0.100151  -0.002319  -0.026130   0.004438
                 84         85         86         87         88         89    
      0      -0.022771   0.004375  -0.008365   0.000313   0.046663  -0.002711
      1       0.038535  -0.008103   0.003099  -0.000522   0.098048  -0.003461
      2       0.020934  -0.004159   0.006449  -0.000324  -0.028101   0.001528
      3      -0.014373   0.006890  -0.005514   0.000039  -0.053083   0.000831
      4      -0.100256   0.042618  -0.054933   0.001050  -0.006271  -0.007950
      5      -0.015886   0.005077  -0.003081   0.000169   0.043798  -0.002306
      6       0.035859  -0.006983   0.009442  -0.000474   0.021496   0.000271
      7       0.039028  -0.007284   0.009397  -0.000620  -0.101285   0.004720
      8       0.003201  -0.000398  -0.002751   0.000358  -0.043829   0.001481
      9      -0.052830   0.001851  -0.001969   0.000839   0.054881  -0.001254
     10       0.036580  -0.014767   0.013570  -0.000283   0.047706   0.000809
     11       0.032270  -0.000546   0.000723  -0.000603  -0.036364   0.000861
     12      -0.009767   0.003043  -0.000973   0.000438  -0.069069   0.002202
     13      -0.116361   0.025064  -0.023900   0.001425   0.001489  -0.002857
     14      -0.008692   0.001481  -0.003081  -0.000118   0.063521  -0.002669
     15       0.048036  -0.004081   0.002236  -0.000802   0.041862  -0.001997
     16       0.029012  -0.013425   0.019120  -0.000246  -0.049825   0.004726
     17      -0.033331   0.000346   0.002168   0.000649  -0.042070   0.002528
     18      -0.018886   0.014946   0.010134   0.000240  -0.022409  -0.004449
     19      -0.105411   0.034739  -0.038392   0.000906  -0.014271  -0.006110
     20       0.001997  -0.002997  -0.012289  -0.000061  -0.010357   0.001097
     21       0.081664  -0.037522   0.000681  -0.000871   0.025959   0.006525
     22       0.022943  -0.010404   0.002247  -0.000215   0.008755   0.001966
     23      -0.008692   0.004271   0.000813   0.000142  -0.003243  -0.000577
     24      -0.132257   0.061014   0.027427   0.002071   0.003478  -0.008379
     25      -0.003319  -0.006341   0.053567   0.000529   0.002388   0.008362
     26      -0.014763   0.006933   0.019722   0.000102   0.002588   0.001204
     27      -0.119809   0.046889  -0.002522   0.000975   0.003947   0.000152
     28       0.048430  -0.003512   0.018577   0.000274  -0.000001   0.011633
     29      -0.011556   0.005797   0.008448   0.000698  -0.000786   0.002931
     30      -0.048875   0.002131  -0.017061   0.000114   0.002538   0.006234
     31       0.044146  -0.020537   0.026562  -0.001173  -0.001357   0.002397
     32       0.001026   0.000699   0.001700  -0.002027   0.000807   0.003574
     33      -0.020700   0.019821   0.152992   0.000281   0.002611  -0.004542
     34      -0.052391   0.011852  -0.043992   0.000686   0.001605  -0.003632
     35      -0.017564   0.005924   0.021039   0.000692   0.000912  -0.002241
     36      -0.020083   0.008013  -0.063299   0.000544  -0.001922   0.003827
     37       0.030795  -0.007450  -0.088160   0.000299  -0.001823  -0.001409
     38       0.002292  -0.000441  -0.037230   0.000283  -0.000834   0.000466
     39       0.109831  -0.052411  -0.133949  -0.001628  -0.004061  -0.000677
     40       0.020871  -0.001372   0.070833  -0.000831  -0.000269  -0.004007
     41       0.025750  -0.009763  -0.011699  -0.000615  -0.000968  -0.001523
     42       0.116472  -0.034683   0.028896   0.002629  -0.001070   0.007153
     43       0.023709  -0.040295  -0.002894  -0.006781  -0.001288  -0.007498
     44       0.035317  -0.007916   0.005961  -0.002560  -0.000486   0.003876
     45       0.057750   0.033806   0.005070  -0.009471  -0.005472  -0.043410
     46       0.011940  -0.001146  -0.011829  -0.003767  -0.000408   0.007530
     47       0.007696  -0.060282  -0.000440   0.012825  -0.003391  -0.037397
     48      -0.005036  -0.045160  -0.027940   0.003145   0.000201   0.037510
     49      -0.030309   0.019495  -0.026375   0.002982   0.000623  -0.004207
     50      -0.008491   0.004931  -0.014198  -0.000669  -0.000107   0.011625
     51      -0.017632  -0.071047  -0.001473   0.008814  -0.005787  -0.101011
     52       0.008247  -0.001386   0.000728   0.026172  -0.003506  -0.016976
     53       0.081342   0.326184  -0.013883  -0.066367   0.003788   0.089933
     54      -0.003817  -0.001879   0.002026   0.000575   0.001971   0.012017
     55      -0.014307  -0.023458   0.001427  -0.004229   0.000729  -0.020291
     56      -0.017042  -0.036197   0.001793  -0.001900   0.000889  -0.033159
     57      -0.025705  -0.120718   0.008824   0.101090   0.001152   0.179256
     58       0.006439   0.026973  -0.001300  -0.054157   0.000861  -0.003311
     59      -0.008434  -0.041040   0.003180   0.001031   0.000026   0.040860
     60       0.005067   0.011792  -0.001410   0.017141  -0.000841  -0.001731
     61       0.010523   0.032470  -0.002139   0.033516  -0.000779  -0.027200
     62       0.014572   0.049438  -0.001573   0.004682   0.000787   0.012191
     63       0.006468   0.023212  -0.000885  -0.008565   0.000715   0.001611
     64      -0.014515  -0.050427   0.000143  -0.113852  -0.003028  -0.179697
     65      -0.006721  -0.014750   0.000991   0.025915   0.002247   0.045423
     66      -0.011400  -0.026569   0.003592   0.016644   0.001211   0.025641
     67      -0.007622  -0.005386   0.000678   0.001918   0.001276   0.011251
     68      -0.014553  -0.034238   0.002268   0.018376  -0.000130   0.016578
     69      -0.006502  -0.023400   0.001654  -0.006485  -0.000605   0.035237
     70      -0.008520  -0.034607   0.002190  -0.102260   0.000876   0.053972
     71       0.002557  -0.001763  -0.000216  -0.073288  -0.000862   0.004085
     72       0.013559   0.062580  -0.003629   0.108621   0.000884  -0.070929
     73       0.005187   0.010072   0.000161   0.007495   0.000098   0.047023
     74       0.007720   0.038247  -0.001939   0.073557   0.000562  -0.039497
     75      -0.015451  -0.054659   0.003068  -0.138909  -0.001052   0.041388
     76      -0.010180  -0.015813  -0.000034   0.019118  -0.000406  -0.063597
     77       0.007739   0.005499  -0.000442  -0.031276  -0.000979   0.050623
     78      -0.014569   0.016439   0.005234  -0.005161   0.005031   0.059638
     79      -0.028397   0.005356  -0.000125  -0.013054   0.003355   0.030060
     80      -0.046070  -0.161702   0.007950   0.030376  -0.001317  -0.037376
     81       0.019587   0.078194  -0.005732  -0.040460  -0.000819  -0.094531
     82       0.008320   0.016367  -0.001733   0.067158  -0.000975  -0.010671
     83       0.005016   0.029915  -0.002437   0.026997   0.000221  -0.039283
     84       0.004713   0.008390  -0.001195   0.024818  -0.001323  -0.018668
     85       0.010498   0.031628  -0.000258   0.068965   0.001275   0.087024
     86       0.007292   0.014336  -0.001088   0.004031  -0.002076  -0.035030
     87      -0.002206  -0.010778   0.000376  -0.006721  -0.000088   0.001738
     88       0.003238   0.017433  -0.001137   0.028606  -0.000085  -0.024418
     89      -0.001963  -0.006636   0.000274   0.011665   0.000024  -0.000625
     90       0.058372   0.277859  -0.015991  -0.073860  -0.002259  -0.157035
     91       0.015956   0.015037  -0.004462   0.005652  -0.002264   0.046184
     92      -0.084322  -0.278330   0.019614   0.050994   0.006170   0.061432
     93       0.063235   0.238238  -0.006037  -0.122267   0.012217   0.185205
     94      -0.008158  -0.024600   0.000353   0.012385  -0.001532  -0.017812
     95      -0.002147  -0.069780  -0.002265   0.097490  -0.010587  -0.040035
     96       0.046896   0.185005  -0.013384  -0.009730  -0.000070  -0.251943
     97       0.014319  -0.001724   0.005735   0.108733  -0.000581   0.279800
     98      -0.015896  -0.039158   0.000311  -0.033698   0.000173  -0.058742
     99      -0.022634  -0.085986   0.001608  -0.139073  -0.005780  -0.134967
    100      -0.029899  -0.096637   0.004062   0.192913   0.003427   0.125806
    101      -0.010456  -0.035686   0.001613  -0.046515  -0.000944  -0.023784
    102       0.055899   0.133277  -0.007737  -0.024035  -0.002845  -0.011310
    103       0.024556   0.135346  -0.004334   0.037863   0.000091   0.137418
    104      -0.088957  -0.269008   0.014329   0.011114   0.003747  -0.077278
    105       0.005683   0.034581   0.000772   0.006948   0.004421   0.079996
    106       0.049502   0.197564  -0.008894  -0.038357   0.010169   0.153608
    107       0.003606  -0.054758  -0.005011  -0.040545  -0.015758  -0.289680
    108      -0.003150  -0.005035   0.000625  -0.010783   0.000798   0.008558
    109      -0.012073  -0.006529   0.005052  -0.024558   0.007652   0.176343
    110      -0.016888  -0.041421   0.001124  -0.033660   0.001771  -0.020754
    111      -0.002870  -0.005996   0.001256  -0.045345   0.001007  -0.005369
    112       0.053186   0.125191  -0.006583   0.210947  -0.006436   0.046556
    113      -0.020456  -0.047198   0.002080  -0.051726   0.002495  -0.007086
    114      -0.012000  -0.023834   0.002177  -0.060698   0.002230   0.008630
    115      -0.018775  -0.026893   0.002286   0.075407   0.007689   0.168515
    116      -0.007488  -0.015450   0.001076  -0.037138   0.000925  -0.007953
    117       0.023065   0.048463  -0.002631  -0.121770  -0.002448  -0.047256
    118      -0.032090  -0.091184   0.007471  -0.055007   0.002725   0.100528
    119      -0.003975  -0.020076   0.002162  -0.053374   0.000150   0.024617
    120       0.061192   0.250222  -0.020493   0.131880  -0.002123  -0.302998
    121      -0.036135  -0.117332   0.009717  -0.094326   0.002450   0.131255
    122       0.007868   0.012024  -0.000849   0.019610  -0.001047  -0.006526
    123      -0.034926  -0.047157   0.005410  -0.268617   0.004335  -0.002082
    124       0.000587  -0.009985   0.000549   0.032602  -0.000530   0.017772
    125      -0.010897  -0.051124   0.004670  -0.079195   0.000205   0.063037
    126       0.022804   0.120140  -0.008408   0.322883   0.001047  -0.227390
    127      -0.001611  -0.055880   0.004800  -0.230394  -0.001511   0.188433
    128       0.007329   0.051233  -0.002317   0.107083   0.001821  -0.037457
    129       0.028213   0.028370  -0.001082   0.003902  -0.001867  -0.011250
    130       0.055674  -0.010546  -0.002375   0.026754  -0.008181  -0.076239
    131       0.008635  -0.094489  -0.019968   0.007028  -0.015420  -0.211472
    132       0.038524   0.084543  -0.015059  -0.022356  -0.006535  -0.074963
    133       0.024043  -0.019656  -0.000223   0.015731  -0.003638  -0.037242
    134       0.055634  -0.238191   0.011498   0.097747  -0.014507  -0.163482
    135       0.060208   0.068782  -0.013591  -0.011992  -0.008601  -0.092881
    136       0.018422  -0.033512   0.005362   0.024724  -0.001193   0.000014
    137      -0.207842  -0.193406   0.026522  -0.005704   0.022337   0.198770
    138      -0.075679   0.075406   0.673989   0.003348   0.013532  -0.034162
    139      -0.096562   0.054383   0.346229   0.003371   0.010057  -0.026890
    140      -0.049883   0.036703   0.222754  -0.000604   0.005121  -0.011539
    141      -0.381189   0.140267  -0.197723   0.006608   0.003734   0.017200
    142       0.180032  -0.064090  -0.044684  -0.002032  -0.004395  -0.006991
    143      -0.001214   0.005463  -0.054363   0.000003  -0.001043   0.000951
    144       0.160469  -0.077003  -0.225959  -0.002276  -0.006474   0.002974
    145      -0.147716   0.091525   0.390163   0.000000   0.006348  -0.021163
    146      -0.036511   0.014383   0.104773   0.001058   0.002031  -0.005765
    147       0.062497  -0.020255   0.040822  -0.001194  -0.094335   0.009895
    148       0.284781  -0.067308   0.091546  -0.002863  -0.410166   0.031964
    149      -0.182780   0.040531  -0.046978   0.001548   0.101908  -0.013419
    150      -0.069948   0.010512  -0.011192   0.000540  -0.016102   0.000332
    151       0.289448  -0.074279   0.077021  -0.001643   0.283889  -0.005254
    152       0.211644  -0.035256   0.037692  -0.001977   0.037923  -0.001262
    153      -0.002898   0.003160   0.012891   0.001486  -0.472333   0.017437
    154      -0.125862   0.026678  -0.026582   0.001462   0.040268  -0.004505
    155      -0.033587   0.000959  -0.015721  -0.000955   0.419752  -0.014727
    156       0.194821  -0.035902   0.041668  -0.003325  -0.063487   0.007164
    157       0.290656  -0.073927   0.092922  -0.004432  -0.220797   0.021150
    158      -0.140546   0.025922  -0.027257   0.002211  -0.000980  -0.003079
    159      -0.065336   0.016774  -0.018770   0.001100  -0.019271  -0.001256
    160       0.257595  -0.067963   0.058067  -0.003794   0.449672  -0.009104
    161       0.133916  -0.035008   0.037129  -0.001805   0.134468   0.000191
    162       0.004580  -0.035882   0.002623  -0.355674  -0.001284   0.176909
    163      -0.028874  -0.060198   0.001770  -0.046333  -0.001035  -0.114595
    164      -0.046525  -0.141028   0.006030  -0.446518  -0.003057  -0.029107
    165      -0.009154  -0.033261   0.000519  -0.239908  -0.000299  -0.011911
    166       0.048056   0.111871  -0.007088   0.116881  -0.000035   0.101716
    167       0.010318   0.016767  -0.002275  -0.137200  -0.000578  -0.001737
                 90         91         92         93         94         95    
      0      -0.002933   0.002224  -0.000230  -0.001154  -0.003357  -0.007551
      1      -0.003478   0.003271  -0.000999   0.005059   0.009071   0.058403
      2       0.001843  -0.001195   0.000182   0.000130   0.003523   0.017005
      3      -0.000647   0.002058  -0.003730   0.013608  -0.012669  -0.004429
      4      -0.017823   0.022341  -0.025241   0.110601  -0.039389  -0.027158
      5      -0.002810   0.002050  -0.000177   0.002168   0.006202  -0.000391
      6       0.000705  -0.000525   0.000825  -0.008691  -0.005163   0.023256
      7       0.004651  -0.003248   0.001791  -0.016750  -0.013225   0.048761
      8       0.000978  -0.000524  -0.000283   0.003927   0.000515  -0.009252
      9       0.000506  -0.002223   0.004054  -0.022107  -0.001088   0.009326
     10       0.003757  -0.005511   0.004516   0.004579   0.049992  -0.035341
     11      -0.000130   0.001637  -0.003625   0.023177   0.008357  -0.017020
     12       0.002035  -0.001881   0.000254   0.022158   0.044420  -0.000175
     13      -0.004773   0.004611  -0.003898   0.017269  -0.006500  -0.020513
     14      -0.002835   0.002451  -0.000764  -0.016509  -0.039879  -0.003895
     15      -0.002783   0.003475  -0.003442   0.005042  -0.025263  -0.021665
     16       0.007452  -0.008020   0.005807  -0.039489  -0.029115  -0.041497
     17       0.003710  -0.004399   0.004067  -0.011098   0.018476   0.014674
     18      -0.008662   0.011885  -0.011896   0.043300  -0.015778  -0.004453
     19      -0.009736   0.010193  -0.001485  -0.002784  -0.002180   0.030011
     20       0.001536  -0.001741   0.001437  -0.004750  -0.000415   0.003829
     21       0.013152  -0.015771   0.012400  -0.042797   0.016944  -0.001427
     22       0.003675  -0.004560   0.003507  -0.012203   0.005285  -0.002837
     23      -0.001424   0.001736  -0.001791   0.006885  -0.002633  -0.002443
     24      -0.019448   0.019561  -0.010508   0.017486  -0.007090   0.000754
     25       0.012714  -0.019181   0.020352  -0.092661   0.035181  -0.014739
     26       0.000816  -0.002302   0.004369  -0.024981   0.009346  -0.002090
     27      -0.007141   0.005634  -0.002319  -0.003083   0.000997   0.003122
     28       0.000964  -0.001834  -0.005372  -0.021650   0.009451  -0.028087
     29      -0.001776   0.000905  -0.001926  -0.006638   0.002323  -0.007642
     30       0.012008  -0.017286   0.013986  -0.020507   0.006800   0.015266
     31       0.006612  -0.004975  -0.001817   0.005463  -0.001186  -0.015939
     32       0.005259  -0.005479   0.002386  -0.002253   0.001023  -0.001092
     33      -0.002648   0.003475  -0.003652   0.020467  -0.006963  -0.002222
     34      -0.001276  -0.000139   0.004050   0.004414  -0.002443   0.016293
     35      -0.000999   0.000636   0.000253   0.005603  -0.002171   0.004053
     36      -0.003073   0.001260   0.004792  -0.054407   0.019863  -0.013056
     37      -0.007177   0.010044  -0.013238   0.059642  -0.022206   0.007784
     38      -0.002627   0.002923  -0.002453   0.004112  -0.001625  -0.000762
     39       0.005820  -0.002532  -0.003715   0.045517  -0.016855   0.010935
     40       0.000259   0.000807   0.005338  -0.032011   0.012419  -0.008434
     41       0.000753   0.000281   0.000346   0.001763  -0.000552   0.000486
     42       0.005442  -0.007077  -0.000959   0.004156  -0.000220  -0.010991
     43       0.017533  -0.010396  -0.000210   0.013997  -0.005296  -0.005768
     44       0.009079  -0.006938   0.000610   0.004892  -0.001648  -0.003755
     45      -0.041278   0.068286  -0.024875   0.009562  -0.003754  -0.026555
     46       0.010573  -0.008674   0.001079   0.002575  -0.001270   0.002831
     47      -0.026451   0.028746  -0.006039   0.000981  -0.000436  -0.006424
     48       0.037709  -0.051941   0.011895   0.015345  -0.006838   0.021736
     49      -0.009330   0.006349   0.002324   0.006215  -0.002627   0.017184
     50       0.009208  -0.012549   0.002985   0.004870  -0.002440   0.010676
     51      -0.050712   0.072168   0.044611  -0.000369  -0.000713   0.002646
     52      -0.061967   0.053096  -0.078279  -0.020408   0.007953   0.000663
     53      -0.001192   0.017256   0.005740  -0.001298   0.000886   0.001456
     54       0.017466  -0.047709  -0.061466  -0.008801   0.003565   0.002267
     55       0.009380  -0.030354   0.013657   0.001390  -0.000666   0.002281
     56       0.053444   0.008862   0.028763   0.003772  -0.001377   0.000407
     57      -0.038099   0.061550   0.018494   0.001357   0.000668  -0.005139
     58       0.006624  -0.033549   0.078223   0.017791  -0.006950  -0.006686
     59      -0.051223  -0.064252  -0.012438   0.004781  -0.002233  -0.003732
     60      -0.027940   0.019335   0.048701   0.003175  -0.000881   0.001824
     61      -0.009005  -0.001000  -0.043797  -0.008949   0.003149   0.003990
     62      -0.010141  -0.013886   0.017282   0.001024  -0.000198   0.000951
     63       0.030059  -0.015574  -0.103662  -0.008518   0.002465  -0.000644
     64       0.030870  -0.032914   0.001672  -0.004793   0.001682  -0.003352
     65       0.089201   0.071079  -0.015083   0.002925  -0.001071  -0.002796
     66       0.012761   0.002239   0.023575   0.001385  -0.000033  -0.000149
     67       0.014080  -0.019001   0.057405   0.011673  -0.004530  -0.001296
     68      -0.039429  -0.048176  -0.032073  -0.003281   0.001002   0.002156
     69      -0.000013   0.014558   0.002898   0.000036  -0.000877   0.001429
     70      -0.006893   0.038248  -0.012565  -0.001992   0.002209  -0.000806
     71      -0.023625   0.010450  -0.006118  -0.003315   0.001402   0.001444
     72       0.017990  -0.055895   0.015722   0.005491  -0.002255  -0.002776
     73      -0.016391   0.016674   0.006603  -0.000184   0.000027   0.001812
     74       0.013300  -0.042690   0.008664   0.004282  -0.002120  -0.001085
     75      -0.009112   0.034946  -0.019100  -0.005223   0.001524   0.003853
     76       0.032119   0.004458  -0.023432  -0.005097   0.001881   0.001213
     77      -0.008555   0.074257  -0.012833  -0.007633   0.003015   0.003683
     78       0.058223  -0.050731  -0.015469   0.002588  -0.000555  -0.000648
     79       0.033453  -0.048234   0.032441   0.010700  -0.004150   0.000340
     80       0.006290  -0.007404  -0.002737   0.000701  -0.000399  -0.000585
     81       0.015512  -0.025361  -0.004570  -0.000189  -0.000432   0.001674
     82      -0.009513   0.027857  -0.030030  -0.008147   0.003166   0.003299
     83       0.049161   0.040768  -0.002731  -0.004132   0.001774   0.001859
     84      -0.026098   0.009925   0.044495   0.002026  -0.000696   0.001345
     85      -0.021761   0.010937   0.002027   0.002173  -0.000736   0.001069
     86      -0.070669  -0.056834   0.019452   0.000348  -0.000557   0.001585
     87      -0.018672   0.000868   0.008446   0.000074   0.000753  -0.000348
     88       0.008461  -0.016729   0.002024   0.000983  -0.001082  -0.000040
     89      -0.008522  -0.002342   0.009678   0.000799  -0.000138  -0.000267
     90      -0.013257   0.023908  -0.322627  -0.075836   0.028211   0.039151
     91      -0.056804   0.032842   0.052871   0.012673  -0.005016  -0.007451
     92       0.117737  -0.086782   0.209849   0.049242  -0.017915  -0.022536
     93       0.112981  -0.193788   0.311409   0.083654  -0.031827  -0.035629
     94      -0.027956   0.013315  -0.028521  -0.009077   0.003374   0.004810
     95      -0.129760   0.237399  -0.232545  -0.061357   0.023862   0.019236
     96       0.228195   0.188464   0.208018   0.006390  -0.001747   0.005747
     97      -0.366250  -0.241940  -0.212383  -0.018755   0.006979   0.005185
     98       0.094647   0.059436   0.042274   0.006405  -0.002474  -0.002705
     99      -0.229501  -0.275440  -0.073455  -0.000093  -0.000837  -0.004274
    100       0.279511   0.396553   0.070944  -0.001401   0.001551   0.002993
    101      -0.052609  -0.082323  -0.024167   0.001247  -0.000682  -0.002839
    102      -0.020109   0.105083   0.040556  -0.002427   0.000070   0.004069
    103      -0.141694   0.055532   0.319913   0.017081  -0.006314   0.021056
    104       0.127768  -0.185978  -0.287494  -0.005972   0.002728  -0.021441
    105       0.069608  -0.020728  -0.097813  -0.003246   0.001488  -0.002395
    106       0.181656  -0.082722  -0.291648  -0.002721   0.000327  -0.007711
    107      -0.200051   0.134405   0.292973   0.000026  -0.000579   0.008249
    108       0.017896  -0.002028  -0.024912  -0.001526   0.000350  -0.000075
    109       0.112672  -0.012410  -0.191759  -0.006659   0.002544  -0.003422
    110       0.128256   0.101939   0.001532   0.000161   0.000432  -0.003188
    111       0.007263  -0.045439  -0.068896  -0.004322   0.003024  -0.002382
    112      -0.303746  -0.116965   0.142549   0.008917  -0.006226   0.010887
    113       0.129208   0.086083  -0.011195  -0.000252   0.001002  -0.003427
    114       0.073421  -0.003495  -0.094524  -0.005959   0.002244  -0.003225
    115       0.234446   0.245705   0.002593   0.005493  -0.000155  -0.002503
    116       0.034863  -0.008603  -0.042979  -0.002581   0.000919  -0.001464
    117      -0.147505  -0.189548  -0.021472   0.008836  -0.004897  -0.000813
    118       0.025635   0.002937   0.068871   0.014462  -0.004971  -0.007687
    119      -0.046426  -0.067878   0.011037   0.007249  -0.003082  -0.002661
    120       0.181574   0.146289  -0.053928  -0.024452   0.009225   0.013434
    121      -0.021211  -0.036942   0.068649   0.017088  -0.006057  -0.008570
    122      -0.040828  -0.025240  -0.031298  -0.004434   0.001387   0.001938
    123       0.078624  -0.094081   0.127176   0.030792  -0.011830  -0.010014
    124      -0.025642   0.001361  -0.015097  -0.002919   0.001116   0.000989
    125      -0.079996  -0.097409   0.012566   0.010765  -0.004554  -0.004841
    126       0.100711  -0.112015  -0.021836   0.003415  -0.003114  -0.005587
    127      -0.115943   0.055455   0.043425   0.001547   0.000420   0.005685
    128       0.029755  -0.034217   0.008738   0.004769  -0.001801  -0.002216
    129      -0.022211   0.033029  -0.023791  -0.007703   0.003059  -0.000106
    130      -0.092756   0.105857  -0.054162  -0.020555   0.007731  -0.000204
    131      -0.173277   0.129026   0.121267   0.005744  -0.003787   0.004022
    132      -0.088789   0.078474   0.055566   0.002059  -0.001578   0.000978
    133      -0.038019   0.040970  -0.024531  -0.008779   0.003290   0.000831
    134      -0.121838   0.162052  -0.134616  -0.040936   0.015699   0.000657
    135      -0.105025   0.100645   0.040985  -0.001281  -0.000257  -0.000428
    136      -0.007662   0.019209  -0.068277  -0.013990   0.005747  -0.000722
    137       0.274002  -0.292339   0.048582   0.036415  -0.013080   0.000385
    138      -0.017502   0.025082  -0.031569   0.274700  -0.101106   0.086635
    139      -0.013328   0.017028  -0.017571   0.201833  -0.075636   0.086643
    140      -0.006614   0.009306  -0.010409   0.102807  -0.038070   0.037678
    141      -0.020417  -0.003955   0.077562  -0.616811   0.228053  -0.126930
    142      -0.000599   0.013016  -0.044904   0.300809  -0.111458   0.056529
    143      -0.003248   0.002804   0.002179  -0.031091   0.011168  -0.007300
    144       0.009622  -0.005175  -0.009773   0.096854  -0.036543   0.030362
    145      -0.016835   0.016223   0.025383  -0.214236   0.081358  -0.083290
    146      -0.003229   0.002302   0.007641  -0.058542   0.023270  -0.023490
    147       0.015528  -0.017613   0.019918  -0.132179  -0.038830   0.200006
    148       0.037750  -0.036151   0.037728  -0.260352  -0.110436   0.421657
    149      -0.014615   0.013603  -0.015174   0.105700   0.050296  -0.169102
    150      -0.001652   0.000980   0.003374  -0.077028  -0.115894   0.109548
    151       0.010005  -0.019535   0.013937   0.174720   0.467704  -0.386461
    152       0.002062  -0.004841   0.002046   0.085962   0.178628  -0.155010
    153       0.019164  -0.017890   0.006684   0.191884   0.454038   0.023791
    154      -0.006654   0.006248  -0.004477   0.000868  -0.045915  -0.023920
    155      -0.016072   0.015677  -0.006221  -0.168840  -0.399955  -0.020852
    156       0.009567  -0.007136  -0.000018  -0.098763  -0.232302  -0.242728
    157       0.030362  -0.028451   0.014168  -0.220714  -0.362889  -0.403405
    158      -0.004545   0.003146   0.000542   0.052683   0.128415   0.132503
    159      -0.003948   0.004171  -0.006244   0.020300  -0.038228  -0.106077
    160       0.000279  -0.005643   0.023005  -0.063518   0.178992   0.461367
    161       0.004920  -0.006973   0.011713  -0.029571   0.086392   0.189989
    162      -0.067097   0.190793   0.018361  -0.012272   0.008448   0.004620
    163       0.049313  -0.018668  -0.043843  -0.007116   0.002088   0.003064
    164       0.005936   0.107468  -0.057647  -0.019983   0.009401   0.009733
    165      -0.004941   0.016554  -0.045423  -0.005809   0.003372   0.003912
    166      -0.026506   0.093713   0.040180  -0.000507   0.000890   0.002204
    167      -0.004130   0.057805  -0.041846  -0.009219   0.004889   0.004418
                 96         97         98         99        100        101    
      0      -0.002076  -0.005412  -0.005449  -0.004506  -0.000574  -0.000667
      1       0.015224   0.033615   0.018486   0.015091  -0.000132   0.001995
      2       0.004410   0.009750   0.006426   0.005327  -0.000327   0.000448
      3       0.004336   0.012091   0.017518   0.015678  -0.006594   0.000461
      4       0.022270   0.065792   0.074424   0.062460  -0.000943   0.009749
      5      -0.000982  -0.002338  -0.006629  -0.006409   0.005991   0.000763
      6       0.003941   0.008678   0.001029  -0.000066   0.004698   0.000977
      7       0.008743   0.018504   0.006780   0.005384  -0.001430  -0.000675
      8      -0.001750  -0.003207   0.001428   0.001873  -0.005000  -0.000485
      9      -0.002762  -0.008672  -0.012911  -0.011250   0.002554  -0.001048
     10      -0.012238  -0.028647  -0.014236  -0.010715  -0.002507  -0.001169
     11       0.000797   0.003606   0.010213   0.009279  -0.002359   0.000828
     12      -0.000322  -0.000416   0.001269   0.001275  -0.000948   0.000294
     13      -0.001055  -0.000422   0.002773   0.002183   0.000758   0.000560
     14      -0.000151   0.000017  -0.000617  -0.000728   0.001070  -0.000119
     15      -0.000576   0.000587   0.005897   0.005114  -0.000196   0.000860
     16      -0.015002  -0.034676  -0.021374  -0.017615   0.001130  -0.001971
     17      -0.001459  -0.005222  -0.008479  -0.007239   0.000330  -0.001101
     18       0.022497   0.052522   0.034264   0.023567   0.033181   0.010788
     19       0.003696  -0.002510  -0.026733  -0.021506  -0.018654  -0.010148
     20      -0.003633  -0.008674  -0.004877  -0.002606  -0.011321  -0.003189
     21      -0.018727  -0.043060  -0.020973  -0.013018  -0.026700  -0.006980
     22      -0.006063  -0.013373  -0.008244  -0.006485  -0.001160  -0.000881
     23       0.001775   0.004937   0.002460   0.001092   0.006771   0.001673
     24       0.018597   0.042514  -0.008210  -0.021737   0.097549   0.017591
     25      -0.029176  -0.065259  -0.089057  -0.090357   0.124159   0.017917
     26      -0.004277  -0.009433  -0.027030  -0.029188   0.048762   0.007362
     27      -0.003982  -0.004714  -0.058853  -0.060530   0.068898   0.004449
     28       0.042623   0.115020   0.034540   0.003779   0.159750   0.040732
     29       0.011722   0.031853  -0.000486  -0.010281   0.062762   0.013350
     30      -0.046532  -0.090255  -0.036126  -0.024265  -0.031939  -0.003952
     31       0.026307   0.062849   0.049748   0.038795   0.012515   0.014415
     32      -0.005205  -0.001586   0.002934   0.004117  -0.004905   0.002504
     33       0.006050   0.019351   0.016252   0.010733   0.019391   0.011459
     34      -0.030525  -0.069672  -0.037842  -0.025862  -0.030098  -0.009850
     35      -0.006925  -0.015200  -0.006533  -0.004665  -0.003569  -0.000183
     36       0.019944   0.033347   0.027110   0.025892  -0.026311  -0.005799
     37       0.002892   0.013019  -0.003320  -0.007697   0.029133   0.002274
     38       0.005159   0.010612   0.005486   0.003995   0.001574  -0.000663
     39      -0.011990  -0.025275   0.009380   0.017068  -0.061176  -0.010698
     40       0.013079   0.013396   0.038329   0.046386  -0.098993  -0.017461
     41       0.001165  -0.001376   0.011455   0.015204  -0.038398  -0.006919
     42       0.006912   0.027425   0.053238   0.042812   0.027072   0.008771
     43       0.029435   0.054148  -0.008914  -0.009788  -0.001657   0.008923
     44       0.006527   0.021615   0.009712   0.007157   0.004488   0.004362
     45       0.122666   0.200142  -0.079263  -0.070070  -0.036448  -0.012604
     46      -0.009347  -0.007748  -0.001537   0.001761  -0.009149  -0.004822
     47       0.051146   0.036886  -0.012483  -0.018459  -0.003342  -0.000637
     48      -0.068004  -0.106297   0.048382   0.048588  -0.035888  -0.006450
     49      -0.031677  -0.074886  -0.015648   0.001896  -0.092168  -0.025560
     50      -0.027405  -0.045091   0.006004   0.011454  -0.034758  -0.009330
     51       0.078929  -0.017671  -0.068417  -0.039634  -0.141355   0.012853
     52       0.013854  -0.034916   0.059786   0.011405   0.131273  -0.036007
     53      -0.144680   0.054061  -0.059495   0.019833  -0.033660  -0.037917
     54      -0.016121  -0.032740   0.038226   0.024316   0.065030  -0.006067
     55      -0.037151  -0.002563  -0.026686   0.020336  -0.030986   0.019083
     56       0.021206  -0.019041   0.053442  -0.034546   0.005818   0.019479
     57      -0.244868   0.129984  -0.028663  -0.014596  -0.026560  -0.025429
     58       0.123840   0.017463   0.063451  -0.095245  -0.000751  -0.054974
     59       0.051144   0.029536  -0.110661   0.084585   0.015008  -0.035691
     60       0.043027  -0.043825   0.000012   0.030816   0.027264  -0.051214
     61       0.000022  -0.035268  -0.006948   0.034095   0.018826   0.011193
     62      -0.042607   0.000160   0.039048  -0.025388  -0.001811   0.048618
     63       0.021240   0.030259  -0.021386  -0.055755  -0.097985   0.206985
     64      -0.277502   0.123252  -0.035439   0.026491   0.013012  -0.065842
     65       0.134699  -0.011230  -0.060496   0.019947  -0.013901  -0.168727
     66      -0.037668  -0.003706   0.020326   0.025076   0.057428  -0.045999
     67       0.025367   0.012294  -0.024548  -0.011746  -0.052484   0.028266
     68       0.004572  -0.021718   0.039747  -0.016274   0.007872   0.071608
     69       0.017419  -0.006366   0.002882  -0.001276   0.002410  -0.023207
     70       0.020015  -0.017605  -0.002622  -0.001674  -0.013357  -0.024786
     71      -0.022929  -0.006304  -0.000860   0.004540  -0.006377   0.029345
     72       0.007862   0.018396   0.033410  -0.052249  -0.019069  -0.032284
     73       0.020715  -0.020176   0.027865  -0.015243   0.006977   0.031745
     74       0.053879  -0.006259  -0.004811   0.002904   0.004597   0.003243
     75       0.029294  -0.033732  -0.038197   0.062942   0.026609   0.047264
     76      -0.034149  -0.000458  -0.027877   0.036127   0.004706   0.012737
     77      -0.061083  -0.009365   0.024819  -0.010874  -0.000893   0.019237
     78      -0.021602   0.000547   0.033875   0.007753   0.049259  -0.002018
     79       0.000860   0.010917  -0.021964  -0.006667  -0.050076   0.021847
     80       0.047378  -0.015718   0.015117  -0.004458   0.011621   0.004657
     81       0.082910  -0.040786   0.005345   0.001880   0.001079   0.007850
     82      -0.035998  -0.017861  -0.021023   0.035174   0.001083   0.011160
     83      -0.029872  -0.014271   0.051529  -0.034906   0.000694   0.009919
     84      -0.002657  -0.022555   0.008627   0.027153   0.041846  -0.070815
     85       0.094758  -0.041084   0.012722  -0.009331  -0.001871   0.018607
     86      -0.050066   0.003544   0.019647  -0.008414  -0.001924   0.061634
     87      -0.025484  -0.000455  -0.000479   0.012722   0.012316   0.002707
     88       0.004075   0.005146   0.002390  -0.006657  -0.003047  -0.002018
     89      -0.012302   0.000891   0.001983   0.005379   0.009091  -0.011498
     90      -0.110671  -0.322692   0.129219   0.083117   0.076416  -0.084775
     91       0.089330   0.048027  -0.025760  -0.025001   0.001859  -0.013895
     92       0.010017   0.179197  -0.018831  -0.052006  -0.022253   0.098313
     93       0.277047   0.212835  -0.083592   0.047578   0.149904   0.074280
     94      -0.056962  -0.015697  -0.021065   0.009458  -0.040307  -0.008116
     95      -0.149419  -0.118615   0.099964  -0.086827  -0.055560  -0.117323
     96      -0.176749  -0.039570   0.112539   0.067224   0.187961   0.142968
     97       0.039987  -0.034785  -0.030475  -0.063781  -0.173340  -0.061314
     98       0.063759   0.000106  -0.021567   0.030278   0.041035  -0.029590
     99       0.087336   0.011183  -0.001620  -0.029288   0.020687  -0.485159
    100       0.011803  -0.029240  -0.162230   0.185918   0.016913   0.343994
    101      -0.003318   0.030565  -0.001950  -0.022051  -0.006522  -0.116776
    102       0.085802  -0.049844  -0.039524   0.009409  -0.055251   0.028640
    103      -0.046109  -0.215578   0.072137   0.130057   0.095650   0.116259
    104      -0.018704   0.223516  -0.013501  -0.136909  -0.057762  -0.061470
    105       0.023146   0.022426  -0.005777  -0.012149   0.000361  -0.109201
    106       0.181895   0.093199  -0.107086  -0.114518  -0.217318  -0.158509
    107      -0.154601  -0.060352   0.010157   0.081338   0.070468   0.252312
    108       0.017153   0.000851  -0.004047  -0.006412  -0.012188   0.013984
    109       0.176332   0.014199  -0.024816  -0.098501  -0.148082   0.228545
    110       0.010487   0.021126  -0.054236   0.042308   0.024286  -0.204733
    111      -0.052523   0.044007   0.001231  -0.048369  -0.066359   0.187839
    112       0.105844  -0.135481   0.088509   0.007025   0.054821   0.058699
    113      -0.009682   0.025964  -0.036757   0.032739   0.028375  -0.157891
    114      -0.017455   0.056323  -0.034977  -0.038857  -0.077174   0.096267
    115       0.294322  -0.095917  -0.043072   0.050810   0.042438  -0.232584
    116      -0.017244   0.030257  -0.014778  -0.022830  -0.043676   0.069209
    117       0.266499  -0.061170  -0.127328   0.113021   0.017142  -0.023506
    118      -0.046660   0.082478   0.042800  -0.081703  -0.009572  -0.038338
    119       0.076299   0.003103  -0.021845   0.008747   0.006699  -0.022255
    120       0.035856  -0.156177   0.144485  -0.053108   0.018174   0.051406
    121      -0.033005   0.088327   0.028140  -0.072908  -0.014244  -0.033426
    122       0.007046  -0.012910  -0.059419   0.062304   0.001687   0.008240
    123       0.190062   0.014271   0.129044  -0.147534   0.010632  -0.036084
    124      -0.014755  -0.001570  -0.032242   0.033555   0.001057  -0.000352
    125       0.085592   0.028234  -0.086873   0.053247   0.005316  -0.030431
    126      -0.083741   0.093703  -0.043138  -0.029512  -0.069051  -0.050850
    127       0.133972  -0.106300   0.072999   0.008214   0.076935   0.094142
    128       0.034816   0.004412   0.019684  -0.035087  -0.013833  -0.030840
    129      -0.010396  -0.006947   0.021191   0.006057   0.047112  -0.017279
    130       0.010302  -0.017865   0.019492   0.005145   0.066924  -0.038680
    131       0.089748  -0.015995  -0.110326  -0.031882  -0.201740   0.049325
    132       0.016755   0.026085  -0.098716  -0.024650  -0.143934   0.002517
    133       0.005250  -0.015813   0.009603   0.000382   0.009545  -0.005012
    134       0.052235  -0.082377   0.106414   0.015102   0.164844  -0.048782
    135       0.015282   0.030286  -0.086555  -0.021345  -0.124423   0.004394
    136      -0.012382  -0.022993   0.073882   0.020989   0.141206  -0.029196
    137       0.021776  -0.014859   0.055278  -0.002968   0.000195   0.060965
    138      -0.108319  -0.217635  -0.117659  -0.085974  -0.064337  -0.048370
    139      -0.121569  -0.260014  -0.146300  -0.104291  -0.097888  -0.058222
    140      -0.051902  -0.104904  -0.058541  -0.040683  -0.040539  -0.025158
    141       0.113134   0.132851   0.062885   0.064757  -0.081223  -0.026419
    142      -0.035726  -0.027470  -0.016036  -0.021740   0.049193   0.009994
    143       0.009876   0.013857   0.000705   0.000102   0.001684  -0.002085
    144      -0.040694  -0.074364  -0.078258  -0.071767   0.046330  -0.001758
    145       0.136786   0.228568   0.437966   0.456061  -0.618226  -0.065728
    146       0.034894   0.054297   0.117993   0.122528  -0.166563  -0.017600
    147       0.017111   0.027387  -0.038995  -0.039386   0.037704  -0.000408
    148       0.038285   0.068187  -0.057974  -0.059518   0.045870  -0.001726
    149      -0.013060  -0.024693   0.024156   0.025079  -0.018880  -0.001196
    150       0.017653   0.040331   0.008098   0.004055   0.004852   0.000312
    151      -0.092575  -0.217983  -0.109781  -0.084910  -0.013582  -0.008617
    152      -0.033178  -0.074792  -0.032006  -0.024509  -0.008408  -0.002742
    153      -0.002603  -0.014354  -0.016306  -0.012082  -0.002877  -0.002330
    154      -0.001191   0.000146   0.003640   0.002706   0.001267   0.000804
    155       0.002477   0.012541   0.013797   0.010295   0.003145   0.002209
    156      -0.051174  -0.108148  -0.032436  -0.022780  -0.016492  -0.005788
    157      -0.100558  -0.220317  -0.091274  -0.069177  -0.026369  -0.013924
    158       0.027039   0.057082   0.015587   0.010534   0.010015   0.003103
    159      -0.016826  -0.030646   0.000910   0.002223  -0.004139   0.001372
    160       0.075953   0.143320   0.002918  -0.004290   0.022524  -0.002008
    161       0.029061   0.054585  -0.001047  -0.003775   0.011457  -0.000593
    162      -0.099237  -0.063896   0.441654  -0.441615  -0.124629  -0.121755
    163       0.020329  -0.029949  -0.078808   0.106331   0.028674   0.043475
    164       0.032198  -0.133170   0.223491  -0.167629  -0.041354  -0.014289
    165       0.233726  -0.136412  -0.259672   0.343058   0.111835   0.164119
    166      -0.104146   0.009165   0.174754  -0.179180  -0.043556  -0.035103
    167       0.129544  -0.107496  -0.182712   0.253209   0.079855   0.131847
                102        103        104        105        106        107    
      0       0.003111  -0.003520  -0.031355   0.011319   0.003284  -0.006080
      1      -0.006340   0.005340   0.017821  -0.009027  -0.010639   0.010215
      2      -0.002542   0.003044   0.032519  -0.011817  -0.001308   0.005453
      3      -0.003969   0.007332   0.124242  -0.047746   0.007958   0.017161
      4      -0.030332   0.018667  -0.166477   0.055866  -0.093579   0.023111
      5      -0.000364  -0.004384  -0.143056   0.051973  -0.020294  -0.011462
      6      -0.003668   0.001131  -0.066432   0.025259  -0.019145  -0.001477
      7      -0.002421   0.000984  -0.056798   0.022755  -0.014772  -0.003458
      8       0.002345  -0.000495   0.040472  -0.014955   0.009173   0.002260
      9       0.004239  -0.004063  -0.003627   0.002721   0.010237  -0.006790
     10       0.005148  -0.000794   0.069874  -0.028896   0.016566   0.007158
     11      -0.003695   0.003916   0.018242  -0.008303  -0.007030   0.007837
     12      -0.000129   0.001022   0.032001  -0.014510   0.004896   0.005430
     13      -0.000707  -0.000113   0.001763  -0.000432   0.001337  -0.001044
     14      -0.000012  -0.000838  -0.027255   0.012376  -0.003852  -0.004908
     15      -0.002686   0.000724  -0.057109   0.022777  -0.016613  -0.002551
     16       0.006159  -0.004782  -0.023574   0.013494   0.005155  -0.010094
     17       0.003441  -0.001387   0.050100  -0.018900   0.016165   0.000470
     18      -0.025499   0.022413   0.248389  -0.063071  -0.015235   0.011721
     19       0.032538  -0.023903   0.171004  -0.060003   0.121675  -0.036566
     20       0.007734  -0.005771  -0.017772  -0.000308   0.017474  -0.005239
     21       0.014613  -0.011544  -0.146062   0.036283   0.000946  -0.003240
     22       0.001999  -0.001962  -0.046566   0.012894  -0.004651  -0.000152
     23      -0.003802   0.002653   0.013751  -0.002188  -0.005463   0.001822
     24      -0.033954   0.019025   0.002250  -0.000886  -0.027521  -0.000328
     25      -0.040249   0.026426   0.009598  -0.012658  -0.067752   0.028670
     26      -0.015765   0.009426   0.013144  -0.005513  -0.019951   0.006909
     27       0.000184  -0.014828  -0.035768   0.048407   0.007414  -0.010727
     28      -0.105298   0.037115  -0.054349  -0.070302   0.001118   0.002256
     29      -0.031632   0.009412  -0.023623  -0.009489  -0.002915  -0.000494
     30      -0.012779  -0.001938  -0.135741  -0.134900   0.119969  -0.002548
     31      -0.052238   0.010577  -0.024270  -0.054592   0.027662  -0.000335
     32      -0.017709   0.001558  -0.038346  -0.044582   0.035643  -0.000495
     33      -0.045038   0.014251  -0.066584  -0.099542   0.052506   0.003852
     34       0.019702  -0.006476  -0.036291  -0.040144   0.041749  -0.000446
     35      -0.003861   0.001424  -0.022869  -0.031067   0.021348   0.000723
     36       0.022226  -0.006905   0.043787   0.043964  -0.015959  -0.007077
     37       0.005218   0.001641   0.017112   0.040291  -0.033381  -0.000490
     38       0.006155  -0.001029   0.012103   0.019830  -0.011941  -0.001684
     39       0.021293  -0.009074  -0.008576  -0.007201   0.020316  -0.001921
     40       0.042375  -0.018714   0.034678   0.055092  -0.012237  -0.003425
     41       0.016058  -0.007145   0.008334   0.013994   0.001291  -0.001736
     42      -0.011169   0.023901   0.090660   0.063800  -0.107801   0.010161
     43      -0.046632  -0.020963   0.033636   0.045032  -0.006931   0.001761
     44      -0.016349  -0.000796   0.030252   0.027009  -0.027037   0.003630
     45       0.029711  -0.087399  -0.007360   0.069620   0.110153  -0.029146
     46       0.022213   0.002585   0.016884   0.015990  -0.022693  -0.000144
     47       0.017480  -0.018124   0.000509   0.020546   0.021493  -0.009333
     48       0.019174   0.022494   0.027175  -0.011777  -0.028401   0.006326
     49       0.072611  -0.019384   0.023719   0.028011   0.012895  -0.003548
     50       0.025089  -0.000834   0.013352   0.005767  -0.002520   0.000414
     51      -0.059009   0.016591  -0.003416  -0.063321  -0.088639   0.025074
     52       0.222614   0.041491  -0.030942  -0.016688   0.041885  -0.015802
[truncated: 166,565 more chars]
