# Supplementary material for: Photochemical Deracemization of 4,7-Diaza-1-isoindolinones by Unidirectional Hydrogen Atom Shuttling
Source: J Am Chem Soc. 2024 Dec 30;147(2):1434–9. doi: 10.1021/jacs.4c16053 (PMC11744763; doi:10.1021/jacs.4c16053)
Supplement: Supplementary file 3 — ja4c16053_si_003.zip [file ja4c16053_si_003.zip › to_zip/1b/thermodynamics/t1/gas.out]

      -----------------------------------------------------------      
     |                   =====================                   |     
     |                           x T B                           |     
     |                   =====================                   |     
     |                         S. Grimme                         |     
     |          Mulliken Center for Theoretical Chemistry        |     
     |                    University of Bonn                     |     
      -----------------------------------------------------------      

   * xtb version 6.6.1 (47b0e9d) compiled by 'pisteinbach@jtc-cluster' on 2024-02-06

   xtb is free software: you can redistribute it and/or modify it under
   the terms of the GNU Lesser General Public License as published by
   the Free Software Foundation, either version 3 of the License, or
   (at your option) any later version.
   
   xtb is distributed in the hope that it will be useful,
   but WITHOUT ANY WARRANTY; without even the implied warranty of
   MERCHANTABILITY or FITNESS FOR A PARTICULAR PURPOSE.  See the
   GNU Lesser General Public License for more details.
   
   Cite this work as:
   * C. Bannwarth, E. Caldeweyher, S. Ehlert, A. Hansen, P. Pracht,
     J. Seibert, S. Spicher, S. Grimme, WIREs Comput. Mol. Sci., 2020, 11,
     e01493. DOI: 10.1002/wcms.1493
   
   for GFN2-xTB:
   * C. Bannwarth, S. Ehlert and S. Grimme., J. Chem. Theory Comput., 2019,
     15, 1652-1671. DOI: 10.1021/acs.jctc.8b01176
   for GFN1-xTB:
   * S. Grimme, C. Bannwarth, P. Shushkov, J. Chem. Theory Comput., 2017,
     13, 1989-2009. DOI: 10.1021/acs.jctc.7b00118
   for GFN0-xTB:
   * P. Pracht, E. Caldeweyher, S. Ehlert, S. Grimme, ChemRxiv, 2019, preprint.
     DOI: 10.26434/chemrxiv.8326202.v1
   for GFN-FF:
   * S. Spicher and S. Grimme, Angew. Chem. Int. Ed., 2020, 59, 15665-15673.
     DOI: 10.1002/anie.202004239
   
   for ALPB and GBSA implicit solvation:
   * S. Ehlert, M. Stahn, S. Spicher, S. Grimme, J. Chem. Theory Comput.,
     2021, 17, 4250-4261. DOI: 10.1021/acs.jctc.1c00471
   
   for ddCOSMO and CPCM-X implicit solvation:
   * M. Stahn, S. Ehlert, S. Grimme, J. Phys. Chem. A,
     2023, XX, XXXX-XXXX. DOI: 10.1021/acs.jpca.3c04382
   
   for DFT-D4:
   * E. Caldeweyher, C. Bannwarth and S. Grimme, J. Chem. Phys., 2017,
     147, 034112. DOI: 10.1063/1.4993215
   * E. Caldeweyher, S. Ehlert, A. Hansen, H. Neugebauer, S. Spicher,
     C. Bannwarth and S. Grimme, J. Chem. Phys., 2019, 150, 154122.
     DOI: 10.1063/1.5090222
   * E. Caldeweyher, J.-M. Mewes, S. Ehlert and S. Grimme, Phys. Chem. Chem. Phys.
     2020, 22, 8499-8512. DOI: 10.1039/D0CP00502A
   
   for sTDA-xTB:
   * S. Grimme and C. Bannwarth, J. Chem. Phys., 2016, 145, 054103.
     DOI: 10.1063/1.4959605
   
   in the mass-spec context:
   * V. Asgeirsson, C. Bauer and S. Grimme, Chem. Sci., 2017, 8, 4879.
     DOI: 10.1039/c7sc00601b
   * J. Koopman and S. Grimme, ACS Omega 2019, 4, 12, 15120-15133.
     DOI: 10.1021/acsomega.9b02011
   
   for metadynamics refer to:
   * S. Grimme, J. Chem. Theory Comput., 2019, 155, 2847-2862
     DOI: 10.1021/acs.jctc.9b00143
   
   for SPH calculations refer to:
   * S. Spicher and S. Grimme, J. Chem. Theory Comput., 2021, 17, 1701-1714
     DOI: 10.1021/acs.jctc.0c01306
   
   for ONIOM refer to:
   * C. Plett, A. Katbashev, S. Ehlert, S. Grimme, M. Bursch,
     Phys. Chem. Chem. Phys., 2023, 25, 17860-17868. DOI: 10.1039/D3CP02178E
   
   for DIPRO refer to:
   * J. Kohn, N. Gildemeister, S. Grimme, D. Fazzi, A. Hansen,
     J. Chem. Phys., 2023, just accepted.
   
   with help from (in alphabetical order)
   P. Atkinson, C. Bannwarth, F. Bohle, G. Brandenburg, E. Caldeweyher
   M. Checinski, S. Dohm, S. Ehlert, S. Ehrlich, I. Gerasimov, C. Hölzer
   A. Katbashev, J. Kohn, J. Koopman, C. Lavigne, S. Lehtola, F. März, M. Müller,
   F. Musil, H. Neugebauer, J. Pisarek, C. Plett, P. Pracht, F. Pultar,
   J. Seibert, P. Shushkov, S. Spicher, M. Stahn, M. Steiner, T. Strunk,
   J. Stückrath, T. Rose, and J. Unsleber
   
 * started run on 2024/07/23 at 12:43:04.377     

           -------------------------------------------------
          |                Calculation Setup                |
           -------------------------------------------------

          program call               : xtb coord.xyz --uhf 2 --gfn 2 --grad
          hostname                   : xeon-02
          coordinate file            : coord.xyz
          omp threads                :                     2

   ID    Z sym.   atoms
    1    6 C      1-7, 9-14, 16, 18-24, 26-29
    2    8 O      8, 17, 30
    3    7 N      15, 25
    4    1 H      31-56

           -------------------------------------------------
          |                 G F N 2 - x T B                 |
           -------------------------------------------------

        Reference                      10.1021/acs.jctc.8b01176
      * Hamiltonian:
        H0-scaling (s, p, d)           1.850000    2.230000    2.230000
        zeta-weighting                 0.500000
      * Dispersion:
        s8                             2.700000
        a1                             0.520000
        a2                             5.000000
        s9                             5.000000
      * Repulsion:
        kExp                           1.500000    1.000000
        rExp                           1.000000
      * Coulomb:
        alpha                          2.000000
        third order                    shell-resolved
        anisotropic                    true
        a3                             3.000000
        a5                             4.000000
        cn-shift                       1.200000
        cn-exp                         4.000000
        max-rad                        5.000000

q/qsh data taken from xtbrestart
CAMM data taken from xtbrestart

          ...................................................
          :                      SETUP                      :
          :.................................................:
          :  # basis functions                 146          :
          :  # atomic orbitals                 146          :
          :  # shells                           86          :
          :  # electrons                       154          :
          :  max. iterations                   250          :
          :  Hamiltonian                  GFN2-xTB          :
          :  restarted?                       true          :
          :  GBSA solvation                  false          :
          :  PC potential                    false          :
          :  electronic temp.          300.0000000     K    :
          :  accuracy                    1.0000000          :
          :  -> integral cutoff          0.2500000E+02      :
          :  -> integral neglect         0.1000000E-07      :
          :  -> SCF convergence          0.1000000E-05 Eh   :
          :  -> wf. convergence          0.1000000E-03 e    :
          :  Broyden damping             0.4000000          :
          :  net charge                          0          :
          :  unpaired electrons                  2          :
          ...................................................

 iter      E             dE          RMSdq      gap      omega  full diag
   1    -85.9849760 -0.859850E+02  0.696E-01    1.07       0.0  T
   2    -85.8347911  0.150185E+00  0.133E+00    1.86       1.0  T
   3    -86.0195352 -0.184744E+00  0.252E-01    1.30       1.0  T
   4    -86.0246824 -0.514715E-02  0.139E-01    1.37       1.0  T
   5    -86.0252852 -0.602768E-03  0.109E-01    1.36       1.0  T
   6    -86.0242278  0.105734E-02  0.141E-01    1.37       1.0  T
   7    -86.0259378 -0.171001E-02  0.612E-02    1.38       1.0  T
   8    -86.0259438 -0.599110E-05  0.506E-02    1.37       1.0  T
   9    -86.0261903 -0.246473E-03  0.146E-02    1.38       1.0  T
  10    -86.0261848  0.547171E-05  0.139E-02    1.38       1.0  T
  11    -86.0261962 -0.114059E-04  0.953E-03    1.37       1.4  T
  12    -86.0262052 -0.896973E-05  0.337E-03    1.38       4.0  T
  13    -86.0262063 -0.106485E-05  0.950E-04    1.38      14.1  T
  14    -86.0262063 -0.547790E-07  0.533E-04    1.38      25.1  T
  15    -86.0262063 -0.196442E-07  0.193E-04    1.38      69.4  T

   *** convergence criteria satisfied after 15 iterations ***

         #    Occupation            Energy/Eh            Energy/eV
      -------------------------------------------------------------
         1        2.0000           -0.7537869             -20.5116
       ...           ...                  ...                  ...
        72        2.0000           -0.4059679             -11.0469
        73        2.0000           -0.4033207             -10.9749
        74        1.9999           -0.4025114             -10.9529
        75        1.9565           -0.3966113             -10.7923
        76        1.9354           -0.3962139             -10.7815
        77        1.1082           -0.3916712             -10.6579
        78        1.0000           -0.2962723              -8.0620 (HOMO)
        79                         -0.2457400              -6.6869 (LUMO)
        80                         -0.2223239              -6.0497
        81                         -0.2194733              -5.9722
        82                         -0.2163315              -5.8867
        83                         -0.2058297              -5.6009
       ...                                ...                  ...
       146                          0.6858370              18.6626
      -------------------------------------------------------------
                  HL-Gap            0.0505323 Eh            1.3751 eV
             Fermi-level           -0.3323405 Eh           -9.0434 eV
 
 transition dipole moment (au) for excitation:          77          78
     X       Y       Z   
   0.0418   0.1936   0.0354  total (au/Debye):    0.201   0.511
 dE (eV)             :    2.596
 oscillator strength :  0.36409E-02

 SCC (total)                   0 d,  0 h,  0 min,  0.182 sec
 SCC setup                      ...        0 min,  0.006 sec (  3.378%)
 Dispersion                     ...        0 min,  0.002 sec (  0.831%)
 classical contributions        ...        0 min,  0.000 sec (  0.176%)
 integral evaluation            ...        0 min,  0.018 sec (  9.975%)
 iterations                     ...        0 min,  0.087 sec ( 47.629%)
 molecular gradient             ...        0 min,  0.047 sec ( 25.569%)
 printout                       ...        0 min,  0.023 sec ( 12.418%)

         :::::::::::::::::::::::::::::::::::::::::::::::::::::
         ::                     SUMMARY                     ::
         :::::::::::::::::::::::::::::::::::::::::::::::::::::
         :: total energy             -84.812341732493 Eh    ::
         :: gradient norm              0.092418420783 Eh/a0 ::
         :: HOMO-LUMO gap              1.375053929207 eV    ::
         ::.................................................::
         :: SCC energy               -86.023919931615 Eh    ::
         :: -> isotropic ES            0.088144795996 Eh    ::
         :: -> anisotropic ES          0.004966399628 Eh    ::
         :: -> anisotropic XC          0.034770140976 Eh    ::
         :: -> dispersion             -0.071376916315 Eh    ::
         :: repulsion energy           1.211578199122 Eh    ::
         :: add. restraining           0.000000000000 Eh    ::
         :: total charge               0.000000000000 e     ::
         :::::::::::::::::::::::::::::::::::::::::::::::::::::

           -------------------------------------------------
          |                Property Printout                |
           -------------------------------------------------

    * Orbital Energies and Occupations

         #    Occupation            Energy/Eh            Energy/eV
      -------------------------------------------------------------
         1        2.0000           -0.7537869             -20.5116
       ...           ...                  ...                  ...
        66        2.0000           -0.4360651             -11.8659
        67        2.0000           -0.4330997             -11.7852
        68        2.0000           -0.4323386             -11.7645
        69        2.0000           -0.4202704             -11.4361
        70        2.0000           -0.4124192             -11.2225
        71        2.0000           -0.4077077             -11.0943
        72        2.0000           -0.4059679             -11.0469
        73        2.0000           -0.4033207             -10.9749
        74        1.9999           -0.4025114             -10.9529
        75        1.9565           -0.3966113             -10.7923
        76        1.9354           -0.3962139             -10.7815
        77        1.1082           -0.3916712             -10.6579
        78        1.0000           -0.2962723              -8.0620 (HOMO)
        79                         -0.2457400              -6.6869 (LUMO)
        80                         -0.2223239              -6.0497
        81                         -0.2194733              -5.9722
        82                         -0.2163315              -5.8867
        83                         -0.2058297              -5.6009
        84                         -0.1717795              -4.6744
        85                         -0.0954901              -2.5984
        86                         -0.0745051              -2.0274
        87                         -0.0173652              -0.4725
        88                          0.0134399               0.3657
        89                          0.0164462               0.4475
       ...                                ...                  ...
       146                          0.6858370              18.6626
      -------------------------------------------------------------
                  HL-Gap            0.0505323 Eh            1.3751 eV
             Fermi-level           -0.3323405 Eh           -9.0434 eV

     #   Z          covCN         q      C6AA      α(0)
     1   6 C        2.920    -0.023    28.585     8.768
     2   6 C        2.968     0.025    27.454     8.594
     3   6 C        2.919    -0.028    28.690     8.784
     4   6 C        2.915    -0.023    28.571     8.765
     5   6 C        2.916    -0.033    28.831     8.805
     6   6 C        2.914    -0.029    28.713     8.787
     7   6 C        2.834     0.164    24.448     8.103
     8   8 O        0.858    -0.359    20.885     6.127
     9   6 C        2.956    -0.012    28.301     8.726
    10   6 C        3.110     0.114    25.355     8.249
    11   6 C        3.180     0.063    26.188     8.355
    12   6 C        2.910    -0.058    29.440     8.897
    13   6 C        2.919    -0.038    28.940     8.822
    14   6 C        2.930    -0.038    28.946     8.823
    15   7 N        1.875    -0.284    28.226     7.875
    16   6 C        3.224     0.224    22.667     7.737
    17   8 O        1.728    -0.221    17.662     5.674
    18   6 C        3.901     0.016    20.253     6.397
    19   6 C        3.818    -0.078    21.965     6.670
    20   6 C        3.905     0.022    20.149     6.380
    21   6 C        3.825    -0.069    21.800     6.644
    22   6 C        3.907     0.005    20.436     6.426
    23   6 C        3.817    -0.064    21.718     6.632
    24   6 C        2.756     0.274    22.362     7.744
    25   7 N        2.686    -0.169    24.656     7.375
    26   6 C        3.749    -0.003    20.702     6.489
    27   6 C        3.767    -0.107    22.577     6.772
    28   6 C        3.763    -0.116    22.765     6.801
    29   6 C        3.761    -0.103    22.513     6.764
    30   8 O        0.859    -0.439    22.474     6.356
    31   1 H        0.924     0.050     2.314     2.379
    32   1 H        0.924     0.057     2.229     2.335
    33   1 H        0.924     0.045     2.386     2.415
    34   1 H        0.924     0.039     2.461     2.453
    35   1 H        0.924     0.050     2.320     2.382
    36   1 H        0.924     0.055     2.264     2.353
    37   1 H        0.925     0.057     2.236     2.338
    38   1 H        0.924     0.037     2.489     2.467
    39   1 H        0.924     0.044     2.401     2.423
    40   1 H        0.924     0.042     2.421     2.433
    41   1 H        0.924     0.046     2.371     2.408
    42   1 H        0.924     0.045     2.388     2.417
    43   1 H        0.860     0.183     1.199     1.715
    44   1 H        0.924     0.049     2.332     2.388
    45   1 H        0.924     0.047     2.352     2.399
    46   1 H        0.924     0.046     2.366     2.405
    47   1 H        0.926     0.046     2.371     2.408
    48   1 H        0.925     0.045     2.384     2.414
    49   1 H        0.925     0.059     2.215     2.327
    50   1 H        0.926     0.058     2.224     2.332
    51   1 H        0.925     0.049     2.330     2.387
    52   1 H        0.925     0.035     2.512     2.478
    53   1 H        0.925     0.038     2.482     2.464
    54   1 H        0.925     0.052     2.300     2.371
    55   1 H        0.924     0.066     2.135     2.285
    56   1 H        0.924     0.048     2.346     2.395

 Mol. C6AA /au·bohr⁶  :      35061.425854
 Mol. C8AA /au·bohr⁸  :     834374.356131
 Mol. α(0) /au        :        288.914847


Wiberg/Mayer (AO) data.
largest (>0.10) Wiberg bond orders for each atom

 ---------------------------------------------------------------------------
     #   Z sym  total        # sym  WBO       # sym  WBO       # sym  WBO
 ---------------------------------------------------------------------------
     1   6 C    3.962 --     6 C    1.464     2 C    1.320    54 H    0.969
     2   6 C    3.935 --     3 C    1.328     1 C    1.320     7 C    1.041
     3   6 C    3.970 --     4 C    1.460     2 C    1.328    50 H    0.962
     4   6 C    3.978 --     3 C    1.460     5 C    1.403    51 H    0.963
     5   6 C    3.952 --     6 C    1.418     4 C    1.403    52 H    0.966
     6   6 C    3.985 --     1 C    1.464     5 C    1.418    53 H    0.966
     7   6 C    3.849 --     8 O    1.415     9 C    1.148     2 C    1.041
     8   8 O    1.814 --     7 C    1.415
     9   6 C    3.942 --    14 C    1.282    10 C    1.244     7 C    1.148
    10   6 C    3.897 --    11 C    1.304     9 C    1.244    17 O    1.068
    11   6 C    3.951 --    10 C    1.304    12 C    1.291    15 N    1.172
    12   6 C    3.917 --    13 C    1.442    11 C    1.291    47 H    0.966
    13   6 C    3.984 --    14 C    1.448    12 C    1.442    48 H    0.965
    14   6 C    3.936 --    13 C    1.448     9 C    1.282    49 H    0.968
    15   7 N    3.016 --    16 C    1.593    11 C    1.172    17 O    0.103
    16   6 C    3.895 --    15 N    1.593    17 O    1.107    18 C    0.987
    17   8 O    2.405 --    16 C    1.107    10 C    1.068    15 N    0.103
    18   6 C    3.988 --    16 C    0.987    19 C    0.983    23 C    0.978
                            27 C    0.969
    19   6 C    3.991 --    20 C    0.985    18 C    0.983    32 H    0.971
                            31 H    0.970
    20   6 C    3.991 --    28 C    0.995    21 C    0.987    19 C    0.985
                            26 C    0.983
    21   6 C    3.993 --    20 C    0.987    22 C    0.984    34 H    0.973
                            33 H    0.970
    22   6 C    3.974 --    29 C    0.995    21 C    0.984    23 C    0.966
                            24 C    0.934
    23   6 C    3.988 --    18 C    0.978    36 H    0.972    35 H    0.967
                            22 C    0.966
    24   6 C    3.939 --    30 O    1.651    25 N    1.278    22 C    0.934
    25   7 N    3.447 --    24 C    1.278    26 C    0.990    43 H    0.934
                            30 O    0.191
    26   6 C    3.964 --    25 N    0.990    20 C    0.983    55 H    0.963
                            56 H    0.962
    27   6 C    3.986 --    45 H    0.985    44 H    0.985    46 H    0.981
                            18 C    0.969
    28   6 C    3.992 --    20 C    0.995    42 H    0.985    41 H    0.984
                            40 H    0.984
    29   6 C    3.991 --    22 C    0.995    39 H    0.985    38 H    0.984
                            37 H    0.982
    30   8 O    1.953 --    24 C    1.651    25 N    0.191
    31   1 H    0.997 --    19 C    0.970
    32   1 H    0.996 --    19 C    0.971
    33   1 H    0.995 --    21 C    0.970
    34   1 H    0.998 --    21 C    0.973
    35   1 H    0.995 --    23 C    0.967
    36   1 H    0.996 --    23 C    0.972
    37   1 H    0.996 --    29 C    0.982
    38   1 H    0.997 --    29 C    0.984
    39   1 H    0.997 --    29 C    0.985
    40   1 H    0.998 --    28 C    0.984
    41   1 H    0.998 --    28 C    0.984
    42   1 H    0.998 --    28 C    0.985
    43   1 H    0.965 --    25 N    0.934
    44   1 H    0.997 --    27 C    0.985
    45   1 H    0.997 --    27 C    0.985
    46   1 H    0.997 --    27 C    0.981
    47   1 H    0.992 --    12 C    0.966
    48   1 H    0.995 --    13 C    0.965
    49   1 H    0.996 --    14 C    0.968
    50   1 H    0.996 --     3 C    0.962
    51   1 H    0.993 --     4 C    0.963
    52   1 H    0.992 --     5 C    0.966
    53   1 H    0.996 --     6 C    0.966
    54   1 H    0.997 --     1 C    0.969
    55   1 H    0.994 --    26 C    0.963
    56   1 H    0.997 --    26 C    0.962
 ---------------------------------------------------------------------------

Topologies differ in total number of bonds
Writing topology from bond orders to xtbtopo.mol

molecular dipole:
                 x           y           z       tot (Debye)
 q only:        3.152       0.372       0.553
   full:        3.044       0.437       0.518       7.926
molecular quadrupole (traceless):
                xx          xy          yy          xz          yz          zz
 q only:       -4.335      -6.387       5.510       0.344       9.717      -1.175
  q+dip:       -6.926      -4.856       7.827      -3.761      13.103      -0.901
   full:       -7.379      -4.745       5.117      -2.585      11.394       2.262


           -------------------------------------------------
          | TOTAL ENERGY              -84.812341732493 Eh   |
          | GRADIENT NORM               0.092418420783 Eh/α |
          | HOMO-LUMO GAP               1.375053929207 eV   |
           -------------------------------------------------

------------------------------------------------------------------------
 * finished run on 2024/07/23 at 12:43:04.632     
------------------------------------------------------------------------
 total:
 * wall-time:     0 d,  0 h,  0 min,  0.255 sec
 *  cpu-time:     0 d,  0 h,  0 min,  0.441 sec
 * ratio c/w:     1.726 speedup
 SCF:
 * wall-time:     0 d,  0 h,  0 min,  0.183 sec
 *  cpu-time:     0 d,  0 h,  0 min,  0.352 sec
 * ratio c/w:     1.925 speedup
