# Supplementary material for: Photochemical Deracemization of 4,7-Diaza-1-isoindolinones by Unidirectional Hydrogen Atom Shuttling
Source: J Am Chem Soc. 2024 Dec 30;147(2):1434–9. doi: 10.1021/jacs.4c16053 (PMC11744763; doi:10.1021/jacs.4c16053)
Supplement: Supplementary file 3 — ja4c16053_si_003.zip [file ja4c16053_si_003.zip › to_zip/1b/tda.out]

                                 *****************
                                 * O   R   C   A *
                                 *****************

                                            #,                                       
                                            ###                                      
                                            ####                                     
                                            #####                                    
                                            ######                                   
                                           ########,                                 
                                     ,,################,,,,,                         
                               ,,#################################,,                 
                          ,,##########################################,,             
                       ,#########################################, ''#####,          
                    ,#############################################,,   '####,        
                  ,##################################################,,,,####,       
                ,###########''''           ''''###############################       
              ,#####''   ,,,,##########,,,,          '''####'''          '####       
            ,##' ,,,,###########################,,,                        '##       
           ' ,,###''''                  '''############,,,                           
         ,,##''                                '''############,,,,        ,,,,,,###''
      ,#''                                            '''#######################'''  
     '                                                          ''''####''''         
             ,#######,   #######,   ,#######,      ##                                
            ,#'     '#,  ##    ##  ,#'     '#,    #''#        ,####,   ,####,        
            ##       ##  ##   ,#'  ##            #'  '#       #'       #'  '#        
            ##       ##  #######   ##           ,######,      #####,   #    #        
            '#,     ,#'  ##    ##  '#,     ,#' ,#      #,     #,   #   #,  ,#        
             '#######'   ##     ##  '#######'  #'      '#     '####' # '####'        


                #########################################################
                #                        -***-                          #
                #          Department of theory and spectroscopy        #
                #                                                       #
                #                      Frank Neese                      #
                #                                                       #
                #     Directorship, Architecture, Infrastructure        #
                #                    SHARK, DRIVERS                     #
                #        Core code/Algorithms in most modules           #
                #                                                       #
                #        Max Planck Institute fuer Kohlenforschung      #
                #                Kaiser Wilhelm Platz 1                 #
                #                 D-45470 Muelheim/Ruhr                 #
                #                      Germany                          #
                #                                                       #
                #                  All rights reserved                  #
                #                        -***-                          #
                #########################################################


                         Program Version 6.0.0  -   RELEASE  -


 With contributions from (in alphabetic order):
   Daniel Aravena         : Magnetic Suceptibility
   Michael Atanasov       : Ab Initio Ligand Field Theory (pilot matlab implementation)
   Alexander A. Auer      : GIAO ZORA, VPT2 properties, NMR spectrum
   Ute Becker             : All parallelization in ORCA, NUMFREQ, NUMCALC
   Giovanni Bistoni       : ED, misc. LED, open-shell LED, HFLD
   Martin Brehm           : Molecular dynamics
   Dmytro Bykov           : pre 5.0 version of the SCF Hessian
   Marcos Casanova-Páez   : Triplet and SCS-CIS(D). UHF-(DLPNO)-IP/EA/STEOM-CCSD. UHF-CVS-IP/STEOM-CCSD
   Vijay G. Chilkuri      : MRCI spin determinant printing, contributions to CSF-ICE
   Pauline Colinet        : FMM embedding
   Dipayan Datta          : RHF DLPNO-CCSD density
   Achintya Kumar Dutta   : EOM-CC, STEOM-CC
   Nicolas Foglia         : Exact transition moments, OPA infrastructure, MCD improvements
   Dmitry Ganyushin       : Spin-Orbit,Spin-Spin,Magnetic field MRCI
   Miquel Garcia          : C-PCM and meta-GGA Hessian, CCSD/C-PCM, Gaussian charge scheme
   Tiago L. C. Gouveia    : GS-ROHF, GS-ROCIS
   Yang Guo               : DLPNO-NEVPT2, F12-NEVPT2, CIM, IAO-localization
   Andreas Hansen         : Spin unrestricted coupled pair/coupled cluster methods
   Ingolf Harden          : AUTO-CI MPn and infrastructure 
   Benjamin Helmich-Paris : MC-RPA, TRAH-(SCF,CASSCF), AVAS, COSX integrals, SCF dyn. polar.
   Lee Huntington         : MR-EOM, pCC
   Robert Izsak           : Overlap fitted RIJCOSX, COSX-SCS-MP3, EOM
   Riya Kayal             : Wick's Theorem for AUTO-CI, AUTO-CI UHF-CCSDT
   Emily Kempfer          : AUTO-CI, RHF CISDT and CCSDT
   Christian Kollmar      : KDIIS, OOCD, Brueckner-CCSD(T), CCSD density, CASPT2, CASPT2-K, improved NEVPT2
   Axel Koslowski         : Symmetry handling
   Simone Kossmann        : Meta GGA functionals, TD-DFT gradient, OOMP2, (MP2 Hessian; deprecated post 5.0)
   Lucas Lang             : DCDCAS
   Marvin Lechner         : AUTO-CI (C++ implementation), FIC-MRCC
   Spencer Leger          : CASSCF response
   Dagmar Lenk            : GEPOL surface, SMD, ORCA-2-JSON
   Dimitrios Liakos       : Extrapolation schemes; Compound Job, initial MDCI parallelization
   Dimitrios Manganas     : Further ROCIS development; embedding schemes. LFT, Crystal Embedding
   Dimitrios Pantazis     : SARC Basis sets
   Anastasios Papadopoulos: AUTO-CI, single reference methods and gradients
   Taras Petrenko         : pre 6.0 DFT Hessian and TD-DFT gradient, (ASA, deprecated), ECA, 1-Electron XAS/XES, NRVS
   Peter Pinski           : DLPNO-MP2, DLPNO-MP2 Gradient
   Christoph Reimann      : Effective Core Potentials
   Marius Retegan         : Local ZFS, SOC
   Christoph Riplinger    : Optimizer, TS searches, QM/MM, DLPNO-CCSD(T), (RO)-DLPNO pert. Triples
   Michael Roemelt        : Original ROCIS implementation
   Masaaki Saitow         : Open-shell DLPNO-CCSD energy and density
   Barbara Sandhoefer     : DKH picture change effects
   Kantharuban Sivalingam : CASSCF convergence/infrastructure, NEVPT2 and variants, FIC-MRCI
   Bernardo de Souza      : ESD, SOC TD-DFT
   Georgi Stoychev        : AutoAux, RI-MP2 NMR, DLPNO-MP2 response, X2C
   Van Anh Tran           : RI-MP2 g-tensors
   Willem Van den Heuvel  : Paramagnetic NMR
   Zikuan Wang            : NOTCH, Electric field optimization 
   Frank Wennmohs         : Technical directorship and infrastructure
   Hang Xu                : AUTO-CI-Response properties 


 We gratefully acknowledge several colleagues who have allowed us to
 interface, adapt or use parts of their codes:
   Stefan Grimme, W. Hujo, H. Kruse, P. Pracht,  : VdW corrections, initial TS optimization,
                  C. Bannwarth, S. Ehlert,         DFT functionals, gCP, sTDA/sTD-DF
                  L. Wittmann, M. Mueller
   Ed Valeev, F. Pavosevic, A. Kumar             : LibInt (2-el integral package), F12 methods
   Garnet Chan, S. Sharma, J. Yang, R. Olivares  : DMRG
   Ulf Ekstrom                                   : XCFun DFT Library
   Mihaly Kallay                                 : mrcc  (arbitrary order and MRCC methods)
   Frank Weinhold                                : gennbo (NPA and NBO analysis)
   Simon Mueller                                 : openCOSMO-RS
   Christopher J. Cramer and Donald G. Truhlar   : smd solvation model
   Lars Goerigk                                  : TD-DFT with DH, B97 family of functionals
   V. Asgeirsson, H. Jonsson                     : NEB implementation
   FAccTs GmbH                                   : IRC, NEB, NEB-TS, DLPNO-Multilevel, CI-OPT
                                                   MM, QMMM, 2- and 3-layer-ONIOM, Crystal-QMMM,
                                                   LR-CPCM, SF, NACMEs, symmetry and pop. for TD-DFT,
                                                   nearIR, NL-DFT gradient (VV10), updates on ESD,
                                                   ML-optimized integration grids, MBIS, APM,
                                                   GOAT, DOCKER, SOLVATOR, interface openCOSMO-RS
   S Lehtola, MJT Oliveira, MAL Marques          : LibXC Library
   Liviu Ungur et al                             : ANISO software


 Your calculation uses the libint2 library for the computation of 2-el integrals
 For citations please refer to: http://libint.valeyev.net

 Your ORCA version has been built with support for libXC version: 6.2.2
 For citations please refer to: https://libxc.gitlab.io

 This ORCA versions uses:
   CBLAS   interface :  Fast vector & matrix operations
   LAPACKE interface :  Fast linear algebra routines
   SCALAPACK package :  Parallel linear algebra routines
   Shared memory     :  Shared parallel matrices
   BLAS/LAPACK       :  OpenBLAS 0.3.27  USE64BITINT DYNAMIC_ARCH NO_AFFINITY SkylakeX SINGLE_THREADED
        Core in use  :  SkylakeX
   Copyright (c) 2011-2014, The OpenBLAS Project


NOTE: MaxCore=1000 MB was set to SCF,MP2,MDCI,CIPSI,MRCI and CIS
      => If you want to overwrite this, your respective input block should be placed after the MaxCore statement


***************************************
The coordinates will be read from file: coord.xyz
***************************************


Your calculation utilizes the geometrical counterpoise correction gCP
Please cite in your paper:
H.Kruse, S. Grimme J.Chem.Phys., 136, (2012), 154101 
   

Your calculation utilizes the atom-pairwise dispersion correction
with the Becke-Johnson damping scheme (D3BJ)


Your calculation employs the composite approach PBEh-3c.
Please cite in your paper:
S. Grimme, J. G. Brandenburg, C. Bannwarth, A. Hansen J.Chem.Phys., 143, (2015), 054107 
   

================================================================================

----- Orbital basis set information -----
Your calculation utilizes the basis: def2-mSVP

----- AuxJ basis set information -----
Your calculation utilizes the auxiliary basis: def2/J
   F. Weigend, Phys. Chem. Chem. Phys. 8, 1057 (2006).

================================================================================
                                        WARNINGS
                       Please study these warnings very carefully!
================================================================================

INFO   : Checking CIS options ...

WARNING: CIS/ROCIS methods need fully converged wavefunctions
  ===> : Setting SCFConvForced true
         You can overwrite this default with %scf ConvForced false 


================================================================================
                                       INPUT FILE
================================================================================
NAME = orca.inp
|  1> ! RKS PBEh-3c CPCM(DCM) 
|  2> %tddft
|  3> nroots 5
|  4> iroot 1
|  5> triplets true
|  6> DoNTO True
|  7> end
|  8> %pal
|  9> nprocs 8
| 10> end
| 11> %plots
| 12> dim1 200 # resolution in x-direction
| 13> dim2 200 # resolution in y-direction
| 14> dim3 200 # resolution in z-direction
| 15> Format Gaussian_Cube
| 16> ElDens("Eldens.cube"); # Electron density
| 17> SpinDens("Sdens.cube"); # Spin density
| 18> end
| 19> %maxcore 1000
| 20> * xyzfile 0 1 coord.xyz
| 21> 
| 22>                          ****END OF INPUT****
================================================================================

                       ****************************
                       * Single Point Calculation *
                       ****************************

---------------------------------
CARTESIAN COORDINATES (ANGSTROEM)
---------------------------------
  C     -3.929541    1.706057    1.090731
  C     -3.263321    0.836981    0.224702
  C     -2.358463    1.349777   -0.700591
  C     -2.117734    2.714909   -0.755836
  C     -2.767877    3.571569    0.120929
  C     -3.672617    3.065367    1.047382
  C     -3.597316   -0.607857    0.274423
  O     -4.713286   -0.970200    0.584526
  C     -2.563789   -1.632347   -0.046219
  C     -1.204041   -1.522344    0.213756
  C     -0.298939   -2.566851    0.040891
  C     -0.721386   -3.788209   -0.459871
  C     -2.071138   -3.919378   -0.756733
  C     -2.967831   -2.877288   -0.536856
  N      0.949710   -2.135730    0.447200
  C      0.779707   -0.915761    0.806346
  O     -0.503115   -0.479236    0.708293
  C      1.764980    0.035155    1.415624
  C      3.203611   -0.470151    1.236268
  C      3.896662   -0.168313   -0.101394
  C      3.777676    1.319889   -0.402179
  C      2.308920    1.727870   -0.496949
  C      1.633598    1.466379    0.861947
  C      1.606436    0.909119   -1.573922
  N      2.091009   -0.321790   -1.804286
  C      3.305892   -0.922982   -1.291121
  C      1.434697    0.063323    2.921661
  C      5.362526   -0.575247    0.030358
  C      2.196637    3.214239   -0.820018
  O      0.624796    1.328750   -2.176018
  H      3.799915    0.021325    2.011955
  H      3.252095   -1.540671    1.450061
  H      4.262842    1.905475    0.385964
  H      4.298911    1.558836   -1.336123
  H      2.122897    2.129501    1.582750
  H      0.587201    1.779591    0.830322
  H      1.161317    3.552541   -0.829970
  H      2.730265    3.793932   -0.065060
  H      2.638752    3.446362   -1.790007
  H      5.924315   -0.323919   -0.871004
  H      5.832900   -0.062761    0.871016
  H      5.461979   -1.649879    0.198569
  H      1.595551   -0.852436   -2.506607
  H      0.426353    0.433909    3.108576
  H      1.521284   -0.931394    3.361148
  H      2.134519    0.722446    3.436432
  H     -0.026898   -4.604387   -0.607768
  H     -2.441790   -4.854710   -1.153733
  H     -4.015478   -3.031497   -0.757745
  H     -1.851450    0.697470   -1.398869
  H     -1.413186    3.102375   -1.478442
  H     -2.570529    4.635234    0.083537
  H     -4.178709    3.731999    1.733214
  H     -4.637284    1.313244    1.809187
  H      3.093886   -1.957782   -1.017516
  H      4.049372   -0.946514   -2.095372

----------------------------
CARTESIAN COORDINATES (A.U.)
----------------------------
  NO LB      ZA    FRAG     MASS         X           Y           Z
   0 C     6.0000    0    12.011   -7.425757    3.223981    2.061182
   1 C     6.0000    0    12.011   -6.166782    1.581665    0.424625
   2 C     6.0000    0    12.011   -4.456850    2.550710   -1.323926
   3 C     6.0000    0    12.011   -4.001938    5.130435   -1.428324
   4 C     6.0000    0    12.011   -5.230529    6.749287    0.228523
   5 C     6.0000    0    12.011   -6.940240    5.792703    1.979264
   6 C     6.0000    0    12.011   -6.797942   -1.148682    0.518584
   7 O     8.0000    0    15.999   -8.906819   -1.833412    1.104593
   8 C     6.0000    0    12.011   -4.844858   -3.084688   -0.087340
   9 C     6.0000    0    12.011   -2.275307   -2.876813    0.403940
  10 C     6.0000    0    12.011   -0.564912   -4.850645    0.077273
  11 C     6.0000    0    12.011   -1.363221   -7.158678   -0.869031
  12 C     6.0000    0    12.011   -3.913884   -7.406551   -1.430018
  13 C     6.0000    0    12.011   -5.608387   -5.437287   -1.014510
  14 N     7.0000    0    14.007    1.794692   -4.035944    0.845086
  15 C     6.0000    0    12.011    1.473433   -1.730538    1.523773
  16 O     8.0000    0    15.999   -0.950750   -0.905624    1.338481
  17 C     6.0000    0    12.011    3.335328    0.066434    2.675142
  18 C     6.0000    0    12.011    6.053948   -0.888457    2.336208
  19 C     6.0000    0    12.011    7.363625   -0.318065   -0.191606
  20 C     6.0000    0    12.011    7.138774    2.494229   -0.760008
  21 C     6.0000    0    12.011    4.363227    3.265201   -0.939098
  22 C     6.0000    0    12.011    3.087053    2.771055    1.628844
  23 C     6.0000    0    12.011    3.035724    1.717986   -2.974282
  24 N     7.0000    0    14.007    3.951435   -0.608094   -3.409606
  25 C     6.0000    0    12.011    6.247230   -1.744182   -2.439864
  26 C     6.0000    0    12.011    2.711184    0.119663    5.521138
  27 C     6.0000    0    12.011   10.133706   -1.087059    0.057368
  28 C     6.0000    0    12.011    4.151042    6.074031   -1.549609
  29 O     8.0000    0    15.999    1.180694    2.510973   -4.112079
  30 H     1.0000    0     1.008    7.180798    0.040299    3.802044
  31 H     1.0000    0     1.008    6.145569   -2.911447    2.740218
  32 H     1.0000    0     1.008    8.055603    3.600826    0.729366
  33 H     1.0000    0     1.008    8.123765    2.945772   -2.524906
  34 H     1.0000    0     1.008    4.011694    4.024174    2.990965
  35 H     1.0000    0     1.008    1.109649    3.362940    1.569081
  36 H     1.0000    0     1.008    2.194572    6.713329   -1.568417
  37 H     1.0000    0     1.008    5.159452    7.169492   -0.122946
  38 H     1.0000    0     1.008    4.986519    6.512681   -3.382623
  39 H     1.0000    0     1.008   11.195332   -0.612119   -1.645960
  40 H     1.0000    0     1.008   11.022584   -0.118601    1.645981
  41 H     1.0000    0     1.008   10.321645   -3.117819    0.375240
  42 H     1.0000    0     1.008    3.015154   -1.610870   -4.736801
  43 H     1.0000    0     1.008    0.805690    0.819969    5.874358
  44 H     1.0000    0     1.008    2.874809   -1.760080    6.351649
  45 H     1.0000    0     1.008    4.033657    1.365225    6.493915
  46 H     1.0000    0     1.008   -0.050831   -8.701031   -1.148515
  47 H     1.0000    0     1.008   -4.614315   -9.174072   -2.180239
  48 H     1.0000    0     1.008   -7.588154   -5.728699   -1.431930
  49 H     1.0000    0     1.008   -3.498734    1.318028   -2.643479
  50 H     1.0000    0     1.008   -2.670534    5.862639   -2.793850
  51 H     1.0000    0     1.008   -4.857596    8.759323    0.157861
  52 H     1.0000    0     1.008   -7.896616    7.052457    3.275301
  53 H     1.0000    0     1.008   -8.763197    2.481671    3.418868
  54 H     1.0000    0     1.008    5.846597   -3.699672   -1.922826
  55 H     1.0000    0     1.008    7.652204   -1.788653   -3.959680

--------------------------------
INTERNAL COORDINATES (ANGSTROEM)
--------------------------------
 C      0   0   0     0.000000000000     0.00000000     0.00000000
 C      1   0   0     1.396119302074     0.00000000     0.00000000
 C      2   1   0     1.392082993862   119.54994621     0.00000000
 C      3   2   1     1.387294981358   120.11527391     0.28083843
 C      4   3   2     1.387540774055   120.07028691     0.68526786
 C      1   2   3     1.384055913847   120.22211662   358.73743224
 C      2   1   3     1.483772521971   118.55207876   183.10274163
 O      7   2   1     1.213608150679   120.41661126    30.38695652
 C      7   2   1     1.490157727379   120.40652602   210.83243470
 C      9   7   2     1.388740903508   125.75717111    32.99322753
 C     10   9   7     1.392869738239   123.61517442   172.13844984
 C     11  10   9     1.385980042058   120.50435249     2.38116159
 C     12  11  10     1.388223604350   117.18595519   359.13832227
 C     13  12  11     1.392247647173   121.44754437   358.79237945
 N     11  10   9     1.382055274381   108.46204651   182.69846711
 C     15  11  10     1.283046828725   105.02191270   358.88717697
 O     10   9   7     1.350532731863   129.63487605   355.01146716
 C     16  15  11     1.498741104046   129.04807906   175.83364257
 C     18  16  15     1.535305945495   111.08131975    16.04909952
 C     19  18  16     1.536477900454   117.36848794    83.20050598
 C     20  19  18     1.522949030069   109.18811354    51.43688268
 C     21  20  19     1.527309425980   110.39056372   299.93699214
 C     22  21  20     1.539817457770   108.76190182    61.89988086
 C     22  21  20     1.524371464154   110.09226514   302.19370434
 N     24  22  21     1.342763601181   116.56848245    28.96235963
 C     25  24  22     1.449382687644   128.46136159   351.05608554
 C     18  16  15     1.542084790693   105.53407102   258.40392860
 C     20  19  18     1.526994128829   107.79053524   171.67524557
 C     22  21  20     1.525212384768   110.13664969   180.89076522
 O     24  22  21     1.225653338879   122.15849807   206.85775261
 H     19  18  16     1.094905236745   106.24977412   202.06504017
 H     19  18  16     1.092736046474   109.94708429   316.43942670
 H     21  20  19     1.095200690044   110.22728363    60.58099475
 H     21  20  19     1.095916143499   110.13366557   177.95020129
 H     23  22  21     1.094852384127   106.38831363    63.90370892
 H     23  22  21     1.092725702102   110.22828344   178.23990623
 H     29  22  21     1.089235407047   111.99877111   183.76485556
 H     29  22  21     1.091220997552   109.58211956   303.37962767
 H     29  22  21     1.090975221186   111.45947435    62.48654267
 H     28  20  19     1.091433044877   111.19218253   183.68730732
 H     28  20  19     1.091145740091   110.80162089   303.59657578
 H     28  20  19     1.092254125342   111.27776142    63.40893647
 H     25  24  22     1.010108569918   115.07774561   178.62380243
 H     27  18  16     1.090425918180   111.81882450   298.16103681
 H     27  18  16     1.090920919819   111.08709184    59.30181714
 H     27  18  16     1.090496926065   109.54875314   178.61033091
 H     12  11  10     1.081819305242   121.23593175   179.40980145
 H     13  12  11     1.081590180844   119.56403700   179.73213120
 H     14  13  12     1.081728937891   119.00043385   181.61705987
 H      3   2   1     1.081738461471   120.76968379   181.66802481
 H      4   3   2     1.081053666478   119.49825766   180.01252857
 H      5   4   3     1.082463526478   119.96165059   179.32697447
 H      6   1   2     1.082079120995   119.89286390   181.10889903
 H      1   2   3     1.082303825571   119.86081538   179.73538171
 H     26  25  24     1.091154635406   108.61993560   138.71822764
 H     26  25  24     1.095507747952   108.53253348   254.94355539

---------------------------
INTERNAL COORDINATES (A.U.)
---------------------------
 C      0   0   0     0.000000000000     0.00000000     0.00000000
 C      1   0   0     2.638283131201     0.00000000     0.00000000
 C      2   1   0     2.630655614089   119.54994621     0.00000000
 C      3   2   1     2.621607581729   120.11527391     0.28083843
 C      4   3   2     2.622072062614   120.07028691     0.68526786
 C      1   2   3     2.615486631206   120.22211662   358.73743224
 C      2   1   3     2.803923711563   118.55207876   183.10274163
 O      7   2   1     2.293387038678   120.41661126    30.38695652
 C      7   2   1     2.815990001094   120.40652602   210.83243470
 C      9   7   2     2.624339978604   125.75717111    32.99322753
 C     10   9   7     2.632142345498   123.61517442   172.13844984
 C     11  10   9     2.619122706570   120.50435249     2.38116159
 C     12  11  10     2.623362424867   117.18595519   359.13832227
 C     13  12  11     2.630966763754   121.44754437   358.79237945
 N     11  10   9     2.611705970522   108.46204651   182.69846711
 C     15  11  10     2.424607123287   105.02191270   358.88717697
 O     10   9   7     2.552136998117   129.63487605   355.01146716
 C     16  15  11     2.832210232297   129.04807906   175.83364257
 C     18  16  15     2.901307768766   111.08131975    16.04909952
 C     19  18  16     2.903522442681   117.36848794    83.20050598
 C     20  19  18     2.877956582751   109.18811354    51.43688268
 C     21  20  19     2.886196536859   110.39056372   299.93699214
 C     22  21  20     2.909833291416   108.76190182    61.89988086
 C     22  21  20     2.880644593615   110.09226514   302.19370434
 N     24  22  21     2.537455468829   116.56848245    28.96235963
 C     25  24  22     2.738936342893   128.46136159   351.05608554
 C     18  16  15     2.914117929694   105.53407102   258.40392860
 C     20  19  18     2.885600711593   107.79053524   171.67524557
 C     22  21  20     2.882233703277   110.13664969   180.89076522
 O     24  22  21     2.316149145607   122.15849807   206.85775261
 H     19  18  16     2.069071040044   106.24977412   202.06504017
 H     19  18  16     2.064971864499   109.94708429   316.43942670
 H     21  20  19     2.069629365864   110.22728363    60.58099475
 H     21  20  19     2.070981376956   110.13366557   177.95020129
 H     23  22  21     2.068971163070   106.38831363    63.90370892
 H     23  22  21     2.064952316470   110.22828344   178.23990623
 H     29  22  21     2.058356614689   111.99877111   183.76485556
 H     29  22  21     2.062108836957   109.58211956   303.37962767
 H     29  22  21     2.061644386935   111.45947435    62.48654267
 H     28  20  19     2.062509548329   111.19218253   183.68730732
 H     28  20  19     2.061966620967   110.80162089   303.59657578
 H     28  20  19     2.064061165542   111.27776142    63.40893647
 H     25  24  22     1.908828562672   115.07774561   178.62380243
 H     27  18  16     2.060606354690   111.81882450   298.16103681
 H     27  18  16     2.061541772223   111.08709184    59.30181714
 H     27  18  16     2.060740540146   109.54875314   178.61033091
 H     12  11  10     2.044342213296   121.23593175   179.40980145
 H     13  12  11     2.043909230933   119.56403700   179.73213120
 H     14  13  12     2.044171443751   119.00043385   181.61705987
 H      3   2   1     2.044189440709   120.76968379   181.66802481
 H      4   3   2     2.042895365715   119.49825766   180.01252857
 H      5   4   3     2.045559615003   119.96165059   179.32697447
 H      6   1   2     2.044833193915   119.89286390   181.10889903
 H      1   2   3     2.045257824025   119.86081538   179.73538171
 H     26  25  24     2.061983430676   108.61993560   138.71822764
 H     26  25  24     2.070209621218   108.53253348   254.94355539

---------------------
BASIS SET INFORMATION
---------------------
There are 4 groups of distinct atoms

 Group   1 Type C   : 8s4p1d contracted to 4s2p1d pattern {5111/31/1}
 Group   2 Type O   : 8s4p1d contracted to 4s2p1d pattern {5111/31/1}
 Group   3 Type N   : 8s4p1d contracted to 4s2p1d pattern {5111/31/1}
 Group   4 Type H   : 4s contracted to 2s pattern {31}

Atom   0C    basis set group =>   1
Atom   1C    basis set group =>   1
Atom   2C    basis set group =>   1
Atom   3C    basis set group =>   1
Atom   4C    basis set group =>   1
Atom   5C    basis set group =>   1
Atom   6C    basis set group =>   1
Atom   7O    basis set group =>   2
Atom   8C    basis set group =>   1
Atom   9C    basis set group =>   1
Atom  10C    basis set group =>   1
Atom  11C    basis set group =>   1
Atom  12C    basis set group =>   1
Atom  13C    basis set group =>   1
Atom  14N    basis set group =>   3
Atom  15C    basis set group =>   1
Atom  16O    basis set group =>   2
Atom  17C    basis set group =>   1
Atom  18C    basis set group =>   1
Atom  19C    basis set group =>   1
Atom  20C    basis set group =>   1
Atom  21C    basis set group =>   1
Atom  22C    basis set group =>   1
Atom  23C    basis set group =>   1
Atom  24N    basis set group =>   3
Atom  25C    basis set group =>   1
Atom  26C    basis set group =>   1
Atom  27C    basis set group =>   1
Atom  28C    basis set group =>   1
Atom  29O    basis set group =>   2
Atom  30H    basis set group =>   4
Atom  31H    basis set group =>   4
Atom  32H    basis set group =>   4
Atom  33H    basis set group =>   4
Atom  34H    basis set group =>   4
Atom  35H    basis set group =>   4
Atom  36H    basis set group =>   4
Atom  37H    basis set group =>   4
Atom  38H    basis set group =>   4
Atom  39H    basis set group =>   4
Atom  40H    basis set group =>   4
Atom  41H    basis set group =>   4
Atom  42H    basis set group =>   4
Atom  43H    basis set group =>   4
Atom  44H    basis set group =>   4
Atom  45H    basis set group =>   4
Atom  46H    basis set group =>   4
Atom  47H    basis set group =>   4
Atom  48H    basis set group =>   4
Atom  49H    basis set group =>   4
Atom  50H    basis set group =>   4
Atom  51H    basis set group =>   4
Atom  52H    basis set group =>   4
Atom  53H    basis set group =>   4
Atom  54H    basis set group =>   4
Atom  55H    basis set group =>   4
---------------------------------
AUXILIARY/J BASIS SET INFORMATION
---------------------------------
There are 4 groups of distinct atoms

 Group   1 Type C   : 12s5p4d2f1g contracted to 6s4p3d1f1g pattern {711111/2111/211/2/1}
 Group   2 Type O   : 12s5p4d2f1g contracted to 6s4p3d1f1g pattern {711111/2111/211/2/1}
 Group   3 Type N   : 12s5p4d2f1g contracted to 6s4p3d1f1g pattern {711111/2111/211/2/1}
 Group   4 Type H   : 5s2p1d contracted to 3s1p1d pattern {311/2/1}

Atom   0C    basis set group =>   1
Atom   1C    basis set group =>   1
Atom   2C    basis set group =>   1
Atom   3C    basis set group =>   1
Atom   4C    basis set group =>   1
Atom   5C    basis set group =>   1
Atom   6C    basis set group =>   1
Atom   7O    basis set group =>   2
Atom   8C    basis set group =>   1
Atom   9C    basis set group =>   1
Atom  10C    basis set group =>   1
Atom  11C    basis set group =>   1
Atom  12C    basis set group =>   1
Atom  13C    basis set group =>   1
Atom  14N    basis set group =>   3
Atom  15C    basis set group =>   1
Atom  16O    basis set group =>   2
Atom  17C    basis set group =>   1
Atom  18C    basis set group =>   1
Atom  19C    basis set group =>   1
Atom  20C    basis set group =>   1
Atom  21C    basis set group =>   1
Atom  22C    basis set group =>   1
Atom  23C    basis set group =>   1
Atom  24N    basis set group =>   3
Atom  25C    basis set group =>   1
Atom  26C    basis set group =>   1
Atom  27C    basis set group =>   1
Atom  28C    basis set group =>   1
Atom  29O    basis set group =>   2
Atom  30H    basis set group =>   4
Atom  31H    basis set group =>   4
Atom  32H    basis set group =>   4
Atom  33H    basis set group =>   4
Atom  34H    basis set group =>   4
Atom  35H    basis set group =>   4
Atom  36H    basis set group =>   4
Atom  37H    basis set group =>   4
Atom  38H    basis set group =>   4
Atom  39H    basis set group =>   4
Atom  40H    basis set group =>   4
Atom  41H    basis set group =>   4
Atom  42H    basis set group =>   4
Atom  43H    basis set group =>   4
Atom  44H    basis set group =>   4
Atom  45H    basis set group =>   4
Atom  46H    basis set group =>   4
Atom  47H    basis set group =>   4
Atom  48H    basis set group =>   4
Atom  49H    basis set group =>   4
Atom  50H    basis set group =>   4
Atom  51H    basis set group =>   4
Atom  52H    basis set group =>   4
Atom  53H    basis set group =>   4
Atom  54H    basis set group =>   4
Atom  55H    basis set group =>   4


           ************************************************************
           *        Program running with 8 parallel MPI-processes     *
           *              working on a common directory               *
           ************************************************************
------------------------------------------------------------------------------
                             ORCA STARTUP CALCULATIONS
                           -- RI-GTO INTEGRALS CHOSEN --
------------------------------------------------------------------------------
------------------------------------------------------------------------------
                   ___                                                        
                  /   \      - P O W E R E D   B Y -                         
                 /     \                                                     
                 |  |  |   _    _      __       _____    __    __             
                 |  |  |  | |  | |    /  \     |  _  \  |  |  /  |          
                  \  \/   | |  | |   /    \    | | | |  |  | /  /          
                 / \  \   | |__| |  /  /\  \   | |_| |  |  |/  /          
                |  |  |   |  __  | /  /__\  \  |    /   |      \           
                |  |  |   | |  | | |   __   |  |    \   |  |\   \          
                \     /   | |  | | |  |  |  |  | |\  \  |  | \   \       
                 \___/    |_|  |_| |__|  |__|  |_| \__\ |__|  \__/        
                                                                              
                      - O R C A' S   B I G   F R I E N D -                    
                                      &                                       
                       - I N T E G R A L  F E E D E R -                       
                                                                              
 v1 FN, 2020, v2 2021, v3 2022-2024                                           
------------------------------------------------------------------------------


----------------------
SHARK INTEGRAL PACKAGE
----------------------

Number of atoms                             ...     56
Number of basis functions                   ...    502
Number of shells                            ...    262
Maximum angular momentum                    ...      2
Integral batch strategy                     ... SHARK/LIBINT Hybrid
RI-J (if used) integral strategy            ... SPLIT-RIJ (Revised 2003 algorithm where possible)
Printlevel                                  ...      1
Contraction scheme used                     ... SEGMENTED contraction
Prescreening option                         ... SCHWARTZ
   Thresh                                   ... 1.000e-10
   Tcut                                     ... 1.000e-11
   Tpresel                                  ... 1.000e-11 
Coulomb Range Separation                    ... NOT USED
Exchange Range Separation                   ... NOT USED
Multipole approximations                    ... NOT USED
Finite Nucleus Model                        ... NOT USED
CABS basis                                  ... NOT available
Auxiliary Coulomb fitting basis             ... AVAILABLE
   # of basis functions in Aux-J            ...   1756
   # of shells in Aux-J                     ...    580
   Maximum angular momentum in Aux-J        ...      4
Auxiliary J/K fitting basis                 ... NOT available
Auxiliary Correlation fitting basis         ... NOT available
Auxiliary 'external' fitting basis          ... NOT available

Checking pre-screening integrals            ... done (  0.0 sec) Dimension = 262
Check shell pair data                       ... done (  0.0 sec)
Shell pair information
Shell pair cut-off parameter TPreSel        ...   1.0e-11
Total number of shell pairs                 ...     34453
Shell pairs after pre-screening             ...     21907
Total number of primitive shell pairs       ...    122733
Primitive shell pairs kept                  ...     47067
          la=0 lb=0:   8228 shell pairs
          la=1 lb=0:   7648 shell pairs
          la=1 lb=1:   1614 shell pairs
          la=2 lb=0:   2786 shell pairs
          la=2 lb=1:   1373 shell pairs
          la=2 lb=2:    258 shell pairs

Calculating one electron integrals          ... done (  0.1 sec)
Calculating RI/J V-Matrix + Cholesky decomp.... done (  0.2 sec)
Calculating Nuclear repulsion               ... done (  0.0 sec) ENN=   3100.226998131962 Eh

Diagonalization of the overlap matrix:
Smallest eigenvalue                        ... 4.053e-04
Time for diagonalization                   ...    0.043 sec
Threshold for overlap eigenvalues          ... 1.000e-07
Number of eigenvalues below threshold      ... 0
Time for construction of square roots      ...    0.019 sec
Total time needed                          ...    0.065 sec

-------------------
DFT GRID GENERATION
-------------------

General Integration Accuracy     IntAcc      ... 4.159
Radial Grid Type                 RadialGrid  ... OptM3 with GC (2021)
Angular Grid (max. ang.)         AngularGrid ... 3 (Lebedev-194)
Angular grid pruning method      GridPruning ... 4 (adaptive)
Weight generation scheme         WeightScheme... mBecke (2022)
Basis function cutoff            BFCut       ... 1.0000e-10
Integration weight cutoff        WCut        ... 1.0000e-14
Partially contracted basis set               ... off
Rotationally invariant grid construction     ... off
Angular grids for H and He will be reduced by one unit

Total number of grid points                  ...   131271
Total number of batches                      ...     2080
Average number of points per batch           ...       63
Average number of grid points per atom       ...     2344
Initializing property integral containers    ... done (  0.0 sec)

SHARK setup successfully completed in   2.0 seconds

Maximum memory used throughout the entire STARTUP-calculation: 53.1 MB


           ************************************************************
           *        Program running with 8 parallel MPI-processes     *
           *              working on a common directory               *
           ************************************************************
-------------------------------------------------------------------------------
                                 ORCA GUESS
                   Start orbitals & Density for SCF / CASSCF
-------------------------------------------------------------------------------

------------
SCF SETTINGS
------------
Hamiltonian:
 Density Functional     Method          .... DFT(GTOs)
 Exchange Functional    Exchange        .... PBE
   PBE kappa parameter   XKappa         ....  1.024500
   PBE mue parameter    XMuePBE         ....  0.123457
 Correlation Functional Correlation     .... PBE
   PBE beta parameter  CBetaPBE         ....  0.030000
 LDA part of GGA corr.  LDAOpt          .... PW91-LDA
 Gradients option       PostSCFGGA      .... off
 Hybrid DFT is turned on
   Fraction HF Exchange ScalHFX         ....  0.420000
   Scaling of DF-GGA-X  ScalDFX         ....  0.580000
   Scaling of DF-GGA-C  ScalDFC         ....  1.000000
   Scaling of DF-LDA-C  ScalLDAC        ....  1.000000
   Perturbative correction              ....  0.000000
 RI-approximation to the Coulomb term is turned on
   Number of AuxJ basis functions       .... 1756
   RIJ-ON(X) (HFX calculated with O(N)) .... on


General Settings:
 Integral files         IntName         .... orca
 Hartree-Fock type      HFTyp           .... RHF
 Total Charge           Charge          ....    0
 Multiplicity           Mult            ....    1
 Number of Electrons    NEL             ....  214
 Basis Dimension        Dim             ....  502
 Nuclear Repulsion      ENuc            ....   3100.2269981320 Eh

Convergence Acceleration:
 AO-DIIS                CNVDIIS         .... on
   Start iteration      DIISMaxIt       ....    12
   Startup error        DIISStart       ....  0.200000
   # of expansion vecs  DIISMaxEq       ....     5
   Bias factor          DIISBfac        ....   1.050
   Max. coefficient     DIISMaxC        ....  10.000
 MO-DIIS                CNVKDIIS        .... off
 Trust-Rad. Augm. Hess. CNVTRAH         .... auto
   Auto Start mean grad. ratio tolernc. ....  1.125000
   Auto Start start iteration           ....    50
   Auto Start num. interpolation iter.  ....    10
   Max. Number of Micro iterations      ....    24
   Max. Number of Macro iterations      .... Maxiter - #DIIS iter
   Number of Davidson start vectors     ....     2
   Converg. threshold    (grad. norm)   ....   5.000e-05
   Grad. Scal. Fac. for Micro threshold ....   0.100
   Minimum threshold for Micro iter.    ....   1.000e-02
   NR start threshold (gradient norm)   ....   1.000e-04
   Initial trust radius                 ....   0.400
   Minimum AH scaling param. (alpha)    ....   1.000
   Maximum AH scaling param. (alpha)    .... 1000.000
   Quad. conv. algorithm                .... NR
   White noise on init. David. guess    .... on
   Maximum white noise                  ....   0.010
   Pseudo random numbers                .... off
   Inactive MOs                         .... canonical
   Orbital update algorithm             .... Taylor
   Preconditioner                       .... Diag
   Full preconditioner red. dimension   ....   250
   COSX micro iterations for RIJONX calc.... off
 SOSCF                  CNVSOSCF        .... on
   Start iteration      SOSCFMaxIt      ....   150
   Startup grad/error   SOSCFStart      ....  0.003300
   Hessian update       SOSCFHessUp     .... L-BFGS
 Level Shifting         CNVShift        .... on
   Level shift para.    LevelShift      ....    0.2500
   Turn off err/grad.   ShiftErr        ....    0.0010
 Zerner damping         CNVZerner       .... off
 Static damping         CNVDamp         .... on
   Fraction old density DampFac         ....    0.7000
   Max. Damping (<1)    DampMax         ....    0.9800
   Min. Damping (>=0)   DampMin         ....    0.0000
   Turn off err/grad.   DampErr         ....    0.1000

SCF Procedure:
 Maximum # iterations   MaxIter         ....   125
 SCF integral mode      SCFMode         .... Direct
   Integral package                     .... SHARK and LIBINT hybrid scheme
 Reset frequency        DirectResetFreq ....    20
 Integral Threshold     Thresh          ....  1.000e-10 Eh
 Primitive CutOff       TCut            ....  1.000e-11 Eh

Convergence Tolerance:
 Convergence Check Mode ConvCheckMode   .... Total+1el-Energy
 Convergence forced     ConvForced      .... 1
 Energy Change          TolE            ....  1.000e-06 Eh
 1-El. energy change                    ....  1.000e-03 Eh
 Orbital Gradient       TolG            ....  5.000e-05
 Orbital Rotation angle TolX            ....  5.000e-05
 DIIS Error             TolErr          ....  1.000e-06

--------------------------------
INITIAL GUESS: MINIMAL BASIS EHT
--------------------------------
The minimal basis has 176 functions
EHT matrix was diagonalized
Basis set overlap was calculated now projecting the orbitals
Using GuessMode=FMatrix for the initial guess
C*T matrix was formed
Effective Fockian was calculated
Effective Fockian was diagonalized
Initial density was built
                      ------------------
                      INITIAL GUESS DONE
                      ------------------
             **** ENERGY FILE WAS UPDATED (orca.en.tmp) ****
Finished Guess after   0.5 sec
Maximum memory used throughout the entire GUESS-calculation: 38.9 MB


           ************************************************************
           *        Program running with 8 parallel MPI-processes     *
           *              working on a common directory               *
           ************************************************************

-------------------------------------------------------------------------------------------
                                      ORCA LEAN-SCF
                              memory conserving SCF solver
-------------------------------------------------------------------------------------------

--------------------
CPCM SOLVATION MODEL
--------------------
CPCM parameters:
  Epsilon                                         ...       8.9990
  Refrac                                          ...       1.4242
  Rsolv                                           ...       1.3000
  Surface type                                    ... GAUSSIAN VDW
  Discretization scheme                           ... Constant charge density
    Threshold for H atoms                         ...       5.0000 (charges/Ang^2)
    Threshold for non-H atoms                     ...       5.0000 (charges/Ang^2)
  Epsilon function type                           ...         CPCM
Solvent:                                          ... DICHLOROMETHANE
Radii:
  Scheme                                          ... Element-dependent radii
  Radius for C  used is    3.8550 Bohr (=   2.0400 Ang.)
  Radius for O  used is    3.4469 Bohr (=   1.8240 Ang.)
  Radius for N  used is    3.5149 Bohr (=   1.8600 Ang.)
  Radius for H  used is    2.4944 Bohr (=   1.3200 Ang.)
Calculating surface                               ...        done! (  0.0s)
Cavity surface points                             ...         4349
Cavity Volume                                     ...    3145.8886
Cavity Surface-area                               ...    1493.6408
Calculating surface distance matrix               ...        done! (  0.2s)
Performing Cholesky decomposition & store         ...        done! (  0.7s)
Overall time for CPCM initialization              ...                 0.9s

----------------------------------------D-I-I-S--------------------------------------------
Iteration    Energy (Eh)           Delta-E    RMSDP     MaxDP     DIISErr   Damp  Time(sec)
-------------------------------------------------------------------------------------------
               ***  Starting incremental Fock matrix formation  ***
    1    -1297.0961365563839536     0.00e+00  4.43e-03  1.93e-01  5.57e-01  0.700  22.4
    2    -1298.3814682319548410    -1.29e+00  3.40e-03  1.51e-01  2.97e-01  0.700  20.1
    3    -1299.1032513374980226    -7.22e-01  2.32e-03  8.96e-02  2.12e-01  0.700  19.5
                               ***Turning on AO-DIIS***
    4    -1299.6019998792003207    -4.99e-01  1.75e-03  5.76e-02  1.50e-01  0.700  25.6
    5    -1299.9512453008160264    -3.49e-01  1.25e-03  3.92e-02  1.04e-01  0.700  19.9
    6    -1300.2062160236769159    -2.55e-01  9.03e-04  3.01e-02  7.23e-02  0.700  20.2
    7    -1300.3895225550354553    -1.83e-01  2.19e-03  8.15e-02  5.05e-02  0.000  19.6
    8    -1300.8197270602900062    -4.30e-01  2.28e-04  1.76e-02  2.28e-02  0.000  21.7
    9    -1300.8216348902874415    -1.91e-03  6.08e-05  4.17e-03  8.24e-03  0.000  17.4
                              *** Initializing SOSCF ***
---------------------------------------S-O-S-C-F--------------------------------------
Iteration    Energy (Eh)           Delta-E    RMSDP     MaxDP     MaxGrad    Time(sec)
--------------------------------------------------------------------------------------
   10    -1300.8218599874703614    -2.25e-04  2.62e-05  1.10e-03  1.36e-03    15.5
               *** Restarting incremental Fock matrix formation ***
   11    -1300.8218779899302717    -1.80e-05  2.61e-05  1.07e-03  2.16e-04    30.3
   12    -1300.8218810508701608    -3.06e-06  1.16e-05  7.48e-04  3.34e-04    13.0
   13    -1300.8218839182868578    -2.87e-06  3.07e-06  1.03e-04  5.06e-05    13.3
   14    -1300.8218840164786343    -9.82e-08  1.26e-06  7.53e-05  1.91e-05     9.3
                 **** Energy Check signals convergence ****

               *****************************************************
               *                     SUCCESS                       *
               *           SCF CONVERGED AFTER  14 CYCLES          *
               *****************************************************

             **** ENERGY FILE WAS UPDATED (orca.en.tmp) ****

----------------
TOTAL SCF ENERGY
----------------

Total Energy       :      -1300.82188401647863 Eh          -35397.16302 eV

Components:
Nuclear Repulsion  :       3100.22699813196186 Eh           84361.46547 eV
Electronic Energy  :      -4401.02451055435995 Eh         -119757.96531 eV
One Electron Energy:      -7936.54531493014929 Eh         -215964.37744 eV
Two Electron Energy:       3535.52080437578888 Eh           96206.41213 eV
CPCM Dielectric    :         -0.02437159407994 Eh              -0.66318 eV

Virial components:
Potential Energy   :      -2591.72160851477838 Eh          -70524.33036 eV
Kinetic Energy     :       1290.89972449829975 Eh           35127.16733 eV
Virial Ratio       :          2.00768623567724

DFT components:
N(Alpha)           :      107.000103769215 electrons
N(Beta)            :      107.000103769215 electrons
N(Total)           :      214.000207538429 electrons
E(X)               :      -98.767389506078 Eh       
E(C)               :       -9.434452159924 Eh       
E(XC)              :     -108.201841666002 Eh       

CPCM Solvation Model Properties:
Surface-charge          :         -0.02596571359292
Corrected charge        :          0.00000000000000
Outlying charge corr.   :          0.00003005855070 Eh               0.00082 eV
Free-energy (cav+disp)  :  This term is not implemented in the current solvation scheme

---------------
SCF CONVERGENCE
---------------

  Last Energy change         ...    9.8192e-08  Tolerance :   1.0000e-06
  Last MAX-Density change    ...    7.5295e-05  Tolerance :   1.0000e-05
  Last RMS-Density change    ...    1.2644e-06  Tolerance :   1.0000e-06
  Last DIIS Error            ...    1.3641e-03  Tolerance :   1.0000e-06
  Last Orbital Gradient      ...    1.9079e-05  Tolerance :   5.0000e-05
  Last Orbital Rotation      ...    2.9728e-05  Tolerance :   5.0000e-05


----------------
ORBITAL ENERGIES
----------------

  NO   OCC          E(Eh)            E(eV) 
   0   2.0000     -19.587797      -533.0110 
   1   2.0000     -19.499037      -530.5958 
   2   2.0000     -19.457361      -529.4617 
   3   2.0000     -14.658553      -398.8795 
   4   2.0000     -14.646541      -398.5526 
   5   2.0000     -10.555369      -287.2262 
   6   2.0000     -10.553557      -287.1769 
   7   2.0000     -10.543875      -286.9134 
   8   2.0000     -10.526429      -286.4387 
   9   2.0000     -10.489244      -285.4268 
  10   2.0000     -10.479097      -285.1507 
  11   2.0000     -10.477958      -285.1197 
  12   2.0000     -10.469587      -284.8919 
  13   2.0000     -10.466424      -284.8059 
  14   2.0000     -10.465108      -284.7701 
  15   2.0000     -10.464325      -284.7488 
  16   2.0000     -10.460290      -284.6390 
  17   2.0000     -10.458696      -284.5956 
  18   2.0000     -10.458569      -284.5921 
  19   2.0000     -10.458445      -284.5888 
  20   2.0000     -10.458370      -284.5867 
  21   2.0000     -10.457108      -284.5524 
  22   2.0000     -10.453341      -284.4499 
  23   2.0000     -10.451481      -284.3992 
  24   2.0000     -10.445414      -284.2342 
  25   2.0000     -10.438633      -284.0497 
  26   2.0000     -10.434945      -283.9493 
  27   2.0000     -10.434054      -283.9250 
  28   2.0000     -10.424903      -283.6760 
  29   2.0000     -10.423307      -283.6326 
  30   2.0000      -1.270944       -34.5841 
  31   2.0000      -1.169638       -31.8275 
  32   2.0000      -1.145628       -31.1741 
  33   2.0000      -1.048203       -28.5230 
  34   2.0000      -1.029713       -28.0199 
  35   2.0000      -0.980673       -26.6855 
  36   2.0000      -0.968858       -26.3640 
  37   2.0000      -0.955515       -26.0009 
  38   2.0000      -0.904839       -24.6219 
  39   2.0000      -0.893361       -24.3096 
  40   2.0000      -0.879794       -23.9404 
  41   2.0000      -0.854341       -23.2478 
  42   2.0000      -0.846292       -23.0288 
  43   2.0000      -0.844308       -22.9748 
  44   2.0000      -0.782728       -21.2991 
  45   2.0000      -0.770958       -20.9788 
  46   2.0000      -0.766524       -20.8582 
  47   2.0000      -0.765716       -20.8362 
  48   2.0000      -0.755784       -20.5659 
  49   2.0000      -0.732779       -19.9399 
  50   2.0000      -0.710811       -19.3421 
  51   2.0000      -0.706696       -19.2302 
  52   2.0000      -0.700309       -19.0564 
  53   2.0000      -0.685363       -18.6497 
  54   2.0000      -0.650747       -17.7077 
  55   2.0000      -0.644327       -17.5330 
  56   2.0000      -0.638035       -17.3618 
  57   2.0000      -0.612449       -16.6656 
  58   2.0000      -0.596712       -16.2374 
  59   2.0000      -0.583782       -15.8855 
  60   2.0000      -0.574761       -15.6400 
  61   2.0000      -0.566418       -15.4130 
  62   2.0000      -0.564947       -15.3730 
  63   2.0000      -0.552926       -15.0459 
  64   2.0000      -0.546598       -14.8737 
  65   2.0000      -0.542392       -14.7592 
  66   2.0000      -0.533104       -14.5065 
  67   2.0000      -0.524594       -14.2749 
  68   2.0000      -0.520075       -14.1520 
  69   2.0000      -0.514943       -14.0123 
  70   2.0000      -0.509922       -13.8757 
  71   2.0000      -0.500525       -13.6200 
  72   2.0000      -0.496617       -13.5136 
  73   2.0000      -0.491248       -13.3676 
  74   2.0000      -0.487728       -13.2718 
  75   2.0000      -0.483746       -13.1634 
  76   2.0000      -0.475221       -12.9314 
  77   2.0000      -0.469537       -12.7768 
  78   2.0000      -0.456472       -12.4212 
  79   2.0000      -0.450504       -12.2588 
  80   2.0000      -0.449437       -12.2298 
  81   2.0000      -0.447345       -12.1729 
  82   2.0000      -0.437704       -11.9105 
  83   2.0000      -0.437172       -11.8961 
  84   2.0000      -0.433528       -11.7969 
  85   2.0000      -0.427027       -11.6200 
  86   2.0000      -0.424899       -11.5621 
  87   2.0000      -0.423662       -11.5284 
  88   2.0000      -0.419629       -11.4187 
  89   2.0000      -0.417851       -11.3703 
  90   2.0000      -0.417547       -11.3620 
  91   2.0000      -0.408142       -11.1061 
  92   2.0000      -0.402598       -10.9552 
  93   2.0000      -0.401941       -10.9374 
  94   2.0000      -0.389000       -10.5852 
  95   2.0000      -0.380854       -10.3636 
  96   2.0000      -0.373460       -10.1624 
  97   2.0000      -0.365016        -9.9326 
  98   2.0000      -0.351628        -9.5683 
  99   2.0000      -0.346464        -9.4278 
 100   2.0000      -0.328024        -8.9260 
 101   2.0000      -0.306423        -8.3382 
 102   2.0000      -0.304338        -8.2815 
 103   2.0000      -0.303152        -8.2492 
 104   2.0000      -0.300485        -8.1766 
 105   2.0000      -0.296620        -8.0714 
 106   2.0000      -0.282308        -7.6820 
 107   0.0000      -0.054486        -1.4826 
 108   0.0000      -0.008069        -0.2196 
 109   0.0000       0.011381         0.3097 
 110   0.0000       0.017606         0.4791 
 111   0.0000       0.048161         1.3105 
 112   0.0000       0.061798         1.6816 
 113   0.0000       0.091208         2.4819 
 114   0.0000       0.114877         3.1260 
 115   0.0000       0.136161         3.7051 
 116   0.0000       0.142349         3.8735 
 117   0.0000       0.151566         4.1243 
*Only the first 10 virtual orbitals were printed.

                    ********************************
                    * MULLIKEN POPULATION ANALYSIS *
                    ********************************

-----------------------
MULLIKEN ATOMIC CHARGES
-----------------------
   0 C :   -0.265225
   1 C :   -0.029827
   2 C :   -0.275110
   3 C :   -0.242147
   4 C :   -0.244340
   5 C :   -0.242295
   6 C :    0.364962
   7 O :   -0.371580
   8 C :   -0.108929
   9 C :    0.318781
  10 C :    0.165537
  11 C :   -0.313150
  12 C :   -0.253735
  13 C :   -0.291629
  14 N :   -0.437521
  15 C :    0.571791
  16 O :   -0.444026
  17 C :   -0.254219
  18 C :   -0.370356
  19 C :   -0.135345
  20 C :   -0.384911
  21 C :   -0.232217
  22 C :   -0.387179
  23 C :    0.566672
  24 N :   -0.622926
  25 C :   -0.228409
  26 C :   -0.640751
  27 C :   -0.644109
  28 C :   -0.640164
  29 O :   -0.484085
  30 H :    0.236740
  31 H :    0.247276
  32 H :    0.236323
  33 H :    0.240522
  34 H :    0.246261
  35 H :    0.260744
  36 H :    0.238159
  37 H :    0.225685
  38 H :    0.232195
  39 H :    0.230091
  40 H :    0.230453
  41 H :    0.230555
  42 H :    0.385960
  43 H :    0.245139
  44 H :    0.243373
  45 H :    0.242058
  46 H :    0.268506
  47 H :    0.262342
  48 H :    0.268552
  49 H :    0.261226
  50 H :    0.260395
  51 H :    0.258395
  52 H :    0.256661
  53 H :    0.260185
  54 H :    0.250466
  55 H :    0.238182
Sum of atomic charges:   -0.0000000

--------------------------------
MULLIKEN REDUCED ORBITAL CHARGES
--------------------------------
  0 C s       :     3.286757  s :     3.286757
      pz      :     1.016618  p :     2.938534
      px      :     0.994811
      py      :     0.927104
      dz2     :     0.005338  d :     0.039934
      dxz     :     0.006642
      dyz     :     0.010192
      dx2y2   :     0.007927
      dxy     :     0.009835

  1 C s       :     3.214340  s :     3.214340
      pz      :     0.962492  p :     2.772405
      px      :     0.941968
      py      :     0.867945
      dz2     :     0.009031  d :     0.043082
      dxz     :     0.006352
      dyz     :     0.008239
      dx2y2   :     0.010866
      dxy     :     0.008594

  2 C s       :     3.300693  s :     3.300693
      pz      :     0.990300  p :     2.934202
      px      :     0.949503
      py      :     0.994399
      dz2     :     0.005714  d :     0.040215
      dxz     :     0.005978
      dyz     :     0.011149
      dx2y2   :     0.008087
      dxy     :     0.009287

  3 C s       :     3.257697  s :     3.257697
      pz      :     1.014539  p :     2.944773
      px      :     1.006665
      py      :     0.923569
      dz2     :     0.005549  d :     0.039677
      dxz     :     0.006763
      dyz     :     0.009955
      dx2y2   :     0.008345
      dxy     :     0.009065

  4 C s       :     3.266647  s :     3.266647
      pz      :     0.924779  p :     2.937413
      px      :     0.940105
      py      :     1.072529
      dz2     :     0.009016  d :     0.040280
      dxz     :     0.006133
      dyz     :     0.007524
      dx2y2   :     0.010628
      dxy     :     0.006979

  5 C s       :     3.255880  s :     3.255880
      pz      :     1.004903  p :     2.946635
      px      :     0.983891
      py      :     0.957842
      dz2     :     0.005596  d :     0.039780
      dxz     :     0.005864
      dyz     :     0.011009
      dx2y2   :     0.008093
      dxy     :     0.009217

  6 C s       :     3.131422  s :     3.131422
      pz      :     0.747482  p :     2.403380
      px      :     0.838102
      py      :     0.817796
      dz2     :     0.007495  d :     0.100237
      dxz     :     0.017475
      dyz     :     0.008570
      dx2y2   :     0.029788
      dxy     :     0.036910

  7 O s       :     3.760195  s :     3.760195
      pz      :     1.365499  p :     4.581911
      px      :     1.426421
      py      :     1.789990
      dz2     :     0.003763  d :     0.029474
      dxz     :     0.009585
      dyz     :     0.001551
      dx2y2   :     0.007616
      dxy     :     0.006959

  8 C s       :     3.255708  s :     3.255708
      pz      :     1.069046  p :     2.810519
      px      :     0.800116
      py      :     0.941357
      dz2     :     0.004901  d :     0.042701
      dxz     :     0.007288
      dyz     :     0.005023
      dx2y2   :     0.012838
      dxy     :     0.012652

  9 C s       :     3.114918  s :     3.114918
      pz      :     0.951423  p :     2.490304
      px      :     0.770785
      py      :     0.768097
      dz2     :     0.007971  d :     0.075996
      dxz     :     0.012735
      dyz     :     0.011822
      dx2y2   :     0.017926
      dxy     :     0.025542

 10 C s       :     3.101740  s :     3.101740
      pz      :     1.000247  p :     2.667530
      px      :     0.790069
      py      :     0.877214
      dz2     :     0.006890  d :     0.065192
      dxz     :     0.011598
      dyz     :     0.008321
      dx2y2   :     0.016304
      dxy     :     0.022080

 11 C s       :     3.312211  s :     3.312211
      pz      :     0.964284  p :     2.960972
      px      :     0.997261
      py      :     0.999427
      dz2     :     0.005027  d :     0.039967
      dxz     :     0.005870
      dyz     :     0.005093
      dx2y2   :     0.010062
      dxy     :     0.013916

 12 C s       :     3.254305  s :     3.254305
      pz      :     1.015250  p :     2.959715
      px      :     0.911844
      py      :     1.032621
      dz2     :     0.003423  d :     0.039715
      dxz     :     0.007101
      dyz     :     0.005013
      dx2y2   :     0.012166
      dxy     :     0.012011

 13 C s       :     3.296085  s :     3.296085
      pz      :     0.969209  p :     2.955709
      px      :     1.091175
      py      :     0.895326
      dz2     :     0.004670  d :     0.039834
      dxz     :     0.004067
      dyz     :     0.007085
      dx2y2   :     0.013987
      dxy     :     0.010025

 14 N s       :     3.613232  s :     3.613232
      pz      :     1.195360  p :     3.778262
      px      :     1.414017
      py      :     1.168886
      dz2     :     0.005995  d :     0.046027
      dxz     :     0.007612
      dyz     :     0.008196
      dx2y2   :     0.015350
      dxy     :     0.008874

 15 C s       :     3.012423  s :     3.012423
      pz      :     0.851476  p :     2.315624
      px      :     0.661614
      py      :     0.802534
      dz2     :     0.010024  d :     0.100162
      dxz     :     0.013172
      dyz     :     0.015890
      dx2y2   :     0.031201
      dxy     :     0.029875

 16 O s       :     3.799238  s :     3.799238
      pz      :     1.668795  p :     4.604470
      px      :     1.324431
      py      :     1.611243
      dz2     :     0.005496  d :     0.040318
      dxz     :     0.006269
      dyz     :     0.007088
      dx2y2   :     0.009716
      dxy     :     0.011749

 17 C s       :     3.317499  s :     3.317499
      pz      :     0.974425  p :     2.883299
      px      :     0.955539
      py      :     0.953334
      dz2     :     0.011765  d :     0.053421
      dxz     :     0.009602
      dyz     :     0.009819
      dx2y2   :     0.009403
      dxy     :     0.012832

 18 C s       :     3.312948  s :     3.312948
      pz      :     0.985053  p :     3.014991
      px      :     0.908648
      py      :     1.121291
      dz2     :     0.008319  d :     0.042417
      dxz     :     0.010644
      dyz     :     0.006515
      dx2y2   :     0.011362
      dxy     :     0.005577

 19 C s       :     3.248727  s :     3.248727
      pz      :     0.936369  p :     2.832409
      px      :     0.960586
      py      :     0.935453
      dz2     :     0.012231  d :     0.054209
      dxz     :     0.010937
      dyz     :     0.010306
      dx2y2   :     0.012378
      dxy     :     0.008357

 20 C s       :     3.320563  s :     3.320563
      pz      :     1.146325  p :     3.021095
      px      :     0.938957
      py      :     0.935813
      dz2     :     0.007316  d :     0.043254
      dxz     :     0.009979
      dyz     :     0.008273
      dx2y2   :     0.010127
      dxy     :     0.007559

 21 C s       :     3.276581  s :     3.276581
      pz      :     0.959248  p :     2.903042
      px      :     0.947596
      py      :     0.996198
      dz2     :     0.009906  d :     0.052594
      dxz     :     0.010681
      dyz     :     0.010741
      dx2y2   :     0.011792
      dxy     :     0.009473

 22 C s       :     3.327564  s :     3.327564
      pz      :     0.952457  p :     3.017038
      px      :     1.125726
      py      :     0.938855
      dz2     :     0.008794  d :     0.042578
      dxz     :     0.006500
      dyz     :     0.010639
      dx2y2   :     0.010094
      dxy     :     0.006551

 23 C s       :     2.942337  s :     2.942337
      pz      :     0.817967  p :     2.368250
      px      :     0.785344
      py      :     0.764940
      dz2     :     0.019049  d :     0.122741
      dxz     :     0.021498
      dyz     :     0.020865
      dx2y2   :     0.031492
      dxy     :     0.029838

 24 N s       :     3.550313  s :     3.550313
      pz      :     1.473394  p :     4.037547
      px      :     1.325217
      py      :     1.238936
      dz2     :     0.003730  d :     0.035066
      dxz     :     0.006775
      dyz     :     0.007591
      dx2y2   :     0.007965
      dxy     :     0.009006

 25 C s       :     3.266885  s :     3.266885
      pz      :     1.003211  p :     2.903453
      px      :     0.857439
      py      :     1.042803
      dz2     :     0.008723  d :     0.058071
      dxz     :     0.017127
      dyz     :     0.007480
      dx2y2   :     0.015977
      dxy     :     0.008763

 26 C s       :     3.388997  s :     3.388997
      pz      :     0.912209  p :     3.214907
      px      :     1.148415
      py      :     1.154283
      dz2     :     0.008383  d :     0.036847
      dxz     :     0.005877
      dyz     :     0.008348
      dx2y2   :     0.007970
      dxy     :     0.006268

 27 C s       :     3.383805  s :     3.383805
      pz      :     1.142583  p :     3.223305
      px      :     0.954616
      py      :     1.126106
      dz2     :     0.006853  d :     0.036998
      dxz     :     0.010327
      dyz     :     0.004658
      dx2y2   :     0.010489
      dxy     :     0.004671

 28 C s       :     3.380374  s :     3.380374
      pz      :     1.133325  p :     3.222955
      px      :     1.150371
      py      :     0.939260
      dz2     :     0.007767  d :     0.036834
      dxz     :     0.006299
      dyz     :     0.007412
      dx2y2   :     0.008522
      dxy     :     0.006834

 29 O s       :     3.754038  s :     3.754038
      pz      :     1.555430  p :     4.702848
      px      :     1.428348
      py      :     1.719069
      dz2     :     0.004932  d :     0.027199
      dxz     :     0.006773
      dyz     :     0.003350
      dx2y2   :     0.006739
      dxy     :     0.005405

 30 H s       :     0.763260  s :     0.763260

 31 H s       :     0.752724  s :     0.752724

 32 H s       :     0.763677  s :     0.763677

 33 H s       :     0.759478  s :     0.759478

 34 H s       :     0.753739  s :     0.753739

 35 H s       :     0.739256  s :     0.739256

 36 H s       :     0.761841  s :     0.761841

 37 H s       :     0.774315  s :     0.774315

 38 H s       :     0.767805  s :     0.767805

 39 H s       :     0.769909  s :     0.769909

 40 H s       :     0.769547  s :     0.769547

 41 H s       :     0.769445  s :     0.769445

 42 H s       :     0.614040  s :     0.614040

 43 H s       :     0.754861  s :     0.754861

 44 H s       :     0.756627  s :     0.756627

 45 H s       :     0.757942  s :     0.757942

 46 H s       :     0.731494  s :     0.731494

 47 H s       :     0.737658  s :     0.737658

 48 H s       :     0.731448  s :     0.731448

 49 H s       :     0.738774  s :     0.738774

 50 H s       :     0.739605  s :     0.739605

 51 H s       :     0.741605  s :     0.741605

 52 H s       :     0.743339  s :     0.743339

 53 H s       :     0.739815  s :     0.739815

 54 H s       :     0.749534  s :     0.749534

 55 H s       :     0.761818  s :     0.761818


                     *******************************
                     * LOEWDIN POPULATION ANALYSIS *
                     *******************************

----------------------
LOEWDIN ATOMIC CHARGES
----------------------
   0 C :   -0.106191
   1 C :   -0.102306
   2 C :   -0.109122
   3 C :   -0.142014
   4 C :   -0.122371
   5 C :   -0.143196
   6 C :    0.134135
   7 O :   -0.214239
   8 C :   -0.113475
   9 C :    0.067826
  10 C :   -0.026699
  11 C :   -0.118656
  12 C :   -0.146707
  13 C :   -0.103170
  14 N :   -0.180516
  15 C :    0.139845
  16 O :   -0.064379
  17 C :   -0.101115
  18 C :   -0.200185
  19 C :   -0.100872
  20 C :   -0.205499
  21 C :   -0.118650
  22 C :   -0.195373
  23 C :    0.110711
  24 N :   -0.204053
  25 C :   -0.130103
  26 C :   -0.332179
  27 C :   -0.340406
  28 C :   -0.336870
  29 O :   -0.324732
  30 H :    0.138637
  31 H :    0.141679
  32 H :    0.134411
  33 H :    0.135172
  34 H :    0.142511
  35 H :    0.143971
  36 H :    0.135724
  37 H :    0.131971
  38 H :    0.134294
  39 H :    0.132033
  40 H :    0.133181
  41 H :    0.133418
  42 H :    0.274309
  43 H :    0.139199
  44 H :    0.138946
  45 H :    0.138730
  46 H :    0.160933
  47 H :    0.154201
  48 H :    0.159949
  49 H :    0.155338
  50 H :    0.152136
  51 H :    0.150911
  52 H :    0.150639
  53 H :    0.155628
  54 H :    0.136046
  55 H :    0.126595

-------------------------------
LOEWDIN REDUCED ORBITAL CHARGES
-------------------------------
  0 C s       :     2.891180  s :     2.891180
      pz      :     1.032349  p :     3.124270
      px      :     1.010424
      py      :     1.081496
      dz2     :     0.011920  d :     0.090741
      dxz     :     0.011514
      dyz     :     0.024369
      dx2y2   :     0.020305
      dxy     :     0.022633

  1 C s       :     2.851818  s :     2.851818
      pz      :     1.061141  p :     3.143707
      px      :     1.039996
      py      :     1.042570
      dz2     :     0.020630  d :     0.106782
      dxz     :     0.016489
      dyz     :     0.021028
      dx2y2   :     0.027050
      dxy     :     0.021585

  2 C s       :     2.891535  s :     2.891535
      pz      :     1.030689  p :     3.126514
      px      :     1.001293
      py      :     1.094532
      dz2     :     0.012816  d :     0.091073
      dxz     :     0.011654
      dyz     :     0.025215
      dx2y2   :     0.019472
      dxy     :     0.021916

  3 C s       :     2.892924  s :     2.892924
      pz      :     1.042973  p :     3.158636
      px      :     1.028875
      py      :     1.086787
      dz2     :     0.012299  d :     0.090454
      dxz     :     0.011888
      dyz     :     0.024192
      dx2y2   :     0.021217
      dxy     :     0.020857

  4 C s       :     2.897199  s :     2.897199
      pz      :     1.030237  p :     3.134218
      px      :     1.015201
      py      :     1.088780
      dz2     :     0.019247  d :     0.090954
      dxz     :     0.015792
      dyz     :     0.018243
      dx2y2   :     0.021804
      dxy     :     0.015868

  5 C s       :     2.892704  s :     2.892704
      pz      :     1.042043  p :     3.159865
      px      :     1.031033
      py      :     1.086789
      dz2     :     0.012463  d :     0.090626
      dxz     :     0.011883
      dyz     :     0.024866
      dx2y2   :     0.019808
      dxy     :     0.021606

  6 C s       :     2.847407  s :     2.847407
      pz      :     0.756426  p :     2.789492
      px      :     1.001361
      py      :     1.031705
      dz2     :     0.015933  d :     0.228967
      dxz     :     0.036063
      dyz     :     0.017822
      dx2y2   :     0.069598
      dxy     :     0.089551

  7 O s       :     3.511468  s :     3.511468
      pz      :     1.364694  p :     4.645603
      px      :     1.501980
      py      :     1.778929
      dz2     :     0.006868  d :     0.057168
      dxz     :     0.014528
      dyz     :     0.002583
      dx2y2   :     0.017126
      dxy     :     0.016063

  8 C s       :     2.850702  s :     2.850702
      pz      :     1.041302  p :     3.157084
      px      :     1.050869
      py      :     1.064913
      dz2     :     0.010093  d :     0.105689
      dxz     :     0.016239
      dyz     :     0.010724
      dx2y2   :     0.034322
      dxy     :     0.034311

  9 C s       :     2.816861  s :     2.816861
      pz      :     0.971804  p :     2.937174
      px      :     1.040363
      py      :     0.925006
      dz2     :     0.017080  d :     0.178140
      dxz     :     0.027245
      dyz     :     0.026405
      dx2y2   :     0.043704
      dxy     :     0.063706

 10 C s       :     2.819609  s :     2.819609
      pz      :     1.005306  p :     3.053085
      px      :     0.982096
      py      :     1.065683
      dz2     :     0.013946  d :     0.154004
      dxz     :     0.025012
      dyz     :     0.017337
      dx2y2   :     0.040604
      dxy     :     0.057105

 11 C s       :     2.894200  s :     2.894200
      pz      :     0.978031  p :     3.134514
      px      :     1.088715
      py      :     1.067768
      dz2     :     0.009007  d :     0.089942
      dxz     :     0.012447
      dyz     :     0.010438
      dx2y2   :     0.026224
      dxy     :     0.031826

 12 C s       :     2.889639  s :     2.889639
      pz      :     1.011015  p :     3.166693
      px      :     1.078208
      py      :     1.077469
      dz2     :     0.006206  d :     0.090375
      dxz     :     0.015250
      dyz     :     0.008617
      dx2y2   :     0.030322
      dxy     :     0.029980

 13 C s       :     2.889423  s :     2.889423
      pz      :     0.977872  p :     3.123522
      px      :     1.095036
      py      :     1.050614
      dz2     :     0.008342  d :     0.090225
      dxz     :     0.007269
      dyz     :     0.015794
      dx2y2   :     0.033367
      dxy     :     0.025453

 14 N s       :     3.202591  s :     3.202591
      pz      :     1.202712  p :     3.883488
      px      :     1.416096
      py      :     1.264679
      dz2     :     0.011320  d :     0.094438
      dxz     :     0.012626
      dyz     :     0.015938
      dx2y2   :     0.034572
      dxy     :     0.019980

 15 C s       :     2.827590  s :     2.827590
      pz      :     0.893098  p :     2.809369
      px      :     0.882122
      py      :     1.034149
      dz2     :     0.021034  d :     0.223195
      dxz     :     0.027954
      dyz     :     0.032349
      dx2y2   :     0.070148
      dxy     :     0.071711

 16 O s       :     3.404902  s :     3.404902
      pz      :     1.637881  p :     4.573549
      px      :     1.335756
      py      :     1.599911
      dz2     :     0.010303  d :     0.085928
      dxz     :     0.015224
      dyz     :     0.010931
      dx2y2   :     0.023980
      dxy     :     0.025491

 17 C s       :     2.834506  s :     2.834506
      pz      :     1.051311  p :     3.142291
      px      :     1.044456
      py      :     1.046524
      dz2     :     0.028225  d :     0.124319
      dxz     :     0.020811
      dyz     :     0.021931
      dx2y2   :     0.023631
      dxy     :     0.029720

 18 C s       :     2.903123  s :     2.903123
      pz      :     1.066336  p :     3.209238
      px      :     1.031452
      py      :     1.111450
      dz2     :     0.017930  d :     0.087824
      dxz     :     0.023264
      dyz     :     0.012221
      dx2y2   :     0.022699
      dxy     :     0.011710

 19 C s       :     2.833945  s :     2.833945
      pz      :     1.040570  p :     3.139961
      px      :     1.047601
      py      :     1.051789
      dz2     :     0.029496  d :     0.126965
      dxz     :     0.024573
      dyz     :     0.024146
      dx2y2   :     0.029970
      dxy     :     0.018781

 20 C s       :     2.902331  s :     2.902331
      pz      :     1.110228  p :     3.212616
      px      :     1.048302
      py      :     1.054086
      dz2     :     0.014239  d :     0.090553
      dxz     :     0.018903
      dyz     :     0.015819
      dx2y2   :     0.024156
      dxy     :     0.017435

 21 C s       :     2.843628  s :     2.843628
      pz      :     1.046122  p :     3.152746
      px      :     1.050987
      py      :     1.055637
      dz2     :     0.023738  d :     0.122276
      dxz     :     0.024936
      dyz     :     0.023839
      dx2y2   :     0.029053
      dxy     :     0.020711

 22 C s       :     2.906083  s :     2.906083
      pz      :     1.046059  p :     3.201121
      px      :     1.113048
      py      :     1.042014
      dz2     :     0.018786  d :     0.088168
      dxz     :     0.013595
      dyz     :     0.022984
      dx2y2   :     0.020317
      dxy     :     0.012486

 23 C s       :     2.822327  s :     2.822327
      pz      :     0.905110  p :     2.785828
      px      :     0.931049
      py      :     0.949669
      dz2     :     0.042693  d :     0.281134
      dxz     :     0.049918
      dyz     :     0.046047
      dx2y2   :     0.069161
      dxy     :     0.073316

 24 N s       :     3.098706  s :     3.098706
      pz      :     1.427953  p :     4.021852
      px      :     1.326372
      py      :     1.267528
      dz2     :     0.009112  d :     0.083495
      dxz     :     0.013194
      dyz     :     0.017028
      dx2y2   :     0.021416
      dxy     :     0.022745

 25 C s       :     2.894559  s :     2.894559
      pz      :     1.072055  p :     3.114826
      px      :     0.964628
      py      :     1.078143
      dz2     :     0.017877  d :     0.120719
      dxz     :     0.035883
      dyz     :     0.016328
      dx2y2   :     0.032238
      dxy     :     0.018393

 26 C s       :     2.954918  s :     2.954918
      pz      :     1.028566  p :     3.308292
      px      :     1.139594
      py      :     1.140132
      dz2     :     0.018342  d :     0.068969
      dxz     :     0.011960
      dyz     :     0.015801
      dx2y2   :     0.012794
      dxy     :     0.010072

 27 C s       :     2.949687  s :     2.949687
      pz      :     1.134336  p :     3.321267
      px      :     1.058092
      py      :     1.128839
      dz2     :     0.012282  d :     0.069452
      dxz     :     0.019165
      dyz     :     0.007421
      dx2y2   :     0.020480
      dxy     :     0.010103

 28 C s       :     2.946575  s :     2.946575
      pz      :     1.130753  p :     3.320558
      px      :     1.139161
      py      :     1.050644
      dz2     :     0.013987  d :     0.069738
      dxz     :     0.010119
      dyz     :     0.014774
      dx2y2   :     0.017445
      dxy     :     0.013411

 29 O s       :     3.513690  s :     3.513690
      pz      :     1.569022  p :     4.757301
      px      :     1.478654
      py      :     1.709625
      dz2     :     0.007786  d :     0.053741
      dxz     :     0.015935
      dyz     :     0.005810
      dx2y2   :     0.012455
      dxy     :     0.011754

 30 H s       :     0.861363  s :     0.861363

 31 H s       :     0.858321  s :     0.858321

 32 H s       :     0.865589  s :     0.865589

 33 H s       :     0.864828  s :     0.864828

 34 H s       :     0.857489  s :     0.857489

 35 H s       :     0.856029  s :     0.856029

 36 H s       :     0.864276  s :     0.864276

 37 H s       :     0.868029  s :     0.868029

 38 H s       :     0.865706  s :     0.865706

 39 H s       :     0.867967  s :     0.867967

 40 H s       :     0.866819  s :     0.866819

 41 H s       :     0.866582  s :     0.866582

 42 H s       :     0.725691  s :     0.725691

 43 H s       :     0.860801  s :     0.860801

 44 H s       :     0.861054  s :     0.861054

 45 H s       :     0.861270  s :     0.861270

 46 H s       :     0.839067  s :     0.839067

 47 H s       :     0.845799  s :     0.845799

 48 H s       :     0.840051  s :     0.840051

 49 H s       :     0.844662  s :     0.844662

 50 H s       :     0.847864  s :     0.847864

 51 H s       :     0.849089  s :     0.849089

 52 H s       :     0.849361  s :     0.849361

 53 H s       :     0.844372  s :     0.844372

 54 H s       :     0.863954  s :     0.863954

 55 H s       :     0.873405  s :     0.873405


                      *****************************
                      * MAYER POPULATION ANALYSIS *
                      *****************************

  NA   - Mulliken gross atomic population
  ZA   - Total nuclear charge
  QA   - Mulliken gross atomic charge
  VA   - Mayer's total valence
  BVA  - Mayer's bonded valence
  FA   - Mayer's free valence

  ATOM       NA         ZA         QA         VA         BVA        FA
  0 C      6.2652     6.0000    -0.2652     3.8041     3.8041    -0.0000
  1 C      6.0298     6.0000    -0.0298     3.6063     3.6063    -0.0000
  2 C      6.2751     6.0000    -0.2751     3.7696     3.7696    -0.0000
  3 C      6.2421     6.0000    -0.2421     3.8050     3.8050    -0.0000
  4 C      6.2443     6.0000    -0.2443     3.7819     3.7819    -0.0000
  5 C      6.2423     6.0000    -0.2423     3.7827     3.7827     0.0000
  6 C      5.6350     6.0000     0.3650     3.9410     3.9410    -0.0000
  7 O      8.3716     8.0000    -0.3716     2.2209     2.2209    -0.0000
  8 C      6.1089     6.0000    -0.1089     3.5697     3.5697    -0.0000
  9 C      5.6812     6.0000     0.3188     3.5881     3.5881    -0.0000
 10 C      5.8345     6.0000     0.1655     3.8613     3.8613    -0.0000
 11 C      6.3132     6.0000    -0.3132     3.7639     3.7639     0.0000
 12 C      6.2537     6.0000    -0.2537     3.7972     3.7972     0.0000
 13 C      6.2916     6.0000    -0.2916     3.8329     3.8329    -0.0000
 14 N      7.4375     7.0000    -0.4375     3.0817     3.0817     0.0000
 15 C      5.4282     6.0000     0.5718     3.6358     3.6358    -0.0000
 16 O      8.4440     8.0000    -0.4440     2.2477     2.2477    -0.0000
 17 C      6.2542     6.0000    -0.2542     3.8141     3.8141    -0.0000
 18 C      6.3704     6.0000    -0.3704     3.5980     3.5980    -0.0000
 19 C      6.1353     6.0000    -0.1353     3.8097     3.8097    -0.0000
 20 C      6.3849     6.0000    -0.3849     3.5752     3.5752    -0.0000
 21 C      6.2322     6.0000    -0.2322     3.7441     3.7441    -0.0000
 22 C      6.3872     6.0000    -0.3872     3.5886     3.5886     0.0000
 23 C      5.4333     6.0000     0.5667     3.9744     3.9744    -0.0000
 24 N      7.6229     7.0000    -0.6229     3.0564     3.0564    -0.0000
 25 C      6.2284     6.0000    -0.2284     3.6166     3.6166     0.0000
 26 C      6.6408     6.0000    -0.6408     3.6699     3.6699     0.0000
 27 C      6.6441     6.0000    -0.6441     3.6938     3.6938     0.0000
 28 C      6.6402     6.0000    -0.6402     3.7121     3.7121    -0.0000
 29 O      8.4841     8.0000    -0.4841     2.1398     2.1398    -0.0000
 30 H      0.7633     1.0000     0.2367     0.9063     0.9063    -0.0000
 31 H      0.7527     1.0000     0.2473     0.9108     0.9108    -0.0000
 32 H      0.7637     1.0000     0.2363     0.9113     0.9113     0.0000
 33 H      0.7595     1.0000     0.2405     0.9061     0.9061     0.0000
 34 H      0.7537     1.0000     0.2463     0.9042     0.9042     0.0000
 35 H      0.7393     1.0000     0.2607     0.9027     0.9027     0.0000
 36 H      0.7618     1.0000     0.2382     0.9139     0.9139     0.0000
 37 H      0.7743     1.0000     0.2257     0.9116     0.9116    -0.0000
 38 H      0.7678     1.0000     0.2322     0.9114     0.9114     0.0000
 39 H      0.7699     1.0000     0.2301     0.9133     0.9133    -0.0000
 40 H      0.7695     1.0000     0.2305     0.9125     0.9125     0.0000
 41 H      0.7694     1.0000     0.2306     0.9100     0.9100    -0.0000
 42 H      0.6140     1.0000     0.3860     0.8323     0.8323    -0.0000
 43 H      0.7549     1.0000     0.2451     0.9067     0.9067    -0.0000
 44 H      0.7566     1.0000     0.2434     0.9060     0.9060     0.0000
 45 H      0.7579     1.0000     0.2421     0.9102     0.9102     0.0000
 46 H      0.7315     1.0000     0.2685     0.8963     0.8963     0.0000
 47 H      0.7377     1.0000     0.2623     0.8958     0.8958     0.0000
 48 H      0.7314     1.0000     0.2686     0.9010     0.9010     0.0000
 49 H      0.7388     1.0000     0.2612     0.9094     0.9094    -0.0000
 50 H      0.7396     1.0000     0.2604     0.9062     0.9062     0.0000
 51 H      0.7416     1.0000     0.2584     0.8970     0.8970    -0.0000
 52 H      0.7433     1.0000     0.2567     0.8979     0.8979     0.0000
 53 H      0.7398     1.0000     0.2602     0.9047     0.9047     0.0000
 54 H      0.7495     1.0000     0.2505     0.9054     0.9054     0.0000
 55 H      0.7618     1.0000     0.2382     0.8970     0.8970     0.0000

  Mayer bond orders larger than 0.100000
B(  0-C ,  1-C ) :   1.3553 B(  0-C ,  5-C ) :   1.4377 B(  0-C , 53-H ) :   0.9054 
B(  1-C ,  2-C ) :   1.3494 B(  1-C ,  6-C ) :   0.9527 B(  2-C ,  3-C ) :   1.4411 
B(  2-C , 49-H ) :   0.8982 B(  3-C ,  4-C ) :   1.4142 B(  3-C , 50-H ) :   0.8979 
B(  4-C ,  5-C ) :   1.4018 B(  4-C , 51-H ) :   0.9062 B(  5-C , 52-H ) :   0.9072 
B(  6-C ,  7-O ) :   2.0862 B(  6-C ,  8-C ) :   0.9384 B(  8-C ,  9-C ) :   1.2589 
B(  8-C , 13-C ) :   1.3911 B(  9-C , 10-C ) :   1.2746 B(  9-C , 16-O ) :   1.0439 
B( 10-C , 11-C ) :   1.3228 B( 10-C , 14-N ) :   1.2349 B( 11-C , 12-C ) :   1.4358 
B( 11-C , 46-H ) :   0.9026 B( 12-C , 13-C ) :   1.4204 B( 12-C , 47-H ) :   0.9046 
B( 13-C , 48-H ) :   0.8992 B( 14-N , 15-C ) :   1.7247 B( 15-C , 16-O ) :   1.0369 
B( 15-C , 17-C ) :   0.9203 B( 17-C , 18-C ) :   0.9716 B( 17-C , 22-C ) :   0.9594 
B( 17-C , 26-C ) :   1.0002 B( 18-C , 19-C ) :   0.9726 B( 18-C , 30-H ) :   0.9043 
B( 18-C , 31-H ) :   0.9023 B( 19-C , 20-C ) :   0.9539 B( 19-C , 25-C ) :   0.9610 
B( 19-C , 27-C ) :   1.0009 B( 20-C , 21-C ) :   0.9493 B( 20-C , 32-H ) :   0.9123 
B( 20-C , 33-H ) :   0.9139 B( 21-C , 22-C ) :   0.9628 B( 21-C , 23-C ) :   0.8925 
B( 21-C , 28-C ) :   1.0038 B( 22-C , 34-H ) :   0.9017 B( 22-C , 35-H ) :   0.8970 
B( 23-C , 24-N ) :   1.2157 B( 23-C , 29-O ) :   1.9219 B( 24-N , 25-C ) :   0.9284 
B( 24-N , 42-H ) :   0.8046 B( 25-C , 54-H ) :   0.8937 B( 25-C , 55-H ) :   0.8993 
B( 26-C , 43-H ) :   0.9137 B( 26-C , 44-H ) :   0.9159 B( 26-C , 45-H ) :   0.9119 
B( 27-C , 39-H ) :   0.9204 B( 27-C , 40-H ) :   0.9210 B( 27-C , 41-H ) :   0.9210 
B( 28-C , 36-H ) :   0.9154 B( 28-C , 37-H ) :   0.9188 B( 28-C , 38-H ) :   0.9244 


-------
TIMINGS
-------

Total SCF time: 0 days 0 hours 4 min 29 sec 

Total time                  ....     269.210 sec
Sum of individual times     ....     269.208 sec  (100.0%)

SCF preparation             ....       1.216 sec  (  0.5%)
Fock matrix formation       ....     265.300 sec  ( 98.5%)
  Startup                   ....       0.075 sec  (  0.0% of F)
  Exchange formation        ....     224.316 sec  ( 84.6% of F)
  Split-RI-J                ....      15.058 sec  (  5.7% of F)
  XC integration            ....       7.417 sec  (  2.8% of F)
    XC Preparation          ....       0.000 sec  (  0.0% of XC)
    Basis function eval.    ....       1.917 sec  ( 25.8% of XC)
    Density eval.           ....       2.145 sec  ( 28.9% of XC)
    XC-Functional eval.     ....       0.186 sec  (  2.5% of XC)
    XC-Potential eval.      ....       2.026 sec  ( 27.3% of XC)
  CPCM terms                ....      18.198 sec  (  6.9% of F)
Diagonalization             ....       0.000 sec  (  0.0%)
Density matrix formation    ....       0.247 sec  (  0.1%)
Total Energy calculation    ....       0.138 sec  (  0.1%)
Population analysis         ....       0.093 sec  (  0.0%)
Orbital Transformation      ....       0.194 sec  (  0.1%)
Orbital Orthonormalization  ....       0.000 sec  (  0.0%)
DIIS solution               ....       1.537 sec  (  0.6%)
SOSCF solution              ....       0.465 sec  (  0.2%)
Finished LeanSCF after 269.6 sec

Maximum memory used throughout the entire LEANSCF-calculation: 64.3 MB


           ************************************************************
           *        Program running with 8 parallel MPI-processes     *
           *              working on a common directory               *
           ************************************************************

------------------------------------------------------------------------------
                         ORCA PROPERTY INTEGRAL CALCULATIONS
------------------------------------------------------------------------------

GBWName                                   ... orca.gbw
Number of atoms                           ...     56
Number of basis functions                 ...    502
Max core memory                           ...   1000 MB

Dipole integrals                          ... YES
Quadrupole integrals                      ...  NO
Linear momentum integrals                 ... YES
Angular momentum integrals                ... YES
Higher moments length integrals           ...  NO
Higher moments velocity integrals         ...  NO
Kinetic energy integrals                  ...  NO
GIAO right hand sides                     ...  NO
GIAO dipole derivative integrals          ...  NO
SOC integrals                             ...  NO
EPR diamagnetic integrals (GIAO)          ...  NO
EPR gauge integrals                       ...  NO
Field gradient integrals                  ...  NO (   0 nuclei)
Spin-dipole/Fermi contact integrals       ...  NO (   0 nuclei)
Contact density integrals                 ...  NO (   0 nuclei)
Nucleus-orbit integrals                   ...  NO (   0 nuclei)
Geometric perturbations                   ...  NO (  56 nuclei)

Choice of electric origin   ... Center of mass
Position of electric origin ... (  0.0000,  0.0000,  0.0000) 
Choice of magnetic origin   ... GIAO
Position of magnetic origin ... (  0.0000,  0.0000,  0.0000) 

Calculating integrals                     ... Electric Dipole (Length)     done (  0.0 sec)
Calculating integrals                     ... Linear Momentum              done (  0.1 sec)
Calculating integrals                     ... Angular Momentum  (ElOri)    done (  0.1 sec)

Property integrals calculated in   0.2 sec

Maximum memory used throughout the entire PROPINT-calculation: 40.5 MB


           ************************************************************
           *        Program running with 8 parallel MPI-processes     *
           *              working on a common directory               *
           ************************************************************
------------------------------------------------------------------------------
                        ORCA TD-DFT/TDA CALCULATION
------------------------------------------------------------------------------

Input orbitals are from        ... orca.gbw
CI-vector output               ... orca.cis
Solver                         ... FN-2001
Tamm-Dancoff approximation     ... operative
CIS-Integral strategy          ... AO-integrals
Integral handling              ... AO integral Direct
Max. core memory used          ... 1000 MB
Reference state                ... RHF
Generation of triplets         ... on
Follow IRoot                   ... off
Number of operators            ... 1
Orbital ranges used for CIS calculation:
 Operator 0:  Orbitals  30...106  to 107...501
XAS localization array:
 Operator 0:  Orbitals  -1... -1

-------------------
XC-INTEGRATION GRID
-------------------

General Integration Accuracy     IntAcc      ... 3.467
Radial Grid Type                 RadialGrid  ... OptM3 with GC (2021)
Angular Grid (max. ang.)         AngularGrid ... 1 (Lebedev-50)
Angular grid pruning method      GridPruning ... 4 (adaptive)
Weight generation scheme         WeightScheme... mBecke (2022)
Basis function cutoff            BFCut       ... 1.0000e-10
Integration weight cutoff        WCut        ... 1.0000e-14
Partially contracted basis set               ... off
Rotationally invariant grid construction     ... off
Angular grids for H and He will be reduced by one unit

Total number of grid points                  ...    37297
Total number of batches                      ...      614
Average number of points per batch           ...       60
Average number of grid points per atom       ...      666

---------------
TD-DFT XC SETUP
---------------

DFT calculation                         ... on
Name of the grid file                   ... orca.grid_cis.tmp
RI-approximation                        ... on
Aux-basis dimension                     ... 0
Exchange functional (TD-DFT)            ... PBE
   PBE kappa parameter  XKappa (TD-DFT) ...  1.024500
   PBE mue parameter   XMuePBE (TD-DFT) ...  0.123457
Correlation functional (TD-DFT)         ... PBE
   PBE beta parameter CBetaPBE (TD-DFT) ...  0.030000
 LDA part of GGA corr.  LDAOpt (TD-DFT) ... PW91-LDA
Hybrid DFT                              ... on
   Exchange mixing (TD-DFT)             ...  0.420
   GGA exch. scaling (TD-DFT)           ...  0.580
   GGA corr. scaling (TD-DFT)           ...  1.000

Building densities             ... done
Calculating rho(r) on the grid ... done
Building xc-kernel on the grid ... done
                    *** TD-DFT CALCULATION INITIALIZED ***

---------------------------------
    LR-CPCM (non-equilibrium)
---------------------------------

Setting up LR-CPCM             ... done

------------------------
DAVIDSON-DIAGONALIZATION
------------------------

Dimension of the eigenvalue problem            ...  30415
Number of roots to be determined               ...      5
Maximum size of the expansion space            ...     50
Maximum number of iterations                   ...    100
Convergence tolerance for the residual         ...    1.000e-06
Convergence tolerance for the energies         ...    1.000e-06
Orthogonality tolerance                        ...    1.000e-14
Level Shift                                    ...    0.000e+00
Constructing the preconditioner                ... o.k.
Building the initial guess                     ... o.k.
Number of trial vectors determined             ...     50


                       ****Iteration    0****
   Time for iteration     :  TOTAL=182.1 TRAFO=0.2 RIJ=2.4 ONX=168.1 XC=3.3
   Size of expansion space: 15
   Lowest Energy          :     0.169567926395
   Maximum Energy change  :     0.204006770929 (vector 4)
   Maximum residual norm  :     0.008141638314

                       ****Iteration    1****
   Time for iteration     :  TOTAL=67.4 TRAFO=0.1 RIJ=1.8 ONX=59.8 XC=1.1
   Size of expansion space: 20
   Lowest Energy          :     0.153037038507
   Maximum Energy change  :     0.016530887888 (vector 0)
   Maximum residual norm  :     0.001602303315

                       ****Iteration    2****
   Time for iteration     :  TOTAL=61.1 TRAFO=0.1 RIJ=1.9 ONX=52.8 XC=1.3
   Size of expansion space: 25
   Lowest Energy          :     0.151406489185
   Maximum Energy change  :     0.002226825916 (vector 3)
   Maximum residual norm  :     0.000363052549

                       ****Iteration    3****
   Time for iteration     :  TOTAL=68.0 TRAFO=0.1 RIJ=1.8 ONX=60.4 XC=1.1
   Size of expansion space: 30
   Lowest Energy          :     0.151161353005
   Maximum Energy change  :     0.001460771038 (vector 4)
   Maximum residual norm  :     0.000136171115

                       ****Iteration    4****
   Time for iteration     :  TOTAL=67.5 TRAFO=0.1 RIJ=2.1 ONX=58.0 XC=1.7
   Size of expansion space: 35
   Lowest Energy          :     0.151142145325
   Maximum Energy change  :     0.000186941471 (vector 4)
   Maximum residual norm  :     0.000019785086

                       ****Iteration    5****
   Time for iteration     :  TOTAL=62.6 TRAFO=0.1 RIJ=1.8 ONX=54.6 XC=1.2
   Size of expansion space: 40
   Lowest Energy          :     0.151139932690
   Maximum Energy change  :     0.000039906932 (vector 4)
   Maximum residual norm  :     0.000001881943

                       ****Iteration    6****
   Time for iteration     :  TOTAL=65.3 TRAFO=0.1 RIJ=1.8 ONX=57.9 XC=1.0
   Size of expansion space: 45
   Lowest Energy          :     0.151139690176
   Maximum Energy change  :     0.000003511600 (vector 4)
   Maximum residual norm  :     0.000000406833

      *** CONVERGENCE OF RESIDUAL NORM REACHED ***

Storing the converged CI vectors               ... orca.cis1

                 *** DAVIDSON DONE ***

Total time for solving the CIS problem:   574.572sec

------------------------------------
TD-DFT/TDA EXCITED STATES (SINGLETS)
------------------------------------

the weight of the individual excitations are printed if larger than 1.0e-02

STATE  1:  E=   0.151140 au      4.113 eV    33171.3 cm**-1 <S**2> =   0.000000 Mult 1
    97a -> 107a  :     0.015749 (c=  0.12549518)
   100a -> 107a  :     0.672851 (c= -0.82027521)
   100a -> 108a  :     0.014080 (c=  0.11865794)
   100a -> 111a  :     0.015588 (c= -0.12485262)
   100a -> 113a  :     0.030971 (c= -0.17598607)
   102a -> 107a  :     0.029694 (c= -0.17231992)
   103a -> 107a  :     0.017654 (c=  0.13286920)
   104a -> 107a  :     0.060677 (c= -0.24632677)
   105a -> 107a  :     0.012296 (c= -0.11088854)
   106a -> 107a  :     0.061665 (c= -0.24832498)

STATE  2:  E=   0.172680 au      4.699 eV    37898.8 cm**-1 <S**2> =   0.000000 Mult 1
   100a -> 107a  :     0.026475 (c= -0.16271147)
   103a -> 110a  :     0.011944 (c=  0.10929062)
   104a -> 107a  :     0.105013 (c= -0.32405678)
   104a -> 110a  :     0.014759 (c=  0.12148723)
   105a -> 107a  :     0.022913 (c=  0.15137188)
   106a -> 107a  :     0.746060 (c=  0.86374752)
   106a -> 110a  :     0.021513 (c=  0.14667477)

STATE  3:  E=   0.184501 au      5.021 eV    40493.3 cm**-1 <S**2> =   0.000000 Mult 1
   100a -> 107a  :     0.013021 (c=  0.11410970)
   101a -> 107a  :     0.018456 (c=  0.13585449)
   102a -> 107a  :     0.166062 (c=  0.40750692)
   102a -> 109a  :     0.014251 (c=  0.11937683)
   103a -> 107a  :     0.230408 (c= -0.48000810)
   103a -> 109a  :     0.017419 (c= -0.13197927)
   104a -> 107a  :     0.395684 (c= -0.62903454)
   105a -> 107a  :     0.044839 (c= -0.21175297)
   106a -> 107a  :     0.034628 (c= -0.18608707)

STATE  4:  E=   0.186427 au      5.073 eV    40916.0 cm**-1 <S**2> =   0.000000 Mult 1
   100a -> 107a  :     0.016134 (c= -0.12701937)
   101a -> 107a  :     0.166535 (c= -0.40808734)
   102a -> 107a  :     0.032581 (c= -0.18050268)
   102a -> 109a  :     0.033733 (c= -0.18366418)
   103a -> 107a  :     0.373499 (c= -0.61114554)
   103a -> 109a  :     0.032639 (c=  0.18066150)
   104a -> 108a  :     0.015564 (c= -0.12475684)
   105a -> 107a  :     0.251376 (c=  0.50137399)
   106a -> 107a  :     0.028257 (c= -0.16809881)

STATE  5:  E=   0.197228 au      5.367 eV    43286.5 cm**-1 <S**2> =   0.000000 Mult 1
   100a -> 107a  :     0.114849 (c= -0.33889345)
   102a -> 107a  :     0.217582 (c=  0.46645634)
   103a -> 107a  :     0.146205 (c= -0.38236781)
   104a -> 107a  :     0.290962 (c=  0.53940896)
   105a -> 107a  :     0.079173 (c= -0.28137711)
   106a -> 107a  :     0.060883 (c=  0.24674393)
   106a -> 110a  :     0.033024 (c= -0.18172554)


                  ********************************
                  * Entering triplet calculation *
                  ********************************

------------------------
DAVIDSON-DIAGONALIZATION
------------------------

Dimension of the eigenvalue problem            ...  30415
Number of roots to be determined               ...      5
Maximum size of the expansion space            ...     50
Maximum number of iterations                   ...    100
Convergence tolerance for the residual         ...    1.000e-06
Convergence tolerance for the energies         ...    1.000e-06
Orthogonality tolerance                        ...    1.000e-14
Level Shift                                    ...    0.000e+00
Constructing the preconditioner                ... o.k.
Building the initial guess                     ... o.k.
Number of trial vectors determined             ...     50


                       ****Iteration    0****
   Time for iteration     :  TOTAL=178.6 TRAFO=0.2 RIJ=0.0 ONX=175.4 XC=3.0
   Size of expansion space: 15
   Lowest Energy          :     0.138149028703
   Maximum Energy change  :     0.171368443388 (vector 4)
   Maximum residual norm  :     0.003678993812

                       ****Iteration    1****
   Time for iteration     :  TOTAL=52.8 TRAFO=0.1 RIJ=0.0 ONX=51.7 XC=1.1
   Size of expansion space: 20
   Lowest Energy          :     0.124541543792
   Maximum Energy change  :     0.014270267350 (vector 3)
   Maximum residual norm  :     0.000422653520

                       ****Iteration    2****
   Time for iteration     :  TOTAL=54.1 TRAFO=0.0 ONX=53.0 XC=1.1
   Size of expansion space: 25
   Lowest Energy          :     0.123446484799
   Maximum Energy change  :     0.002877278298 (vector 2)
   Maximum residual norm  :     0.000150414008

                       ****Iteration    3****
   Time for iteration     :  TOTAL=60.6 TRAFO=0.1 RIJ=0.0 ONX=59.3 XC=1.3
   Size of expansion space: 30
   Lowest Energy          :     0.123316628503
   Maximum Energy change  :     0.000717761446 (vector 2)
   Maximum residual norm  :     0.000046647818

                       ****Iteration    4****
   Time for iteration     :  TOTAL=58.0 TRAFO=0.1 RIJ=0.0 ONX=56.9 XC=1.1
   Size of expansion space: 35
   Lowest Energy          :     0.123306405655
   Maximum Energy change  :     0.000093598363 (vector 2)
   Maximum residual norm  :     0.000003718517

                       ****Iteration    5****
   Time for iteration     :  TOTAL=58.9 TRAFO=0.1 ONX=57.6 XC=1.2
   Size of expansion space: 40
   Lowest Energy          :     0.123305483161
   Maximum Energy change  :     0.000015115627 (vector 2)
   Maximum residual norm  :     0.000000960301

      *** CONVERGENCE OF RESIDUAL NORM REACHED ***

Storing the converged CI vectors               ... orca.cis3

                 *** DAVIDSON DONE ***

------------------------------------
TD-DFT/TDA EXCITED STATES (TRIPLETS)
------------------------------------

the weight of the individual excitations are printed if larger than 1.0e-02

STATE  6:  E=   0.123305 au      3.355 eV    27062.4 cm**-1 <S**2> =   2.000000 Mult 3
   100a -> 107a  :     0.144727 (c=  0.38042974)
   100a -> 113a  :     0.013709 (c=  0.11708461)
   102a -> 107a  :     0.118780 (c=  0.34464443)
   103a -> 108a  :     0.032240 (c=  0.17955479)
   104a -> 107a  :     0.165763 (c=  0.40714000)
   105a -> 107a  :     0.021568 (c=  0.14685954)
   106a -> 107a  :     0.337578 (c=  0.58101501)
   106a -> 108a  :     0.057946 (c=  0.24071962)

STATE  7:  E=   0.134178 au      3.651 eV    29448.6 cm**-1 <S**2> =   2.000000 Mult 3
   100a -> 107a  :     0.234517 (c=  0.48427000)
   100a -> 113a  :     0.016136 (c=  0.12702829)
   101a -> 107a  :     0.014617 (c= -0.12090107)
   102a -> 107a  :     0.041791 (c=  0.20442870)
   102a -> 108a  :     0.034093 (c= -0.18464280)
   103a -> 107a  :     0.201902 (c= -0.44933468)
   104a -> 107a  :     0.010955 (c=  0.10466684)
   104a -> 108a  :     0.015091 (c= -0.12284394)
   104a -> 110a  :     0.011216 (c= -0.10590354)
   106a -> 107a  :     0.173652 (c= -0.41671582)
   106a -> 108a  :     0.108797 (c= -0.32984442)

STATE  8:  E=   0.140712 au      3.829 eV    30882.8 cm**-1 <S**2> =   2.000000 Mult 3
   100a -> 107a  :     0.357795 (c= -0.59816008)
   100a -> 108a  :     0.016760 (c=  0.12946102)
   100a -> 113a  :     0.010291 (c= -0.10144391)
   101a -> 107a  :     0.012418 (c=  0.11143620)
   101a -> 109a  :     0.029590 (c= -0.17201615)
   102a -> 107a  :     0.160979 (c=  0.40122135)
   102a -> 108a  :     0.061423 (c= -0.24783614)
   102a -> 109a  :     0.020415 (c= -0.14288250)
   103a -> 107a  :     0.063455 (c= -0.25190316)
   103a -> 108a  :     0.072728 (c=  0.26968083)
   103a -> 110a  :     0.013930 (c=  0.11802391)
   104a -> 107a  :     0.021526 (c=  0.14671880)
   104a -> 109a  :     0.028153 (c=  0.16778712)
   105a -> 109a  :     0.020840 (c=  0.14436126)

STATE  9:  E=   0.146225 au      3.979 eV    32092.7 cm**-1 <S**2> =   2.000000 Mult 3
   101a -> 107a  :     0.021842 (c=  0.14779192)
   102a -> 108a  :     0.013550 (c=  0.11640360)
   103a -> 107a  :     0.184334 (c=  0.42934132)
   104a -> 107a  :     0.366785 (c=  0.60562751)
   104a -> 108a  :     0.057839 (c=  0.24049815)
   104a -> 110a  :     0.035682 (c=  0.18889729)
   105a -> 107a  :     0.039495 (c= -0.19873258)
   106a -> 107a  :     0.178616 (c= -0.42262960)
   106a -> 108a  :     0.029010 (c= -0.17032222)

STATE 10:  E=   0.158406 au      4.310 eV    34766.0 cm**-1 <S**2> =   2.000000 Mult 3
   100a -> 107a  :     0.031777 (c=  0.17826114)
   101a -> 107a  :     0.173979 (c=  0.41710768)
   101a -> 108a  :     0.061344 (c= -0.24767729)
   102a -> 107a  :     0.150565 (c=  0.38802754)
   102a -> 108a  :     0.041649 (c= -0.20408138)
   102a -> 109a  :     0.010402 (c= -0.10199109)
   103a -> 107a  :     0.025856 (c=  0.16079908)
   103a -> 108a  :     0.012251 (c= -0.11068413)
   103a -> 109a  :     0.014602 (c=  0.12083675)
   104a -> 107a  :     0.160938 (c= -0.40117121)
   104a -> 108a  :     0.052044 (c=  0.22813160)
   105a -> 107a  :     0.156018 (c= -0.39499138)
   105a -> 108a  :     0.045164 (c=  0.21251715)


------------------------------------------
NATURAL TRANSITION ORBITALS FOR STATE    1
------------------------------------------

Making the (pseudo)densities                       ... done
Solving eigenvalue problem for the occupied space  ... done
Solving eigenvalue problem for the virtual space   ... done
Natural Transition Orbitals were saved in orca.s1.nto
Threshold for printing occupation numbers 0.001000

 E=   0.151140 au      4.113 eV    33171.3 cm**-1
   106a -> 107a  : n=  0.99343418
   105a -> 108a  : n=  0.00323897
   104a -> 109a  : n=  0.00136307


------------------------------------------
NATURAL TRANSITION ORBITALS FOR STATE    2
------------------------------------------

Making the (pseudo)densities                       ... done
Solving eigenvalue problem for the occupied space  ... done
Solving eigenvalue problem for the virtual space   ... done
Natural Transition Orbitals were saved in orca.s2.nto
Threshold for printing occupation numbers 0.001000

 E=   0.172680 au      4.699 eV    37898.8 cm**-1
   106a -> 107a  : n=  0.92580393
   105a -> 108a  : n=  0.06504037
   104a -> 109a  : n=  0.00326549
   103a -> 110a  : n=  0.00104662


------------------------------------------
NATURAL TRANSITION ORBITALS FOR STATE    3
------------------------------------------

Making the (pseudo)densities                       ... done
Solving eigenvalue problem for the occupied space  ... done
Solving eigenvalue problem for the virtual space   ... done
Natural Transition Orbitals were saved in orca.s3.nto
Threshold for printing occupation numbers 0.001000

 E=   0.184501 au      5.021 eV    40493.3 cm**-1
   106a -> 107a  : n=  0.92725575
   105a -> 108a  : n=  0.03622309
   104a -> 109a  : n=  0.01871137
   103a -> 110a  : n=  0.01063323
   102a -> 111a  : n=  0.00134919


------------------------------------------
NATURAL TRANSITION ORBITALS FOR STATE    4
------------------------------------------

Making the (pseudo)densities                       ... done
Solving eigenvalue problem for the occupied space  ... done
Solving eigenvalue problem for the virtual space   ... done
Natural Transition Orbitals were saved in orca.s4.nto
Threshold for printing occupation numbers 0.001000

 E=   0.186427 au      5.073 eV    40916.0 cm**-1
   106a -> 107a  : n=  0.90233888
   105a -> 108a  : n=  0.06583495
   104a -> 109a  : n=  0.01662091
   103a -> 110a  : n=  0.00965577
   102a -> 111a  : n=  0.00102895


------------------------------------------
NATURAL TRANSITION ORBITALS FOR STATE    5
------------------------------------------

Making the (pseudo)densities                       ... done
Solving eigenvalue problem for the occupied space  ... done
Solving eigenvalue problem for the virtual space   ... done
Natural Transition Orbitals were saved in orca.s5.nto
Threshold for printing occupation numbers 0.001000

 E=   0.197228 au      5.367 eV    43286.5 cm**-1
   106a -> 107a  : n=  0.92414892
   105a -> 108a  : n=  0.04193639
   104a -> 109a  : n=  0.01436242
   103a -> 110a  : n=  0.00846724
   102a -> 111a  : n=  0.00274603
   101a -> 112a  : n=  0.00156027
   100a -> 113a  : n=  0.00105192


-----------------------------
TD-DFT/TDA-EXCITATION SPECTRA
-----------------------------

Center of mass = (  0.0000,  0.0000,  0.0000)
Generating CIS transition densities           ... done

----------------------------------------------------------------------------------------------------
                     ABSORPTION SPECTRUM VIA TRANSITION ELECTRIC DIPOLE MOMENTS    
----------------------------------------------------------------------------------------------------
     Transition      Energy     Energy  Wavelength fosc(D2)      D2        DX        DY        DZ   
                      (eV)      (cm-1)    (nm)                 (au**2)    (au)      (au)      (au)  
----------------------------------------------------------------------------------------------------
  0-1A  ->  1-3A    3.355313   27062.4   369.5   0.000000000   0.00000   0.00000   0.00000   0.00000
  0-1A  ->  2-3A    3.651166   29448.6   339.6   0.000000000   0.00000   0.00000   0.00000   0.00000
  0-1A  ->  3-3A    3.828979   30882.8   323.8   0.000000000   0.00000   0.00000   0.00000   0.00000
  0-1A  ->  4-3A    3.978985   32092.7   311.6   0.000000000   0.00000   0.00000   0.00000   0.00000
  0-1A  ->  1-1A    4.112720   33171.3   301.5   0.001060876   0.01053  -0.06760   0.05979   0.04883
  0-1A  ->  5-3A    4.310440   34766.0   287.6   0.000000000   0.00000   0.00000   0.00000   0.00000
  0-1A  ->  2-1A    4.698855   37898.8   263.9   0.135259261   1.17494  -0.67453  -0.77242  -0.35117
  0-1A  ->  3-1A    5.020535   40493.3   247.0   0.232579190   1.89087  -0.40155   1.31103  -0.10413
  0-1A  ->  4-1A    5.072943   40916.0   244.4   0.232334113   1.86937  -0.77098   1.07245   0.35327
  0-1A  ->  5-1A    5.366840   43286.5   231.0   0.065505386   0.49820   0.45281   0.53098  -0.10596

----------------------------------------------------------------------------------------------------
                     ABSORPTION SPECTRUM VIA TRANSITION VELOCITY DIPOLE MOMENTS    
----------------------------------------------------------------------------------------------------
     Transition      Energy     Energy  Wavelength fosc(P2)      P2        PX        PY        PZ   
                      (eV)      (cm-1)    (nm)                 (au**2)    (au)      (au)      (au)  
----------------------------------------------------------------------------------------------------
  0-1A  ->  1-3A    3.355313   27062.4   369.5   0.000000000   0.00000   0.00000   0.00000   0.00000
  0-1A  ->  2-3A    3.651166   29448.6   339.6   0.000000000   0.00000   0.00000   0.00000   0.00000
  0-1A  ->  3-3A    3.828979   30882.8   323.8   0.000000000   0.00000   0.00000   0.00000   0.00000
  0-1A  ->  4-3A    3.978985   32092.7   311.6   0.000000000   0.00000   0.00000   0.00000   0.00000
  0-1A  ->  1-1A    4.112720   33171.3   301.5   0.000901342   0.00020  -0.01156  -0.00841   0.00025
  0-1A  ->  5-3A    4.310440   34766.0   287.6   0.000000000   0.00000   0.00000   0.00000   0.00000
  0-1A  ->  2-1A    4.698855   37898.8   263.9   0.030364268   0.00786   0.06679   0.05733   0.01080
  0-1A  ->  3-1A    5.020535   40493.3   247.0   0.064416859   0.01783   0.05558  -0.12084  -0.01167
  0-1A  ->  4-1A    5.072943   40916.0   244.4   0.054725308   0.01530   0.06921  -0.10251  -0.00242
  0-1A  ->  5-1A    5.366840   43286.5   231.0   0.007632117   0.00226   0.00879  -0.04646  -0.00472

------------------------------------------------------------------------------------------
                     CD SPECTRUM VIA TRANSITION ELECTRIC DIPOLE MOMENTS    
------------------------------------------------------------------------------------------
     Transition      Energy     Energy  Wavelength    R        MX        MY        MZ   
                      (eV)      (cm-1)    (nm)   (1e40*cgs)   (au)      (au)      (au)  
------------------------------------------------------------------------------------------
  0-1A  ->  1-3A    3.355313   27062.4   369.5   -0.00000   0.00000   0.00000   0.00000
  0-1A  ->  2-3A    3.651166   29448.6   339.6   -0.00000   0.00000   0.00000   0.00000
  0-1A  ->  3-3A    3.828979   30882.8   323.8   -0.00000   0.00000   0.00000   0.00000
  0-1A  ->  4-3A    3.978985   32092.7   311.6   -0.00000   0.00000   0.00000   0.00000
  0-1A  ->  1-1A    4.112720   33171.3   301.5   10.51644   0.35538   0.10973  -0.09922
  0-1A  ->  5-3A    4.310440   34766.0   287.6   -0.00000   0.00000   0.00000   0.00000
  0-1A  ->  2-1A    4.698855   37898.8   263.9   37.41530  -0.02945   0.05679   0.15764
  0-1A  ->  3-1A    5.020535   40493.3   247.0   29.89274   0.03530   0.03021   0.85312
  0-1A  ->  4-1A    5.072943   40916.0   244.4  -70.50488  -0.03797  -0.03658   0.45149
  0-1A  ->  5-1A    5.366840   43286.5   231.0    3.21507  -0.00709   0.05109   0.29008

------------------------------------------------------------------------------------------
                     CD SPECTRUM VIA TRANSITION VELOCITY DIPOLE MOMENTS    
------------------------------------------------------------------------------------------
     Transition      Energy     Energy  Wavelength    R        MX        MY        MZ   
                      (eV)      (cm-1)    (nm)   (1e40*cgs)   (au)      (au)      (au)  
------------------------------------------------------------------------------------------
  0-1A  ->  1-3A    3.355313   27062.4   369.5    0.00000   0.00000   0.00000   0.00000
  0-1A  ->  2-3A    3.651166   29448.6   339.6    0.00000   0.00000   0.00000   0.00000
  0-1A  ->  3-3A    3.828979   30882.8   323.8    0.00000   0.00000   0.00000   0.00000
  0-1A  ->  4-3A    3.978985   32092.7   311.6    0.00000   0.00000   0.00000   0.00000
  0-1A  ->  1-1A    4.112720   33171.3   301.5  -15.76677   0.35538   0.10973  -0.09922
  0-1A  ->  5-3A    4.310440   34766.0   287.6    0.00000   0.00000   0.00000   0.00000
  0-1A  ->  2-1A    4.698855   37898.8   263.9    8.16554  -0.02945   0.05679   0.15764
  0-1A  ->  3-1A    5.020535   40493.3   247.0  -29.74578   0.03530   0.03021   0.85312
  0-1A  ->  4-1A    5.072943   40916.0   244.4    0.07603  -0.03797  -0.03658   0.45149
  0-1A  ->  5-1A    5.366840   43286.5   231.0   -9.09652  -0.00709   0.05109   0.29008

Total run time:     1039.044 sec

           *** ORCA-CIS/TD-DFT FINISHED WITHOUT ERROR ***
-----------------------
CIS/TD-DFT TOTAL ENERGY
-----------------------

    E(SCF)  =  -1300.821884016 Eh
    DE(CIS) =      0.151139690 Eh (Root  1)
    ----------------------------- ---------
    E(tot)  =  -1300.670744326 Eh


Maximum memory used throughout the entire CIS-calculation: 122.9 MB
=> NOW LEAVING ORCA_CIS


-------------------------------------------------------------------------------
                          DFT DISPERSION CORRECTION                            
                                                                               
                              DFTD3 V3.1  Rev 1                                
                          USING Becke-Johnson damping                          
-------------------------------------------------------------------------------
The PBEh-3c composite method is recognized
Using three-body term ABC
Active option DFTDOPT                   ...         4   

molecular C6(AA) [au] = 32595.808674 


            DFT-D V3
 parameters
 s6 scaling factor         :     1.0000 
 a1 scaling factor         :     0.4860 
 s8 scaling factor         :     0.0000 
 a2 scaling factor         :     4.5000 
 Damping factor alpha9(ATM):    16.0000 
 ad hoc parameters k1-k3   :    16.0000     1.3333    -4.0000 

 Edisp/kcal,au: -30.377526088409  -0.048409664083 
 E6   /kcal   : -30.999445696 
 E8   /kcal   :  -0.000000000 
 E6(ABC)      :   0.621919608 
 % E8         :   0.000000000 
 % E6(ABC)    :  -2.047301699 

-------------------------   ----------------
Dispersion correction           -0.048409664
-------------------------   ----------------

------------------   -----------------
gCP correction             0.098966265
------------------   -----------------

-------------------------   --------------------
FINAL SINGLE POINT ENERGY     -1300.620187724986
-------------------------   --------------------

MakePlots. Basename = [orca]

---------------
PLOT GENERATION
---------------
choosing x-range =   -15.906819 ..    18.195332
choosing y-range =   -16.174072 ..    15.759323
choosing z-range =   -11.736801 ..    13.493915


           ************************************************************
           *        Program running with 8 parallel MPI-processes     *
           *              working on a common directory               *
           ************************************************************

GBW-File       ... orca.gbw
PlotType       ... DENSITY-PLOT
ElDens File    ... orca.scfp
Output file    ... Eldens.cube
Format         ... Gaussian-Cube
Resolution     ... 200 200 200
Boundaries     ...   -15.906819    18.195332 (x direction)
                     -16.174072    15.759323 (y direction)
                     -11.736801    13.493915 (z direction)
Entering PlotGrid3d with Plottype =2
choosing x-range =   -15.906819 ..    18.195332
choosing y-range =   -16.174072 ..    15.759323
choosing z-range =   -11.736801 ..    13.493915


           ************************************************************
           *        Program running with 8 parallel MPI-processes     *
           *              working on a common directory               *
           ************************************************************
Waning (ORCA_PLOT): Did not find orca.scfr - will try to calculate it

GBW-File       ... orca.gbw
PlotType       ... SPIN-DENSITY-PLOT
SpinDens File  ... orca.scfr
Output file    ... Sdens.cube
Format         ... Gaussian-Cube
Resolution     ... 200 200 200
Boundaries     ...   -15.906819    18.195332 (x direction)
                     -16.174072    15.759323 (y direction)
                     -11.736801    13.493915 (z direction)
Entering PlotGrid3d with Plottype =3

ORCA finished by error termination in PLOT
Calling Command: mpirun -np 8  /mnt/group-bin/orca_6_0_0_shared_openmpi416/orca_plot_mpi orca.gbw orca.plot.tmp orca 
  .... trying to continue anyways


           ************************************************************
           *        Program running with 8 parallel MPI-processes     *
           *              working on a common directory               *
           ************************************************************

------------------------------------------------------------------------------
                              ORCA PROPERTY CALCULATIONS
------------------------------------------------------------------------------

GBWName                                 ... orca.gbw
Number of atoms                         ...     56
Number of basis functions               ...    502
Max core memory                         ...   1000 MB

Electric properties:
Dipole moment                           ... YES
Quadrupole moment                       ...  NO
Static polarizability (Dipole/Dipole)   ...  NO
Static polarizability (Dipole/Quad.)    ...  NO
Static polarizability (Quad./Quad.)     ...  NO
Static polarizability (Velocity)        ...  NO

Atomic electric properties:
Dipole moment                           ...  NO
Quadrupole moment                       ...  NO
Static polarizability                   ...  NO

Choice of electric origin               ... Center of mass
Position of electric origin             ...     0.000022     0.000003     0.000004

General magnetic properties:
Magnetizability                         ...  NO

EPR properties:
g-Tensor (aka g-matrix)                 ...  NO
Zero-Field splitting spin-orbit         ...  NO
Zero-field splitting spin-spin          ...  NO
Hyperfine couplings                     ...  NO (   0 nuclei)
Quadrupole couplings                    ...  NO (   0 nuclei)
Contact density                         ...  NO (   0 nuclei)

NMR properties:
Chemical shifts                         ...  NO (   0 nuclei)
Spin-rotation constants                 ...  NO (   0 nuclei)
Spin-spin couplings                     ...  NO (   0 nuclei,    0 pairs)

Choice of magnetic origin               ... GIAO
Position of magnetic origin             ...     0.000000     0.000000     0.000000

Properties with geometric perturbations:
SCF Hessian                             ...  NO
IR spectrum                             ...  NO
VCD spectrum                            ...  NO
X-ray spectroscopy properties:
SCF XES/XAS/RIXS spectra                ...  NO


-------------
DIPOLE MOMENT
-------------

Method             : SCF
Type of density    : Electron Density
Multiplicity       :   1
Irrep              :   0
Energy             : -1300.8218840164786343 Eh
Relativity type    : 
Basis              : AO
                                X                 Y                 Z
Electronic contribution:    -28.573024954     -11.262900416      -4.087208637
Nuclear contribution   :     31.620475929      11.306833099       4.627620966
                        -----------------------------------------
Total Dipole Moment    :      3.047450975       0.043932683       0.540412328
                        -----------------------------------------
Magnitude (a.u.)       :      3.095308225
Magnitude (Debye)      :      7.867648255


--------------------
Rotational spectrum 
--------------------
 
Rotational constants in cm-1:             0.008324             0.004764             0.003668 
Rotational constants in MHz :           249.554858           142.824914           109.954360 

Dipole components along the rotational axes: 
x,y,z [a.u.] :     3.011143     0.059506     0.714429 
x,y,z [Debye]:     7.653718     0.151252     1.815935 

 

Dipole moment calculation done in   0.0 sec 

Maximum memory used throughout the entire PROP-calculation: 35.4 MB

--------------------------------
SUGGESTED CITATIONS FOR THIS RUN
--------------------------------

Below you find a list of papers that are relevant to this ORCA run
We neither can nor want to force you to cite these papers, but we appreciate if you do
You receive ORCA, which is the product of decades of hard work by many enthusiastic individuals, for free
The only thing we kindly ask in return is that you cite our papers,
We deeply appreciate it, if you show your appreciation for ORCA by not just citing the generic ORCA reference.

Please note that relegating all ORCA citations to the supporting information does *not* help us.
SI sections are not indexed - citations you put there will not count into any citation statistics
But we need these citations in order to attract the funding resources that allow us to do what we are doing

Therefore, if you are a happy ORCA user, please consider citing a few of the papers listed below in the main body of your paper

In addition to the list printed below, the program has created the file orca.bibtex that contains the list in bibtex format
You can import this file easily into all common literature databanks and citation aid programs


List of essential papers. We consider these as the minimum necessary citations

  1. Neese,F.
     Software update: the ORCA program system, version 5.0
     WIRES Comput. Molec. Sci., 2022 12(1)e1606
     doi.org/10.1002/wcms.1606

List of papers to cite with high priority. The work reported in these papers was absolutely
necessary for this run to complete.
Our perspective: the developers of density functionals and basis sets usually get cited in chemistry papers
Good! But without the algorithms to do something with them, the functionals or basis sets would not do anything.
Hence, in our opinion, the algorithm design and method developments papers are equally worthy of getting cited

  1. Neese,F.; Olbrich,G.
     Efficient use of the resolution of the identity approximation in time-dependent density functional calculations with hybrid density functionals
     Chem. Phys. Lett., 2002 362 170-178
     doi.org/10.1016/s0009-2614(02)01053-9
  2. Neese,F.
     An improvement of the resolution of the identity approximation for the formation of the Coulomb matrix
     J. Comp. Chem., 2003 24(14)1740-1747
     doi.org/10.1002/jcc.10318
  3. Garcia-Rates,M.; Neese,F.
     Effect of the Solute Cavity on the Solvation Energy and its Derivatives within the Framework of the Gaussian Charge Scheme
     J. Comput. Chem., 2020 41 922-939
     doi.org/10.1002/jcc.26139
  4. Neese,F.
     The SHARK Integral Generation and Digestion System
     J. Comp. Chem., 2022  1-16
     doi.org/10.1002/jcc.26942
  5. Grimme,S.; Antony,J.; Ehrlich,S.; Krieg,H.
     A consistent and accurate ab initio parametrization of density functional dispersion correction (DFT-D) for the 94 elements H-Pu
     J. Chem. Phys., 2010 132 154104-XXXX
     doi.org/10.1063/1.3382344
  6. Grimme,S.; Ehrlich,S.; Goerigk,L.
     Effect of the damping function in dispersion corrected density functional theory
     J. Comput. Chem., 2011 32(7)1456-1465
     doi.org/10.1002/jcc.21759

List of suggested additional citations. These are papers that are important in the 'surrounding' of 
of this run, or papers that preceded the highly important papers. If you like your results we are grateful for a citation.

  1. Neese,F.
     The ORCA program system
     WIRES Comput. Molec. Sci., 2012 2(1)73-78
     doi.org/10.1002/wcms.81
  2. Neese,F.
     Software update: the ORCA program system, version 4.0
     WIRES Comput. Molec. Sci., 2018 8(1)1-6
     doi.org/10.1002/wcms.1327
  3. Neese,F.; Wennmohs,F.; Becker,U.; Riplinger,C.
     The ORCA quantum chemistry program package
     J. Chem. Phys., 2020 152 Art. No. L224108
     doi.org/10.1063/5.0004608

List of optional additional citations

  1. Neese,F.
     Approximate second-order SCF convergence for spin unrestricted wavefunctions
     Chem. Phys. Lett., 2000 325(1-3)93-98
     doi.org/10.1016/s0009-2614(00)00662-x

Timings for individual modules:

Sum of individual times          ...     1468.894 sec (=  24.482 min)
Startup calculation              ...        2.460 sec (=   0.041 min)   0.2 %
SCF iterations                   ...      270.778 sec (=   4.513 min)  18.4 %
Property integrals               ...        0.772 sec (=   0.013 min)   0.1 %
Property calculations            ...        0.665 sec (=   0.011 min)   0.0 %
CIS module                       ...     1039.518 sec (=  17.325 min)  70.8 %
Orbital/Density plot generation  ...      154.700 sec (=   2.578 min)  10.5 %
                             ****ORCA TERMINATED NORMALLY****
TOTAL RUN TIME: 0 days 0 hours 24 minutes 29 seconds 428 msec
