# Supplementary material for: Photochemical Deracemization of 4,7-Diaza-1-isoindolinones by Unidirectional Hydrogen Atom Shuttling
Source: J Am Chem Soc. 2024 Dec 30;147(2):1434–9. doi: 10.1021/jacs.4c16053 (PMC11744763; doi:10.1021/jacs.4c16053)
Supplement: Supplementary file 3 — ja4c16053_si_003.zip [file ja4c16053_si_003.zip › to_zip/1b/t1.xyz]

56
-1300.667853 orca
  C   -4.08935299609382      1.65527845293378      1.00106396645529
  C   -3.27823895927741      0.85980388482903      0.17151033857043
  C   -2.30623477669085      1.48552705783244     -0.62422725671487
  C   -2.11730791286322      2.85235553639158     -0.54800070714717
  C   -2.91323159919466      3.63126575480595      0.28795577310283
  C   -3.90285893535745      3.02580600303970      1.05321394716271
  C   -3.48680633606604     -0.56979771208626      0.10291975899196
  O   -4.74868721350984     -0.94307278457580      0.26700447351509
  C   -2.54101151069659     -1.61425372104382     -0.10983505853052
  C   -1.17061494342750     -1.52232164873651      0.17701486530091
  C   -0.28311702189902     -2.58153026395875      0.08473438635598
  C   -0.71000245144914     -3.84090986854163     -0.33309031486733
  C   -2.05882813759958     -3.96879810855489     -0.63843594416629
  C   -2.94726898061806     -2.90415357575621     -0.52872981917780
  N   0.96103645907266     -2.14384037427313      0.49737135977695
  C   0.79912795781227     -0.90327504996144      0.78966615301797
  O   -0.47097080349242     -0.45917927165775      0.63546875243709
  C   1.78602481764046      0.05111912472453      1.39327413360253
  C   3.21938123177771     -0.47048695696916      1.22435514750636
  C   3.91050395091192     -0.19750771551813     -0.12075278656000
  C   3.81753982896729      1.28936496549643     -0.43464132813439
  C   2.35562007137679      1.72336138911688     -0.52854159103060
  C   1.67411000364598      1.47985566083051      0.83039111454784
  C   1.63127331838148      0.91057150783782     -1.59481749479367
  N   2.08321268583747     -0.33618958489380     -1.80673177743698
  C   3.29662002547070     -0.94932546031595     -1.30159602606619
  C   1.44799050190367      0.09111973661071      2.89751988738228
  C   5.36891080249302     -0.63180358557069      0.00293986356965
  C   2.27049678738044      3.20907860059111     -0.86355916011698
  O   0.65676850030507      1.34793456614566     -2.19581112836469
  H   3.82331291394147      0.02559114891491      1.99155611700803
  H   3.25651587503889     -1.53806784529016      1.45418600072444
  H   4.31531205494198      1.87459687528322      0.34573778491401
  H   4.33793290918910      1.51189407049126     -1.37314019583654
  H   2.16819527676748      2.14302972976496      1.54795080243512
  H   0.63187652914242      1.80569192365226      0.79406144600560
  H   1.24157748379307      3.56553837603294     -0.87822470203449
  H   2.81449522195256      3.78580592829077     -0.11376770452963
  H   2.71731956920528      3.42390559234858     -1.83538716938321
  H   5.92930675297028     -0.39389542801098     -0.90286440800564
  H   5.85391977926635     -0.12501012682147      0.83866347387455
  H   5.44979873100702     -1.70742211196149      0.17425646790273
  H   1.57329889431322     -0.86634352248967     -2.49896866745950
  H   0.43900539957418      0.46532270316411      3.07454993805838
  H   1.52870997299170     -0.90147292278947      3.34249901339209
  H   2.14581148313843      0.75106663173498      3.41421083188133
  H   -0.02535740698209     -4.67443146177578     -0.40709636636598
  H   -2.43956239459384     -4.92447289287168     -0.97359273639380
  H   -3.98301952332006     -3.07121047154308     -0.79259137118487
  H   -1.70919250299293      0.90735901740859     -1.31487780606885
  H   -1.35008120209794      3.31307630001995     -1.15615192778296
  H   -2.76494795266391      4.70187036647055      0.33783769410469
  H   -4.52613958935028      3.62328189218786      1.70561386431134
  H   -4.84246034649101      1.19923780000207      1.63036443443455
  H   3.07395005492273     -1.97988688340972     -1.02175497781102
  H   4.03183057749454     -0.98705783987573     -2.11314520767873
