# Supplementary material for: Photochemical Deracemization of 4,7-Diaza-1-isoindolinones by Unidirectional Hydrogen Atom Shuttling
Source: J Am Chem Soc. 2024 Dec 30;147(2):1434–9. doi: 10.1021/jacs.4c16053 (PMC11744763; doi:10.1021/jacs.4c16053)
Supplement: Supplementary file 3 — ja4c16053_si_003.zip [file ja4c16053_si_003.zip › to_zip/2b_1b/tda.out]

                                 *****************
                                 * O   R   C   A *
                                 *****************

                                            #,                                       
                                            ###                                      
                                            ####                                     
                                            #####                                    
                                            ######                                   
                                           ########,                                 
                                     ,,################,,,,,                         
                               ,,#################################,,                 
                          ,,##########################################,,             
                       ,#########################################, ''#####,          
                    ,#############################################,,   '####,        
                  ,##################################################,,,,####,       
                ,###########''''           ''''###############################       
              ,#####''   ,,,,##########,,,,          '''####'''          '####       
            ,##' ,,,,###########################,,,                        '##       
           ' ,,###''''                  '''############,,,                           
         ,,##''                                '''############,,,,        ,,,,,,###''
      ,#''                                            '''#######################'''  
     '                                                          ''''####''''         
             ,#######,   #######,   ,#######,      ##                                
            ,#'     '#,  ##    ##  ,#'     '#,    #''#        ######   ,####,        
            ##       ##  ##   ,#'  ##            #'  '#       #        #'  '#        
            ##       ##  #######   ##           ,######,      #####,   #    #        
            '#,     ,#'  ##    ##  '#,     ,#' ,#      #,         ##   #,  ,#        
             '#######'   ##     ##  '#######'  #'      '#     #####' # '####'        


                  #######################################################
                  #                        -***-                        #
                  #          Department of theory and spectroscopy      #
                  #    Directorship and core code : Frank Neese         #
                  #        Max Planck Institute fuer Kohlenforschung    #
                  #                Kaiser Wilhelm Platz 1               #
                  #                 D-45470 Muelheim/Ruhr               #
                  #                      Germany                        #
                  #                                                     #
                  #                  All rights reserved                #
                  #                        -***-                        #
                  #######################################################


                         Program Version 5.0.4 -  RELEASE  -


 With contributions from (in alphabetic order):
   Daniel Aravena         : Magnetic Suceptibility
   Michael Atanasov       : Ab Initio Ligand Field Theory (pilot matlab implementation)
   Alexander A. Auer      : GIAO ZORA, VPT2 properties, NMR spectrum
   Ute Becker             : Parallelization
   Giovanni Bistoni       : ED, misc. LED, open-shell LED, HFLD
   Martin Brehm           : Molecular dynamics
   Dmytro Bykov           : SCF Hessian
   Vijay G. Chilkuri      : MRCI spin determinant printing, contributions to CSF-ICE
   Dipayan Datta          : RHF DLPNO-CCSD density
   Achintya Kumar Dutta   : EOM-CC, STEOM-CC
   Dmitry Ganyushin       : Spin-Orbit,Spin-Spin,Magnetic field MRCI
   Miquel Garcia          : C-PCM and meta-GGA Hessian, CC/C-PCM, Gaussian charge scheme
   Yang Guo               : DLPNO-NEVPT2, F12-NEVPT2, CIM, IAO-localization
   Andreas Hansen         : Spin unrestricted coupled pair/coupled cluster methods
   Benjamin Helmich-Paris : MC-RPA, TRAH-SCF, COSX integrals
   Lee Huntington         : MR-EOM, pCC
   Robert Izsak           : Overlap fitted RIJCOSX, COSX-SCS-MP3, EOM
   Marcus Kettner         : VPT2
   Christian Kollmar      : KDIIS, OOCD, Brueckner-CCSD(T), CCSD density, CASPT2, CASPT2-K
   Simone Kossmann        : Meta GGA functionals, TD-DFT gradient, OOMP2, MP2 Hessian
   Martin Krupicka        : Initial AUTO-CI
   Lucas Lang             : DCDCAS
   Marvin Lechner         : AUTO-CI (C++ implementation), FIC-MRCC
   Dagmar Lenk            : GEPOL surface, SMD
   Dimitrios Liakos       : Extrapolation schemes; Compound Job, initial MDCI parallelization
   Dimitrios Manganas     : Further ROCIS development; embedding schemes
   Dimitrios Pantazis     : SARC Basis sets
   Anastasios Papadopoulos: AUTO-CI, single reference methods and gradients
   Taras Petrenko         : DFT Hessian,TD-DFT gradient, ASA, ECA, R-Raman, ABS, FL, XAS/XES, NRVS
   Peter Pinski           : DLPNO-MP2, DLPNO-MP2 Gradient
   Christoph Reimann      : Effective Core Potentials
   Marius Retegan         : Local ZFS, SOC
   Christoph Riplinger    : Optimizer, TS searches, QM/MM, DLPNO-CCSD(T), (RO)-DLPNO pert. Triples
   Tobias Risthaus        : Range-separated hybrids, TD-DFT gradient, RPA, STAB
   Michael Roemelt        : Original ROCIS implementation
   Masaaki Saitow         : Open-shell DLPNO-CCSD energy and density
   Barbara Sandhoefer     : DKH picture change effects
   Avijit Sen             : IP-ROCIS
   Kantharuban Sivalingam : CASSCF convergence, NEVPT2, FIC-MRCI
   Bernardo de Souza      : ESD, SOC TD-DFT
   Georgi Stoychev        : AutoAux, RI-MP2 NMR, DLPNO-MP2 response
   Willem Van den Heuvel  : Paramagnetic NMR
   Boris Wezisla          : Elementary symmetry handling
   Frank Wennmohs         : Technical directorship


 We gratefully acknowledge several colleagues who have allowed us to
 interface, adapt or use parts of their codes:
   Stefan Grimme, W. Hujo, H. Kruse, P. Pracht,  : VdW corrections, initial TS optimization,
                  C. Bannwarth, S. Ehlert          DFT functionals, gCP, sTDA/sTD-DF
   Ed Valeev, F. Pavosevic, A. Kumar             : LibInt (2-el integral package), F12 methods
   Garnet Chan, S. Sharma, J. Yang, R. Olivares  : DMRG
   Ulf Ekstrom                                   : XCFun DFT Library
   Mihaly Kallay                                 : mrcc  (arbitrary order and MRCC methods)
   Jiri Pittner, Ondrej Demel                    : Mk-CCSD
   Frank Weinhold                                : gennbo (NPA and NBO analysis)
   Christopher J. Cramer and Donald G. Truhlar   : smd solvation model
   Lars Goerigk                                  : TD-DFT with DH, B97 family of functionals
   V. Asgeirsson, H. Jonsson                     : NEB implementation
   FAccTs GmbH                                   : IRC, NEB, NEB-TS, DLPNO-Multilevel, CI-OPT
                                                   MM, QMMM, 2- and 3-layer-ONIOM, Crystal-QMMM,
                                                   LR-CPCM, SF, NACMEs, symmetry and pop. for TD-DFT,
                                                   nearIR, NL-DFT gradient (VV10), updates on ESD,
                                                   ML-optimized integration grids
   S Lehtola, MJT Oliveira, MAL Marques          : LibXC Library
   Liviu Ungur et al                             : ANISO software


 Your calculation uses the libint2 library for the computation of 2-el integrals
 For citations please refer to: http://libint.valeyev.net

 Your ORCA version has been built with support for libXC version: 5.1.0
 For citations please refer to: https://tddft.org/programs/libxc/

 This ORCA versions uses:
   CBLAS   interface :  Fast vector & matrix operations
   LAPACKE interface :  Fast linear algebra routines
   SCALAPACK package :  Parallel linear algebra routines
   Shared memory     :  Shared parallel matrices
   BLAS/LAPACK       :  OpenBLAS 0.3.15  USE64BITINT DYNAMIC_ARCH NO_AFFINITY SkylakeX SINGLE_THREADED
        Core in use  :  SkylakeX
   Copyright (c) 2011-2014, The OpenBLAS Project


***************************************
The coordinates will be read from file: coord.xyz
***************************************


Your calculation utilizes the geometrical counterpoise correction gCP
Please cite in your paper:
H.Kruse, S. Grimme J.Chem.Phys., 136, (2012), 154101 
   

Your calculation utilizes the atom-pairwise dispersion correction
with the Becke-Johnson damping scheme (D3BJ)
Cite in your paper:
S.Grimme, S.Ehrlich, L.Goerigk, J Comput Chem, (2011), 32, 1456–1465 
S.Grimme, J.Antony, S.Ehrlich and H.Krieg, J.Chem.Phys., 132, (2010), 154104 
   

Your calculation employs the composite approach PBEh-3c.
Please cite in your paper:
S. Grimme, J. G. Brandenburg, C. Bannwarth, A. Hansen J.Chem.Phys., 143, (2015), 054107 
   

================================================================================

----- Orbital basis set information -----
Your calculation utilizes the basis: def2-mSVP

----- AuxJ basis set information -----
Your calculation utilizes the auxiliary basis: def2/J
   F. Weigend, Phys. Chem. Chem. Phys. 8, 1057 (2006).

================================================================================
                                        WARNINGS
                       Please study these warnings very carefully!
================================================================================

INFO   : Checking CIS options ...

WARNING: CIS/ROCIS methods need fully converged wavefunctions
  ===> : Setting SCFConvForced true
         You can overwrite this default with %scf ConvForced false 


INFO   : the flag for use of the SHARK integral package has been found!

================================================================================
                                       INPUT FILE
================================================================================
NAME = orca.inp
|  1> ! RKS PBEh-3c CPCM(DCM) 
|  2> %tddft
|  3> nroots 5
|  4> iroot 1
|  5> triplets true
|  6> end
|  7> %pal 
|  8> nprocs 4
|  9> end
| 10> * xyzfile 0 1 coord.xyz
| 11> 
| 12>                          ****END OF INPUT****
================================================================================

                       ****************************
                       * Single Point Calculation *
                       ****************************

---------------------------------
CARTESIAN COORDINATES (ANGSTROEM)
---------------------------------
  C     -1.661468    2.741298   -1.325125
  C     -2.702512    1.966304   -1.824183
  C     -2.995190    2.039362   -3.185564
  C     -2.262078    2.862769   -4.026718
  C     -1.222072    3.631295   -3.517208
  C     -0.925781    3.569381   -2.163513
  C     -3.484039    1.046659   -0.926744
  C     -3.160816   -0.428210   -1.184604
  C     -3.942732   -1.367581   -0.320220
  C     -3.080616   -2.190313    0.381368
  C     -1.683573   -1.826434    0.021023
  N     -1.801013   -0.802519   -0.842632
  N     -5.254169   -1.438183   -0.198935
  C     -5.675717   -2.367712    0.652396
  C     -4.802209   -3.199888    1.356520
  N     -3.483423   -3.118475    1.227724
  O     -0.657387   -2.348815    0.427756
  H     -0.967162   -0.365679   -1.250427
  H     -6.745346   -2.466152    0.791245
  H     -5.194302   -3.944002    2.038645
  H     -1.419592    2.698117   -0.270895
  H     -0.117954    4.163533   -1.755498
  H     -0.649334    4.275253   -4.172163
  H     -2.504390    2.908282   -5.080822
  H     -3.808454    1.448321   -3.592319
  H     -4.555594    1.180125   -1.094071
  H     -3.290185    1.278635    0.121882
  H     -3.357549   -0.654393   -2.239649
  C     -2.296443    2.691838    2.577825
  C     -1.589459    1.488613    2.528605
  C     -2.283976    0.286768    2.663974
  C     -3.658112    0.288945    2.853484
  C     -4.350462    1.489489    2.913213
  C     -3.666499    2.691971    2.775701
  C     -0.127351    1.540067    2.255932
  O      0.359985    2.489523    1.676314
  C      0.736240    0.413409    2.685132
  C      1.886380    0.072853    1.984091
  C      2.722684   -0.976765    2.345706
  C      2.462398   -1.724033    3.485930
  C      1.346878   -1.376533    4.231852
  C      0.501985   -0.339537    3.837584
  N      3.742313   -1.060611    1.419535
  C      3.503884   -0.118105    0.578747
  O      2.402294    0.619337    0.861252
  C      4.394626    0.315434   -0.549172
  C      5.117041   -0.902211   -1.142676
  C      4.309737   -1.751620   -2.134084
  C      3.794945   -0.848913   -3.247341
  C      2.882940    0.234062   -2.674664
  C      3.674154    1.087285   -1.665098
  C      1.718429   -0.407871   -1.941476
  N      1.951691   -1.576740   -1.331898
  C      3.100405   -2.448980   -1.508196
  C      5.434997    1.252741    0.095264
  C      5.234558   -2.827750   -2.696734
  C      2.369403    1.137465   -3.790836
  O      0.631692    0.164062   -1.866876
  H      5.988195   -0.520143   -1.685337
  H      5.508080   -1.530208   -0.338926
  H      4.634487   -0.375830   -3.767428
  H      3.254138   -1.438998   -3.995837
  H      4.450577    1.603731   -2.238427
  H      3.035821    1.872420   -1.252563
  H      1.772278    0.578619   -4.512782
  H      1.759017    1.954533   -3.408416
  H      3.215700    1.571770   -4.325375
  H      4.731617   -3.419471   -3.463696
  H      6.120366   -2.378392   -3.148447
  H      5.570872   -3.510095   -1.913095
  H      1.171374   -1.962409   -0.809226
  H      4.960903    2.129556    0.538928
  H      5.997950    0.737274    0.873693
  H      6.138762    1.598049   -0.663093
  H      3.110133   -2.538152    3.782365
  H      1.118626   -1.920360    5.138309
  H     -0.349636   -0.101863    4.460496
  H     -1.761149   -0.658193    2.605091
  H     -4.187909   -0.649082    2.956250
  H     -5.422168    1.489889    3.063897
  H     -4.203639    3.630074    2.821677
  H     -1.768571    3.630070    2.468064
  H      3.364550   -2.874658   -0.538406
  H      2.804245   -3.283132   -2.153105

----------------------------
CARTESIAN COORDINATES (A.U.)
----------------------------
  NO LB      ZA    FRAG     MASS         X           Y           Z
   0 C     6.0000    0    12.011   -3.139719    5.180303   -2.504124
   1 C     6.0000    0    12.011   -5.107008    3.715776   -3.447207
   2 C     6.0000    0    12.011   -5.660088    3.853836   -6.019843
   3 C     6.0000    0    12.011   -4.274708    5.409850   -7.609395
   4 C     6.0000    0    12.011   -2.309381    6.862154   -6.646560
   5 C     6.0000    0    12.011   -1.749473    6.745152   -4.088448
   6 C     6.0000    0    12.011   -6.583880    1.977898   -1.751291
   7 C     6.0000    0    12.011   -5.973077   -0.809199   -2.238577
   8 C     6.0000    0    12.011   -7.450684   -2.584353   -0.605128
   9 C     6.0000    0    12.011   -5.821521   -4.139091    0.720681
  10 C     6.0000    0    12.011   -3.181492   -3.451461    0.039727
  11 N     7.0000    0    14.007   -3.403421   -1.516542   -1.592344
  12 N     7.0000    0    14.007   -9.928941   -2.717772   -0.375933
  13 C     6.0000    0    12.011  -10.725551   -4.474328    1.232851
  14 C     6.0000    0    12.011   -9.074859   -6.046911    2.563451
  15 N     7.0000    0    14.007   -6.582716   -5.893063    2.320061
  16 O     8.0000    0    15.999   -1.242281   -4.438618    0.808342
  17 H     1.0000    0     1.008   -1.827671   -0.691034   -2.362964
  18 H     1.0000    0     1.008  -12.746857   -4.660353    1.495237
  19 H     1.0000    0     1.008   -9.815809   -7.453084    3.852481
  20 H     1.0000    0     1.008   -2.682641    5.098701   -0.511917
  21 H     1.0000    0     1.008   -0.222901    7.867937   -3.317411
  22 H     1.0000    0     1.008   -1.227064    8.079057   -7.884246
  23 H     1.0000    0     1.008   -4.732611    5.495857   -9.601362
  24 H     1.0000    0     1.008   -7.196935    2.736929   -6.788499
  25 H     1.0000    0     1.008   -8.608825    2.230113   -2.067494
  26 H     1.0000    0     1.008   -6.217548    2.416269    0.230323
  27 H     1.0000    0     1.008   -6.344849   -1.236623   -4.232324
  28 C     6.0000    0    12.011   -4.339648    5.086837    4.871384
  29 C     6.0000    0    12.011   -3.003642    2.813071    4.778370
  30 C     6.0000    0    12.011   -4.316090    0.541912    5.034182
  31 C     6.0000    0    12.011   -6.912831    0.546026    5.392304
  32 C     6.0000    0    12.011   -8.221182    2.814727    5.505175
  33 C     6.0000    0    12.011   -6.928679    5.087088    5.245314
  34 C     6.0000    0    12.011   -0.240659    2.910306    4.263093
  35 O     8.0000    0    15.999    0.680273    4.704517    3.167774
  36 C     6.0000    0    12.011    1.391293    0.781230    5.074164
  37 C     6.0000    0    12.011    3.564741    0.137672    3.749389
  38 C     6.0000    0    12.011    5.145128   -1.845818    4.432741
  39 C     6.0000    0    12.011    4.653258   -3.257950    6.587452
  40 C     6.0000    0    12.011    2.545231   -2.601271    7.997041
  41 C     6.0000    0    12.011    0.948615   -0.641633    7.251983
  42 N     7.0000    0    14.007    7.071946   -2.004265    2.682533
  43 C     6.0000    0    12.011    6.621381   -0.223186    1.093673
  44 O     8.0000    0    15.999    4.539678    1.170378    1.627530
  45 C     6.0000    0    12.011    8.304639    0.596084   -1.037784
  46 C     6.0000    0    12.011    9.669806   -1.704932   -2.159344
  47 C     6.0000    0    12.011    8.144222   -3.310082   -4.032834
  48 C     6.0000    0    12.011    7.171407   -1.604212   -6.136586
  49 C     6.0000    0    12.011    5.447968    0.442313   -5.054382
  50 C     6.0000    0    12.011    6.943145    2.054672   -3.146580
  51 C     6.0000    0    12.011    3.247360   -0.770765   -3.668859
  52 N     7.0000    0    14.007    3.688161   -2.979607   -2.516923
  53 C     6.0000    0    12.011    5.858917   -4.627902   -2.850078
  54 C     6.0000    0    12.011   10.270655    2.367337    0.180023
  55 C     6.0000    0    12.011    9.891881   -5.343673   -5.096088
  56 C     6.0000    0    12.011    4.477523    2.149497   -7.163642
  57 O     8.0000    0    15.999    1.193725    0.310032   -3.527884
  58 H     1.0000    0     1.008   11.316048   -0.982927   -3.184825
  59 H     1.0000    0     1.008   10.408763   -2.891674   -0.640477
  60 H     1.0000    0     1.008    8.757912   -0.710215   -7.119406
  61 H     1.0000    0     1.008    6.149429   -2.719313   -7.551038
  62 H     1.0000    0     1.008    8.410372    3.030612   -4.230014
  63 H     1.0000    0     1.008    5.736870    3.538360   -2.367001
  64 H     1.0000    0     1.008    3.349119    1.093432   -8.527923
  65 H     1.0000    0     1.008    3.324060    3.693531   -6.440973
  66 H     1.0000    0     1.008    6.076792    2.970215   -8.173774
  67 H     1.0000    0     1.008    8.941461   -6.461864   -6.545438
  68 H     1.0000    0     1.008   11.565816   -4.494509   -5.949703
  69 H     1.0000    0     1.008   10.527423   -6.633119   -3.615226
  70 H     1.0000    0     1.008    2.213576   -3.708416   -1.529216
  71 H     1.0000    0     1.008    9.374749    4.024278    1.018427
  72 H     1.0000    0     1.008   11.334484    1.393246    1.651041
  73 H     1.0000    0     1.008   11.600579    3.019875   -1.253063
  74 H     1.0000    0     1.008    5.877300   -4.796413    7.147633
  75 H     1.0000    0     1.008    2.113897   -3.628955    9.709998
  76 H     1.0000    0     1.008   -0.660717   -0.192494    8.429115
  77 H     1.0000    0     1.008   -3.328090   -1.243804    4.922909
  78 H     1.0000    0     1.008   -7.914001   -1.226588    5.586504
  79 H     1.0000    0     1.008  -10.246413    2.815482    5.789925
  80 H     1.0000    0     1.008   -7.943727    6.859846    5.332196
  81 H     1.0000    0     1.008   -3.342115    6.859838    4.663966
  82 H     1.0000    0     1.008    6.358078   -5.432317   -1.017441
  83 H     1.0000    0     1.008    5.299256   -6.204220   -4.068779

--------------------------------
INTERNAL COORDINATES (ANGSTROEM)
--------------------------------
 C      0   0   0     0.000000000000     0.00000000     0.00000000
 C      1   0   0     1.390485403720     0.00000000     0.00000000
 C      2   1   0     1.394400894946   118.57796556     0.00000000
 C      3   2   1     1.386720569758   120.82120727     0.23356102
 C      4   3   2     1.389908640153   120.10186010   359.87384408
 C      5   4   3     1.387123248799   119.53081840   359.90287216
 C      2   1   3     1.503971164752   121.04400441   178.84622591
 C      7   2   1     1.531731724092   112.25131606   252.09281068
 C      8   7   2     1.496986576159   113.37746626   180.98337847
 C      9   8   7     1.382880290062   109.91625757   235.90022194
 C     10   9   8     1.487946987503   108.48008157     0.41583440
 N     11  10   9     1.344653623243   105.05599150     1.20365027
 N      9   8   7     1.318924415286   127.30439499    55.43527301
 C     13   9   8     1.329094919458   114.31216512   180.41955859
 C     14  13   9     1.396897431018   122.76358736   359.90252387
 N     10   9   8     1.319111599090   123.62539094   179.78405574
 O     11  10   9     1.221217597620   127.13500597   181.11434162
 H     12  11  10     1.025881566279   120.56882090   180.32184565
 H     14  13   9     1.083086562769   117.31667213   179.85248414
 H     15  14  13     1.082930921077   120.02911946   180.08760806
 H      1   2   3     1.082483018878   119.64334075   179.98565806
 H      6   5   4     1.082625300857   120.17748022   180.00208948
 H      5   4   3     1.082439657467   120.20229876   180.05462824
 H      4   3   2     1.082552829983   119.81942666   180.10557001
 H      3   2   1     1.084517801164   119.67093276   180.47027668
 H      7   2   1     1.092721641945   110.09120509   132.53084834
 H      7   2   1     1.091332898852   110.55340137    14.29976843
 H      8   7   2     1.096806004752   108.82325654   302.97997977
 C     21   1   2     2.980623172730   149.90003462   314.64701193
 C     29  21   1     1.396424284642    79.58289515   123.13320129
 C     30  29  21     1.394672530409   119.14210179   247.47122949
 C     31  30  29     1.387144132201   120.34576421   359.59435219
 C     32  31  30     1.387163749016   120.11069540   359.82424088
 C     29  21   1     1.384271695690   115.32687403     4.29023782
 C     30  29  21     1.488206011577   118.29881814    64.08273421
 O     35  30  29     1.214462440494   120.57831296   336.43249782
 C     35  30  29     1.483024508689   119.52563261   157.06630155
 C     37  35  30     1.389337041755   121.48327519   149.58430482
 C     38  37  35     1.389916698421   123.49961117   180.24111334
 C     39  38  37     1.387900769760   120.49702661   357.64125535
 C     40  39  38     1.386196647481   117.25979451     0.00000000
 C     41  40  39     1.394507551020   121.45605729     1.47512499
 N     39  38  37     1.380022927000   108.41125846   178.30158093
 C     43  39  38     1.285337309544   104.91599679   359.94065715
 O     38  37  35     1.351140276093   129.51509364   358.70941167
 C     44  43  39     1.501191647910   126.38346270   173.16972919
 C     46  44  43     1.535184627159   109.91513006    35.25957446
 C     47  46  44     1.534967637093   116.17516916    80.66565310
 C     48  47  46     1.522902657676   108.77898430    54.89640924
 C     49  48  47     1.527267868748   110.36917746   299.16705256
 C     46  44  43     1.536269967381   114.36813048   159.25878298
 C     50  49  48     1.518462892380   109.83034848   301.62309493
 N     52  50  49     1.338749553140   117.08682764    32.43229260
 C     53  52  50     1.453075866525   127.34395566   346.17053187
 C     46  44  43     1.541496769983   105.18621152   278.00399742
 C     48  47  46     1.526409430679   108.03225055   175.09977335
 C     50  49  48     1.525023495998   110.28555919   179.95781076
 O     52  50  49     1.230313041274   120.67440468   209.12649580
 H     47  46  44     1.095155763763   106.80865132   199.85174869
 H     47  46  44     1.092385254526   109.87529813   314.72851663
 H     49  48  47     1.095047056336   110.12752703    59.86314945
 H     49  48  47     1.095864958845   110.29991555   177.31523975
 H     51  46  44     1.094648226900   106.54975521   162.57567136
 H     51  46  44     1.092744428119   111.14404880    47.71726045
 H     57  50  49     1.090904898370   111.42111184    61.90862284
 H     57  50  49     1.089227351659   112.09276851   183.14099705
 H     57  50  49     1.091133024389   109.46090139   302.87986165
 H     56  48  47     1.091473674915   111.22548203   184.07988263
 H     56  48  47     1.091157262241   110.73940824   303.98593581
 H     56  48  47     1.092149877879   111.25737700    63.75436347
 H     53  52  50     1.015293546634   115.60403845   177.00479219
 H     55  46  44     1.091058047544   111.43119613   298.37856470
 H     55  46  44     1.090217822146   111.07001078    59.22366640
 H     55  46  44     1.090700770169   109.71313575   178.84734877
 H     40  39  38     1.081769518786   121.20051949   180.50165781
 H     41  40  39     1.081440008369   119.65824300   181.20521877
 H     42  41  40     1.081557524040   118.53164518   180.60656950
 H     31  30  29     1.081557021687   120.45737502   178.50826165
 H     32  31  30     1.082192364423   119.77405362   179.92778565
 H     33  32  31     1.082247351526   120.03738407   180.17217936
 H     34  29  21     1.081975718616   119.83494432   272.04583717
 H     29  21   1     1.082115811984    75.97905511   247.62330421
 H     54  53  52     1.091543084719   108.51802042   142.06236152
 H     54  53  52     1.095183701498   108.35273758   257.85422340

---------------------------
INTERNAL COORDINATES (A.U.)
---------------------------
 C      0   0   0     0.000000000000     0.00000000     0.00000000
 C      1   0   0     2.627636606246     0.00000000     0.00000000
 C      2   1   0     2.635035812343   118.57796556     0.00000000
 C      3   2   1     2.620522101118   120.82120727     0.23356102
 C      4   3   2     2.626546681060   120.10186010   359.87384408
 C      5   4   3     2.621283054226   119.53081840   359.90287216
 C      2   1   3     2.842093614695   121.04400441   178.84622591
 C      7   2   1     2.894553469173   112.25131606   252.09281068
 C      8   7   2     2.828894655097   113.37746626   180.98337847
 C      9   8   7     2.613265024214   109.91625757   235.90022194
 C     10   9   8     2.811812308173   108.48008157     0.41583440
 N     11  10   9     2.541027092913   105.05599150     1.20365027
 N      9   8   7     2.492405936233   127.30439499    55.43527301
 C     13   9   8     2.511625403762   114.31216512   180.41955859
 C     14  13   9     2.639753581803   122.76358736   359.90252387
 N     10   9   8     2.492759662359   123.62539094   179.78405574
 O     11  10   9     2.307766809427   127.13500597   181.11434162
 H     12  11  10     1.938635206106   120.56882090   180.32184565
 H     14  13   9     2.046736982963   117.31667213   179.85248414
 H     15  14  13     2.046442862790   120.02911946   180.08760806
 H      1   2   3     2.045596450299   119.64334075   179.98565806
 H      6   5   4     2.045865324274   120.17748022   180.00208948
 H      5   4   3     2.045514509108   120.20229876   180.05462824
 H      4   3   2     2.045728374170   119.81942666   180.10557001
 H      3   2   1     2.049441631563   119.67093276   180.47027668
 H      7   2   1     2.064944643884   110.09120509   132.53084834
 H      7   2   1     2.062320299769   110.55340137    14.29976843
 H      8   7   2     2.072662971021   108.82325654   302.97997977
 C     21   1   2     5.632561504879   149.90003462   314.64701193
 C     29  21   1     2.638859464730    79.58289515   123.13320129
 C     30  29  21     2.635549128977   119.14210179   247.47122949
 C     31  30  29     2.621322518136   120.34576421   359.59435219
 C     32  31  30     2.621359588544   120.11069540   359.82424088
 C     29  21   1     2.615894399793   115.32687403     4.29023782
 C     30  29  21     2.812301792736   118.29881814    64.08273421
 O     35  30  29     2.295001412467   120.57831296   336.43249782
 C     35  30  29     2.802510171315   119.52563261   157.06630155
 C     37  35  30     2.625466516630   121.48327519   149.58430482
 C     38  37  35     2.626561908979   123.49961117   180.24111334
 C     39  38  37     2.622752355905   120.49702661   357.64125535
 C     40  39  38     2.619532031500   117.25979451     0.00000000
 C     41  40  39     2.635237363113   121.45605729     1.47512499
 N     39  38  37     2.607865390561   108.41125846   178.30158093
 C     43  39  38     2.428935504750   104.91599679   359.94065715
 O     38  37  35     2.553285090327   129.51509364   358.70941167
 C     44  43  39     2.836841089079   126.38346270   173.16972919
 C     46  44  43     2.901078510337   109.91513006    35.25957446
 C     47  46  44     2.900668458538   116.17516916    80.66565310
 C     48  47  46     2.877868951628   108.77898430    54.89640924
 C     49  48  47     2.886118005071   110.36917746   299.16705256
 C     46  44  43     2.903129506118   114.36813048   159.25878298
 C     50  49  48     2.869479011120   109.83034848   301.62309493
 N     52  50  49     2.529870017343   117.08682764    32.43229260
 C     53  52  50     2.745915439543   127.34395566   346.17053187
 C     46  44  43     2.913006731592   105.18621152   278.00399742
 C     48  47  46     2.884495792218   108.03225055   175.09977335
 C     50  49  48     2.881876755231   110.28555919   179.95781076
 O     52  50  49     2.324954707001   120.67440468   209.12649580
 H     47  46  44     2.069544467496   106.80865132   199.85174869
 H     47  46  44     2.064308963787   109.87529813   314.72851663
 H     49  48  47     2.069339040231   110.12752703    59.86314945
 H     49  48  47     2.070884651977   110.29991555   177.31523975
 H     51  46  44     2.068585361824   106.54975521   162.57567136
 H     51  46  44     2.064987703513   111.14404880    47.71726045
 H     57  50  49     2.061511496073   111.42111184    61.90862284
 H     57  50  49     2.058341392211   112.09276851   183.14099705
 H     57  50  49     2.061942591772   109.46090139   302.87986165
 H     56  48  47     2.062586327974   111.22548203   184.07988263
 H     56  48  47     2.061988394674   110.73940824   303.98593581
 H     56  48  47     2.063864166387   111.25737700    63.75436347
 H     53  52  50     1.918626748677   115.60403845   177.00479219
 H     55  46  44     2.061800906070   111.43119613   298.37856470
 H     55  46  44     2.060213110177   111.07001078    59.22366640
 H     55  46  44     2.061125749677   109.71313575   178.84734877
 H     40  39  38     2.044248130530   121.20051949   180.50165781
 H     41  40  39     2.043625446083   119.65824300   181.20521877
 H     42  41  40     2.043847518518   118.53164518   180.60656950
 H     31  30  29     2.043846569207   120.45737502   178.50826165
 H     32  31  30     2.045047192979   119.77405362   179.92778565
 H     33  32  31     2.045151103546   120.03738407   180.17217936
 H     34  29  21     2.044637791737   119.83494432   272.04583717
 H     29  21   1     2.044902529835    75.97905511   247.62330421
 H     54  53  52     2.062717493494   108.51802042   142.06236152
 H     54  53  52     2.069597262165   108.35273758   257.85422340

---------------------
BASIS SET INFORMATION
---------------------
There are 4 groups of distinct atoms

 Group   1 Type C   : 8s4p1d contracted to 4s2p1d pattern {5111/31/1}
 Group   2 Type N   : 8s4p1d contracted to 4s2p1d pattern {5111/31/1}
 Group   3 Type O   : 8s4p1d contracted to 4s2p1d pattern {5111/31/1}
 Group   4 Type H   : 4s contracted to 2s pattern {31}

Atom   0C    basis set group =>   1
Atom   1C    basis set group =>   1
Atom   2C    basis set group =>   1
Atom   3C    basis set group =>   1
Atom   4C    basis set group =>   1
Atom   5C    basis set group =>   1
Atom   6C    basis set group =>   1
Atom   7C    basis set group =>   1
Atom   8C    basis set group =>   1
Atom   9C    basis set group =>   1
Atom  10C    basis set group =>   1
Atom  11N    basis set group =>   2
Atom  12N    basis set group =>   2
Atom  13C    basis set group =>   1
Atom  14C    basis set group =>   1
Atom  15N    basis set group =>   2
Atom  16O    basis set group =>   3
Atom  17H    basis set group =>   4
Atom  18H    basis set group =>   4
Atom  19H    basis set group =>   4
Atom  20H    basis set group =>   4
Atom  21H    basis set group =>   4
Atom  22H    basis set group =>   4
Atom  23H    basis set group =>   4
Atom  24H    basis set group =>   4
Atom  25H    basis set group =>   4
Atom  26H    basis set group =>   4
Atom  27H    basis set group =>   4
Atom  28C    basis set group =>   1
Atom  29C    basis set group =>   1
Atom  30C    basis set group =>   1
Atom  31C    basis set group =>   1
Atom  32C    basis set group =>   1
Atom  33C    basis set group =>   1
Atom  34C    basis set group =>   1
Atom  35O    basis set group =>   3
Atom  36C    basis set group =>   1
Atom  37C    basis set group =>   1
Atom  38C    basis set group =>   1
Atom  39C    basis set group =>   1
Atom  40C    basis set group =>   1
Atom  41C    basis set group =>   1
Atom  42N    basis set group =>   2
Atom  43C    basis set group =>   1
Atom  44O    basis set group =>   3
Atom  45C    basis set group =>   1
Atom  46C    basis set group =>   1
Atom  47C    basis set group =>   1
Atom  48C    basis set group =>   1
Atom  49C    basis set group =>   1
Atom  50C    basis set group =>   1
Atom  51C    basis set group =>   1
Atom  52N    basis set group =>   2
Atom  53C    basis set group =>   1
Atom  54C    basis set group =>   1
Atom  55C    basis set group =>   1
Atom  56C    basis set group =>   1
Atom  57O    basis set group =>   3
Atom  58H    basis set group =>   4
Atom  59H    basis set group =>   4
Atom  60H    basis set group =>   4
Atom  61H    basis set group =>   4
Atom  62H    basis set group =>   4
Atom  63H    basis set group =>   4
Atom  64H    basis set group =>   4
Atom  65H    basis set group =>   4
Atom  66H    basis set group =>   4
Atom  67H    basis set group =>   4
Atom  68H    basis set group =>   4
Atom  69H    basis set group =>   4
Atom  70H    basis set group =>   4
Atom  71H    basis set group =>   4
Atom  72H    basis set group =>   4
Atom  73H    basis set group =>   4
Atom  74H    basis set group =>   4
Atom  75H    basis set group =>   4
Atom  76H    basis set group =>   4
Atom  77H    basis set group =>   4
Atom  78H    basis set group =>   4
Atom  79H    basis set group =>   4
Atom  80H    basis set group =>   4
Atom  81H    basis set group =>   4
Atom  82H    basis set group =>   4
Atom  83H    basis set group =>   4
---------------------------------
AUXILIARY/J BASIS SET INFORMATION
---------------------------------
There are 4 groups of distinct atoms

 Group   1 Type C   : 12s5p4d2f1g contracted to 6s4p3d1f1g pattern {711111/2111/211/2/1}
 Group   2 Type N   : 12s5p4d2f1g contracted to 6s4p3d1f1g pattern {711111/2111/211/2/1}
 Group   3 Type O   : 12s5p4d2f1g contracted to 6s4p3d1f1g pattern {711111/2111/211/2/1}
 Group   4 Type H   : 5s2p1d contracted to 3s1p1d pattern {311/2/1}

Atom   0C    basis set group =>   1
Atom   1C    basis set group =>   1
Atom   2C    basis set group =>   1
Atom   3C    basis set group =>   1
Atom   4C    basis set group =>   1
Atom   5C    basis set group =>   1
Atom   6C    basis set group =>   1
Atom   7C    basis set group =>   1
Atom   8C    basis set group =>   1
Atom   9C    basis set group =>   1
Atom  10C    basis set group =>   1
Atom  11N    basis set group =>   2
Atom  12N    basis set group =>   2
Atom  13C    basis set group =>   1
Atom  14C    basis set group =>   1
Atom  15N    basis set group =>   2
Atom  16O    basis set group =>   3
Atom  17H    basis set group =>   4
Atom  18H    basis set group =>   4
Atom  19H    basis set group =>   4
Atom  20H    basis set group =>   4
Atom  21H    basis set group =>   4
Atom  22H    basis set group =>   4
Atom  23H    basis set group =>   4
Atom  24H    basis set group =>   4
Atom  25H    basis set group =>   4
Atom  26H    basis set group =>   4
Atom  27H    basis set group =>   4
Atom  28C    basis set group =>   1
Atom  29C    basis set group =>   1
Atom  30C    basis set group =>   1
Atom  31C    basis set group =>   1
Atom  32C    basis set group =>   1
Atom  33C    basis set group =>   1
Atom  34C    basis set group =>   1
Atom  35O    basis set group =>   3
Atom  36C    basis set group =>   1
Atom  37C    basis set group =>   1
Atom  38C    basis set group =>   1
Atom  39C    basis set group =>   1
Atom  40C    basis set group =>   1
Atom  41C    basis set group =>   1
Atom  42N    basis set group =>   2
Atom  43C    basis set group =>   1
Atom  44O    basis set group =>   3
Atom  45C    basis set group =>   1
Atom  46C    basis set group =>   1
Atom  47C    basis set group =>   1
Atom  48C    basis set group =>   1
Atom  49C    basis set group =>   1
Atom  50C    basis set group =>   1
Atom  51C    basis set group =>   1
Atom  52N    basis set group =>   2
Atom  53C    basis set group =>   1
Atom  54C    basis set group =>   1
Atom  55C    basis set group =>   1
Atom  56C    basis set group =>   1
Atom  57O    basis set group =>   3
Atom  58H    basis set group =>   4
Atom  59H    basis set group =>   4
Atom  60H    basis set group =>   4
Atom  61H    basis set group =>   4
Atom  62H    basis set group =>   4
Atom  63H    basis set group =>   4
Atom  64H    basis set group =>   4
Atom  65H    basis set group =>   4
Atom  66H    basis set group =>   4
Atom  67H    basis set group =>   4
Atom  68H    basis set group =>   4
Atom  69H    basis set group =>   4
Atom  70H    basis set group =>   4
Atom  71H    basis set group =>   4
Atom  72H    basis set group =>   4
Atom  73H    basis set group =>   4
Atom  74H    basis set group =>   4
Atom  75H    basis set group =>   4
Atom  76H    basis set group =>   4
Atom  77H    basis set group =>   4
Atom  78H    basis set group =>   4
Atom  79H    basis set group =>   4
Atom  80H    basis set group =>   4
Atom  81H    basis set group =>   4
Atom  82H    basis set group =>   4
Atom  83H    basis set group =>   4


           ************************************************************
           *        Program running with 4 parallel MPI-processes     *
           *              working on a common directory               *
           ************************************************************
------------------------------------------------------------------------------
                           ORCA GTO INTEGRAL CALCULATION
                           -- RI-GTO INTEGRALS CHOSEN --
------------------------------------------------------------------------------
------------------------------------------------------------------------------
                   ___                                                        
                  /   \      - P O W E R E D   B Y -                         
                 /     \                                                     
                 |  |  |   _    _      __       _____    __    __             
                 |  |  |  | |  | |    /  \     |  _  \  |  |  /  |          
                  \  \/   | |  | |   /    \    | | | |  |  | /  /          
                 / \  \   | |__| |  /  /\  \   | |_| |  |  |/  /          
                |  |  |   |  __  | /  /__\  \  |    /   |      \           
                |  |  |   | |  | | |   __   |  |    \   |  |\   \          
                \     /   | |  | | |  |  |  |  | |\  \  |  | \   \       
                 \___/    |_|  |_| |__|  |__|  |_| \__\ |__|  \__/        
                                                                              
                      - O R C A' S   B I G   F R I E N D -                    
                                      &                                       
                       - I N T E G R A L  F E E D E R -                       
                                                                              
 v1 FN, 2020, v2 2021                                                         
------------------------------------------------------------------------------


Reading SHARK input file orca.SHARKINP.tmp ... ok
----------------------
SHARK INTEGRAL PACKAGE
----------------------

Number of atoms                             ...     84
Number of basis functions                   ...    779
Number of shells                            ...    403
Maximum angular momentum                    ...      2
Integral batch strategy                     ... SHARK/LIBINT Hybrid
RI-J (if used) integral strategy            ... SPLIT-RIJ (Revised 2003 algorithm where possible)
Printlevel                                  ...      1
Contraction scheme used                     ... SEGMENTED contraction
Coulomb Range Separation                    ... NOT USED
Exchange Range Separation                   ... NOT USED
Finite Nucleus Model                        ... NOT USED
Auxiliary Coulomb fitting basis             ... AVAILABLE
   # of basis functions in Aux-J            ...   2710
   # of shells in Aux-J                     ...    890
   Maximum angular momentum in Aux-J        ...      4
Auxiliary J/K fitting basis                 ... NOT available
Auxiliary Correlation fitting basis         ... NOT available
Auxiliary 'external' fitting basis          ... NOT available
Integral threshold                          ...     1.000000e-10
Primitive cut-off                           ...     1.000000e-11
Primitive pair pre-selection threshold      ...     1.000000e-11

Calculating pre-screening integrals         ... done (  0.1 sec) Dimension = 403
Organizing shell pair data                  ... done (  0.6 sec)
Shell pair information
Total number of shell pairs                 ...     81406
Shell pairs after pre-screening             ...     40234
Total number of primitive shell pairs       ...    289142
Primitive shell pairs kept                  ...     81604
          la=0 lb=0:  14210 shell pairs
          la=1 lb=0:  14640 shell pairs
          la=1 lb=1:   3426 shell pairs
          la=2 lb=0:   4826 shell pairs
          la=2 lb=1:   2695 shell pairs
          la=2 lb=2:    437 shell pairs

Calculating one electron integrals          ... done (  0.1 sec)
Calculating RI/J V-Matrix + Cholesky decomp.... done (  8.0 sec)
Calculating Nuclear repulsion               ... done (  0.1 sec) ENN=   6278.131912089833 Eh

SHARK setup successfully completed in  10.4 seconds

Maximum memory used throughout the entire GTOINT-calculation: 90.3 MB


           ************************************************************
           *        Program running with 4 parallel MPI-processes     *
           *              working on a common directory               *
           ************************************************************
-------------------------------------------------------------------------------
                                 ORCA SCF
-------------------------------------------------------------------------------

------------
SCF SETTINGS
------------
Hamiltonian:
 Density Functional     Method          .... DFT(GTOs)
 Exchange Functional    Exchange        .... PBE
   PBE kappa parameter   XKappa         ....  1.024500
   PBE mue parameter    XMuePBE         ....  0.123457
 Correlation Functional Correlation     .... PBE
   PBE beta parameter  CBetaPBE         ....  0.030000
 LDA part of GGA corr.  LDAOpt          .... PW91-LDA
 Gradients option       PostSCFGGA      .... off
 Hybrid DFT is turned on
   Fraction HF Exchange ScalHFX         ....  0.420000
   Scaling of DF-GGA-X  ScalDFX         ....  0.580000
   Scaling of DF-GGA-C  ScalDFC         ....  1.000000
   Scaling of DF-LDA-C  ScalLDAC        ....  1.000000
   Perturbative correction              ....  0.000000
   Density functional embedding theory  .... OFF
 RI-approximation to the Coulomb term is turned on
   Number of AuxJ basis functions       .... 2710
   RIJ-ON(X) (HFX calculated with O(N)) .... on
   Number of AuxJ basis functions       .... 2710
   RIJ-COSX (HFX calculated with COS-X)).... on


General Settings:
 Integral files         IntName         .... orca
 Hartree-Fock type      HFTyp           .... RHF
 Total Charge           Charge          ....    0
 Multiplicity           Mult            ....    1
 Number of Electrons    NEL             ....  332
 Basis Dimension        Dim             ....  779
 Nuclear Repulsion      ENuc            ....   6278.1319120898 Eh

Convergence Acceleration:
 DIIS                   CNVDIIS         .... on
   Start iteration      DIISMaxIt       ....    12
   Startup error        DIISStart       ....  0.200000
   # of expansion vecs  DIISMaxEq       ....     5
   Bias factor          DIISBfac        ....   1.050
   Max. coefficient     DIISMaxC        ....  10.000
 Trust-Rad. Augm. Hess. CNVTRAH         .... auto
   Auto Start mean grad. ratio tolernc. ....  1.125000
   Auto Start start iteration           ....    20
   Auto Start num. interpolation iter.  ....    10
   Max. Number of Micro iterations      ....    16
   Max. Number of Macro iterations      .... Maxiter - #DIIS iter
   Number of Davidson start vectors     ....     2
   Converg. threshold I  (grad. norm)   ....   5.000e-05
   Converg. threshold II (energy diff.) ....   1.000e-06
   Grad. Scal. Fac. for Micro threshold ....   0.100
   Minimum threshold for Micro iter.    ....   0.010
   NR start threshold (gradient norm)   ....   0.001
   Initial trust radius                 ....   0.400
   Minimum AH scaling param. (alpha)    ....   1.000
   Maximum AH scaling param. (alpha)    .... 1000.000
   Orbital update algorithm             .... Taylor
   White noise on init. David. guess    .... on
   Maximum white noise                  ....   0.010
   Quad. conv. algorithm                .... NR
   COSX micro iterations for RIJONX calc.... off
 SOSCF                  CNVSOSCF        .... on
   Start iteration      SOSCFMaxIt      ....   150
   Startup grad/error   SOSCFStart      ....  0.003300
 Level Shifting         CNVShift        .... on
   Level shift para.    LevelShift      ....    0.2500
   Turn off err/grad.   ShiftErr        ....    0.0010
 Zerner damping         CNVZerner       .... off
 Static damping         CNVDamp         .... on
   Fraction old density DampFac         ....    0.7000
   Max. Damping (<1)    DampMax         ....    0.9800
   Min. Damping (>=0)   DampMin         ....    0.0000
   Turn off err/grad.   DampErr         ....    0.1000
 Fernandez-Rico         CNVRico         .... off

SCF Procedure:
 Maximum # iterations   MaxIter         ....   125
 SCF integral mode      SCFMode         .... Direct
   Integral package                     .... SHARK and LIBINT hybrid scheme
 Reset frequency        DirectResetFreq ....    20
 Integral Threshold     Thresh          ....  1.000e-10 Eh
 Primitive CutOff       TCut            ....  1.000e-11 Eh

Convergence Tolerance:
 Convergence Check Mode ConvCheckMode   .... Total+1el-Energy
 Convergence forced     ConvForced      .... 1
 Energy Change          TolE            ....  1.000e-06 Eh
 1-El. energy change                    ....  1.000e-03 Eh
 Orbital Gradient       TolG            ....  5.000e-05
 Orbital Rotation angle TolX            ....  5.000e-05
 DIIS Error             TolErr          ....  1.000e-06


Diagonalization of the overlap matrix:
Smallest eigenvalue                        ... 3.824e-04
Time for diagonalization                   ...    0.066 sec
Threshold for overlap eigenvalues          ... 1.000e-08
Number of eigenvalues below threshold      ... 0
Time for construction of square roots      ...    0.180 sec
Total time needed                          ...    0.248 sec

--------------------------------
INITIAL GUESS: MINIMAL BASIS EHT
--------------------------------
The minimal basis has 272 functions
EHT matrix was diagonalized
Basis set overlap was calculated now projecting the orbitals
Using GuessMode=FMatrix for the initial guess
C*T matrix was formed
Effective Fockian was calculated
Effective Fockian was diagonalized
Initial density was built
                      ------------------
                      INITIAL GUESS DONE
                      ------------------
-------------------
DFT GRID GENERATION
-------------------

General Integration Accuracy     IntAcc      ... 4.159
Radial Grid Type                 RadialGrid  ... OptM3 with GC (2021)
Angular Grid (max. ang.)         AngularGrid ... 3 (Lebedev-194)
Angular grid pruning method      GridPruning ... 4 (adaptive)
Weight generation scheme         WeightScheme... Becke
Basis function cutoff            BFCut       ... 1.0000e-10
Integration weight cutoff        WCut        ... 1.0000e-14
Angular grids for H and He will be reduced by one unit
Partially contracted basis set               ... off
Rotationally invariant grid construction     ... off

Total number of grid points                  ...   199823
Total number of batches                      ...     3168
Average number of points per batch           ...       63
Average number of grid points per atom       ...     2379
Time for grid setup =    2.223 sec

--------------------
COSX GRID GENERATION
--------------------

GRIDX 1
-------
General Integration Accuracy     IntAcc      ... 3.816
Radial Grid Type                 RadialGrid  ... OptM3 with GC (2021)
Angular Grid (max. ang.)         AngularGrid ... 1 (Lebedev-50)
Angular grid pruning method      GridPruning ... 4 (adaptive)
Weight generation scheme         WeightScheme... Becke
Basis function cutoff            BFCut       ... 1.0000e-10
Integration weight cutoff        WCut        ... 1.0000e-14
Angular grids for H and He will be reduced by one unit
Partially contracted basis set               ... on
Rotationally invariant grid construction     ... off

Total number of grid points                  ...    49851
Total number of batches                      ...      822
Average number of points per batch           ...       60
Average number of grid points per atom       ...      593
UseSFitting                                  ... on

GRIDX 2
-------
General Integration Accuracy     IntAcc      ... 4.020
Radial Grid Type                 RadialGrid  ... OptM3 with GC (2021)
Angular Grid (max. ang.)         AngularGrid ... 2 (Lebedev-110)
Angular grid pruning method      GridPruning ... 4 (adaptive)
Weight generation scheme         WeightScheme... Becke
Basis function cutoff            BFCut       ... 1.0000e-10
Integration weight cutoff        WCut        ... 1.0000e-14
Angular grids for H and He will be reduced by one unit
Partially contracted basis set               ... on
Rotationally invariant grid construction     ... off

Total number of grid points                  ...   106638
Total number of batches                      ...     1707
Average number of points per batch           ...       62
Average number of grid points per atom       ...     1270
UseSFitting                                  ... on

GRIDX 3
-------
General Integration Accuracy     IntAcc      ... 4.338
Radial Grid Type                 RadialGrid  ... OptM3 with GC (2021)
Angular Grid (max. ang.)         AngularGrid ... 3 (Lebedev-194)
Angular grid pruning method      GridPruning ... 4 (adaptive)
Weight generation scheme         WeightScheme... Becke
Basis function cutoff            BFCut       ... 1.0000e-10
Integration weight cutoff        WCut        ... 1.0000e-14
Angular grids for H and He will be reduced by one unit
Partially contracted basis set               ... on
Rotationally invariant grid construction     ... off

Total number of grid points                  ...   231674
Total number of batches                      ...     3658
Average number of points per batch           ...       63
Average number of grid points per atom       ...     2758
UseSFitting                                  ... on

Time for X-Grid setup             =    5.650 sec


--------------------
CPCM SOLVATION MODEL
--------------------
CPCM parameters:
  Epsilon                                         ...       9.0800
  Refrac                                          ...       1.4240
  Rsolv                                           ...       1.3000
  Surface type                                    ... GAUSSIAN VDW
  Epsilon function type                           ...         CPCM
Radii:
 Radius for C  used is    3.8550 Bohr (=   2.0400 Ang.)
 Radius for N  used is    3.5149 Bohr (=   1.8600 Ang.)
 Radius for O  used is    3.4469 Bohr (=   1.8240 Ang.)
 Radius for H  used is    2.4944 Bohr (=   1.3200 Ang.)
Calculating surface                               ...        done! (  0.0s)
GEPOL surface points                              ...         4176
GEPOL Volume                                      ...    4841.2984
GEPOL Surface-area                                ...    2211.7790
Calculating surface distance matrix               ...        done! (  0.1s)
Performing Cholesky decomposition & store         ...        done! (  2.7s)
Overall time for CPCM initialization              ...                 2.8s
--------------
SCF ITERATIONS
--------------
ITER       Energy         Delta-E        Max-DP      RMS-DP      [F,P]     Damp
               ***  Starting incremental Fock matrix formation  ***
  0  -2034.7130585332   0.000000000000 0.22932488  0.00296682  0.5461604 0.7000
  1  -2036.7895234745  -2.076464941356 0.14175198  0.00189982  0.2976559 0.7000
  2  -2037.9591269959  -1.169603521436 0.08329112  0.00126196  0.2115788 0.7000
                               ***Turning on DIIS***
  3  -2038.7766073590  -0.817480363023 0.05503545  0.00090337  0.1499187 0.7000
  4  -2039.3634280999  -0.586820740904 0.04188117  0.00067570  0.1057079 0.7000
  5  -2039.7792660805  -0.415837980607 0.09704424  0.00163993  0.0738190 0.0000
  6  -2040.7684585755  -0.989192495044 0.00497397  0.00007362  0.0041313 0.0000
                      *** Initiating the SOSCF procedure ***
                           *** Shutting down DIIS ***
                      *** Re-Reading the Fockian *** 
                      *** Removing any level shift *** 
ITER      Energy       Delta-E        Grad      Rot      Max-DP    RMS-DP
  7  -2040.76909140  -0.0006328222  0.000844  0.000844  0.002133  0.000035
               *** Restarting incremental Fock matrix formation ***
  8  -2040.76947805  -0.0003866528  0.000999  0.003192  0.002039  0.000030
  9  -2040.76951396  -0.0000359103  0.000315  0.001101  0.002137  0.000023
 10  -2040.76953291  -0.0000189465  0.000100  0.000423  0.000736  0.000010
 11  -2040.76953529  -0.0000023787  0.000051  0.000096  0.000171  0.000002
 12  -2040.76953555  -0.0000002632  0.000031  0.000086  0.000102  0.000002
                  ***Gradient check signals convergence***
              ***Rediagonalizing the Fockian in SOSCF/NRSCF***

               *****************************************************
               *                     SUCCESS                       *
               *           SCF CONVERGED AFTER  13 CYCLES          *
               *****************************************************

Old exchange energy                            =   -116.106263100 Eh
New exchange energy                            =   -116.106451199 Eh
Exchange energy change after final integration =     -0.000188099 Eh
Total energy after final integration           =  -2040.769723857 Eh
Final COS-X integration done in                =    40.076 sec

----------------
TOTAL SCF ENERGY
----------------

Total Energy       :        -2040.76972386 Eh          -55532.16739 eV

Components:
Nuclear Repulsion  :         6278.13191209 Eh          170836.65450 eV
Electronic Energy  :        -8318.90163595 Eh         -226368.82188 eV
One Electron Energy:       -15283.08015771 Eh         -415873.75370 eV
Two Electron Energy:         6964.17852176 Eh          189504.93182 eV
Max COSX asymmetry :            0.00000977 Eh               0.00027 eV
CPCM Dielectric    :           -0.04167225 Eh              -1.13396 eV

Virial components:
Potential Energy   :        -4066.11414194 Eh         -110644.59086 eV
Kinetic Energy     :         2025.34441808 Eh           55112.42348 eV
Virial Ratio       :            2.00761614


DFT components:
N(Alpha)           :      166.001474051003 electrons
N(Beta)            :      166.001474051003 electrons
N(Total)           :      332.002948102006 electrons
E(X)               :     -154.303312108412 Eh       
E(C)               :      -14.656720376405 Eh       
E(XC)              :     -168.960032484816 Eh       
DFET-embed. en.    :        0.000000000000 Eh       
CPCM Solvation Model Properties:
Surface-charge          :           -0.03036327
Charge-correction       :           -0.00047532 Eh              -0.01293 eV
Free-energy (cav+disp)  :  This term is not implemented in the current solvation scheme

---------------
SCF CONVERGENCE
---------------

  Last Energy change         ...   -2.0862e-07  Tolerance :   1.0000e-06
  Last MAX-Density change    ...    3.6637e-15  Tolerance :   1.0000e-05
  Last RMS-Density change    ...    2.7618e-17  Tolerance :   1.0000e-06
  Last Orbital Gradient      ...    5.0666e-06  Tolerance :   5.0000e-05
  Last Orbital Rotation      ...    1.3428e-05  Tolerance :   5.0000e-05

             **** THE GBW FILE WAS UPDATED (orca.gbw) ****
             **** DENSITY orca.scfp WAS UPDATED ****
             **** ENERGY FILE WAS UPDATED (orca.en.tmp) ****
             **** THE GBW FILE WAS UPDATED (orca.gbw) ****
             **** DENSITY orca.scfp WAS UPDATED ****
----------------
ORBITAL ENERGIES
----------------

  NO   OCC          E(Eh)            E(eV) 
   0   2.0000     -19.586374      -532.9723 
   1   2.0000     -19.500008      -530.6222 
   2   2.0000     -19.474719      -529.9340 
   3   2.0000     -19.466964      -529.7230 
   4   2.0000     -14.677179      -399.3864 
   5   2.0000     -14.675207      -399.3327 
   6   2.0000     -14.661893      -398.9704 
   7   2.0000     -14.660573      -398.9345 
   8   2.0000     -14.643303      -398.4645 
   9   2.0000     -10.559345      -287.3344 
  10   2.0000     -10.554769      -287.2099 
  11   2.0000     -10.554309      -287.1973 
  12   2.0000     -10.549051      -287.0543 
  13   2.0000     -10.523308      -286.3538 
  14   2.0000     -10.508605      -285.9537 
  15   2.0000     -10.504185      -285.8334 
  16   2.0000     -10.501460      -285.7592 
  17   2.0000     -10.500711      -285.7389 
  18   2.0000     -10.499842      -285.7152 
  19   2.0000     -10.487534      -285.3803 
  20   2.0000     -10.477727      -285.1134 
  21   2.0000     -10.477714      -285.1131 
  22   2.0000     -10.471337      -284.9396 
  23   2.0000     -10.469841      -284.8989 
  24   2.0000     -10.467291      -284.8295 
  25   2.0000     -10.465517      -284.7812 
  26   2.0000     -10.465330      -284.7761 
  27   2.0000     -10.462596      -284.7017 
  28   2.0000     -10.462045      -284.6867 
  29   2.0000     -10.460794      -284.6527 
  30   2.0000     -10.458526      -284.5910 
  31   2.0000     -10.458314      -284.5852 
  32   2.0000     -10.458239      -284.5831 
  33   2.0000     -10.457845      -284.5724 
  34   2.0000     -10.457790      -284.5709 
  35   2.0000     -10.449728      -284.3515 
  36   2.0000     -10.447064      -284.2791 
  37   2.0000     -10.446023      -284.2507 
  38   2.0000     -10.445743      -284.2431 
  39   2.0000     -10.445111      -284.2259 
  40   2.0000     -10.444777      -284.2168 
  41   2.0000     -10.443445      -284.1806 
  42   2.0000     -10.437510      -284.0191 
  43   2.0000     -10.435129      -283.9543 
  44   2.0000     -10.432873      -283.8929 
  45   2.0000     -10.424325      -283.6603 
  46   2.0000     -10.422218      -283.6030 
  47   2.0000      -1.269230       -34.5375 
  48   2.0000      -1.170035       -31.8383 
  49   2.0000      -1.161684       -31.6110 
  50   2.0000      -1.152076       -31.3496 
  51   2.0000      -1.115789       -30.3622 
  52   2.0000      -1.057200       -28.7679 
  53   2.0000      -1.046374       -28.4733 
  54   2.0000      -1.035926       -28.1890 
  55   2.0000      -1.033042       -28.1105 
  56   2.0000      -0.981084       -26.6967 
  57   2.0000      -0.973290       -26.4846 
  58   2.0000      -0.961829       -26.1727 
  59   2.0000      -0.955731       -26.0068 
  60   2.0000      -0.904474       -24.6120 
  61   2.0000      -0.895623       -24.3711 
  62   2.0000      -0.893385       -24.3102 
  63   2.0000      -0.884153       -24.0590 
  64   2.0000      -0.881103       -23.9760 
  65   2.0000      -0.858448       -23.3596 
  66   2.0000      -0.851767       -23.1778 
  67   2.0000      -0.842133       -22.9156 
  68   2.0000      -0.836738       -22.7688 
  69   2.0000      -0.824928       -22.4474 
  70   2.0000      -0.785653       -21.3787 
  71   2.0000      -0.783320       -21.3152 
  72   2.0000      -0.770678       -20.9712 
  73   2.0000      -0.766653       -20.8617 
  74   2.0000      -0.764861       -20.8129 
  75   2.0000      -0.758008       -20.6264 
  76   2.0000      -0.756244       -20.5784 
  77   2.0000      -0.732202       -19.9242 
  78   2.0000      -0.715312       -19.4646 
  79   2.0000      -0.713853       -19.4249 
  80   2.0000      -0.709220       -19.2989 
  81   2.0000      -0.702164       -19.1068 
  82   2.0000      -0.688123       -18.7248 
  83   2.0000      -0.683600       -18.6017 
  84   2.0000      -0.671161       -18.2632 
  85   2.0000      -0.656272       -17.8581 
  86   2.0000      -0.650504       -17.7011 
  87   2.0000      -0.644815       -17.5463 
  88   2.0000      -0.640983       -17.4420 
  89   2.0000      -0.618030       -16.8174 
  90   2.0000      -0.609770       -16.5927 
  91   2.0000      -0.596704       -16.2371 
  92   2.0000      -0.590403       -16.0657 
  93   2.0000      -0.584945       -15.9172 
  94   2.0000      -0.583261       -15.8713 
  95   2.0000      -0.574540       -15.6340 
  96   2.0000      -0.572187       -15.5700 
  97   2.0000      -0.570360       -15.5203 
  98   2.0000      -0.568702       -15.4752 
  99   2.0000      -0.563008       -15.3202 
 100   2.0000      -0.551816       -15.0157 
 101   2.0000      -0.547924       -14.9098 
 102   2.0000      -0.541905       -14.7460 
 103   2.0000      -0.535642       -14.5756 
 104   2.0000      -0.534035       -14.5318 
 105   2.0000      -0.526028       -14.3139 
 106   2.0000      -0.524135       -14.2624 
 107   2.0000      -0.521142       -14.1810 
 108   2.0000      -0.517513       -14.0823 
 109   2.0000      -0.514590       -14.0027 
 110   2.0000      -0.511257       -13.9120 
 111   2.0000      -0.504844       -13.7375 
 112   2.0000      -0.500522       -13.6199 
 113   2.0000      -0.496929       -13.5221 
 114   2.0000      -0.494666       -13.4605 
 115   2.0000      -0.492671       -13.4063 
 116   2.0000      -0.488215       -13.2850 
 117   2.0000      -0.485688       -13.2162 
 118   2.0000      -0.480283       -13.0692 
 119   2.0000      -0.479486       -13.0475 
 120   2.0000      -0.476775       -12.9737 
 121   2.0000      -0.474688       -12.9169 
 122   2.0000      -0.468642       -12.7524 
 123   2.0000      -0.463893       -12.6232 
 124   2.0000      -0.457437       -12.4475 
 125   2.0000      -0.450919       -12.2701 
 126   2.0000      -0.449736       -12.2380 
 127   2.0000      -0.447127       -12.1669 
 128   2.0000      -0.446761       -12.1570 
 129   2.0000      -0.443785       -12.0760 
 130   2.0000      -0.438061       -11.9202 
 131   2.0000      -0.436861       -11.8876 
 132   2.0000      -0.435453       -11.8493 
 133   2.0000      -0.427710       -11.6386 
 134   2.0000      -0.425153       -11.5690 
 135   2.0000      -0.421772       -11.4770 
 136   2.0000      -0.420879       -11.4527 
 137   2.0000      -0.419031       -11.4024 
 138   2.0000      -0.417367       -11.3571 
 139   2.0000      -0.416099       -11.3226 
 140   2.0000      -0.407631       -11.0922 
 141   2.0000      -0.405810       -11.0427 
 142   2.0000      -0.403089       -10.9686 
 143   2.0000      -0.399801       -10.8791 
 144   2.0000      -0.395591       -10.7646 
 145   2.0000      -0.389998       -10.6124 
 146   2.0000      -0.388147       -10.5620 
 147   2.0000      -0.387209       -10.5365 
 148   2.0000      -0.379865       -10.3366 
 149   2.0000      -0.374765       -10.1979 
 150   2.0000      -0.362653        -9.8683 
 151   2.0000      -0.350909        -9.5487 
 152   2.0000      -0.345256        -9.3949 
 153   2.0000      -0.344931        -9.3861 
 154   2.0000      -0.328526        -8.9396 
 155   2.0000      -0.323357        -8.7990 
 156   2.0000      -0.316168        -8.6034 
 157   2.0000      -0.314853        -8.5676 
 158   2.0000      -0.308634        -8.3984 
 159   2.0000      -0.307069        -8.3558 
 160   2.0000      -0.304517        -8.2863 
 161   2.0000      -0.302813        -8.2400 
 162   2.0000      -0.299674        -8.1545 
 163   2.0000      -0.293988        -7.9998 
 164   2.0000      -0.285823        -7.7776 
 165   2.0000      -0.281999        -7.6736 
 166   0.0000      -0.057654        -1.5688 
 167   0.0000      -0.048973        -1.3326 
 168   0.0000      -0.020939        -0.5698 
 169   0.0000      -0.011141        -0.3032 
 170   0.0000       0.005391         0.1467 
 171   0.0000       0.015911         0.4330 
 172   0.0000       0.018989         0.5167 
 173   0.0000       0.019758         0.5376 
 174   0.0000       0.050597         1.3768 
 175   0.0000       0.055590         1.5127 
 176   0.0000       0.081659         2.2221 
 177   0.0000       0.090908         2.4737 
 178   0.0000       0.115993         3.1563 
 179   0.0000       0.138233         3.7615 
 180   0.0000       0.140792         3.8312 
 181   0.0000       0.144875         3.9423 
 182   0.0000       0.149312         4.0630 
 183   0.0000       0.156118         4.2482 
 184   0.0000       0.164646         4.4802 
 185   0.0000       0.165358         4.4996 
 186   0.0000       0.171609         4.6697 
 187   0.0000       0.173632         4.7248 
 188   0.0000       0.175015         4.7624 
 189   0.0000       0.178480         4.8567 
 190   0.0000       0.181217         4.9312 
 191   0.0000       0.185008         5.0343 
 192   0.0000       0.185447         5.0463 
 193   0.0000       0.187480         5.1016 
 194   0.0000       0.189081         5.1452 
 195   0.0000       0.191889         5.2216 
 196   0.0000       0.193118         5.2550 
 197   0.0000       0.198023         5.3885 
 198   0.0000       0.204220         5.5571 
 199   0.0000       0.205440         5.5903 
 200   0.0000       0.206949         5.6314 
 201   0.0000       0.208427         5.6716 
 202   0.0000       0.209407         5.6983 
 203   0.0000       0.212480         5.7819 
 204   0.0000       0.216276         5.8852 
 205   0.0000       0.216959         5.9038 
 206   0.0000       0.219218         5.9652 
 207   0.0000       0.221786         6.0351 
 208   0.0000       0.222102         6.0437 
 209   0.0000       0.223263         6.0753 
 210   0.0000       0.224669         6.1135 
 211   0.0000       0.227606         6.1935 
 212   0.0000       0.230987         6.2855 
 213   0.0000       0.233119         6.3435 
 214   0.0000       0.235968         6.4210 
 215   0.0000       0.238004         6.4764 
 216   0.0000       0.242799         6.6069 
 217   0.0000       0.244566         6.6550 
 218   0.0000       0.247119         6.7244 
 219   0.0000       0.247523         6.7354 
 220   0.0000       0.250908         6.8276 
 221   0.0000       0.253784         6.9058 
 222   0.0000       0.255694         6.9578 
 223   0.0000       0.261671         7.1204 
 224   0.0000       0.262417         7.1407 
 225   0.0000       0.264738         7.2039 
 226   0.0000       0.275170         7.4878 
 227   0.0000       0.278673         7.5831 
 228   0.0000       0.280920         7.6442 
 229   0.0000       0.283453         7.7132 
 230   0.0000       0.287693         7.8285 
 231   0.0000       0.291487         7.9318 
 232   0.0000       0.293765         7.9938 
 233   0.0000       0.296690         8.0733 
 234   0.0000       0.301388         8.2012 
 235   0.0000       0.302456         8.2303 
 236   0.0000       0.307402         8.3648 
 237   0.0000       0.310604         8.4520 
 238   0.0000       0.314308         8.5528 
 239   0.0000       0.315868         8.5952 
 240   0.0000       0.316458         8.6113 
 241   0.0000       0.321373         8.7450 
 242   0.0000       0.325195         8.8490 
 243   0.0000       0.331263         9.0141 
 244   0.0000       0.331861         9.0304 
 245   0.0000       0.333916         9.0863 
 246   0.0000       0.337039         9.1713 
 247   0.0000       0.347283         9.4501 
 248   0.0000       0.351542         9.5659 
 249   0.0000       0.357641         9.7319 
 250   0.0000       0.363790         9.8992 
 251   0.0000       0.367877        10.0105 
 252   0.0000       0.374626        10.1941 
 253   0.0000       0.377001        10.2587 
 254   0.0000       0.382598        10.4110 
 255   0.0000       0.387013        10.5312 
 256   0.0000       0.403655        10.9840 
 257   0.0000       0.410481        11.1698 
 258   0.0000       0.415946        11.3185 
 259   0.0000       0.428159        11.6508 
 260   0.0000       0.433206        11.7881 
 261   0.0000       0.441708        12.0195 
 262   0.0000       0.451290        12.2802 
 263   0.0000       0.461661        12.5624 
 264   0.0000       0.463393        12.6096 
 265   0.0000       0.470595        12.8055 
 266   0.0000       0.478584        13.0229 
 267   0.0000       0.486660        13.2427 
 268   0.0000       0.492534        13.4025 
 269   0.0000       0.496333        13.5059 
 270   0.0000       0.497144        13.5280 
 271   0.0000       0.502517        13.6742 
 272   0.0000       0.509928        13.8758 
 273   0.0000       0.513192        13.9647 
 274   0.0000       0.514897        14.0111 
 275   0.0000       0.519664        14.1408 
 276   0.0000       0.520552        14.1649 
 277   0.0000       0.524014        14.2592 
 278   0.0000       0.529433        14.4066 
 279   0.0000       0.531931        14.4746 
 280   0.0000       0.538026        14.6404 
 281   0.0000       0.540643        14.7117 
 282   0.0000       0.542993        14.7756 
 283   0.0000       0.547176        14.8894 
 284   0.0000       0.552142        15.0245 
 285   0.0000       0.553956        15.0739 
 286   0.0000       0.561079        15.2677 
 287   0.0000       0.562857        15.3161 
 288   0.0000       0.569690        15.5021 
 289   0.0000       0.571180        15.5426 
 290   0.0000       0.576110        15.6767 
 291   0.0000       0.576826        15.6962 
 292   0.0000       0.587287        15.9809 
 293   0.0000       0.589069        16.0294 
 294   0.0000       0.593207        16.1420 
 295   0.0000       0.596419        16.2294 
 296   0.0000       0.597318        16.2538 
 297   0.0000       0.600944        16.3525 
 298   0.0000       0.602608        16.3978 
 299   0.0000       0.605575        16.4785 
 300   0.0000       0.611484        16.6393 
 301   0.0000       0.612351        16.6629 
 302   0.0000       0.614522        16.7220 
 303   0.0000       0.617551        16.8044 
 304   0.0000       0.619030        16.8447 
 305   0.0000       0.621003        16.8983 
 306   0.0000       0.624005        16.9800 
 307   0.0000       0.624570        16.9954 
 308   0.0000       0.627892        17.0858 
 309   0.0000       0.630418        17.1545 
 310   0.0000       0.633156        17.2291 
 311   0.0000       0.634786        17.2734 
 312   0.0000       0.636676        17.3248 
 313   0.0000       0.639027        17.3888 
 314   0.0000       0.642140        17.4735 
 315   0.0000       0.646453        17.5909 
 316   0.0000       0.649420        17.6716 
 317   0.0000       0.652110        17.7448 
 318   0.0000       0.655672        17.8418 
 319   0.0000       0.657523        17.8921 
 320   0.0000       0.658951        17.9310 
 321   0.0000       0.663551        18.0561 
 322   0.0000       0.670178        18.2365 
 323   0.0000       0.673100        18.3160 
 324   0.0000       0.682713        18.5776 
 325   0.0000       0.684586        18.6285 
 326   0.0000       0.686747        18.6873 
 327   0.0000       0.691563        18.8184 
 328   0.0000       0.695460        18.9244 
 329   0.0000       0.698738        19.0136 
 330   0.0000       0.699651        19.0385 
 331   0.0000       0.703791        19.1511 
 332   0.0000       0.706410        19.2224 
 333   0.0000       0.714344        19.4383 
 334   0.0000       0.715358        19.4659 
 335   0.0000       0.719666        19.5831 
 336   0.0000       0.723031        19.6747 
 337   0.0000       0.723517        19.6879 
 338   0.0000       0.727634        19.7999 
 339   0.0000       0.730817        19.8865 
 340   0.0000       0.734372        19.9833 
 341   0.0000       0.739583        20.1251 
 342   0.0000       0.740323        20.1452 
 343   0.0000       0.744532        20.2598 
 344   0.0000       0.745210        20.2782 
 345   0.0000       0.749160        20.3857 
 346   0.0000       0.754178        20.5222 
 347   0.0000       0.756861        20.5952 
 348   0.0000       0.763171        20.7669 
 349   0.0000       0.769241        20.9321 
 350   0.0000       0.773655        21.0522 
 351   0.0000       0.782355        21.2890 
 352   0.0000       0.789070        21.4717 
 353   0.0000       0.794405        21.6169 
 354   0.0000       0.799422        21.7534 
 355   0.0000       0.814266        22.1573 
 356   0.0000       0.817801        22.2535 
 357   0.0000       0.819726        22.3059 
 358   0.0000       0.828953        22.5569 
 359   0.0000       0.842944        22.9377 
 360   0.0000       0.845265        23.0008 
 361   0.0000       0.859118        23.3778 
 362   0.0000       0.861717        23.4485 
 363   0.0000       0.869200        23.6521 
 364   0.0000       0.871079        23.7033 
 365   0.0000       0.878210        23.8973 
 366   0.0000       0.886312        24.1178 
 367   0.0000       0.893001        24.2998 
 368   0.0000       0.899847        24.4861 
 369   0.0000       0.912729        24.8366 
 370   0.0000       0.915217        24.9043 
 371   0.0000       0.921867        25.0853 
 372   0.0000       0.929762        25.3001 
 373   0.0000       0.936974        25.4964 
 374   0.0000       0.937962        25.5232 
 375   0.0000       0.943345        25.6697 
 376   0.0000       0.944778        25.7087 
 377   0.0000       0.952262        25.9124 
 378   0.0000       0.954549        25.9746 
 379   0.0000       0.955093        25.9894 
 380   0.0000       0.957216        26.0472 
 381   0.0000       0.961410        26.1613 
 382   0.0000       0.962408        26.1885 
 383   0.0000       0.968800        26.3624 
 384   0.0000       0.971441        26.4342 
 385   0.0000       0.973562        26.4920 
 386   0.0000       0.979502        26.6536 
 387   0.0000       0.983430        26.7605 
 388   0.0000       0.984555        26.7911 
 389   0.0000       0.988256        26.8918 
 390   0.0000       0.990928        26.9645 
 391   0.0000       0.997287        27.1376 
 392   0.0000       0.998070        27.1589 
 393   0.0000       1.001932        27.2640 
 394   0.0000       1.005927        27.3727 
 395   0.0000       1.008733        27.4490 
 396   0.0000       1.009715        27.4758 
 397   0.0000       1.015263        27.6267 
 398   0.0000       1.018450        27.7134 
 399   0.0000       1.027535        27.9607 
 400   0.0000       1.031580        28.0707 
 401   0.0000       1.036260        28.1981 
 402   0.0000       1.038976        28.2720 
 403   0.0000       1.043760        28.4022 
 404   0.0000       1.046299        28.4712 
 405   0.0000       1.048205        28.5231 
 406   0.0000       1.049448        28.5569 
 407   0.0000       1.052312        28.6349 
 408   0.0000       1.055682        28.7266 
 409   0.0000       1.061097        28.8739 
 410   0.0000       1.063534        28.9402 
 411   0.0000       1.064989        28.9798 
 412   0.0000       1.067887        29.0587 
 413   0.0000       1.072075        29.1726 
 414   0.0000       1.073523        29.2120 
 415   0.0000       1.076746        29.2998 
 416   0.0000       1.079119        29.3643 
 417   0.0000       1.081392        29.4262 
 418   0.0000       1.085293        29.5323 
 419   0.0000       1.089835        29.6559 
 420   0.0000       1.094504        29.7830 
 421   0.0000       1.096217        29.8296 
 422   0.0000       1.102121        29.9902 
 423   0.0000       1.103369        30.0242 
 424   0.0000       1.107079        30.1252 
 425   0.0000       1.111535        30.2464 
 426   0.0000       1.115460        30.3532 
 427   0.0000       1.120501        30.4904 
 428   0.0000       1.122499        30.5447 
 429   0.0000       1.129853        30.7449 
 430   0.0000       1.133597        30.8467 
 431   0.0000       1.138381        30.9769 
 432   0.0000       1.143686        31.1213 
 433   0.0000       1.146098        31.1869 
 434   0.0000       1.146735        31.2042 
 435   0.0000       1.155815        31.4513 
 436   0.0000       1.158954        31.5367 
 437   0.0000       1.160711        31.5845 
 438   0.0000       1.171007        31.8647 
 439   0.0000       1.174400        31.9571 
 440   0.0000       1.178860        32.0784 
 441   0.0000       1.184771        32.2393 
 442   0.0000       1.195023        32.5182 
 443   0.0000       1.201880        32.7048 
 444   0.0000       1.204191        32.7677 
 445   0.0000       1.210986        32.9526 
 446   0.0000       1.217199        33.1217 
 447   0.0000       1.231856        33.5205 
 448   0.0000       1.236867        33.6569 
 449   0.0000       1.241127        33.7728 
 450   0.0000       1.241759        33.7900 
 451   0.0000       1.253487        34.1091 
 452   0.0000       1.259044        34.2603 
 453   0.0000       1.271622        34.6026 
 454   0.0000       1.275514        34.7085 
 455   0.0000       1.286319        35.0025 
 456   0.0000       1.291795        35.1515 
 457   0.0000       1.293093        35.1869 
 458   0.0000       1.299450        35.3598 
 459   0.0000       1.304894        35.5080 
 460   0.0000       1.309859        35.6431 
 461   0.0000       1.312712        35.7207 
 462   0.0000       1.318424        35.8761 
 463   0.0000       1.323489        36.0140 
 464   0.0000       1.333126        36.2762 
 465   0.0000       1.334962        36.3262 
 466   0.0000       1.344063        36.5738 
 467   0.0000       1.347432        36.6655 
 468   0.0000       1.358092        36.9556 
 469   0.0000       1.360680        37.0260 
 470   0.0000       1.371395        37.3175 
 471   0.0000       1.382379        37.6165 
 472   0.0000       1.388424        37.7809 
 473   0.0000       1.393811        37.9275 
 474   0.0000       1.397819        38.0366 
 475   0.0000       1.404711        38.2241 
 476   0.0000       1.413387        38.4602 
 477   0.0000       1.415869        38.5277 
 478   0.0000       1.424410        38.7602 
 479   0.0000       1.429084        38.8874 
 480   0.0000       1.448728        39.4219 
 481   0.0000       1.452475        39.5239 
 482   0.0000       1.459076        39.7035 
 483   0.0000       1.464919        39.8625 
 484   0.0000       1.471404        40.0389 
 485   0.0000       1.482118        40.3305 
 486   0.0000       1.486108        40.4391 
 487   0.0000       1.489326        40.5266 
 488   0.0000       1.494225        40.6599 
 489   0.0000       1.498964        40.7889 
 490   0.0000       1.506582        40.9962 
 491   0.0000       1.512632        41.1608 
 492   0.0000       1.514698        41.2170 
 493   0.0000       1.519177        41.3389 
 494   0.0000       1.525334        41.5064 
 495   0.0000       1.528233        41.5853 
 496   0.0000       1.530923        41.6585 
 497   0.0000       1.536834        41.8194 
 498   0.0000       1.538141        41.8550 
 499   0.0000       1.543254        41.9941 
 500   0.0000       1.546147        42.0728 
 501   0.0000       1.546391        42.0794 
 502   0.0000       1.550499        42.1912 
 503   0.0000       1.553508        42.2731 
 504   0.0000       1.560671        42.4680 
 505   0.0000       1.562831        42.5268 
 506   0.0000       1.570350        42.7314 
 507   0.0000       1.571705        42.7683 
 508   0.0000       1.586416        43.1686 
 509   0.0000       1.590866        43.2897 
 510   0.0000       1.594886        43.3990 
 511   0.0000       1.611183        43.8425 
 512   0.0000       1.620104        44.0853 
 513   0.0000       1.623030        44.1649 
 514   0.0000       1.632950        44.4348 
 515   0.0000       1.641431        44.6656 
 516   0.0000       1.654567        45.0230 
 517   0.0000       1.670048        45.4443 
 518   0.0000       1.691555        46.0295 
 519   0.0000       1.697640        46.1951 
 520   0.0000       1.724880        46.9364 
 521   0.0000       1.728359        47.0310 
 522   0.0000       1.735111        47.2148 
 523   0.0000       1.749869        47.6164 
 524   0.0000       1.757398        47.8212 
 525   0.0000       1.760278        47.8996 
 526   0.0000       1.768486        48.1229 
 527   0.0000       1.780984        48.4631 
 528   0.0000       1.783714        48.5373 
 529   0.0000       1.796357        48.8813 
 530   0.0000       1.799673        48.9716 
 531   0.0000       1.820796        49.5464 
 532   0.0000       1.830199        49.8023 
 533   0.0000       1.832147        49.8552 
 534   0.0000       1.835666        49.9510 
 535   0.0000       1.837041        49.9884 
 536   0.0000       1.846579        50.2480 
 537   0.0000       1.853144        50.4266 
 538   0.0000       1.855759        50.4978 
 539   0.0000       1.860999        50.6404 
 540   0.0000       1.871400        50.9234 
 541   0.0000       1.878839        51.1258 
 542   0.0000       1.882634        51.2291 
 543   0.0000       1.885506        51.3072 
 544   0.0000       1.886083        51.3229 
 545   0.0000       1.891048        51.4580 
 546   0.0000       1.899112        51.6775 
 547   0.0000       1.901302        51.7371 
 548   0.0000       1.906209        51.8706 
 549   0.0000       1.909583        51.9624 
 550   0.0000       1.913709        52.0747 
 551   0.0000       1.919121        52.2219 
 552   0.0000       1.930096        52.5206 
 553   0.0000       1.931567        52.5606 
 554   0.0000       1.932124        52.5758 
 555   0.0000       1.944707        52.9182 
 556   0.0000       1.949640        53.0524 
 557   0.0000       1.952664        53.1347 
 558   0.0000       1.956659        53.2434 
 559   0.0000       1.972439        53.6728 
 560   0.0000       1.984365        53.9973 
 561   0.0000       1.985634        54.0318 
 562   0.0000       1.986381        54.0522 
 563   0.0000       1.992234        54.2114 
 564   0.0000       2.000350        54.4323 
 565   0.0000       2.006132        54.5896 
 566   0.0000       2.009818        54.6899 
 567   0.0000       2.018103        54.9154 
 568   0.0000       2.023275        55.0561 
 569   0.0000       2.028975        55.2112 
 570   0.0000       2.030816        55.2613 
 571   0.0000       2.036124        55.4058 
 572   0.0000       2.039571        55.4996 
 573   0.0000       2.045201        55.6528 
 574   0.0000       2.053377        55.8752 
 575   0.0000       2.064236        56.1707 
 576   0.0000       2.066400        56.2296 
 577   0.0000       2.071651        56.3725 
 578   0.0000       2.073020        56.4097 
 579   0.0000       2.078290        56.5532 
 580   0.0000       2.081090        56.6293 
 581   0.0000       2.083841        56.7042 
 582   0.0000       2.089728        56.8644 
 583   0.0000       2.095352        57.0174 
 584   0.0000       2.103736        57.2456 
 585   0.0000       2.116218        57.5852 
 586   0.0000       2.123625        57.7868 
 587   0.0000       2.129322        57.9418 
 588   0.0000       2.141066        58.2614 
 589   0.0000       2.144059        58.3428 
 590   0.0000       2.152196        58.5642 
 591   0.0000       2.155304        58.6488 
 592   0.0000       2.156969        58.6941 
 593   0.0000       2.173075        59.1324 
 594   0.0000       2.179286        59.3014 
 595   0.0000       2.185230        59.4631 
 596   0.0000       2.186129        59.4876 
 597   0.0000       2.192682        59.6659 
 598   0.0000       2.197762        59.8042 
 599   0.0000       2.201699        59.9113 
 600   0.0000       2.204507        59.9877 
 601   0.0000       2.209919        60.1350 
 602   0.0000       2.215009        60.2735 
 603   0.0000       2.222378        60.4740 
 604   0.0000       2.222824        60.4861 
 605   0.0000       2.223611        60.5075 
 606   0.0000       2.231635        60.7259 
 607   0.0000       2.234458        60.8027 
 608   0.0000       2.242823        61.0303 
 609   0.0000       2.248366        61.1811 
 610   0.0000       2.248889        61.1954 
 611   0.0000       2.262980        61.5788 
 612   0.0000       2.266432        61.6727 
 613   0.0000       2.278554        62.0026 
 614   0.0000       2.280315        62.0505 
 615   0.0000       2.285289        62.1859 
 616   0.0000       2.291251        62.3481 
 617   0.0000       2.297956        62.5306 
 618   0.0000       2.300487        62.5994 
 619   0.0000       2.307506        62.7904 
 620   0.0000       2.311226        62.8917 
 621   0.0000       2.317635        63.0661 
 622   0.0000       2.319304        63.1115 
 623   0.0000       2.330027        63.4033 
 624   0.0000       2.331884        63.4538 
 625   0.0000       2.337322        63.6018 
 626   0.0000       2.342690        63.7478 
 627   0.0000       2.345328        63.8196 
 628   0.0000       2.345640        63.8281 
 629   0.0000       2.347125        63.8685 
 630   0.0000       2.347808        63.8871 
 631   0.0000       2.352520        64.0153 
 632   0.0000       2.362499        64.2869 
 633   0.0000       2.363680        64.3190 
 634   0.0000       2.371792        64.5397 
 635   0.0000       2.376892        64.6785 
 636   0.0000       2.377620        64.6983 
 637   0.0000       2.382140        64.8213 
 638   0.0000       2.383601        64.8611 
 639   0.0000       2.389796        65.0297 
 640   0.0000       2.394437        65.1560 
 641   0.0000       2.400147        65.3113 
 642   0.0000       2.408815        65.5472 
 643   0.0000       2.424349        65.9699 
 644   0.0000       2.433242        66.2119 
 645   0.0000       2.438127        66.3448 
 646   0.0000       2.443385        66.4879 
 647   0.0000       2.457974        66.8849 
 648   0.0000       2.463746        67.0419 
 649   0.0000       2.475609        67.3648 
 650   0.0000       2.478751        67.4503 
 651   0.0000       2.490319        67.7650 
 652   0.0000       2.512765        68.3758 
 653   0.0000       2.517166        68.4956 
 654   0.0000       2.530292        68.8527 
 655   0.0000       2.543902        69.2231 
 656   0.0000       2.556983        69.5791 
 657   0.0000       2.571394        69.9712 
 658   0.0000       2.596222        70.6468 
 659   0.0000       2.597062        70.6697 
 660   0.0000       2.601958        70.8029 
 661   0.0000       2.604089        70.8609 
 662   0.0000       2.626245        71.4638 
 663   0.0000       2.627748        71.5047 
 664   0.0000       2.630670        71.5842 
 665   0.0000       2.636381        71.7396 
 666   0.0000       2.645277        71.9816 
 667   0.0000       2.646770        72.0223 
 668   0.0000       2.652786        72.1860 
 669   0.0000       2.662955        72.4627 
 670   0.0000       2.668175        72.6047 
 671   0.0000       2.674019        72.7637 
 672   0.0000       2.686889        73.1140 
 673   0.0000       2.697810        73.4112 
 674   0.0000       2.702744        73.5454 
 675   0.0000       2.703997        73.5795 
 676   0.0000       2.713789        73.8459 
 677   0.0000       2.721268        74.0495 
 678   0.0000       2.732962        74.3677 
 679   0.0000       2.733742        74.3889 
 680   0.0000       2.739628        74.5491 
 681   0.0000       2.745608        74.7118 
 682   0.0000       2.752974        74.9122 
 683   0.0000       2.756582        75.0104 
 684   0.0000       2.761029        75.1314 
 685   0.0000       2.773040        75.4583 
 686   0.0000       2.786363        75.8208 
 687   0.0000       2.788530        75.8798 
 688   0.0000       2.795180        76.0607 
 689   0.0000       2.802570        76.2618 
 690   0.0000       2.803753        76.2940 
 691   0.0000       2.812487        76.5317 
 692   0.0000       2.814304        76.5811 
 693   0.0000       2.826228        76.9056 
 694   0.0000       2.836686        77.1901 
 695   0.0000       2.840975        77.3069 
 696   0.0000       2.845457        77.4288 
 697   0.0000       2.848150        77.5021 
 698   0.0000       2.852946        77.6326 
 699   0.0000       2.858149        77.7742 
 700   0.0000       2.871957        78.1499 
 701   0.0000       2.872696        78.1700 
 702   0.0000       2.891459        78.6806 
 703   0.0000       2.901353        78.9498 
 704   0.0000       2.902715        78.9869 
 705   0.0000       2.919820        79.4523 
 706   0.0000       2.925822        79.6157 
 707   0.0000       2.933748        79.8313 
 708   0.0000       2.937541        79.9345 
 709   0.0000       2.941334        80.0378 
 710   0.0000       2.957825        80.4865 
 711   0.0000       2.975303        80.9621 
 712   0.0000       3.001987        81.6882 
 713   0.0000       3.020319        82.1871 
 714   0.0000       3.033027        82.5329 
 715   0.0000       3.057026        83.1859 
 716   0.0000       3.099551        84.3431 
 717   0.0000       3.113717        84.7286 
 718   0.0000       3.119077        84.8744 
 719   0.0000       3.144062        85.5543 
 720   0.0000       3.163602        86.0860 
 721   0.0000       3.203160        87.1624 
 722   0.0000       3.205035        87.2134 
 723   0.0000       3.243122        88.2498 
 724   0.0000       3.266332        88.8814 
 725   0.0000       3.283503        89.3487 
 726   0.0000       3.343333        90.9767 
 727   0.0000       3.387660        92.1829 
 728   0.0000       3.487504        94.8998 
 729   0.0000       3.493479        95.0624 
 730   0.0000       3.571749        97.1922 
 731   0.0000       3.572233        97.2054 
 732   0.0000      13.255474       360.6998 
 733   0.0000      13.283567       361.4642 
 734   0.0000      13.389684       364.3518 
 735   0.0000      13.499236       367.3329 
 736   0.0000      13.520405       367.9089 
 737   0.0000      13.579910       369.5281 
 738   0.0000      13.659135       371.6840 
 739   0.0000      13.665158       371.8478 
 740   0.0000      13.675289       372.1235 
 741   0.0000      13.702827       372.8729 
 742   0.0000      13.735987       373.7752 
 743   0.0000      13.747301       374.0831 
 744   0.0000      13.772796       374.7768 
 745   0.0000      13.795806       375.4030 
 746   0.0000      13.915116       378.6495 
 747   0.0000      13.917564       378.7162 
 748   0.0000      13.932378       379.1193 
 749   0.0000      13.943181       379.4132 
 750   0.0000      13.984913       380.5488 
 751   0.0000      14.024777       381.6336 
 752   0.0000      14.103006       383.7623 
 753   0.0000      14.104756       383.8099 
 754   0.0000      14.115435       384.1005 
 755   0.0000      14.137923       384.7125 
 756   0.0000      14.144617       384.8946 
 757   0.0000      14.150823       385.0635 
 758   0.0000      14.156922       385.2294 
 759   0.0000      14.168629       385.5480 
 760   0.0000      14.179576       385.8459 
 761   0.0000      14.200016       386.4021 
 762   0.0000      14.209952       386.6725 
 763   0.0000      14.246478       387.6664 
 764   0.0000      14.297183       389.0461 
 765   0.0000      14.362757       390.8305 
 766   0.0000      14.374143       391.1403 
 767   0.0000      14.558797       396.1650 
 768   0.0000      14.571566       396.5125 
 769   0.0000      14.585725       396.8978 
 770   0.0000      19.395365       527.7747 
 771   0.0000      19.406903       528.0887 
 772   0.0000      19.413457       528.2670 
 773   0.0000      19.591097       533.1008 
 774   0.0000      19.604507       533.4658 
 775   0.0000      25.761141       700.9963 
 776   0.0000      25.810184       702.3308 
 777   0.0000      25.841165       703.1738 
 778   0.0000      25.875164       704.0990 

                    ********************************
                    * MULLIKEN POPULATION ANALYSIS *
                    ********************************

-----------------------
MULLIKEN ATOMIC CHARGES
-----------------------
   0 C :   -0.311484
   1 C :    0.126863
   2 C :   -0.293765
   3 C :   -0.234975
   4 C :   -0.265427
   5 C :   -0.238324
   6 C :   -0.516544
   7 C :   -0.095997
   8 C :    0.250539
   9 C :    0.047416
  10 C :    0.513091
  11 N :   -0.695154
  12 N :   -0.360398
  13 C :   -0.109794
  14 C :   -0.124526
  15 N :   -0.340946
  16 O :   -0.474180
  17 H :    0.446377
  18 H :    0.280548
  19 H :    0.278960
  20 H :    0.257522
  21 H :    0.247988
  22 H :    0.248108
  23 H :    0.247294
  24 H :    0.243152
  25 H :    0.264391
  26 H :    0.271080
  27 H :    0.292986
  28 C :   -0.266719
  29 C :   -0.031360
  30 C :   -0.300705
  31 C :   -0.238703
  32 C :   -0.241600
  33 C :   -0.239815
  34 C :    0.366911
  35 O :   -0.376379
  36 C :   -0.124194
  37 C :    0.332431
  38 C :    0.160042
  39 C :   -0.311072
  40 C :   -0.251573
  41 C :   -0.305157
  42 N :   -0.437035
  43 C :    0.564462
  44 O :   -0.438184
  45 C :   -0.251595
  46 C :   -0.373569
  47 C :   -0.131588
  48 C :   -0.384992
  49 C :   -0.225294
  50 C :   -0.386180
  51 C :    0.601499
  52 N :   -0.646291
  53 C :   -0.244564
  54 C :   -0.636135
  55 C :   -0.644189
  56 C :   -0.638013
  57 O :   -0.503300
  58 H :    0.236835
  59 H :    0.250692
  60 H :    0.238488
  61 H :    0.241817
  62 H :    0.247741
  63 H :    0.260507
  64 H :    0.231854
  65 H :    0.238810
  66 H :    0.225230
  67 H :    0.230576
  68 H :    0.230848
  69 H :    0.231352
  70 H :    0.407291
  71 H :    0.244109
  72 H :    0.243541
  73 H :    0.240682
  74 H :    0.268772
  75 H :    0.263410
  76 H :    0.279496
  77 H :    0.281801
  78 H :    0.264487
  79 H :    0.262850
  80 H :    0.261265
  81 H :    0.266509
  82 H :    0.254240
  83 H :    0.244855
Sum of atomic charges:    0.0000000

--------------------------------
MULLIKEN REDUCED ORBITAL CHARGES
--------------------------------
  0 C s       :     3.284951  s :     3.284951
      pz      :     1.090747  p :     2.986794
      px      :     0.942101
      py      :     0.953946
      dz2     :     0.012225  d :     0.039739
      dxz     :     0.008143
      dyz     :     0.006224
      dx2y2   :     0.006864
      dxy     :     0.006283
  1 C s       :     3.155809  s :     3.155809
      pz      :     0.828919  p :     2.671210
      px      :     0.894051
      py      :     0.948241
      dz2     :     0.012188  d :     0.046118
      dxz     :     0.010576
      dyz     :     0.010006
      dx2y2   :     0.006846
      dxy     :     0.006502
  2 C s       :     3.284902  s :     3.284902
      pz      :     0.914502  p :     2.969244
      px      :     1.046137
      py      :     1.008606
      dz2     :     0.010536  d :     0.039619
      dxz     :     0.010096
      dyz     :     0.008836
      dx2y2   :     0.003546
      dxy     :     0.006605
  3 C s       :     3.250722  s :     3.250722
      pz      :     1.050595  p :     2.944091
      px      :     0.942342
      py      :     0.951155
      dz2     :     0.012246  d :     0.040162
      dxz     :     0.008349
      dyz     :     0.006222
      dx2y2   :     0.007133
      dxy     :     0.006211
  4 C s       :     3.259541  s :     3.259541
      pz      :     0.966382  p :     2.965872
      px      :     0.986166
      py      :     1.013323
      dz2     :     0.009314  d :     0.040015
      dxz     :     0.010486
      dyz     :     0.009776
      dx2y2   :     0.004264
      dxy     :     0.006176
  5 C s       :     3.255057  s :     3.255057
      pz      :     0.918369  p :     2.943172
      px      :     1.023902
      py      :     1.000902
      dz2     :     0.010466  d :     0.040095
      dxz     :     0.010331
      dyz     :     0.009146
      dx2y2   :     0.003578
      dxy     :     0.006573
  6 C s       :     3.376930  s :     3.376930
      pz      :     1.101133  p :     3.096978
      px      :     1.117640
      py      :     0.878204
      dz2     :     0.012219  d :     0.042636
      dxz     :     0.004447
      dyz     :     0.007502
      dx2y2   :     0.013170
      dxy     :     0.005297
  7 C s       :     3.253683  s :     3.253683
      pz      :     1.097600  p :     2.777777
      px      :     0.769634
      py      :     0.910543
      dz2     :     0.014556  d :     0.064537
      dxz     :     0.011693
      dyz     :     0.009012
      dx2y2   :     0.014533
      dxy     :     0.014742
  8 C s       :     3.097963  s :     3.097963
      pz      :     0.882398  p :     2.586001
      px      :     0.793903
      py      :     0.909700
      dz2     :     0.008682  d :     0.065497
      dxz     :     0.017230
      dyz     :     0.005239
      dx2y2   :     0.015177
      dxy     :     0.019168
  9 C s       :     3.153952  s :     3.153952
      pz      :     0.919641  p :     2.735072
      px      :     0.915954
      py      :     0.899478
      dz2     :     0.010361  d :     0.063560
      dxz     :     0.012877
      dyz     :     0.010930
      dx2y2   :     0.014747
      dxy     :     0.014645
 10 C s       :     2.928111  s :     2.928111
      pz      :     0.785924  p :     2.432589
      px      :     0.855229
      py      :     0.791436
      dz2     :     0.022732  d :     0.126208
      dxz     :     0.023137
      dyz     :     0.017879
      dx2y2   :     0.037362
      dxy     :     0.025098
 11 N s       :     3.579655  s :     3.579655
      pz      :     1.439450  p :     4.081255
      px      :     1.251249
      py      :     1.390556
      dz2     :     0.005635  d :     0.034245
      dxz     :     0.006959
      dyz     :     0.005183
      dx2y2   :     0.008873
      dxy     :     0.007595
 12 N s       :     3.613552  s :     3.613552
      pz      :     1.196500  p :     3.702352
      px      :     1.260035
      py      :     1.245817
      dz2     :     0.008705  d :     0.044494
      dxz     :     0.007531
      dyz     :     0.007542
      dx2y2   :     0.013097
      dxy     :     0.007618
 13 C s       :     3.199057  s :     3.199057
      pz      :     0.884165  p :     2.852169
      px      :     1.088672
      py      :     0.879331
      dz2     :     0.010050  d :     0.058568
      dxz     :     0.010424
      dyz     :     0.010471
      dx2y2   :     0.015819
      dxy     :     0.011804
 14 C s       :     3.199281  s :     3.199281
      pz      :     0.999267  p :     2.866982
      px      :     0.852923
      py      :     1.014792
      dz2     :     0.006152  d :     0.058264
      dxz     :     0.014747
      dyz     :     0.006498
      dx2y2   :     0.014501
      dxy     :     0.016366
 15 N s       :     3.614700  s :     3.614700
      pz      :     1.199835  p :     3.681074
      px      :     1.237831
      py      :     1.243408
      dz2     :     0.008739  d :     0.045172
      dxz     :     0.007782
      dyz     :     0.008145
      dx2y2   :     0.012540
      dxy     :     0.007967
 16 O s       :     3.757484  s :     3.757484
      pz      :     1.590957  p :     4.688881
      px      :     1.488956
      py      :     1.608968
      dz2     :     0.003857  d :     0.027815
      dxz     :     0.007567
      dyz     :     0.002176
      dx2y2   :     0.006381
      dxy     :     0.007834
 17 H s       :     0.553623  s :     0.553623
 18 H s       :     0.719452  s :     0.719452
 19 H s       :     0.721040  s :     0.721040
 20 H s       :     0.742478  s :     0.742478
 21 H s       :     0.752012  s :     0.752012
 22 H s       :     0.751892  s :     0.751892
 23 H s       :     0.752706  s :     0.752706
 24 H s       :     0.756848  s :     0.756848
 25 H s       :     0.735609  s :     0.735609
 26 H s       :     0.728920  s :     0.728920
 27 H s       :     0.707014  s :     0.707014
 28 C s       :     3.287922  s :     3.287922
      pz      :     0.947690  p :     2.938947
      px      :     0.949836
      py      :     1.041422
      dz2     :     0.003941  d :     0.039849
      dxz     :     0.005988
      dyz     :     0.003738
      dx2y2   :     0.011833
      dxy     :     0.014349
 29 C s       :     3.213631  s :     3.213631
      pz      :     1.035423  p :     2.774927
      px      :     0.865309
      py      :     0.874195
      dz2     :     0.003671  d :     0.042801
      dxz     :     0.003865
      dyz     :     0.007223
      dx2y2   :     0.015394
      dxy     :     0.012649
 30 C s       :     3.291482  s :     3.291482
      pz      :     0.956029  p :     2.969025
      px      :     0.966293
      py      :     1.046704
      dz2     :     0.004083  d :     0.040198
      dxz     :     0.006036
      dyz     :     0.003763
      dx2y2   :     0.011948
      dxy     :     0.014368
 31 C s       :     3.250384  s :     3.250384
      pz      :     0.987528  p :     2.948576
      px      :     0.935272
      py      :     1.025775
      dz2     :     0.003838  d :     0.039743
      dxz     :     0.005407
      dyz     :     0.003735
      dx2y2   :     0.012514
      dxy     :     0.014249
 32 C s       :     3.269413  s :     3.269413
      pz      :     0.954417  p :     2.931914
      px      :     1.077821
      py      :     0.899676
      dz2     :     0.003699  d :     0.040273
      dxz     :     0.002867
      dyz     :     0.006908
      dx2y2   :     0.015412
      dxy     :     0.011389
 33 C s       :     3.258910  s :     3.258910
      pz      :     0.983697  p :     2.941137
      px      :     0.936624
      py      :     1.020815
      dz2     :     0.003937  d :     0.039768
      dxz     :     0.005379
      dyz     :     0.003605
      dx2y2   :     0.012393
      dxy     :     0.014454
 34 C s       :     3.140464  s :     3.140464
      pz      :     0.761153  p :     2.392201
      px      :     0.814616
      py      :     0.816433
      dz2     :     0.011752  d :     0.100424
      dxz     :     0.015470
      dyz     :     0.015417
      dx2y2   :     0.030887
      dxy     :     0.026899
 35 O s       :     3.766071  s :     3.766071
      pz      :     1.368641  p :     4.580881
      px      :     1.751859
      py      :     1.460381
      dz2     :     0.006326  d :     0.029427
      dxz     :     0.003337
      dyz     :     0.007247
      dx2y2   :     0.006122
      dxy     :     0.006395
 36 C s       :     3.257609  s :     3.257609
      pz      :     0.988594  p :     2.823600
      px      :     0.897089
      py      :     0.937917
      dz2     :     0.008802  d :     0.042985
      dxz     :     0.009181
      dyz     :     0.008478
      dx2y2   :     0.007867
      dxy     :     0.008657
 37 C s       :     3.090137  s :     3.090137
      pz      :     0.783859  p :     2.501682
      px      :     0.836363
      py      :     0.881460
      dz2     :     0.019729  d :     0.075751
      dxz     :     0.017226
      dyz     :     0.013705
      dx2y2   :     0.011359
      dxy     :     0.013731
 38 C s       :     3.103089  s :     3.103089
      pz      :     0.871891  p :     2.671339
      px      :     0.864799
      py      :     0.934650
      dz2     :     0.015700  d :     0.065530
      dxz     :     0.015369
      dyz     :     0.011358
      dx2y2   :     0.010549
      dxy     :     0.012554
 39 C s       :     3.312190  s :     3.312190
      pz      :     0.944255  p :     2.958923
      px      :     0.994112
      py      :     1.020556
      dz2     :     0.009593  d :     0.039958
      dxz     :     0.007516
      dyz     :     0.007868
      dx2y2   :     0.005434
      dxy     :     0.009547
 40 C s       :     3.251989  s :     3.251989
      pz      :     1.048319  p :     2.959922
      px      :     0.932540
      py      :     0.979063
      dz2     :     0.007494  d :     0.039662
      dxz     :     0.007889
      dyz     :     0.008647
      dx2y2   :     0.007975
      dxy     :     0.007658
 41 C s       :     3.298279  s :     3.298279
      pz      :     0.963713  p :     2.966790
      px      :     1.070728
      py      :     0.932349
      dz2     :     0.007800  d :     0.040088
      dxz     :     0.010036
      dyz     :     0.007761
      dx2y2   :     0.007840
      dxy     :     0.006652
 42 N s       :     3.609109  s :     3.609109
      pz      :     1.078363  p :     3.782128
      px      :     1.394887
      py      :     1.308877
      dz2     :     0.006634  d :     0.045797
      dxz     :     0.011396
      dyz     :     0.008589
      dx2y2   :     0.011898
      dxy     :     0.007280
 43 C s       :     3.021373  s :     3.021373
      pz      :     0.828476  p :     2.313648
      px      :     0.714672
      py      :     0.770499
      dz2     :     0.019944  d :     0.100517
      dxz     :     0.018352
      dyz     :     0.017900
      dx2y2   :     0.020316
      dxy     :     0.024005
 44 O s       :     3.798522  s :     3.798522
      pz      :     1.504032  p :     4.598920
      px      :     1.445008
      py      :     1.649880
      dz2     :     0.009922  d :     0.040741
      dxz     :     0.005297
      dyz     :     0.008886
      dx2y2   :     0.006704
      dxy     :     0.009932
 45 C s       :     3.313360  s :     3.313360
      pz      :     0.930923  p :     2.884805
      px      :     0.973038
      py      :     0.980844
      dz2     :     0.008155  d :     0.053429
      dxz     :     0.014840
      dyz     :     0.011135
      dx2y2   :     0.007353
      dxy     :     0.011946
 46 C s       :     3.314810  s :     3.314810
      pz      :     1.041290  p :     3.016166
      px      :     1.017515
      py      :     0.957361
      dz2     :     0.004009  d :     0.042593
      dxz     :     0.010775
      dyz     :     0.012364
      dx2y2   :     0.005703
      dxy     :     0.009742
 47 C s       :     3.246407  s :     3.246407
      pz      :     0.945705  p :     2.830985
      px      :     0.945405
      py      :     0.939875
      dz2     :     0.007825  d :     0.054196
      dxz     :     0.012005
      dyz     :     0.013243
      dx2y2   :     0.007209
      dxy     :     0.013914
 48 C s       :     3.320504  s :     3.320504
      pz      :     0.986496  p :     3.021239
      px      :     1.058528
      py      :     0.976215
      dz2     :     0.004263  d :     0.043249
      dxz     :     0.011260
      dyz     :     0.012164
      dx2y2   :     0.004240
      dxy     :     0.011322
 49 C s       :     3.274066  s :     3.274066
      pz      :     0.965302  p :     2.898458
      px      :     0.957771
      py      :     0.975384
      dz2     :     0.007500  d :     0.052770
      dxz     :     0.012464
      dyz     :     0.012881
      dx2y2   :     0.006818
      dxy     :     0.013106
 50 C s       :     3.323139  s :     3.323139
      pz      :     0.950948  p :     3.020453
      px      :     1.059681
      py      :     1.009824
      dz2     :     0.004916  d :     0.042588
      dxz     :     0.011737
      dyz     :     0.010639
      dx2y2   :     0.002979
      dxy     :     0.012317
 51 C s       :     2.943061  s :     2.943061
      pz      :     0.763311  p :     2.333097
      px      :     0.827107
      py      :     0.742679
      dz2     :     0.011349  d :     0.122343
      dxz     :     0.024839
      dyz     :     0.017626
      dx2y2   :     0.038477
      dxy     :     0.030051
 52 N s       :     3.556429  s :     3.556429
      pz      :     1.506730  p :     4.054938
      px      :     1.307536
      py      :     1.240672
      dz2     :     0.003142  d :     0.034924
      dxz     :     0.007107
      dyz     :     0.006638
      dx2y2   :     0.008470
      dxy     :     0.009566
 53 C s       :     3.273016  s :     3.273016
      pz      :     1.131587  p :     2.913983
      px      :     0.827640
      py      :     0.954755
      dz2     :     0.009133  d :     0.057565
      dxz     :     0.008401
      dyz     :     0.014571
      dx2y2   :     0.009815
      dxy     :     0.015645
 54 C s       :     3.389207  s :     3.389207
      pz      :     1.115479  p :     3.210014
      px      :     1.033606
      py      :     1.060929
      dz2     :     0.002638  d :     0.036914
      dxz     :     0.011892
      dyz     :     0.008841
      dx2y2   :     0.004072
      dxy     :     0.009471
 55 C s       :     3.384338  s :     3.384338
      pz      :     1.113730  p :     3.222882
      px      :     1.069041
      py      :     1.040111
      dz2     :     0.002705  d :     0.036969
      dxz     :     0.008576
      dyz     :     0.012161
      dx2y2   :     0.004338
      dxy     :     0.009188
 56 C s       :     3.380047  s :     3.380047
      pz      :     1.025783  p :     3.221187
      px      :     1.115997
      py      :     1.079406
      dz2     :     0.003621  d :     0.036780
      dxz     :     0.010240
      dyz     :     0.009604
      dx2y2   :     0.002817
      dxy     :     0.010498
 57 O s       :     3.769022  s :     3.769022
      pz      :     1.617081  p :     4.708471
      px      :     1.416818
      py      :     1.674572
      dz2     :     0.002552  d :     0.025807
      dxz     :     0.006283
      dyz     :     0.002290
      dx2y2   :     0.007018
      dxy     :     0.007663
 58 H s       :     0.763165  s :     0.763165
 59 H s       :     0.749308  s :     0.749308
 60 H s       :     0.761512  s :     0.761512
 61 H s       :     0.758183  s :     0.758183
 62 H s       :     0.752259  s :     0.752259
 63 H s       :     0.739493  s :     0.739493
 64 H s       :     0.768146  s :     0.768146
 65 H s       :     0.761190  s :     0.761190
 66 H s       :     0.774770  s :     0.774770
 67 H s       :     0.769424  s :     0.769424
 68 H s       :     0.769152  s :     0.769152
 69 H s       :     0.768648  s :     0.768648
 70 H s       :     0.592709  s :     0.592709
 71 H s       :     0.755891  s :     0.755891
 72 H s       :     0.756459  s :     0.756459
 73 H s       :     0.759318  s :     0.759318
 74 H s       :     0.731228  s :     0.731228
 75 H s       :     0.736590  s :     0.736590
 76 H s       :     0.720504  s :     0.720504
 77 H s       :     0.718199  s :     0.718199
 78 H s       :     0.735513  s :     0.735513
 79 H s       :     0.737150  s :     0.737150
 80 H s       :     0.738735  s :     0.738735
 81 H s       :     0.733491  s :     0.733491
 82 H s       :     0.745760  s :     0.745760
 83 H s       :     0.755145  s :     0.755145


                     *******************************
                     * LOEWDIN POPULATION ANALYSIS *
                     *******************************

----------------------
LOEWDIN ATOMIC CHARGES
----------------------
   0 C :   -0.139527
   1 C :   -0.059401
   2 C :   -0.142191
   3 C :   -0.142333
   4 C :   -0.149581
   5 C :   -0.140457
   6 C :   -0.217310
   7 C :   -0.044208
   8 C :    0.017200
   9 C :   -0.044040
  10 C :    0.096497
  11 N :   -0.208301
  12 N :   -0.109583
  13 C :   -0.063034
  14 C :   -0.078894
  15 N :   -0.092152
  16 O :   -0.304982
  17 H :    0.274938
  18 H :    0.154082
  19 H :    0.153341
  20 H :    0.145748
  21 H :    0.146759
  22 H :    0.145737
  23 H :    0.146041
  24 H :    0.145304
  25 H :    0.153461
  26 H :    0.149431
  27 H :    0.156294
  28 C :   -0.103849
  29 C :   -0.101094
  30 C :   -0.118138
  31 C :   -0.141481
  32 C :   -0.117342
  33 C :   -0.138435
  34 C :    0.131699
  35 O :   -0.214688
  36 C :   -0.108253
  37 C :    0.077150
  38 C :   -0.026052
  39 C :   -0.116671
  40 C :   -0.145368
  41 C :   -0.116094
  42 N :   -0.187987
  43 C :    0.138489
  44 O :   -0.060087
  45 C :   -0.100716
  46 C :   -0.200098
  47 C :   -0.101386
  48 C :   -0.204783
  49 C :   -0.114823
  50 C :   -0.196525
  51 C :    0.126584
  52 N :   -0.204341
  53 C :   -0.128931
  54 C :   -0.330315
  55 C :   -0.340213
  56 C :   -0.337056
  57 O :   -0.315972
  58 H :    0.137759
  59 H :    0.141915
  60 H :    0.135477
  61 H :    0.135758
  62 H :    0.143948
  63 H :    0.145034
  64 H :    0.134655
  65 H :    0.136668
  66 H :    0.131978
  67 H :    0.132311
  68 H :    0.133692
  69 H :    0.133838
  70 H :    0.270804
  71 H :    0.139245
  72 H :    0.139118
  73 H :    0.138115
  74 H :    0.161200
  75 H :    0.154638
  76 H :    0.160198
  77 H :    0.157993
  78 H :    0.151416
  79 H :    0.153441
  80 H :    0.153038
  81 H :    0.158186
  82 H :    0.137501
  83 H :    0.130009

-------------------------------
LOEWDIN REDUCED ORBITAL CHARGES
-------------------------------
  0 C s       :     2.891532  s :     2.891532
      pz      :     1.087983  p :     3.157589
      px      :     1.039680
      py      :     1.029926
      dz2     :     0.025880  d :     0.090406
      dxz     :     0.019100
      dyz     :     0.014666
      dx2y2   :     0.014563
      dxy     :     0.016197
  1 C s       :     2.847431  s :     2.847431
      pz      :     1.074063  p :     3.100740
      px      :     1.026979
      py      :     0.999698
      dz2     :     0.030440  d :     0.111230
      dxz     :     0.027565
      dyz     :     0.024324
      dx2y2   :     0.013946
      dxy     :     0.014955
  2 C s       :     2.890335  s :     2.890335
      pz      :     1.075718  p :     3.161624
      px      :     1.049773
      py      :     1.036132
      dz2     :     0.027336  d :     0.090232
      dxz     :     0.023240
      dyz     :     0.021414
      dx2y2   :     0.006265
      dxy     :     0.011977
  3 C s       :     2.892970  s :     2.892970
      pz      :     1.082452  p :     3.158071
      px      :     1.045786
      py      :     1.029833
      dz2     :     0.025716  d :     0.091292
      dxz     :     0.019642
      dyz     :     0.014746
      dx2y2   :     0.015206
      dxy     :     0.015981
  4 C s       :     2.893945  s :     2.893945
      pz      :     1.086873  p :     3.164881
      px      :     1.046890
      py      :     1.031118
      dz2     :     0.023801  d :     0.090756
      dxz     :     0.025095
      dyz     :     0.021201
      dx2y2   :     0.008315
      dxy     :     0.012343
  5 C s       :     2.893352  s :     2.893352
      pz      :     1.087373  p :     3.156003
      px      :     1.041673
      py      :     1.026957
      dz2     :     0.027184  d :     0.091101
      dxz     :     0.023966
      dyz     :     0.021809
      dx2y2   :     0.006303
      dxy     :     0.011839
  6 C s       :     2.902725  s :     2.902725
      pz      :     1.102986  p :     3.226979
      px      :     1.104315
      py      :     1.019679
      dz2     :     0.023329  d :     0.087605
      dxz     :     0.008443
      dyz     :     0.016509
      dx2y2   :     0.027376
      dxy     :     0.011949
  7 C s       :     2.853606  s :     2.853606
      pz      :     1.092014  p :     3.049361
      px      :     0.912172
      py      :     1.045175
      dz2     :     0.029618  d :     0.141240
      dxz     :     0.025671
      dyz     :     0.018247
      dx2y2   :     0.034555
      dxy     :     0.033149
  8 C s       :     2.832695  s :     2.832695
      pz      :     0.970389  p :     2.992421
      px      :     1.035243
      py      :     0.986788
      dz2     :     0.019387  d :     0.157684
      dxz     :     0.041791
      dyz     :     0.011603
      dx2y2   :     0.037105
      dxy     :     0.047797
  9 C s       :     2.842319  s :     2.842319
      pz      :     0.993232  p :     3.047168
      px      :     1.051123
      py      :     1.002814
      dz2     :     0.021751  d :     0.154553
      dxz     :     0.032124
      dyz     :     0.027975
      dx2y2   :     0.035304
      dxy     :     0.037400
 10 C s       :     2.809204  s :     2.809204
      pz      :     0.871185  p :     2.802741
      px      :     1.029180
      py      :     0.902376
      dz2     :     0.049334  d :     0.291559
      dxz     :     0.051437
      dyz     :     0.044078
      dx2y2   :     0.089170
      dxy     :     0.057540
 11 N s       :     3.110171  s :     3.110171
      pz      :     1.426681  p :     4.017739
      px      :     1.219702
      py      :     1.371356
      dz2     :     0.011051  d :     0.080392
      dxz     :     0.016584
      dyz     :     0.013044
      dx2y2   :     0.021025
      dxy     :     0.018687
 12 N s       :     3.195999  s :     3.195999
      pz      :     1.219432  p :     3.818139
      px      :     1.327196
      py      :     1.271511
      dz2     :     0.015753  d :     0.095445
      dxz     :     0.017801
      dyz     :     0.014789
      dx2y2   :     0.028233
      dxy     :     0.018869
 13 C s       :     2.898138  s :     2.898138
      pz      :     0.965044  p :     3.034452
      px      :     1.088450
      py      :     0.980959
      dz2     :     0.019725  d :     0.130443
      dxz     :     0.023702
      dyz     :     0.026257
      dx2y2   :     0.033141
      dxy     :     0.027618
 14 C s       :     2.896445  s :     2.896445
      pz      :     1.004280  p :     3.052296
      px      :     1.024194
      py      :     1.023822
      dz2     :     0.013044  d :     0.130153
      dxz     :     0.033487
      dyz     :     0.010995
      dx2y2   :     0.034277
      dxy     :     0.038350
 15 N s       :     3.197073  s :     3.197073
      pz      :     1.212406  p :     3.798578
      px      :     1.323441
      py      :     1.262731
      dz2     :     0.016418  d :     0.096501
      dxz     :     0.017912
      dyz     :     0.015552
      dx2y2   :     0.027667
      dxy     :     0.018953
 16 O s       :     3.511539  s :     3.511539
      pz      :     1.583396  p :     4.739461
      px      :     1.549687
      py      :     1.606378
      dz2     :     0.007251  d :     0.053982
      dxz     :     0.013170
      dyz     :     0.004448
      dx2y2   :     0.013969
      dxy     :     0.015144
 17 H s       :     0.725062  s :     0.725062
 18 H s       :     0.845918  s :     0.845918
 19 H s       :     0.846659  s :     0.846659
 20 H s       :     0.854252  s :     0.854252
 21 H s       :     0.853241  s :     0.853241
 22 H s       :     0.854263  s :     0.854263
 23 H s       :     0.853959  s :     0.853959
 24 H s       :     0.854696  s :     0.854696
 25 H s       :     0.846539  s :     0.846539
 26 H s       :     0.850569  s :     0.850569
 27 H s       :     0.843706  s :     0.843706
 28 C s       :     2.891691  s :     2.891691
      pz      :     0.948909  p :     3.121740
      px      :     1.084990
      py      :     1.087842
      dz2     :     0.006463  d :     0.090418
      dxz     :     0.012036
      dyz     :     0.007025
      dx2y2   :     0.029691
      dxy     :     0.035204
 29 C s       :     2.852914  s :     2.852914
      pz      :     1.003209  p :     3.142017
      px      :     1.041982
      py      :     1.096826
      dz2     :     0.007557  d :     0.106163
      dxz     :     0.007750
      dyz     :     0.014937
      dx2y2   :     0.041740
      dxy     :     0.034180
 30 C s       :     2.892116  s :     2.892116
      pz      :     0.956993  p :     3.134979
      px      :     1.091076
      py      :     1.086909
      dz2     :     0.006645  d :     0.091043
      dxz     :     0.012344
      dyz     :     0.007110
      dx2y2   :     0.029978
      dxy     :     0.034965
 31 C s       :     2.891678  s :     2.891678
      pz      :     0.982693  p :     3.159062
      px      :     1.085375
      py      :     1.090995
      dz2     :     0.006523  d :     0.090741
      dxz     :     0.011098
      dyz     :     0.006607
      dx2y2   :     0.031727
      dxy     :     0.034787
 32 C s       :     2.897280  s :     2.897280
      pz      :     0.947609  p :     3.129104
      px      :     1.089098
      py      :     1.092397
      dz2     :     0.006197  d :     0.090957
      dxz     :     0.004271
      dyz     :     0.014523
      dx2y2   :     0.036573
      dxy     :     0.029394
 33 C s       :     2.893098  s :     2.893098
      pz      :     0.978949  p :     3.154765
      px      :     1.086464
      py      :     1.089353
      dz2     :     0.006589  d :     0.090573
      dxz     :     0.011037
      dyz     :     0.006486
      dx2y2   :     0.031287
      dxy     :     0.035174
 34 C s       :     2.847290  s :     2.847290
      pz      :     0.804731  p :     2.791954
      px      :     1.024653
      py      :     0.962570
      dz2     :     0.023284  d :     0.229056
      dxz     :     0.034512
      dyz     :     0.035168
      dx2y2   :     0.073614
      dxy     :     0.062477
 35 O s       :     3.511671  s :     3.511671
      pz      :     1.385983  p :     4.645811
      px      :     1.748226
      py      :     1.511602
      dz2     :     0.008497  d :     0.057206
      dxz     :     0.006767
      dyz     :     0.015033
      dx2y2   :     0.012866
      dxy     :     0.014043
 36 C s       :     2.847161  s :     2.847161
      pz      :     1.069195  p :     3.154636
      px      :     1.041165
      py      :     1.044276
      dz2     :     0.021774  d :     0.106456
      dxz     :     0.023439
      dyz     :     0.020470
      dx2y2   :     0.018787
      dxy     :     0.021985
 37 C s       :     2.814776  s :     2.814776
      pz      :     0.902781  p :     2.931151
      px      :     1.031107
      py      :     0.997264
      dz2     :     0.044690  d :     0.176923
      dxz     :     0.041389
      dyz     :     0.033060
      dx2y2   :     0.025732
      dxy     :     0.032052
 38 C s       :     2.819276  s :     2.819276
      pz      :     1.023915  p :     3.052199
      px      :     0.990114
      py      :     1.038170
      dz2     :     0.035578  d :     0.154577
      dxz     :     0.037789
      dyz     :     0.025729
      dx2y2   :     0.024401
      dxy     :     0.031080
 39 C s       :     2.893964  s :     2.893964
      pz      :     1.041220  p :     3.132799
      px      :     1.053629
      py      :     1.037949
      dz2     :     0.021804  d :     0.089908
      dxz     :     0.019106
      dyz     :     0.018150
      dx2y2   :     0.011914
      dxy     :     0.018935
 40 C s       :     2.889213  s :     2.889213
      pz      :     1.063627  p :     3.165719
      px      :     1.055514
      py      :     1.046578
      dz2     :     0.016256  d :     0.090436
      dxz     :     0.018653
      dyz     :     0.017393
      dx2y2   :     0.018480
      dxy     :     0.019655
 41 C s       :     2.889794  s :     2.889794
      pz      :     1.045548  p :     3.135682
      px      :     1.059454
      py      :     1.030681
      dz2     :     0.018065  d :     0.090617
      dxz     :     0.020539
      dyz     :     0.020039
      dx2y2   :     0.016910
      dxy     :     0.015064
 42 N s       :     3.201834  s :     3.201834
      pz      :     1.154702  p :     3.891816
      px      :     1.387823
      py      :     1.349290
      dz2     :     0.016207  d :     0.094336
      dxz     :     0.023686
      dyz     :     0.021974
      dx2y2   :     0.019847
      dxy     :     0.012622
 43 C s       :     2.828311  s :     2.828311
      pz      :     0.996444  p :     2.809879
      px      :     0.881845
      py      :     0.931591
      dz2     :     0.043048  d :     0.223321
      dxz     :     0.038876
      dyz     :     0.039731
      dx2y2   :     0.044490
      dxy     :     0.057176
 44 O s       :     3.404151  s :     3.404151
      pz      :     1.487567  p :     4.569547
      px      :     1.443245
      py      :     1.638735
      dz2     :     0.021060  d :     0.086390
      dxz     :     0.014291
      dyz     :     0.017477
      dx2y2   :     0.013465
      dxy     :     0.020097
 45 C s       :     2.833919  s :     2.833919
      pz      :     1.028711  p :     3.142364
      px      :     1.049784
      py      :     1.063869
      dz2     :     0.018114  d :     0.124433
      dxz     :     0.035516
      dyz     :     0.026824
      dx2y2   :     0.015438
      dxy     :     0.028541
 46 C s       :     2.903889  s :     2.903889
      pz      :     1.083187  p :     3.207994
      px      :     1.071880
      py      :     1.052927
      dz2     :     0.008410  d :     0.088215
      dxz     :     0.021000
      dyz     :     0.025708
      dx2y2   :     0.012455
      dxy     :     0.020643
 47 C s       :     2.833884  s :     2.833884
      pz      :     1.052374  p :     3.140466
      px      :     1.041287
      py      :     1.046805
      dz2     :     0.017292  d :     0.127036
      dxz     :     0.028413
      dyz     :     0.031787
      dx2y2   :     0.015505
      dxy     :     0.034039
 48 C s       :     2.902161  s :     2.902161
      pz      :     1.068222  p :     3.212102
      px      :     1.082166
      py      :     1.061714
      dz2     :     0.009983  d :     0.090521
      dxz     :     0.022165
      dyz     :     0.025692
      dx2y2   :     0.009249
      dxy     :     0.023431
 49 C s       :     2.841448  s :     2.841448
      pz      :     1.051048  p :     3.150535
      px      :     1.043679
      py      :     1.055808
      dz2     :     0.015771  d :     0.122841
      dxz     :     0.029404
      dyz     :     0.031334
      dx2y2   :     0.014961
      dxy     :     0.031370
 50 C s       :     2.904574  s :     2.904574
      pz      :     1.050079  p :     3.203704
      px      :     1.083479
      py      :     1.070147
      dz2     :     0.011159  d :     0.088247
      dxz     :     0.024342
      dyz     :     0.022720
      dx2y2   :     0.006396
      dxy     :     0.023629
 51 C s       :     2.819499  s :     2.819499
      pz      :     0.837675  p :     2.774175
      px      :     1.006877
      py      :     0.929623
      dz2     :     0.025013  d :     0.279742
      dxz     :     0.055208
      dyz     :     0.038722
      dx2y2   :     0.089343
      dxy     :     0.071456
 52 N s       :     3.100012  s :     3.100012
      pz      :     1.467616  p :     4.021621
      px      :     1.276429
      py      :     1.277576
      dz2     :     0.006316  d :     0.082709
      dxz     :     0.014068
      dyz     :     0.016365
      dx2y2   :     0.021697
      dxy     :     0.024264
 53 C s       :     2.895713  s :     2.895713
      pz      :     1.120324  p :     3.113506
      px      :     0.965566
      py      :     1.027616
      dz2     :     0.017283  d :     0.119713
      dxz     :     0.018441
      dyz     :     0.027357
      dx2y2   :     0.022549
      dxy     :     0.034082
 54 C s       :     2.955008  s :     2.955008
      pz      :     1.125685  p :     3.306212
      px      :     1.083005
      py      :     1.097522
      dz2     :     0.004949  d :     0.069094
      dxz     :     0.021574
      dyz     :     0.015921
      dx2y2   :     0.008392
      dxy     :     0.018258
 55 C s       :     2.949366  s :     2.949366
      pz      :     1.121519  p :     3.321411
      px      :     1.105807
      py      :     1.094085
      dz2     :     0.005220  d :     0.069436
      dxz     :     0.015393
      dyz     :     0.021917
      dx2y2   :     0.008796
      dxy     :     0.018110
 56 C s       :     2.946471  s :     2.946471
      pz      :     1.086129  p :     3.321032
      px      :     1.126202
      py      :     1.108701
      dz2     :     0.007914  d :     0.069554
      dxz     :     0.018599
      dyz     :     0.018842
      dx2y2   :     0.005560
      dxy     :     0.018638
 57 O s       :     3.506565  s :     3.506565
      pz      :     1.601761  p :     4.756951
      px      :     1.487530
      py      :     1.667659
      dz2     :     0.006081  d :     0.052456
      dxz     :     0.010344
      dyz     :     0.003436
      dx2y2   :     0.015500
      dxy     :     0.017097
 58 H s       :     0.862241  s :     0.862241
 59 H s       :     0.858085  s :     0.858085
 60 H s       :     0.864523  s :     0.864523
 61 H s       :     0.864242  s :     0.864242
 62 H s       :     0.856052  s :     0.856052
 63 H s       :     0.854966  s :     0.854966
 64 H s       :     0.865345  s :     0.865345
 65 H s       :     0.863332  s :     0.863332
 66 H s       :     0.868022  s :     0.868022
 67 H s       :     0.867689  s :     0.867689
 68 H s       :     0.866308  s :     0.866308
 69 H s       :     0.866162  s :     0.866162
 70 H s       :     0.729196  s :     0.729196
 71 H s       :     0.860755  s :     0.860755
 72 H s       :     0.860882  s :     0.860882
 73 H s       :     0.861885  s :     0.861885
 74 H s       :     0.838800  s :     0.838800
 75 H s       :     0.845362  s :     0.845362
 76 H s       :     0.839802  s :     0.839802
 77 H s       :     0.842007  s :     0.842007
 78 H s       :     0.848584  s :     0.848584
 79 H s       :     0.846559  s :     0.846559
 80 H s       :     0.846962  s :     0.846962
 81 H s       :     0.841814  s :     0.841814
 82 H s       :     0.862499  s :     0.862499
 83 H s       :     0.869991  s :     0.869991


                      *****************************
                      * MAYER POPULATION ANALYSIS *
                      *****************************

  NA   - Mulliken gross atomic population
  ZA   - Total nuclear charge
  QA   - Mulliken gross atomic charge
  VA   - Mayer's total valence
  BVA  - Mayer's bonded valence
  FA   - Mayer's free valence

  ATOM       NA         ZA         QA         VA         BVA        FA
  0 C      6.3115     6.0000    -0.3115     3.8232     3.8232     0.0000
  1 C      5.8731     6.0000     0.1269     3.7054     3.7054     0.0000
  2 C      6.2938     6.0000    -0.2938     3.7781     3.7781     0.0000
  3 C      6.2350     6.0000    -0.2350     3.8002     3.8002     0.0000
  4 C      6.2654     6.0000    -0.2654     3.7986     3.7986    -0.0000
  5 C      6.2383     6.0000    -0.2383     3.8016     3.8016     0.0000
  6 C      6.5165     6.0000    -0.5165     3.6520     3.6520     0.0000
  7 C      6.0960     6.0000    -0.0960     3.6465     3.6465    -0.0000
  8 C      5.7495     6.0000     0.2505     3.6946     3.6946     0.0000
  9 C      5.9526     6.0000     0.0474     3.7904     3.7904     0.0000
 10 C      5.4869     6.0000     0.5131     4.0969     4.0969     0.0000
 11 N      7.6952     7.0000    -0.6952     2.9864     2.9864     0.0000
 12 N      7.3604     7.0000    -0.3604     3.0888     3.0888    -0.0000
 13 C      6.1098     6.0000    -0.1098     3.8228     3.8228     0.0000
 14 C      6.1245     6.0000    -0.1245     3.8211     3.8211    -0.0000
 15 N      7.3409     7.0000    -0.3409     3.1001     3.1001    -0.0000
 16 O      8.4742     8.0000    -0.4742     2.1662     2.1662     0.0000
 17 H      0.5536     1.0000     0.4464     0.8303     0.8303     0.0000
 18 H      0.7195     1.0000     0.2805     0.8876     0.8876     0.0000
 19 H      0.7210     1.0000     0.2790     0.8891     0.8891    -0.0000
 20 H      0.7425     1.0000     0.2575     0.9031     0.9031     0.0000
 21 H      0.7520     1.0000     0.2480     0.9016     0.9016     0.0000
 22 H      0.7519     1.0000     0.2481     0.9016     0.9016    -0.0000
 23 H      0.7527     1.0000     0.2473     0.9011     0.9011     0.0000
 24 H      0.7568     1.0000     0.2432     0.9065     0.9065     0.0000
 25 H      0.7356     1.0000     0.2644     0.8916     0.8916     0.0000
 26 H      0.7289     1.0000     0.2711     0.8827     0.8827     0.0000
 27 H      0.7070     1.0000     0.2930     0.8649     0.8649    -0.0000
 28 C      6.2667     6.0000    -0.2667     3.7973     3.7973     0.0000
 29 C      6.0314     6.0000    -0.0314     3.6462     3.6462     0.0000
 30 C      6.3007     6.0000    -0.3007     3.7534     3.7534     0.0000
 31 C      6.2387     6.0000    -0.2387     3.7992     3.7992    -0.0000
 32 C      6.2416     6.0000    -0.2416     3.7934     3.7934    -0.0000
 33 C      6.2398     6.0000    -0.2398     3.7795     3.7795    -0.0000
 34 C      5.6331     6.0000     0.3669     3.9120     3.9120    -0.0000
 35 O      8.3764     8.0000    -0.3764     2.2135     2.2135    -0.0000
 36 C      6.1242     6.0000    -0.1242     3.5825     3.5825     0.0000
 37 C      5.6676     6.0000     0.3324     3.6896     3.6896    -0.0000
 38 C      5.8400     6.0000     0.1600     3.8607     3.8607    -0.0000
 39 C      6.3111     6.0000    -0.3111     3.7653     3.7653    -0.0000
 40 C      6.2516     6.0000    -0.2516     3.8185     3.8185    -0.0000
 41 C      6.3052     6.0000    -0.3052     3.7957     3.7957     0.0000
 42 N      7.4370     7.0000    -0.4370     3.0666     3.0666    -0.0000
 43 C      5.4355     6.0000     0.5645     3.6308     3.6308    -0.0000
 44 O      8.4382     8.0000    -0.4382     2.2662     2.2662     0.0000
 45 C      6.2516     6.0000    -0.2516     3.8196     3.8196     0.0000
 46 C      6.3736     6.0000    -0.3736     3.5946     3.5946    -0.0000
 47 C      6.1316     6.0000    -0.1316     3.8033     3.8033    -0.0000
 48 C      6.3850     6.0000    -0.3850     3.5754     3.5754     0.0000
 49 C      6.2253     6.0000    -0.2253     3.7608     3.7608     0.0000
 50 C      6.3862     6.0000    -0.3862     3.5883     3.5883    -0.0000
 51 C      5.3985     6.0000     0.6015     3.9090     3.9090     0.0000
 52 N      7.6463     7.0000    -0.6463     3.0380     3.0380    -0.0000
 53 C      6.2446     6.0000    -0.2446     3.6199     3.6199     0.0000
 54 C      6.6361     6.0000    -0.6361     3.6691     3.6691     0.0000
 55 C      6.6442     6.0000    -0.6442     3.6939     3.6939     0.0000
 56 C      6.6380     6.0000    -0.6380     3.7116     3.7116    -0.0000
 57 O      8.5033     8.0000    -0.5033     2.1361     2.1361     0.0000
 58 H      0.7632     1.0000     0.2368     0.9069     0.9069    -0.0000
 59 H      0.7493     1.0000     0.2507     0.9109     0.9109    -0.0000
 60 H      0.7615     1.0000     0.2385     0.9109     0.9109     0.0000
 61 H      0.7582     1.0000     0.2418     0.9053     0.9053     0.0000
 62 H      0.7523     1.0000     0.2477     0.9037     0.9037    -0.0000
 63 H      0.7395     1.0000     0.2605     0.9025     0.9025     0.0000
 64 H      0.7681     1.0000     0.2319     0.9118     0.9118    -0.0000
 65 H      0.7612     1.0000     0.2388     0.9153     0.9153    -0.0000
 66 H      0.7748     1.0000     0.2252     0.9114     0.9114    -0.0000
 67 H      0.7694     1.0000     0.2306     0.9129     0.9129     0.0000
 68 H      0.7692     1.0000     0.2308     0.9122     0.9122     0.0000
 69 H      0.7686     1.0000     0.2314     0.9098     0.9098     0.0000
 70 H      0.5927     1.0000     0.4073     0.8408     0.8408     0.0000
 71 H      0.7559     1.0000     0.2441     0.9055     0.9055     0.0000
 72 H      0.7565     1.0000     0.2435     0.9079     0.9079    -0.0000
 73 H      0.7593     1.0000     0.2407     0.9105     0.9105     0.0000
 74 H      0.7312     1.0000     0.2688     0.8962     0.8962    -0.0000
 75 H      0.7366     1.0000     0.2634     0.8955     0.8955    -0.0000
 76 H      0.7205     1.0000     0.2795     0.8864     0.8864    -0.0000
 77 H      0.7182     1.0000     0.2818     0.8898     0.8898     0.0000
 78 H      0.7355     1.0000     0.2645     0.8951     0.8951    -0.0000
 79 H      0.7371     1.0000     0.2629     0.8956     0.8956    -0.0000
 80 H      0.7387     1.0000     0.2613     0.8962     0.8962     0.0000
 81 H      0.7335     1.0000     0.2665     0.9037     0.9037     0.0000
 82 H      0.7458     1.0000     0.2542     0.9008     0.9008     0.0000
 83 H      0.7551     1.0000     0.2449     0.8955     0.8955     0.0000

  Mayer bond orders larger than 0.100000
B(  0-C ,  1-C ) :   1.4148 B(  0-C ,  5-C ) :   1.4205 B(  0-C , 20-H ) :   0.8932 
B(  1-C ,  2-C ) :   1.3689 B(  1-C ,  6-C ) :   0.9594 B(  2-C ,  3-C ) :   1.4368 
B(  2-C , 24-H ) :   0.9134 B(  3-C ,  4-C ) :   1.4114 B(  3-C , 23-H ) :   0.9102 
B(  4-C ,  5-C ) :   1.4242 B(  4-C , 22-H ) :   0.9096 B(  5-C , 21-H ) :   0.9100 
B(  6-C ,  7-C ) :   0.9349 B(  6-C , 25-H ) :   0.8968 B(  6-C , 26-H ) :   0.8983 
B(  7-C ,  8-C ) :   0.9457 B(  7-C , 11-N ) :   0.9558 B(  7-C , 27-H ) :   0.8643 
B(  8-C ,  9-C ) :   1.2824 B(  8-C , 12-N ) :   1.4740 B(  9-C , 10-C ) :   0.9502 
B(  9-C , 15-N ) :   1.4804 B( 10-C , 11-N ) :   1.2394 B( 10-C , 16-O ) :   1.9126 
B( 11-N , 16-O ) :   0.1063 B( 11-N , 17-H ) :   0.6503 B( 12-N , 13-C ) :   1.5182 
B( 13-C , 14-C ) :   1.3253 B( 13-C , 18-H ) :   0.8918 B( 14-C , 15-N ) :   1.5256 
B( 14-C , 19-H ) :   0.8931 B( 17-H , 57-O ) :   0.1392 B( 28-C , 29-C ) :   1.3560 
B( 28-C , 33-C ) :   1.4329 B( 28-C , 81-H ) :   0.8996 B( 29-C , 30-C ) :   1.3577 
B( 29-C , 34-C ) :   0.9633 B( 30-C , 31-C ) :   1.4274 B( 30-C , 77-H ) :   0.8846 
B( 31-C , 32-C ) :   1.4217 B( 31-C , 78-H ) :   0.8996 B( 32-C , 33-C ) :   1.4000 
B( 32-C , 79-H ) :   0.9044 B( 33-C , 80-H ) :   0.9055 B( 34-C , 35-O ) :   2.0585 
B( 34-C , 36-C ) :   0.9306 B( 36-C , 37-C ) :   1.2815 B( 36-C , 41-C ) :   1.3846 
B( 37-C , 38-C ) :   1.2829 B( 37-C , 44-O ) :   1.0503 B( 38-C , 39-C ) :   1.3103 
B( 38-C , 42-N ) :   1.2429 B( 39-C , 40-C ) :   1.4486 B( 39-C , 74-H ) :   0.9024 
B( 40-C , 41-C ) :   1.4225 B( 40-C , 75-H ) :   0.9038 B( 41-C , 76-H ) :   0.8956 
B( 42-N , 43-C ) :   1.6998 B( 43-C , 44-O ) :   1.0505 B( 43-C , 45-C ) :   0.9197 
B( 45-C , 46-C ) :   0.9710 B( 45-C , 50-C ) :   0.9642 B( 45-C , 54-C ) :   0.9996 
B( 46-C , 47-C ) :   0.9707 B( 46-C , 58-H ) :   0.9048 B( 46-C , 59-H ) :   0.9001 
B( 47-C , 48-C ) :   0.9538 B( 47-C , 53-C ) :   0.9588 B( 47-C , 55-C ) :   1.0014 
B( 48-C , 49-C ) :   0.9514 B( 48-C , 60-H ) :   0.9120 B( 48-C , 61-H ) :   0.9132 
B( 49-C , 50-C ) :   0.9629 B( 49-C , 51-C ) :   0.9042 B( 49-C , 56-C ) :   1.0053 
B( 50-C , 62-H ) :   0.9001 B( 50-C , 63-H ) :   0.8993 B( 51-C , 52-N ) :   1.2430 
B( 51-C , 57-O ) :   1.8062 B( 52-N , 53-C ) :   0.9310 B( 52-N , 70-H ) :   0.7442 
B( 53-C , 82-H ) :   0.8954 B( 53-C , 83-H ) :   0.8983 B( 54-C , 71-H ) :   0.9150 
B( 54-C , 72-H ) :   0.9153 B( 54-C , 73-H ) :   0.9122 B( 55-C , 67-H ) :   0.9202 
B( 55-C , 68-H ) :   0.9209 B( 55-C , 69-H ) :   0.9208 B( 56-C , 64-H ) :   0.9243 
B( 56-C , 65-H ) :   0.9150 B( 56-C , 66-H ) :   0.9182 

-------
TIMINGS
-------

Total SCF time: 0 days 0 hours 5 min 18 sec 

Total time                  ....     318.668 sec
Sum of individual times     ....     301.874 sec  ( 94.7%)

Fock matrix formation       ....     289.458 sec  ( 90.8%)
  Split-RI-J                ....      23.447 sec  (  8.1% of F)
  Chain of spheres X        ....     201.687 sec  ( 69.7% of F)
  XC integration            ....      14.965 sec  (  5.2% of F)
    Basis function eval.    ....       2.055 sec  ( 13.7% of XC)
    Density eval.           ....       2.396 sec  ( 16.0% of XC)
    XC-Functional eval.     ....       0.438 sec  (  2.9% of XC)
    XC-Potential eval.      ....       1.949 sec  ( 13.0% of XC)
Diagonalization             ....       0.996 sec  (  0.3%)
Density matrix formation    ....       0.114 sec  (  0.0%)
Population analysis         ....       0.396 sec  (  0.1%)
Initial guess               ....       0.199 sec  (  0.1%)
Orbital Transformation      ....       0.000 sec  (  0.0%)
Orbital Orthonormalization  ....       0.000 sec  (  0.0%)
DIIS solution               ....       1.948 sec  (  0.6%)
SOSCF solution              ....       0.890 sec  (  0.3%)
Grid generation             ....       7.873 sec  (  2.5%)

Maximum memory used throughout the entire SCF-calculation: 385.4 MB


           ************************************************************
           *        Program running with 4 parallel MPI-processes     *
           *              working on a common directory               *
           ************************************************************
------------------------------------------------------------------------------
                        ORCA TD-DFT/TDA CALCULATION
------------------------------------------------------------------------------

Input orbitals are from        ... orca.gbw
CI-vector output               ... orca.cis
Tamm-Dancoff approximation     ... operative
CIS-Integral strategy          ... AO-integrals
Integral handling              ... AO integral Direct
Max. core memory used          ... 512 MB
Reference state                ... RHF
Generation of triplets         ... on
Follow IRoot                   ... off
Number of operators            ... 1
Orbital ranges used for CIS calculation:
 Operator 0:  Orbitals  47...165  to 166...778
XAS localization array:
 Operator 0:  Orbitals  -1... -1

-------------------
XC-INTEGRATION GRID
-------------------

General Integration Accuracy     IntAcc      ... 3.467
Radial Grid Type                 RadialGrid  ... OptM3 with GC (2021)
Angular Grid (max. ang.)         AngularGrid ... 1 (Lebedev-50)
Angular grid pruning method      GridPruning ... 4 (adaptive)
Weight generation scheme         WeightScheme... Becke
Basis function cutoff            BFCut       ... 1.0000e-10
Integration weight cutoff        WCut        ... 1.0000e-14
Angular grids for H and He will be reduced by one unit
Partially contracted basis set               ... off
Rotationally invariant grid construction     ... off

Total number of grid points                  ...    56698
Total number of batches                      ...      933
Average number of points per batch           ...       60
Average number of grid points per atom       ...      675

---------------------
COSX-INTEGRATION GRID
---------------------

General Integration Accuracy     IntAcc      ... 3.067
Radial Grid Type                 RadialGrid  ... OptM3 with GC (2021)
Angular Grid (max. ang.)         AngularGrid ... 1 (Lebedev-50)
Angular grid pruning method      GridPruning ... 4 (adaptive)
Weight generation scheme         WeightScheme... Becke
Basis function cutoff            BFCut       ... 1.0000e-10
Integration weight cutoff        WCut        ... 1.0000e-14
Angular grids for H and He will be reduced by one unit
Partially contracted basis set               ... on
Rotationally invariant grid construction     ... off

Total number of grid points                  ...    26554
Total number of batches                      ...      464
Average number of points per batch           ...       57
Average number of grid points per atom       ...      316

---------------
TD-DFT XC SETUP
---------------

DFT calculation                         ... on
Name of the grid file                   ... orca.grid_cis.tmp
Exchange functional (TD-DFT)            ... PBE
   PBE kappa parameter  XKappa (TD-DFT) ...  1.024500
   PBE mue parameter   XMuePBE (TD-DFT) ...  0.123457
Correlation functional (TD-DFT)         ... PBE
   PBE beta parameter CBetaPBE (TD-DFT) ...  0.030000
 LDA part of GGA corr.  LDAOpt (TD-DFT) ... PW91-LDA
Hybrid DFT                              ... on
   Exchange mixing (TD-DFT)             ...  0.420
   GGA exch. scaling (TD-DFT)           ...  0.580
   GGA corr. scaling (TD-DFT)           ...  1.000

Building densities             ... done
Calculating rho(r) on the grid ... done
Building xc-kernel on the grid ... done
                    *** TD-DFT CALCULATION INITIALIZED ***

---------------------------------
    LR-CPCM (non-equilibrium)
---------------------------------

Setting up LR-CPCM             ... done

------------------------
DAVIDSON-DIAGONALIZATION
------------------------

Dimension of the eigenvalue problem            ...  72947
Number of roots to be determined               ...      5
Maximum size of the expansion space            ...     50
Maximum number of iterations                   ...    100
Convergence tolerance for the residual         ...    1.000e-06
Convergence tolerance for the energies         ...    1.000e-06
Orthogonality tolerance                        ...    1.000e-14
Level Shift                                    ...    0.000e+00
Constructing the preconditioner                ... o.k.
Building the initial guess                     ... o.k.
Number of trial vectors determined             ...     50


                       ****Iteration    0****

   Memory handling for direct AO based CIS:
   Memory per vector needed      ...    27 MB
   Memory needed                 ...   416 MB
   Memory available              ...   512 MB
   Number of vectors per batch   ...    18
   Number of batches             ...     1
   Time for densities:            0.222
   Time for RI-J (Direct):        5.294
   Time for K (COSX):            21.913
   Time for XC-Integration:       3.589
   Time for LR-CPCM terms:        7.622
   Time for Sigma-Completion:     0.988
   Size of expansion space: 15
   Lowest Energy          :     0.174903193439
   Maximum Energy change  :     0.198494596414 (vector 4)
   Maximum residual norm  :     0.009330407329

                       ****Iteration    1****
   Time for densities:            0.059
   Time for RI-J (Direct):        3.077
   Time for K (COSX):             9.679
   Time for XC-Integration:       1.336
   Time for LR-CPCM terms:        4.336
   Time for Sigma-Completion:     0.414
   Size of expansion space: 20
   Lowest Energy          :     0.151981672926
   Maximum Energy change  :     0.022921520513 (vector 0)
   Maximum residual norm  :     0.001012230653

                       ****Iteration    2****
   Time for densities:            0.060
   Time for RI-J (Direct):        3.103
   Time for K (COSX):             9.098
   Time for XC-Integration:       1.349
   Time for LR-CPCM terms:        4.338
   Time for Sigma-Completion:     0.363
   Size of expansion space: 25
   Lowest Energy          :     0.150362949173
   Maximum Energy change  :     0.004597016824 (vector 4)
   Maximum residual norm  :     0.000981772950

                       ****Iteration    3****
   Time for densities:            0.062
   Time for RI-J (Direct):        3.094
   Time for K (COSX):             9.406
   Time for XC-Integration:       1.385
   Time for LR-CPCM terms:        4.292
   Time for Sigma-Completion:     0.298
   Size of expansion space: 30
   Lowest Energy          :     0.149890529859
   Maximum Energy change  :     0.009598696738 (vector 2)
   Maximum residual norm  :     0.003259117875

                       ****Iteration    4****
   Time for densities:            0.057
   Time for RI-J (Direct):        3.189
   Time for K (COSX):             8.695
   Time for XC-Integration:       1.391
   Time for LR-CPCM terms:        4.369
   Time for Sigma-Completion:     0.273
   Size of expansion space: 35
   Lowest Energy          :     0.149778435234
   Maximum Energy change  :     0.014289746042 (vector 1)
   Maximum residual norm  :     0.001485911125

                       ****Iteration    5****
   Time for densities:            0.059
   Time for RI-J (Direct):        3.200
   Time for K (COSX):             9.240
   Time for XC-Integration:       1.406
   Time for LR-CPCM terms:        4.391
   Time for Sigma-Completion:     0.498
   Size of expansion space: 40
   Lowest Energy          :     0.149729963665
   Maximum Energy change  :     0.002486279300 (vector 1)
   Maximum residual norm  :     0.000318708880

                       ****Iteration    6****
   Time for densities:            0.060
   Time for RI-J (Direct):        3.111
   Time for K (COSX):             8.925
   Time for XC-Integration:       1.413
   Time for LR-CPCM terms:        4.394
   Time for Sigma-Completion:     0.446
   Size of expansion space: 45
   Lowest Energy          :     0.149719879296
   Maximum Energy change  :     0.000511409335 (vector 1)
   Maximum residual norm  :     0.000020077498

                       ****Iteration    7****
   Time for densities:            0.056
   Time for RI-J (Direct):        3.352
   Time for K (COSX):             8.797
   Time for XC-Integration:       1.442
   Time for LR-CPCM terms:        4.325
   Time for Sigma-Completion:     0.442
   Size of expansion space: 50
   Lowest Energy          :     0.149717621794
   Maximum Energy change  :     0.000164435867 (vector 4)
   Maximum residual norm  :     0.000281193889
   Rebuilding the expansion space

                       ****Iteration    8****
   Time for densities:            0.115
   Time for RI-J (Direct):        3.759
   Time for K (COSX):            14.625
   Time for XC-Integration:       2.659
   Time for LR-CPCM terms:        6.173
   Time for Sigma-Completion:     0.714
   Size of expansion space: 10
   Lowest Energy          :     0.149716509854
   Maximum Energy change  :     0.000678259173 (vector 4)
   Maximum residual norm  :     0.000162899068

                       ****Iteration    9****
   Time for densities:            0.055
   Time for RI-J (Direct):        3.113
   Time for K (COSX):             9.237
   Time for XC-Integration:       1.421
   Time for LR-CPCM terms:        4.384
   Time for Sigma-Completion:     0.288
   Size of expansion space: 15
   Lowest Energy          :     0.149716296088
   Maximum Energy change  :     0.000541999401 (vector 4)
   Maximum residual norm  :     0.000213441800

                       ****Iteration   10****
   Time for densities:            0.059
   Time for RI-J (Direct):        3.204
   Time for K (COSX):             9.326
   Time for XC-Integration:       1.431
   Time for LR-CPCM terms:        4.414
   Time for Sigma-Completion:     0.317
   Size of expansion space: 20
   Lowest Energy          :     0.149716243638
   Maximum Energy change  :     0.000771506283 (vector 3)
   Maximum residual norm  :     0.000182754385

                       ****Iteration   11****
   Time for densities:            0.059
   Time for RI-J (Direct):        3.138
   Time for K (COSX):             9.447
   Time for XC-Integration:       1.428
   Time for LR-CPCM terms:        4.407
   Time for Sigma-Completion:     0.431
   Size of expansion space: 25
   Lowest Energy          :     0.149716237869
   Maximum Energy change  :     0.000500238606 (vector 3)
   Maximum residual norm  :     0.000165209154

                       ****Iteration   12****
   Time for densities:            0.060
   Time for RI-J (Direct):        3.158
   Time for K (COSX):             9.196
   Time for XC-Integration:       1.416
   Time for LR-CPCM terms:        4.422
   Time for Sigma-Completion:     0.335
   Size of expansion space: 30
   Lowest Energy          :     0.149716236909
   Maximum Energy change  :     0.000578248968 (vector 3)
   Maximum residual norm  :     0.000146446030

                       ****Iteration   13****
   Time for densities:            0.059
   Time for RI-J (Direct):        3.127
   Time for K (COSX):             8.965
   Time for XC-Integration:       1.425
   Time for LR-CPCM terms:        4.336
   Time for Sigma-Completion:     0.378
   Size of expansion space: 35
   Lowest Energy          :     0.149716236788
   Maximum Energy change  :     0.000386247009 (vector 3)
   Maximum residual norm  :     0.000112542487

                       ****Iteration   14****
   Time for densities:            0.059
   Time for RI-J (Direct):        3.262
   Time for K (COSX):             9.041
   Time for XC-Integration:       1.428
   Time for LR-CPCM terms:        4.462
   Time for Sigma-Completion:     0.307
   Size of expansion space: 40
   Lowest Energy          :     0.149716236758
   Maximum Energy change  :     0.000258458691 (vector 3)
   Maximum residual norm  :     0.000059371915

                       ****Iteration   15****
   Time for densities:            0.058
   Time for RI-J (Direct):        3.240
   Time for K (COSX):             9.933
   Time for XC-Integration:       1.439
   Time for LR-CPCM terms:        4.433
   Time for Sigma-Completion:     0.378
   Size of expansion space: 45
   Lowest Energy          :     0.149716236752
   Maximum Energy change  :     0.000130162858 (vector 3)
   Maximum residual norm  :     0.000021893804

                       ****Iteration   16****
   Time for densities:            0.060
   Time for RI-J (Direct):        3.189
   Time for K (COSX):            10.296
   Time for XC-Integration:       1.440
   Time for LR-CPCM terms:        4.435
   Time for Sigma-Completion:     0.442
   Size of expansion space: 50
   Lowest Energy          :     0.149716236752
   Maximum Energy change  :     0.000037816066 (vector 3)
   Maximum residual norm  :     0.000005925419
   Rebuilding the expansion space

                       ****Iteration   17****
   Time for densities:            0.119
   Time for RI-J (Direct):        3.611
   Time for K (COSX):            15.054
   Time for XC-Integration:       2.656
   Time for LR-CPCM terms:        6.171
   Time for Sigma-Completion:     0.653
   Size of expansion space: 10
   Lowest Energy          :     0.149716229002
   Maximum Energy change  :     0.000007642988 (vector 3)
   Maximum residual norm  :     0.000001369519

                       ****Iteration   18****
   Time for densities:            0.060
   Time for RI-J (Direct):        3.217
   Time for K (COSX):             9.580
   Time for XC-Integration:       1.529
   Time for LR-CPCM terms:        4.507
   Time for Sigma-Completion:     0.363
   Size of expansion space: 15
   Lowest Energy          :     0.149716229002
   Maximum Energy change  :     0.000003688761 (vector 3)
   Maximum residual norm  :     0.000000716197

      *** CONVERGENCE OF RESIDUAL NORM REACHED ***

Storing the converged CI vectors               ... orca.cis1

                 *** DAVIDSON DONE ***

Total time for solving the CIS problem:   422.695sec

------------------------------------
TD-DFT/TDA EXCITED STATES (SINGLETS)
------------------------------------

the weight of the individual excitations are printed if larger than 1.0e-02

STATE  1:  E=   0.149716 au      4.074 eV    32858.9 cm**-1 <S**2> =   0.000000
   153a -> 167a  :     0.037195 (c=  0.19286027)
   156a -> 166a  :     0.039107 (c=  0.19775518)
   156a -> 167a  :     0.204648 (c= -0.45238089)
   160a -> 166a  :     0.081282 (c= -0.28510067)
   160a -> 167a  :     0.396402 (c=  0.62960431)
   161a -> 167a  :     0.013854 (c= -0.11770254)
   162a -> 167a  :     0.032383 (c= -0.17995170)
   163a -> 167a  :     0.018915 (c= -0.13753240)
   164a -> 166a  :     0.017778 (c= -0.13333450)
   164a -> 167a  :     0.076615 (c=  0.27679455)

STATE  2:  E=   0.150057 au      4.083 eV    32933.7 cm**-1 <S**2> =   0.000000
   154a -> 166a  :     0.595904 (c= -0.77194816)
   154a -> 167a  :     0.076388 (c= -0.27638324)
   154a -> 174a  :     0.022650 (c=  0.15050051)
   154a -> 177a  :     0.029390 (c=  0.17143372)
   155a -> 166a  :     0.047050 (c=  0.21691003)
   158a -> 166a  :     0.031021 (c= -0.17612642)
   159a -> 166a  :     0.033716 (c=  0.18361980)
   161a -> 166a  :     0.022570 (c=  0.15023278)
   162a -> 166a  :     0.038475 (c= -0.19615048)

STATE  3:  E=   0.169565 au      4.614 eV    37215.3 cm**-1 <S**2> =   0.000000
   161a -> 166a  :     0.012904 (c=  0.11359493)
   162a -> 166a  :     0.023745 (c= -0.15409461)
   162a -> 169a  :     0.017065 (c= -0.13063414)
   162a -> 173a  :     0.017438 (c= -0.13205236)
   165a -> 166a  :     0.785550 (c=  0.88631238)
   165a -> 167a  :     0.073929 (c=  0.27189898)

STATE  4:  E=   0.181756 au      4.946 eV    39890.8 cm**-1 <S**2> =   0.000000
   153a -> 166a  :     0.012266 (c= -0.11075198)
   153a -> 167a  :     0.063380 (c=  0.25175340)
   153a -> 168a  :     0.014512 (c=  0.12046402)
   153a -> 176a  :     0.016183 (c= -0.12721321)
   156a -> 168a  :     0.196790 (c= -0.44360982)
   160a -> 167a  :     0.014747 (c= -0.12143711)
   160a -> 168a  :     0.433077 (c=  0.65808570)
   161a -> 168a  :     0.014916 (c= -0.12213099)
   162a -> 168a  :     0.037601 (c= -0.19390993)
   163a -> 168a  :     0.022102 (c= -0.14866772)
   164a -> 168a  :     0.095199 (c=  0.30854357)

STATE  5:  E=   0.184531 au      5.021 eV    40500.0 cm**-1 <S**2> =   0.000000
   157a -> 166a  :     0.010767 (c= -0.10376376)
   158a -> 166a  :     0.153990 (c=  0.39241512)
   159a -> 166a  :     0.039739 (c= -0.19934669)
   160a -> 166a  :     0.015491 (c= -0.12446424)
   161a -> 166a  :     0.010784 (c=  0.10384717)
   162a -> 166a  :     0.541711 (c= -0.73600990)
   162a -> 167a  :     0.043239 (c= -0.20794005)
   163a -> 166a  :     0.033252 (c= -0.18235189)
   164a -> 166a  :     0.034798 (c= -0.18654185)
   165a -> 166a  :     0.035227 (c= -0.18768750)


                  ********************************
                  * Entering triplet calculation *
                  ********************************

------------------------
DAVIDSON-DIAGONALIZATION
------------------------

Dimension of the eigenvalue problem            ...  72947
Number of roots to be determined               ...      5
Maximum size of the expansion space            ...     50
Maximum number of iterations                   ...    100
Convergence tolerance for the residual         ...    1.000e-06
Convergence tolerance for the energies         ...    1.000e-06
Orthogonality tolerance                        ...    1.000e-14
Level Shift                                    ...    0.000e+00
Constructing the preconditioner                ... o.k.
Building the initial guess                     ... o.k.
Number of trial vectors determined             ...     50


                       ****Iteration    0****
                <<< Triplet sigma vectors requested >>>

   Memory handling for direct AO based CIS:
   Memory per vector needed      ...    20 MB
   Memory needed                 ...   312 MB
   Memory available              ...   512 MB
   Number of vectors per batch   ...    24
   Number of batches             ...     1
   Time for densities:            0.202
   Time for K (COSX):            22.962
   Time for XC-Integration:       3.497
   Time for Sigma-Completion:     1.151
   Size of expansion space: 15
   Lowest Energy          :     0.152291979577
   Maximum Energy change  :     0.178972603130 (vector 4)
   Maximum residual norm  :     0.003678369315

                       ****Iteration    1****
   Time for densities:            0.053
   Time for K (COSX):             9.184
   Time for XC-Integration:       1.201
   Time for Sigma-Completion:     0.358
   Size of expansion space: 20
   Lowest Energy          :     0.129135073012
   Maximum Energy change  :     0.027690391081 (vector 1)
   Maximum residual norm  :     0.000542674436

                       ****Iteration    2****
   Time for densities:            0.052
   Time for K (COSX):             9.778
   Time for XC-Integration:       1.228
   Time for Sigma-Completion:     0.311
   Size of expansion space: 25
   Lowest Energy          :     0.125687111076
   Maximum Energy change  :     0.003552204876 (vector 2)
   Maximum residual norm  :     0.000175332199

                       ****Iteration    3****
   Time for densities:            0.050
   Time for K (COSX):            10.349
   Time for XC-Integration:       1.257
   Time for Sigma-Completion:     0.326
   Size of expansion space: 30
   Lowest Energy          :     0.124938007919
   Maximum Energy change  :     0.006778630266 (vector 4)
   Maximum residual norm  :     0.001285707895

                       ****Iteration    4****
   Time for densities:            0.107
   Time for K (COSX):             9.098
   Time for XC-Integration:       1.286
   Time for Sigma-Completion:     0.519
   Size of expansion space: 35
   Lowest Energy          :     0.124838613975
   Maximum Energy change  :     0.004711791925 (vector 4)
   Maximum residual norm  :     0.000263937999

                       ****Iteration    5****
   Time for densities:            0.049
   Time for K (COSX):            10.386
   Time for XC-Integration:       1.324
   Time for Sigma-Completion:     0.377
   Size of expansion space: 40
   Lowest Energy          :     0.124835114952
   Maximum Energy change  :     0.001238869868 (vector 3)
   Maximum residual norm  :     0.000065157133

                       ****Iteration    6****
   Time for densities:            0.054
   Time for K (COSX):            11.244
   Time for XC-Integration:       1.336
   Time for Sigma-Completion:     0.373
   Size of expansion space: 45
   Lowest Energy          :     0.124834782582
   Maximum Energy change  :     0.000187711380 (vector 3)
   Maximum residual norm  :     0.000014013347

                       ****Iteration    7****
   Time for densities:            0.053
   Time for K (COSX):             9.692
   Time for XC-Integration:       1.338
   Time for Sigma-Completion:     0.388
   Size of expansion space: 50
   Lowest Energy          :     0.124834680637
   Maximum Energy change  :     0.000036297610 (vector 3)
   Maximum residual norm  :     0.000001229113
   Rebuilding the expansion space

                       ****Iteration    8****
   Time for densities:            0.100
   Time for K (COSX):            16.276
   Time for XC-Integration:       2.477
   Time for Sigma-Completion:     0.863
   Size of expansion space: 10
   Lowest Energy          :     0.124833430553
   Maximum Energy change  :     0.000005694727 (vector 4)
   Maximum residual norm  :     0.000000172568

      *** CONVERGENCE OF RESIDUAL NORM REACHED ***

Storing the converged CI vectors               ... orca.cis3

                 *** DAVIDSON DONE ***

------------------------------------
TD-DFT/TDA EXCITED STATES (TRIPLETS)
------------------------------------

the weight of the individual excitations are printed if larger than 1.0e-02

STATE  1:  E=   0.124833 au      3.397 eV    27397.8 cm**-1 <S**2> =   2.000000
   153a -> 166a  :     0.013300 (c=  0.11532404)
   153a -> 167a  :     0.074920 (c= -0.27371597)
   153a -> 168a  :     0.012921 (c= -0.11367094)
   156a -> 166a  :     0.037837 (c= -0.19451811)
   156a -> 167a  :     0.209713 (c=  0.45794460)
   157a -> 167a  :     0.011562 (c= -0.10752802)
   160a -> 166a  :     0.064859 (c=  0.25467526)
   160a -> 167a  :     0.350276 (c= -0.59184148)
   160a -> 168a  :     0.010314 (c= -0.10155927)
   161a -> 167a  :     0.012191 (c=  0.11041247)
   162a -> 167a  :     0.026114 (c=  0.16159916)
   163a -> 167a  :     0.014844 (c=  0.12183759)
   164a -> 166a  :     0.010885 (c=  0.10433358)
   164a -> 167a  :     0.055615 (c= -0.23582733)

STATE  2:  E=   0.125461 au      3.414 eV    27535.6 cm**-1 <S**2> =   2.000000
   154a -> 166a  :     0.163057 (c= -0.40380297)
   154a -> 167a  :     0.022378 (c= -0.14959341)
   154a -> 174a  :     0.014499 (c=  0.12041053)
   154a -> 177a  :     0.015964 (c=  0.12634686)
   155a -> 166a  :     0.016089 (c=  0.12684233)
   158a -> 166a  :     0.095799 (c= -0.30951381)
   158a -> 169a  :     0.013572 (c=  0.11650049)
   159a -> 166a  :     0.054942 (c=  0.23439743)
   161a -> 166a  :     0.032281 (c=  0.17966910)
   162a -> 166a  :     0.206865 (c= -0.45482374)
   162a -> 167a  :     0.036543 (c= -0.19116189)
   162a -> 169a  :     0.018522 (c= -0.13609465)
   163a -> 166a  :     0.012265 (c= -0.11074821)
   165a -> 166a  :     0.086533 (c= -0.29416440)
   165a -> 167a  :     0.015714 (c= -0.12535738)
   165a -> 169a  :     0.044059 (c= -0.20990157)

STATE  3:  E=   0.131693 au      3.584 eV    28903.3 cm**-1 <S**2> =   2.000000
   154a -> 166a  :     0.190048 (c=  0.43594546)
   154a -> 167a  :     0.026145 (c=  0.16169268)
   154a -> 177a  :     0.014227 (c= -0.11927747)
   155a -> 166a  :     0.015930 (c= -0.12621598)
   158a -> 166a  :     0.027713 (c=  0.16647370)
   159a -> 166a  :     0.035626 (c= -0.18874831)
   161a -> 166a  :     0.012611 (c= -0.11229715)
   162a -> 166a  :     0.020610 (c= -0.14356268)
   162a -> 169a  :     0.020119 (c= -0.14184270)
   165a -> 166a  :     0.304606 (c= -0.55191133)
   165a -> 167a  :     0.054640 (c= -0.23375108)
   165a -> 169a  :     0.127614 (c= -0.35723101)

STATE  4:  E=   0.139794 au      3.804 eV    30681.3 cm**-1 <S**2> =   2.000000
   154a -> 166a  :     0.226263 (c= -0.47567076)
   154a -> 167a  :     0.026591 (c= -0.16306878)
   154a -> 169a  :     0.011278 (c=  0.10619924)
   155a -> 166a  :     0.013894 (c=  0.11787279)
   157a -> 166a  :     0.021713 (c= -0.14735398)
   157a -> 169a  :     0.012369 (c=  0.11121398)
   158a -> 166a  :     0.189883 (c=  0.43575619)
   158a -> 169a  :     0.100544 (c= -0.31708596)
   158a -> 173a  :     0.011290 (c=  0.10625669)
   159a -> 166a  :     0.100533 (c= -0.31707006)
   159a -> 169a  :     0.017882 (c=  0.13372442)
   159a -> 170a  :     0.087641 (c=  0.29604168)
   162a -> 166a  :     0.012951 (c= -0.11380240)

STATE  5:  E=   0.144852 au      3.942 eV    31791.4 cm**-1 <S**2> =   2.000000
   154a -> 166a  :     0.080628 (c=  0.28394997)
   154a -> 167a  :     0.011584 (c=  0.10763094)
   159a -> 166a  :     0.028839 (c= -0.16981935)
   160a -> 166a  :     0.014477 (c= -0.12031952)
   161a -> 166a  :     0.039521 (c=  0.19879972)
   161a -> 169a  :     0.011398 (c=  0.10675965)
   162a -> 166a  :     0.284218 (c= -0.53312079)
   162a -> 167a  :     0.049744 (c= -0.22303297)
   162a -> 169a  :     0.052774 (c= -0.22972563)
   162a -> 170a  :     0.011905 (c= -0.10910883)
   162a -> 173a  :     0.021574 (c=  0.14687973)
   165a -> 166a  :     0.215243 (c=  0.46394278)
   165a -> 167a  :     0.034054 (c=  0.18453674)
   165a -> 169a  :     0.036607 (c=  0.19133034)


-----------------------------
TD-DFT/TDA-EXCITATION SPECTRA
-----------------------------

Center of mass = ( -0.0000, -0.0000, -0.0000)
Calculating the Dipole integrals                  ... done
Transforming integrals                            ... done
Calculating the Linear Momentum integrals         ... done
Transforming integrals                            ... done
Calculating angular momentum integrals            ... done
Transforming integrals                            ... done

-----------------------------------------------------------------------------
         ABSORPTION SPECTRUM VIA TRANSITION ELECTRIC DIPOLE MOMENTS
-----------------------------------------------------------------------------
State   Energy    Wavelength  fosc         T2        TX        TY        TZ  
        (cm-1)      (nm)                 (au**2)    (au)      (au)      (au) 
-----------------------------------------------------------------------------
   1   32858.9    304.3   0.006736715   0.06749   0.04150   0.20244   0.15745
   2   32933.7    303.6   0.001038861   0.01038   0.00282  -0.07861   0.06479
   3   37215.3    268.7   0.104137218   0.92121   0.39308   0.31658  -0.81638
   4   39890.8    250.7   0.001964648   0.01621   0.05755   0.11320   0.00935
   5   40500.0    246.9   0.445086654   3.61798   1.67921  -0.87300   0.18999
   6   27397.8    365.0   spin forbidden (mult=3)
   7   27535.6    363.2   spin forbidden (mult=3)
   8   28903.3    346.0   spin forbidden (mult=3)
   9   30681.3    325.9   spin forbidden (mult=3)
  10   31791.4    314.6   spin forbidden (mult=3)

-----------------------------------------------------------------------------
         ABSORPTION SPECTRUM VIA TRANSITION VELOCITY DIPOLE MOMENTS
-----------------------------------------------------------------------------
State   Energy    Wavelength   fosc        P2         PX        PY        PZ  
        (cm-1)      (nm)                 (au**2)     (au)      (au)      (au) 
-----------------------------------------------------------------------------
   1   32858.9    304.3   0.000774414   0.00017  -0.00771   0.00075   0.01067
   2   32933.7    303.6   0.001010146   0.00023  -0.01275  -0.00721   0.00357
   3   37215.3    268.7   0.014154609   0.00360  -0.02658   0.00910   0.05302
   4   39890.8    250.7   0.001691342   0.00046  -0.00433  -0.02063   0.00409
   5   40500.0    246.9   0.146199670   0.04047  -0.19145   0.06135   0.00719
   6   27397.8    365.0   spin forbidden (mult=3)
   7   27535.6    363.2   spin forbidden (mult=3)
   8   28903.3    346.0   spin forbidden (mult=3)
   9   30681.3    325.9   spin forbidden (mult=3)
  10   31791.4    314.6   spin forbidden (mult=3)

-------------------------------------------------------------------
                             CD SPECTRUM
-------------------------------------------------------------------
State  Energy     Wavelength     R         MX        MY        MZ   
       (cm-1)       (nm)     (1e40*cgs)   (au)      (au)      (au)  
-------------------------------------------------------------------
   1   32858.9    304.3     -3.17650  -0.11761   0.00759  -0.02155
   2   32933.7    303.6    -18.47220   0.15816   0.32985  -0.21144
   3   37215.3    268.7     17.29180   0.00981   0.32384   0.08538
   4   39890.8    250.7      1.84602   0.16356  -0.04254  -0.07288
   5   40500.0    246.9    -46.86899   0.34715   0.72214  -0.27327
   6   27397.8    365.0 spin forbidden
   7   27535.6    363.2 spin forbidden
   8   28903.3    346.0 spin forbidden
   9   30681.3    325.9 spin forbidden
  10   31791.4    314.6 spin forbidden

-------------------------------------------------------------------
         CD SPECTRUM VIA TRANSITION VELOCITY DIPOLE MOMENTS        
-------------------------------------------------------------------
State  Energy     Wavelength     R         MX        MY        MZ   
       (cm-1)       (nm)     (1e40*cgs)   (au)      (au)      (au)  
-------------------------------------------------------------------
   1   32858.9    304.3     -2.15000  -0.11761   0.00759  -0.02155
   2   32933.7    303.6     16.18321   0.15816   0.32985  -0.21144
   3   37215.3    268.7    -20.05504   0.00981   0.32384   0.08538
   4   39890.8    250.7      0.33483   0.16356  -0.04254  -0.07288
   5   40500.0    246.9     61.61848   0.34715   0.72214  -0.27327
   6   27397.8    365.0 spin forbidden
   7   27535.6    363.2 spin forbidden
   8   28903.3    346.0 spin forbidden
   9   30681.3    325.9 spin forbidden
  10   31791.4    314.6 spin forbidden

Total run time:      574.873 sec

           *** ORCA-CIS/TD-DFT FINISHED WITHOUT ERROR ***

Maximum memory used throughout the entire CIS-calculation: 402.6 MB

-----------------------
CIS/TD-DFT TOTAL ENERGY
-----------------------

    E(SCF)  =  -2040.769723857 Eh
    DE(CIS) =      0.149716229 Eh (Root  1)
    ----------------------------- ---------
    E(tot)  =  -2040.620007628 Eh


-------------------------------------------------------------------------------
                          DFT DISPERSION CORRECTION                            
                                                                               
                              DFTD3 V3.1  Rev 1                                
                          USING Becke-Johnson damping                          
-------------------------------------------------------------------------------
The PBEh-3c composite method is recognized
Using three-body term ABC
Active option DFTDOPT                   ...         4   

molecular C6(AA) [au] = 77870.995471 


            DFT-D V3
 parameters
 s6 scaling factor         :     1.0000 
 a1 scaling factor         :     0.4860 
 s8 scaling factor         :     0.0000 
 a2 scaling factor         :     4.5000 
 Damping factor alpha9(ATM):    16.0000 
 ad hoc parameters k1-k3   :    16.0000     1.3333    -4.0000 

 Edisp/kcal,au: -49.450725200293  -0.078804738365 
 E6   /kcal   : -50.739924361 
 E8   /kcal   :  -0.000000000 
 E6(ABC)      :   1.289199161 
 % E8         :   0.000000000 
 % E6(ABC)    :  -2.607037926 

-------------------------   ----------------
Dispersion correction           -0.078804738
-------------------------   ----------------

------------------   -----------------
gCP correction             0.153036999
------------------   -----------------

-------------------------   --------------------
FINAL SINGLE POINT ENERGY     -2040.545775367591
-------------------------   --------------------


                            ***************************************
                            *     ORCA property calculations      *
                            ***************************************

                                    ---------------------
                                    Active property flags
                                    ---------------------
   (+) Dipole Moment


------------------------------------------------------------------------------
                       ORCA ELECTRIC PROPERTIES CALCULATION
------------------------------------------------------------------------------

Dipole Moment Calculation                       ... on
Quadrupole Moment Calculation                   ... off
Polarizability Calculation                      ... off
GBWName                                         ... orca.gbw
Electron density                                ... orca.scfp
The origin for moment calculation is the CENTER OF MASS  = (-0.000003, -0.000001 -0.000005)

-------------
DIPOLE MOMENT
-------------
                                X             Y             Z
Electronic contribution:    -27.19654      -4.57898      23.83086
Nuclear contribution   :     26.66252       3.86969     -24.38361
                        -----------------------------------------
Total Dipole Moment    :     -0.53402      -0.70929      -0.55275
                        -----------------------------------------
Magnitude (a.u.)       :      1.04585
Magnitude (Debye)      :      2.65835


--------------------
Rotational spectrum 
--------------------
 
Rotational constants in cm-1:     0.003356     0.001980     0.001748 
Rotational constants in MHz :   100.608759    59.356183    52.408881 

 Dipole components along the rotational axes: 
x,y,z [a.u.] :    -0.334767    -0.319593    -0.937871 
x,y,z [Debye]:    -0.850910    -0.812340    -2.383879 

 

Timings for individual modules:

Sum of individual times         ...      905.332 sec (=  15.089 min)
GTO integral calculation        ...       10.884 sec (=   0.181 min)   1.2 %
SCF iterations                  ...      319.043 sec (=   5.317 min)  35.2 %
CIS module                      ...      575.405 sec (=   9.590 min)  63.6 %
                             ****ORCA TERMINATED NORMALLY****
TOTAL RUN TIME: 0 days 0 hours 15 minutes 7 seconds 662 msec
