# Supplementary material for: Photochemical Deracemization of 4,7-Diaza-1-isoindolinones by Unidirectional Hydrogen Atom Shuttling
Source: J Am Chem Soc. 2024 Dec 30;147(2):1434–9. doi: 10.1021/jacs.4c16053 (PMC11744763; doi:10.1021/jacs.4c16053)
Supplement: Supplementary file 3 — ja4c16053_si_003.zip [file ja4c16053_si_003.zip › to_zip/2b_1b/t1.xyz]

  84
      -2040.57569600
 C         -1.7756557237        2.6159048285       -1.3382810109
 C         -2.7218771118        1.7455796997       -1.8680335953
 C         -2.9151080722        1.7316328979       -3.2491264497
 C         -2.1765229897        2.5626339530       -4.0781735138
 C         -1.2330820064        3.4281249358       -3.5372219603
 C         -1.0377594226        3.4547070184       -2.1639623984
 C         -3.5033890844        0.8175440762       -0.9784934388
 C         -3.1102507287       -0.6466259246       -1.1973708685
 C         -3.8895541367       -1.5907269362       -0.3199488461
 C         -2.9641578493       -2.3696873768        0.3856353044
 C         -1.6038219431       -1.9514322442        0.0459350158
 N         -1.7462842951       -0.9457797829       -0.8439763148
 N         -5.1865969759       -1.6567852664       -0.1869152804
 C         -5.6374908970       -2.5686636513        0.7224227922
 C         -4.7932947654       -3.3686774938        1.4588396587
 N         -3.4813821060       -3.2430939281        1.2552133373
 O         -0.5573935421       -2.4181250846        0.4780074474
 H         -0.9266370152       -0.4966542893       -1.2649277415
 H         -6.7044986612       -2.6786898383        0.8620772219
 H         -5.1631673619       -4.1009018114        2.1633323641
 H         -1.6107384237        2.6413081411       -0.2690767446
 H         -0.3062983526        4.1255494330       -1.7314956426
 H         -0.6574602105        4.0780979089       -4.1835308412
 H         -2.3395901859        2.5374676066       -5.1480636860
 H         -3.6530441553        1.0652056749       -3.6818031768
 H         -4.5731604828        0.9062641976       -1.1808098825
 H         -3.3493930236        1.0737807923        0.0710490115
 H         -3.3010804076       -0.9182354286       -2.2430028702
 C         -2.4583945234        2.6491928785        2.5395240565
 C         -1.6909296296        1.4833100057        2.4907614613
 C         -2.3244163008        0.2467222891        2.6093179801
 C         -3.6991015399        0.1778055548        2.7839662281
 C         -4.4514025888        1.3412827744        2.8445574244
 C         -3.8283957410        2.5784058262        2.7236467279
 C         -0.2313315923        1.6082692184        2.2296513037
 O          0.2140451925        2.5793820130        1.6521265426
 C          0.6853736995        0.5290737654        2.6708802794
 C          1.8571806329        0.2418708111        1.9808005430
 C          2.7475733937       -0.7533949650        2.3660211103
 C          2.5199944333       -1.4966577385        3.5158669621
 C          1.3805112497       -1.2022376839        4.2480739976
 C          0.4829386657       -0.2194845536        3.8318698080
 N          3.7760566115       -0.7977531454        1.4477988032
 C          3.4906915685        0.1119084652        0.5857900006
 O          2.3489883567        0.7945413292        0.8496731410
 C          4.3595762471        0.5597202047       -0.5549051923
 C          5.1612026995       -0.6336231116       -1.0940065806
 C          4.4187967055       -1.5709812901       -2.0574215774
 C          3.8601642193       -0.7462783643       -3.2087384821
 C          2.8737816505        0.2954551292       -2.6873547435
 C          3.5957252180        1.2368780078       -1.7041052108
 C          1.7449895220       -0.3938125345       -1.9415664878
 N          2.0495275752       -1.5139466897       -1.2730134832
 C          3.2512239861       -2.3195294658       -1.4131552368
 C          5.3330686096        1.5887885600        0.0525406069
 C          5.4184700075       -2.6051469997       -2.5690676913
 C          2.3177450657        1.1202032527       -3.8432720633
 O          0.6199027606        0.1021790642       -1.9087755109
 H          6.0145001942       -0.2237243364       -1.6445247567
 H          5.5803052672       -1.2045812026       -0.2625318394
 H          4.6734391571       -0.2402340004       -3.7391972477
 H          3.3689105267       -1.3985525046       -3.9398386699
 H          4.3365156908        1.7887893825       -2.2914741229
 H          2.9008878971        1.9885786240       -1.3221023533
 H          1.7634393900        0.4980327504       -4.5473020919
 H          1.6558510753        1.9138374772       -3.4993014035
 H          3.1428545884        1.5820578113       -4.3874530652
 H          4.9628672038       -3.2640273128       -3.3105472311
 H          6.2736979809       -2.1153528603       -3.0372870919
 H          5.7959066215       -3.2272080148       -1.7547890357
 H          1.2870381961       -1.9333069007       -0.7498368996
 H          4.8002517506        2.4505161478        0.4569734094
 H          5.9253403196        1.1452954036        0.8534519867
 H          6.0167088728        1.9474099421       -0.7177091025
 H          3.2100217353       -2.2683108328        3.8296784980
 H          1.1749690071       -1.7448420027        5.1606242130
 H         -0.3856547543       -0.0204590670        4.4449280758
 H         -1.7534853670       -0.6693010382        2.5456870028
 H         -4.1837832664       -0.7855790887        2.8725335067
 H         -5.5232287074        1.2858245578        2.9835517227
 H         -4.4131320079        3.4875152035        2.7713555296
 H         -1.9776788932        3.6135767544        2.4409255124
 H          3.5350901542       -2.6932946660       -0.4278224417
 H          3.0104408857       -3.1936644097       -2.0278463103
