# Supplementary material for: Photochemical Deracemization of 4,7-Diaza-1-isoindolinones by Unidirectional Hydrogen Atom Shuttling
Source: J Am Chem Soc. 2024 Dec 30;147(2):1434–9. doi: 10.1021/jacs.4c16053 (PMC11744763; doi:10.1021/jacs.4c16053)
Supplement: Supplementary file 3 — ja4c16053_si_003.zip [file ja4c16053_si_003.zip › to_zip/2b_1b/s0.xyz]

  84
      -2040.69337300
 C         -1.6614675644        2.7412980922       -1.3251251484
 C         -2.7025124885        1.9663037808       -1.8241832024
 C         -2.9951896570        2.0393621476       -3.1855635335
 C         -2.2620779691        2.8627694403       -4.0267184669
 C         -1.2220716361        3.6312953011       -3.5172080582
 C         -0.9257811922        3.5693807305       -2.1635133119
 C         -3.4840392605        1.0466586245       -0.9267435356
 C         -3.1608163998       -0.4282098942       -1.1846037874
 C         -3.9427321013       -1.3675806920       -0.3202201057
 C         -3.0806163130       -2.1903127802        0.3813682175
 C         -1.6835730718       -1.8264342331        0.0210227960
 N         -1.8010126200       -0.8025194249       -0.8426321030
 N         -5.2541690816       -1.4381828085       -0.1989353124
 C         -5.6757170155       -2.3677121641        0.6523964804
 C         -4.8022087212       -3.1998877279        1.3565197108
 N         -3.4834232803       -3.1184746502        1.2277236399
 O         -0.6573868035       -2.3488153239        0.4277563199
 H         -0.9671616957       -0.3656794292       -1.2504267109
 H         -6.7453463930       -2.4661523935        0.7912453856
 H         -5.1943023925       -3.9440024473        2.0386452250
 H         -1.4195922854        2.6981165549       -0.2708950073
 H         -0.1179541940        4.1635330228       -1.7554984389
 H         -0.6493344070        4.2752527736       -4.1721633636
 H         -2.5043901162        2.9082823622       -5.0808218902
 H         -3.8084540242        1.4483206951       -3.5923189041
 H         -4.5555937339        1.1801248943       -1.0940706169
 H         -3.2901846280        1.2786347111        0.1218817420
 H         -3.3575493909       -0.6543929308       -2.2396491780
 C         -2.2964429713        2.6918383120        2.5778253995
 C         -1.5894588058        1.4886128589        2.5286046571
 C         -2.2839763323        0.2867676242        2.6639741673
 C         -3.6581124546        0.2889447276        2.8534841172
 C         -4.3504621572        1.4894894296        2.9132132926
 C         -3.6664990063        2.6919710405        2.7757005390
 C         -0.1273510826        1.5400674233        2.2559316543
 O          0.3599847694        2.4895231359        1.6763139902
 C          0.7362403449        0.4134091809        2.6851317761
 C          1.8863798104        0.0728531107        1.9840909866
 C          2.7226844208       -0.9767648288        2.3457057101
 C          2.4623982279       -1.7240327351        3.4859295130
 C          1.3468780363       -1.3765332431        4.2318517279
 C          0.5019851746       -0.3395373974        3.8375840801
 N          3.7423125290       -1.0606110935        1.4195353133
 C          3.5038839506       -0.1181047061        0.5787466823
 O          2.4022939917        0.6193373484        0.8612519148
 C          4.3946256180        0.3154341537       -0.5491716227
 C          5.1170411558       -0.9022113430       -1.1426756872
 C          4.3097366046       -1.7516198774       -2.1340838525
 C          3.7949453922       -0.8489126441       -3.2473413085
 C          2.8829402860        0.2340621518       -2.6746638944
 C          3.6741543496        1.0872853870       -1.6650982501
 C          1.7184288012       -0.4078713041       -1.9414763362
 N          1.9516908201       -1.5767399885       -1.3318984534
 C          3.1004053803       -2.4489804645       -1.5081961706
 C          5.4349965800        1.2527405855        0.0952639491
 C          5.2345578461       -2.8277502243       -2.6967337417
 C          2.3694032348        1.1374646450       -3.7908360566
 O          0.6316918123        0.1640619614       -1.8668758248
 H          5.9881947256       -0.5201427674       -1.6853369151
 H          5.5080800105       -1.5302081265       -0.3389256027
 H          4.6344874414       -0.3758297427       -3.7674276202
 H          3.2541377812       -1.4389982544       -3.9958372059
 H          4.4505774048        1.6037308031       -2.2384272239
 H          3.0358210509        1.8724196208       -1.2525631366
 H          1.7722776659        0.5786192114       -4.5127822690
 H          1.7590169123        1.9545325086       -3.4084163040
 H          3.2157000238        1.5717701816       -4.3253748510
 H          4.7316171830       -3.4194712689       -3.4636963730
 H          6.1203660674       -2.3783917823       -3.1484470984
 H          5.5708721804       -3.5100953352       -1.9130953213
 H          1.1713740863       -1.9624090790       -0.8092263445
 H          4.9609034247        2.1295560145        0.5389282892
 H          5.9979504036        0.7372739641        0.8736931716
 H          6.1387618858        1.5980491996       -0.6630925142
 H          3.1101331655       -2.5381524444        3.7823647358
 H          1.1186258504       -1.9203603470        5.1383094006
 H         -0.3496362598       -0.1018634247        4.4604955449
 H         -1.7611493166       -0.6581928683        2.6050914837
 H         -4.1879091653       -0.6490823751        2.9562504227
 H         -5.4221681448        1.4898890622        3.0638965575
 H         -4.2036393850        3.6300743719        2.8216767161
 H         -1.7685713232        3.6300699694        2.4680642464
 H          3.3645498668       -2.8746583346       -0.5384063238
 H          2.8042453363       -3.2831319851       -2.1531053185
