# Supplementary material for: Photochemical Deracemization of 4,7-Diaza-1-isoindolinones by Unidirectional Hydrogen Atom Shuttling
Source: J Am Chem Soc. 2024 Dec 30;147(2):1434–9. doi: 10.1021/jacs.4c16053 (PMC11744763; doi:10.1021/jacs.4c16053)
Supplement: Supplementary file 3 — ja4c16053_si_003.zip [file ja4c16053_si_003.zip › to_zip/2b_1b/thermodynamics/t1/solv.out]

      -----------------------------------------------------------      
     |                   =====================                   |     
     |                           x T B                           |     
     |                   =====================                   |     
     |                         S. Grimme                         |     
     |          Mulliken Center for Theoretical Chemistry        |     
     |                    University of Bonn                     |     
      -----------------------------------------------------------      

   * xtb version 6.6.1 (47b0e9d) compiled by 'pisteinbach@jtc-cluster' on 2024-02-06

   xtb is free software: you can redistribute it and/or modify it under
   the terms of the GNU Lesser General Public License as published by
   the Free Software Foundation, either version 3 of the License, or
   (at your option) any later version.
   
   xtb is distributed in the hope that it will be useful,
   but WITHOUT ANY WARRANTY; without even the implied warranty of
   MERCHANTABILITY or FITNESS FOR A PARTICULAR PURPOSE.  See the
   GNU Lesser General Public License for more details.
   
   Cite this work as:
   * C. Bannwarth, E. Caldeweyher, S. Ehlert, A. Hansen, P. Pracht,
     J. Seibert, S. Spicher, S. Grimme, WIREs Comput. Mol. Sci., 2020, 11,
     e01493. DOI: 10.1002/wcms.1493
   
   for GFN2-xTB:
   * C. Bannwarth, S. Ehlert and S. Grimme., J. Chem. Theory Comput., 2019,
     15, 1652-1671. DOI: 10.1021/acs.jctc.8b01176
   for GFN1-xTB:
   * S. Grimme, C. Bannwarth, P. Shushkov, J. Chem. Theory Comput., 2017,
     13, 1989-2009. DOI: 10.1021/acs.jctc.7b00118
   for GFN0-xTB:
   * P. Pracht, E. Caldeweyher, S. Ehlert, S. Grimme, ChemRxiv, 2019, preprint.
     DOI: 10.26434/chemrxiv.8326202.v1
   for GFN-FF:
   * S. Spicher and S. Grimme, Angew. Chem. Int. Ed., 2020, 59, 15665-15673.
     DOI: 10.1002/anie.202004239
   
   for ALPB and GBSA implicit solvation:
   * S. Ehlert, M. Stahn, S. Spicher, S. Grimme, J. Chem. Theory Comput.,
     2021, 17, 4250-4261. DOI: 10.1021/acs.jctc.1c00471
   
   for ddCOSMO and CPCM-X implicit solvation:
   * M. Stahn, S. Ehlert, S. Grimme, J. Phys. Chem. A,
     2023, XX, XXXX-XXXX. DOI: 10.1021/acs.jpca.3c04382
   
   for DFT-D4:
   * E. Caldeweyher, C. Bannwarth and S. Grimme, J. Chem. Phys., 2017,
     147, 034112. DOI: 10.1063/1.4993215
   * E. Caldeweyher, S. Ehlert, A. Hansen, H. Neugebauer, S. Spicher,
     C. Bannwarth and S. Grimme, J. Chem. Phys., 2019, 150, 154122.
     DOI: 10.1063/1.5090222
   * E. Caldeweyher, J.-M. Mewes, S. Ehlert and S. Grimme, Phys. Chem. Chem. Phys.
     2020, 22, 8499-8512. DOI: 10.1039/D0CP00502A
   
   for sTDA-xTB:
   * S. Grimme and C. Bannwarth, J. Chem. Phys., 2016, 145, 054103.
     DOI: 10.1063/1.4959605
   
   in the mass-spec context:
   * V. Asgeirsson, C. Bauer and S. Grimme, Chem. Sci., 2017, 8, 4879.
     DOI: 10.1039/c7sc00601b
   * J. Koopman and S. Grimme, ACS Omega 2019, 4, 12, 15120-15133.
     DOI: 10.1021/acsomega.9b02011
   
   for metadynamics refer to:
   * S. Grimme, J. Chem. Theory Comput., 2019, 155, 2847-2862
     DOI: 10.1021/acs.jctc.9b00143
   
   for SPH calculations refer to:
   * S. Spicher and S. Grimme, J. Chem. Theory Comput., 2021, 17, 1701-1714
     DOI: 10.1021/acs.jctc.0c01306
   
   for ONIOM refer to:
   * C. Plett, A. Katbashev, S. Ehlert, S. Grimme, M. Bursch,
     Phys. Chem. Chem. Phys., 2023, 25, 17860-17868. DOI: 10.1039/D3CP02178E
   
   for DIPRO refer to:
   * J. Kohn, N. Gildemeister, S. Grimme, D. Fazzi, A. Hansen,
     J. Chem. Phys., 2023, just accepted.
   
   with help from (in alphabetical order)
   P. Atkinson, C. Bannwarth, F. Bohle, G. Brandenburg, E. Caldeweyher
   M. Checinski, S. Dohm, S. Ehlert, S. Ehrlich, I. Gerasimov, C. Hölzer
   A. Katbashev, J. Kohn, J. Koopman, C. Lavigne, S. Lehtola, F. März, M. Müller,
   F. Musil, H. Neugebauer, J. Pisarek, C. Plett, P. Pracht, F. Pultar,
   J. Seibert, P. Shushkov, S. Spicher, M. Stahn, M. Steiner, T. Strunk,
   J. Stückrath, T. Rose, and J. Unsleber
   
 * started run on 2024/07/20 at 00:11:02.310     

           -------------------------------------------------
          |                Calculation Setup                |
           -------------------------------------------------

          program call               : xtb coord.xyz --uhf 2 --gfn 2 --grad --alpb ch2cl2 bar1M
          hostname                   : hpz109
          coordinate file            : coord.xyz
          omp threads                :                     2

   ID    Z sym.   atoms
    1    6 C      1-11, 14, 15, 29-35, 37-42, 44, 46-52, 54-57
    2    7 N      12, 13, 16, 43, 53
    3    8 O      17, 36, 45, 58
    4    1 H      18-28, 59-84

molecular fragmentation (1/2 indicates fragments):
111111111111111111111111111122222222222222222222222222222222222222222222
222222222222
# atoms in fragment 1/2:    28    56
 fragment masses (1/2) :      225.25      402.49
CMA distance (Bohr)    :   8.769
constraining FC (au)   :  0.0500

           -------------------------------------------------
          |                 G F N 2 - x T B                 |
           -------------------------------------------------

        Reference                      10.1021/acs.jctc.8b01176
      * Hamiltonian:
        H0-scaling (s, p, d)           1.850000    2.230000    2.230000
        zeta-weighting                 0.500000
      * Dispersion:
        s8                             2.700000
        a1                             0.520000
        a2                             5.000000
        s9                             5.000000
      * Repulsion:
        kExp                           1.500000    1.000000
        rExp                           1.000000
      * Coulomb:
        alpha                          2.000000
        third order                    shell-resolved
        anisotropic                    true
        a3                             3.000000
        a5                             4.000000
        cn-shift                       1.200000
        cn-exp                         4.000000
        max-rad                        5.000000

      * Solvation model:               ALPB
        Solvent                        ch2cl2
        Parameter file                 internal GFN2-xTB/ALPB
        Dielectric constant                8.9300E+00
        Reference state                gsolv [1 bar gas/1 M solution]
        Free energy shift                  7.1799E-03 Eh       4.5055E+00 kcal/mol
        Temperature                        2.9815E+02 K
        Density                            1.3300E+00 kg/L
        Solvent mass                       8.4930E+01 g/mol
        Interaction kernel             P16
        Born radius scaling (c1)           1.5691E+00
        Born radii integrator          GBOBC
        Born offset                        0.0000E+00 a0       0.0000E+00 AA
        H-bond correction              false
        Ion screening                  false
        Surface tension                    1.0000E-05 Eh       1.5569E+01 dyn/cm
        Grid points                               230 per atom
q/qsh data taken from xtbrestart
CAMM data taken from xtbrestart

          ...................................................
          :                      SETUP                      :
          :.................................................:
          :  # basis functions                 225          :
          :  # atomic orbitals                 225          :
          :  # shells                          131          :
          :  # electrons                       238          :
          :  max. iterations                   250          :
          :  Hamiltonian                  GFN2-xTB          :
          :  restarted?                       true          :
          :  GBSA solvation                   true          :
          :  PC potential                    false          :
          :  electronic temp.          300.0000000     K    :
          :  accuracy                    1.0000000          :
          :  -> integral cutoff          0.2500000E+02      :
          :  -> integral neglect         0.1000000E-07      :
          :  -> SCF convergence          0.1000000E-05 Eh   :
          :  -> wf. convergence          0.1000000E-03 e    :
          :  Broyden damping             0.4000000          :
          :  net charge                          0          :
          :  unpaired electrons                  2          :
          ...................................................

 iter      E             dE          RMSdq      gap      omega  full diag
   1   -133.1145276 -0.133115E+03  0.457E-01    0.03       0.0  T
   2   -132.9313683  0.183159E+00  0.109E+00    0.84       1.0  T
   3   -133.1395667 -0.208198E+00  0.238E-01    0.32       1.0  T
   4   -133.1427032 -0.313650E-02  0.106E-01    0.22       1.0  T
   5   -133.1427767 -0.734616E-04  0.744E-02    0.17       1.0  T
   6   -133.1428935 -0.116840E-03  0.476E-02    0.16       1.0  T
   7   -133.1429600 -0.664985E-04  0.186E-02    0.15       1.0  T
   8   -133.1429841 -0.240764E-04  0.114E-02    0.16       1.0  T
   9   -133.1429898 -0.576635E-05  0.538E-03    0.16       2.0  T
  10   -133.1429901 -0.283421E-06  0.321E-03    0.16       3.4  T
  11   -133.1429904 -0.300917E-06  0.969E-04    0.16      11.3  T
  12   -133.1429905 -0.464821E-07  0.535E-04    0.16      20.4  T

   *** convergence criteria satisfied after 12 iterations ***

         #    Occupation            Energy/Eh            Energy/eV
      -------------------------------------------------------------
         1        2.0000           -0.7517854             -20.4571
       ...           ...                  ...                  ...
       114        2.0000           -0.4015497             -10.9267
       115        2.0000           -0.4007039             -10.9037
       116        2.0000           -0.3961954             -10.7810
       117        2.0000           -0.3944357             -10.7331
       118        1.9999           -0.3915671             -10.6551
       119        1.0001           -0.3736638             -10.1679
       120        0.9587           -0.2990756              -8.1383 (HOMO)
       121        0.0413           -0.2931026              -7.9757 (LUMO)
       122                         -0.2717829              -7.3956
       123                         -0.2521044              -6.8601
       124                         -0.2386571              -6.4942
       125                         -0.2259261              -6.1478
       ...                                ...                  ...
       225                          0.7108611              19.3435
      -------------------------------------------------------------
                  HL-Gap            0.0059731 Eh            0.1625 eV
             Fermi-level           -0.3393392 Eh           -9.2339 eV
 
 transition dipole moment (au) for excitation:         119         120
     X       Y       Z   
   0.0067  -0.0815  -0.0914  total (au/Debye):    0.123   0.312
 dE (eV)             :    2.030
 oscillator strength :  0.10572E-02

 SCC (total)                   0 d,  0 h,  0 min,  0.247 sec
 SCC setup                      ...        0 min,  0.004 sec (  1.471%)
 Dispersion                     ...        0 min,  0.002 sec (  0.799%)
 classical contributions        ...        0 min,  0.000 sec (  0.122%)
 integral evaluation            ...        0 min,  0.023 sec (  9.270%)
 iterations                     ...        0 min,  0.116 sec ( 46.946%)
 molecular gradient             ...        0 min,  0.075 sec ( 30.569%)
 printout                       ...        0 min,  0.027 sec ( 10.807%)

         :::::::::::::::::::::::::::::::::::::::::::::::::::::
         ::                     SUMMARY                     ::
         :::::::::::::::::::::::::::::::::::::::::::::::::::::
         :: total energy            -131.207924236433 Eh    ::
         :: total w/o Gsasa/hb      -131.160756021749 Eh    ::
         :: gradient norm              0.069208541448 Eh/a0 ::
         :: HOMO-LUMO gap              0.162535069167 eV    ::
         ::.................................................::
         :: SCC energy              -133.137020832130 Eh    ::
         :: -> isotropic ES            0.165219127761 Eh    ::
         :: -> anisotropic ES         -0.001189351295 Eh    ::
         :: -> anisotropic XC          0.059336564930 Eh    ::
         :: -> dispersion             -0.117335799748 Eh    ::
         :: -> Gsolv                  -0.063979039569 Eh    ::
         ::    -> Gelec               -0.016810824886 Eh    ::
         ::    -> Gsasa               -0.054348158381 Eh    ::
         ::    -> Ghb                  0.000000000000 Eh    ::
         ::    -> Gshift               0.007179943697 Eh    ::
         :: repulsion energy           1.929096595698 Eh    ::
         :: add. restraining           0.000000000000 Eh    ::
         :: total charge              -0.000000000008 e     ::
         :::::::::::::::::::::::::::::::::::::::::::::::::::::

           -------------------------------------------------
          |                Property Printout                |
           -------------------------------------------------

    * Orbital Energies and Occupations

         #    Occupation            Energy/Eh            Energy/eV
      -------------------------------------------------------------
         1        2.0000           -0.7517854             -20.4571
       ...           ...                  ...                  ...
       108        2.0000           -0.4184684             -11.3871
       109        2.0000           -0.4181799             -11.3793
       110        2.0000           -0.4131271             -11.2418
       111        2.0000           -0.4106040             -11.1731
       112        2.0000           -0.4075043             -11.0888
       113        2.0000           -0.4038311             -10.9888
       114        2.0000           -0.4015497             -10.9267
       115        2.0000           -0.4007039             -10.9037
       116        2.0000           -0.3961954             -10.7810
       117        2.0000           -0.3944357             -10.7331
       118        1.9999           -0.3915671             -10.6551
       119        1.0001           -0.3736638             -10.1679
       120        0.9587           -0.2990756              -8.1383 (HOMO)
       121        0.0413           -0.2931026              -7.9757 (LUMO)
       122                         -0.2717829              -7.3956
       123                         -0.2521044              -6.8601
       124                         -0.2386571              -6.4942
       125                         -0.2259261              -6.1478
       126                         -0.2227255              -6.0607
       127                         -0.2208190              -6.0088
       128                         -0.2152493              -5.8572
       129                         -0.2110883              -5.7440
       130                         -0.2003242              -5.4511
       131                         -0.1804051              -4.9091
       ...                                ...                  ...
       225                          0.7108611              19.3435
      -------------------------------------------------------------
                  HL-Gap            0.0059731 Eh            0.1625 eV
             Fermi-level           -0.3393392 Eh           -9.2339 eV

     #   Z          covCN         q      C6AA      α(0)
     1   6 C        2.922    -0.028    28.707     8.786
     2   6 C        2.966     0.014    27.696     8.632
     3   6 C        2.922    -0.037    28.932     8.821
     4   6 C        2.916    -0.030    28.742     8.791
     5   6 C        2.917    -0.030    28.753     8.793
     6   6 C        2.916    -0.024    28.592     8.768
     7   6 C        3.809    -0.064    21.726     6.635
     8   6 C        3.851     0.050    19.706     6.314
     9   6 C        3.032     0.094    25.878     8.344
    10   6 C        2.991     0.030    27.320     8.574
    11   6 C        2.810     0.266    22.510     7.773
    12   7 N        2.754    -0.204    25.434     7.490
    13   7 N        1.832    -0.190    25.927     7.545
    14   6 C        2.919     0.019    27.585     8.613
    15   6 C        2.855     0.046    26.960     8.510
    16   7 N        1.859    -0.174    25.563     7.494
    17   8 O        0.857    -0.491    23.595     6.513
    18   1 H        0.859     0.227     0.979     1.550
    19   1 H        0.925     0.070     2.085     2.258
    20   1 H        0.925     0.082     1.963     2.191
    21   1 H        0.925     0.033     2.539     2.492
    22   1 H        0.925     0.034     2.534     2.489
    23   1 H        0.925     0.035     2.513     2.479
    24   1 H        0.925     0.037     2.493     2.469
    25   1 H        0.925     0.034     2.533     2.489
    26   1 H        0.924     0.070     2.084     2.257
    27   1 H        0.924     0.048     2.346     2.395
    28   1 H        0.924     0.077     2.007     2.216
    29   6 C        2.923    -0.018    28.448     8.747
    30   6 C        2.969    -0.013    28.323     8.729
    31   6 C        2.920    -0.027    28.675     8.781
    32   6 C        2.916    -0.027    28.670     8.780
    33   6 C        2.918    -0.023    28.578     8.766
    34   6 C        2.916    -0.027    28.684     8.782
    35   6 C        2.825     0.230    23.185     7.890
    36   8 O        0.859    -0.409    21.870     6.270
    37   6 C        2.959    -0.035    28.858     8.811
    38   6 C        3.115     0.135    24.908     8.175
    39   6 C        3.186     0.063    26.155     8.345
    40   6 C        2.913    -0.039    28.961     8.825
    41   6 C        2.920    -0.037    28.918     8.819
    42   6 C        2.931    -0.037    28.911     8.818
    43   7 N        1.873    -0.303    28.702     7.942
    44   6 C        3.233     0.233    22.425     7.686
    45   8 O        1.727    -0.220    17.644     5.672
    46   6 C        3.901     0.016    20.251     6.397
    47   6 C        3.820    -0.082    22.054     6.683
    48   6 C        3.905     0.022    20.156     6.382
    49   6 C        3.825    -0.073    21.867     6.654
    50   6 C        3.907     0.006    20.420     6.423
    51   6 C        3.818    -0.063    21.694     6.629
    52   6 C        2.759     0.281    22.242     7.723
    53   7 N        2.685    -0.172    24.726     7.385
    54   6 C        3.748    -0.001    20.668     6.484
    55   6 C        3.767    -0.108    22.609     6.777
    56   6 C        3.763    -0.118    22.812     6.808
    57   6 C        3.761    -0.103    22.510     6.763
    58   8 O        0.859    -0.500    23.778     6.538
    59   1 H        0.924     0.062     2.174     2.306
    60   1 H        0.924     0.064     2.157     2.297
    61   1 H        0.924     0.055     2.263     2.352
    62   1 H        0.924     0.042     2.429     2.437
    63   1 H        0.924     0.059     2.215     2.327
    64   1 H        0.924     0.046     2.365     2.405
    65   1 H        0.924     0.040     2.454     2.450
    66   1 H        0.925     0.049     2.334     2.389
    67   1 H        0.924     0.046     2.366     2.406
    68   1 H        0.924     0.046     2.371     2.408
    69   1 H        0.924     0.053     2.277     2.360
    70   1 H        0.924     0.049     2.332     2.388
    71   1 H        0.860     0.192     1.150     1.680
    72   1 H        0.924     0.043     2.404     2.425
    73   1 H        0.924     0.052     2.289     2.366
    74   1 H        0.924     0.059     2.215     2.327
    75   1 H        0.925     0.060     2.195     2.317
    76   1 H        0.925     0.054     2.271     2.356
    77   1 H        0.925     0.049     2.329     2.387
    78   1 H        0.925     0.035     2.521     2.483
    79   1 H        0.925     0.035     2.510     2.477
    80   1 H        0.925     0.048     2.345     2.395
    81   1 H        0.925     0.048     2.348     2.396
    82   1 H        0.925     0.049     2.333     2.389
    83   1 H        0.924     0.064     2.154     2.295
    84   1 H        0.924     0.055     2.253     2.347

 Mol. C6AA /au·bohr⁶  :      84015.798051
 Mol. C8AA /au·bohr⁸  :    2017063.689276
 Mol. α(0) /au        :        450.331747


Wiberg/Mayer (AO) data.
largest (>0.10) Wiberg bond orders for each atom

 ---------------------------------------------------------------------------
     #   Z sym  total        # sym  WBO       # sym  WBO       # sym  WBO
 ---------------------------------------------------------------------------
     1   6 C    3.987 --     6 C    1.438     2 C    1.417    21 H    0.966
                             4 C    0.110
     2   6 C    3.982 --     1 C    1.417     3 C    1.403     7 C    1.006
                             5 C    0.107
     3   6 C    3.987 --     4 C    1.452     2 C    1.403    25 H    0.968
                             6 C    0.111
     4   6 C    3.991 --     3 C    1.452     5 C    1.431    24 H    0.971
                             1 C    0.110
     5   6 C    3.985 --     6 C    1.443     4 C    1.431    23 H    0.971
                             2 C    0.107
     6   6 C    3.990 --     5 C    1.443     1 C    1.438    22 H    0.971
                             3 C    0.111
     7   6 C    3.987 --     2 C    1.006    27 H    0.972    26 H    0.961
                             8 C    0.950
     8   6 C    3.973 --    12 N    1.004     9 C    0.975     7 C    0.950
                            28 H    0.926
     9   6 C    3.967 --    13 N    1.488    10 C    1.248     8 C    0.975
    10   6 C    3.909 --    16 N    1.322     9 C    1.248    11 C    1.033
    11   6 C    3.953 --    17 O    1.540    12 N    1.237    10 C    1.033
    12   7 N    3.433 --    11 C    1.237     8 C    1.004    18 H    0.862
                            17 O    0.170
    13   7 N    3.200 --     9 C    1.488    14 C    1.250    16 N    0.192
    14   6 C    3.914 --    15 C    1.477    13 N    1.250    19 H    0.949
    15   6 C    3.961 --    14 C    1.477    16 N    1.368    20 H    0.947
    16   7 N    3.185 --    15 C    1.368    10 C    1.322    13 N    0.192
    17   8 O    1.991 --    11 C    1.540    12 N    0.170
    18   1 H    0.947 --    12 N    0.862
    19   1 H    0.991 --    14 C    0.949
    20   1 H    0.991 --    15 C    0.947
    21   1 H    0.999 --     1 C    0.966
    22   1 H    0.998 --     6 C    0.971
    23   1 H    0.998 --     5 C    0.971
    24   1 H    0.998 --     4 C    0.971
    25   1 H    0.999 --     3 C    0.968
    26   1 H    0.994 --     7 C    0.961
    27   1 H    0.997 --     7 C    0.972
    28   1 H    0.994 --     8 C    0.926
    29   6 C    3.983 --    34 C    1.458    30 C    1.377    82 H    0.967
                            32 C    0.107
    30   6 C    3.984 --    31 C    1.383    29 C    1.377    35 C    1.020
                            33 C    0.100
    31   6 C    3.987 --    32 C    1.448    30 C    1.383    78 H    0.966
                            34 C    0.107
    32   6 C    3.991 --    31 C    1.448    33 C    1.435    79 H    0.969
                            29 C    0.107
    33   6 C    3.983 --    32 C    1.435    34 C    1.426    80 H    0.970
                            30 C    0.100
    34   6 C    3.990 --    29 C    1.458    33 C    1.426    81 H    0.969
                            31 C    0.107
    35   6 C    3.905 --    36 O    1.754    37 C    1.025    30 C    1.020
    36   8 O    2.011 --    35 C    1.754
    37   6 C    3.980 --    42 C    1.399    38 C    1.309    35 C    1.025
                            40 C    0.103
    38   6 C    3.916 --    37 C    1.309    39 C    1.288    45 O    1.081
    39   6 C    3.977 --    40 C    1.339    38 C    1.288    43 N    1.171
    40   6 C    3.976 --    41 C    1.469    39 C    1.339    75 H    0.967
                            37 C    0.103
    41   6 C    3.988 --    40 C    1.469    42 C    1.417    76 H    0.969
    42   6 C    3.979 --    41 C    1.417    37 C    1.399    77 H    0.967
    43   7 N    3.018 --    44 C    1.619    39 C    1.171    45 O    0.101
    44   6 C    3.908 --    43 N    1.619    45 O    1.096    46 C    0.987
    45   8 O    2.408 --    44 C    1.096    38 C    1.081    43 N    0.101
    46   6 C    3.986 --    44 C    0.987    51 C    0.983    47 C    0.979
                            55 C    0.966
    47   6 C    3.989 --    48 C    0.986    46 C    0.979    60 H    0.971
                            59 H    0.969
    48   6 C    3.991 --    56 C    0.995    49 C    0.987    47 C    0.986
                            54 C    0.983
    49   6 C    3.994 --    48 C    0.987    50 C    0.983    62 H    0.973
                            61 H    0.970
    50   6 C    3.986 --    57 C    0.996    49 C    0.983    51 C    0.962
                            52 C    0.948
    51   6 C    3.991 --    46 C    0.983    64 H    0.974    63 H    0.967
                            50 C    0.962
    52   6 C    3.936 --    58 O    1.589    53 N    1.314    50 C    0.948
    53   7 N    3.473 --    52 C    1.314    54 C    0.984    71 H    0.919
                            58 O    0.190
    54   6 C    3.960 --    53 N    0.984    48 C    0.983    83 H    0.966
                            84 H    0.961
    55   6 C    3.984 --    72 H    0.986    73 H    0.985    74 H    0.979
                            46 C    0.966
    56   6 C    3.991 --    48 C    0.995    70 H    0.984    68 H    0.984
                            69 H    0.983
    57   6 C    3.993 --    50 C    0.996    65 H    0.985    67 H    0.984
                            66 H    0.984
    58   8 O    1.970 --    52 C    1.589    53 N    0.190
    59   1 H    0.996 --    47 C    0.969
    60   1 H    0.996 --    47 C    0.971
    61   1 H    0.996 --    49 C    0.970
    62   1 H    0.998 --    49 C    0.973
    63   1 H    0.996 --    51 C    0.967
    64   1 H    0.997 --    51 C    0.974
    65   1 H    0.998 --    57 C    0.985
    66   1 H    0.997 --    57 C    0.984
    67   1 H    0.997 --    57 C    0.984
    68   1 H    0.997 --    56 C    0.984
    69   1 H    0.997 --    56 C    0.983
    70   1 H    0.997 --    56 C    0.984
    71   1 H    0.962 --    53 N    0.919
    72   1 H    0.998 --    55 C    0.986
    73   1 H    0.997 --    55 C    0.985
    74   1 H    0.996 --    55 C    0.979
    75   1 H    0.996 --    40 C    0.967
    76   1 H    0.996 --    41 C    0.969
    77   1 H    0.997 --    42 C    0.967
    78   1 H    0.999 --    31 C    0.966
    79   1 H    0.998 --    32 C    0.969
    80   1 H    0.997 --    33 C    0.970
    81   1 H    0.997 --    34 C    0.969
    82   1 H    0.998 --    29 C    0.967
    83   1 H    0.996 --    54 C    0.966
    84   1 H    0.997 --    54 C    0.961
 ---------------------------------------------------------------------------

Topologies differ in total number of bonds
Writing topology from bond orders to xtbtopo.mol

molecular dipole:
                 x           y           z       tot (Debye)
 q only:        0.211      -0.602      -1.155
   full:       -0.211      -0.668      -0.980       3.061
molecular quadrupole (traceless):
                xx          xy          yy          xz          yz          zz
 q only:       38.061      -4.158     -31.226     -23.860      -2.263      -6.835
  q+dip:       31.418       5.291     -27.923     -26.311      -2.021      -3.495
   full:       29.006       4.613     -27.726     -24.752       2.215      -1.281


           -------------------------------------------------
          | TOTAL ENERGY             -131.207924236433 Eh   |
          | GRADIENT NORM               0.069208541448 Eh/α |
          | HOMO-LUMO GAP               0.162535069167 eV   |
           -------------------------------------------------

------------------------------------------------------------------------
 * finished run on 2024/07/20 at 00:11:02.597     
------------------------------------------------------------------------
 total:
 * wall-time:     0 d,  0 h,  0 min,  0.286 sec
 *  cpu-time:     0 d,  0 h,  0 min,  0.568 sec
 * ratio c/w:     1.987 speedup
 SCF:
 * wall-time:     0 d,  0 h,  0 min,  0.248 sec
 *  cpu-time:     0 d,  0 h,  0 min,  0.495 sec
 * ratio c/w:     1.999 speedup
