# Supplementary material for: Photochemical Deracemization of 4,7-Diaza-1-isoindolinones by Unidirectional Hydrogen Atom Shuttling
Source: J Am Chem Soc. 2024 Dec 30;147(2):1434–9. doi: 10.1021/jacs.4c16053 (PMC11744763; doi:10.1021/jacs.4c16053)
Supplement: Supplementary file 3 — ja4c16053_si_003.zip [file ja4c16053_si_003.zip › to_zip/2b_1b/thermodynamics/t1/gas.out]

      -----------------------------------------------------------      
     |                   =====================                   |     
     |                           x T B                           |     
     |                   =====================                   |     
     |                         S. Grimme                         |     
     |          Mulliken Center for Theoretical Chemistry        |     
     |                    University of Bonn                     |     
      -----------------------------------------------------------      

   * xtb version 6.6.1 (47b0e9d) compiled by 'pisteinbach@jtc-cluster' on 2024-02-06

   xtb is free software: you can redistribute it and/or modify it under
   the terms of the GNU Lesser General Public License as published by
   the Free Software Foundation, either version 3 of the License, or
   (at your option) any later version.
   
   xtb is distributed in the hope that it will be useful,
   but WITHOUT ANY WARRANTY; without even the implied warranty of
   MERCHANTABILITY or FITNESS FOR A PARTICULAR PURPOSE.  See the
   GNU Lesser General Public License for more details.
   
   Cite this work as:
   * C. Bannwarth, E. Caldeweyher, S. Ehlert, A. Hansen, P. Pracht,
     J. Seibert, S. Spicher, S. Grimme, WIREs Comput. Mol. Sci., 2020, 11,
     e01493. DOI: 10.1002/wcms.1493
   
   for GFN2-xTB:
   * C. Bannwarth, S. Ehlert and S. Grimme., J. Chem. Theory Comput., 2019,
     15, 1652-1671. DOI: 10.1021/acs.jctc.8b01176
   for GFN1-xTB:
   * S. Grimme, C. Bannwarth, P. Shushkov, J. Chem. Theory Comput., 2017,
     13, 1989-2009. DOI: 10.1021/acs.jctc.7b00118
   for GFN0-xTB:
   * P. Pracht, E. Caldeweyher, S. Ehlert, S. Grimme, ChemRxiv, 2019, preprint.
     DOI: 10.26434/chemrxiv.8326202.v1
   for GFN-FF:
   * S. Spicher and S. Grimme, Angew. Chem. Int. Ed., 2020, 59, 15665-15673.
     DOI: 10.1002/anie.202004239
   
   for ALPB and GBSA implicit solvation:
   * S. Ehlert, M. Stahn, S. Spicher, S. Grimme, J. Chem. Theory Comput.,
     2021, 17, 4250-4261. DOI: 10.1021/acs.jctc.1c00471
   
   for ddCOSMO and CPCM-X implicit solvation:
   * M. Stahn, S. Ehlert, S. Grimme, J. Phys. Chem. A,
     2023, XX, XXXX-XXXX. DOI: 10.1021/acs.jpca.3c04382
   
   for DFT-D4:
   * E. Caldeweyher, C. Bannwarth and S. Grimme, J. Chem. Phys., 2017,
     147, 034112. DOI: 10.1063/1.4993215
   * E. Caldeweyher, S. Ehlert, A. Hansen, H. Neugebauer, S. Spicher,
     C. Bannwarth and S. Grimme, J. Chem. Phys., 2019, 150, 154122.
     DOI: 10.1063/1.5090222
   * E. Caldeweyher, J.-M. Mewes, S. Ehlert and S. Grimme, Phys. Chem. Chem. Phys.
     2020, 22, 8499-8512. DOI: 10.1039/D0CP00502A
   
   for sTDA-xTB:
   * S. Grimme and C. Bannwarth, J. Chem. Phys., 2016, 145, 054103.
     DOI: 10.1063/1.4959605
   
   in the mass-spec context:
   * V. Asgeirsson, C. Bauer and S. Grimme, Chem. Sci., 2017, 8, 4879.
     DOI: 10.1039/c7sc00601b
   * J. Koopman and S. Grimme, ACS Omega 2019, 4, 12, 15120-15133.
     DOI: 10.1021/acsomega.9b02011
   
   for metadynamics refer to:
   * S. Grimme, J. Chem. Theory Comput., 2019, 155, 2847-2862
     DOI: 10.1021/acs.jctc.9b00143
   
   for SPH calculations refer to:
   * S. Spicher and S. Grimme, J. Chem. Theory Comput., 2021, 17, 1701-1714
     DOI: 10.1021/acs.jctc.0c01306
   
   for ONIOM refer to:
   * C. Plett, A. Katbashev, S. Ehlert, S. Grimme, M. Bursch,
     Phys. Chem. Chem. Phys., 2023, 25, 17860-17868. DOI: 10.1039/D3CP02178E
   
   for DIPRO refer to:
   * J. Kohn, N. Gildemeister, S. Grimme, D. Fazzi, A. Hansen,
     J. Chem. Phys., 2023, just accepted.
   
   with help from (in alphabetical order)
   P. Atkinson, C. Bannwarth, F. Bohle, G. Brandenburg, E. Caldeweyher
   M. Checinski, S. Dohm, S. Ehlert, S. Ehrlich, I. Gerasimov, C. Hölzer
   A. Katbashev, J. Kohn, J. Koopman, C. Lavigne, S. Lehtola, F. März, M. Müller,
   F. Musil, H. Neugebauer, J. Pisarek, C. Plett, P. Pracht, F. Pultar,
   J. Seibert, P. Shushkov, S. Spicher, M. Stahn, M. Steiner, T. Strunk,
   J. Stückrath, T. Rose, and J. Unsleber
   
 * started run on 2024/07/20 at 00:11:01.954     

           -------------------------------------------------
          |                Calculation Setup                |
           -------------------------------------------------

          program call               : xtb coord.xyz --uhf 2 --gfn 2 --grad
          hostname                   : hpz109
          coordinate file            : coord.xyz
          omp threads                :                     2

   ID    Z sym.   atoms
    1    6 C      1-11, 14, 15, 29-35, 37-42, 44, 46-52, 54-57
    2    7 N      12, 13, 16, 43, 53
    3    8 O      17, 36, 45, 58
    4    1 H      18-28, 59-84

molecular fragmentation (1/2 indicates fragments):
111111111111111111111111111122222222222222222222222222222222222222222222
222222222222
# atoms in fragment 1/2:    28    56
 fragment masses (1/2) :      225.25      402.49
CMA distance (Bohr)    :   8.769
constraining FC (au)   :  0.0500

           -------------------------------------------------
          |                 G F N 2 - x T B                 |
           -------------------------------------------------

        Reference                      10.1021/acs.jctc.8b01176
      * Hamiltonian:
        H0-scaling (s, p, d)           1.850000    2.230000    2.230000
        zeta-weighting                 0.500000
      * Dispersion:
        s8                             2.700000
        a1                             0.520000
        a2                             5.000000
        s9                             5.000000
      * Repulsion:
        kExp                           1.500000    1.000000
        rExp                           1.000000
      * Coulomb:
        alpha                          2.000000
        third order                    shell-resolved
        anisotropic                    true
        a3                             3.000000
        a5                             4.000000
        cn-shift                       1.200000
        cn-exp                         4.000000
        max-rad                        5.000000


          ...................................................
          :                      SETUP                      :
          :.................................................:
          :  # basis functions                 225          :
          :  # atomic orbitals                 225          :
          :  # shells                          131          :
          :  # electrons                       238          :
          :  max. iterations                   250          :
          :  Hamiltonian                  GFN2-xTB          :
          :  restarted?                      false          :
          :  GBSA solvation                  false          :
          :  PC potential                    false          :
          :  electronic temp.          300.0000000     K    :
          :  accuracy                    1.0000000          :
          :  -> integral cutoff          0.2500000E+02      :
          :  -> integral neglect         0.1000000E-07      :
          :  -> SCF convergence          0.1000000E-05 Eh   :
          :  -> wf. convergence          0.1000000E-03 e    :
          :  Broyden damping             0.4000000          :
          :  net charge                          0          :
          :  unpaired electrons                  2          :
          ...................................................

 iter      E             dE          RMSdq      gap      omega  full diag
   1   -132.7022773 -0.132702E+03  0.392E+00    0.32       0.0  T
   2   -131.9905566  0.711721E+00  0.302E+00    0.04       1.0  T
   3   -132.6110987 -0.620542E+00  0.224E+00    0.44       1.0  T
   4   -132.8876498 -0.276551E+00  0.121E+00    0.64       1.0  T
   5   -133.0615770 -0.173927E+00  0.650E-01    0.57       1.0  T
   6   -133.0813619 -0.197849E-01  0.360E-01    0.35       1.0  T
   7   -133.0804460  0.915873E-03  0.248E-01    0.27       1.0  T
   8   -133.0803159  0.130040E-03  0.129E-01    0.14       1.0  T
   9   -133.0818952 -0.157923E-02  0.536E-02    0.13       1.0  T
  10   -133.0823378 -0.442572E-03  0.310E-02    0.19       1.0  T
  11   -133.0824056 -0.678616E-04  0.997E-03    0.18       1.1  T
  12   -133.0824061 -0.473195E-06  0.626E-03    0.17       1.7  T
  13   -133.0824108 -0.470043E-05  0.194E-03    0.18       5.6  T
  14   -133.0824106  0.187799E-06  0.170E-03    0.17       6.4  T
  15   -133.0824109 -0.300228E-06  0.460E-04    0.18      23.7  T
  16   -133.0824109 -0.199624E-07  0.179E-04    0.18      60.9  T

   *** convergence criteria satisfied after 16 iterations ***

         #    Occupation            Energy/Eh            Energy/eV
      -------------------------------------------------------------
         1        2.0000           -0.7410286             -20.1644
       ...           ...                  ...                  ...
       114        2.0000           -0.3932400             -10.7006
       115        2.0000           -0.3928211             -10.6892
       116        2.0000           -0.3882031             -10.5635
       117        2.0000           -0.3853794             -10.4867
       118        1.9998           -0.3789511             -10.3118
       119        1.0002           -0.3627665              -9.8714
       120        0.9677           -0.2879858              -7.8365 (HOMO)
       121        0.0323           -0.2815255              -7.6607 (LUMO)
       122                         -0.2616733              -7.1205
       123                         -0.2432387              -6.6189
       124                         -0.2307145              -6.2781
       125                         -0.2163657              -5.8876
       ...                                ...                  ...
       225                          0.7237681              19.6947
      -------------------------------------------------------------
                  HL-Gap            0.0064603 Eh            0.1758 eV
             Fermi-level           -0.3278069 Eh           -8.9201 eV
 
 transition dipole moment (au) for excitation:         119         120
     X       Y       Z   
   0.0069  -0.0869  -0.0908  total (au/Debye):    0.126   0.320
 dE (eV)             :    2.035
 oscillator strength :  0.11175E-02

 SCC (total)                   0 d,  0 h,  0 min,  0.288 sec
 SCC setup                      ...        0 min,  0.001 sec (  0.297%)
 Dispersion                     ...        0 min,  0.002 sec (  0.717%)
 classical contributions        ...        0 min,  0.000 sec (  0.104%)
 integral evaluation            ...        0 min,  0.023 sec (  8.060%)
 iterations                     ...        0 min,  0.159 sec ( 55.353%)
 molecular gradient             ...        0 min,  0.075 sec ( 26.196%)
 printout                       ...        0 min,  0.027 sec (  9.259%)

         :::::::::::::::::::::::::::::::::::::::::::::::::::::
         ::                     SUMMARY                     ::
         :::::::::::::::::::::::::::::::::::::::::::::::::::::
         :: total energy            -131.147344689314 Eh    ::
         :: gradient norm              0.065100819379 Eh/a0 ::
         :: HOMO-LUMO gap              0.175792647038 eV    ::
         ::.................................................::
         :: SCC energy              -133.076441285012 Eh    ::
         :: -> isotropic ES            0.142790042220 Eh    ::
         :: -> anisotropic ES          0.003859497740 Eh    ::
         :: -> anisotropic XC          0.059053979859 Eh    ::
         :: -> dispersion             -0.117347133651 Eh    ::
         :: repulsion energy           1.929096595698 Eh    ::
         :: add. restraining           0.000000000000 Eh    ::
         :: total charge              -0.000000000028 e     ::
         :::::::::::::::::::::::::::::::::::::::::::::::::::::

           -------------------------------------------------
          |                Property Printout                |
           -------------------------------------------------

    * Orbital Energies and Occupations

         #    Occupation            Energy/Eh            Energy/eV
      -------------------------------------------------------------
         1        2.0000           -0.7410286             -20.1644
       ...           ...                  ...                  ...
       108        2.0000           -0.4102141             -11.1625
       109        2.0000           -0.4046446             -11.0109
       110        2.0000           -0.4013491             -10.9213
       111        2.0000           -0.4009525             -10.9105
       112        2.0000           -0.3982447             -10.8368
       113        2.0000           -0.3952574             -10.7555
       114        2.0000           -0.3932400             -10.7006
       115        2.0000           -0.3928211             -10.6892
       116        2.0000           -0.3882031             -10.5635
       117        2.0000           -0.3853794             -10.4867
       118        1.9998           -0.3789511             -10.3118
       119        1.0002           -0.3627665              -9.8714
       120        0.9677           -0.2879858              -7.8365 (HOMO)
       121        0.0323           -0.2815255              -7.6607 (LUMO)
       122                         -0.2616733              -7.1205
       123                         -0.2432387              -6.6189
       124                         -0.2307145              -6.2781
       125                         -0.2163657              -5.8876
       126                         -0.2153333              -5.8595
       127                         -0.2133370              -5.8052
       128                         -0.2062548              -5.6125
       129                         -0.2019495              -5.4953
       130                         -0.1889635              -5.1420
       131                         -0.1703999              -4.6368
       ...                                ...                  ...
       225                          0.7237681              19.6947
      -------------------------------------------------------------
                  HL-Gap            0.0064603 Eh            0.1758 eV
             Fermi-level           -0.3278069 Eh           -8.9201 eV

     #   Z          covCN         q      C6AA      α(0)
     1   6 C        2.922    -0.028    28.693     8.784
     2   6 C        2.966     0.013    27.710     8.634
     3   6 C        2.922    -0.037    28.916     8.818
     4   6 C        2.916    -0.029    28.733     8.790
     5   6 C        2.917    -0.030    28.750     8.793
     6   6 C        2.916    -0.022    28.554     8.762
     7   6 C        3.809    -0.064    21.724     6.635
     8   6 C        3.851     0.050    19.703     6.314
     9   6 C        3.032     0.093    25.899     8.347
    10   6 C        2.991     0.031    27.292     8.570
    11   6 C        2.810     0.268    22.489     7.769
    12   7 N        2.754    -0.208    25.510     7.501
    13   7 N        1.832    -0.199    26.137     7.576
    14   6 C        2.919     0.017    27.621     8.618
    15   6 C        2.855     0.044    27.013     8.519
    16   7 N        1.859    -0.167    25.413     7.472
    17   8 O        0.857    -0.447    22.640     6.379
    18   1 H        0.859     0.236     0.941     1.519
    19   1 H        0.925     0.052     2.289     2.366
    20   1 H        0.925     0.066     2.135     2.285
    21   1 H        0.925     0.046     2.374     2.410
    22   1 H        0.925     0.040     2.451     2.448
    23   1 H        0.925     0.029     2.594     2.519
    24   1 H        0.925     0.029     2.601     2.522
    25   1 H        0.925     0.025     2.664     2.553
    26   1 H        0.924     0.060     2.204     2.321
    27   1 H        0.924     0.049     2.331     2.388
    28   1 H        0.924     0.068     2.109     2.271
    29   6 C        2.923    -0.019    28.477     8.751
    30   6 C        2.969    -0.011    28.278     8.723
    31   6 C        2.920    -0.028    28.702     8.785
    32   6 C        2.916    -0.027    28.685     8.783
    33   6 C        2.918    -0.025    28.630     8.774
    34   6 C        2.916    -0.029    28.731     8.790
    35   6 C        2.825     0.229    23.199     7.892
    36   8 O        0.859    -0.372    21.123     6.162
    37   6 C        2.959    -0.029    28.732     8.792
    38   6 C        3.115     0.136    24.893     8.173
    39   6 C        3.186     0.066    26.084     8.334
    40   6 C        2.913    -0.036    28.894     8.814
    41   6 C        2.920    -0.035    28.880     8.813
    42   6 C        2.931    -0.034    28.839     8.807
    43   7 N        1.873    -0.301    28.640     7.933
    44   6 C        3.233     0.229    22.506     7.700
    45   8 O        1.727    -0.204    17.390     5.631
    46   6 C        3.901     0.017    20.237     6.395
    47   6 C        3.820    -0.078    21.965     6.670
    48   6 C        3.905     0.021    20.164     6.383
    49   6 C        3.825    -0.068    21.774     6.640
    50   6 C        3.907     0.005    20.434     6.425
    51   6 C        3.818    -0.064    21.716     6.632
    52   6 C        2.759     0.277    22.319     7.736
    53   7 N        2.685    -0.175    24.794     7.395
    54   6 C        3.748    -0.000    20.653     6.482
    55   6 C        3.767    -0.107    22.582     6.773
    56   6 C        3.763    -0.115    22.745     6.798
    57   6 C        3.761    -0.102    22.501     6.762
    58   8 O        0.859    -0.465    23.033     6.435
    59   1 H        0.924     0.049     2.336     2.390
    60   1 H        0.924     0.060     2.202     2.321
    61   1 H        0.924     0.042     2.424     2.435
    62   1 H        0.924     0.036     2.508     2.477
    63   1 H        0.924     0.047     2.357     2.401
    64   1 H        0.924     0.059     2.210     2.325
    65   1 H        0.924     0.040     2.453     2.449
    66   1 H        0.925     0.058     2.220     2.330
    67   1 H        0.924     0.035     2.516     2.481
    68   1 H        0.924     0.041     2.442     2.444
    69   1 H        0.924     0.045     2.389     2.417
    70   1 H        0.924     0.044     2.394     2.420
    71   1 H        0.860     0.205     1.079     1.627
    72   1 H        0.924     0.049     2.331     2.388
    73   1 H        0.924     0.050     2.323     2.384
    74   1 H        0.924     0.046     2.373     2.409
    75   1 H        0.925     0.054     2.270     2.356
    76   1 H        0.925     0.045     2.378     2.411
    77   1 H        0.925     0.045     2.382     2.414
    78   1 H        0.925     0.044     2.391     2.418
    79   1 H        0.925     0.031     2.579     2.511
    80   1 H        0.925     0.035     2.512     2.479
    81   1 H        0.925     0.037     2.484     2.465
    82   1 H        0.925     0.054     2.270     2.356
    83   1 H        0.924     0.063     2.165     2.301
    84   1 H        0.924     0.046     2.368     2.406

 Mol. C6AA /au·bohr⁶  :      84195.217241
 Mol. C8AA /au·bohr⁸  :    2019151.457973
 Mol. α(0) /au        :        450.878622


Wiberg/Mayer (AO) data.
largest (>0.10) Wiberg bond orders for each atom

 ---------------------------------------------------------------------------
     #   Z sym  total        # sym  WBO       # sym  WBO       # sym  WBO
 ---------------------------------------------------------------------------
     1   6 C    3.987 --     6 C    1.438     2 C    1.418    21 H    0.965
                             4 C    0.111
     2   6 C    3.983 --     1 C    1.418     3 C    1.404     7 C    1.006
                             5 C    0.107
     3   6 C    3.989 --     4 C    1.452     2 C    1.404    25 H    0.969
                             6 C    0.111
     4   6 C    3.991 --     3 C    1.452     5 C    1.431    24 H    0.971
                             1 C    0.111
     5   6 C    3.987 --     6 C    1.444     4 C    1.431    23 H    0.971
                             2 C    0.107
     6   6 C    3.990 --     5 C    1.444     1 C    1.438    22 H    0.970
                             3 C    0.111
     7   6 C    3.989 --     2 C    1.006    27 H    0.971    26 H    0.963
                             8 C    0.951
     8   6 C    3.976 --    12 N    1.006     9 C    0.974     7 C    0.951
                            28 H    0.928
     9   6 C    3.967 --    13 N    1.482    10 C    1.254     8 C    0.974
    10   6 C    3.910 --    16 N    1.323     9 C    1.254    11 C    1.025
    11   6 C    3.957 --    17 O    1.561    12 N    1.231    10 C    1.025
    12   7 N    3.427 --    11 C    1.231     8 C    1.006    18 H    0.858
                            17 O    0.172
    13   7 N    3.194 --     9 C    1.482    14 C    1.247    16 N    0.189
    14   6 C    3.920 --    15 C    1.481    13 N    1.247    19 H    0.952
                            16 N    0.100
    15   6 C    3.966 --    14 C    1.481    16 N    1.367    20 H    0.951
    16   7 N    3.193 --    15 C    1.367    10 C    1.323    13 N    0.189
                            14 C    0.100
    17   8 O    2.038 --    11 C    1.561    12 N    0.172
    18   1 H    0.943 --    12 N    0.858
    19   1 H    0.993 --    14 C    0.952
    20   1 H    0.993 --    15 C    0.951
    21   1 H    0.998 --     1 C    0.965
    22   1 H    0.998 --     6 C    0.970
    23   1 H    0.998 --     5 C    0.971
    24   1 H    0.999 --     4 C    0.971
    25   1 H    0.999 --     3 C    0.969
    26   1 H    0.996 --     7 C    0.963
    27   1 H    0.997 --     7 C    0.971
    28   1 H    0.995 --     8 C    0.928
    29   6 C    3.984 --    34 C    1.457    30 C    1.379    82 H    0.967
                            32 C    0.108
    30   6 C    3.985 --    31 C    1.386    29 C    1.379    35 C    1.016
                            33 C    0.101
    31   6 C    3.987 --    32 C    1.447    30 C    1.386    78 H    0.965
                            34 C    0.107
    32   6 C    3.992 --    31 C    1.447    33 C    1.436    79 H    0.970
                            29 C    0.108
    33   6 C    3.986 --    32 C    1.436    34 C    1.427    80 H    0.971
                            30 C    0.101
    34   6 C    3.991 --    29 C    1.457    33 C    1.427    81 H    0.970
                            31 C    0.107
    35   6 C    3.918 --    36 O    1.780    37 C    1.022    30 C    1.016
    36   8 O    2.039 --    35 C    1.780
    37   6 C    3.980 --    42 C    1.402    38 C    1.310    35 C    1.022
                            40 C    0.105
    38   6 C    3.918 --    37 C    1.310    39 C    1.288    45 O    1.083
    39   6 C    3.977 --    40 C    1.339    38 C    1.288    43 N    1.171
    40   6 C    3.978 --    41 C    1.470    39 C    1.339    75 H    0.968
                            37 C    0.105
    41   6 C    3.989 --    40 C    1.470    42 C    1.415    76 H    0.970
    42   6 C    3.981 --    41 C    1.415    37 C    1.402    77 H    0.968
    43   7 N    3.020 --    44 C    1.620    39 C    1.171    45 O    0.104
    44   6 C    3.916 --    43 N    1.620    45 O    1.104    46 C    0.987
    45   8 O    2.421 --    44 C    1.104    38 C    1.083    43 N    0.104
    46   6 C    3.988 --    44 C    0.987    51 C    0.983    47 C    0.980
                            55 C    0.968
    47   6 C    3.991 --    48 C    0.985    46 C    0.980    60 H    0.971
                            59 H    0.971
    48   6 C    3.992 --    56 C    0.995    49 C    0.987    47 C    0.985
                            54 C    0.983
    49   6 C    3.996 --    48 C    0.987    50 C    0.983    62 H    0.974
                            61 H    0.972
    50   6 C    3.988 --    57 C    0.996    49 C    0.983    51 C    0.964
                            52 C    0.946
    51   6 C    3.991 --    46 C    0.983    64 H    0.972    63 H    0.968
                            50 C    0.964
    52   6 C    3.943 --    58 O    1.611    53 N    1.304    50 C    0.946
    53   7 N    3.466 --    52 C    1.304    54 C    0.990    71 H    0.913
                            58 O    0.193
    54   6 C    3.967 --    53 N    0.990    48 C    0.983    83 H    0.966
                            84 H    0.962
    55   6 C    3.986 --    72 H    0.985    73 H    0.985    74 H    0.981
                            46 C    0.968
    56   6 C    3.993 --    48 C    0.995    70 H    0.985    69 H    0.984
                            68 H    0.984
    57   6 C    3.992 --    50 C    0.996    65 H    0.985    67 H    0.985
                            66 H    0.982
    58   8 O    1.997 --    52 C    1.611    53 N    0.193
    59   1 H    0.997 --    47 C    0.971
    60   1 H    0.996 --    47 C    0.971
    61   1 H    0.998 --    49 C    0.972
    62   1 H    0.998 --    49 C    0.974
    63   1 H    0.997 --    51 C    0.968
    64   1 H    0.996 --    51 C    0.972
    65   1 H    0.998 --    57 C    0.985
    66   1 H    0.996 --    57 C    0.982
    67   1 H    0.998 --    57 C    0.985
    68   1 H    0.998 --    56 C    0.984
    69   1 H    0.998 --    56 C    0.984
    70   1 H    0.998 --    56 C    0.985
    71   1 H    0.957 --    53 N    0.913
    72   1 H    0.997 --    55 C    0.985
    73   1 H    0.997 --    55 C    0.985
    74   1 H    0.997 --    55 C    0.981
    75   1 H    0.996 --    40 C    0.968
    76   1 H    0.997 --    41 C    0.970
    77   1 H    0.998 --    42 C    0.968
    78   1 H    0.998 --    31 C    0.965
    79   1 H    0.998 --    32 C    0.970
    80   1 H    0.998 --    33 C    0.971
    81   1 H    0.998 --    34 C    0.970
    82   1 H    0.997 --    29 C    0.967
    83   1 H    0.996 --    54 C    0.966
    84   1 H    0.998 --    54 C    0.962
 ---------------------------------------------------------------------------

Topologies differ in total number of bonds
Writing topology from bond orders to xtbtopo.mol

molecular dipole:
                 x           y           z       tot (Debye)
 q only:        0.503      -0.292      -0.830
   full:        0.070      -0.447      -0.753       2.232
molecular quadrupole (traceless):
                xx          xy          yy          xz          yz          zz
 q only:       24.332      -4.374     -21.328     -17.561      -0.894      -3.004
  q+dip:       21.711       4.514     -21.159     -22.064      -0.902      -0.552
   full:       19.282       3.902     -20.969     -20.526       3.312       1.687


           -------------------------------------------------
          | TOTAL ENERGY             -131.147344689314 Eh   |
          | GRADIENT NORM               0.065100819379 Eh/α |
          | HOMO-LUMO GAP               0.175792647038 eV   |
           -------------------------------------------------

------------------------------------------------------------------------
 * finished run on 2024/07/20 at 00:11:02.280     
------------------------------------------------------------------------
 total:
 * wall-time:     0 d,  0 h,  0 min,  0.326 sec
 *  cpu-time:     0 d,  0 h,  0 min,  0.640 sec
 * ratio c/w:     1.965 speedup
 SCF:
 * wall-time:     0 d,  0 h,  0 min,  0.289 sec
 *  cpu-time:     0 d,  0 h,  0 min,  0.568 sec
 * ratio c/w:     1.968 speedup
