# Supplementary material for: Photochemical Deracemization of 4,7-Diaza-1-isoindolinones by Unidirectional Hydrogen Atom Shuttling
Source: J Am Chem Soc. 2024 Dec 30;147(2):1434–9. doi: 10.1021/jacs.4c16053 (PMC11744763; doi:10.1021/jacs.4c16053)
Supplement: Supplementary file 3 — ja4c16053_si_003.zip [file ja4c16053_si_003.zip › to_zip/2b_1b/thermodynamics/t1/spe.out]

                                 *****************
                                 * O   R   C   A *
                                 *****************

                                            #,                                       
                                            ###                                      
                                            ####                                     
                                            #####                                    
                                            ######                                   
                                           ########,                                 
                                     ,,################,,,,,                         
                               ,,#################################,,                 
                          ,,##########################################,,             
                       ,#########################################, ''#####,          
                    ,#############################################,,   '####,        
                  ,##################################################,,,,####,       
                ,###########''''           ''''###############################       
              ,#####''   ,,,,##########,,,,          '''####'''          '####       
            ,##' ,,,,###########################,,,                        '##       
           ' ,,###''''                  '''############,,,                           
         ,,##''                                '''############,,,,        ,,,,,,###''
      ,#''                                            '''#######################'''  
     '                                                          ''''####''''         
             ,#######,   #######,   ,#######,      ##                                
            ,#'     '#,  ##    ##  ,#'     '#,    #''#        ######   ,####,        
            ##       ##  ##   ,#'  ##            #'  '#       #        #'  '#        
            ##       ##  #######   ##           ,######,      #####,   #    #        
            '#,     ,#'  ##    ##  '#,     ,#' ,#      #,         ##   #,  ,#        
             '#######'   ##     ##  '#######'  #'      '#     #####' # '####'        


                  #######################################################
                  #                        -***-                        #
                  #          Department of theory and spectroscopy      #
                  #    Directorship and core code : Frank Neese         #
                  #        Max Planck Institute fuer Kohlenforschung    #
                  #                Kaiser Wilhelm Platz 1               #
                  #                 D-45470 Muelheim/Ruhr               #
                  #                      Germany                        #
                  #                                                     #
                  #                  All rights reserved                #
                  #                        -***-                        #
                  #######################################################


                         Program Version 5.0.3 -  RELEASE  -


 With contributions from (in alphabetic order):
   Daniel Aravena         : Magnetic Suceptibility
   Michael Atanasov       : Ab Initio Ligand Field Theory (pilot matlab implementation)
   Alexander A. Auer      : GIAO ZORA, VPT2 properties, NMR spectrum
   Ute Becker             : Parallelization
   Giovanni Bistoni       : ED, misc. LED, open-shell LED, HFLD
   Martin Brehm           : Molecular dynamics
   Dmytro Bykov           : SCF Hessian
   Vijay G. Chilkuri      : MRCI spin determinant printing, contributions to CSF-ICE
   Dipayan Datta          : RHF DLPNO-CCSD density
   Achintya Kumar Dutta   : EOM-CC, STEOM-CC
   Dmitry Ganyushin       : Spin-Orbit,Spin-Spin,Magnetic field MRCI
   Miquel Garcia          : C-PCM and meta-GGA Hessian, CC/C-PCM, Gaussian charge scheme
   Yang Guo               : DLPNO-NEVPT2, F12-NEVPT2, CIM, IAO-localization
   Andreas Hansen         : Spin unrestricted coupled pair/coupled cluster methods
   Benjamin Helmich-Paris : MC-RPA, TRAH-SCF, COSX integrals
   Lee Huntington         : MR-EOM, pCC
   Robert Izsak           : Overlap fitted RIJCOSX, COSX-SCS-MP3, EOM
   Marcus Kettner         : VPT2
   Christian Kollmar      : KDIIS, OOCD, Brueckner-CCSD(T), CCSD density, CASPT2, CASPT2-K
   Simone Kossmann        : Meta GGA functionals, TD-DFT gradient, OOMP2, MP2 Hessian
   Martin Krupicka        : Initial AUTO-CI
   Lucas Lang             : DCDCAS
   Marvin Lechner         : AUTO-CI (C++ implementation), FIC-MRCC
   Dagmar Lenk            : GEPOL surface, SMD
   Dimitrios Liakos       : Extrapolation schemes; Compound Job, initial MDCI parallelization
   Dimitrios Manganas     : Further ROCIS development; embedding schemes
   Dimitrios Pantazis     : SARC Basis sets
   Anastasios Papadopoulos: AUTO-CI, single reference methods and gradients
   Taras Petrenko         : DFT Hessian,TD-DFT gradient, ASA, ECA, R-Raman, ABS, FL, XAS/XES, NRVS
   Peter Pinski           : DLPNO-MP2, DLPNO-MP2 Gradient
   Christoph Reimann      : Effective Core Potentials
   Marius Retegan         : Local ZFS, SOC
   Christoph Riplinger    : Optimizer, TS searches, QM/MM, DLPNO-CCSD(T), (RO)-DLPNO pert. Triples
   Tobias Risthaus        : Range-separated hybrids, TD-DFT gradient, RPA, STAB
   Michael Roemelt        : Original ROCIS implementation
   Masaaki Saitow         : Open-shell DLPNO-CCSD energy and density
   Barbara Sandhoefer     : DKH picture change effects
   Avijit Sen             : IP-ROCIS
   Kantharuban Sivalingam : CASSCF convergence, NEVPT2, FIC-MRCI
   Bernardo de Souza      : ESD, SOC TD-DFT
   Georgi Stoychev        : AutoAux, RI-MP2 NMR, DLPNO-MP2 response
   Willem Van den Heuvel  : Paramagnetic NMR
   Boris Wezisla          : Elementary symmetry handling
   Frank Wennmohs         : Technical directorship


 We gratefully acknowledge several colleagues who have allowed us to
 interface, adapt or use parts of their codes:
   Stefan Grimme, W. Hujo, H. Kruse, P. Pracht,  : VdW corrections, initial TS optimization,
                  C. Bannwarth, S. Ehlert          DFT functionals, gCP, sTDA/sTD-DF
   Ed Valeev, F. Pavosevic, A. Kumar             : LibInt (2-el integral package), F12 methods
   Garnet Chan, S. Sharma, J. Yang, R. Olivares  : DMRG
   Ulf Ekstrom                                   : XCFun DFT Library
   Mihaly Kallay                                 : mrcc  (arbitrary order and MRCC methods)
   Jiri Pittner, Ondrej Demel                    : Mk-CCSD
   Frank Weinhold                                : gennbo (NPA and NBO analysis)
   Christopher J. Cramer and Donald G. Truhlar   : smd solvation model
   Lars Goerigk                                  : TD-DFT with DH, B97 family of functionals
   V. Asgeirsson, H. Jonsson                     : NEB implementation
   FAccTs GmbH                                   : IRC, NEB, NEB-TS, DLPNO-Multilevel, CI-OPT
                                                   MM, QMMM, 2- and 3-layer-ONIOM, Crystal-QMMM,
                                                   LR-CPCM, SF, NACMEs, symmetry and pop. for TD-DFT,
                                                   nearIR, NL-DFT gradient (VV10), updates on ESD,
                                                   ML-optimized integration grids
   S Lehtola, MJT Oliveira, MAL Marques          : LibXC Library
   Liviu Ungur et al                             : ANISO software


 Your calculation uses the libint2 library for the computation of 2-el integrals
 For citations please refer to: http://libint.valeyev.net

 Your ORCA version has been built with support for libXC version: 5.1.0
 For citations please refer to: https://tddft.org/programs/libxc/

 This ORCA versions uses:
   CBLAS   interface :  Fast vector & matrix operations
   LAPACKE interface :  Fast linear algebra routines
   SCALAPACK package :  Parallel linear algebra routines
   Shared memory     :  Shared parallel matrices
   BLAS/LAPACK       :  OpenBLAS 0.3.15  USE64BITINT DYNAMIC_ARCH NO_AFFINITY SkylakeX SINGLE_THREADED
        Core in use  :  SkylakeX
   Copyright (c) 2011-2014, The OpenBLAS Project


***************************************
The coordinates will be read from file: coord.xyz
***************************************


Your calculation utilizes the atom-pairwise dispersion correction
based on tight binding partial charges (D4)
Cite in your paper:
E.Caldeweyher, C.Bannwarth, S.Grimme, J.Chem.Phys., (2017), 147, 034112.
E.Caldeweyher, S.Ehlert, A.Hansen, H.Neugebauer, S.Grimme, J.Chem.Phys., (2018), in progress.
   

================================================================================

----- Orbital basis set information -----
Your calculation utilizes the basis: def2-QZVPP
   F. Weigend and R. Ahlrichs, Phys. Chem. Chem. Phys. 7, 3297 (2005).

----- AuxJ basis set information -----
Your calculation utilizes the auxiliary basis: def2/J
   F. Weigend, Phys. Chem. Chem. Phys. 8, 1057 (2006).

================================================================================
                                        WARNINGS
                       Please study these warnings very carefully!
================================================================================


WARNING: your system is open-shell and RHF/RKS was chosen
  ===> : WILL SWITCH to UHF/UKS


INFO   : the flag for use of the SHARK integral package has been found!

================================================================================
                                       INPUT FILE
================================================================================
NAME = orca.inp
|  1> ! RKS PW6B95 D4 def2-QZVPP RIJCOSX def2/J defgrid3 SP
|  2> %maxcore 2500
|  3> %scf
|  4> autotrah false
|  5> end
|  6> %pal
|  7>   nprocs 8
|  8> end
|  9> *xyzfile 0 3 coord.xyz
| 10> 
| 11>                          ****END OF INPUT****
================================================================================

                       ****************************
                       * Single Point Calculation *
                       ****************************

---------------------------------
CARTESIAN COORDINATES (ANGSTROEM)
---------------------------------
  C     -1.775656    2.615905   -1.338281
  C     -2.721877    1.745580   -1.868034
  C     -2.915108    1.731633   -3.249126
  C     -2.176523    2.562634   -4.078174
  C     -1.233082    3.428125   -3.537222
  C     -1.037759    3.454707   -2.163962
  C     -3.503389    0.817544   -0.978493
  C     -3.110251   -0.646626   -1.197371
  C     -3.889554   -1.590727   -0.319949
  C     -2.964158   -2.369687    0.385635
  C     -1.603822   -1.951432    0.045935
  N     -1.746284   -0.945780   -0.843976
  N     -5.186597   -1.656785   -0.186915
  C     -5.637491   -2.568664    0.722423
  C     -4.793295   -3.368677    1.458840
  N     -3.481382   -3.243094    1.255213
  O     -0.557394   -2.418125    0.478007
  H     -0.926637   -0.496654   -1.264928
  H     -6.704499   -2.678690    0.862077
  H     -5.163167   -4.100902    2.163332
  H     -1.610738    2.641308   -0.269077
  H     -0.306298    4.125549   -1.731496
  H     -0.657460    4.078098   -4.183531
  H     -2.339590    2.537468   -5.148064
  H     -3.653044    1.065206   -3.681803
  H     -4.573160    0.906264   -1.180810
  H     -3.349393    1.073781    0.071049
  H     -3.301080   -0.918235   -2.243003
  C     -2.458395    2.649193    2.539524
  C     -1.690930    1.483310    2.490761
  C     -2.324416    0.246722    2.609318
  C     -3.699102    0.177806    2.783966
  C     -4.451403    1.341283    2.844557
  C     -3.828396    2.578406    2.723647
  C     -0.231332    1.608269    2.229651
  O      0.214045    2.579382    1.652127
  C      0.685374    0.529074    2.670880
  C      1.857181    0.241871    1.980801
  C      2.747573   -0.753395    2.366021
  C      2.519994   -1.496658    3.515867
  C      1.380511   -1.202238    4.248074
  C      0.482939   -0.219485    3.831870
  N      3.776057   -0.797753    1.447799
  C      3.490692    0.111908    0.585790
  O      2.348988    0.794541    0.849673
  C      4.359576    0.559720   -0.554905
  C      5.161203   -0.633623   -1.094007
  C      4.418797   -1.570981   -2.057422
  C      3.860164   -0.746278   -3.208738
  C      2.873782    0.295455   -2.687355
  C      3.595725    1.236878   -1.704105
  C      1.744990   -0.393813   -1.941566
  N      2.049528   -1.513947   -1.273013
  C      3.251224   -2.319529   -1.413155
  C      5.333069    1.588789    0.052541
  C      5.418470   -2.605147   -2.569068
  C      2.317745    1.120203   -3.843272
  O      0.619903    0.102179   -1.908776
  H      6.014500   -0.223724   -1.644525
  H      5.580305   -1.204581   -0.262532
  H      4.673439   -0.240234   -3.739197
  H      3.368911   -1.398553   -3.939839
  H      4.336516    1.788789   -2.291474
  H      2.900888    1.988579   -1.322102
  H      1.763439    0.498033   -4.547302
  H      1.655851    1.913837   -3.499301
  H      3.142855    1.582058   -4.387453
  H      4.962867   -3.264027   -3.310547
  H      6.273698   -2.115353   -3.037287
  H      5.795907   -3.227208   -1.754789
  H      1.287038   -1.933307   -0.749837
  H      4.800252    2.450516    0.456973
  H      5.925340    1.145295    0.853452
  H      6.016709    1.947410   -0.717709
  H      3.210022   -2.268311    3.829678
  H      1.174969   -1.744842    5.160624
  H     -0.385655   -0.020459    4.444928
  H     -1.753485   -0.669301    2.545687
  H     -4.183783   -0.785579    2.872534
  H     -5.523229    1.285825    2.983552
  H     -4.413132    3.487515    2.771356
  H     -1.977679    3.613577    2.440926
  H      3.535090   -2.693295   -0.427822
  H      3.010441   -3.193664   -2.027846

----------------------------
CARTESIAN COORDINATES (A.U.)
----------------------------
  NO LB      ZA    FRAG     MASS         X           Y           Z
   0 C     6.0000    0    12.011   -3.355503    4.943344   -2.528985
   1 C     6.0000    0    12.011   -5.143602    3.298668   -3.530072
   2 C     6.0000    0    12.011   -5.508756    3.272312   -6.139959
   3 C     6.0000    0    12.011   -4.113032    4.842676   -7.706631
   4 C     6.0000    0    12.011   -2.330187    6.478217   -6.684381
   5 C     6.0000    0    12.011   -1.961081    6.528450   -4.089296
   6 C     6.0000    0    12.011   -6.620446    1.544934   -1.849085
   7 C     6.0000    0    12.011   -5.877522   -1.221946   -2.262703
   8 C     6.0000    0    12.011   -7.350192   -3.006038   -0.604616
   9 C     6.0000    0    12.011   -5.601447   -4.478060    0.728745
  10 C     6.0000    0    12.011   -3.030784   -3.687673    0.086805
  11 N     7.0000    0    14.007   -3.299999   -1.787265   -1.594884
  12 N     7.0000    0    14.007   -9.801248   -3.130870   -0.353219
  13 C     6.0000    0    12.011  -10.653314   -4.854071    1.365181
  14 C     6.0000    0    12.011   -9.058014   -6.365878    2.756807
  15 N     7.0000    0    14.007   -6.578859   -6.128559    2.372009
  16 O     8.0000    0    15.999   -1.053321   -4.569594    0.903303
  17 H     1.0000    0     1.008   -1.751090   -0.938541   -2.390367
  18 H     1.0000    0     1.008  -12.669666   -5.061990    1.629090
  19 H     1.0000    0     1.008   -9.756972   -7.749581    4.088106
  20 H     1.0000    0     1.008   -3.043854    4.991349   -0.508481
  21 H     1.0000    0     1.008   -0.578820    7.796159   -3.272053
  22 H     1.0000    0     1.008   -1.242420    7.706488   -7.905728
  23 H     1.0000    0     1.008   -4.421185    4.795119   -9.728430
  24 H     1.0000    0     1.008   -6.903253    2.012947   -6.957600
  25 H     1.0000    0     1.008   -8.642021    1.712591   -2.231407
  26 H     1.0000    0     1.008   -6.329436    2.029152    0.134263
  27 H     1.0000    0     1.008   -6.238138   -1.735213   -4.238661
  28 C     6.0000    0    12.011   -4.645692    5.006249    4.799005
  29 C     6.0000    0    12.011   -3.195394    2.803050    4.706857
  30 C     6.0000    0    12.011   -4.392510    0.466238    4.930896
  31 C     6.0000    0    12.011   -6.990289    0.336004    5.260934
  32 C     6.0000    0    12.011   -8.411932    2.534657    5.375435
  33 C     6.0000    0    12.011   -7.234619    4.872481    5.146946
  34 C     6.0000    0    12.011   -0.437153    3.039188    4.213430
  35 O     8.0000    0    15.999    0.404487    4.874326    3.122067
  36 C     6.0000    0    12.011    1.295169    0.999805    5.047232
  37 C     6.0000    0    12.011    3.509563    0.457070    3.743171
  38 C     6.0000    0    12.011    5.192161   -1.423710    4.471132
  39 C     6.0000    0    12.011    4.762099   -2.828273    6.644026
  40 C     6.0000    0    12.011    2.608788   -2.271900    8.027696
  41 C     6.0000    0    12.011    0.912622   -0.414766    7.241185
  42 N     7.0000    0    14.007    7.135713   -1.507535    2.735943
  43 C     6.0000    0    12.011    6.596451    0.211476    1.106983
  44 O     8.0000    0    15.999    4.438945    1.501466    1.605650
  45 C     6.0000    0    12.011    8.238405    1.057718   -1.048619
  46 C     6.0000    0    12.011    9.753260   -1.197374   -2.067373
  47 C     6.0000    0    12.011    8.350316   -2.968724   -3.887963
  48 C     6.0000    0    12.011    7.294653   -1.410262   -6.063637
  49 C     6.0000    0    12.011    5.430660    0.558329   -5.078364
  50 C     6.0000    0    12.011    6.794936    2.337361   -3.220292
  51 C     6.0000    0    12.011    3.297552   -0.744198   -3.669029
  52 N     7.0000    0    14.007    3.873046   -2.860945   -2.405647
  53 C     6.0000    0    12.011    6.143923   -4.383275   -2.670476
  54 C     6.0000    0    12.011   10.078039    3.002375    0.099287
  55 C     6.0000    0    12.011   10.239424   -4.923014   -4.854834
  56 C     6.0000    0    12.011    4.379903    2.116877   -7.262732
  57 O     8.0000    0    15.999    1.171446    0.193090   -3.607063
  58 H     1.0000    0     1.008   11.365758   -0.422778   -3.107701
  59 H     1.0000    0     1.008   10.545249   -2.276329   -0.496113
  60 H     1.0000    0     1.008    8.831520   -0.453976   -7.066059
  61 H     1.0000    0     1.008    6.366318   -2.642881   -7.445216
  62 H     1.0000    0     1.008    8.194827    3.380322   -4.330259
  63 H     1.0000    0     1.008    5.481884    3.757869   -2.498411
  64 H     1.0000    0     1.008    3.332418    0.941146   -8.593156
  65 H     1.0000    0     1.008    3.129105    3.616629   -6.612721
  66 H     1.0000    0     1.008    5.939134    2.989656   -8.291085
  67 H     1.0000    0     1.008    9.378460   -6.168118   -6.256028
  68 H     1.0000    0     1.008   11.855571   -3.997438   -5.739641
  69 H     1.0000    0     1.008   10.952676   -6.098539   -3.316071
  70 H     1.0000    0     1.008    2.432150   -3.653421   -1.416986
  71 H     1.0000    0     1.008    9.071161    4.630804    0.863555
  72 H     1.0000    0     1.008   11.197270    2.164295    1.612791
  73 H     1.0000    0     1.008   11.369932    3.680071   -1.356274
  74 H     1.0000    0     1.008    6.066062   -4.286486    7.237044
  75 H     1.0000    0     1.008    2.220370   -3.297274    9.752166
  76 H     1.0000    0     1.008   -0.728782   -0.038662    8.399697
  77 H     1.0000    0     1.008   -3.313607   -1.264796    4.810651
  78 H     1.0000    0     1.008   -7.906205   -1.484529    5.428302
  79 H     1.0000    0     1.008  -10.437390    2.429856    5.638096
  80 H     1.0000    0     1.008   -8.339611    6.590449    5.237103
  81 H     1.0000    0     1.008   -3.737271    6.828670    4.612681
  82 H     1.0000    0     1.008    6.680352   -5.089589   -0.808467
  83 H     1.0000    0     1.008    5.688909   -6.035151   -3.832074

--------------------------------
INTERNAL COORDINATES (ANGSTROEM)
--------------------------------
 C      0   0   0     0.000000000000     0.00000000     0.00000000
 C      1   0   0     1.390481407929     0.00000000     0.00000000
 C      2   1   0     1.394614710166   118.54423791     0.00000000
 C      3   2   1     1.386863263686   120.81107542     0.27961316
 C      4   3   2     1.389886367122   120.12947658   359.73882020
 C      5   4   3     1.387335339133   119.52180841   359.93584981
 C      2   1   3     1.504424398841   120.95351967   178.79246412
 C      7   2   1     1.531750269201   111.82888007   248.88129829
 C      8   7   2     1.506157338135   112.52769003   180.34331866
 C      9   8   7     1.400352330733   107.47476560   234.28863753
 C     10   9   8     1.463163497261   109.77929457     1.86553441
 N     11  10   9     1.350397930607   105.53316606   359.96121820
 N      9   8   7     1.305519727661   127.23834864    51.97146899
 C     13   9   8     1.364449796516   115.47014121   182.76377222
 C     14  13   9     1.376589647668   122.83777079     0.15925406
 N     15  14  13     1.333547800656   117.83249238   359.42476052
 O     11  10   9     1.224541216884   127.13016281   180.04544535
 H     12  11  10     1.025053889359   120.83466783   182.07235729
 H     14  13   9     1.081718397007   118.68428212   181.03247624
 H     15  14  13     1.081327036973   122.16067606   181.16936844
 H      1   2   3     1.082146388990   119.65846411   180.02549786
 H      6   5   4     1.082632133748   120.15894174   180.06064599
 H      5   4   3     1.082367999899   120.16747360   180.09996827
 H      4   3   2     1.082538330055   119.77862056   179.94700836
 H      3   2   1     1.084381877601   119.70757805   180.42176357
 H      7   2   1     1.092343374662   110.43385178   129.07875693
 H      7   2   1     1.091288869366   110.51887476    10.51461234
 H      8   7   2     1.097056959320   109.16000355   300.30839831
 C     21   1   2     2.933738483979   154.41237707   317.45364205
 C     29  21   1     1.396661385947    78.78816561   118.94274284
 C     30  29  21     1.394456952216   119.18681613   249.12951890
 C     31  30  29     1.387447668705   120.32210082   359.50224551
 C     32  31  30     1.386833588349   120.08588365   359.85917463
 C     29  21   1     1.384129799232   114.40582674     0.49565289
 C     30  29  21     1.488025453321   118.36115779    65.43715988
 O     35  30  29     1.214477414347   120.68446406   336.08252610
 C     35  30  29     1.483136685133   119.53594045   156.56999491
 C     37  35  30     1.389901819811   121.58415749   149.49151445
 C     38  37  35     1.389873418349   123.39882443   179.50860499
 C     39  38  37     1.387939918220   120.53383088   357.82150468
 C     40  39  38     1.386085219997   117.30217057     0.00000000
 C     41  40  39     1.394512884883   121.41030805     1.37594272
 N     39  38  37     1.379448289252   108.43160024   178.28434598
 C     43  39  38     1.285292429498   104.95941832   359.74983704
 O     38  37  35     1.351580089496   129.62778040   357.84709799
 C     44  43  39     1.502225502994   126.28669566   173.89554035
 C     46  44  43     1.535351277921   109.68909964    33.90124896
 C     47  46  44     1.535570080064   116.25213839    80.85364327
 C     48  47  46     1.522411174916   108.73537228    54.83502601
 C     49  48  47     1.526433832955   110.39567240   299.00560800
 C     46  44  43     1.537098489843   114.30579454   157.75631263
 C     50  49  48     1.518374691546   109.77733129   301.62457227
 N     52  50  49     1.339554803452   117.11130633    33.14734813
 C     53  52  50     1.453505274920   127.10571089   344.88090878
 C     46  44  43     1.541317442544   105.37178512   276.56774021
 C     48  47  46     1.526639175284   107.89033034   174.97075506
 C     50  49  48     1.524969180366   110.23103353   179.94063992
 O     52  50  49     1.230001274318   120.66724674   209.73908435
 H     47  46  44     1.095081678501   107.00307161   200.11035064
 H     47  46  44     1.092240975785   109.83664390   315.00078382
 H     49  48  47     1.094935397496   110.13220751    59.75792297
 H     49  48  47     1.096037968867   110.27517819   177.06716524
 H     51  46  44     1.094704950668   106.67686413   162.14947330
 H     51  46  44     1.092601895500   110.96047108    47.45402780
 H     57  50  49     1.090875426992   111.46991346    62.15197310
 H     57  50  49     1.089162408288   112.10366278   183.48300819
 H     57  50  49     1.090985023077   109.34627183   303.19766922
 H     56  48  47     1.091553521213   111.29954618   183.63446318
 H     56  48  47     1.091119880020   110.66997911   303.55675926
 H     56  48  47     1.092001846638   111.24215020    63.30227700
 H     53  52  50     1.015365341854   115.58168635   177.44211436
 H     55  46  44     1.090886855979   111.40913398   298.27949445
 H     55  46  44     1.090381124439   111.16134440    59.19366895
 H     55  46  44     1.090531026610   109.70258736   178.79970843
 H     40  39  38     1.081694899457   121.18269059   180.49109306
 H     41  40  39     1.081394912093   119.69948506   181.14369176
 H     42  41  40     1.081621982627   118.51493519   180.66677778
 H     31  30  29     1.081253794722   120.42396056   178.22543421
 H     32  31  30     1.082067701289   119.88945600   179.83729627
 H     33  32  31     1.082222831612   119.99126733   180.16810695
 H     34  29  21     1.081976197281   119.85532573   270.36804816
 H     29  21   1     1.082056121517    77.68996771   243.10347815
 H     54  53  52     1.091403290893   108.52947884   143.05615685
 H     54  53  52     1.095414769585   108.33971655   258.77029167

---------------------------
INTERNAL COORDINATES (A.U.)
---------------------------
 C      0   0   0     0.000000000000     0.00000000     0.00000000
 C      1   0   0     2.627629055296     0.00000000     0.00000000
 C      2   1   0     2.635439864552   118.54423791     0.00000000
 C      3   2   1     2.620791753563   120.81107542     0.27961316
 C      4   3   2     2.626504591132   120.12947658   359.73882020
 C      5   4   3     2.621683846872   119.52180841   359.93584981
 C      2   1   3     2.842950102999   120.95351967   178.79246412
 C      7   2   1     2.894588514350   111.82888007   248.88129829
 C      8   7   2     2.846224883670   112.52769003   180.34331866
 C      9   8   7     2.646282396084   107.47476560   234.28863753
 C     10   9   8     2.764978298974   109.77929457     1.86553441
 N     11  10   9     2.551882260660   105.53316606   359.96121820
 N      9   8   7     2.467074747710   127.23834864    51.97146899
 C     13   9   8     2.578436438900   115.47014121   182.76377222
 C     14  13   9     2.601377432883   122.83777079     0.15925406
 N     15  14  13     2.520040129733   117.83249238   359.42476052
 O     11  10   9     2.314047539610   127.13016281   180.04544535
 H     12  11  10     1.937071123399   120.83466783   182.07235729
 H     14  13   9     2.044151524368   118.68428212   181.03247624
 H     15  14  13     2.043411961083   122.16067606   181.16936844
 H      1   2   3     2.044960312003   119.65846411   180.02549786
 H      6   5   4     2.045878236567   120.15894174   180.06064599
 H      5   4   3     2.045379095930   120.16747360   180.09996827
 H      4   3   2     2.045700973276   119.77862056   179.94700836
 H      3   2   1     2.049184773254   119.70757805   180.42176357
 H      7   2   1     2.064229822314   110.43385178   129.07875693
 H      7   2   1     2.062237096098   110.51887476    10.51461234
 H      8   7   2     2.073137206426   109.16000355   300.30839831
 C     21   1   2     5.543962283266   154.41237707   317.45364205
 C     29  21   1     2.639307521262    78.78816561   118.94274284
 C     30  29  21     2.635141745231   119.18681613   249.12951890
 C     31  30  29     2.621896119000   120.32210082   359.50224551
 C     32  31  30     2.620735675303   120.08588365   359.85917463
 C     29  21   1     2.615626254348   114.40582674     0.49565289
 C     30  29  21     2.811960587080   118.36115779    65.43715988
 O     35  30  29     2.295029708948   120.68446406   336.08252610
 C     35  30  29     2.802722154073   119.53594045   156.56999491
 C     37  35  30     2.626533792481   121.58415749   149.49151445
 C     38  37  35     2.626480121496   123.39882443   179.50860499
 C     39  38  37     2.622826335773   120.53383088   357.82150468
 C     40  39  38     2.619321464070   117.30217057     0.00000000
 C     41  40  39     2.635247442652   121.41030805     1.37594272
 N     39  38  37     2.606779482593   108.43160024   178.28434598
 C     43  39  38     2.428850693754   104.95941832   359.74983704
 O     38  37  35     2.554116217208   129.62778040   357.84709799
 C     44  43  39     2.838794792050   126.28669566   173.89554035
 C     46  44  43     2.901393434636   109.68909964    33.90124896
 C     47  46  44     2.901806910764   116.25213839    80.85364327
 C     48  47  46     2.876940183812   108.73537228    54.83502601
 C     49  48  47     2.884541905836   110.39567240   299.00560800
 C     46  44  43     2.904695186667   114.30579454   157.75631263
 C     50  49  48     2.869312335698   109.77733129   301.62457227
 N     52  50  49     2.531391719904   117.11130633    33.14734813
 C     53  52  50     2.746726903809   127.10571089   344.88090878
 C     46  44  43     2.912667851845   105.37178512   276.56774021
 C     48  47  46     2.884929946603   107.89033034   174.97075506
 C     50  49  48     2.881774113562   110.23103353   179.94063992
 O     52  50  49     2.324365552836   120.66724674   209.73908435
 H     47  46  44     2.069404466641   107.00307161   200.11035064
 H     47  46  44     2.064036316481   109.83664390   315.00078382
 H     49  48  47     2.069128035604   110.13220751    59.75792297
 H     49  48  47     2.071211593538   110.27517819   177.06716524
 H     51  46  44     2.068692554209   106.67686413   162.14947330
 H     51  46  44     2.064718355897   110.96047108    47.45402780
 H     57  50  49     2.061455803240   111.46991346    62.15197310
 H     57  50  49     2.058218667027   112.10366278   183.48300819
 H     57  50  49     2.061662909826   109.34627183   303.19766922
 H     56  48  47     2.062737215610   111.29954618   183.63446318
 H     56  48  47     2.061917752515   110.66997911   303.55675926
 H     56  48  47     2.063584427882   111.24215020    63.30227700
 H     53  52  50     1.918762421979   115.58168635   177.44211436
 H     55  46  44     2.061477400895   111.40913398   298.27949445
 H     55  46  44     2.060521706787   111.16134440    59.19366895
 H     55  46  44     2.060804980836   109.70258736   178.79970843
 H     40  39  38     2.044107120434   121.18269059   180.49109306
 H     41  40  39     2.043540226471   119.69948506   181.14369176
 H     42  41  40     2.043969327594   118.51493519   180.66677778
 H     31  30  29     2.043273553287   120.42396056   178.22543421
 H     32  31  30     2.044811613798   119.88945600   179.83729627
 H     33  32  31     2.045104767623   119.99126733   180.16810695
 H     34  29  21     2.044638696283   119.85532573   270.36804816
 H     29  21   1     2.044789731201    77.68996771   243.10347815
 H     54  53  52     2.062453321448   108.52947884   143.05615685
 H     54  53  52     2.070033917569   108.33971655   258.77029167

---------------------
BASIS SET INFORMATION
---------------------
There are 4 groups of distinct atoms

 Group   1 Type C   : 15s8p3d2f1g contracted to 7s4p3d2f1g pattern {8211111/5111/111/11/1}
 Group   2 Type N   : 15s8p3d2f1g contracted to 7s4p3d2f1g pattern {8211111/5111/111/11/1}
 Group   3 Type O   : 15s8p3d2f1g contracted to 7s4p3d2f1g pattern {8211111/5111/111/11/1}
 Group   4 Type H   : 7s3p2d1f contracted to 4s3p2d1f pattern {4111/111/11/1}

Atom   0C    basis set group =>   1
Atom   1C    basis set group =>   1
Atom   2C    basis set group =>   1
Atom   3C    basis set group =>   1
Atom   4C    basis set group =>   1
Atom   5C    basis set group =>   1
Atom   6C    basis set group =>   1
Atom   7C    basis set group =>   1
Atom   8C    basis set group =>   1
Atom   9C    basis set group =>   1
Atom  10C    basis set group =>   1
Atom  11N    basis set group =>   2
Atom  12N    basis set group =>   2
Atom  13C    basis set group =>   1
Atom  14C    basis set group =>   1
Atom  15N    basis set group =>   2
Atom  16O    basis set group =>   3
Atom  17H    basis set group =>   4
Atom  18H    basis set group =>   4
Atom  19H    basis set group =>   4
Atom  20H    basis set group =>   4
Atom  21H    basis set group =>   4
Atom  22H    basis set group =>   4
Atom  23H    basis set group =>   4
Atom  24H    basis set group =>   4
Atom  25H    basis set group =>   4
Atom  26H    basis set group =>   4
Atom  27H    basis set group =>   4
Atom  28C    basis set group =>   1
Atom  29C    basis set group =>   1
Atom  30C    basis set group =>   1
Atom  31C    basis set group =>   1
Atom  32C    basis set group =>   1
Atom  33C    basis set group =>   1
Atom  34C    basis set group =>   1
Atom  35O    basis set group =>   3
Atom  36C    basis set group =>   1
Atom  37C    basis set group =>   1
Atom  38C    basis set group =>   1
Atom  39C    basis set group =>   1
Atom  40C    basis set group =>   1
Atom  41C    basis set group =>   1
Atom  42N    basis set group =>   2
Atom  43C    basis set group =>   1
Atom  44O    basis set group =>   3
Atom  45C    basis set group =>   1
Atom  46C    basis set group =>   1
Atom  47C    basis set group =>   1
Atom  48C    basis set group =>   1
Atom  49C    basis set group =>   1
Atom  50C    basis set group =>   1
Atom  51C    basis set group =>   1
Atom  52N    basis set group =>   2
Atom  53C    basis set group =>   1
Atom  54C    basis set group =>   1
Atom  55C    basis set group =>   1
Atom  56C    basis set group =>   1
Atom  57O    basis set group =>   3
Atom  58H    basis set group =>   4
Atom  59H    basis set group =>   4
Atom  60H    basis set group =>   4
Atom  61H    basis set group =>   4
Atom  62H    basis set group =>   4
Atom  63H    basis set group =>   4
Atom  64H    basis set group =>   4
Atom  65H    basis set group =>   4
Atom  66H    basis set group =>   4
Atom  67H    basis set group =>   4
Atom  68H    basis set group =>   4
Atom  69H    basis set group =>   4
Atom  70H    basis set group =>   4
Atom  71H    basis set group =>   4
Atom  72H    basis set group =>   4
Atom  73H    basis set group =>   4
Atom  74H    basis set group =>   4
Atom  75H    basis set group =>   4
Atom  76H    basis set group =>   4
Atom  77H    basis set group =>   4
Atom  78H    basis set group =>   4
Atom  79H    basis set group =>   4
Atom  80H    basis set group =>   4
Atom  81H    basis set group =>   4
Atom  82H    basis set group =>   4
Atom  83H    basis set group =>   4
---------------------------------
AUXILIARY/J BASIS SET INFORMATION
---------------------------------
There are 4 groups of distinct atoms

 Group   1 Type C   : 12s5p4d2f1g contracted to 6s4p3d1f1g pattern {711111/2111/211/2/1}
 Group   2 Type N   : 12s5p4d2f1g contracted to 6s4p3d1f1g pattern {711111/2111/211/2/1}
 Group   3 Type O   : 12s5p4d2f1g contracted to 6s4p3d1f1g pattern {711111/2111/211/2/1}
 Group   4 Type H   : 5s2p1d contracted to 3s1p1d pattern {311/2/1}

Atom   0C    basis set group =>   1
Atom   1C    basis set group =>   1
Atom   2C    basis set group =>   1
Atom   3C    basis set group =>   1
Atom   4C    basis set group =>   1
Atom   5C    basis set group =>   1
Atom   6C    basis set group =>   1
Atom   7C    basis set group =>   1
Atom   8C    basis set group =>   1
Atom   9C    basis set group =>   1
Atom  10C    basis set group =>   1
Atom  11N    basis set group =>   2
Atom  12N    basis set group =>   2
Atom  13C    basis set group =>   1
Atom  14C    basis set group =>   1
Atom  15N    basis set group =>   2
Atom  16O    basis set group =>   3
Atom  17H    basis set group =>   4
Atom  18H    basis set group =>   4
Atom  19H    basis set group =>   4
Atom  20H    basis set group =>   4
Atom  21H    basis set group =>   4
Atom  22H    basis set group =>   4
Atom  23H    basis set group =>   4
Atom  24H    basis set group =>   4
Atom  25H    basis set group =>   4
Atom  26H    basis set group =>   4
Atom  27H    basis set group =>   4
Atom  28C    basis set group =>   1
Atom  29C    basis set group =>   1
Atom  30C    basis set group =>   1
Atom  31C    basis set group =>   1
Atom  32C    basis set group =>   1
Atom  33C    basis set group =>   1
Atom  34C    basis set group =>   1
Atom  35O    basis set group =>   3
Atom  36C    basis set group =>   1
Atom  37C    basis set group =>   1
Atom  38C    basis set group =>   1
Atom  39C    basis set group =>   1
Atom  40C    basis set group =>   1
Atom  41C    basis set group =>   1
Atom  42N    basis set group =>   2
Atom  43C    basis set group =>   1
Atom  44O    basis set group =>   3
Atom  45C    basis set group =>   1
Atom  46C    basis set group =>   1
Atom  47C    basis set group =>   1
Atom  48C    basis set group =>   1
Atom  49C    basis set group =>   1
Atom  50C    basis set group =>   1
Atom  51C    basis set group =>   1
Atom  52N    basis set group =>   2
Atom  53C    basis set group =>   1
Atom  54C    basis set group =>   1
Atom  55C    basis set group =>   1
Atom  56C    basis set group =>   1
Atom  57O    basis set group =>   3
Atom  58H    basis set group =>   4
Atom  59H    basis set group =>   4
Atom  60H    basis set group =>   4
Atom  61H    basis set group =>   4
Atom  62H    basis set group =>   4
Atom  63H    basis set group =>   4
Atom  64H    basis set group =>   4
Atom  65H    basis set group =>   4
Atom  66H    basis set group =>   4
Atom  67H    basis set group =>   4
Atom  68H    basis set group =>   4
Atom  69H    basis set group =>   4
Atom  70H    basis set group =>   4
Atom  71H    basis set group =>   4
Atom  72H    basis set group =>   4
Atom  73H    basis set group =>   4
Atom  74H    basis set group =>   4
Atom  75H    basis set group =>   4
Atom  76H    basis set group =>   4
Atom  77H    basis set group =>   4
Atom  78H    basis set group =>   4
Atom  79H    basis set group =>   4
Atom  80H    basis set group =>   4
Atom  81H    basis set group =>   4
Atom  82H    basis set group =>   4
Atom  83H    basis set group =>   4


           ************************************************************
           *        Program running with 8 parallel MPI-processes     *
           *              working on a common directory               *
           ************************************************************
------------------------------------------------------------------------------
                           ORCA GTO INTEGRAL CALCULATION
                           -- RI-GTO INTEGRALS CHOSEN --
------------------------------------------------------------------------------
------------------------------------------------------------------------------
                   ___                                                        
                  /   \      - P O W E R E D   B Y -                         
                 /     \                                                     
                 |  |  |   _    _      __       _____    __    __             
                 |  |  |  | |  | |    /  \     |  _  \  |  |  /  |          
                  \  \/   | |  | |   /    \    | | | |  |  | /  /          
                 / \  \   | |__| |  /  /\  \   | |_| |  |  |/  /          
                |  |  |   |  __  | /  /__\  \  |    /   |      \           
                |  |  |   | |  | | |   __   |  |    \   |  |\   \          
                \     /   | |  | | |  |  |  |  | |\  \  |  | \   \       
                 \___/    |_|  |_| |__|  |__|  |_| \__\ |__|  \__/        
                                                                              
                      - O R C A' S   B I G   F R I E N D -                    
                                      &                                       
                       - I N T E G R A L  F E E D E R -                       
                                                                              
 v1 FN, 2020, v2 2021                                                         
------------------------------------------------------------------------------


Reading SHARK input file orca.SHARKINP.tmp ... ok
----------------------
SHARK INTEGRAL PACKAGE
----------------------

Number of atoms                             ...     84
Number of basis functions                   ...   3789
Number of shells                            ...   1169
Maximum angular momentum                    ...      4
Integral batch strategy                     ... SHARK/LIBINT Hybrid
RI-J (if used) integral strategy            ... SPLIT-RIJ (Revised 2003 algorithm where possible)
Printlevel                                  ...      1
Contraction scheme used                     ... SEGMENTED contraction
Coulomb Range Separation                    ... NOT USED
Exchange Range Separation                   ... NOT USED
Finite Nucleus Model                        ... NOT USED
Auxiliary Coulomb fitting basis             ... AVAILABLE
   # of basis functions in Aux-J            ...   2710
   # of shells in Aux-J                     ...    890
   Maximum angular momentum in Aux-J        ...      4
Auxiliary J/K fitting basis                 ... NOT available
Auxiliary Correlation fitting basis         ... NOT available
Auxiliary 'external' fitting basis          ... NOT available
Integral threshold                          ...     1.000000e-10
Primitive cut-off                           ...     1.000000e-11
Primitive pair pre-selection threshold      ...     1.000000e-11

Calculating pre-screening integrals         ... done (  2.2 sec) Dimension = 1169
Organizing shell pair data                  ... done (  6.4 sec)
Shell pair information
Total number of shell pairs                 ...    683865
Shell pairs after pre-screening             ...    311179
Total number of primitive shell pairs       ...   1703145
Primitive shell pairs kept                  ...    507762
          la=0 lb=0:  50269 shell pairs
          la=1 lb=0:  74384 shell pairs
          la=1 lb=1:  26751 shell pairs
          la=2 lb=0:  42130 shell pairs
          la=2 lb=1:  32388 shell pairs
          la=2 lb=2:   9068 shell pairs
          la=3 lb=0:  23696 shell pairs
          la=3 lb=1:  18653 shell pairs
          la=3 lb=2:   9926 shell pairs
          la=3 lb=3:   2753 shell pairs
          la=4 lb=0:   8586 shell pairs
          la=4 lb=1:   6778 shell pairs
          la=4 lb=2:   3547 shell pairs
          la=4 lb=3:   1887 shell pairs
          la=4 lb=4:    363 shell pairs

Calculating one electron integrals          ... done (  1.4 sec)
Calculating RI/J V-Matrix + Cholesky decomp.... done (  0.3 sec)
Calculating Nuclear repulsion               ... done (  0.0 sec) ENN=   6280.530648043147 Eh

SHARK setup successfully completed in  18.0 seconds

Maximum memory used throughout the entire GTOINT-calculation: 564.4 MB


           ************************************************************
           *        Program running with 8 parallel MPI-processes     *
           *              working on a common directory               *
           ************************************************************
-------------------------------------------------------------------------------
                                 ORCA SCF
-------------------------------------------------------------------------------

------------
SCF SETTINGS
------------
Hamiltonian:
 Density Functional     Method          .... DFT(GTOs)
 Exchange Functional    Exchange        .... PW6
 Correlation Functional Correlation     .... B95
 Gradients option       PostSCFGGA      .... off
 Hybrid DFT is turned on
   Fraction HF Exchange ScalHFX         ....  0.280000
   Scaling of DF-GGA-X  ScalDFX         ....  0.720000
   Scaling of DF-GGA-C  ScalDFC         ....  1.000000
   Scaling of DF-LDA-C  ScalLDAC        ....  1.000000
   Perturbative correction              ....  0.000000
   Density functional embedding theory  .... OFF
   NL short-range parameter             ....  9.000000
 RI-approximation to the Coulomb term is turned on
   Number of AuxJ basis functions       .... 2710
   RIJ-COSX (HFX calculated with COS-X)).... on


General Settings:
 Integral files         IntName         .... orca
 Hartree-Fock type      HFTyp           .... UHF
 Total Charge           Charge          ....    0
 Multiplicity           Mult            ....    3
 Number of Electrons    NEL             ....  332
 Basis Dimension        Dim             .... 3789
 Nuclear Repulsion      ENuc            ....   6280.5306480431 Eh

Convergence Acceleration:
 DIIS                   CNVDIIS         .... on
   Start iteration      DIISMaxIt       ....    12
   Startup error        DIISStart       ....  0.200000
   # of expansion vecs  DIISMaxEq       ....     5
   Bias factor          DIISBfac        ....   1.050
   Max. coefficient     DIISMaxC        ....  10.000
 Trust-Rad. Augm. Hess. CNVTRAH         .... off
 SOSCF                  CNVSOSCF        .... off
 Level Shifting         CNVShift        .... on
   Level shift para.    LevelShift      ....    0.2500
   Turn off err/grad.   ShiftErr        ....    0.0010
 Zerner damping         CNVZerner       .... off
 Static damping         CNVDamp         .... on
   Fraction old density DampFac         ....    0.7000
   Max. Damping (<1)    DampMax         ....    0.9800
   Min. Damping (>=0)   DampMin         ....    0.0000
   Turn off err/grad.   DampErr         ....    0.1000
 Fernandez-Rico         CNVRico         .... off

SCF Procedure:
 Maximum # iterations   MaxIter         ....   125
 SCF integral mode      SCFMode         .... Direct
   Integral package                     .... SHARK and LIBINT hybrid scheme
 Reset frequency        DirectResetFreq ....    20
 Integral Threshold     Thresh          ....  1.000e-10 Eh
 Primitive CutOff       TCut            ....  1.000e-11 Eh

Convergence Tolerance:
 Convergence Check Mode ConvCheckMode   .... Total+1el-Energy
 Convergence forced     ConvForced      .... 0
 Energy Change          TolE            ....  1.000e-06 Eh
 1-El. energy change                    ....  1.000e-03 Eh
 DIIS Error             TolErr          ....  1.000e-06


Diagonalization of the overlap matrix:
Smallest eigenvalue                        ... 3.321e-06
Time for diagonalization                   ...    4.754 sec
Threshold for overlap eigenvalues          ... 1.000e-08
Number of eigenvalues below threshold      ... 0
Time for construction of square roots      ...    2.472 sec
Total time needed                          ...    7.278 sec

Time for model grid setup =    2.980 sec

------------------------------
INITIAL GUESS: MODEL POTENTIAL
------------------------------
Loading Hartree-Fock densities                     ... done
Calculating cut-offs                               ... done
Initializing the effective Hamiltonian             ... done
Setting up the integral package (SHARK)            ... done
Starting the Coulomb interaction                   ... done (  20.2 sec)
Reading the grid                                   ... done
Mapping shells                                     ... done
Starting the XC term evaluation                    ... done (   5.3 sec)
  promolecular density results
     # of electrons  =    331.963504688
     EX              =   -276.766650218
     EC              =    -21.316973572
     EX+EC           =   -298.083623790
Transforming the Hamiltonian                       ... done (   2.4 sec)
Diagonalizing the Hamiltonian                      ... done (   5.2 sec)
Back transforming the eigenvectors                 ... done (   1.2 sec)
Now organizing SCF variables                       ... done
                      ------------------
                      INITIAL GUESS DONE (  38.6 sec)
                      ------------------
-------------------
DFT GRID GENERATION
-------------------

General Integration Accuracy     IntAcc      ... 4.959
Radial Grid Type                 RadialGrid  ... OptM3 with GC (2021)
Angular Grid (max. ang.)         AngularGrid ... 6 (Lebedev-590)
Angular grid pruning method      GridPruning ... 4 (adaptive)
Weight generation scheme         WeightScheme... Becke
Basis function cutoff            BFCut       ... 1.0000e-10
Integration weight cutoff        WCut        ... 1.0000e-14
Angular grids for H and He will be reduced by one unit
Partially contracted basis set               ... off
Rotationally invariant grid construction     ... off

Total number of grid points                  ...   984190
Total number of batches                      ...    15422
Average number of points per batch           ...       63
Average number of grid points per atom       ...    11717
Time for grid setup =   25.607 sec

--------------------
COSX GRID GENERATION
--------------------

GRIDX 1
-------
General Integration Accuracy     IntAcc      ... 4.020
Radial Grid Type                 RadialGrid  ... OptM3 with GC (2021)
Angular Grid (max. ang.)         AngularGrid ... 2 (Lebedev-110)
Angular grid pruning method      GridPruning ... 4 (adaptive)
Weight generation scheme         WeightScheme... Becke
Basis function cutoff            BFCut       ... 1.0000e-10
Integration weight cutoff        WCut        ... 1.0000e-14
Angular grids for H and He will be reduced by one unit
Partially contracted basis set               ... on
Rotationally invariant grid construction     ... off

Total number of grid points                  ...   115450
Total number of batches                      ...     1843
Average number of points per batch           ...       62
Average number of grid points per atom       ...     1374
UseSFitting                                  ... on

GRIDX 2
-------
General Integration Accuracy     IntAcc      ... 4.338
Radial Grid Type                 RadialGrid  ... OptM3 with GC (2021)
Angular Grid (max. ang.)         AngularGrid ... 3 (Lebedev-194)
Angular grid pruning method      GridPruning ... 4 (adaptive)
Weight generation scheme         WeightScheme... Becke
Basis function cutoff            BFCut       ... 1.0000e-10
Integration weight cutoff        WCut        ... 1.0000e-14
Angular grids for H and He will be reduced by one unit
Partially contracted basis set               ... on
Rotationally invariant grid construction     ... off

Total number of grid points                  ...   248953
Total number of batches                      ...     3938
Average number of points per batch           ...       63
Average number of grid points per atom       ...     2964
UseSFitting                                  ... on

GRIDX 3
-------
General Integration Accuracy     IntAcc      ... 4.871
Radial Grid Type                 RadialGrid  ... OptM3 with GC (2021)
Angular Grid (max. ang.)         AngularGrid ... 4 (Lebedev-302)
Angular grid pruning method      GridPruning ... 4 (adaptive)
Weight generation scheme         WeightScheme... Becke
Basis function cutoff            BFCut       ... 1.0000e-10
Integration weight cutoff        WCut        ... 1.0000e-14
Angular grids for H and He will be reduced by one unit
Partially contracted basis set               ... on
Rotationally invariant grid construction     ... off

Total number of grid points                  ...   458105
Total number of batches                      ...     7199
Average number of points per batch           ...       63
Average number of grid points per atom       ...     5454
UseSFitting                                  ... on

Time for X-Grid setup             =   55.829 sec

--------------
SCF ITERATIONS
--------------
ITER       Energy         Delta-E        Max-DP      RMS-DP      [F,P]     Damp
               ***  Starting incremental Fock matrix formation  ***
  0  -2046.6316719176   0.000000000000 0.10167629  0.00015937  0.1951575 0.7000
  1  -2047.4453432754  -0.813671357768 0.11116514  0.00013246  0.0802002 0.7000
                               ***Turning on DIIS***
  2  -2047.7579369173  -0.312593641933 0.15824666  0.00024923  0.0313654 0.0000
  3  -2048.2735172510  -0.515580333683 0.15909484  0.00015505  0.0468342 0.0000
  4  -2048.4047799465  -0.131262695553 0.07119381  0.00006435  0.0162551 0.0000
  5  -2048.4210072045  -0.016227257954 0.03728390  0.00003320  0.0075995 0.0000
  6  -2048.4263466710  -0.005339466491 0.02228659  0.00002040  0.0036241 0.0000
  7  -2048.4293816166  -0.003034945610 0.01633469  0.00001650  0.0018147 0.0000
  8  -2048.4313112282  -0.001929611634 0.01307309  0.00001295  0.0014106 0.0000
  9  -2048.4325526220  -0.001241393817 0.00909243  0.00000958  0.0011428 0.0000
 10  -2048.4332979645  -0.000745342485 0.02404003  0.00002712  0.0009114 0.0000
               *** Restarting incremental Fock matrix formation ***
                                   *** Resetting DIIS ***
 11  -2048.4344389234  -0.001140958886 0.00321733  0.00001198  0.0009659 0.0000
 12  -2048.4344477058  -0.000008782422 0.00033573  0.00000160  0.0020657 0.0000
 13  -2048.4344869952  -0.000039289373 0.00110843  0.00000440  0.0004162 0.0000
 14  -2048.4344945974  -0.000007602157 0.00091707  0.00000380  0.0001074 0.0000
 15  -2048.4344970071  -0.000002409755 0.00132580  0.00000369  0.0001457 0.0000
 16  -2048.4344978792  -0.000000872053 0.00222701  0.00000501  0.0000419 0.0000
 17  -2048.4344978940  -0.000000014824 0.00111290  0.00000298  0.0000542 0.0000
                 **** Energy Check signals convergence ****

               *****************************************************
               *                     SUCCESS                       *
               *           SCF CONVERGED AFTER  18 CYCLES          *
               *****************************************************

Old exchange energy                            =    -77.487925524 Eh
New exchange energy                            =    -77.487932515 Eh
Exchange energy change after final integration =     -0.000006990 Eh
Total energy after final integration           =  -2048.434505277 Eh
Final COS-X integration done in                =  1039.774 sec

----------------
TOTAL SCF ENERGY
----------------

Total Energy       :        -2048.43450528 Eh          -55740.73669 eV

Components:
Nuclear Repulsion  :         6280.53064804 Eh          170901.92742 eV
Electronic Energy  :        -8328.96515332 Eh         -226642.66411 eV
One Electron Energy:       -15288.49803863 Eh         -416021.18174 eV
Two Electron Energy:         6959.53288531 Eh          189378.51763 eV
Max COSX asymmetry :            0.00000010 Eh               0.00000 eV

Virial components:
Potential Energy   :        -4088.41299143 Eh         -111251.37341 eV
Kinetic Energy     :         2039.97848616 Eh           55510.63671 eV
Virial Ratio       :            2.00414515


DFT components:
N(Alpha)           :      166.999927754736 electrons
N(Beta)            :      164.999931204071 electrons
N(Total)           :      331.999858958807 electrons
E(X)               :     -203.162972439132 Eh       
E(C)               :      -11.853373401646 Eh       
E(XC)              :     -215.016345840778 Eh       
DFET-embed. en.    :        0.000000000000 Eh       

---------------
SCF CONVERGENCE
---------------

  Last Energy change         ...   -3.9232e-07  Tolerance :   1.0000e-06
  Last MAX-Density change    ...    0.0000e+00  Tolerance :   1.0000e-05
  Last RMS-Density change    ...    0.0000e+00  Tolerance :   1.0000e-06
  Last DIIS Error            ...    3.1974e-05  Tolerance :   1.0000e-06

             **** THE GBW FILE WAS UPDATED (orca.gbw) ****
             **** DENSITY orca.scfp WAS UPDATED ****
             **** ENERGY FILE WAS UPDATED (orca.en.tmp) ****
----------------------
UHF SPIN CONTAMINATION
----------------------

Warning: in a DFT calculation there is little theoretical justification to 
         calculate <S**2> as in Hartree-Fock theory. We will do it anyways
         but you should keep in mind that the values have only limited relevance

Expectation value of <S**2>     :     2.016612
Ideal value S*(S+1) for S=1.0   :     2.000000
Deviation                       :     0.016612

             **** THE GBW FILE WAS UPDATED (orca.gbw) ****
             **** DENSITY orca.scfp WAS UPDATED ****
----------------
ORBITAL ENERGIES
----------------
                 SPIN UP ORBITALS
  NO   OCC          E(Eh)            E(eV) 
   0   1.0000     -19.368488      -527.0434 
   1   1.0000     -19.279872      -524.6320 
   2   1.0000     -19.264797      -524.2218 
   3   1.0000     -19.257209      -524.0153 
   4   1.0000     -14.516671      -395.0187 
   5   1.0000     -14.484172      -394.1344 
   6   1.0000     -14.480969      -394.0472 
   7   1.0000     -14.472650      -393.8208 
   8   1.0000     -14.456613      -393.3845 
   9   1.0000     -10.399971      -282.9976 
  10   1.0000     -10.393768      -282.8288 
  11   1.0000     -10.392566      -282.7961 
  12   1.0000     -10.386609      -282.6340 
  13   1.0000     -10.366609      -282.0898 
  14   1.0000     -10.361864      -281.9606 
  15   1.0000     -10.359577      -281.8984 
  16   1.0000     -10.356287      -281.8089 
  17   1.0000     -10.348988      -281.6103 
  18   1.0000     -10.346470      -281.5418 
  19   1.0000     -10.334025      -281.2031 
  20   1.0000     -10.333826      -281.1977 
  21   1.0000     -10.328579      -281.0549 
  22   1.0000     -10.320400      -280.8323 
  23   1.0000     -10.317878      -280.7637 
  24   1.0000     -10.317850      -280.7630 
  25   1.0000     -10.314296      -280.6663 
  26   1.0000     -10.310974      -280.5759 
  27   1.0000     -10.309947      -280.5479 
  28   1.0000     -10.309876      -280.5460 
  29   1.0000     -10.308958      -280.5210 
  30   1.0000     -10.308849      -280.5180 
  31   1.0000     -10.307568      -280.4832 
  32   1.0000     -10.306481      -280.4536 
  33   1.0000     -10.303902      -280.3834 
  34   1.0000     -10.303464      -280.3715 
  35   1.0000     -10.300619      -280.2941 
  36   1.0000     -10.300048      -280.2786 
  37   1.0000     -10.299933      -280.2754 
  38   1.0000     -10.299018      -280.2505 
  39   1.0000     -10.295277      -280.1487 
  40   1.0000     -10.292793      -280.0811 
  41   1.0000     -10.290876      -280.0290 
  42   1.0000     -10.290095      -280.0077 
  43   1.0000     -10.288621      -279.9676 
  44   1.0000     -10.286909      -279.9210 
  45   1.0000     -10.283600      -279.8310 
  46   1.0000     -10.280647      -279.7506 
  47   1.0000      -1.171319       -31.8732 
  48   1.0000      -1.074278       -29.2326 
  49   1.0000      -1.073951       -29.2237 
  50   1.0000      -1.067828       -29.0571 
  51   1.0000      -1.033252       -28.1162 
  52   1.0000      -0.977305       -26.5938 
  53   1.0000      -0.963537       -26.2192 
  54   1.0000      -0.957919       -26.0663 
  55   1.0000      -0.953709       -25.9517 
  56   1.0000      -0.900831       -24.5129 
  57   1.0000      -0.895807       -24.3761 
  58   1.0000      -0.884329       -24.0638 
  59   1.0000      -0.878755       -23.9121 
  60   1.0000      -0.839296       -22.8384 
  61   1.0000      -0.830963       -22.6117 
  62   1.0000      -0.828832       -22.5537 
  63   1.0000      -0.812267       -22.1029 
  64   1.0000      -0.805458       -21.9176 
  65   1.0000      -0.784938       -21.3593 
  66   1.0000      -0.781140       -21.2559 
  67   1.0000      -0.770096       -20.9554 
  68   1.0000      -0.760999       -20.7078 
  69   1.0000      -0.754564       -20.5327 
  70   1.0000      -0.732790       -19.9402 
  71   1.0000      -0.727838       -19.8055 
  72   1.0000      -0.717641       -19.5280 
  73   1.0000      -0.715056       -19.4577 
  74   1.0000      -0.709539       -19.3075 
  75   1.0000      -0.693954       -18.8834 
  76   1.0000      -0.689584       -18.7645 
  77   1.0000      -0.669516       -18.2184 
  78   1.0000      -0.658964       -17.9313 
  79   1.0000      -0.655887       -17.8476 
  80   1.0000      -0.647974       -17.6323 
  81   1.0000      -0.640864       -17.4388 
  82   1.0000      -0.627697       -17.0805 
  83   1.0000      -0.621020       -16.8988 
  84   1.0000      -0.616107       -16.7651 
  85   1.0000      -0.599242       -16.3062 
  86   1.0000      -0.596148       -16.2220 
  87   1.0000      -0.592244       -16.1158 
  88   1.0000      -0.583613       -15.8809 
  89   1.0000      -0.570222       -15.5165 
  90   1.0000      -0.554718       -15.0946 
  91   1.0000      -0.543544       -14.7906 
  92   1.0000      -0.541713       -14.7408 
  93   1.0000      -0.536660       -14.6033 
  94   1.0000      -0.532409       -14.4876 
  95   1.0000      -0.528546       -14.3825 
  96   1.0000      -0.523877       -14.2554 
  97   1.0000      -0.521198       -14.1825 
  98   1.0000      -0.518525       -14.1098 
  99   1.0000      -0.514210       -13.9924 
 100   1.0000      -0.506532       -13.7834 
 101   1.0000      -0.503048       -13.6886 
 102   1.0000      -0.492000       -13.3880 
 103   1.0000      -0.491680       -13.3793 
 104   1.0000      -0.484498       -13.1839 
 105   1.0000      -0.481656       -13.1065 
 106   1.0000      -0.479199       -13.0397 
 107   1.0000      -0.475178       -12.9302 
 108   1.0000      -0.473628       -12.8881 
 109   1.0000      -0.464706       -12.6453 
 110   1.0000      -0.462635       -12.5889 
 111   1.0000      -0.461273       -12.5519 
 112   1.0000      -0.457428       -12.4473 
 113   1.0000      -0.454486       -12.3672 
 114   1.0000      -0.449260       -12.2250 
 115   1.0000      -0.447834       -12.1862 
 116   1.0000      -0.444845       -12.1049 
 117   1.0000      -0.442225       -12.0335 
 118   1.0000      -0.435426       -11.8485 
 119   1.0000      -0.434627       -11.8268 
 120   1.0000      -0.432138       -11.7591 
 121   1.0000      -0.426844       -11.6150 
 122   1.0000      -0.422000       -11.4832 
 123   1.0000      -0.419953       -11.4275 
 124   1.0000      -0.419475       -11.4145 
 125   1.0000      -0.419087       -11.4039 
 126   1.0000      -0.415191       -11.2979 
 127   1.0000      -0.411263       -11.1910 
 128   1.0000      -0.406973       -11.0743 
 129   1.0000      -0.403533       -10.9807 
 130   1.0000      -0.401180       -10.9167 
 131   1.0000      -0.395713       -10.7679 
 132   1.0000      -0.393022       -10.6947 
 133   1.0000      -0.390231       -10.6187 
 134   1.0000      -0.386826       -10.5261 
 135   1.0000      -0.385558       -10.4916 
 136   1.0000      -0.383033       -10.4228 
 137   1.0000      -0.380383       -10.3508 
 138   1.0000      -0.376206       -10.2371 
 139   1.0000      -0.375442       -10.2163 
 140   1.0000      -0.373243       -10.1565 
 141   1.0000      -0.370661       -10.0862 
 142   1.0000      -0.370418       -10.0796 
 143   1.0000      -0.369128       -10.0445 
 144   1.0000      -0.364428        -9.9166 
 145   1.0000      -0.352465        -9.5911 
 146   1.0000      -0.347546        -9.4572 
 147   1.0000      -0.347274        -9.4498 
 148   1.0000      -0.345603        -9.4043 
 149   1.0000      -0.343592        -9.3496 
 150   1.0000      -0.324618        -8.8333 
 151   1.0000      -0.323374        -8.7995 
 152   1.0000      -0.311279        -8.4703 
 153   1.0000      -0.308934        -8.4065 
 154   1.0000      -0.307961        -8.3800 
 155   1.0000      -0.283819        -7.7231 
 156   1.0000      -0.282780        -7.6948 
 157   1.0000      -0.281852        -7.6696 
 158   1.0000      -0.277878        -7.5614 
 159   1.0000      -0.273938        -7.4542 
 160   1.0000      -0.272222        -7.4075 
 161   1.0000      -0.269366        -7.3298 
 162   1.0000      -0.263967        -7.1829 
 163   1.0000      -0.258692        -7.0394 
 164   1.0000      -0.252258        -6.8643 
 165   1.0000      -0.251152        -6.8342 
 166   1.0000      -0.158550        -4.3144 
 167   0.0000      -0.065518        -1.7828 
 168   0.0000      -0.039289        -1.0691 
 169   0.0000      -0.026473        -0.7204 
 170   0.0000      -0.014263        -0.3881 
 171   0.0000       0.000385         0.0105 
 172   0.0000       0.003033         0.0825 
 173   0.0000       0.005642         0.1535 
 174   0.0000       0.009340         0.2542 
 175   0.0000       0.019831         0.5396 
 176   0.0000       0.021347         0.5809 
 177   0.0000       0.026699         0.7265 
 178   0.0000       0.027056         0.7362 
 179   0.0000       0.032758         0.8914 
 180   0.0000       0.034591         0.9413 
 181   0.0000       0.035962         0.9786 
 182   0.0000       0.038801         1.0558 
 183   0.0000       0.039924         1.0864 
 184   0.0000       0.042336         1.1520 
 185   0.0000       0.048798         1.3279 
 186   0.0000       0.052469         1.4278 
 187   0.0000       0.055278         1.5042 
 188   0.0000       0.058500         1.5919 
 189   0.0000       0.059685         1.6241 
 190   0.0000       0.060361         1.6425 
 191   0.0000       0.063212         1.7201 
 192   0.0000       0.068974         1.8769 
 193   0.0000       0.069679         1.8961 
 194   0.0000       0.070229         1.9110 
 195   0.0000       0.073203         1.9919 
 196   0.0000       0.073941         2.0120 
 197   0.0000       0.078772         2.1435 
 198   0.0000       0.081939         2.2297 
 199   0.0000       0.086219         2.3461 
 200   0.0000       0.086325         2.3490 
 201   0.0000       0.090290         2.4569 
 202   0.0000       0.093577         2.5464 
 203   0.0000       0.095439         2.5970 
 204   0.0000       0.098254         2.6736 
 205   0.0000       0.101650         2.7660 
 206   0.0000       0.106846         2.9074 
 207   0.0000       0.108153         2.9430 
 208   0.0000       0.110416         3.0046 
 209   0.0000       0.112320         3.0564 
 210   0.0000       0.115221         3.1353 
 211   0.0000       0.115711         3.1487 
 212   0.0000       0.117824         3.2062 
 213   0.0000       0.118748         3.2313 
 214   0.0000       0.119550         3.2531 
 215   0.0000       0.123925         3.3722 
 216   0.0000       0.125349         3.4109 
 217   0.0000       0.128793         3.5046 
 218   0.0000       0.130436         3.5493 
 219   0.0000       0.135177         3.6784 
 220   0.0000       0.136869         3.7244 
 221   0.0000       0.137352         3.7375 
 222   0.0000       0.140507         3.8234 
 223   0.0000       0.140659         3.8275 
 224   0.0000       0.143119         3.8945 
 225   0.0000       0.145706         3.9649 
 226   0.0000       0.148095         4.0299 
 227   0.0000       0.149440         4.0665 
 228   0.0000       0.149855         4.0778 
 229   0.0000       0.154544         4.2053 
 230   0.0000       0.155373         4.2279 
 231   0.0000       0.157044         4.2734 
 232   0.0000       0.158244         4.3060 
 233   0.0000       0.161268         4.3883 
 234   0.0000       0.163817         4.4577 
 235   0.0000       0.166165         4.5216 
 236   0.0000       0.166885         4.5412 
 237   0.0000       0.169477         4.6117 
 238   0.0000       0.173855         4.7308 
 239   0.0000       0.174957         4.7608 
 240   0.0000       0.178461         4.8562 
 241   0.0000       0.181725         4.9450 
 242   0.0000       0.183511         4.9936 
 243   0.0000       0.185586         5.0500 
 244   0.0000       0.188140         5.1195 
 245   0.0000       0.188919         5.1407 
 246   0.0000       0.191270         5.2047 
 247   0.0000       0.193138         5.2555 
 248   0.0000       0.193637         5.2691 
 249   0.0000       0.195225         5.3123 
 250   0.0000       0.199439         5.4270 
 251   0.0000       0.200775         5.4634 
 252   0.0000       0.202468         5.5094 
 253   0.0000       0.206562         5.6208 
 254   0.0000       0.208347         5.6694 
 255   0.0000       0.210024         5.7150 
 256   0.0000       0.211298         5.7497 
 257   0.0000       0.213155         5.8002 
 258   0.0000       0.216804         5.8995 
 259   0.0000       0.216994         5.9047 
 260   0.0000       0.220861         6.0099 
 261   0.0000       0.221712         6.0331 
 262   0.0000       0.224560         6.1106 
 263   0.0000       0.227056         6.1785 
 264   0.0000       0.229238         6.2379 
 265   0.0000       0.230357         6.2683 
 266   0.0000       0.231663         6.3039 
 267   0.0000       0.236378         6.4322 
 268   0.0000       0.237654         6.4669 
 269   0.0000       0.238739         6.4964 
 270   0.0000       0.239835         6.5263 
 271   0.0000       0.242030         6.5860 
 272   0.0000       0.244877         6.6634 
 273   0.0000       0.248515         6.7624 
 274   0.0000       0.248690         6.7672 
 275   0.0000       0.250539         6.8175 
 276   0.0000       0.252977         6.8839 
 277   0.0000       0.254950         6.9375 
 278   0.0000       0.256066         6.9679 
 279   0.0000       0.256806         6.9880 
 280   0.0000       0.258147         7.0245 
 281   0.0000       0.261245         7.1088 
 282   0.0000       0.262058         7.1310 
 283   0.0000       0.262705         7.1486 
 284   0.0000       0.263941         7.1822 
 285   0.0000       0.266815         7.2604 
 286   0.0000       0.269499         7.3334 
 287   0.0000       0.271568         7.3897 
 288   0.0000       0.272751         7.4219 
 289   0.0000       0.274914         7.4808 
 290   0.0000       0.275981         7.5098 
 291   0.0000       0.276958         7.5364 
 292   0.0000       0.279559         7.6072 
 293   0.0000       0.279947         7.6178 
 294   0.0000       0.280131         7.6227 
 295   0.0000       0.283121         7.7041 
 296   0.0000       0.284616         7.7448 
 297   0.0000       0.286587         7.7984 
 298   0.0000       0.287645         7.8272 
 299   0.0000       0.288412         7.8481 
 300   0.0000       0.290265         7.8985 
 301   0.0000       0.292830         7.9683 
 302   0.0000       0.294810         8.0222 
 303   0.0000       0.295124         8.0307 
 304   0.0000       0.297609         8.0984 
 305   0.0000       0.298331         8.1180 
 306   0.0000       0.300995         8.1905 
 307   0.0000       0.302701         8.2369 
 308   0.0000       0.303713         8.2645 
 309   0.0000       0.304282         8.2799 
 310   0.0000       0.306220         8.3327 
 311   0.0000       0.306953         8.3526 
 312   0.0000       0.308216         8.3870 
 313   0.0000       0.310042         8.4367 
 314   0.0000       0.312020         8.4905 
 315   0.0000       0.312750         8.5103 
 316   0.0000       0.316099         8.6015 
 317   0.0000       0.316537         8.6134 
 318   0.0000       0.318750         8.6736 
 319   0.0000       0.319887         8.7046 
 320   0.0000       0.320871         8.7313 
 321   0.0000       0.323342         8.7986 
 322   0.0000       0.324181         8.8214 
 323   0.0000       0.326549         8.8859 
 324   0.0000       0.328362         8.9352 
 325   0.0000       0.329639         8.9699 
 326   0.0000       0.330615         8.9965 
 327   0.0000       0.332242         9.0408 
 328   0.0000       0.336584         9.1589 
 329   0.0000       0.337178         9.1751 
 330   0.0000       0.339731         9.2445 
 331   0.0000       0.341539         9.2938 
 332   0.0000       0.342002         9.3063 
 333   0.0000       0.343507         9.3473 
 334   0.0000       0.344243         9.3673 
 335   0.0000       0.346351         9.4247 
 336   0.0000       0.349280         9.5044 
 337   0.0000       0.349771         9.5177 
 338   0.0000       0.350328         9.5329 
 339   0.0000       0.354033         9.6337 
 340   0.0000       0.355133         9.6636 
 341   0.0000       0.357055         9.7160 
 342   0.0000       0.358760         9.7624 
 343   0.0000       0.359416         9.7802 
 344   0.0000       0.362222         9.8566 
 345   0.0000       0.363781         9.8990 
 346   0.0000       0.366270         9.9667 
 347   0.0000       0.369274        10.0485 
 348   0.0000       0.369958        10.0671 
 349   0.0000       0.371146        10.0994 
 350   0.0000       0.372954        10.1486 
 351   0.0000       0.375685        10.2229 
 352   0.0000       0.376152        10.2356 
 353   0.0000       0.378907        10.3106 
 354   0.0000       0.381739        10.3877 
 355   0.0000       0.382987        10.4216 
 356   0.0000       0.383601        10.4383 
 357   0.0000       0.386619        10.5204 
 358   0.0000       0.387779        10.5520 
 359   0.0000       0.390140        10.6163 
 360   0.0000       0.392452        10.6792 
 361   0.0000       0.393631        10.7112 
 362   0.0000       0.395050        10.7499 
 363   0.0000       0.396916        10.8006 
 364   0.0000       0.401163        10.9162 
 365   0.0000       0.403333        10.9753 
 366   0.0000       0.406144        11.0517 
 367   0.0000       0.407876        11.0989 
 368   0.0000       0.409658        11.1474 
 369   0.0000       0.410968        11.1830 
 370   0.0000       0.413816        11.2605 
 371   0.0000       0.416227        11.3261 
 372   0.0000       0.417253        11.3540 
 373   0.0000       0.418666        11.3925 
 374   0.0000       0.422761        11.5039 
 375   0.0000       0.423214        11.5162 
 376   0.0000       0.426911        11.6168 
 377   0.0000       0.428288        11.6543 
 378   0.0000       0.429746        11.6940 
 379   0.0000       0.432228        11.7615 
 380   0.0000       0.433072        11.7845 
 381   0.0000       0.434503        11.8234 
 382   0.0000       0.435155        11.8412 
 383   0.0000       0.437691        11.9102 
 384   0.0000       0.442364        12.0373 
 385   0.0000       0.443790        12.0762 
 386   0.0000       0.446928        12.1615 
 387   0.0000       0.450150        12.2492 
 388   0.0000       0.451187        12.2774 
 389   0.0000       0.453265        12.3340 
 390   0.0000       0.454805        12.3759 
 391   0.0000       0.457825        12.4581 
 392   0.0000       0.458615        12.4796 
 393   0.0000       0.460957        12.5433 
 394   0.0000       0.462398        12.5825 
 395   0.0000       0.465885        12.6774 
 396   0.0000       0.466237        12.6869 
 397   0.0000       0.469642        12.7796 
 398   0.0000       0.473220        12.8770 
 399   0.0000       0.473762        12.8917 
 400   0.0000       0.476777        12.9738 
 401   0.0000       0.477910        13.0046 
 402   0.0000       0.479269        13.0416 
 403   0.0000       0.481809        13.1107 
 404   0.0000       0.484128        13.1738 
 405   0.0000       0.486839        13.2476 
 406   0.0000       0.491121        13.3641 
 407   0.0000       0.493305        13.4235 
 408   0.0000       0.493814        13.4374 
 409   0.0000       0.494979        13.4691 
 410   0.0000       0.497704        13.5432 
 411   0.0000       0.499417        13.5898 
 412   0.0000       0.500791        13.6272 
 413   0.0000       0.502729        13.6799 
 414   0.0000       0.503297        13.6954 
 415   0.0000       0.505403        13.7527 
 416   0.0000       0.509430        13.8623 
 417   0.0000       0.511003        13.9051 
 418   0.0000       0.514037        13.9877 
 419   0.0000       0.515399        14.0247 
 420   0.0000       0.516361        14.0509 
 421   0.0000       0.518577        14.1112 
 422   0.0000       0.521978        14.2038 
 423   0.0000       0.523902        14.2561 
 424   0.0000       0.527453        14.3527 
 425   0.0000       0.528293        14.3756 
 426   0.0000       0.531190        14.4544 
 427   0.0000       0.533956        14.5297 
 428   0.0000       0.535799        14.5798 
 429   0.0000       0.536312        14.5938 
 430   0.0000       0.538032        14.6406 
 431   0.0000       0.539936        14.6924 
 432   0.0000       0.544008        14.8032 
 433   0.0000       0.544832        14.8256 
 434   0.0000       0.547154        14.8888 
 435   0.0000       0.551741        15.0136 
 436   0.0000       0.553405        15.0589 
 437   0.0000       0.555488        15.1156 
 438   0.0000       0.556399        15.1404 
 439   0.0000       0.559518        15.2253 
 440   0.0000       0.559975        15.2377 
 441   0.0000       0.560958        15.2644 
 442   0.0000       0.562404        15.3038 
 443   0.0000       0.565712        15.3938 
 444   0.0000       0.568195        15.4614 
 445   0.0000       0.569311        15.4917 
 446   0.0000       0.571599        15.5540 
 447   0.0000       0.573541        15.6068 
 448   0.0000       0.577332        15.7100 
 449   0.0000       0.578373        15.7383 
 450   0.0000       0.580430        15.7943 
 451   0.0000       0.582972        15.8635 
 452   0.0000       0.583987        15.8911 
 453   0.0000       0.585656        15.9365 
 454   0.0000       0.589269        16.0348 
 455   0.0000       0.591706        16.1011 
 456   0.0000       0.594016        16.1640 
 457   0.0000       0.596188        16.2231 
 458   0.0000       0.597879        16.2691 
 459   0.0000       0.600600        16.3431 
 460   0.0000       0.601717        16.3735 
 461   0.0000       0.603447        16.4206 
 462   0.0000       0.607954        16.5433 
 463   0.0000       0.608215        16.5504 
 464   0.0000       0.609585        16.5876 
 465   0.0000       0.611019        16.6267 
 466   0.0000       0.613151        16.6847 
 467   0.0000       0.616644        16.7797 
 468   0.0000       0.617916        16.8143 
 469   0.0000       0.620072        16.8730 
 470   0.0000       0.622761        16.9462 
 471   0.0000       0.624323        16.9887 
 472   0.0000       0.626259        17.0414 
 473   0.0000       0.628446        17.1009 
 474   0.0000       0.630351        17.1527 
 475   0.0000       0.632665        17.2157 
 476   0.0000       0.634209        17.2577 
 477   0.0000       0.637145        17.3376 
 478   0.0000       0.639372        17.3982 
 479   0.0000       0.640165        17.4198 
 480   0.0000       0.641320        17.4512 
 481   0.0000       0.644413        17.5354 
 482   0.0000       0.645687        17.5700 
 483   0.0000       0.648192        17.6382 
 484   0.0000       0.649628        17.6773 
 485   0.0000       0.651516        17.7286 
 486   0.0000       0.654595        17.8124 
 487   0.0000       0.656907        17.8753 
 488   0.0000       0.661555        18.0018 
 489   0.0000       0.662241        18.0205 
 490   0.0000       0.667298        18.1581 
 491   0.0000       0.667959        18.1761 
 492   0.0000       0.669185        18.2095 
 493   0.0000       0.673954        18.3392 
 494   0.0000       0.674888        18.3646 
 495   0.0000       0.675237        18.3741 
 496   0.0000       0.677627        18.4392 
 497   0.0000       0.679688        18.4952 
 498   0.0000       0.681828        18.5535 
 499   0.0000       0.685778        18.6610 
 500   0.0000       0.687667        18.7124 
 501   0.0000       0.688790        18.7429 
 502   0.0000       0.689767        18.7695 
 503   0.0000       0.691104        18.8059 
 504   0.0000       0.693448        18.8697 
 505   0.0000       0.695340        18.9212 
 506   0.0000       0.698282        19.0012 
 507   0.0000       0.700063        19.0497 
 508   0.0000       0.702921        19.1274 
 509   0.0000       0.705353        19.1936 
 510   0.0000       0.709408        19.3040 
 511   0.0000       0.710247        19.3268 
 512   0.0000       0.711182        19.3522 
 513   0.0000       0.715380        19.4665 
 514   0.0000       0.717343        19.5199 
 515   0.0000       0.718657        19.5557 
 516   0.0000       0.721706        19.6386 
 517   0.0000       0.722825        19.6691 
 518   0.0000       0.725439        19.7402 
 519   0.0000       0.727157        19.7869 
 520   0.0000       0.729399        19.8479 
 521   0.0000       0.730282        19.8720 
 522   0.0000       0.733115        19.9491 
 523   0.0000       0.734618        19.9900 
 524   0.0000       0.737140        20.0586 
 525   0.0000       0.738443        20.0941 
 526   0.0000       0.741225        20.1698 
 527   0.0000       0.743256        20.2250 
 528   0.0000       0.745784        20.2938 
 529   0.0000       0.748133        20.3577 
 530   0.0000       0.749078        20.3834 
 531   0.0000       0.751356        20.4454 
 532   0.0000       0.753813        20.5123 
 533   0.0000       0.756388        20.5824 
 534   0.0000       0.756688        20.5905 
 535   0.0000       0.758247        20.6330 
 536   0.0000       0.759148        20.6575 
 537   0.0000       0.760841        20.7035 
 538   0.0000       0.763827        20.7848 
 539   0.0000       0.767210        20.8769 
 540   0.0000       0.768163        20.9028 
 541   0.0000       0.769777        20.9467 
 542   0.0000       0.772168        21.0118 
 543   0.0000       0.773358        21.0441 
 544   0.0000       0.775186        21.0939 
 545   0.0000       0.776864        21.1395 
 546   0.0000       0.779644        21.2152 
 547   0.0000       0.782307        21.2877 
 548   0.0000       0.784060        21.3354 
 549   0.0000       0.785754        21.3814 
 550   0.0000       0.790134        21.5007 
 551   0.0000       0.792177        21.5562 
 552   0.0000       0.793076        21.5807 
 553   0.0000       0.795255        21.6400 
 554   0.0000       0.798729        21.7345 
 555   0.0000       0.800155        21.7733 
 556   0.0000       0.802417        21.8349 
 557   0.0000       0.803839        21.8736 
 558   0.0000       0.805841        21.9280 
 559   0.0000       0.808214        21.9926 
 560   0.0000       0.808896        22.0112 
 561   0.0000       0.811406        22.0795 
 562   0.0000       0.815127        22.1807 
 563   0.0000       0.818552        22.2739 
 564   0.0000       0.820060        22.3150 
 565   0.0000       0.820964        22.3396 
 566   0.0000       0.824800        22.4440 
 567   0.0000       0.825625        22.4664 
 568   0.0000       0.827508        22.5176 
 569   0.0000       0.831145        22.6166 
 570   0.0000       0.832017        22.6403 
 571   0.0000       0.834342        22.7036 
 572   0.0000       0.836383        22.7591 
 573   0.0000       0.837307        22.7843 
 574   0.0000       0.839356        22.8400 
 575   0.0000       0.841625        22.9018 
 576   0.0000       0.844026        22.9671 
 577   0.0000       0.845354        23.0032 
 578   0.0000       0.848097        23.0779 
 579   0.0000       0.849334        23.1116 
 580   0.0000       0.850162        23.1341 
 581   0.0000       0.854121        23.2418 
 582   0.0000       0.855420        23.2772 
 583   0.0000       0.857107        23.3231 
 584   0.0000       0.862037        23.4572 
 585   0.0000       0.862551        23.4712 
 586   0.0000       0.863046        23.4847 
 587   0.0000       0.866408        23.5762 
 588   0.0000       0.867227        23.5985 
 589   0.0000       0.867713        23.6117 
 590   0.0000       0.870105        23.6768 
 591   0.0000       0.871701        23.7202 
 592   0.0000       0.874920        23.8078 
 593   0.0000       0.875954        23.8359 
 594   0.0000       0.878840        23.9145 
 595   0.0000       0.880673        23.9643 
 596   0.0000       0.882237        24.0069 
 597   0.0000       0.884161        24.0593 
 598   0.0000       0.888367        24.1737 
 599   0.0000       0.889423        24.2024 
 600   0.0000       0.891742        24.2655 
 601   0.0000       0.892469        24.2853 
 602   0.0000       0.896637        24.3987 
 603   0.0000       0.898230        24.4421 
 604   0.0000       0.900200        24.4957 
 605   0.0000       0.902238        24.5511 
 606   0.0000       0.903989        24.5988 
 607   0.0000       0.905801        24.6481 
 608   0.0000       0.907750        24.7011 
 609   0.0000       0.909635        24.7524 
 610   0.0000       0.911278        24.7971 
 611   0.0000       0.913302        24.8522 
 612   0.0000       0.914716        24.8907 
 613   0.0000       0.916249        24.9324 
 614   0.0000       0.918345        24.9894 
 615   0.0000       0.920144        25.0384 
 616   0.0000       0.922104        25.0917 
 617   0.0000       0.922881        25.1129 
 618   0.0000       0.925129        25.1741 
 619   0.0000       0.925884        25.1946 
 620   0.0000       0.929189        25.2845 
 621   0.0000       0.930936        25.3321 
 622   0.0000       0.934151        25.4195 
 623   0.0000       0.935658        25.4605 
 624   0.0000       0.937604        25.5135 
 625   0.0000       0.938832        25.5469 
 626   0.0000       0.941902        25.6305 
 627   0.0000       0.944943        25.7132 
 628   0.0000       0.945965        25.7410 
 629   0.0000       0.949385        25.8341 
 630   0.0000       0.950522        25.8650 
 631   0.0000       0.950958        25.8769 
 632   0.0000       0.952526        25.9196 
 633   0.0000       0.953627        25.9495 
 634   0.0000       0.955342        25.9962 
 635   0.0000       0.958943        26.0942 
 636   0.0000       0.962516        26.1914 
 637   0.0000       0.962752        26.1978 
 638   0.0000       0.963887        26.2287 
 639   0.0000       0.966123        26.2896 
 640   0.0000       0.968180        26.3455 
 641   0.0000       0.970074        26.3971 
 642   0.0000       0.970656        26.4129 
 643   0.0000       0.973586        26.4926 
 644   0.0000       0.975013        26.5315 
 645   0.0000       0.976459        26.5708 
 646   0.0000       0.978809        26.6348 
 647   0.0000       0.982921        26.7466 
 648   0.0000       0.985060        26.8048 
 649   0.0000       0.986558        26.8456 
 650   0.0000       0.987626        26.8747 
 651   0.0000       0.989301        26.9202 
 652   0.0000       0.989846        26.9351 
 653   0.0000       0.992163        26.9981 
 654   0.0000       0.995555        27.0904 
 655   0.0000       0.997559        27.1449 
 656   0.0000       0.999804        27.2061 
 657   0.0000       1.001510        27.2525 
 658   0.0000       1.004461        27.3328 
 659   0.0000       1.008262        27.4362 
 660   0.0000       1.009909        27.4810 
 661   0.0000       1.012689        27.5567 
 662   0.0000       1.015095        27.6221 
 663   0.0000       1.016395        27.6575 
 664   0.0000       1.019653        27.7462 
 665   0.0000       1.023073        27.8392 
 666   0.0000       1.024333        27.8735 
 667   0.0000       1.024667        27.8826 
 668   0.0000       1.027873        27.9699 
 669   0.0000       1.028027        27.9740 
 670   0.0000       1.030458        28.0402 
 671   0.0000       1.034026        28.1373 
 672   0.0000       1.036240        28.1975 
 673   0.0000       1.038058        28.2470 
 674   0.0000       1.038944        28.2711 
 675   0.0000       1.042481        28.3674 
 676   0.0000       1.046028        28.4639 
 677   0.0000       1.047747        28.5106 
 678   0.0000       1.048390        28.5282 
 679   0.0000       1.051969        28.6255 
 680   0.0000       1.052982        28.6531 
 681   0.0000       1.056747        28.7555 
 682   0.0000       1.058532        28.8041 
 683   0.0000       1.059723        28.8365 
 684   0.0000       1.062551        28.9135 
 685   0.0000       1.064719        28.9725 
 686   0.0000       1.065402        28.9911 
 687   0.0000       1.065954        29.0061 
 688   0.0000       1.069263        29.0961 
 689   0.0000       1.073557        29.2130 
 690   0.0000       1.075826        29.2747 
 691   0.0000       1.077551        29.3217 
 692   0.0000       1.077905        29.3313 
 693   0.0000       1.081521        29.4297 
 694   0.0000       1.083023        29.4705 
 695   0.0000       1.084689        29.5159 
 696   0.0000       1.086409        29.5627 
 697   0.0000       1.088021        29.6066 
 698   0.0000       1.091562        29.7029 
 699   0.0000       1.094445        29.7814 
 700   0.0000       1.095342        29.8058 
 701   0.0000       1.097350        29.8604 
 702   0.0000       1.099568        29.9208 
 703   0.0000       1.104965        30.0676 
 704   0.0000       1.106835        30.1185 
 705   0.0000       1.108968        30.1766 
 706   0.0000       1.110284        30.2124 
 707   0.0000       1.110516        30.2187 
 708   0.0000       1.113762        30.3070 
 709   0.0000       1.114746        30.3338 
 710   0.0000       1.115000        30.3407 
 711   0.0000       1.116487        30.3812 
 712   0.0000       1.121065        30.5057 
 713   0.0000       1.121908        30.5287 
 714   0.0000       1.124304        30.5939 
 715   0.0000       1.127882        30.6912 
 716   0.0000       1.131914        30.8010 
 717   0.0000       1.133928        30.8557 
 718   0.0000       1.135228        30.8911 
 719   0.0000       1.137108        30.9423 
 720   0.0000       1.139362        31.0036 
 721   0.0000       1.142439        31.0873 
 722   0.0000       1.144430        31.1415 
 723   0.0000       1.146303        31.1925 
 724   0.0000       1.149946        31.2916 
 725   0.0000       1.151931        31.3456 
 726   0.0000       1.152715        31.3670 
 727   0.0000       1.154686        31.4206 
 728   0.0000       1.155919        31.4541 
 729   0.0000       1.159055        31.5395 
 730   0.0000       1.161617        31.6092 
 731   0.0000       1.162467        31.6323 
 732   0.0000       1.165037        31.7023 
 733   0.0000       1.169817        31.8323 
 734   0.0000       1.173335        31.9281 
 735   0.0000       1.173962        31.9451 
 736   0.0000       1.176195        32.0059 
 737   0.0000       1.177436        32.0397 
 738   0.0000       1.178705        32.0742 
 739   0.0000       1.180106        32.1123 
 740   0.0000       1.184797        32.2400 
 741   0.0000       1.185209        32.2512 
 742   0.0000       1.187742        32.3201 
 743   0.0000       1.192269        32.4433 
 744   0.0000       1.193790        32.4847 
 745   0.0000       1.194661        32.5084 
 746   0.0000       1.197935        32.5975 
 747   0.0000       1.198340        32.6085 
 748   0.0000       1.201892        32.7051 
 749   0.0000       1.203962        32.7615 
 750   0.0000       1.204622        32.7794 
 751   0.0000       1.206275        32.8244 
 752   0.0000       1.208379        32.8817 
 753   0.0000       1.210201        32.9312 
 754   0.0000       1.212690        32.9990 
 755   0.0000       1.216560        33.1043 
 756   0.0000       1.217786        33.1376 
 757   0.0000       1.221759        33.2457 
 758   0.0000       1.222500        33.2659 
 759   0.0000       1.223709        33.2988 
 760   0.0000       1.226467        33.3739 
 761   0.0000       1.228882        33.4396 
 762   0.0000       1.230322        33.4788 
 763   0.0000       1.234087        33.5812 
 764   0.0000       1.234670        33.5971 
 765   0.0000       1.236850        33.6564 
 766   0.0000       1.238036        33.6887 
 767   0.0000       1.242064        33.7983 
 768   0.0000       1.244536        33.8655 
 769   0.0000       1.247615        33.9493 
 770   0.0000       1.248485        33.9730 
 771   0.0000       1.252875        34.0925 
 772   0.0000       1.254168        34.1277 
 773   0.0000       1.255970        34.1767 
 774   0.0000       1.257770        34.2257 
 775   0.0000       1.261330        34.3225 
 776   0.0000       1.266043        34.4508 
 777   0.0000       1.267004        34.4769 
 778   0.0000       1.269131        34.5348 
 779   0.0000       1.270612        34.5751 
 780   0.0000       1.272292        34.6208 
 781   0.0000       1.274970        34.6937 
 782   0.0000       1.278421        34.7876 
 783   0.0000       1.279502        34.8170 
 784   0.0000       1.282147        34.8890 
 785   0.0000       1.283388        34.9228 
 786   0.0000       1.285305        34.9749 
 787   0.0000       1.287113        35.0241 
 788   0.0000       1.292143        35.1610 
 789   0.0000       1.294192        35.2168 
 790   0.0000       1.297681        35.3117 
 791   0.0000       1.299137        35.3513 
 792   0.0000       1.301323        35.4108 
 793   0.0000       1.305144        35.5148 
 794   0.0000       1.306802        35.5599 
 795   0.0000       1.309354        35.6293 
 796   0.0000       1.313225        35.7347 
 797   0.0000       1.315684        35.8016 
 798   0.0000       1.317383        35.8478 
 799   0.0000       1.319344        35.9012 
 800   0.0000       1.321631        35.9634 
 801   0.0000       1.323720        36.0203 
 802   0.0000       1.327558        36.1247 
 803   0.0000       1.330177        36.1960 
 804   0.0000       1.331549        36.2333 
 805   0.0000       1.335380        36.3375 
 806   0.0000       1.340443        36.4753 
 807   0.0000       1.342539        36.5323 
 808   0.0000       1.343574        36.5605 
 809   0.0000       1.344762        36.5928 
 810   0.0000       1.346984        36.6533 
 811   0.0000       1.350297        36.7434 
 812   0.0000       1.352013        36.7901 
 813   0.0000       1.354828        36.8667 
 814   0.0000       1.356329        36.9076 
 815   0.0000       1.358063        36.9548 
 816   0.0000       1.360907        37.0322 
 817   0.0000       1.361975        37.0612 
 818   0.0000       1.367833        37.2206 
 819   0.0000       1.371403        37.3178 
 820   0.0000       1.374460        37.4010 
 821   0.0000       1.375430        37.4274 
 822   0.0000       1.379313        37.5330 
 823   0.0000       1.380581        37.5675 
 824   0.0000       1.383137        37.6371 
 825   0.0000       1.389211        37.8024 
 826   0.0000       1.391245        37.8577 
 827   0.0000       1.393554        37.9205 
 828   0.0000       1.395877        37.9838 
 829   0.0000       1.396294        37.9951 
 830   0.0000       1.398164        38.0460 
 831   0.0000       1.403695        38.1965 
 832   0.0000       1.404987        38.2317 
 833   0.0000       1.407189        38.2915 
 834   0.0000       1.409765        38.3617 
 835   0.0000       1.412306        38.4308 
 836   0.0000       1.416798        38.5530 
 837   0.0000       1.417013        38.5589 
 838   0.0000       1.421429        38.6790 
 839   0.0000       1.425062        38.7779 
 840   0.0000       1.428770        38.8788 
 841   0.0000       1.429846        38.9081 
 842   0.0000       1.431827        38.9620 
 843   0.0000       1.432973        38.9932 
 844   0.0000       1.437493        39.1162 
 845   0.0000       1.440432        39.1962 
 846   0.0000       1.445270        39.3278 
 847   0.0000       1.445589        39.3365 
 848   0.0000       1.446932        39.3730 
 849   0.0000       1.450797        39.4782 
 850   0.0000       1.454100        39.5681 
 851   0.0000       1.454657        39.5832 
 852   0.0000       1.457431        39.6587 
 853   0.0000       1.461718        39.7754 
 854   0.0000       1.463291        39.8182 
 855   0.0000       1.467107        39.9220 
 856   0.0000       1.470734        40.0207 
 857   0.0000       1.474970        40.1360 
 858   0.0000       1.476226        40.1701 
 859   0.0000       1.479291        40.2536 
 860   0.0000       1.486155        40.4403 
 861   0.0000       1.487563        40.4787 
 862   0.0000       1.490348        40.5544 
 863   0.0000       1.493499        40.6402 
 864   0.0000       1.496978        40.7348 
 865   0.0000       1.497429        40.7471 
 866   0.0000       1.501376        40.8545 
 867   0.0000       1.502522        40.8857 
 868   0.0000       1.506565        40.9957 
 869   0.0000       1.508771        41.0557 
 870   0.0000       1.512292        41.1516 
 871   0.0000       1.515485        41.2385 
 872   0.0000       1.520604        41.3777 
 873   0.0000       1.522673        41.4340 
 874   0.0000       1.523387        41.4535 
 875   0.0000       1.525172        41.5020 
 876   0.0000       1.529635        41.6235 
 877   0.0000       1.532059        41.6894 
 878   0.0000       1.535847        41.7925 
 879   0.0000       1.536729        41.8165 
 880   0.0000       1.539685        41.8969 
 881   0.0000       1.542055        41.9615 
 882   0.0000       1.544138        42.0181 
 883   0.0000       1.545782        42.0629 
 884   0.0000       1.548279        42.1308 
 885   0.0000       1.549816        42.1726 
 886   0.0000       1.552250        42.2389 
 887   0.0000       1.554151        42.2906 
 888   0.0000       1.555676        42.3321 
 889   0.0000       1.560733        42.4697 
 890   0.0000       1.563269        42.5387 
 891   0.0000       1.568982        42.6942 
 892   0.0000       1.573289        42.8114 
 893   0.0000       1.576141        42.8890 
 894   0.0000       1.577891        42.9366 
 895   0.0000       1.578899        42.9640 
 896   0.0000       1.580739        43.0141 
 897   0.0000       1.585477        43.1430 
 898   0.0000       1.585769        43.1510 
 899   0.0000       1.587681        43.2030 
 900   0.0000       1.590617        43.2829 
 901   0.0000       1.595549        43.4171 
 902   0.0000       1.599231        43.5173 
 903   0.0000       1.600336        43.5474 
 904   0.0000       1.601181        43.5703 
 905   0.0000       1.604676        43.6655 
 906   0.0000       1.605425        43.6858 
 907   0.0000       1.609804        43.8050 
 908   0.0000       1.612719        43.8843 
 909   0.0000       1.618357        44.0377 
 910   0.0000       1.618500        44.0416 
 911   0.0000       1.621270        44.1170 
 912   0.0000       1.623649        44.1817 
 913   0.0000       1.624476        44.2042 
 914   0.0000       1.625575        44.2341 
 915   0.0000       1.629354        44.3370 
 916   0.0000       1.634166        44.4679 
 917   0.0000       1.636200        44.5233 
 918   0.0000       1.638370        44.5823 
 919   0.0000       1.642479        44.6941 
 920   0.0000       1.643098        44.7110 
 921   0.0000       1.647651        44.8349 
 922   0.0000       1.650649        44.9164 
 923   0.0000       1.653517        44.9945 
 924   0.0000       1.654936        45.0331 
 925   0.0000       1.659227        45.1499 
 926   0.0000       1.662549        45.2402 
 927   0.0000       1.666723        45.3538 
 928   0.0000       1.669329        45.4247 
 929   0.0000       1.669487        45.4291 
 930   0.0000       1.673612        45.5413 
 931   0.0000       1.675253        45.5860 
 932   0.0000       1.679578        45.7036 
 933   0.0000       1.680396        45.7259 
 934   0.0000       1.683723        45.8164 
 935   0.0000       1.685362        45.8610 
 936   0.0000       1.687722        45.9252 
 937   0.0000       1.690020        45.9878 
 938   0.0000       1.693080        46.0710 
 939   0.0000       1.697465        46.1904 
 940   0.0000       1.697904        46.2023 
 941   0.0000       1.703755        46.3615 
 942   0.0000       1.704252        46.3751 
 943   0.0000       1.706789        46.4441 
 944   0.0000       1.707639        46.4672 
 945   0.0000       1.708970        46.5034 
 946   0.0000       1.712296        46.5939 
 947   0.0000       1.715849        46.6906 
 948   0.0000       1.717985        46.7487 
 949   0.0000       1.721755        46.8513 
 950   0.0000       1.724909        46.9372 
 951   0.0000       1.726178        46.9717 
 952   0.0000       1.728068        47.0231 
 953   0.0000       1.731683        47.1215 
 954   0.0000       1.732323        47.1389 
 955   0.0000       1.735558        47.2269 
 956   0.0000       1.739272        47.3280 
 957   0.0000       1.740494        47.3613 
 958   0.0000       1.742054        47.4037 
 959   0.0000       1.744621        47.4735 
 960   0.0000       1.748030        47.5663 
 961   0.0000       1.749081        47.5949 
 962   0.0000       1.752469        47.6871 
 963   0.0000       1.755162        47.7604 
 964   0.0000       1.758472        47.8505 
 965   0.0000       1.759954        47.8908 
 966   0.0000       1.761817        47.9415 
 967   0.0000       1.764403        48.0118 
 968   0.0000       1.769296        48.1450 
 969   0.0000       1.770924        48.1893 
 970   0.0000       1.773805        48.2677 
 971   0.0000       1.775037        48.3012 
 972   0.0000       1.779175        48.4138 
 973   0.0000       1.781353        48.4731 
 974   0.0000       1.782407        48.5018 
 975   0.0000       1.785552        48.5873 
 976   0.0000       1.786942        48.6252 
 977   0.0000       1.792532        48.7773 
 978   0.0000       1.794810        48.8393 
 979   0.0000       1.797094        48.9014 
 980   0.0000       1.801210        49.0134 
 981   0.0000       1.803011        49.0624 
 982   0.0000       1.806014        49.1441 
 983   0.0000       1.811128        49.2833 
 984   0.0000       1.811999        49.3070 
 985   0.0000       1.814284        49.3692 
 986   0.0000       1.817835        49.4658 
 987   0.0000       1.819877        49.5214 
 988   0.0000       1.821198        49.5573 
 989   0.0000       1.822486        49.5924 
 990   0.0000       1.824260        49.6406 
 991   0.0000       1.827053        49.7166 
 992   0.0000       1.830793        49.8184 
 993   0.0000       1.834398        49.9165 
 994   0.0000       1.839678        50.0602 
 995   0.0000       1.840129        50.0725 
 996   0.0000       1.842449        50.1356 
 997   0.0000       1.843110        50.1536 
 998   0.0000       1.847536        50.2740 
 999   0.0000       1.849311        50.3223 
 1000   0.0000       1.851516        50.3823 
 1001   0.0000       1.852874        50.4193 
 1002   0.0000       1.858897        50.5831 
 1003   0.0000       1.860757        50.6338 
 1004   0.0000       1.863157        50.6991 
 1005   0.0000       1.864120        50.7253 
 1006   0.0000       1.866729        50.7963 
 1007   0.0000       1.869895        50.8824 
 1008   0.0000       1.872069        50.9416 
 1009   0.0000       1.873873        50.9907 
 1010   0.0000       1.877051        51.0772 
 1011   0.0000       1.879538        51.1448 
 1012   0.0000       1.882520        51.2260 
 1013   0.0000       1.884562        51.2815 
 1014   0.0000       1.886276        51.3282 
 1015   0.0000       1.891442        51.4688 
 1016   0.0000       1.893040        51.5122 
 1017   0.0000       1.894771        51.5593 
 1018   0.0000       1.899265        51.6816 
 1019   0.0000       1.902776        51.7772 
 1020   0.0000       1.904900        51.8350 
 1021   0.0000       1.906761        51.8856 
 1022   0.0000       1.907097        51.8947 
 1023   0.0000       1.911009        52.0012 
 1024   0.0000       1.915655        52.1276 
 1025   0.0000       1.917443        52.1763 
 1026   0.0000       1.919247        52.2254 
 1027   0.0000       1.920504        52.2596 
 1028   0.0000       1.924257        52.3617 
 1029   0.0000       1.927258        52.4434 
 1030   0.0000       1.927828        52.4589 
 1031   0.0000       1.930310        52.5264 
 1032   0.0000       1.932080        52.5746 
 1033   0.0000       1.933483        52.6128 
 1034   0.0000       1.937800        52.7302 
 1035   0.0000       1.939216        52.7687 
 1036   0.0000       1.941430        52.8290 
 1037   0.0000       1.944327        52.9078 
 1038   0.0000       1.945025        52.9268 
 1039   0.0000       1.948220        53.0137 
 1040   0.0000       1.949591        53.0511 
 1041   0.0000       1.952597        53.1329 
 1042   0.0000       1.954076        53.1731 
 1043   0.0000       1.956270        53.2328 
 1044   0.0000       1.959041        53.3082 
 1045   0.0000       1.961298        53.3696 
 1046   0.0000       1.964217        53.4491 
 1047   0.0000       1.965570        53.4859 
 1048   0.0000       1.968003        53.5521 
 1049   0.0000       1.969992        53.6062 
 1050   0.0000       1.972396        53.6716 
 1051   0.0000       1.973946        53.7138 
 1052   0.0000       1.977963        53.8231 
 1053   0.0000       1.979146        53.8553 
 1054   0.0000       1.983429        53.9718 
 1055   0.0000       1.984850        54.0105 
 1056   0.0000       1.987568        54.0845 
 1057   0.0000       1.989829        54.1460 
 1058   0.0000       1.991653        54.1956 
 1059   0.0000       1.993101        54.2350 
 1060   0.0000       1.996035        54.3149 
 1061   0.0000       1.998756        54.3889 
 1062   0.0000       2.001140        54.4538 
 1063   0.0000       2.002233        54.4835 
 1064   0.0000       2.007393        54.6239 
 1065   0.0000       2.008022        54.6411 
 1066   0.0000       2.011623        54.7390 
 1067   0.0000       2.012719        54.7689 
 1068   0.0000       2.016171        54.8628 
 1069   0.0000       2.018426        54.9242 
 1070   0.0000       2.019479        54.9528 
 1071   0.0000       2.021100        54.9969 
 1072   0.0000       2.024405        55.0869 
 1073   0.0000       2.026084        55.1325 
 1074   0.0000       2.028348        55.1941 
 1075   0.0000       2.031457        55.2788 
 1076   0.0000       2.033826        55.3432 
 1077   0.0000       2.036376        55.4126 
 1078   0.0000       2.038322        55.4656 
 1079   0.0000       2.041151        55.5425 
 1080   0.0000       2.042864        55.5892 
 1081   0.0000       2.044200        55.6255 
 1082   0.0000       2.048656        55.7468 
 1083   0.0000       2.049198        55.7615 
 1084   0.0000       2.051627        55.8276 
 1085   0.0000       2.053465        55.8776 
 1086   0.0000       2.056033        55.9475 
 1087   0.0000       2.056601        55.9630 
 1088   0.0000       2.058492        56.0144 
 1089   0.0000       2.061679        56.1011 
 1090   0.0000       2.066301        56.2269 
 1091   0.0000       2.069529        56.3148 
 1092   0.0000       2.070194        56.3328 
 1093   0.0000       2.071925        56.3800 
 1094   0.0000       2.073845        56.4322 
 1095   0.0000       2.077974        56.5446 
 1096   0.0000       2.079045        56.5737 
 1097   0.0000       2.080296        56.6077 
 1098   0.0000       2.084229        56.7148 
 1099   0.0000       2.084662        56.7265 
 1100   0.0000       2.085140        56.7395 
 1101   0.0000       2.089096        56.8472 
 1102   0.0000       2.089633        56.8618 
 1103   0.0000       2.090502        56.8855 
 1104   0.0000       2.093923        56.9785 
 1105   0.0000       2.096176        57.0398 
 1106   0.0000       2.098925        57.1147 
 1107   0.0000       2.100188        57.1490 
 1108   0.0000       2.102460        57.2109 
 1109   0.0000       2.105172        57.2846 
 1110   0.0000       2.106214        57.3130 
 1111   0.0000       2.109367        57.3988 
 1112   0.0000       2.112362        57.4803 
 1113   0.0000       2.116680        57.5978 
 1114   0.0000       2.117017        57.6070 
 1115   0.0000       2.119589        57.6770 
 1116   0.0000       2.125069        57.8261 
 1117   0.0000       2.126908        57.8761 
 1118   0.0000       2.127292        57.8866 
 1119   0.0000       2.130437        57.9721 
 1120   0.0000       2.132090        58.0171 
 1121   0.0000       2.133293        58.0499 
 1122   0.0000       2.136361        58.1333 
 1123   0.0000       2.137087        58.1531 
 1124   0.0000       2.138854        58.2012 
 1125   0.0000       2.140750        58.2528 
 1126   0.0000       2.142481        58.2999 
 1127   0.0000       2.146184        58.4006 
 1128   0.0000       2.148758        58.4707 
 1129   0.0000       2.150289        58.5123 
 1130   0.0000       2.153537        58.6007 
 1131   0.0000       2.157237        58.7014 
 1132   0.0000       2.159845        58.7724 
 1133   0.0000       2.160530        58.7910 
 1134   0.0000       2.161335        58.8129 
 1135   0.0000       2.164842        58.9083 
 1136   0.0000       2.166693        58.9587 
 1137   0.0000       2.168765        59.0151 
 1138   0.0000       2.170552        59.0637 
 1139   0.0000       2.173398        59.1412 
 1140   0.0000       2.174900        59.1820 
 1141   0.0000       2.177466        59.2519 
 1142   0.0000       2.178112        59.2694 
 1143   0.0000       2.179774        59.3147 
 1144   0.0000       2.185695        59.4758 
 1145   0.0000       2.186685        59.5027 
 1146   0.0000       2.188573        59.5541 
 1147   0.0000       2.190090        59.5954 
 1148   0.0000       2.192670        59.6656 
 1149   0.0000       2.194448        59.7140 
 1150   0.0000       2.195821        59.7513 
 1151   0.0000       2.199198        59.8432 
 1152   0.0000       2.201291        59.9002 
 1153   0.0000       2.203733        59.9666 
 1154   0.0000       2.205728        60.0209 
 1155   0.0000       2.207220        60.0615 
 1156   0.0000       2.208688        60.1015 
 1157   0.0000       2.212454        60.2039 
 1158   0.0000       2.213029        60.2196 
 1159   0.0000       2.215245        60.2799 
 1160   0.0000       2.216339        60.3096 
 1161   0.0000       2.218662        60.3729 
 1162   0.0000       2.221220        60.4425 
 1163   0.0000       2.222077        60.4658 
 1164   0.0000       2.223105        60.4938 
 1165   0.0000       2.225095        60.5479 
 1166   0.0000       2.227723        60.6194 
 1167   0.0000       2.228695        60.6459 
 1168   0.0000       2.230131        60.6850 
 1169   0.0000       2.233623        60.7800 
 1170   0.0000       2.235090        60.8199 
 1171   0.0000       2.237761        60.8926 
 1172   0.0000       2.240757        60.9741 
 1173   0.0000       2.245293        61.0975 
 1174   0.0000       2.245683        61.1081 
 1175   0.0000       2.247614        61.1607 
 1176   0.0000       2.249057        61.2000 
 1177   0.0000       2.251152        61.2570 
 1178   0.0000       2.253167        61.3118 
 1179   0.0000       2.255652        61.3794 
 1180   0.0000       2.257064        61.4178 
 1181   0.0000       2.261297        61.5330 
 1182   0.0000       2.262513        61.5661 
 1183   0.0000       2.265773        61.6548 
 1184   0.0000       2.267499        61.7018 
 1185   0.0000       2.269294        61.7506 
 1186   0.0000       2.271126        61.8005 
 1187   0.0000       2.272302        61.8325 
 1188   0.0000       2.273891        61.8757 
 1189   0.0000       2.276478        61.9461 
 1190   0.0000       2.278023        61.9881 
 1191   0.0000       2.279237        62.0212 
 1192   0.0000       2.283247        62.1303 
 1193   0.0000       2.287499        62.2460 
 1194   0.0000       2.289304        62.2951 
 1195   0.0000       2.290693        62.3329 
 1196   0.0000       2.292408        62.3796 
 1197   0.0000       2.293532        62.4102 
 1198   0.0000       2.296200        62.4828 
 1199   0.0000       2.297074        62.5066 
 1200   0.0000       2.299589        62.5750 
 1201   0.0000       2.303632        62.6850 
 1202   0.0000       2.304523        62.7093 
 1203   0.0000       2.305404        62.7332 
 1204   0.0000       2.306822        62.7718 
 1205   0.0000       2.311111        62.8885 
 1206   0.0000       2.311426        62.8971 
 1207   0.0000       2.313856        62.9632 
 1208   0.0000       2.317340        63.0580 
 1209   0.0000       2.319208        63.1088 
 1210   0.0000       2.323932        63.2374 
 1211   0.0000       2.325064        63.2682 
 1212   0.0000       2.326973        63.3202 
 1213   0.0000       2.329351        63.3849 
 1214   0.0000       2.331833        63.4524 
 1215   0.0000       2.333723        63.5038 
 1216   0.0000       2.336895        63.5901 
 1217   0.0000       2.337348        63.6025 
 1218   0.0000       2.339369        63.6575 
 1219   0.0000       2.341591        63.7179 
 1220   0.0000       2.344912        63.8083 
 1221   0.0000       2.346958        63.8640 
 1222   0.0000       2.348313        63.9009 
 1223   0.0000       2.352206        64.0068 
 1224   0.0000       2.353220        64.0344 
 1225   0.0000       2.356687        64.1287 
 1226   0.0000       2.358409        64.1756 
 1227   0.0000       2.361178        64.2509 
 1228   0.0000       2.363494        64.3139 
 1229   0.0000       2.366121        64.3854 
 1230   0.0000       2.366695        64.4010 
 1231   0.0000       2.367944        64.4350 
 1232   0.0000       2.370722        64.5106 
 1233   0.0000       2.374848        64.6229 
 1234   0.0000       2.376429        64.6659 
 1235   0.0000       2.379243        64.7425 
 1236   0.0000       2.380157        64.7674 
 1237   0.0000       2.381722        64.8100 
 1238   0.0000       2.383326        64.8536 
 1239   0.0000       2.389054        65.0095 
 1240   0.0000       2.390927        65.0604 
 1241   0.0000       2.393052        65.1182 
 1242   0.0000       2.395163        65.1757 
 1243   0.0000       2.396031        65.1993 
 1244   0.0000       2.398174        65.2576 
 1245   0.0000       2.400766        65.3282 
 1246   0.0000       2.401799        65.3563 
 1247   0.0000       2.402924        65.3869 
 1248   0.0000       2.404903        65.4407 
 1249   0.0000       2.408207        65.5306 
 1250   0.0000       2.411425        65.6182 
 1251   0.0000       2.412133        65.6375 
 1252   0.0000       2.414434        65.7001 
 1253   0.0000       2.415358        65.7252 
 1254   0.0000       2.421731        65.8987 
 1255   0.0000       2.425205        65.9932 
 1256   0.0000       2.426441        66.0268 
 1257   0.0000       2.430805        66.1456 
 1258   0.0000       2.431710        66.1702 
 1259   0.0000       2.433406        66.2163 
 1260   0.0000       2.437101        66.3169 
 1261   0.0000       2.440866        66.4194 
 1262   0.0000       2.444308        66.5130 
 1263   0.0000       2.445070        66.5337 
 1264   0.0000       2.445145        66.5358 
 1265   0.0000       2.448999        66.6407 
 1266   0.0000       2.452519        66.7364 
 1267   0.0000       2.454597        66.7930 
 1268   0.0000       2.455467        66.8167 
 1269   0.0000       2.457237        66.8648 
 1270   0.0000       2.459416        66.9241 
 1271   0.0000       2.462910        67.0192 
 1272   0.0000       2.464884        67.0729 
 1273   0.0000       2.466453        67.1156 
 1274   0.0000       2.469468        67.1976 
 1275   0.0000       2.472131        67.2701 
 1276   0.0000       2.473414        67.3050 
 1277   0.0000       2.475054        67.3496 
 1278   0.0000       2.476028        67.3762 
 1279   0.0000       2.477617        67.4194 
 1280   0.0000       2.483112        67.5689 
 1281   0.0000       2.484782        67.6144 
 1282   0.0000       2.485676        67.6387 
 1283   0.0000       2.486957        67.6735 
 1284   0.0000       2.489573        67.7447 
 1285   0.0000       2.493063        67.8397 
 1286   0.0000       2.497499        67.9604 
 1287   0.0000       2.498626        67.9911 
 1288   0.0000       2.500872        68.0522 
 1289   0.0000       2.503774        68.1312 
 1290   0.0000       2.506980        68.2184 
 1291   0.0000       2.509514        68.2873 
 1292   0.0000       2.511693        68.3466 
 1293   0.0000       2.512761        68.3757 
 1294   0.0000       2.513485        68.3954 
 1295   0.0000       2.514519        68.4235 
 1296   0.0000       2.518417        68.5296 
 1297   0.0000       2.522102        68.6299 
 1298   0.0000       2.524720        68.7011 
 1299   0.0000       2.527301        68.7714 
 1300   0.0000       2.530181        68.8497 
 1301   0.0000       2.532361        68.9090 
 1302   0.0000       2.534943        68.9793 
 1303   0.0000       2.535788        69.0023 
 1304   0.0000       2.536307        69.0164 
 1305   0.0000       2.538998        69.0896 
 1306   0.0000       2.542919        69.1964 
 1307   0.0000       2.544025        69.2264 
 1308   0.0000       2.545041        69.2541 
 1309   0.0000       2.548517        69.3487 
 1310   0.0000       2.549918        69.3868 
 1311   0.0000       2.551774        69.4373 
 1312   0.0000       2.553494        69.4841 
 1313   0.0000       2.555801        69.5469 
 1314   0.0000       2.557789        69.6010 
 1315   0.0000       2.562102        69.7183 
 1316   0.0000       2.564148        69.7740 
 1317   0.0000       2.565206        69.8028 
 1318   0.0000       2.566043        69.8256 
 1319   0.0000       2.570604        69.9497 
 1320   0.0000       2.571613        69.9771 
 1321   0.0000       2.573384        70.0253 
 1322   0.0000       2.575733        70.0893 
 1323   0.0000       2.578782        70.1722 
 1324   0.0000       2.580104        70.2082 
 1325   0.0000       2.580847        70.2284 
 1326   0.0000       2.585935        70.3669 
 1327   0.0000       2.586822        70.3910 
 1328   0.0000       2.588489        70.4364 
 1329   0.0000       2.590595        70.4937 
 1330   0.0000       2.593410        70.5703 
 1331   0.0000       2.595608        70.6301 
 1332   0.0000       2.599276        70.7299 
 1333   0.0000       2.600504        70.7633 
 1334   0.0000       2.601344        70.7862 
 1335   0.0000       2.602628        70.8211 
 1336   0.0000       2.606161        70.9172 
 1337   0.0000       2.609529        71.0089 
 1338   0.0000       2.612588        71.0921 
 1339   0.0000       2.614843        71.1535 
 1340   0.0000       2.618949        71.2652 
 1341   0.0000       2.619532        71.2811 
 1342   0.0000       2.625292        71.4378 
 1343   0.0000       2.626300        71.4653 
 1344   0.0000       2.628245        71.5182 
 1345   0.0000       2.631060        71.5948 
 1346   0.0000       2.631688        71.6119 
 1347   0.0000       2.634606        71.6913 
 1348   0.0000       2.635474        71.7149 
 1349   0.0000       2.638819        71.8059 
 1350   0.0000       2.640016        71.8385 
 1351   0.0000       2.641080        71.8674 
 1352   0.0000       2.642664        71.9105 
 1353   0.0000       2.645066        71.9759 
 1354   0.0000       2.646811        72.0234 
 1355   0.0000       2.650406        72.1212 
 1356   0.0000       2.651564        72.1527 
 1357   0.0000       2.655136        72.2499 
 1358   0.0000       2.657523        72.3149 
 1359   0.0000       2.658270        72.3352 
 1360   0.0000       2.660619        72.3991 
 1361   0.0000       2.666700        72.5646 
 1362   0.0000       2.666850        72.5687 
 1363   0.0000       2.668674        72.6183 
 1364   0.0000       2.670873        72.6781 
 1365   0.0000       2.672198        72.7142 
 1366   0.0000       2.673418        72.7474 
 1367   0.0000       2.676110        72.8207 
 1368   0.0000       2.678690        72.8908 
 1369   0.0000       2.681933        72.9791 
 1370   0.0000       2.684088        73.0377 
 1371   0.0000       2.686485        73.1030 
 1372   0.0000       2.687976        73.1435 
 1373   0.0000       2.688846        73.1672 
 1374   0.0000       2.690910        73.2234 
 1375   0.0000       2.692629        73.2702 
 1376   0.0000       2.696457        73.3743 
 1377   0.0000       2.699050        73.4449 
 1378   0.0000       2.700140        73.4745 
 1379   0.0000       2.702732        73.5451 
 1380   0.0000       2.703684        73.5710 
 1381   0.0000       2.706067        73.6358 
 1382   0.0000       2.709226        73.7218 
 1383   0.0000       2.714432        73.8634 
 1384   0.0000       2.716309        73.9145 
 1385   0.0000       2.717996        73.9604 
 1386   0.0000       2.719283        73.9955 
 1387   0.0000       2.721328        74.0511 
 1388   0.0000       2.722578        74.0851 
 1389   0.0000       2.725391        74.1617 
 1390   0.0000       2.727436        74.2173 
 1391   0.0000       2.729406        74.2709 
 1392   0.0000       2.732724        74.3612 
 1393   0.0000       2.733355        74.3784 
 1394   0.0000       2.735391        74.4338 
 1395   0.0000       2.739792        74.5535 
 1396   0.0000       2.741251        74.5932 
 1397   0.0000       2.742411        74.6248 
 1398   0.0000       2.748751        74.7973 
 1399   0.0000       2.750738        74.8514 
 1400   0.0000       2.751280        74.8661 
 1401   0.0000       2.754288        74.9480 
 1402   0.0000       2.757728        75.0416 
 1403   0.0000       2.758844        75.0720 
 1404   0.0000       2.759396        75.0870 
 1405   0.0000       2.762636        75.1751 
 1406   0.0000       2.764398        75.2231 
 1407   0.0000       2.767144        75.2978 
 1408   0.0000       2.769726        75.3681 
 1409   0.0000       2.772857        75.4533 
 1410   0.0000       2.775389        75.5222 
 1411   0.0000       2.776477        75.5518 
 1412   0.0000       2.781465        75.6875 
 1413   0.0000       2.781756        75.6954 
 1414   0.0000       2.784635        75.7738 
 1415   0.0000       2.786825        75.8334 
 1416   0.0000       2.789181        75.8975 
 1417   0.0000       2.791868        75.9706 
 1418   0.0000       2.792773        75.9952 
 1419   0.0000       2.793667        76.0195 
 1420   0.0000       2.796011        76.0833 
 1421   0.0000       2.797339        76.1195 
 1422   0.0000       2.797771        76.1312 
 1423   0.0000       2.801840        76.2419 
 1424   0.0000       2.802949        76.2721 
 1425   0.0000       2.805271        76.3353 
 1426   0.0000       2.808571        76.4251 
 1427   0.0000       2.810041        76.4651 
 1428   0.0000       2.814766        76.5937 
 1429   0.0000       2.816398        76.6381 
 1430   0.0000       2.817320        76.6632 
 1431   0.0000       2.820121        76.7394 
 1432   0.0000       2.823174        76.8225 
 1433   0.0000       2.823296        76.8258 
 1434   0.0000       2.826045        76.9006 
 1435   0.0000       2.827044        76.9278 
 1436   0.0000       2.829558        76.9962 
 1437   0.0000       2.830909        77.0330 
 1438   0.0000       2.833504        77.1036 
 1439   0.0000       2.837912        77.2235 
 1440   0.0000       2.841104        77.3104 
 1441   0.0000       2.845093        77.4189 
 1442   0.0000       2.846163        77.4480 
 1443   0.0000       2.851582        77.5955 
 1444   0.0000       2.853066        77.6359 
 1445   0.0000       2.854231        77.6676 
 1446   0.0000       2.856691        77.7345 
 1447   0.0000       2.858716        77.7896 
 1448   0.0000       2.861121        77.8551 
 1449   0.0000       2.862101        77.8817 
 1450   0.0000       2.863391        77.9168 
 1451   0.0000       2.865232        77.9669 
 1452   0.0000       2.868560        78.0575 
 1453   0.0000       2.872323        78.1599 
 1454   0.0000       2.874790        78.2270 
 1455   0.0000       2.879639        78.3589 
 1456   0.0000       2.880678        78.3872 
 1457   0.0000       2.884239        78.4841 
 1458   0.0000       2.885310        78.5133 
 1459   0.0000       2.887601        78.5756 
 1460   0.0000       2.889722        78.6333 
 1461   0.0000       2.895247        78.7837 
 1462   0.0000       2.897176        78.8362 
 1463   0.0000       2.897785        78.8527 
 1464   0.0000       2.898819        78.8809 
 1465   0.0000       2.903916        79.0196 
 1466   0.0000       2.907342        79.1128 
 1467   0.0000       2.910580        79.2009 
 1468   0.0000       2.912657        79.2574 
 1469   0.0000       2.914349        79.3035 
 1470   0.0000       2.915567        79.3366 
 1471   0.0000       2.917865        79.3991 
 1472   0.0000       2.920562        79.4725 
 1473   0.0000       2.923336        79.5480 
 1474   0.0000       2.924763        79.5869 
 1475   0.0000       2.925342        79.6026 
 1476   0.0000       2.930178        79.7342 
 1477   0.0000       2.933222        79.8170 
 1478   0.0000       2.934421        79.8497 
 1479   0.0000       2.938115        79.9502 
 1480   0.0000       2.940131        80.0050 
 1481   0.0000       2.941999        80.0559 
 1482   0.0000       2.944284        80.1180 
 1483   0.0000       2.945876        80.1614 
 1484   0.0000       2.950164        80.2781 
 1485   0.0000       2.951056        80.3023 
 1486   0.0000       2.953740        80.3754 
 1487   0.0000       2.955629        80.4267 
 1488   0.0000       2.958542        80.5060 
 1489   0.0000       2.960909        80.5704 
 1490   0.0000       2.962462        80.6127 
 1491   0.0000       2.963640        80.6448 
 1492   0.0000       2.966556        80.7241 
 1493   0.0000       2.969918        80.8156 
 1494   0.0000       2.974053        80.9281 
 1495   0.0000       2.976229        80.9873 
 1496   0.0000       2.978083        81.0377 
 1497   0.0000       2.981879        81.1411 
 1498   0.0000       2.984717        81.2183 
 1499   0.0000       2.985608        81.2425 
 1500   0.0000       2.986985        81.2800 
 1501   0.0000       2.992796        81.4381 
 1502   0.0000       2.994464        81.4835 
 1503   0.0000       2.996526        81.5396 
 1504   0.0000       3.000432        81.6459 
 1505   0.0000       3.002666        81.7067 
 1506   0.0000       3.004894        81.7673 
 1507   0.0000       3.005725        81.7899 
 1508   0.0000       3.007480        81.8377 
 1509   0.0000       3.011412        81.9447 
 1510   0.0000       3.015228        82.0485 
 1511   0.0000       3.016054        82.0710 
 1512   0.0000       3.018960        82.1501 
 1513   0.0000       3.019368        82.1612 
 1514   0.0000       3.023591        82.2761 
 1515   0.0000       3.025023        82.3151 
 1516   0.0000       3.027225        82.3750 
 1517   0.0000       3.028941        82.4217 
 1518   0.0000       3.034181        82.5643 
 1519   0.0000       3.035998        82.6137 
 1520   0.0000       3.036701        82.6328 
 1521   0.0000       3.040966        82.7489 
 1522   0.0000       3.043212        82.8100 
 1523   0.0000       3.045676        82.8770 
 1524   0.0000       3.050512        83.0086 
 1525   0.0000       3.051262        83.0290 
 1526   0.0000       3.054162        83.1080 
 1527   0.0000       3.058165        83.2169 
 1528   0.0000       3.059680        83.2581 
 1529   0.0000       3.062766        83.3421 
 1530   0.0000       3.068342        83.4938 
 1531   0.0000       3.068614        83.5012 
 1532   0.0000       3.072070        83.5953 
 1533   0.0000       3.073425        83.6321 
 1534   0.0000       3.077041        83.7306 
 1535   0.0000       3.077803        83.7513 
 1536   0.0000       3.080125        83.8145 
 1537   0.0000       3.082120        83.8688 
 1538   0.0000       3.083980        83.9194 
 1539   0.0000       3.087528        84.0159 
 1540   0.0000       3.091642        84.1278 
 1541   0.0000       3.095744        84.2395 
 1542   0.0000       3.100322        84.3640 
 1543   0.0000       3.102232        84.4160 
 1544   0.0000       3.103691        84.4557 
 1545   0.0000       3.105516        84.5054 
 1546   0.0000       3.110312        84.6359 
 1547   0.0000       3.113602        84.7254 
 1548   0.0000       3.116630        84.8078 
 1549   0.0000       3.118085        84.8474 
 1550   0.0000       3.120680        84.9180 
 1551   0.0000       3.121846        84.9498 
 1552   0.0000       3.124946        85.0341 
 1553   0.0000       3.127414        85.1013 
 1554   0.0000       3.128967        85.1435 
 1555   0.0000       3.130537        85.1862 
 1556   0.0000       3.134414        85.2917 
 1557   0.0000       3.135318        85.3163 
 1558   0.0000       3.138812        85.4114 
 1559   0.0000       3.142142        85.5020 
 1560   0.0000       3.147986        85.6611 
 1561   0.0000       3.148739        85.6815 
 1562   0.0000       3.154206        85.8303 
 1563   0.0000       3.155665        85.8700 
 1564   0.0000       3.157782        85.9276 
 1565   0.0000       3.158495        85.9470 
 1566   0.0000       3.163004        86.0697 
 1567   0.0000       3.166184        86.1563 
 1568   0.0000       3.166524        86.1655 
 1569   0.0000       3.168593        86.2218 
 1570   0.0000       3.171183        86.2923 
 1571   0.0000       3.175034        86.3971 
 1572   0.0000       3.176308        86.4317 
 1573   0.0000       3.179071        86.5069 
 1574   0.0000       3.180171        86.5368 
 1575   0.0000       3.184248        86.6478 
 1576   0.0000       3.188140        86.7537 
 1577   0.0000       3.189664        86.7952 
 1578   0.0000       3.198087        87.0244 
 1579   0.0000       3.200006        87.0766 
 1580   0.0000       3.203099        87.1608 
 1581   0.0000       3.206332        87.2487 
 1582   0.0000       3.210313        87.3571 
 1583   0.0000       3.210681        87.3671 
 1584   0.0000       3.216298        87.5199 
 1585   0.0000       3.217491        87.5524 
 1586   0.0000       3.219126        87.5969 
 1587   0.0000       3.222523        87.6893 
 1588   0.0000       3.226907        87.8086 
 1589   0.0000       3.229091        87.8680 
 1590   0.0000       3.234338        88.0108 
 1591   0.0000       3.235811        88.0509 
 1592   0.0000       3.239388        88.1482 
 1593   0.0000       3.242283        88.2270 
 1594   0.0000       3.244629        88.2908 
 1595   0.0000       3.249744        88.4300 
 1596   0.0000       3.250847        88.4601 
 1597   0.0000       3.255647        88.5907 
 1598   0.0000       3.257033        88.6284 
 1599   0.0000       3.257968        88.6538 
 1600   0.0000       3.260125        88.7125 
 1601   0.0000       3.266975        88.8989 
 1602   0.0000       3.270799        89.0030 
 1603   0.0000       3.272440        89.0476 
 1604   0.0000       3.273217        89.0688 
 1605   0.0000       3.276910        89.1693 
 1606   0.0000       3.280020        89.2539 
 1607   0.0000       3.281544        89.2954 
 1608   0.0000       3.286793        89.4382 
 1609   0.0000       3.289746        89.5185 
 1610   0.0000       3.290563        89.5408 
 1611   0.0000       3.293801        89.6289 
 1612   0.0000       3.296691        89.7075 
 1613   0.0000       3.296884        89.7128 
 1614   0.0000       3.302631        89.8692 
 1615   0.0000       3.305777        89.9548 
 1616   0.0000       3.307650        90.0057 
 1617   0.0000       3.309371        90.0526 
 1618   0.0000       3.314475        90.1914 
 1619   0.0000       3.317545        90.2750 
 1620   0.0000       3.322037        90.3972 
 1621   0.0000       3.324703        90.4698 
 1622   0.0000       3.326878        90.5290 
 1623   0.0000       3.327233        90.5386 
 1624   0.0000       3.333844        90.7185 
 1625   0.0000       3.338304        90.8399 
 1626   0.0000       3.340079        90.8882 
 1627   0.0000       3.343596        90.9839 
 1628   0.0000       3.348159        91.1080 
 1629   0.0000       3.353601        91.2561 
 1630   0.0000       3.355384        91.3046 
 1631   0.0000       3.356326        91.3303 
 1632   0.0000       3.360253        91.4371 
 1633   0.0000       3.361217        91.4634 
 1634   0.0000       3.364636        91.5564 
 1635   0.0000       3.366976        91.6201 
 1636   0.0000       3.370489        91.7157 
 1637   0.0000       3.373751        91.8044 
 1638   0.0000       3.374916        91.8361 
 1639   0.0000       3.376422        91.8771 
 1640   0.0000       3.377475        91.9058 
 1641   0.0000       3.383420        92.0676 
 1642   0.0000       3.384999        92.1105 
 1643   0.0000       3.393245        92.3349 
 1644   0.0000       3.395606        92.3991 
 1645   0.0000       3.396925        92.4350 
 1646   0.0000       3.399177        92.4963 
 1647   0.0000       3.402089        92.5756 
 1648   0.0000       3.402782        92.5944 
 1649   0.0000       3.405383        92.6652 
 1650   0.0000       3.407314        92.7177 
 1651   0.0000       3.408967        92.7627 
 1652   0.0000       3.413589        92.8885 
 1653   0.0000       3.414211        92.9054 
 1654   0.0000       3.418955        93.0345 
 1655   0.0000       3.420234        93.0693 
 1656   0.0000       3.422320        93.1261 
 1657   0.0000       3.427301        93.2616 
 1658   0.0000       3.428925        93.3058 
 1659   0.0000       3.431624        93.3792 
 1660   0.0000       3.434958        93.4700 
 1661   0.0000       3.439603        93.5964 
 1662   0.0000       3.441652        93.6521 
 1663   0.0000       3.443934        93.7142 
 1664   0.0000       3.446934        93.7958 
 1665   0.0000       3.448907        93.8495 
 1666   0.0000       3.451978        93.9331 
 1667   0.0000       3.455693        94.0342 
 1668   0.0000       3.457502        94.0834 
 1669   0.0000       3.460482        94.1645 
 1670   0.0000       3.463406        94.2441 
 1671   0.0000       3.466147        94.3187 
 1672   0.0000       3.466554        94.3297 
 1673   0.0000       3.472628        94.4950 
 1674   0.0000       3.472852        94.5011 
 1675   0.0000       3.476224        94.5929 
 1676   0.0000       3.478928        94.6664 
 1677   0.0000       3.480680        94.7141 
 1678   0.0000       3.481837        94.7456 
 1679   0.0000       3.486424        94.8704 
 1680   0.0000       3.487840        94.9090 
 1681   0.0000       3.493949        95.0752 
 1682   0.0000       3.497236        95.1646 
 1683   0.0000       3.500732        95.2598 
 1684   0.0000       3.504464        95.3613 
 1685   0.0000       3.504885        95.3728 
 1686   0.0000       3.507373        95.4405 
 1687   0.0000       3.510925        95.5371 
 1688   0.0000       3.513450        95.6058 
 1689   0.0000       3.515501        95.6616 
 1690   0.0000       3.518350        95.7392 
 1691   0.0000       3.520341        95.7934 
 1692   0.0000       3.521621        95.8282 
 1693   0.0000       3.524046        95.8942 
 1694   0.0000       3.527045        95.9758 
 1695   0.0000       3.532670        96.1289 
 1696   0.0000       3.538006        96.2740 
 1697   0.0000       3.539474        96.3140 
 1698   0.0000       3.539781        96.3223 
 1699   0.0000       3.541227        96.3617 
 1700   0.0000       3.545462        96.4769 
 1701   0.0000       3.547737        96.5388 
 1702   0.0000       3.553998        96.7092 
 1703   0.0000       3.557495        96.8044 
 1704   0.0000       3.560587        96.8885 
 1705   0.0000       3.561390        96.9104 
 1706   0.0000       3.562915        96.9519 
 1707   0.0000       3.566656        97.0536 
 1708   0.0000       3.567059        97.0646 
 1709   0.0000       3.573035        97.2272 
 1710   0.0000       3.573246        97.2330 
 1711   0.0000       3.576007        97.3081 
 1712   0.0000       3.577684        97.3537 
 1713   0.0000       3.584073        97.5276 
 1714   0.0000       3.585712        97.5722 
 1715   0.0000       3.588114        97.6375 
 1716   0.0000       3.588663        97.6525 
 1717   0.0000       3.591831        97.7387 
 1718   0.0000       3.594050        97.7991 
 1719   0.0000       3.597561        97.8946 
 1720   0.0000       3.600538        97.9756 
 1721   0.0000       3.601699        98.0072 
 1722   0.0000       3.604846        98.0928 
 1723   0.0000       3.609317        98.2145 
 1724   0.0000       3.613491        98.3281 
 1725   0.0000       3.617489        98.4369 
 1726   0.0000       3.620250        98.5120 
 1727   0.0000       3.623708        98.6061 
 1728   0.0000       3.626020        98.6690 
 1729   0.0000       3.628377        98.7332 
 1730   0.0000       3.632380        98.8421 
 1731   0.0000       3.633691        98.8778 
 1732   0.0000       3.634789        98.9076 
 1733   0.0000       3.639432        99.0340 
 1734   0.0000       3.641472        99.0895 
 1735   0.0000       3.647621        99.2568 
 1736   0.0000       3.649788        99.3158 
 1737   0.0000       3.654461        99.4429 
 1738   0.0000       3.654830        99.4530 
 1739   0.0000       3.656073        99.4868 
 1740   0.0000       3.657394        99.5228 
 1741   0.0000       3.659977        99.5931 
 1742   0.0000       3.665499        99.7433 
 1743   0.0000       3.666936        99.7824 
 1744   0.0000       3.667770        99.8051 
 1745   0.0000       3.670553        99.8808 
 1746   0.0000       3.671715        99.9125 
 1747   0.0000       3.676505       100.0428 
 1748   0.0000       3.680017       100.1384 
 1749   0.0000       3.682688       100.2110 
 1750   0.0000       3.685314       100.2825 
 1751   0.0000       3.690244       100.4166 
 1752   0.0000       3.692343       100.4738 
 1753   0.0000       3.695132       100.5497 
 1754   0.0000       3.702767       100.7574 
 1755   0.0000       3.703835       100.7865 
 1756   0.0000       3.710487       100.9675 
 1757   0.0000       3.712310       101.0171 
 1758   0.0000       3.715545       101.1051 
 1759   0.0000       3.720415       101.2376 
 1760   0.0000       3.723463       101.3206 
 1761   0.0000       3.725608       101.3790 
 1762   0.0000       3.732409       101.5640 
 1763   0.0000       3.735419       101.6459 
 1764   0.0000       3.740224       101.7767 
 1765   0.0000       3.744481       101.8925 
 1766   0.0000       3.747245       101.9677 
 1767   0.0000       3.749677       102.0339 
 1768   0.0000       3.755960       102.2049 
 1769   0.0000       3.757376       102.2434 
 1770   0.0000       3.759408       102.2987 
 1771   0.0000       3.762589       102.3852 
 1772   0.0000       3.765396       102.4616 
 1773   0.0000       3.769708       102.5790 
 1774   0.0000       3.771950       102.6400 
 1775   0.0000       3.774700       102.7148 
 1776   0.0000       3.776723       102.7699 
 1777   0.0000       3.783360       102.9505 
 1778   0.0000       3.787043       103.0507 
 1779   0.0000       3.789183       103.1089 
 1780   0.0000       3.790358       103.1409 
 1781   0.0000       3.794908       103.2647 
 1782   0.0000       3.801457       103.4429 
 1783   0.0000       3.802285       103.4654 
 1784   0.0000       3.807407       103.6048 
 1785   0.0000       3.817111       103.8689 
 1786   0.0000       3.818123       103.8964 
 1787   0.0000       3.825008       104.0837 
 1788   0.0000       3.828225       104.1713 
 1789   0.0000       3.829793       104.2140 
 1790   0.0000       3.832486       104.2873 
 1791   0.0000       3.837419       104.4215 
 1792   0.0000       3.843584       104.5893 
 1793   0.0000       3.847497       104.6957 
 1794   0.0000       3.850408       104.7749 
 1795   0.0000       3.853529       104.8599 
 1796   0.0000       3.856865       104.9506 
 1797   0.0000       3.861164       105.0676 
 1798   0.0000       3.865799       105.1937 
 1799   0.0000       3.868097       105.2563 
 1800   0.0000       3.869677       105.2993 
 1801   0.0000       3.871825       105.3577 
 1802   0.0000       3.876103       105.4741 
 1803   0.0000       3.878178       105.5306 
 1804   0.0000       3.881817       105.6296 
 1805   0.0000       3.883751       105.6822 
 1806   0.0000       3.889474       105.8380 
 1807   0.0000       3.892495       105.9202 
 1808   0.0000       3.895498       106.0019 
 1809   0.0000       3.900728       106.1442 
 1810   0.0000       3.905782       106.2817 
 1811   0.0000       3.906337       106.2968 
 1812   0.0000       3.908739       106.3622 
 1813   0.0000       3.910758       106.4171 
 1814   0.0000       3.915463       106.5452 
 1815   0.0000       3.919385       106.6519 
 1816   0.0000       3.921657       106.7137 
 1817   0.0000       3.926985       106.8587 
 1818   0.0000       3.930169       106.9453 
 1819   0.0000       3.932643       107.0127 
 1820   0.0000       3.935213       107.0826 
 1821   0.0000       3.938027       107.1592 
 1822   0.0000       3.946537       107.3907 
 1823   0.0000       3.949285       107.4655 
 1824   0.0000       3.954131       107.5974 
 1825   0.0000       3.956496       107.6617 
 1826   0.0000       3.959312       107.7384 
 1827   0.0000       3.961916       107.8092 
 1828   0.0000       3.963193       107.8440 
 1829   0.0000       3.967088       107.9499 
 1830   0.0000       3.972594       108.0998 
 1831   0.0000       3.974857       108.1613 
 1832   0.0000       3.980287       108.3091 
 1833   0.0000       3.982304       108.3640 
 1834   0.0000       3.985003       108.4374 
 1835   0.0000       3.989779       108.5674 
 1836   0.0000       3.995142       108.7133 
 1837   0.0000       3.996709       108.7560 
 1838   0.0000       3.996977       108.7633 
 1839   0.0000       4.001547       108.8876 
 1840   0.0000       4.012313       109.1806 
 1841   0.0000       4.014080       109.2287 
 1842   0.0000       4.015097       109.2564 
 1843   0.0000       4.017208       109.3138 
 1844   0.0000       4.020750       109.4102 
 1845   0.0000       4.026305       109.5613 
 1846   0.0000       4.030144       109.6658 
 1847   0.0000       4.033736       109.7635 
 1848   0.0000       4.037653       109.8701 
 1849   0.0000       4.040243       109.9406 
 1850   0.0000       4.047412       110.1357 
 1851   0.0000       4.049934       110.2043 
 1852   0.0000       4.055144       110.3461 
 1853   0.0000       4.058124       110.4272 
 1854   0.0000       4.059661       110.4690 
 1855   0.0000       4.066337       110.6507 
 1856   0.0000       4.069909       110.7478 
 1857   0.0000       4.072089       110.8072 
 1858   0.0000       4.075469       110.8992 
 1859   0.0000       4.079692       111.0141 
 1860   0.0000       4.082886       111.1010 
 1861   0.0000       4.085507       111.1723 
 1862   0.0000       4.087216       111.2188 
 1863   0.0000       4.094685       111.4221 
 1864   0.0000       4.099387       111.5500 
 1865   0.0000       4.104275       111.6830 
 1866   0.0000       4.106466       111.7426 
 1867   0.0000       4.110681       111.8573 
 1868   0.0000       4.111665       111.8841 
 1869   0.0000       4.120201       112.1164 
 1870   0.0000       4.123374       112.2027 
 1871   0.0000       4.130429       112.3947 
 1872   0.0000       4.132136       112.4411 
 1873   0.0000       4.133341       112.4739 
 1874   0.0000       4.136341       112.5556 
 1875   0.0000       4.137037       112.5745 
 1876   0.0000       4.140384       112.6656 
 1877   0.0000       4.146414       112.8297 
 1878   0.0000       4.148774       112.8939 
 1879   0.0000       4.152193       112.9869 
 1880   0.0000       4.156773       113.1115 
 1881   0.0000       4.160935       113.2248 
 1882   0.0000       4.165704       113.3546 
 1883   0.0000       4.169272       113.4517 
 1884   0.0000       4.172858       113.5492 
 1885   0.0000       4.178005       113.6893 
 1886   0.0000       4.182962       113.8242 
 1887   0.0000       4.188978       113.9879 
 1888   0.0000       4.194371       114.1346 
 1889   0.0000       4.195614       114.1685 
 1890   0.0000       4.202221       114.3482 
 1891   0.0000       4.205280       114.4315 
 1892   0.0000       4.211557       114.6023 
 1893   0.0000       4.212785       114.6357 
 1894   0.0000       4.218587       114.7936 
 1895   0.0000       4.224379       114.9512 
 1896   0.0000       4.230107       115.1071 
 1897   0.0000       4.236607       115.2839 
 1898   0.0000       4.241672       115.4218 
 1899   0.0000       4.245149       115.5164 
 1900   0.0000       4.251031       115.6764 
 1901   0.0000       4.258877       115.8899 
 1902   0.0000       4.262328       115.9838 
 1903   0.0000       4.263696       116.0211 
 1904   0.0000       4.267533       116.1255 
 1905   0.0000       4.272731       116.2669 
 1906   0.0000       4.277149       116.3872 
 1907   0.0000       4.281917       116.5169 
 1908   0.0000       4.283639       116.5638 
 1909   0.0000       4.290397       116.7476 
 1910   0.0000       4.292621       116.8081 
 1911   0.0000       4.296672       116.9184 
 1912   0.0000       4.300195       117.0142 
 1913   0.0000       4.306116       117.1754 
 1914   0.0000       4.310924       117.3062 
 1915   0.0000       4.322156       117.6118 
 1916   0.0000       4.329642       117.8156 
 1917   0.0000       4.333755       117.9275 
 1918   0.0000       4.335867       117.9849 
 1919   0.0000       4.339705       118.0894 
 1920   0.0000       4.348782       118.3364 
 1921   0.0000       4.350140       118.3733 
 1922   0.0000       4.353523       118.4654 
 1923   0.0000       4.364125       118.7539 
 1924   0.0000       4.365681       118.7962 
 1925   0.0000       4.370315       118.9223 
 1926   0.0000       4.376267       119.0843 
 1927   0.0000       4.381608       119.2296 
 1928   0.0000       4.396258       119.6283 
 1929   0.0000       4.401534       119.7718 
 1930   0.0000       4.404676       119.8573 
 1931   0.0000       4.415286       120.1460 
 1932   0.0000       4.420453       120.2866 
 1933   0.0000       4.423997       120.3831 
 1934   0.0000       4.433535       120.6426 
 1935   0.0000       4.437925       120.7621 
 1936   0.0000       4.441048       120.8470 
 1937   0.0000       4.448597       121.0525 
 1938   0.0000       4.454873       121.2233 
 1939   0.0000       4.466361       121.5359 
 1940   0.0000       4.469105       121.6105 
 1941   0.0000       4.478921       121.8776 
 1942   0.0000       4.486448       122.0825 
 1943   0.0000       4.494803       122.3098 
 1944   0.0000       4.498185       122.4018 
 1945   0.0000       4.503904       122.5575 
 1946   0.0000       4.517224       122.9199 
 1947   0.0000       4.519918       122.9932 
 1948   0.0000       4.525945       123.1572 
 1949   0.0000       4.533364       123.3591 
 1950   0.0000       4.536675       123.4492 
 1951   0.0000       4.543989       123.6482 
 1952   0.0000       4.548386       123.7679 
 1953   0.0000       4.554806       123.9426 
 1954   0.0000       4.555912       123.9727 
 1955   0.0000       4.572770       124.4314 
 1956   0.0000       4.573980       124.4643 
 1957   0.0000       4.580094       124.6307 
 1958   0.0000       4.582392       124.6932 
 1959   0.0000       4.585235       124.7706 
 1960   0.0000       4.597293       125.0987 
 1961   0.0000       4.598623       125.1349 
 1962   0.0000       4.606128       125.3391 
 1963   0.0000       4.611132       125.4753 
 1964   0.0000       4.616654       125.6256 
 1965   0.0000       4.617390       125.6456 
 1966   0.0000       4.624572       125.8410 
 1967   0.0000       4.632421       126.0546 
 1968   0.0000       4.638318       126.2151 
 1969   0.0000       4.645645       126.4144 
 1970   0.0000       4.650912       126.5578 
 1971   0.0000       4.655373       126.6791 
 1972   0.0000       4.661560       126.8475 
 1973   0.0000       4.666033       126.9692 
 1974   0.0000       4.672936       127.1571 
 1975   0.0000       4.676586       127.2564 
 1976   0.0000       4.679727       127.3419 
 1977   0.0000       4.690094       127.6239 
 1978   0.0000       4.696551       127.7997 
 1979   0.0000       4.699691       127.8851 
 1980   0.0000       4.707555       128.0991 
 1981   0.0000       4.714484       128.2876 
 1982   0.0000       4.719319       128.4192 
 1983   0.0000       4.725777       128.5949 
 1984   0.0000       4.728073       128.6574 
 1985   0.0000       4.730210       128.7156 
 1986   0.0000       4.741159       129.0135 
 1987   0.0000       4.742971       129.0628 
 1988   0.0000       4.745544       129.1328 
 1989   0.0000       4.756681       129.4359 
 1990   0.0000       4.765693       129.6811 
 1991   0.0000       4.768544       129.7587 
 1992   0.0000       4.773694       129.8988 
 1993   0.0000       4.774889       129.9313 
 1994   0.0000       4.779816       130.0654 
 1995   0.0000       4.786003       130.2338 
 1996   0.0000       4.792999       130.4241 
 1997   0.0000       4.797973       130.5595 
 1998   0.0000       4.804927       130.7487 
 1999   0.0000       4.815036       131.0238 
 2000   0.0000       4.819911       131.1565 
 2001   0.0000       4.825441       131.3069 
 2002   0.0000       4.828267       131.3838 
 2003   0.0000       4.835503       131.5807 
 2004   0.0000       4.837339       131.6307 
 2005   0.0000       4.840976       131.7297 
 2006   0.0000       4.848818       131.9430 
 2007   0.0000       4.851734       132.0224 
 2008   0.0000       4.855218       132.1172 
 2009   0.0000       4.862134       132.3054 
 2010   0.0000       4.869351       132.5018 
 2011   0.0000       4.875399       132.6663 
 2012   0.0000       4.880566       132.8070 
 2013   0.0000       4.883826       132.8957 
 2014   0.0000       4.889984       133.0632 
 2015   0.0000       4.893216       133.1512 
 2016   0.0000       4.895839       133.2225 
 2017   0.0000       4.901540       133.3777 
 2018   0.0000       4.904326       133.4535 
 2019   0.0000       4.910968       133.6342 
 2020   0.0000       4.914863       133.7402 
 2021   0.0000       4.916151       133.7753 
 2022   0.0000       4.917763       133.8191 
 2023   0.0000       4.921393       133.9179 
 2024   0.0000       4.926493       134.0567 
 2025   0.0000       4.933855       134.2570 
 2026   0.0000       4.940747       134.4446 
 2027   0.0000       4.944619       134.5499 
 2028   0.0000       4.955227       134.8386 
 2029   0.0000       4.957551       134.9018 
 2030   0.0000       4.960084       134.9707 
 2031   0.0000       4.961895       135.0200 
 2032   0.0000       4.964476       135.0902 
 2033   0.0000       4.974200       135.3549 
 2034   0.0000       4.975661       135.3946 
 2035   0.0000       4.986170       135.6806 
 2036   0.0000       4.990460       135.7973 
 2037   0.0000       4.993836       135.8892 
 2038   0.0000       4.999398       136.0405 
 2039   0.0000       5.001988       136.1110 
 2040   0.0000       5.005808       136.2149 
 2041   0.0000       5.009014       136.3022 
 2042   0.0000       5.014540       136.4526 
 2043   0.0000       5.018048       136.5480 
 2044   0.0000       5.023656       136.7006 
 2045   0.0000       5.036292       137.0445 
 2046   0.0000       5.039468       137.1309 
 2047   0.0000       5.041604       137.1890 
 2048   0.0000       5.052491       137.4853 
 2049   0.0000       5.055737       137.5736 
 2050   0.0000       5.057085       137.6103 
 2051   0.0000       5.063617       137.7880 
 2052   0.0000       5.065117       137.8288 
 2053   0.0000       5.067529       137.8945 
 2054   0.0000       5.073580       138.0591 
 2055   0.0000       5.077770       138.1731 
 2056   0.0000       5.080415       138.2451 
 2057   0.0000       5.084419       138.3541 
 2058   0.0000       5.090657       138.5238 
 2059   0.0000       5.094318       138.6234 
 2060   0.0000       5.096062       138.6709 
 2061   0.0000       5.102912       138.8573 
 2062   0.0000       5.105954       138.9401 
 2063   0.0000       5.108805       139.0176 
 2064   0.0000       5.110581       139.0660 
 2065   0.0000       5.117923       139.2658 
 2066   0.0000       5.122916       139.4016 
 2067   0.0000       5.128260       139.5471 
 2068   0.0000       5.131339       139.6308 
 2069   0.0000       5.134283       139.7109 
 2070   0.0000       5.137736       139.8049 
 2071   0.0000       5.140989       139.8934 
 2072   0.0000       5.145820       140.0249 
 2073   0.0000       5.149144       140.1153 
 2074   0.0000       5.151966       140.1921 
 2075   0.0000       5.156642       140.3194 
 2076   0.0000       5.160033       140.4116 
 2077   0.0000       5.162027       140.4659 
 2078   0.0000       5.165607       140.5633 
 2079   0.0000       5.169520       140.6698 
 2080   0.0000       5.172622       140.7542 
 2081   0.0000       5.174113       140.7948 
 2082   0.0000       5.178133       140.9042 
 2083   0.0000       5.184088       141.0662 
 2084   0.0000       5.185047       141.0923 
 2085   0.0000       5.188200       141.1781 
 2086   0.0000       5.193421       141.3202 
 2087   0.0000       5.197036       141.4185 
 2088   0.0000       5.198886       141.4689 
 2089   0.0000       5.202167       141.5582 
 2090   0.0000       5.208918       141.7419 
 2091   0.0000       5.214432       141.8919 
 2092   0.0000       5.216347       141.9440 
 2093   0.0000       5.220914       142.0683 
 2094   0.0000       5.224366       142.1622 
 2095   0.0000       5.225375       142.1897 
 2096   0.0000       5.239094       142.5630 
 2097   0.0000       5.240992       142.6146 
 2098   0.0000       5.242926       142.6673 
 2099   0.0000       5.246099       142.7536 
 2100   0.0000       5.247796       142.7998 
 2101   0.0000       5.254920       142.9937 
 2102   0.0000       5.258886       143.1016 
 2103   0.0000       5.265207       143.2736 
 2104   0.0000       5.269345       143.3862 
 2105   0.0000       5.271160       143.4356 
 2106   0.0000       5.271708       143.4505 
 2107   0.0000       5.277649       143.6121 
 2108   0.0000       5.280782       143.6974 
 2109   0.0000       5.285342       143.8215 
 2110   0.0000       5.286022       143.8400 
 2111   0.0000       5.290797       143.9699 
 2112   0.0000       5.295703       144.1034 
 2113   0.0000       5.297432       144.1504 
 2114   0.0000       5.299067       144.1950 
 2115   0.0000       5.302080       144.2769 
 2116   0.0000       5.307935       144.4363 
 2117   0.0000       5.311635       144.5369 
 2118   0.0000       5.318854       144.7334 
 2119   0.0000       5.324690       144.8922 
 2120   0.0000       5.330202       145.0422 
 2121   0.0000       5.333141       145.1221 
 2122   0.0000       5.338854       145.2776 
 2123   0.0000       5.345001       145.4449 
 2124   0.0000       5.346893       145.4964 
 2125   0.0000       5.353815       145.6847 
 2126   0.0000       5.356043       145.7453 
 2127   0.0000       5.360495       145.8665 
 2128   0.0000       5.367758       146.0641 
 2129   0.0000       5.370796       146.1468 
 2130   0.0000       5.372721       146.1992 
 2131   0.0000       5.377915       146.3405 
 2132   0.0000       5.384201       146.5115 
 2133   0.0000       5.388968       146.6413 
 2134   0.0000       5.390893       146.6937 
 2135   0.0000       5.394142       146.7821 
 2136   0.0000       5.402346       147.0053 
 2137   0.0000       5.408795       147.1808 
 2138   0.0000       5.412668       147.2862 
 2139   0.0000       5.415254       147.3566 
 2140   0.0000       5.416149       147.3809 
 2141   0.0000       5.417802       147.4259 
 2142   0.0000       5.421498       147.5265 
 2143   0.0000       5.431101       147.7878 
 2144   0.0000       5.433650       147.8571 
 2145   0.0000       5.436255       147.9280 
 2146   0.0000       5.439660       148.0207 
 2147   0.0000       5.444963       148.1650 
 2148   0.0000       5.448158       148.2519 
 2149   0.0000       5.450489       148.3153 
 2150   0.0000       5.459287       148.5548 
 2151   0.0000       5.462643       148.6461 
 2152   0.0000       5.464126       148.6864 
 2153   0.0000       5.468233       148.7982 
 2154   0.0000       5.472897       148.9251 
 2155   0.0000       5.476866       149.0331 
 2156   0.0000       5.479224       149.0973 
 2157   0.0000       5.481424       149.1571 
 2158   0.0000       5.485925       149.2796 
 2159   0.0000       5.490951       149.4164 
 2160   0.0000       5.492318       149.4536 
 2161   0.0000       5.494982       149.5261 
 2162   0.0000       5.499696       149.6543 
 2163   0.0000       5.504580       149.7872 
 2164   0.0000       5.508026       149.8810 
 2165   0.0000       5.509079       149.9097 
 2166   0.0000       5.513624       150.0333 
 2167   0.0000       5.519136       150.1833 
 2168   0.0000       5.521538       150.2487 
 2169   0.0000       5.522343       150.2706 
 2170   0.0000       5.523321       150.2972 
 2171   0.0000       5.527774       150.4184 
 2172   0.0000       5.528848       150.4476 
 2173   0.0000       5.532750       150.5538 
 2174   0.0000       5.536136       150.6459 
 2175   0.0000       5.540182       150.7560 
 2176   0.0000       5.544373       150.8701 
 2177   0.0000       5.547294       150.9495 
 2178   0.0000       5.549152       151.0001 
 2179   0.0000       5.555580       151.1750 
 2180   0.0000       5.558728       151.2607 
 2181   0.0000       5.561423       151.3340 
 2182   0.0000       5.567192       151.4910 
 2183   0.0000       5.568759       151.5336 
 2184   0.0000       5.570944       151.5931 
 2185   0.0000       5.577604       151.7743 
 2186   0.0000       5.581481       151.8798 
 2187   0.0000       5.585062       151.9773 
 2188   0.0000       5.587656       152.0478 
 2189   0.0000       5.590154       152.1158 
 2190   0.0000       5.592312       152.1745 
 2191   0.0000       5.592880       152.1900 
 2192   0.0000       5.599802       152.3783 
 2193   0.0000       5.601869       152.4346 
 2194   0.0000       5.605237       152.5263 
 2195   0.0000       5.606829       152.5696 
 2196   0.0000       5.611274       152.6905 
 2197   0.0000       5.617634       152.8636 
 2198   0.0000       5.619569       152.9163 
 2199   0.0000       5.623258       153.0166 
 2200   0.0000       5.623920       153.0346 
 2201   0.0000       5.629937       153.1984 
 2202   0.0000       5.635004       153.3363 
 2203   0.0000       5.639418       153.4564 
 2204   0.0000       5.640934       153.4976 
 2205   0.0000       5.642961       153.5528 
 2206   0.0000       5.645069       153.6101 
 2207   0.0000       5.653123       153.8293 
 2208   0.0000       5.658214       153.9678 
 2209   0.0000       5.661281       154.0513 
 2210   0.0000       5.665206       154.1581 
 2211   0.0000       5.668261       154.2412 
 2212   0.0000       5.669137       154.2651 
 2213   0.0000       5.674728       154.4172 
 2214   0.0000       5.678037       154.5072 
 2215   0.0000       5.684216       154.6754 
 2216   0.0000       5.687029       154.7519 
 2217   0.0000       5.689666       154.8237 
 2218   0.0000       5.694711       154.9610 
 2219   0.0000       5.700459       155.1174 
 2220   0.0000       5.702309       155.1677 
 2221   0.0000       5.705890       155.2652 
 2222   0.0000       5.709389       155.3604 
 2223   0.0000       5.711797       155.4259 
 2224   0.0000       5.714709       155.5051 
 2225   0.0000       5.718764       155.6155 
 2226   0.0000       5.722983       155.7303 
 2227   0.0000       5.726435       155.8242 
 2228   0.0000       5.729760       155.9147 
 2229   0.0000       5.731439       155.9604 
 2230   0.0000       5.736112       156.0876 
 2231   0.0000       5.738657       156.1568 
 2232   0.0000       5.741268       156.2278 
 2233   0.0000       5.746157       156.3609 
 2234   0.0000       5.749476       156.4512 
 2235   0.0000       5.750086       156.4678 
 2236   0.0000       5.755184       156.6065 
 2237   0.0000       5.758793       156.7047 
 2238   0.0000       5.764642       156.8639 
 2239   0.0000       5.766562       156.9161 
 2240   0.0000       5.769334       156.9916 
 2241   0.0000       5.773938       157.1168 
 2242   0.0000       5.777046       157.2014 
 2243   0.0000       5.779328       157.2635 
 2244   0.0000       5.783858       157.3868 
 2245   0.0000       5.784968       157.4170 
 2246   0.0000       5.787534       157.4868 
 2247   0.0000       5.790567       157.5693 
 2248   0.0000       5.795390       157.7006 
 2249   0.0000       5.797699       157.7634 
 2250   0.0000       5.799867       157.8224 
 2251   0.0000       5.803622       157.9246 
 2252   0.0000       5.808654       158.0615 
 2253   0.0000       5.811046       158.1266 
 2254   0.0000       5.814114       158.2101 
 2255   0.0000       5.816177       158.2662 
 2256   0.0000       5.821566       158.4129 
 2257   0.0000       5.822789       158.4462 
 2258   0.0000       5.827137       158.5645 
 2259   0.0000       5.829839       158.6380 
 2260   0.0000       5.831940       158.6952 
 2261   0.0000       5.836297       158.8137 
 2262   0.0000       5.840147       158.9185 
 2263   0.0000       5.841822       158.9640 
 2264   0.0000       5.844095       159.0259 
 2265   0.0000       5.848845       159.1552 
 2266   0.0000       5.852748       159.2614 
 2267   0.0000       5.853380       159.2786 
 2268   0.0000       5.855770       159.3436 
 2269   0.0000       5.858720       159.4239 
 2270   0.0000       5.862620       159.5300 
 2271   0.0000       5.862906       159.5378 
 2272   0.0000       5.865781       159.6160 
 2273   0.0000       5.867919       159.6742 
 2274   0.0000       5.870491       159.7442 
 2275   0.0000       5.871562       159.7733 
 2276   0.0000       5.874119       159.8429 
 2277   0.0000       5.877336       159.9305 
 2278   0.0000       5.878006       159.9487 
 2279   0.0000       5.881381       160.0405 
 2280   0.0000       5.886155       160.1704 
 2281   0.0000       5.887661       160.2114 
 2282   0.0000       5.892539       160.3441 
 2283   0.0000       5.893207       160.3623 
 2284   0.0000       5.895570       160.4266 
 2285   0.0000       5.897948       160.4913 
 2286   0.0000       5.903108       160.6317 
 2287   0.0000       5.905339       160.6925 
 2288   0.0000       5.905893       160.7075 
 2289   0.0000       5.906155       160.7147 
 2290   0.0000       5.912275       160.8812 
 2291   0.0000       5.915986       160.9822 
 2292   0.0000       5.917543       161.0245 
 2293   0.0000       5.920121       161.0947 
 2294   0.0000       5.920701       161.1105 
 2295   0.0000       5.923747       161.1934 
 2296   0.0000       5.925847       161.2505 
 2297   0.0000       5.928414       161.3203 
 2298   0.0000       5.934497       161.4859 
 2299   0.0000       5.935001       161.4996 
 2300   0.0000       5.939626       161.6254 
 2301   0.0000       5.941108       161.6658 
 2302   0.0000       5.941501       161.6765 
 2303   0.0000       5.945343       161.7810 
 2304   0.0000       5.947342       161.8354 
 2305   0.0000       5.950528       161.9221 
 2306   0.0000       5.955295       162.0518 
 2307   0.0000       5.956023       162.0716 
 2308   0.0000       5.959224       162.1587 
 2309   0.0000       5.961334       162.2162 
 2310   0.0000       5.964317       162.2973 
 2311   0.0000       5.968327       162.4064 
 2312   0.0000       5.969064       162.4265 
 2313   0.0000       5.973686       162.5523 
 2314   0.0000       5.976128       162.6187 
 2315   0.0000       5.976650       162.6329 
 2316   0.0000       5.979818       162.7191 
 2317   0.0000       5.981696       162.7702 
 2318   0.0000       5.984674       162.8513 
 2319   0.0000       5.984843       162.8559 
 2320   0.0000       5.988928       162.9670 
 2321   0.0000       5.990566       163.0116 
 2322   0.0000       5.994711       163.1244 
 2323   0.0000       5.997602       163.2030 
 2324   0.0000       6.000325       163.2771 
 2325   0.0000       6.002965       163.3490 
 2326   0.0000       6.004098       163.3798 
 2327   0.0000       6.006604       163.4480 
 2328   0.0000       6.009058       163.5148 
 2329   0.0000       6.010898       163.5648 
 2330   0.0000       6.012760       163.6155 
 2331   0.0000       6.014990       163.6762 
 2332   0.0000       6.015587       163.6924 
 2333   0.0000       6.018669       163.7763 
 2334   0.0000       6.023502       163.9078 
 2335   0.0000       6.024476       163.9343 
 2336   0.0000       6.029847       164.0805 
 2337   0.0000       6.030954       164.1106 
 2338   0.0000       6.031538       164.1265 
 2339   0.0000       6.032402       164.1500 
 2340   0.0000       6.034055       164.1950 
 2341   0.0000       6.036033       164.2488 
 2342   0.0000       6.037274       164.2826 
 2343   0.0000       6.043069       164.4403 
 2344   0.0000       6.047275       164.5547 
 2345   0.0000       6.049525       164.6160 
 2346   0.0000       6.050333       164.6379 
 2347   0.0000       6.053026       164.7112 
 2348   0.0000       6.057932       164.8447 
 2349   0.0000       6.059864       164.8973 
 2350   0.0000       6.060923       164.9261 
 2351   0.0000       6.063061       164.9843 
 2352   0.0000       6.065906       165.0617 
 2353   0.0000       6.068266       165.1259 
 2354   0.0000       6.068565       165.1341 
 2355   0.0000       6.070004       165.1732 
 2356   0.0000       6.075442       165.3212 
 2357   0.0000       6.078375       165.4010 
 2358   0.0000       6.079937       165.4435 
 2359   0.0000       6.082392       165.5103 
 2360   0.0000       6.083320       165.5356 
 2361   0.0000       6.083941       165.5525 
 2362   0.0000       6.088924       165.6880 
 2363   0.0000       6.091506       165.7583 
 2364   0.0000       6.096092       165.8831 
 2365   0.0000       6.098027       165.9358 
 2366   0.0000       6.099931       165.9876 
 2367   0.0000       6.102252       166.0507 
 2368   0.0000       6.104580       166.1141 
 2369   0.0000       6.108576       166.2228 
 2370   0.0000       6.110955       166.2875 
 2371   0.0000       6.113147       166.3472 
 2372   0.0000       6.115054       166.3991 
 2373   0.0000       6.116106       166.4277 
 2374   0.0000       6.120334       166.5427 
 2375   0.0000       6.121644       166.5784 
 2376   0.0000       6.125490       166.6831 
 2377   0.0000       6.129487       166.7918 
 2378   0.0000       6.131062       166.8347 
 2379   0.0000       6.132081       166.8624 
 2380   0.0000       6.133239       166.8939 
 2381   0.0000       6.133293       166.8954 
 2382   0.0000       6.137087       166.9986 
 2383   0.0000       6.141013       167.1055 
 2384   0.0000       6.141476       167.1181 
 2385   0.0000       6.144504       167.2004 
 2386   0.0000       6.148884       167.3196 
 2387   0.0000       6.149635       167.3401 
 2388   0.0000       6.151873       167.4010 
 2389   0.0000       6.155151       167.4902 
 2390   0.0000       6.157926       167.5657 
 2391   0.0000       6.158949       167.5935 
 2392   0.0000       6.160094       167.6247 
 2393   0.0000       6.162522       167.6907 
 2394   0.0000       6.164269       167.7383 
 2395   0.0000       6.167498       167.8261 
 2396   0.0000       6.171197       167.9268 
 2397   0.0000       6.174467       168.0158 
 2398   0.0000       6.175258       168.0373 
 2399   0.0000       6.177969       168.1111 
 2400   0.0000       6.180365       168.1763 
 2401   0.0000       6.181599       168.2098 
 2402   0.0000       6.183767       168.2689 
 2403   0.0000       6.185182       168.3074 
 2404   0.0000       6.187843       168.3798 
 2405   0.0000       6.189060       168.4129 
 2406   0.0000       6.191333       168.4747 
 2407   0.0000       6.194695       168.5662 
 2408   0.0000       6.196046       168.6030 
 2409   0.0000       6.197886       168.6531 
 2410   0.0000       6.202488       168.7783 
 2411   0.0000       6.203007       168.7924 
 2412   0.0000       6.204784       168.8407 
 2413   0.0000       6.207803       168.9229 
 2414   0.0000       6.212007       169.0373 
 2415   0.0000       6.213728       169.0841 
 2416   0.0000       6.216282       169.1536 
 2417   0.0000       6.219033       169.2285 
 2418   0.0000       6.220723       169.2745 
 2419   0.0000       6.221944       169.3077 
 2420   0.0000       6.228879       169.4964 
 2421   0.0000       6.231082       169.5564 
 2422   0.0000       6.234704       169.6549 
 2423   0.0000       6.235357       169.6727 
 2424   0.0000       6.237694       169.7363 
 2425   0.0000       6.239495       169.7853 
 2426   0.0000       6.241167       169.8308 
 2427   0.0000       6.244336       169.9170 
 2428   0.0000       6.247969       170.0159 
 2429   0.0000       6.248428       170.0284 
 2430   0.0000       6.249365       170.0539 
 2431   0.0000       6.252631       170.1427 
 2432   0.0000       6.253426       170.1644 
 2433   0.0000       6.255685       170.2258 
 2434   0.0000       6.256569       170.2499 
 2435   0.0000       6.258187       170.2939 
 2436   0.0000       6.260669       170.3615 
 2437   0.0000       6.263537       170.4395 
 2438   0.0000       6.267176       170.5385 
 2439   0.0000       6.269223       170.5942 
 2440   0.0000       6.269885       170.6123 
 2441   0.0000       6.274719       170.7438 
 2442   0.0000       6.277787       170.8273 
 2443   0.0000       6.280779       170.9087 
 2444   0.0000       6.281290       170.9226 
 2445   0.0000       6.284745       171.0166 
 2446   0.0000       6.287794       171.0996 
 2447   0.0000       6.289214       171.1382 
 2448   0.0000       6.290848       171.1827 
 2449   0.0000       6.292508       171.2279 
 2450   0.0000       6.295293       171.3036 
 2451   0.0000       6.297353       171.3597 
 2452   0.0000       6.299219       171.4105 
 2453   0.0000       6.300156       171.4360 
 2454   0.0000       6.302264       171.4933 
 2455   0.0000       6.304898       171.5650 
 2456   0.0000       6.307824       171.6446 
 2457   0.0000       6.311757       171.7516 
 2458   0.0000       6.312844       171.7812 
 2459   0.0000       6.315188       171.8450 
 2460   0.0000       6.316745       171.8874 
 2461   0.0000       6.319894       171.9731 
 2462   0.0000       6.321275       172.0106 
 2463   0.0000       6.324793       172.1064 
 2464   0.0000       6.328126       172.1971 
 2465   0.0000       6.330284       172.2558 
 2466   0.0000       6.332098       172.3051 
 2467   0.0000       6.336317       172.4199 
 2468   0.0000       6.338515       172.4798 
 2469   0.0000       6.339140       172.4968 
 2470   0.0000       6.340121       172.5235 
 2471   0.0000       6.343037       172.6028 
 2472   0.0000       6.344787       172.6504 
 2473   0.0000       6.347319       172.7193 
 2474   0.0000       6.350248       172.7990 
 2475   0.0000       6.352437       172.8586 
 2476   0.0000       6.354812       172.9232 
 2477   0.0000       6.356477       172.9685 
 2478   0.0000       6.358264       173.0172 
 2479   0.0000       6.361513       173.1056 
 2480   0.0000       6.364712       173.1926 
 2481   0.0000       6.366183       173.2326 
 2482   0.0000       6.368486       173.2953 
 2483   0.0000       6.371576       173.3794 
 2484   0.0000       6.372983       173.4177 
 2485   0.0000       6.373663       173.4362 
 2486   0.0000       6.380931       173.6340 
 2487   0.0000       6.381711       173.6552 
 2488   0.0000       6.382680       173.6816 
 2489   0.0000       6.385961       173.7708 
 2490   0.0000       6.387311       173.8076 
 2491   0.0000       6.390024       173.8814 
 2492   0.0000       6.391401       173.9189 
 2493   0.0000       6.391821       173.9303 
 2494   0.0000       6.393524       173.9766 
 2495   0.0000       6.396101       174.0467 
 2496   0.0000       6.401761       174.2008 
 2497   0.0000       6.406772       174.3371 
 2498   0.0000       6.408640       174.3880 
 2499   0.0000       6.414154       174.5380 
 2500   0.0000       6.414503       174.5475 
 2501   0.0000       6.417130       174.6190 
 2502   0.0000       6.420004       174.6972 
 2503   0.0000       6.421389       174.7349 
 2504   0.0000       6.422645       174.7691 
 2505   0.0000       6.425978       174.8598 
 2506   0.0000       6.427828       174.9101 
 2507   0.0000       6.434603       175.0944 
 2508   0.0000       6.437252       175.1665 
 2509   0.0000       6.438824       175.2093 
 2510   0.0000       6.441287       175.2763 
 2511   0.0000       6.444155       175.3544 
 2512   0.0000       6.445535       175.3919 
 2513   0.0000       6.445870       175.4010 
 2514   0.0000       6.448458       175.4715 
 2515   0.0000       6.453153       175.5992 
 2516   0.0000       6.455290       175.6574 
 2517   0.0000       6.459069       175.7602 
 2518   0.0000       6.459465       175.7710 
 2519   0.0000       6.461210       175.8185 
 2520   0.0000       6.463591       175.8833 
 2521   0.0000       6.466668       175.9670 
 2522   0.0000       6.470828       176.0802 
 2523   0.0000       6.473559       176.1545 
 2524   0.0000       6.474795       176.1881 
 2525   0.0000       6.476424       176.2325 
 2526   0.0000       6.480253       176.3367 
 2527   0.0000       6.482053       176.3856 
 2528   0.0000       6.482790       176.4057 
 2529   0.0000       6.486978       176.5196 
 2530   0.0000       6.488542       176.5622 
 2531   0.0000       6.490249       176.6087 
 2532   0.0000       6.495513       176.7519 
 2533   0.0000       6.495872       176.7617 
 2534   0.0000       6.498380       176.8299 
 2535   0.0000       6.502566       176.9438 
 2536   0.0000       6.505274       177.0175 
 2537   0.0000       6.508631       177.1089 
 2538   0.0000       6.510119       177.1493 
 2539   0.0000       6.516709       177.3287 
 2540   0.0000       6.519654       177.4088 
 2541   0.0000       6.521730       177.4653 
 2542   0.0000       6.523696       177.5188 
 2543   0.0000       6.525338       177.5635 
 2544   0.0000       6.529498       177.6767 
 2545   0.0000       6.533585       177.7879 
 2546   0.0000       6.536491       177.8670 
 2547   0.0000       6.538295       177.9160 
 2548   0.0000       6.540260       177.9695 
 2549   0.0000       6.542212       178.0226 
 2550   0.0000       6.543289       178.0519 
 2551   0.0000       6.547564       178.1683 
 2552   0.0000       6.552136       178.2927 
 2553   0.0000       6.553494       178.3296 
 2554   0.0000       6.554892       178.3677 
 2555   0.0000       6.557869       178.4487 
 2556   0.0000       6.560440       178.5186 
 2557   0.0000       6.561302       178.5421 
 2558   0.0000       6.565907       178.6674 
 2559   0.0000       6.567419       178.7085 
 2560   0.0000       6.571275       178.8135 
 2561   0.0000       6.572969       178.8596 
 2562   0.0000       6.576891       178.9663 
 2563   0.0000       6.578962       179.0226 
 2564   0.0000       6.581615       179.0948 
 2565   0.0000       6.584292       179.1677 
 2566   0.0000       6.587162       179.2458 
 2567   0.0000       6.588726       179.2884 
 2568   0.0000       6.589287       179.3036 
 2569   0.0000       6.592483       179.3906 
 2570   0.0000       6.593588       179.4207 
 2571   0.0000       6.596110       179.4893 
 2572   0.0000       6.599448       179.5801 
 2573   0.0000       6.600606       179.6116 
 2574   0.0000       6.603245       179.6834 
 2575   0.0000       6.604457       179.7164 
 2576   0.0000       6.606626       179.7754 
 2577   0.0000       6.608219       179.8188 
 2578   0.0000       6.614466       179.9888 
 2579   0.0000       6.618513       180.0989 
 2580   0.0000       6.618934       180.1103 
 2581   0.0000       6.622128       180.1973 
 2582   0.0000       6.623520       180.2351 
 2583   0.0000       6.627411       180.3410 
 2584   0.0000       6.628846       180.3801 
 2585   0.0000       6.632400       180.4768 
 2586   0.0000       6.634975       180.5469 
 2587   0.0000       6.635924       180.5727 
 2588   0.0000       6.638532       180.6436 
 2589   0.0000       6.642682       180.7566 
 2590   0.0000       6.643453       180.7776 
 2591   0.0000       6.648589       180.9173 
 2592   0.0000       6.650330       180.9647 
 2593   0.0000       6.651067       180.9847 
 2594   0.0000       6.654444       181.0766 
 2595   0.0000       6.654707       181.0838 
 2596   0.0000       6.656753       181.1395 
 2597   0.0000       6.662101       181.2850 
 2598   0.0000       6.664678       181.3551 
 2599   0.0000       6.667455       181.4307 
 2600   0.0000       6.670581       181.5157 
 2601   0.0000       6.671728       181.5470 
 2602   0.0000       6.673176       181.5863 
 2603   0.0000       6.675822       181.6584 
 2604   0.0000       6.679078       181.7469 
 2605   0.0000       6.680911       181.7968 
 2606   0.0000       6.681180       181.8042 
 2607   0.0000       6.686185       181.9403 
 2608   0.0000       6.689754       182.0375 
 2609   0.0000       6.690946       182.0699 
 2610   0.0000       6.694452       182.1653 
 2611   0.0000       6.697059       182.2362 
 2612   0.0000       6.699736       182.3091 
 2613   0.0000       6.700048       182.3176 
 2614   0.0000       6.703454       182.4102 
 2615   0.0000       6.707372       182.5169 
 2616   0.0000       6.709350       182.5707 
 2617   0.0000       6.710778       182.6096 
 2618   0.0000       6.711701       182.6347 
 2619   0.0000       6.716539       182.7663 
 2620   0.0000       6.721231       182.8940 
 2621   0.0000       6.723495       182.9556 
 2622   0.0000       6.727447       183.0631 
 2623   0.0000       6.728024       183.0789 
 2624   0.0000       6.729864       183.1289 
 2625   0.0000       6.731789       183.1813 
 2626   0.0000       6.734541       183.2562 
 2627   0.0000       6.737967       183.3494 
 2628   0.0000       6.744536       183.5282 
 2629   0.0000       6.744982       183.5403 
 2630   0.0000       6.746460       183.5805 
 2631   0.0000       6.752042       183.7324 
 2632   0.0000       6.753653       183.7762 
 2633   0.0000       6.755293       183.8209 
 2634   0.0000       6.759282       183.9294 
 2635   0.0000       6.761532       183.9906 
 2636   0.0000       6.762086       184.0057 
 2637   0.0000       6.764673       184.0761 
 2638   0.0000       6.764864       184.0813 
 2639   0.0000       6.768592       184.1828 
 2640   0.0000       6.771453       184.2606 
 2641   0.0000       6.776372       184.3945 
 2642   0.0000       6.777889       184.4357 
 2643   0.0000       6.781664       184.5385 
 2644   0.0000       6.784705       184.6212 
 2645   0.0000       6.786886       184.6806 
 2646   0.0000       6.789938       184.7636 
 2647   0.0000       6.793975       184.8735 
 2648   0.0000       6.797614       184.9725 
 2649   0.0000       6.804382       185.1566 
 2650   0.0000       6.807371       185.2380 
 2651   0.0000       6.810077       185.3116 
 2652   0.0000       6.813624       185.4081 
 2653   0.0000       6.817110       185.5030 
 2654   0.0000       6.820618       185.5985 
 2655   0.0000       6.823273       185.6707 
 2656   0.0000       6.823444       185.6753 
 2657   0.0000       6.826681       185.7634 
 2658   0.0000       6.830261       185.8609 
 2659   0.0000       6.836586       186.0330 
 2660   0.0000       6.841180       186.1580 
 2661   0.0000       6.845683       186.2805 
 2662   0.0000       6.849331       186.3798 
 2663   0.0000       6.850070       186.3999 
 2664   0.0000       6.860104       186.6729 
 2665   0.0000       6.862439       186.7365 
 2666   0.0000       6.865869       186.8298 
 2667   0.0000       6.873161       187.0282 
 2668   0.0000       6.878110       187.1629 
 2669   0.0000       6.879290       187.1950 
 2670   0.0000       6.884207       187.3288 
 2671   0.0000       6.886247       187.3843 
 2672   0.0000       6.891950       187.5395 
 2673   0.0000       6.894150       187.5994 
 2674   0.0000       6.895446       187.6346 
 2675   0.0000       6.897766       187.6977 
 2676   0.0000       6.901873       187.8095 
 2677   0.0000       6.903266       187.8474 
 2678   0.0000       6.908829       187.9988 
 2679   0.0000       6.911417       188.0692 
 2680   0.0000       6.917094       188.2237 
 2681   0.0000       6.920776       188.3239 
 2682   0.0000       6.926511       188.4799 
 2683   0.0000       6.927653       188.5110 
 2684   0.0000       6.932681       188.6478 
 2685   0.0000       6.936123       188.7415 
 2686   0.0000       6.938878       188.8165 
 2687   0.0000       6.942563       188.9168 
 2688   0.0000       6.944930       188.9812 
 2689   0.0000       6.948154       189.0689 
 2690   0.0000       6.951402       189.1573 
 2691   0.0000       6.952972       189.2000 
 2692   0.0000       6.957657       189.3275 
 2693   0.0000       6.960324       189.4000 
 2694   0.0000       6.964427       189.5117 
 2695   0.0000       6.968597       189.6252 
 2696   0.0000       6.974482       189.7853 
 2697   0.0000       6.975529       189.8138 
 2698   0.0000       6.978574       189.8967 
 2699   0.0000       6.979391       189.9189 
 2700   0.0000       6.980989       189.9624 
 2701   0.0000       6.984729       190.0641 
 2702   0.0000       6.992553       190.2770 
 2703   0.0000       6.994688       190.3351 
 2704   0.0000       6.996754       190.3914 
 2705   0.0000       7.002665       190.5522 
 2706   0.0000       7.004752       190.6090 
 2707   0.0000       7.011104       190.7818 
 2708   0.0000       7.014404       190.8716 
 2709   0.0000       7.018155       190.9737 
 2710   0.0000       7.021429       191.0628 
 2711   0.0000       7.023420       191.1170 
 2712   0.0000       7.030248       191.3028 
 2713   0.0000       7.031929       191.3485 
 2714   0.0000       7.037379       191.4968 
 2715   0.0000       7.039840       191.5638 
 2716   0.0000       7.043523       191.6640 
 2717   0.0000       7.046432       191.7432 
 2718   0.0000       7.050218       191.8462 
 2719   0.0000       7.052883       191.9187 
 2720   0.0000       7.054777       191.9702 
 2721   0.0000       7.058629       192.0751 
 2722   0.0000       7.064982       192.2479 
 2723   0.0000       7.068396       192.3408 
 2724   0.0000       7.069620       192.3741 
 2725   0.0000       7.072173       192.4436 
 2726   0.0000       7.075110       192.5235 
 2727   0.0000       7.077960       192.6011 
 2728   0.0000       7.080234       192.6630 
 2729   0.0000       7.083718       192.7578 
 2730   0.0000       7.090117       192.9319 
 2731   0.0000       7.092193       192.9884 
 2732   0.0000       7.097381       193.1296 
 2733   0.0000       7.103108       193.2854 
 2734   0.0000       7.103729       193.3023 
 2735   0.0000       7.111187       193.5052 
 2736   0.0000       7.115926       193.6342 
 2737   0.0000       7.116191       193.6414 
 2738   0.0000       7.119119       193.7211 
 2739   0.0000       7.123978       193.8533 
 2740   0.0000       7.125134       193.8847 
 2741   0.0000       7.126234       193.9147 
 2742   0.0000       7.132485       194.0848 
 2743   0.0000       7.134338       194.1352 
 2744   0.0000       7.139607       194.2786 
 2745   0.0000       7.146321       194.4613 
 2746   0.0000       7.150459       194.5739 
 2747   0.0000       7.154368       194.6802 
 2748   0.0000       7.156297       194.7327 
 2749   0.0000       7.164010       194.9426 
 2750   0.0000       7.164180       194.9473 
 2751   0.0000       7.165711       194.9889 
 2752   0.0000       7.171329       195.1418 
 2753   0.0000       7.173275       195.1947 
 2754   0.0000       7.175726       195.2614 
 2755   0.0000       7.182289       195.4400 
 2756   0.0000       7.185070       195.5157 
 2757   0.0000       7.185582       195.5296 
 2758   0.0000       7.189093       195.6252 
 2759   0.0000       7.194489       195.7720 
 2760   0.0000       7.197618       195.8571 
 2761   0.0000       7.198040       195.8686 
 2762   0.0000       7.202830       195.9990 
 2763   0.0000       7.205883       196.0820 
 2764   0.0000       7.208085       196.1420 
 2765   0.0000       7.213384       196.2862 
 2766   0.0000       7.220018       196.4667 
 2767   0.0000       7.221154       196.4976 
 2768   0.0000       7.223102       196.5506 
 2769   0.0000       7.227553       196.6717 
 2770   0.0000       7.231011       196.7658 
 2771   0.0000       7.236505       196.9153 
 2772   0.0000       7.238022       196.9566 
 2773   0.0000       7.240504       197.0241 
 2774   0.0000       7.247828       197.2234 
 2775   0.0000       7.252596       197.3532 
 2776   0.0000       7.256943       197.4715 
 2777   0.0000       7.265414       197.7020 
 2778   0.0000       7.267533       197.7596 
 2779   0.0000       7.269473       197.8124 
 2780   0.0000       7.273750       197.9288 
 2781   0.0000       7.275639       197.9802 
 2782   0.0000       7.278967       198.0708 
 2783   0.0000       7.284441       198.2197 
 2784   0.0000       7.287792       198.3109 
 2785   0.0000       7.294455       198.4922 
 2786   0.0000       7.295305       198.5153 
 2787   0.0000       7.298971       198.6151 
 2788   0.0000       7.304355       198.7616 
 2789   0.0000       7.309264       198.8952 
 2790   0.0000       7.316444       199.0906 
 2791   0.0000       7.319012       199.1604 
 2792   0.0000       7.323762       199.2897 
 2793   0.0000       7.332828       199.5364 
 2794   0.0000       7.335424       199.6070 
 2795   0.0000       7.339436       199.7162 
 2796   0.0000       7.342094       199.7885 
 2797   0.0000       7.345894       199.8919 
 2798   0.0000       7.349730       199.9963 
 2799   0.0000       7.350970       200.0301 
 2800   0.0000       7.360112       200.2788 
 2801   0.0000       7.362389       200.3408 
 2802   0.0000       7.366214       200.4449 
 2803   0.0000       7.369360       200.5305 
 2804   0.0000       7.379128       200.7963 
 2805   0.0000       7.384649       200.9465 
 2806   0.0000       7.385823       200.9785 
 2807   0.0000       7.390383       201.1025 
 2808   0.0000       7.395070       201.2301 
 2809   0.0000       7.401510       201.4053 
 2810   0.0000       7.405188       201.5054 
 2811   0.0000       7.409955       201.6351 
 2812   0.0000       7.411615       201.6803 
 2813   0.0000       7.416919       201.8246 
 2814   0.0000       7.420599       201.9248 
 2815   0.0000       7.425599       202.0608 
 2816   0.0000       7.426739       202.0918 
 2817   0.0000       7.428679       202.1446 
 2818   0.0000       7.432801       202.2568 
 2819   0.0000       7.437328       202.3800 
 2820   0.0000       7.438749       202.4186 
 2821   0.0000       7.445649       202.6064 
 2822   0.0000       7.447820       202.6655 
 2823   0.0000       7.450161       202.7292 
 2824   0.0000       7.453632       202.8236 
 2825   0.0000       7.460199       203.0023 
 2826   0.0000       7.461143       203.0280 
 2827   0.0000       7.466163       203.1646 
 2828   0.0000       7.469867       203.2654 
 2829   0.0000       7.470910       203.2938 
 2830   0.0000       7.475658       203.4230 
 2831   0.0000       7.478922       203.5118 
 2832   0.0000       7.480981       203.5679 
 2833   0.0000       7.483641       203.6402 
 2834   0.0000       7.486553       203.7195 
 2835   0.0000       7.489775       203.8071 
 2836   0.0000       7.492159       203.8720 
 2837   0.0000       7.494128       203.9256 
 2838   0.0000       7.498000       204.0309 
 2839   0.0000       7.498764       204.0517 
 2840   0.0000       7.500234       204.0917 
 2841   0.0000       7.503520       204.1812 
 2842   0.0000       7.506157       204.2529 
 2843   0.0000       7.509264       204.3375 
 2844   0.0000       7.514902       204.4909 
 2845   0.0000       7.518400       204.5861 
 2846   0.0000       7.520913       204.6544 
 2847   0.0000       7.526166       204.7974 
 2848   0.0000       7.527537       204.8347 
 2849   0.0000       7.529875       204.8983 
 2850   0.0000       7.532306       204.9645 
 2851   0.0000       7.537589       205.1082 
 2852   0.0000       7.540788       205.1953 
 2853   0.0000       7.543313       205.2640 
 2854   0.0000       7.547902       205.3889 
 2855   0.0000       7.550404       205.4569 
 2856   0.0000       7.552942       205.5260 
 2857   0.0000       7.554021       205.5554 
 2858   0.0000       7.561847       205.7683 
 2859   0.0000       7.566919       205.9063 
 2860   0.0000       7.569726       205.9827 
 2861   0.0000       7.574248       206.1058 
 2862   0.0000       7.576778       206.1746 
 2863   0.0000       7.577981       206.2073 
 2864   0.0000       7.580257       206.2693 
 2865   0.0000       7.586394       206.4363 
 2866   0.0000       7.592348       206.5983 
 2867   0.0000       7.593020       206.6166 
 2868   0.0000       7.601767       206.8546 
 2869   0.0000       7.604007       206.9156 
 2870   0.0000       7.611335       207.1149 
 2871   0.0000       7.615719       207.2343 
 2872   0.0000       7.616070       207.2438 
 2873   0.0000       7.620809       207.3728 
 2874   0.0000       7.623138       207.4361 
 2875   0.0000       7.627430       207.5529 
 2876   0.0000       7.628000       207.5684 
 2877   0.0000       7.633114       207.7076 
 2878   0.0000       7.633681       207.7230 
 2879   0.0000       7.637686       207.8320 
 2880   0.0000       7.641018       207.9227 
 2881   0.0000       7.646543       208.0730 
 2882   0.0000       7.651904       208.2189 
 2883   0.0000       7.654757       208.2965 
 2884   0.0000       7.655618       208.3200 
 2885   0.0000       7.656415       208.3417 
 2886   0.0000       7.659829       208.4346 
 2887   0.0000       7.662732       208.5135 
 2888   0.0000       7.663842       208.5437 
 2889   0.0000       7.666761       208.6232 
 2890   0.0000       7.669400       208.6950 
 2891   0.0000       7.674734       208.8401 
 2892   0.0000       7.678543       208.9438 
 2893   0.0000       7.683527       209.0794 
 2894   0.0000       7.689259       209.2354 
 2895   0.0000       7.693868       209.3608 
 2896   0.0000       7.696209       209.4245 
 2897   0.0000       7.697946       209.4718 
 2898   0.0000       7.707366       209.7281 
 2899   0.0000       7.708036       209.7463 
 2900   0.0000       7.711735       209.8470 
 2901   0.0000       7.715705       209.9550 
 2902   0.0000       7.717990       210.0172 
 2903   0.0000       7.719064       210.0464 
 2904   0.0000       7.721559       210.1143 
 2905   0.0000       7.723659       210.1714 
 2906   0.0000       7.727549       210.2773 
 2907   0.0000       7.733738       210.4457 
 2908   0.0000       7.736272       210.5147 
 2909   0.0000       7.737190       210.5396 
 2910   0.0000       7.742938       210.6960 
 2911   0.0000       7.744010       210.7252 
 2912   0.0000       7.746739       210.7995 
 2913   0.0000       7.755197       211.0296 
 2914   0.0000       7.756202       211.0570 
 2915   0.0000       7.758980       211.1326 
 2916   0.0000       7.764223       211.2752 
 2917   0.0000       7.768964       211.4043 
 2918   0.0000       7.772645       211.5044 
 2919   0.0000       7.774332       211.5503 
 2920   0.0000       7.780747       211.7249 
 2921   0.0000       7.784380       211.8238 
 2922   0.0000       7.786586       211.8838 
 2923   0.0000       7.790067       211.9785 
 2924   0.0000       7.791733       212.0238 
 2925   0.0000       7.794545       212.1004 
 2926   0.0000       7.796218       212.1459 
 2927   0.0000       7.801490       212.2893 
 2928   0.0000       7.804354       212.3673 
 2929   0.0000       7.807545       212.4541 
 2930   0.0000       7.811996       212.5752 
 2931   0.0000       7.817811       212.7335 
 2932   0.0000       7.818640       212.7560 
 2933   0.0000       7.822135       212.8511 
 2934   0.0000       7.824163       212.9063 
 2935   0.0000       7.826304       212.9645 
 2936   0.0000       7.828820       213.0330 
 2937   0.0000       7.834690       213.1928 
 2938   0.0000       7.836425       213.2400 
 2939   0.0000       7.837433       213.2674 
 2940   0.0000       7.842019       213.3922 
 2941   0.0000       7.847412       213.5389 
 2942   0.0000       7.848514       213.5689 
 2943   0.0000       7.852687       213.6825 
 2944   0.0000       7.857606       213.8163 
 2945   0.0000       7.861804       213.9306 
 2946   0.0000       7.867968       214.0983 
 2947   0.0000       7.868477       214.1122 
 2948   0.0000       7.871184       214.1858 
 2949   0.0000       7.873298       214.2433 
 2950   0.0000       7.875822       214.3120 
 2951   0.0000       7.879485       214.4117 
 2952   0.0000       7.882578       214.4958 
 2953   0.0000       7.883182       214.5123 
 2954   0.0000       7.885770       214.5827 
 2955   0.0000       7.890474       214.7107 
 2956   0.0000       7.892546       214.7671 
 2957   0.0000       7.894623       214.8236 
 2958   0.0000       7.897328       214.8972 
 2959   0.0000       7.902782       215.0456 
 2960   0.0000       7.903125       215.0550 
 2961   0.0000       7.906718       215.1527 
 2962   0.0000       7.908353       215.1972 
 2963   0.0000       7.915294       215.3861 
 2964   0.0000       7.916892       215.4296 
 2965   0.0000       7.921020       215.5419 
 2966   0.0000       7.922950       215.5944 
 2967   0.0000       7.927283       215.7123 
 2968   0.0000       7.929177       215.7639 
 2969   0.0000       7.936234       215.9559 
 2970   0.0000       7.938797       216.0257 
 2971   0.0000       7.941853       216.1088 
 2972   0.0000       7.943655       216.1578 
 2973   0.0000       7.946724       216.2413 
 2974   0.0000       7.948298       216.2842 
 2975   0.0000       7.952908       216.4096 
 2976   0.0000       7.955254       216.4735 
 2977   0.0000       7.956855       216.5170 
 2978   0.0000       7.963978       216.7109 
 2979   0.0000       7.967379       216.8034 
 2980   0.0000       7.972116       216.9323 
 2981   0.0000       7.975884       217.0348 
 2982   0.0000       7.977379       217.0755 
 2983   0.0000       7.980761       217.1675 
 2984   0.0000       7.982110       217.2043 
 2985   0.0000       7.983423       217.2400 
 2986   0.0000       7.987459       217.3498 
 2987   0.0000       7.990602       217.4353 
 2988   0.0000       7.992826       217.4958 
 2989   0.0000       8.000184       217.6961 
 2990   0.0000       8.004978       217.8265 
 2991   0.0000       8.008704       217.9279 
 2992   0.0000       8.009887       217.9601 
 2993   0.0000       8.013376       218.0551 
 2994   0.0000       8.014970       218.0984 
 2995   0.0000       8.017586       218.1696 
 2996   0.0000       8.023141       218.3208 
 2997   0.0000       8.026777       218.4197 
 2998   0.0000       8.029466       218.4929 
 2999   0.0000       8.033805       218.6109 
 3000   0.0000       8.035620       218.6603 
 3001   0.0000       8.038826       218.7476 
 3002   0.0000       8.042769       218.8549 
 3003   0.0000       8.044264       218.8956 
 3004   0.0000       8.045378       218.9259 
 3005   0.0000       8.047008       218.9702 
 3006   0.0000       8.048359       219.0070 
 3007   0.0000       8.054553       219.1755 
 3008   0.0000       8.058484       219.2825 
 3009   0.0000       8.062870       219.4019 
 3010   0.0000       8.067088       219.5166 
 3011   0.0000       8.073144       219.6814 
 3012   0.0000       8.078087       219.8159 
 3013   0.0000       8.081237       219.9016 
 3014   0.0000       8.081889       219.9194 
 3015   0.0000       8.086211       220.0370 
 3016   0.0000       8.091155       220.1715 
 3017   0.0000       8.092847       220.2176 
 3018   0.0000       8.095672       220.2944 
 3019   0.0000       8.100724       220.4319 
 3020   0.0000       8.102224       220.4727 
 3021   0.0000       8.102958       220.4927 
 3022   0.0000       8.108586       220.6458 
 3023   0.0000       8.110579       220.7001 
 3024   0.0000       8.113550       220.7809 
 3025   0.0000       8.115747       220.8407 
 3026   0.0000       8.118451       220.9143 
 3027   0.0000       8.122624       221.0278 
 3028   0.0000       8.129628       221.2184 
 3029   0.0000       8.133679       221.3286 
 3030   0.0000       8.135557       221.3798 
 3031   0.0000       8.137500       221.4326 
 3032   0.0000       8.144433       221.6213 
 3033   0.0000       8.148420       221.7298 
 3034   0.0000       8.149466       221.7582 
 3035   0.0000       8.152344       221.8366 
 3036   0.0000       8.153594       221.8706 
 3037   0.0000       8.157298       221.9714 
 3038   0.0000       8.160130       222.0484 
 3039   0.0000       8.161156       222.0764 
 3040   0.0000       8.164422       222.1652 
 3041   0.0000       8.168304       222.2708 
 3042   0.0000       8.169331       222.2988 
 3043   0.0000       8.170380       222.3273 
 3044   0.0000       8.172923       222.3965 
 3045   0.0000       8.176532       222.4947 
 3046   0.0000       8.177770       222.5284 
 3047   0.0000       8.179764       222.5827 
 3048   0.0000       8.183351       222.6803 
 3049   0.0000       8.187925       222.8048 
 3050   0.0000       8.190744       222.8815 
 3051   0.0000       8.192051       222.9170 
 3052   0.0000       8.196980       223.0512 
 3053   0.0000       8.198971       223.1054 
 3054   0.0000       8.205364       223.2793 
 3055   0.0000       8.214299       223.5225 
 3056   0.0000       8.214930       223.5396 
 3057   0.0000       8.219592       223.6665 
 3058   0.0000       8.222742       223.7522 
 3059   0.0000       8.227355       223.8777 
 3060   0.0000       8.233995       224.0584 
 3061   0.0000       8.234795       224.0802 
 3062   0.0000       8.238495       224.1809 
 3063   0.0000       8.240323       224.2306 
 3064   0.0000       8.243910       224.3282 
 3065   0.0000       8.249531       224.4811 
 3066   0.0000       8.251341       224.5304 
 3067   0.0000       8.254664       224.6208 
 3068   0.0000       8.256563       224.6725 
 3069   0.0000       8.257926       224.7096 
 3070   0.0000       8.259738       224.7589 
 3071   0.0000       8.262239       224.8270 
 3072   0.0000       8.266564       224.9446 
 3073   0.0000       8.270951       225.0640 
 3074   0.0000       8.272707       225.1118 
 3075   0.0000       8.274430       225.1587 
 3076   0.0000       8.275921       225.1992 
 3077   0.0000       8.278639       225.2732 
 3078   0.0000       8.281905       225.3621 
 3079   0.0000       8.283257       225.3989 
 3080   0.0000       8.285732       225.4662 
 3081   0.0000       8.289475       225.5681 
 3082   0.0000       8.290577       225.5981 
 3083   0.0000       8.292606       225.6533 
 3084   0.0000       8.296490       225.7590 
 3085   0.0000       8.299788       225.8487 
 3086   0.0000       8.302104       225.9117 
 3087   0.0000       8.304684       225.9819 
 3088   0.0000       8.305177       225.9953 
 3089   0.0000       8.307124       226.0483 
 3090   0.0000       8.310209       226.1323 
 3091   0.0000       8.311656       226.1716 
 3092   0.0000       8.313311       226.2167 
 3093   0.0000       8.317733       226.3370 
 3094   0.0000       8.321002       226.4260 
 3095   0.0000       8.321838       226.4487 
 3096   0.0000       8.325352       226.5443 
 3097   0.0000       8.326589       226.5780 
 3098   0.0000       8.329687       226.6623 
 3099   0.0000       8.335458       226.8193 
 3100   0.0000       8.336609       226.8507 
 3101   0.0000       8.339304       226.9240 
 3102   0.0000       8.343931       227.0499 
 3103   0.0000       8.345908       227.1037 
 3104   0.0000       8.348786       227.1820 
 3105   0.0000       8.351729       227.2621 
 3106   0.0000       8.352914       227.2944 
 3107   0.0000       8.362387       227.5521 
 3108   0.0000       8.367300       227.6858 
 3109   0.0000       8.367914       227.7025 
 3110   0.0000       8.370305       227.7676 
 3111   0.0000       8.374343       227.8774 
 3112   0.0000       8.378252       227.9838 
 3113   0.0000       8.382456       228.0982 
 3114   0.0000       8.386576       228.2103 
 3115   0.0000       8.388004       228.2492 
 3116   0.0000       8.388958       228.2752 
 3117   0.0000       8.390491       228.3169 
 3118   0.0000       8.392903       228.3825 
 3119   0.0000       8.398095       228.5238 
 3120   0.0000       8.401160       228.6072 
 3121   0.0000       8.402362       228.6399 
 3122   0.0000       8.403802       228.6791 
 3123   0.0000       8.405451       228.7239 
 3124   0.0000       8.409974       228.8470 
 3125   0.0000       8.411123       228.8783 
 3126   0.0000       8.413073       228.9314 
 3127   0.0000       8.418960       229.0915 
 3128   0.0000       8.419221       229.0987 
 3129   0.0000       8.421441       229.1591 
 3130   0.0000       8.426022       229.2837 
 3131   0.0000       8.427444       229.3224 
 3132   0.0000       8.428519       229.3517 
 3133   0.0000       8.431548       229.4341 
 3134   0.0000       8.435252       229.5349 
 3135   0.0000       8.441913       229.7161 
 3136   0.0000       8.442213       229.7243 
 3137   0.0000       8.444659       229.7908 
 3138   0.0000       8.448280       229.8894 
 3139   0.0000       8.448371       229.8919 
 3140   0.0000       8.452804       230.0125 
 3141   0.0000       8.453438       230.0297 
 3142   0.0000       8.457389       230.1372 
 3143   0.0000       8.461950       230.2614 
 3144   0.0000       8.465168       230.3489 
 3145   0.0000       8.470040       230.4815 
 3146   0.0000       8.475904       230.6411 
 3147   0.0000       8.479273       230.7327 
 3148   0.0000       8.482455       230.8193 
 3149   0.0000       8.483781       230.8554 
 3150   0.0000       8.489194       231.0027 
 3151   0.0000       8.492524       231.0933 
 3152   0.0000       8.498405       231.2533 
 3153   0.0000       8.502028       231.3519 
 3154   0.0000       8.503708       231.3977 
 3155   0.0000       8.504703       231.4247 
 3156   0.0000       8.507120       231.4905 
 3157   0.0000       8.513431       231.6622 
 3158   0.0000       8.515790       231.7264 
 3159   0.0000       8.519066       231.8156 
 3160   0.0000       8.521310       231.8766 
 3161   0.0000       8.525683       231.9956 
 3162   0.0000       8.527214       232.0373 
 3163   0.0000       8.533226       232.2009 
 3164   0.0000       8.536372       232.2865 
 3165   0.0000       8.538920       232.3558 
 3166   0.0000       8.539456       232.3704 
 3167   0.0000       8.546369       232.5585 
 3168   0.0000       8.547284       232.5834 
 3169   0.0000       8.548681       232.6214 
 3170   0.0000       8.553491       232.7523 
 3171   0.0000       8.555262       232.8005 
 3172   0.0000       8.560672       232.9477 
 3173   0.0000       8.565001       233.0655 
 3174   0.0000       8.565778       233.0867 
 3175   0.0000       8.571744       233.2490 
 3176   0.0000       8.574230       233.3167 
 3177   0.0000       8.576756       233.3854 
 3178   0.0000       8.579870       233.4701 
 3179   0.0000       8.585534       233.6243 
 3180   0.0000       8.588556       233.7065 
 3181   0.0000       8.591836       233.7957 
 3182   0.0000       8.593934       233.8528 
 3183   0.0000       8.597734       233.9562 
 3184   0.0000       8.601090       234.0476 
 3185   0.0000       8.602904       234.0969 
 3186   0.0000       8.607051       234.2098 
 3187   0.0000       8.610046       234.2913 
 3188   0.0000       8.615386       234.4366 
 3189   0.0000       8.617882       234.5045 
 3190   0.0000       8.622372       234.6267 
 3191   0.0000       8.629533       234.8215 
 3192   0.0000       8.630644       234.8518 
 3193   0.0000       8.635055       234.9718 
 3194   0.0000       8.638119       235.0552 
 3195   0.0000       8.643053       235.1894 
 3196   0.0000       8.646335       235.2787 
 3197   0.0000       8.649265       235.3585 
 3198   0.0000       8.651663       235.4237 
 3199   0.0000       8.652113       235.4360 
 3200   0.0000       8.657439       235.5809 
 3201   0.0000       8.661832       235.7004 
 3202   0.0000       8.664344       235.7688 
 3203   0.0000       8.666305       235.8222 
 3204   0.0000       8.669430       235.9072 
 3205   0.0000       8.669906       235.9201 
 3206   0.0000       8.676304       236.0942 
 3207   0.0000       8.678022       236.1410 
 3208   0.0000       8.681749       236.2424 
 3209   0.0000       8.686238       236.3646 
 3210   0.0000       8.689441       236.4517 
 3211   0.0000       8.698177       236.6894 
 3212   0.0000       8.700425       236.7506 
 3213   0.0000       8.705001       236.8751 
 3214   0.0000       8.707668       236.9477 
 3215   0.0000       8.709391       236.9946 
 3216   0.0000       8.712179       237.0704 
 3217   0.0000       8.719148       237.2601 
 3218   0.0000       8.721274       237.3179 
 3219   0.0000       8.726229       237.4528 
 3220   0.0000       8.726887       237.4707 
 3221   0.0000       8.727047       237.4750 
 3222   0.0000       8.732972       237.6362 
 3223   0.0000       8.738669       237.7913 
 3224   0.0000       8.742797       237.9036 
 3225   0.0000       8.746484       238.0039 
 3226   0.0000       8.754230       238.2147 
 3227   0.0000       8.758323       238.3261 
 3228   0.0000       8.765084       238.5101 
 3229   0.0000       8.766191       238.5402 
 3230   0.0000       8.771453       238.6834 
 3231   0.0000       8.776911       238.8319 
 3232   0.0000       8.779727       238.9085 
 3233   0.0000       8.783994       239.0246 
 3234   0.0000       8.785524       239.0663 
 3235   0.0000       8.790004       239.1882 
 3236   0.0000       8.797371       239.3886 
 3237   0.0000       8.799931       239.4583 
 3238   0.0000       8.804557       239.5842 
 3239   0.0000       8.811644       239.7770 
 3240   0.0000       8.814928       239.8664 
 3241   0.0000       8.816446       239.9077 
 3242   0.0000       8.817947       239.9485 
 3243   0.0000       8.829406       240.2603 
 3244   0.0000       8.832755       240.3515 
 3245   0.0000       8.834230       240.3916 
 3246   0.0000       8.839191       240.5266 
 3247   0.0000       8.843506       240.6440 
 3248   0.0000       8.844583       240.6733 
 3249   0.0000       8.853206       240.9080 
 3250   0.0000       8.856914       241.0089 
 3251   0.0000       8.857611       241.0278 
 3252   0.0000       8.861495       241.1335 
 3253   0.0000       8.866501       241.2698 
 3254   0.0000       8.871514       241.4062 
 3255   0.0000       8.879190       241.6150 
 3256   0.0000       8.884564       241.7613 
 3257   0.0000       8.886487       241.8136 
 3258   0.0000       8.887752       241.8480 
 3259   0.0000       8.891061       241.9381 
 3260   0.0000       8.894113       242.0211 
 3261   0.0000       8.896595       242.0887 
 3262   0.0000       8.899239       242.1606 
 3263   0.0000       8.904182       242.2951 
 3264   0.0000       8.905878       242.3413 
 3265   0.0000       8.908293       242.4070 
 3266   0.0000       8.912175       242.5126 
 3267   0.0000       8.918314       242.6797 
 3268   0.0000       8.919877       242.7222 
 3269   0.0000       8.927564       242.9314 
 3270   0.0000       8.928741       242.9634 
 3271   0.0000       8.936728       243.1807 
 3272   0.0000       8.939555       243.2577 
 3273   0.0000       8.941071       243.2989 
 3274   0.0000       8.944864       243.4021 
 3275   0.0000       8.951548       243.5840 
 3276   0.0000       8.955757       243.6985 
 3277   0.0000       8.957798       243.7541 
 3278   0.0000       8.968957       244.0577 
 3279   0.0000       8.970510       244.1000 
 3280   0.0000       8.976491       244.2627 
 3281   0.0000       8.977781       244.2978 
 3282   0.0000       8.980915       244.3831 
 3283   0.0000       8.983320       244.4486 
 3284   0.0000       8.983522       244.4541 
 3285   0.0000       8.990615       244.6471 
 3286   0.0000       8.992858       244.7081 
 3287   0.0000       8.999931       244.9006 
 3288   0.0000       9.001680       244.9482 
 3289   0.0000       9.005606       245.0550 
 3290   0.0000       9.012553       245.2440 
 3291   0.0000       9.014933       245.3088 
 3292   0.0000       9.018590       245.4083 
 3293   0.0000       9.026000       245.6099 
 3294   0.0000       9.027442       245.6492 
 3295   0.0000       9.028655       245.6822 
 3296   0.0000       9.033856       245.8237 
 3297   0.0000       9.034314       245.8362 
 3298   0.0000       9.041089       246.0205 
 3299   0.0000       9.045954       246.1529 
 3300   0.0000       9.051303       246.2985 
 3301   0.0000       9.052900       246.3419 
 3302   0.0000       9.056925       246.4515 
 3303   0.0000       9.060407       246.5462 
 3304   0.0000       9.062790       246.6111 
 3305   0.0000       9.067883       246.7496 
 3306   0.0000       9.069264       246.7872 
 3307   0.0000       9.072495       246.8751 
 3308   0.0000       9.076566       246.9859 
 3309   0.0000       9.080574       247.0950 
 3310   0.0000       9.083546       247.1759 
 3311   0.0000       9.088690       247.3158 
 3312   0.0000       9.097143       247.5459 
 3313   0.0000       9.097225       247.5481 
 3314   0.0000       9.099725       247.6161 
 3315   0.0000       9.104870       247.7561 
 3316   0.0000       9.112919       247.9751 
 3317   0.0000       9.118618       248.1302 
 3318   0.0000       9.121272       248.2024 
 3319   0.0000       9.124394       248.2874 
 3320   0.0000       9.124758       248.2973 
 3321   0.0000       9.132483       248.5075 
 3322   0.0000       9.136715       248.6226 
 3323   0.0000       9.145680       248.8666 
 3324   0.0000       9.150523       248.9984 
 3325   0.0000       9.152432       249.0503 
 3326   0.0000       9.163242       249.3445 
 3327   0.0000       9.165268       249.3996 
 3328   0.0000       9.178468       249.7588 
 3329   0.0000       9.180645       249.8180 
 3330   0.0000       9.187958       250.0170 
 3331   0.0000       9.189409       250.0565 
 3332   0.0000       9.194514       250.1954 
 3333   0.0000       9.195731       250.2286 
 3334   0.0000       9.202858       250.4225 
 3335   0.0000       9.206056       250.5095 
 3336   0.0000       9.216258       250.7871 
 3337   0.0000       9.227233       251.0858 
 3338   0.0000       9.230815       251.1833 
 3339   0.0000       9.235784       251.3185 
 3340   0.0000       9.250678       251.7238 
 3341   0.0000       9.258516       251.9370 
 3342   0.0000       9.264007       252.0864 
 3343   0.0000       9.272972       252.3304 
 3344   0.0000       9.278595       252.4834 
 3345   0.0000       9.284861       252.6539 
 3346   0.0000       9.293458       252.8879 
 3347   0.0000       9.300656       253.0837 
 3348   0.0000       9.305431       253.2137 
 3349   0.0000       9.305801       253.2237 
 3350   0.0000       9.313018       253.4201 
 3351   0.0000       9.329399       253.8658 
 3352   0.0000       9.330714       253.9016 
 3353   0.0000       9.341981       254.2082 
 3354   0.0000       9.347712       254.3642 
 3355   0.0000       9.354968       254.5616 
 3356   0.0000       9.359111       254.6744 
 3357   0.0000       9.367913       254.9139 
 3358   0.0000       9.374081       255.0817 
 3359   0.0000       9.377706       255.1804 
 3360   0.0000       9.380745       255.2630 
 3361   0.0000       9.384995       255.3787 
 3362   0.0000       9.396965       255.7044 
 3363   0.0000       9.398609       255.7492 
 3364   0.0000       9.407659       255.9954 
 3365   0.0000       9.414429       256.1796 
 3366   0.0000       9.420347       256.3407 
 3367   0.0000       9.426766       256.5154 
 3368   0.0000       9.433355       256.6946 
 3369   0.0000       9.438569       256.8365 
 3370   0.0000       9.445332       257.0205 
 3371   0.0000       9.453068       257.2311 
 3372   0.0000       9.454047       257.2577 
 3373   0.0000       9.469221       257.6706 
 3374   0.0000       9.470953       257.7177 
 3375   0.0000       9.477725       257.9020 
 3376   0.0000       9.482110       258.0213 
 3377   0.0000       9.486799       258.1489 
 3378   0.0000       9.493313       258.3262 
 3379   0.0000       9.498392       258.4644 
 3380   0.0000       9.500367       258.5181 
 3381   0.0000       9.507891       258.7229 
 3382   0.0000       9.516043       258.9447 
 3383   0.0000       9.520628       259.0695 
 3384   0.0000       9.529509       259.3111 
 3385   0.0000       9.553777       259.9715 
 3386   0.0000       9.558957       260.1124 
 3387   0.0000       9.566487       260.3173 
 3388   0.0000       9.573774       260.5156 
 3389   0.0000       9.578661       260.6486 
 3390   0.0000       9.587252       260.8824 
 3391   0.0000       9.589290       260.9378 
 3392   0.0000       9.610847       261.5244 
 3393   0.0000       9.637553       262.2511 
 3394   0.0000       9.645850       262.4769 
 3395   0.0000       9.652019       262.6448 
 3396   0.0000       9.656877       262.7770 
 3397   0.0000       9.660314       262.8705 
 3398   0.0000       9.664544       262.9856 
 3399   0.0000       9.682426       263.4722 
 3400   0.0000       9.684208       263.5207 
 3401   0.0000       9.687641       263.6141 
 3402   0.0000       9.695606       263.8309 
 3403   0.0000       9.699800       263.9450 
 3404   0.0000       9.705876       264.1103 
 3405   0.0000       9.709252       264.2022 
 3406   0.0000       9.722147       264.5531 
 3407   0.0000       9.727789       264.7066 
 3408   0.0000       9.729445       264.7517 
 3409   0.0000       9.733698       264.8674 
 3410   0.0000       9.740347       265.0483 
 3411   0.0000       9.743736       265.1405 
 3412   0.0000       9.753552       265.4076 
 3413   0.0000       9.758391       265.5393 
 3414   0.0000       9.760030       265.5839 
 3415   0.0000       9.765505       265.7329 
 3416   0.0000       9.775834       266.0140 
 3417   0.0000       9.779580       266.1159 
 3418   0.0000       9.782728       266.2016 
 3419   0.0000       9.789649       266.3899 
 3420   0.0000       9.790600       266.4158 
 3421   0.0000       9.795648       266.5531 
 3422   0.0000       9.800218       266.6775 
 3423   0.0000       9.806035       266.8358 
 3424   0.0000       9.808677       266.9077 
 3425   0.0000       9.808792       266.9108 
 3426   0.0000       9.811885       266.9950 
 3427   0.0000       9.818918       267.1863 
 3428   0.0000       9.826876       267.4029 
 3429   0.0000       9.829424       267.4722 
 3430   0.0000       9.831612       267.5318 
 3431   0.0000       9.838962       267.7318 
 3432   0.0000       9.847833       267.9732 
 3433   0.0000       9.849605       268.0214 
 3434   0.0000       9.854079       268.1431 
 3435   0.0000       9.857649       268.2403 
 3436   0.0000       9.859679       268.2955 
 3437   0.0000       9.867664       268.5128 
 3438   0.0000       9.868703       268.5411 
 3439   0.0000       9.873517       268.6721 
 3440   0.0000       9.874624       268.7022 
 3441   0.0000       9.879284       268.8290 
 3442   0.0000       9.884164       268.9618 
 3443   0.0000       9.890736       269.1406 
 3444   0.0000       9.894166       269.2340 
 3445   0.0000       9.897930       269.3364 
 3446   0.0000       9.902259       269.4542 
 3447   0.0000       9.904153       269.5057 
 3448   0.0000       9.908550       269.6254 
 3449   0.0000       9.908944       269.6361 
 3450   0.0000       9.910693       269.6837 
 3451   0.0000       9.914719       269.7932 
 3452   0.0000       9.921393       269.9748 
 3453   0.0000       9.924978       270.0724 
 3454   0.0000       9.927750       270.1478 
 3455   0.0000       9.933551       270.3057 
 3456   0.0000       9.938927       270.4519 
 3457   0.0000       9.944499       270.6036 
 3458   0.0000       9.951869       270.8041 
 3459   0.0000       9.958040       270.9720 
 3460   0.0000       9.962460       271.0923 
 3461   0.0000       9.968858       271.2664 
 3462   0.0000       9.975243       271.4401 
 3463   0.0000       9.979073       271.5444 
 3464   0.0000       9.980106       271.5725 
 3465   0.0000       9.982083       271.6263 
 3466   0.0000       9.983799       271.6730 
 3467   0.0000       9.989816       271.8367 
 3468   0.0000       9.997730       272.0521 
 3469   0.0000      10.012709       272.4597 
 3470   0.0000      10.015394       272.5327 
 3471   0.0000      10.022432       272.7242 
 3472   0.0000      10.031287       272.9652 
 3473   0.0000      10.036579       273.1092 
 3474   0.0000      10.047864       273.4163 
 3475   0.0000      10.052824       273.5513 
 3476   0.0000      10.064326       273.8642 
 3477   0.0000      10.068545       273.9790 
 3478   0.0000      10.071180       274.0507 
 3479   0.0000      10.073963       274.1265 
 3480   0.0000      10.081166       274.3225 
 3481   0.0000      10.082983       274.3719 
 3482   0.0000      10.086508       274.4678 
 3483   0.0000      10.090831       274.5855 
 3484   0.0000      10.096336       274.7353 
 3485   0.0000      10.098199       274.7860 
 3486   0.0000      10.101952       274.8881 
 3487   0.0000      10.106228       275.0044 
 3488   0.0000      10.110998       275.1342 
 3489   0.0000      10.118743       275.3450 
 3490   0.0000      10.130862       275.6748 
 3491   0.0000      10.136815       275.8368 
 3492   0.0000      10.139366       275.9062 
 3493   0.0000      10.144873       276.0560 
 3494   0.0000      10.149081       276.1705 
 3495   0.0000      10.153671       276.2954 
 3496   0.0000      10.156372       276.3689 
 3497   0.0000      10.164835       276.5992 
 3498   0.0000      10.169197       276.7179 
 3499   0.0000      10.176779       276.9242 
 3500   0.0000      10.187671       277.2206 
 3501   0.0000      10.193877       277.3895 
 3502   0.0000      10.196383       277.4577 
 3503   0.0000      10.212623       277.8996 
 3504   0.0000      10.218969       278.0723 
 3505   0.0000      10.222772       278.1758 
 3506   0.0000      10.234880       278.5052 
 3507   0.0000      10.239727       278.6371 
 3508   0.0000      10.241256       278.6787 
 3509   0.0000      10.245085       278.7829 
 3510   0.0000      10.246342       278.8171 
 3511   0.0000      10.247875       278.8589 
 3512   0.0000      10.252467       278.9838 
 3513   0.0000      10.261390       279.2266 
 3514   0.0000      10.266586       279.3680 
 3515   0.0000      10.282283       279.7951 
 3516   0.0000      10.286626       279.9133 
 3517   0.0000      10.299840       280.2729 
 3518   0.0000      10.307113       280.4708 
 3519   0.0000      10.312360       280.6136 
 3520   0.0000      10.315598       280.7017 
 3521   0.0000      10.321067       280.8505 
 3522   0.0000      10.328781       281.0604 
 3523   0.0000      10.337985       281.3109 
 3524   0.0000      10.342223       281.4262 
 3525   0.0000      10.354919       281.7717 
 3526   0.0000      10.360988       281.9368 
 3527   0.0000      10.364807       282.0407 
 3528   0.0000      10.371635       282.2265 
 3529   0.0000      10.374385       282.3014 
 3530   0.0000      10.381897       282.5058 
 3531   0.0000      10.382514       282.5226 
 3532   0.0000      10.391249       282.7602 
 3533   0.0000      10.393869       282.8316 
 3534   0.0000      10.402385       283.0633 
 3535   0.0000      10.413894       283.3764 
 3536   0.0000      10.422238       283.6035 
 3537   0.0000      10.424594       283.6676 
 3538   0.0000      10.441006       284.1142 
 3539   0.0000      10.450841       284.3818 
 3540   0.0000      10.456158       284.5265 
 3541   0.0000      10.478394       285.1316 
 3542   0.0000      10.489968       285.4465 
 3543   0.0000      10.497447       285.6501 
 3544   0.0000      10.507163       285.9144 
 3545   0.0000      10.518440       286.2213 
 3546   0.0000      10.523668       286.3636 
 3547   0.0000      10.532662       286.6083 
 3548   0.0000      10.539780       286.8020 
 3549   0.0000      10.547263       287.0056 
 3550   0.0000      10.555921       287.2412 
 3551   0.0000      10.573918       287.7309 
 3552   0.0000      10.578024       287.8427 
 3553   0.0000      10.579895       287.8936 
 3554   0.0000      10.604602       288.5659 
 3555   0.0000      10.639993       289.5289 
 3556   0.0000      10.644307       289.6463 
 3557   0.0000      10.649691       289.7928 
 3558   0.0000      10.666401       290.2475 
 3559   0.0000      10.677146       290.5399 
 3560   0.0000      10.684738       290.7465 
 3561   0.0000      10.687804       290.8299 
 3562   0.0000      10.704922       291.2957 
 3563   0.0000      10.708375       291.3897 
 3564   0.0000      10.715626       291.5870 
 3565   0.0000      10.721323       291.7420 
 3566   0.0000      10.727435       291.9083 
 3567   0.0000      10.748336       292.4771 
 3568   0.0000      10.776336       293.2390 
 3569   0.0000      10.786335       293.5111 
 3570   0.0000      10.798685       293.8471 
 3571   0.0000      10.846253       295.1416 
 3572   0.0000      10.854408       295.3634 
 3573   0.0000      10.875295       295.9318 
 3574   0.0000      10.917017       297.0671 
 3575   0.0000      10.921825       297.1980 
 3576   0.0000      10.946314       297.8644 
 3577   0.0000      10.974609       298.6343 
 3578   0.0000      10.996654       299.2342 
 3579   0.0000      11.004312       299.4426 
 3580   0.0000      11.049888       300.6827 
 3581   0.0000      11.067969       301.1748 
 3582   0.0000      11.101930       302.0989 
 3583   0.0000      11.108164       302.2685 
 3584   0.0000      11.118816       302.5584 
 3585   0.0000      11.133320       302.9531 
 3586   0.0000      11.149469       303.3925 
 3587   0.0000      11.170061       303.9528 
 3588   0.0000      11.216910       305.2276 
 3589   0.0000      11.266352       306.5730 
 3590   0.0000      11.365332       309.2664 
 3591   0.0000      11.408562       310.4428 
 3592   0.0000      11.417202       310.6779 
 3593   0.0000      11.449265       311.5503 
 3594   0.0000      11.470978       312.1412 
 3595   0.0000      11.477201       312.3105 
 3596   0.0000      11.512761       313.2782 
 3597   0.0000      11.536197       313.9159 
 3598   0.0000      11.565009       314.6999 
 3599   0.0000      11.575856       314.9950 
 3600   0.0000      11.603918       315.7587 
 3601   0.0000      11.624326       316.3140 
 3602   0.0000      11.629223       316.4473 
 3603   0.0000      11.664296       317.4016 
 3604   0.0000      11.674783       317.6870 
 3605   0.0000      11.684355       317.9475 
 3606   0.0000      11.735792       319.3471 
 3607   0.0000      11.769439       320.2627 
 3608   0.0000      11.777507       320.4823 
 3609   0.0000      11.796189       320.9906 
 3610   0.0000      11.821610       321.6824 
 3611   0.0000      11.860724       322.7467 
 3612   0.0000      11.869297       322.9800 
 3613   0.0000      11.921375       324.3971 
 3614   0.0000      11.929862       324.6281 
 3615   0.0000      11.941909       324.9559 
 3616   0.0000      11.967195       325.6439 
 3617   0.0000      11.981784       326.0409 
 3618   0.0000      12.014301       326.9257 
 3619   0.0000      12.025599       327.2332 
 3620   0.0000      12.053357       327.9885 
 3621   0.0000      12.068722       328.4066 
 3622   0.0000      12.113588       329.6275 
 3623   0.0000      12.147886       330.5608 
 3624   0.0000      12.151398       330.6563 
 3625   0.0000      12.180758       331.4553 
 3626   0.0000      12.186052       331.5993 
 3627   0.0000      12.217486       332.4547 
 3628   0.0000      12.226327       332.6953 
 3629   0.0000      12.253151       333.4252 
 3630   0.0000      12.262463       333.6786 
 3631   0.0000      12.271272       333.9183 
 3632   0.0000      12.288423       334.3850 
 3633   0.0000      12.307419       334.9019 
 3634   0.0000      12.312860       335.0500 
 3635   0.0000      12.317325       335.1714 
 3636   0.0000      12.328315       335.4705 
 3637   0.0000      12.333787       335.6194 
 3638   0.0000      12.342171       335.8475 
 3639   0.0000      12.345751       335.9450 
 3640   0.0000      12.351263       336.0950 
 3641   0.0000      12.369655       336.5954 
 3642   0.0000      12.394131       337.2615 
 3643   0.0000      12.409085       337.6684 
 3644   0.0000      12.429034       338.2112 
 3645   0.0000      12.447234       338.7065 
 3646   0.0000      12.458392       339.0101 
 3647   0.0000      12.512377       340.4791 
 3648   0.0000      12.556463       341.6787 
 3649   0.0000      12.594643       342.7177 
 3650   0.0000      12.598561       342.8243 
 3651   0.0000      12.632826       343.7567 
 3652   0.0000      12.640816       343.9741 
 3653   0.0000      12.659845       344.4919 
 3654   0.0000      12.673947       344.8756 
 3655   0.0000      12.688359       345.2678 
 3656   0.0000      12.718496       346.0879 
 3657   0.0000      12.725966       346.2911 
 3658   0.0000      12.737344       346.6008 
 3659   0.0000      12.752717       347.0191 
 3660   0.0000      12.766516       347.3946 
 3661   0.0000      12.826030       349.0140 
 3662   0.0000      12.847685       349.6033 
 3663   0.0000      12.918266       351.5239 
 3664   0.0000      12.923400       351.6636 
 3665   0.0000      12.953939       352.4946 
 3666   0.0000      12.976451       353.1072 
 3667   0.0000      13.025042       354.4294 
 3668   0.0000      13.089586       356.1857 
 3669   0.0000      13.129484       357.2714 
 3670   0.0000      13.147699       357.7671 
 3671   0.0000      13.160617       358.1186 
 3672   0.0000      13.162962       358.1824 
 3673   0.0000      13.180002       358.6461 
 3674   0.0000      13.183542       358.7424 
 3675   0.0000      13.186483       358.8224 
 3676   0.0000      13.203316       359.2805 
 3677   0.0000      13.256400       360.7250 
 3678   0.0000      13.258929       360.7938 
 3679   0.0000      13.294366       361.7581 
 3680   0.0000      13.306835       362.0974 
 3681   0.0000      13.410994       364.9317 
 3682   0.0000      13.462534       366.3342 
 3683   0.0000      13.590263       369.8099 
 3684   0.0000      13.633370       370.9829 
 3685   0.0000      14.000948       380.9852 
 3686   0.0000      14.311708       389.4414 
 3687   0.0000      14.375199       391.1691 
 3688   0.0000      14.397540       391.7770 
 3689   0.0000      14.455095       393.3431 
 3690   0.0000      14.501268       394.5996 
 3691   0.0000      14.682525       399.5318 
 3692   0.0000      14.885541       405.0562 
 3693   0.0000      15.065958       409.9656 
 3694   0.0000      15.089492       410.6060 
 3695   0.0000      28.037196       762.9309 
 3696   0.0000      28.095892       764.5281 
 3697   0.0000      28.123632       765.2829 
 3698   0.0000      28.270300       769.2740 
 3699   0.0000      28.382508       772.3273 
 3700   0.0000      28.442845       773.9692 
 3701   0.0000      28.470176       774.7129 
 3702   0.0000      28.513926       775.9034 
 3703   0.0000      28.534316       776.4582 
 3704   0.0000      28.564112       777.2690 
 3705   0.0000      28.572568       777.4991 
 3706   0.0000      28.596750       778.1571 
 3707   0.0000      28.627600       778.9966 
 3708   0.0000      28.650253       779.6130 
 3709   0.0000      28.737827       781.9960 
 3710   0.0000      28.790467       783.4284 
 3711   0.0000      28.896516       786.3142 
 3712   0.0000      28.927626       787.1607 
 3713   0.0000      28.929556       787.2132 
 3714   0.0000      28.936812       787.4107 
 3715   0.0000      28.960131       788.0452 
 3716   0.0000      28.970095       788.3164 
 3717   0.0000      28.970942       788.3394 
 3718   0.0000      29.022211       789.7345 
 3719   0.0000      29.046224       790.3879 
 3720   0.0000      29.048576       790.4520 
 3721   0.0000      29.075092       791.1735 
 3722   0.0000      29.131674       792.7132 
 3723   0.0000      29.180641       794.0456 
 3724   0.0000      29.187832       794.2413 
 3725   0.0000      29.194264       794.4163 
 3726   0.0000      29.225021       795.2533 
 3727   0.0000      29.268078       796.4249 
 3728   0.0000      29.295567       797.1729 
 3729   0.0000      29.307273       797.4914 
 3730   0.0000      29.319272       797.8180 
 3731   0.0000      29.360841       798.9491 
 3732   0.0000      29.381931       799.5230 
 3733   0.0000      37.672708      1025.1265 
 3734   0.0000      37.886808      1030.9525 
 3735   0.0000      37.957411      1032.8737 
 3736   0.0000      38.353533      1043.6527 
 3737   0.0000      38.374405      1044.2207 
 3738   0.0000      48.353982      1315.7787 
 3739   0.0000      48.420112      1317.5782 
 3740   0.0000      48.528135      1320.5177 
 3741   0.0000      48.573515      1321.7525 
 3742   0.0000     147.165029      4004.5640 
 3743   0.0000     147.235750      4006.4885 
 3744   0.0000     147.271165      4007.4521 
 3745   0.0000     147.369969      4010.1407 
 3746   0.0000     147.499159      4013.6562 
 3747   0.0000     147.578157      4015.8058 
 3748   0.0000     147.587071      4016.0484 
 3749   0.0000     147.632232      4017.2773 
 3750   0.0000     147.639943      4017.4871 
 3751   0.0000     147.679453      4018.5622 
 3752   0.0000     147.692868      4018.9273 
 3753   0.0000     147.707373      4019.3219 
 3754   0.0000     147.726336      4019.8380 
 3755   0.0000     147.749093      4020.4572 
 3756   0.0000     147.851851      4023.2534 
 3757   0.0000     147.878554      4023.9800 
 3758   0.0000     147.983262      4026.8293 
 3759   0.0000     148.006752      4027.4685 
 3760   0.0000     148.014047      4027.6670 
 3761   0.0000     148.033986      4028.2095 
 3762   0.0000     148.044764      4028.5028 
 3763   0.0000     148.073775      4029.2923 
 3764   0.0000     148.120631      4030.5673 
 3765   0.0000     148.125400      4030.6971 
 3766   0.0000     148.132240      4030.8832 
 3767   0.0000     148.174533      4032.0340 
 3768   0.0000     148.236652      4033.7244 
 3769   0.0000     148.278584      4034.8654 
 3770   0.0000     148.339349      4036.5189 
 3771   0.0000     148.348127      4036.7578 
 3772   0.0000     148.353900      4036.9149 
 3773   0.0000     148.377482      4037.5566 
 3774   0.0000     148.403986      4038.2778 
 3775   0.0000     148.437676      4039.1945 
 3776   0.0000     148.460135      4039.8056 
 3777   0.0000     148.468779      4040.0409 
 3778   0.0000     148.487516      4040.5507 
 3779   0.0000     148.535137      4041.8466 
 3780   0.0000     197.033361      5361.5503 
 3781   0.0000     197.272840      5368.0669 
 3782   0.0000     197.340001      5369.8944 
 3783   0.0000     197.781858      5381.9180 
 3784   0.0000     197.806328      5382.5838 
 3785   0.0000     253.473404      6897.3620 
 3786   0.0000     253.545326      6899.3191 
 3787   0.0000     253.672487      6902.7793 
 3788   0.0000     253.737601      6904.5511 

                 SPIN DOWN ORBITALS
  NO   OCC          E(Eh)            E(eV) 
   0   1.0000     -19.368489      -527.0434 
   1   1.0000     -19.279857      -524.6316 
   2   1.0000     -19.262113      -524.1487 
   3   1.0000     -19.257164      -524.0141 
   4   1.0000     -14.497382      -394.4938 
   5   1.0000     -14.484159      -394.1340 
   6   1.0000     -14.471242      -393.7825 
   7   1.0000     -14.471100      -393.7786 
   8   1.0000     -14.456612      -393.3844 
   9   1.0000     -10.399472      -282.9840 
  10   1.0000     -10.393769      -282.8288 
  11   1.0000     -10.392565      -282.7961 
  12   1.0000     -10.386611      -282.6341 
  13   1.0000     -10.365865      -282.0695 
  14   1.0000     -10.361858      -281.9605 
  15   1.0000     -10.358950      -281.8814 
  16   1.0000     -10.355649      -281.7915 
  17   1.0000     -10.344869      -281.4982 
  18   1.0000     -10.343357      -281.4571 
  19   1.0000     -10.334025      -281.2031 
  20   1.0000     -10.333826      -281.1977 
  21   1.0000     -10.328579      -281.0549 
  22   1.0000     -10.320398      -280.8323 
  23   1.0000     -10.317879      -280.7638 
  24   1.0000     -10.317841      -280.7627 
  25   1.0000     -10.314285      -280.6660 
  26   1.0000     -10.310971      -280.5758 
  27   1.0000     -10.309954      -280.5481 
  28   1.0000     -10.309871      -280.5459 
  29   1.0000     -10.308954      -280.5209 
  30   1.0000     -10.308846      -280.5180 
  31   1.0000     -10.307559      -280.4829 
  32   1.0000     -10.306477      -280.4535 
  33   1.0000     -10.303902      -280.3834 
  34   1.0000     -10.303466      -280.3716 
  35   1.0000     -10.300613      -280.2939 
  36   1.0000     -10.300048      -280.2786 
  37   1.0000     -10.299933      -280.2754 
  38   1.0000     -10.298976      -280.2494 
  39   1.0000     -10.295277      -280.1487 
  40   1.0000     -10.292793      -280.0811 
  41   1.0000     -10.290884      -280.0292 
  42   1.0000     -10.290060      -280.0068 
  43   1.0000     -10.288568      -279.9662 
  44   1.0000     -10.286913      -279.9211 
  45   1.0000     -10.283570      -279.8302 
  46   1.0000     -10.280648      -279.7506 
  47   1.0000      -1.171318       -31.8732 
  48   1.0000      -1.073933       -29.2232 
  49   1.0000      -1.069740       -29.1091 
  50   1.0000      -1.066338       -29.0165 
  51   1.0000      -1.014134       -27.5960 
  52   1.0000      -0.969350       -26.3774 
  53   1.0000      -0.963327       -26.2135 
  54   1.0000      -0.957799       -26.0630 
  55   1.0000      -0.929060       -25.2810 
  56   1.0000      -0.900823       -24.5127 
  57   1.0000      -0.895795       -24.3758 
  58   1.0000      -0.884320       -24.0636 
  59   1.0000      -0.878517       -23.9057 
  60   1.0000      -0.839292       -22.8383 
  61   1.0000      -0.830437       -22.5973 
  62   1.0000      -0.818688       -22.2776 
  63   1.0000      -0.809369       -22.0241 
  64   1.0000      -0.805440       -21.9171 
  65   1.0000      -0.784924       -21.3589 
  66   1.0000      -0.781131       -21.2557 
  67   1.0000      -0.770090       -20.9552 
  68   1.0000      -0.760921       -20.7057 
  69   1.0000      -0.751565       -20.4511 
  70   1.0000      -0.727939       -19.8082 
  71   1.0000      -0.717682       -19.5291 
  72   1.0000      -0.715094       -19.4587 
  73   1.0000      -0.712274       -19.3820 
  74   1.0000      -0.709509       -19.3067 
  75   1.0000      -0.689586       -18.7646 
  76   1.0000      -0.688526       -18.7357 
  77   1.0000      -0.669500       -18.2180 
  78   1.0000      -0.658529       -17.9195 
  79   1.0000      -0.651166       -17.7191 
  80   1.0000      -0.647957       -17.6318 
  81   1.0000      -0.640847       -17.4383 
  82   1.0000      -0.627670       -17.0798 
  83   1.0000      -0.619493       -16.8573 
  84   1.0000      -0.602255       -16.3882 
  85   1.0000      -0.599229       -16.3059 
  86   1.0000      -0.592470       -16.1219 
  87   1.0000      -0.591469       -16.0947 
  88   1.0000      -0.583570       -15.8797 
  89   1.0000      -0.557110       -15.1597 
  90   1.0000      -0.554660       -15.0931 
  91   1.0000      -0.542207       -14.7542 
  92   1.0000      -0.537463       -14.6251 
  93   1.0000      -0.535748       -14.5784 
  94   1.0000      -0.529221       -14.4008 
  95   1.0000      -0.527866       -14.3640 
  96   1.0000      -0.520814       -14.1721 
  97   1.0000      -0.517745       -14.0886 
  98   1.0000      -0.513302       -13.9677 
  99   1.0000      -0.512014       -13.9326 
 100   1.0000      -0.502989       -13.6870 
 101   1.0000      -0.501028       -13.6337 
 102   1.0000      -0.491657       -13.3787 
 103   1.0000      -0.486977       -13.2513 
 104   1.0000      -0.483737       -13.1631 
 105   1.0000      -0.479567       -13.0497 
 106   1.0000      -0.476850       -12.9757 
 107   1.0000      -0.473595       -12.8872 
 108   1.0000      -0.471223       -12.8226 
 109   1.0000      -0.463559       -12.6141 
 110   1.0000      -0.461831       -12.5671 
 111   1.0000      -0.457487       -12.4488 
 112   1.0000      -0.455274       -12.3886 
 113   1.0000      -0.449924       -12.2430 
 114   1.0000      -0.448448       -12.2029 
 115   1.0000      -0.446691       -12.1551 
 116   1.0000      -0.441601       -12.0166 
 117   1.0000      -0.436286       -11.8720 
 118   1.0000      -0.433637       -11.7999 
 119   1.0000      -0.431438       -11.7400 
 120   1.0000      -0.426397       -11.6028 
 121   1.0000      -0.426015       -11.5924 
 122   1.0000      -0.421486       -11.4692 
 123   1.0000      -0.419398       -11.4124 
 124   1.0000      -0.419063       -11.4033 
 125   1.0000      -0.415224       -11.2988 
 126   1.0000      -0.413096       -11.2409 
 127   1.0000      -0.411052       -11.1853 
 128   1.0000      -0.406903       -11.0724 
 129   1.0000      -0.400943       -10.9102 
 130   1.0000      -0.398828       -10.8527 
 131   1.0000      -0.395068       -10.7503 
 132   1.0000      -0.392512       -10.6808 
 133   1.0000      -0.390036       -10.6134 
 134   1.0000      -0.386806       -10.5255 
 135   1.0000      -0.383542       -10.4367 
 136   1.0000      -0.382087       -10.3971 
 137   1.0000      -0.378352       -10.2955 
 138   1.0000      -0.375025       -10.2049 
 139   1.0000      -0.373020       -10.1504 
 140   1.0000      -0.370103       -10.0710 
 141   1.0000      -0.369146       -10.0450 
 142   1.0000      -0.364397        -9.9157 
 143   1.0000      -0.352482        -9.5915 
 144   1.0000      -0.348213        -9.4754 
 145   1.0000      -0.347164        -9.4468 
 146   1.0000      -0.345802        -9.4098 
 147   1.0000      -0.343454        -9.3459 
 148   1.0000      -0.331478        -9.0200 
 149   1.0000      -0.324597        -8.8327 
 150   1.0000      -0.323349        -8.7988 
 151   1.0000      -0.308848        -8.4042 
 152   1.0000      -0.302801        -8.2396 
 153   1.0000      -0.290201        -7.8968 
 154   1.0000      -0.284914        -7.7529 
 155   1.0000      -0.282995        -7.7007 
 156   1.0000      -0.279934        -7.6174 
 157   1.0000      -0.274601        -7.4723 
 158   1.0000      -0.273530        -7.4431 
 159   1.0000      -0.270491        -7.3604 
 160   1.0000      -0.267793        -7.2870 
 161   1.0000      -0.263980        -7.1833 
 162   1.0000      -0.258682        -7.0391 
 163   1.0000      -0.251999        -6.8572 
 164   1.0000      -0.251041        -6.8312 
 165   0.0000      -0.172473        -4.6932 
 166   0.0000      -0.066110        -1.7990 
 167   0.0000      -0.052587        -1.4310 
 168   0.0000      -0.032027        -0.8715 
 169   0.0000      -0.026017        -0.7080 
 170   0.0000      -0.014117        -0.3841 
 171   0.0000       0.001141         0.0310 
 172   0.0000       0.003193         0.0869 
 173   0.0000       0.006066         0.1651 
 174   0.0000       0.009364         0.2548 
 175   0.0000       0.019964         0.5432 
 176   0.0000       0.021919         0.5964 
 177   0.0000       0.027113         0.7378 
 178   0.0000       0.027305         0.7430 
 179   0.0000       0.033004         0.8981 
 180   0.0000       0.035201         0.9579 
 181   0.0000       0.038643         1.0515 
 182   0.0000       0.039924         1.0864 
 183   0.0000       0.041368         1.1257 
 184   0.0000       0.042771         1.1639 
 185   0.0000       0.052595         1.4312 
 186   0.0000       0.055671         1.5149 
 187   0.0000       0.056359         1.5336 
 188   0.0000       0.058895         1.6026 
 189   0.0000       0.060921         1.6578 
 190   0.0000       0.062582         1.7029 
 191   0.0000       0.064458         1.7540 
 192   0.0000       0.069233         1.8839 
 193   0.0000       0.069998         1.9047 
 194   0.0000       0.071536         1.9466 
 195   0.0000       0.073435         1.9983 
 196   0.0000       0.074404         2.0246 
 197   0.0000       0.079385         2.1602 
 198   0.0000       0.082886         2.2554 
 199   0.0000       0.086383         2.3506 
 200   0.0000       0.086674         2.3585 
 201   0.0000       0.091158         2.4805 
 202   0.0000       0.093967         2.5570 
 203   0.0000       0.095997         2.6122 
 204   0.0000       0.098528         2.6811 
 205   0.0000       0.101925         2.7735 
 206   0.0000       0.107468         2.9244 
 207   0.0000       0.108515         2.9528 
 208   0.0000       0.110684         3.0119 
 209   0.0000       0.112971         3.0741 
 210   0.0000       0.115788         3.1507 
 211   0.0000       0.116118         3.1597 
 212   0.0000       0.118892         3.2352 
 213   0.0000       0.119221         3.2442 
 214   0.0000       0.121705         3.3118 
 215   0.0000       0.124713         3.3936 
 216   0.0000       0.126200         3.4341 
 217   0.0000       0.130557         3.5526 
 218   0.0000       0.132573         3.6075 
 219   0.0000       0.135602         3.6899 
 220   0.0000       0.137433         3.7397 
 221   0.0000       0.138174         3.7599 
 222   0.0000       0.140993         3.8366 
 223   0.0000       0.143596         3.9074 
 224   0.0000       0.146238         3.9793 
 225   0.0000       0.147718         4.0196 
 226   0.0000       0.149142         4.0584 
 227   0.0000       0.150108         4.0847 
 228   0.0000       0.153228         4.1696 
 229   0.0000       0.155061         4.2194 
 230   0.0000       0.156878         4.2689 
 231   0.0000       0.157472         4.2850 
 232   0.0000       0.158717         4.3189 
 233   0.0000       0.163412         4.4467 
 234   0.0000       0.164292         4.4706 
 235   0.0000       0.166522         4.5313 
 236   0.0000       0.168607         4.5880 
 237   0.0000       0.171321         4.6619 
 238   0.0000       0.175337         4.7712 
 239   0.0000       0.175419         4.7734 
 240   0.0000       0.178970         4.8700 
 241   0.0000       0.183022         4.9803 
 242   0.0000       0.183890         5.0039 
 243   0.0000       0.186436         5.0732 
 244   0.0000       0.189036         5.1439 
 245   0.0000       0.189480         5.1560 
 246   0.0000       0.192117         5.2278 
 247   0.0000       0.193491         5.2652 
 248   0.0000       0.195224         5.3123 
 249   0.0000       0.196959         5.3595 
 250   0.0000       0.200363         5.4522 
 251   0.0000       0.201891         5.4937 
 252   0.0000       0.203662         5.5419 
 253   0.0000       0.207103         5.6356 
 254   0.0000       0.209220         5.6932 
 255   0.0000       0.210484         5.7276 
 256   0.0000       0.211916         5.7665 
 257   0.0000       0.214601         5.8396 
 258   0.0000       0.217041         5.9060 
 259   0.0000       0.219061         5.9609 
 260   0.0000       0.221939         6.0393 
 261   0.0000       0.222706         6.0601 
 262   0.0000       0.224974         6.1218 
 263   0.0000       0.227520         6.1911 
 264   0.0000       0.230442         6.2706 
 265   0.0000       0.231431         6.2976 
 266   0.0000       0.231833         6.3085 
 267   0.0000       0.236828         6.4444 
 268   0.0000       0.238505         6.4900 
 269   0.0000       0.240005         6.5309 
 270   0.0000       0.240777         6.5519 
 271   0.0000       0.243030         6.6132 
 272   0.0000       0.245795         6.6884 
 273   0.0000       0.248981         6.7751 
 274   0.0000       0.249796         6.7973 
 275   0.0000       0.251555         6.8451 
 276   0.0000       0.253421         6.8959 
 277   0.0000       0.255485         6.9521 
 278   0.0000       0.256894         6.9905 
 279   0.0000       0.257270         7.0007 
 280   0.0000       0.259603         7.0641 
 281   0.0000       0.262408         7.1405 
 282   0.0000       0.263030         7.1574 
 283   0.0000       0.263687         7.1753 
 284   0.0000       0.264839         7.2066 
 285   0.0000       0.268302         7.3009 
 286   0.0000       0.270102         7.3498 
 287   0.0000       0.272239         7.4080 
 288   0.0000       0.273505         7.4425 
 289   0.0000       0.275464         7.4957 
 290   0.0000       0.276983         7.5371 
 291   0.0000       0.277388         7.5481 
 292   0.0000       0.280084         7.6215 
 293   0.0000       0.280744         7.6394 
 294   0.0000       0.281434         7.6582 
 295   0.0000       0.283590         7.7169 
 296   0.0000       0.285606         7.7717 
 297   0.0000       0.286816         7.8047 
 298   0.0000       0.288133         7.8405 
 299   0.0000       0.290188         7.8964 
 300   0.0000       0.291249         7.9253 
 301   0.0000       0.293389         7.9835 
 302   0.0000       0.295935         8.0528 
 303   0.0000       0.296216         8.0604 
 304   0.0000       0.298034         8.1099 
 305   0.0000       0.299012         8.1365 
 306   0.0000       0.301417         8.2020 
 307   0.0000       0.303413         8.2563 
 308   0.0000       0.304699         8.2913 
 309   0.0000       0.304918         8.2972 
 310   0.0000       0.306827         8.3492 
 311   0.0000       0.307608         8.3704 
 312   0.0000       0.309348         8.4178 
 313   0.0000       0.311251         8.4696 
 314   0.0000       0.312904         8.5145 
 315   0.0000       0.314856         8.5677 
 316   0.0000       0.316979         8.6254 
 317   0.0000       0.317186         8.6311 
 318   0.0000       0.319555         8.6955 
 319   0.0000       0.321419         8.7462 
 320   0.0000       0.322189         8.7672 
 321   0.0000       0.323926         8.8145 
 322   0.0000       0.326304         8.8792 
 323   0.0000       0.327672         8.9164 
 324   0.0000       0.329352         8.9621 
 325   0.0000       0.330050         8.9811 
 326   0.0000       0.332502         9.0478 
 327   0.0000       0.333537         9.0760 
 328   0.0000       0.337413         9.1815 
 329   0.0000       0.337932         9.1956 
 330   0.0000       0.340798         9.2736 
 331   0.0000       0.342337         9.3155 
 332   0.0000       0.342687         9.3250 
 333   0.0000       0.344093         9.3632 
 334   0.0000       0.345553         9.4030 
 335   0.0000       0.347003         9.4424 
 336   0.0000       0.349725         9.5165 
 337   0.0000       0.350236         9.5304 
 338   0.0000       0.351330         9.5602 
 339   0.0000       0.354444         9.6449 
 340   0.0000       0.355580         9.6758 
 341   0.0000       0.357799         9.7362 
 342   0.0000       0.359911         9.7937 
 343   0.0000       0.360051         9.7975 
 344   0.0000       0.363157         9.8820 
 345   0.0000       0.364382         9.9153 
 346   0.0000       0.367531        10.0010 
 347   0.0000       0.369807        10.0630 
 348   0.0000       0.370579        10.0840 
 349   0.0000       0.372065        10.1244 
 350   0.0000       0.374141        10.1809 
 351   0.0000       0.376583        10.2474 
 352   0.0000       0.376975        10.2580 
 353   0.0000       0.379773        10.3342 
 354   0.0000       0.382333        10.4038 
 355   0.0000       0.383819        10.4442 
 356   0.0000       0.384473        10.4620 
 357   0.0000       0.387439        10.5428 
 358   0.0000       0.388821        10.5804 
 359   0.0000       0.391124        10.6430 
 360   0.0000       0.393207        10.6997 
 361   0.0000       0.394272        10.7287 
 362   0.0000       0.395685        10.7671 
 363   0.0000       0.398564        10.8455 
 364   0.0000       0.401958        10.9378 
 365   0.0000       0.404303        11.0016 
 366   0.0000       0.406843        11.0708 
 367   0.0000       0.409008        11.1297 
 368   0.0000       0.410411        11.1678 
 369   0.0000       0.411506        11.1977 
 370   0.0000       0.414716        11.2850 
 371   0.0000       0.416857        11.3433 
 372   0.0000       0.417856        11.3705 
 373   0.0000       0.419668        11.4198 
 374   0.0000       0.423585        11.5263 
 375   0.0000       0.423887        11.5346 
 376   0.0000       0.427965        11.6455 
 377   0.0000       0.429188        11.6788 
 378   0.0000       0.430530        11.7153 
 379   0.0000       0.432739        11.7754 
 380   0.0000       0.434302        11.8180 
 381   0.0000       0.435677        11.8554 
 382   0.0000       0.436703        11.8833 
 383   0.0000       0.439870        11.9695 
 384   0.0000       0.443608        12.0712 
 385   0.0000       0.444186        12.0869 
 386   0.0000       0.448302        12.1989 
 387   0.0000       0.451028        12.2731 
 388   0.0000       0.452758        12.3202 
 389   0.0000       0.453767        12.3476 
 390   0.0000       0.455597        12.3974 
 391   0.0000       0.458737        12.4829 
 392   0.0000       0.460312        12.5257 
 393   0.0000       0.461636        12.5618 
 394   0.0000       0.463773        12.6199 
 395   0.0000       0.466563        12.6958 
 396   0.0000       0.467709        12.7270 
 397   0.0000       0.470603        12.8057 
 398   0.0000       0.474008        12.8984 
 399   0.0000       0.475019        12.9259 
 400   0.0000       0.477889        13.0040 
 401   0.0000       0.478550        13.0220 
 402   0.0000       0.480218        13.0674 
 403   0.0000       0.482515        13.1299 
 404   0.0000       0.484713        13.1897 
 405   0.0000       0.487408        13.2630 
 406   0.0000       0.492017        13.3885 
 407   0.0000       0.493928        13.4405 
 408   0.0000       0.494313        13.4509 
 409   0.0000       0.495810        13.4917 
 410   0.0000       0.498562        13.5666 
 411   0.0000       0.500022        13.6063 
 412   0.0000       0.501573        13.6485 
 413   0.0000       0.503753        13.7078 
 414   0.0000       0.504183        13.7195 
 415   0.0000       0.506255        13.7759 
 416   0.0000       0.510118        13.8810 
 417   0.0000       0.511955        13.9310 
 418   0.0000       0.514363        13.9965 
 419   0.0000       0.516203        14.0466 
 420   0.0000       0.517117        14.0715 
 421   0.0000       0.519541        14.1374 
 422   0.0000       0.523161        14.2359 
 423   0.0000       0.524367        14.2687 
 424   0.0000       0.528697        14.3866 
 425   0.0000       0.528822        14.3900 
 426   0.0000       0.532123        14.4798 
 427   0.0000       0.534761        14.5516 
 428   0.0000       0.536987        14.6122 
 429   0.0000       0.537184        14.6175 
 430   0.0000       0.539392        14.6776 
 431   0.0000       0.540633        14.7114 
 432   0.0000       0.544222        14.8090 
 433   0.0000       0.545247        14.8369 
 434   0.0000       0.547741        14.9048 
 435   0.0000       0.552630        15.0378 
 436   0.0000       0.554115        15.0782 
 437   0.0000       0.556352        15.1391 
 438   0.0000       0.556754        15.1500 
 439   0.0000       0.560410        15.2495 
 440   0.0000       0.561334        15.2747 
 441   0.0000       0.562007        15.2930 
 442   0.0000       0.563210        15.3257 
 443   0.0000       0.566927        15.4269 
 444   0.0000       0.569116        15.4864 
 445   0.0000       0.570184        15.5155 
 446   0.0000       0.573233        15.5985 
 447   0.0000       0.575440        15.6585 
 448   0.0000       0.578033        15.7291 
 449   0.0000       0.579486        15.7686 
 450   0.0000       0.581071        15.8118 
 451   0.0000       0.584509        15.9053 
 452   0.0000       0.584789        15.9129 
 453   0.0000       0.585990        15.9456 
 454   0.0000       0.590365        16.0646 
 455   0.0000       0.592732        16.1291 
 456   0.0000       0.594703        16.1827 
 457   0.0000       0.598043        16.2736 
 458   0.0000       0.598320        16.2811 
 459   0.0000       0.600973        16.3533 
 460   0.0000       0.603223        16.4145 
 461   0.0000       0.604325        16.4445 
 462   0.0000       0.608367        16.5545 
 463   0.0000       0.609646        16.5893 
 464   0.0000       0.610862        16.6224 
 465   0.0000       0.612468        16.6661 
 466   0.0000       0.614662        16.7258 
 467   0.0000       0.618168        16.8212 
 468   0.0000       0.619768        16.8647 
 469   0.0000       0.621519        16.9124 
 470   0.0000       0.623653        16.9705 
 471   0.0000       0.625272        17.0145 
 472   0.0000       0.627074        17.0636 
 473   0.0000       0.629110        17.1190 
 474   0.0000       0.631400        17.1813 
 475   0.0000       0.633324        17.2336 
 476   0.0000       0.635123        17.2826 
 477   0.0000       0.637889        17.3578 
 478   0.0000       0.640905        17.4399 
 479   0.0000       0.642454        17.4821 
 480   0.0000       0.642878        17.4936 
 481   0.0000       0.646012        17.5789 
 482   0.0000       0.646227        17.5847 
 483   0.0000       0.650540        17.7021 
 484   0.0000       0.650845        17.7104 
 485   0.0000       0.652872        17.7655 
 486   0.0000       0.655413        17.8347 
 487   0.0000       0.657999        17.9051 
 488   0.0000       0.662670        18.0322 
 489   0.0000       0.663997        18.0683 
 490   0.0000       0.668112        18.1803 
 491   0.0000       0.669184        18.2094 
 492   0.0000       0.670233        18.2380 
 493   0.0000       0.674849        18.3636 
 494   0.0000       0.675409        18.3788 
 495   0.0000       0.675811        18.3897 
 496   0.0000       0.679279        18.4841 
 497   0.0000       0.681117        18.5341 
 498   0.0000       0.683104        18.5882 
 499   0.0000       0.686568        18.6825 
 500   0.0000       0.688778        18.7426 
 501   0.0000       0.690209        18.7815 
 502   0.0000       0.690931        18.8012 
 503   0.0000       0.692177        18.8351 
 504   0.0000       0.695385        18.9224 
 505   0.0000       0.696361        18.9490 
 506   0.0000       0.698864        19.0170 
 507   0.0000       0.701511        19.0891 
 508   0.0000       0.703444        19.1417 
 509   0.0000       0.706223        19.2173 
 510   0.0000       0.710803        19.3419 
 511   0.0000       0.711262        19.3544 
 512   0.0000       0.712191        19.3797 
 513   0.0000       0.717088        19.5130 
 514   0.0000       0.718306        19.5461 
 515   0.0000       0.719744        19.5852 
 516   0.0000       0.722259        19.6537 
 517   0.0000       0.723682        19.6924 
 518   0.0000       0.726425        19.7670 
 519   0.0000       0.727604        19.7991 
 520   0.0000       0.730521        19.8785 
 521   0.0000       0.731303        19.8998 
 522   0.0000       0.733762        19.9667 
 523   0.0000       0.735505        20.0141 
 524   0.0000       0.737723        20.0745 
 525   0.0000       0.739373        20.1194 
 526   0.0000       0.741962        20.1898 
 527   0.0000       0.743904        20.2427 
 528   0.0000       0.746768        20.3206 
 529   0.0000       0.748904        20.3787 
 530   0.0000       0.749822        20.4037 
 531   0.0000       0.752074        20.4650 
 532   0.0000       0.754390        20.5280 
 533   0.0000       0.757253        20.6059 
 534   0.0000       0.757590        20.6151 
 535   0.0000       0.759203        20.6590 
 536   0.0000       0.760432        20.6924 
 537   0.0000       0.761304        20.7161 
 538   0.0000       0.765037        20.8177 
 539   0.0000       0.768403        20.9093 
 540   0.0000       0.769253        20.9324 
 541   0.0000       0.771116        20.9831 
 542   0.0000       0.773162        21.0388 
 543   0.0000       0.773794        21.0560 
 544   0.0000       0.776467        21.1287 
 545   0.0000       0.777927        21.1685 
 546   0.0000       0.781227        21.2583 
 547   0.0000       0.783273        21.3140 
 548   0.0000       0.785882        21.3849 
 549   0.0000       0.787029        21.4162 
 550   0.0000       0.791161        21.5286 
 551   0.0000       0.793457        21.5911 
 552   0.0000       0.794329        21.6148 
 553   0.0000       0.796394        21.6710 
 554   0.0000       0.799590        21.7580 
 555   0.0000       0.801318        21.8050 
 556   0.0000       0.803003        21.8508 
 557   0.0000       0.804781        21.8992 
 558   0.0000       0.806236        21.9388 
 559   0.0000       0.808764        22.0076 
 560   0.0000       0.809584        22.0299 
 561   0.0000       0.811920        22.0935 
 562   0.0000       0.815884        22.2013 
 563   0.0000       0.819666        22.3042 
 564   0.0000       0.820996        22.3404 
 565   0.0000       0.821699        22.3596 
 566   0.0000       0.825883        22.4734 
 567   0.0000       0.826284        22.4843 
 568   0.0000       0.827997        22.5309 
 569   0.0000       0.831770        22.6336 
 570   0.0000       0.832355        22.6495 
 571   0.0000       0.835421        22.7330 
 572   0.0000       0.837106        22.7788 
 573   0.0000       0.838353        22.8127 
 574   0.0000       0.840017        22.8580 
 575   0.0000       0.842372        22.9221 
 576   0.0000       0.844565        22.9818 
 577   0.0000       0.846598        23.0371 
 578   0.0000       0.848843        23.0982 
 579   0.0000       0.850415        23.1410 
 580   0.0000       0.851243        23.1635 
 581   0.0000       0.854476        23.2515 
 582   0.0000       0.856004        23.2930 
 583   0.0000       0.858065        23.3491 
 584   0.0000       0.862594        23.4724 
 585   0.0000       0.863209        23.4891 
 586   0.0000       0.863906        23.5081 
 587   0.0000       0.866863        23.5886 
 588   0.0000       0.868105        23.6223 
 589   0.0000       0.868506        23.6333 
 590   0.0000       0.871114        23.7042 
 591   0.0000       0.871963        23.7273 
 592   0.0000       0.875547        23.8249 
 593   0.0000       0.876856        23.8605 
 594   0.0000       0.879411        23.9300 
 595   0.0000       0.881523        23.9875 
 596   0.0000       0.882982        24.0272 
 597   0.0000       0.885216        24.0880 
 598   0.0000       0.889069        24.1928 
 599   0.0000       0.890485        24.2313 
 600   0.0000       0.892366        24.2825 
 601   0.0000       0.893753        24.3203 
 602   0.0000       0.897324        24.4174 
 603   0.0000       0.898994        24.4629 
 604   0.0000       0.900912        24.5151 
 605   0.0000       0.902690        24.5635 
 606   0.0000       0.904343        24.6084 
 607   0.0000       0.906799        24.6753 
 608   0.0000       0.908852        24.7311 
 609   0.0000       0.910214        24.7682 
 610   0.0000       0.911664        24.8076 
 611   0.0000       0.913947        24.8698 
 612   0.0000       0.915617        24.9152 
 613   0.0000       0.916781        24.9469 
 614   0.0000       0.918831        25.0027 
 615   0.0000       0.920950        25.0603 
 616   0.0000       0.922941        25.1145 
 617   0.0000       0.923507        25.1299 
 618   0.0000       0.925486        25.1837 
 619   0.0000       0.926392        25.2084 
 620   0.0000       0.929856        25.3027 
 621   0.0000       0.931198        25.3392 
 622   0.0000       0.934987        25.4423 
 623   0.0000       0.936285        25.4776 
 624   0.0000       0.938893        25.5486 
 625   0.0000       0.939664        25.5696 
 626   0.0000       0.942680        25.6516 
 627   0.0000       0.945550        25.7297 
 628   0.0000       0.946342        25.7513 
 629   0.0000       0.950318        25.8595 
 630   0.0000       0.951551        25.8930 
 631   0.0000       0.951751        25.8985 
 632   0.0000       0.953104        25.9353 
 633   0.0000       0.954525        25.9739 
 634   0.0000       0.955793        26.0084 
 635   0.0000       0.959568        26.1112 
 636   0.0000       0.963263        26.2117 
 637   0.0000       0.963639        26.2219 
 638   0.0000       0.964709        26.2511 
 639   0.0000       0.966590        26.3022 
 640   0.0000       0.968706        26.3598 
 641   0.0000       0.970865        26.4186 
 642   0.0000       0.971766        26.4431 
 643   0.0000       0.974385        26.5144 
 644   0.0000       0.975508        26.5449 
 645   0.0000       0.977241        26.5921 
 646   0.0000       0.980028        26.6679 
 647   0.0000       0.984062        26.7777 
 648   0.0000       0.985473        26.8161 
 649   0.0000       0.987423        26.8691 
 650   0.0000       0.988261        26.8919 
 651   0.0000       0.990320        26.9480 
 652   0.0000       0.990617        26.9561 
 653   0.0000       0.993062        27.0226 
 654   0.0000       0.996427        27.1142 
 655   0.0000       0.998642        27.1744 
 656   0.0000       1.000604        27.2278 
 657   0.0000       1.002249        27.2726 
 658   0.0000       1.005348        27.3569 
 659   0.0000       1.009248        27.4630 
 660   0.0000       1.011012        27.5110 
 661   0.0000       1.012904        27.5625 
 662   0.0000       1.015592        27.6357 
 663   0.0000       1.017040        27.6751 
 664   0.0000       1.020429        27.7673 
 665   0.0000       1.024334        27.8736 
 666   0.0000       1.025139        27.8955 
 667   0.0000       1.025707        27.9109 
 668   0.0000       1.028343        27.9826 
 669   0.0000       1.028848        27.9964 
 670   0.0000       1.031286        28.0627 
 671   0.0000       1.034598        28.1528 
 672   0.0000       1.036909        28.2157 
 673   0.0000       1.039058        28.2742 
 674   0.0000       1.039442        28.2847 
 675   0.0000       1.043216        28.3873 
 676   0.0000       1.046693        28.4820 
 677   0.0000       1.047927        28.5155 
 678   0.0000       1.049572        28.5603 
 679   0.0000       1.053015        28.6540 
 680   0.0000       1.053464        28.6662 
 681   0.0000       1.057740        28.7826 
 682   0.0000       1.059237        28.8233 
 683   0.0000       1.060682        28.8626 
 684   0.0000       1.063713        28.9451 
 685   0.0000       1.065173        28.9848 
 686   0.0000       1.066188        29.0124 
 687   0.0000       1.066331        29.0163 
 688   0.0000       1.069657        29.1068 
 689   0.0000       1.074809        29.2470 
 690   0.0000       1.076895        29.3038 
 691   0.0000       1.077998        29.3338 
 692   0.0000       1.078772        29.3549 
 693   0.0000       1.082415        29.4540 
 694   0.0000       1.084211        29.5029 
 695   0.0000       1.085452        29.5367 
 696   0.0000       1.087572        29.5943 
 697   0.0000       1.088822        29.6284 
 698   0.0000       1.092283        29.7225 
 699   0.0000       1.095508        29.8103 
 700   0.0000       1.096444        29.8358 
 701   0.0000       1.098336        29.8872 
 702   0.0000       1.100002        29.9326 
 703   0.0000       1.105953        30.0945 
 704   0.0000       1.107690        30.1418 
 705   0.0000       1.109599        30.1937 
 706   0.0000       1.110727        30.2244 
 707   0.0000       1.111203        30.2374 
 708   0.0000       1.114590        30.3295 
 709   0.0000       1.115768        30.3616 
 710   0.0000       1.116386        30.3784 
 711   0.0000       1.117184        30.4001 
 712   0.0000       1.122194        30.5365 
 713   0.0000       1.122803        30.5530 
 714   0.0000       1.125131        30.6164 
 715   0.0000       1.129690        30.7404 
 716   0.0000       1.132855        30.8266 
 717   0.0000       1.134207        30.8633 
 718   0.0000       1.136325        30.9210 
 719   0.0000       1.137805        30.9612 
 720   0.0000       1.140270        31.0283 
 721   0.0000       1.143933        31.1280 
 722   0.0000       1.145395        31.1678 
 723   0.0000       1.147905        31.2361 
 724   0.0000       1.150873        31.3168 
 725   0.0000       1.152811        31.3696 
 726   0.0000       1.154574        31.4175 
 727   0.0000       1.156639        31.4737 
 728   0.0000       1.156847        31.4794 
 729   0.0000       1.160127        31.5687 
 730   0.0000       1.162878        31.6435 
 731   0.0000       1.163522        31.6610 
 732   0.0000       1.165923        31.7264 
 733   0.0000       1.171034        31.8654 
 734   0.0000       1.174482        31.9593 
 735   0.0000       1.175028        31.9741 
 736   0.0000       1.177123        32.0312 
 737   0.0000       1.178661        32.0730 
 738   0.0000       1.180138        32.1132 
 739   0.0000       1.181682        32.1552 
 740   0.0000       1.185499        32.2591 
 741   0.0000       1.186579        32.2885 
 742   0.0000       1.189295        32.3624 
 743   0.0000       1.192794        32.4576 
 744   0.0000       1.194446        32.5025 
 745   0.0000       1.196427        32.5564 
 746   0.0000       1.199353        32.6361 
 747   0.0000       1.199941        32.6521 
 748   0.0000       1.202889        32.7323 
 749   0.0000       1.205219        32.7957 
 750   0.0000       1.205424        32.8012 
 751   0.0000       1.207619        32.8610 
 752   0.0000       1.209300        32.9067 
 753   0.0000       1.211528        32.9674 
 754   0.0000       1.213681        33.0259 
 755   0.0000       1.218214        33.1493 
 756   0.0000       1.219025        33.1713 
 757   0.0000       1.222702        33.2714 
 758   0.0000       1.224505        33.3205 
 759   0.0000       1.225112        33.3370 
 760   0.0000       1.228004        33.4157 
 761   0.0000       1.230084        33.4723 
 762   0.0000       1.231440        33.5092 
 763   0.0000       1.235336        33.6152 
 764   0.0000       1.237040        33.6616 
 765   0.0000       1.238316        33.6963 
 766   0.0000       1.241176        33.7741 
 767   0.0000       1.243710        33.8431 
 768   0.0000       1.245678        33.8966 
 769   0.0000       1.249292        33.9950 
 770   0.0000       1.249417        33.9984 
 771   0.0000       1.253343        34.1052 
 772   0.0000       1.255301        34.1585 
 773   0.0000       1.257228        34.2109 
 774   0.0000       1.260188        34.2915 
 775   0.0000       1.262201        34.3462 
 776   0.0000       1.267358        34.4866 
 777   0.0000       1.268375        34.5142 
 778   0.0000       1.270523        34.5727 
 779   0.0000       1.271567        34.6011 
 780   0.0000       1.273207        34.6457 
 781   0.0000       1.276042        34.7229 
 782   0.0000       1.279985        34.8302 
 783   0.0000       1.280658        34.8485 
 784   0.0000       1.283544        34.9270 
 785   0.0000       1.284250        34.9462 
 786   0.0000       1.286553        35.0089 
 787   0.0000       1.289089        35.0779 
 788   0.0000       1.293172        35.1890 
 789   0.0000       1.296375        35.2762 
 790   0.0000       1.298339        35.3296 
 791   0.0000       1.300203        35.3803 
 792   0.0000       1.302379        35.4395 
 793   0.0000       1.306780        35.5593 
 794   0.0000       1.307323        35.5741 
 795   0.0000       1.309922        35.6448 
 796   0.0000       1.314210        35.7615 
 797   0.0000       1.316676        35.8286 
 798   0.0000       1.317906        35.8620 
 799   0.0000       1.319851        35.9150 
 800   0.0000       1.323940        36.0262 
 801   0.0000       1.325770        36.0760 
 802   0.0000       1.328002        36.1368 
 803   0.0000       1.330463        36.2037 
 804   0.0000       1.332976        36.2721 
 805   0.0000       1.336459        36.3669 
 806   0.0000       1.341485        36.5037 
 807   0.0000       1.343297        36.5530 
 808   0.0000       1.344254        36.5790 
 809   0.0000       1.345874        36.6231 
 810   0.0000       1.349799        36.7299 
 811   0.0000       1.350968        36.7617 
 812   0.0000       1.352709        36.8091 
 813   0.0000       1.355916        36.8963 
 814   0.0000       1.357366        36.9358 
 815   0.0000       1.358620        36.9699 
 816   0.0000       1.361756        37.0553 
 817   0.0000       1.363472        37.1020 
 818   0.0000       1.369048        37.2537 
 819   0.0000       1.372266        37.3413 
 820   0.0000       1.375508        37.4295 
 821   0.0000       1.376869        37.4665 
 822   0.0000       1.379857        37.5478 
 823   0.0000       1.381308        37.5873 
 824   0.0000       1.383629        37.6505 
 825   0.0000       1.389977        37.8232 
 826   0.0000       1.392785        37.8996 
 827   0.0000       1.394564        37.9480 
 828   0.0000       1.396903        38.0117 
 829   0.0000       1.397047        38.0156 
 830   0.0000       1.399600        38.0851 
 831   0.0000       1.404564        38.2201 
 832   0.0000       1.406188        38.2643 
 833   0.0000       1.408087        38.3160 
 834   0.0000       1.410355        38.3777 
 835   0.0000       1.413485        38.4629 
 836   0.0000       1.417622        38.5755 
 837   0.0000       1.417921        38.5836 
 838   0.0000       1.421843        38.6903 
 839   0.0000       1.426194        38.8087 
 840   0.0000       1.429402        38.8960 
 841   0.0000       1.431882        38.9635 
 842   0.0000       1.433437        39.0058 
 843   0.0000       1.434218        39.0270 
 844   0.0000       1.437815        39.1249 
 845   0.0000       1.441113        39.2147 
 846   0.0000       1.445986        39.3473 
 847   0.0000       1.446637        39.3650 
 848   0.0000       1.447625        39.3919 
 849   0.0000       1.451694        39.5026 
 850   0.0000       1.454581        39.5811 
 851   0.0000       1.455536        39.6071 
 852   0.0000       1.458951        39.7001 
 853   0.0000       1.462228        39.7892 
 854   0.0000       1.463722        39.8299 
 855   0.0000       1.468473        39.9592 
 856   0.0000       1.471376        40.0382 
 857   0.0000       1.475765        40.1576 
 858   0.0000       1.477058        40.1928 
 859   0.0000       1.480704        40.2920 
 860   0.0000       1.487068        40.4652 
 861   0.0000       1.487904        40.4879 
 862   0.0000       1.490903        40.5695 
 863   0.0000       1.494050        40.6552 
 864   0.0000       1.497486        40.7487 
 865   0.0000       1.498710        40.7820 
 866   0.0000       1.501759        40.8650 
 867   0.0000       1.503184        40.9037 
 868   0.0000       1.507589        41.0236 
 869   0.0000       1.509453        41.0743 
 870   0.0000       1.513501        41.1845 
 871   0.0000       1.517095        41.2822 
 872   0.0000       1.521590        41.4046 
 873   0.0000       1.523608        41.4595 
 874   0.0000       1.524280        41.4778 
 875   0.0000       1.526072        41.5265 
 876   0.0000       1.530234        41.6398 
 877   0.0000       1.533311        41.7235 
 878   0.0000       1.536562        41.8120 
 879   0.0000       1.538003        41.8512 
 880   0.0000       1.541561        41.9480 
 881   0.0000       1.542790        41.9815 
 882   0.0000       1.545099        42.0443 
 883   0.0000       1.546339        42.0780 
 884   0.0000       1.549264        42.1576 
 885   0.0000       1.551335        42.2140 
 886   0.0000       1.552869        42.2557 
 887   0.0000       1.555139        42.3175 
 888   0.0000       1.557403        42.3791 
 889   0.0000       1.562545        42.5190 
 890   0.0000       1.565894        42.6101 
 891   0.0000       1.569619        42.7115 
 892   0.0000       1.574136        42.8344 
 893   0.0000       1.577343        42.9217 
 894   0.0000       1.578836        42.9623 
 895   0.0000       1.579979        42.9934 
 896   0.0000       1.582214        43.0542 
 897   0.0000       1.586126        43.1607 
 898   0.0000       1.587122        43.1878 
 899   0.0000       1.589846        43.2619 
 900   0.0000       1.591653        43.3111 
 901   0.0000       1.596130        43.4329 
 902   0.0000       1.600245        43.5449 
 903   0.0000       1.601692        43.5843 
 904   0.0000       1.602070        43.5945 
 905   0.0000       1.605683        43.6929 
 906   0.0000       1.607024        43.7294 
 907   0.0000       1.610934        43.8357 
 908   0.0000       1.613799        43.9137 
 909   0.0000       1.619437        44.0671 
 910   0.0000       1.620573        44.0980 
 911   0.0000       1.622027        44.1376 
 912   0.0000       1.625383        44.2289 
 913   0.0000       1.626007        44.2459 
 914   0.0000       1.626458        44.2582 
 915   0.0000       1.630830        44.3771 
 916   0.0000       1.635402        44.5016 
 917   0.0000       1.636733        44.5378 
 918   0.0000       1.639177        44.6043 
 919   0.0000       1.643643        44.7258 
 920   0.0000       1.643797        44.7300 
 921   0.0000       1.648535        44.8589 
 922   0.0000       1.651351        44.9355 
 923   0.0000       1.654424        45.0192 
 924   0.0000       1.655794        45.0564 
 925   0.0000       1.661433        45.2099 
 926   0.0000       1.663520        45.2667 
 927   0.0000       1.667600        45.3777 
 928   0.0000       1.670256        45.4500 
 929   0.0000       1.670330        45.4520 
 930   0.0000       1.674547        45.5667 
 931   0.0000       1.676162        45.6107 
 932   0.0000       1.680029        45.7159 
 933   0.0000       1.680884        45.7392 
 934   0.0000       1.684414        45.8352 
 935   0.0000       1.686280        45.8860 
 936   0.0000       1.688299        45.9410 
 937   0.0000       1.691184        46.0195 
 938   0.0000       1.693611        46.0855 
 939   0.0000       1.698128        46.2084 
 940   0.0000       1.699490        46.2455 
 941   0.0000       1.704480        46.3813 
 942   0.0000       1.705648        46.4131 
 943   0.0000       1.707327        46.4587 
 944   0.0000       1.708220        46.4830 
 945   0.0000       1.709672        46.5225 
 946   0.0000       1.713509        46.6270 
 947   0.0000       1.717851        46.7451 
 948   0.0000       1.718971        46.7756 
 949   0.0000       1.723199        46.8906 
 950   0.0000       1.725954        46.9656 
 951   0.0000       1.727601        47.0104 
 952   0.0000       1.728777        47.0424 
 953   0.0000       1.732753        47.1506 
 954   0.0000       1.733430        47.1690 
 955   0.0000       1.736696        47.2579 
 956   0.0000       1.740759        47.3685 
 957   0.0000       1.741840        47.3979 
 958   0.0000       1.743394        47.4401 
 959   0.0000       1.745243        47.4905 
 960   0.0000       1.748711        47.5848 
 961   0.0000       1.750242        47.6265 
 962   0.0000       1.753487        47.7148 
 963   0.0000       1.756183        47.7882 
 964   0.0000       1.759379        47.8751 
 965   0.0000       1.761843        47.9422 
 966   0.0000       1.764494        48.0143 
 967   0.0000       1.765447        48.0403 
 968   0.0000       1.770546        48.1790 
 969   0.0000       1.771652        48.2091 
 970   0.0000       1.774200        48.2784 
 971   0.0000       1.776647        48.3450 
 972   0.0000       1.780435        48.4481 
 973   0.0000       1.782193        48.4959 
 974   0.0000       1.783525        48.5322 
 975   0.0000       1.786327        48.6084 
 976   0.0000       1.788683        48.6725 
 977   0.0000       1.793330        48.7990 
 978   0.0000       1.795695        48.8633 
 979   0.0000       1.797777        48.9200 
 980   0.0000       1.802867        49.0585 
 981   0.0000       1.803676        49.0805 
 982   0.0000       1.807138        49.1747 
 983   0.0000       1.811856        49.3031 
 984   0.0000       1.813140        49.3380 
 985   0.0000       1.815050        49.3900 
 986   0.0000       1.818517        49.4844 
 987   0.0000       1.821431        49.5637 
 988   0.0000       1.822119        49.5824 
 989   0.0000       1.823192        49.6116 
 990   0.0000       1.826085        49.6903 
 991   0.0000       1.828242        49.7490 
 992   0.0000       1.833520        49.8926 
 993   0.0000       1.835201        49.9384 
 994   0.0000       1.841275        50.1036 
 995   0.0000       1.841996        50.1233 
 996   0.0000       1.843855        50.1738 
 997   0.0000       1.844566        50.1932 
 998   0.0000       1.848427        50.2982 
 999   0.0000       1.850845        50.3641 
 1000   0.0000       1.852577        50.4112 
 1001   0.0000       1.854181        50.4548 
 1002   0.0000       1.860046        50.6144 
 1003   0.0000       1.861332        50.6494 
 1004   0.0000       1.864210        50.7277 
 1005   0.0000       1.864690        50.7408 
 1006   0.0000       1.867542        50.8184 
 1007   0.0000       1.870844        50.9083 
 1008   0.0000       1.873304        50.9752 
 1009   0.0000       1.874814        51.0163 
 1010   0.0000       1.877785        51.0971 
 1011   0.0000       1.880361        51.1672 
 1012   0.0000       1.883773        51.2601 
 1013   0.0000       1.885771        51.3144 
 1014   0.0000       1.887550        51.3628 
 1015   0.0000       1.892875        51.5078 
 1016   0.0000       1.894305        51.5467 
 1017   0.0000       1.895755        51.5861 
 1018   0.0000       1.900624        51.7186 
 1019   0.0000       1.903721        51.8029 
 1020   0.0000       1.905541        51.8524 
 1021   0.0000       1.907496        51.9056 
 1022   0.0000       1.907893        51.9164 
 1023   0.0000       1.911740        52.0211 
 1024   0.0000       1.916201        52.1425 
 1025   0.0000       1.917868        52.1878 
 1026   0.0000       1.920248        52.2526 
 1027   0.0000       1.921296        52.2811 
 1028   0.0000       1.925019        52.3824 
 1029   0.0000       1.927900        52.4608 
 1030   0.0000       1.928737        52.4836 
 1031   0.0000       1.931150        52.5493 
 1032   0.0000       1.932902        52.5969 
 1033   0.0000       1.933909        52.6243 
 1034   0.0000       1.938621        52.7526 
 1035   0.0000       1.939879        52.7868 
 1036   0.0000       1.942248        52.8513 
 1037   0.0000       1.945657        52.9440 
 1038   0.0000       1.946141        52.9572 
 1039   0.0000       1.948540        53.0225 
 1040   0.0000       1.950248        53.0689 
 1041   0.0000       1.953106        53.1467 
 1042   0.0000       1.954979        53.1977 
 1043   0.0000       1.957805        53.2746 
 1044   0.0000       1.959477        53.3201 
 1045   0.0000       1.961706        53.3807 
 1046   0.0000       1.965362        53.4802 
 1047   0.0000       1.966676        53.5160 
 1048   0.0000       1.969042        53.5803 
 1049   0.0000       1.971144        53.6376 
 1050   0.0000       1.973453        53.7004 
 1051   0.0000       1.975592        53.7586 
 1052   0.0000       1.979206        53.8569 
 1053   0.0000       1.980130        53.8821 
 1054   0.0000       1.984999        54.0146 
 1055   0.0000       1.986390        54.0524 
 1056   0.0000       1.988524        54.1105 
 1057   0.0000       1.990563        54.1660 
 1058   0.0000       1.992691        54.2239 
 1059   0.0000       1.994363        54.2694 
 1060   0.0000       1.996719        54.3335 
 1061   0.0000       1.999375        54.4058 
 1062   0.0000       2.002089        54.4796 
 1063   0.0000       2.002922        54.5023 
 1064   0.0000       2.008717        54.6600 
 1065   0.0000       2.009327        54.6766 
 1066   0.0000       2.012137        54.7530 
 1067   0.0000       2.013637        54.7938 
 1068   0.0000       2.016588        54.8742 
 1069   0.0000       2.019209        54.9455 
 1070   0.0000       2.020100        54.9697 
 1071   0.0000       2.021923        55.0193 
 1072   0.0000       2.025684        55.1217 
 1073   0.0000       2.027082        55.1597 
 1074   0.0000       2.029132        55.2155 
 1075   0.0000       2.032254        55.3004 
 1076   0.0000       2.035017        55.3756 
 1077   0.0000       2.037216        55.4355 
 1078   0.0000       2.039125        55.4874 
 1079   0.0000       2.042597        55.5819 
 1080   0.0000       2.043421        55.6043 
 1081   0.0000       2.045457        55.6597 
 1082   0.0000       2.049967        55.7824 
 1083   0.0000       2.050536        55.7979 
 1084   0.0000       2.052324        55.8466 
 1085   0.0000       2.054340        55.9014 
 1086   0.0000       2.056576        55.9623 
 1087   0.0000       2.057419        55.9852 
 1088   0.0000       2.059276        56.0357 
 1089   0.0000       2.062785        56.1312 
 1090   0.0000       2.067193        56.2512 
 1091   0.0000       2.070408        56.3387 
 1092   0.0000       2.071623        56.3717 
 1093   0.0000       2.072783        56.4033 
 1094   0.0000       2.074802        56.4582 
 1095   0.0000       2.078792        56.5668 
 1096   0.0000       2.079831        56.5951 
 1097   0.0000       2.081032        56.6278 
 1098   0.0000       2.084699        56.7275 
 1099   0.0000       2.085427        56.7473 
 1100   0.0000       2.086101        56.7657 
 1101   0.0000       2.089829        56.8671 
 1102   0.0000       2.090334        56.8809 
 1103   0.0000       2.091510        56.9129 
 1104   0.0000       2.094674        56.9990 
 1105   0.0000       2.097005        57.0624 
 1106   0.0000       2.099715        57.1361 
 1107   0.0000       2.101347        57.1806 
 1108   0.0000       2.103382        57.2359 
 1109   0.0000       2.105991        57.3069 
 1110   0.0000       2.107074        57.3364 
 1111   0.0000       2.110231        57.4223 
 1112   0.0000       2.113447        57.5098 
 1113   0.0000       2.117556        57.6216 
 1114   0.0000       2.118644        57.6512 
 1115   0.0000       2.120393        57.6988 
 1116   0.0000       2.125783        57.8455 
 1117   0.0000       2.127666        57.8967 
 1118   0.0000       2.128159        57.9101 
 1119   0.0000       2.131346        57.9969 
 1120   0.0000       2.132692        58.0335 
 1121   0.0000       2.134134        58.0727 
 1122   0.0000       2.137274        58.1582 
 1123   0.0000       2.137811        58.1728 
 1124   0.0000       2.139654        58.2229 
 1125   0.0000       2.141607        58.2761 
 1126   0.0000       2.143279        58.3216 
 1127   0.0000       2.146806        58.4176 
 1128   0.0000       2.149411        58.4885 
 1129   0.0000       2.151116        58.5348 
 1130   0.0000       2.154292        58.6213 
 1131   0.0000       2.158076        58.7242 
 1132   0.0000       2.160567        58.7920 
 1133   0.0000       2.161234        58.8102 
 1134   0.0000       2.162082        58.8333 
 1135   0.0000       2.165513        58.9266 
 1136   0.0000       2.167376        58.9773 
 1137   0.0000       2.169997        59.0486 
 1138   0.0000       2.170935        59.0741 
 1139   0.0000       2.173969        59.1567 
 1140   0.0000       2.175617        59.2015 
 1141   0.0000       2.178101        59.2691 
 1142   0.0000       2.178745        59.2867 
 1143   0.0000       2.180240        59.3273 
 1144   0.0000       2.186449        59.4963 
 1145   0.0000       2.187358        59.5210 
 1146   0.0000       2.189751        59.5862 
 1147   0.0000       2.190416        59.6043 
 1148   0.0000       2.193150        59.6787 
 1149   0.0000       2.194937        59.7273 
 1150   0.0000       2.196132        59.7598 
 1151   0.0000       2.199571        59.8534 
 1152   0.0000       2.202039        59.9205 
 1153   0.0000       2.204354        59.9835 
 1154   0.0000       2.206478        60.0413 
 1155   0.0000       2.207749        60.0759 
 1156   0.0000       2.209335        60.1191 
 1157   0.0000       2.212934        60.2170 
 1158   0.0000       2.213680        60.2373 
 1159   0.0000       2.215955        60.2992 
 1160   0.0000       2.217457        60.3401 
 1161   0.0000       2.219253        60.3889 
 1162   0.0000       2.221761        60.4572 
 1163   0.0000       2.222910        60.4885 
 1164   0.0000       2.224144        60.5220 
 1165   0.0000       2.225846        60.5684 
 1166   0.0000       2.228308        60.6353 
 1167   0.0000       2.229450        60.6664 
 1168   0.0000       2.230745        60.7017 
 1169   0.0000       2.234292        60.7982 
 1170   0.0000       2.235761        60.8381 
 1171   0.0000       2.238551        60.9141 
 1172   0.0000       2.241893        61.0050 
 1173   0.0000       2.245946        61.1153 
 1174   0.0000       2.246365        61.1267 
 1175   0.0000       2.248268        61.1785 
 1176   0.0000       2.249598        61.2147 
 1177   0.0000       2.251894        61.2772 
 1178   0.0000       2.254347        61.3439 
 1179   0.0000       2.256501        61.4025 
 1180   0.0000       2.258034        61.4442 
 1181   0.0000       2.262063        61.5539 
 1182   0.0000       2.263114        61.5825 
 1183   0.0000       2.266747        61.6813 
 1184   0.0000       2.268283        61.7231 
 1185   0.0000       2.269854        61.7659 
 1186   0.0000       2.271659        61.8150 
 1187   0.0000       2.272988        61.8511 
 1188   0.0000       2.274147        61.8827 
 1189   0.0000       2.277679        61.9788 
 1190   0.0000       2.278710        62.0068 
 1191   0.0000       2.279588        62.0308 
 1192   0.0000       2.284228        62.1570 
 1193   0.0000       2.288223        62.2657 
 1194   0.0000       2.290247        62.3208 
 1195   0.0000       2.291753        62.3618 
 1196   0.0000       2.292844        62.3914 
 1197   0.0000       2.294270        62.4303 
 1198   0.0000       2.296923        62.5025 
 1199   0.0000       2.297865        62.5281 
 1200   0.0000       2.299942        62.5846 
 1201   0.0000       2.304171        62.6997 
 1202   0.0000       2.304956        62.7210 
 1203   0.0000       2.306031        62.7503 
 1204   0.0000       2.307606        62.7931 
 1205   0.0000       2.311627        62.9026 
 1206   0.0000       2.312104        62.9156 
 1207   0.0000       2.314581        62.9829 
 1208   0.0000       2.318010        63.0763 
 1209   0.0000       2.320035        63.1314 
 1210   0.0000       2.324292        63.2472 
 1211   0.0000       2.325569        63.2820 
 1212   0.0000       2.327676        63.3393 
 1213   0.0000       2.330083        63.4048 
 1214   0.0000       2.332679        63.4754 
 1215   0.0000       2.334850        63.5345 
 1216   0.0000       2.337537        63.6076 
 1217   0.0000       2.338114        63.6233 
 1218   0.0000       2.339916        63.6724 
 1219   0.0000       2.342026        63.7298 
 1220   0.0000       2.345543        63.8255 
 1221   0.0000       2.348000        63.8923 
 1222   0.0000       2.349593        63.9357 
 1223   0.0000       2.352984        64.0279 
 1224   0.0000       2.354135        64.0593 
 1225   0.0000       2.358015        64.1649 
 1226   0.0000       2.359269        64.1990 
 1227   0.0000       2.362101        64.2760 
 1228   0.0000       2.364321        64.3364 
 1229   0.0000       2.366797        64.4038 
 1230   0.0000       2.367530        64.4238 
 1231   0.0000       2.368324        64.4454 
 1232   0.0000       2.371390        64.5288 
 1233   0.0000       2.375761        64.6477 
 1234   0.0000       2.377235        64.6879 
 1235   0.0000       2.380705        64.7823 
 1236   0.0000       2.381151        64.7944 
 1237   0.0000       2.382548        64.8324 
 1238   0.0000       2.383803        64.8666 
 1239   0.0000       2.389490        65.0213 
 1240   0.0000       2.391833        65.0851 
 1241   0.0000       2.394188        65.1492 
 1242   0.0000       2.395834        65.1939 
 1243   0.0000       2.396781        65.2197 
 1244   0.0000       2.398746        65.2732 
 1245   0.0000       2.401184        65.3395 
 1246   0.0000       2.402401        65.3727 
 1247   0.0000       2.404004        65.4163 
 1248   0.0000       2.405667        65.4615 
 1249   0.0000       2.408854        65.5482 
 1250   0.0000       2.411852        65.6298 
 1251   0.0000       2.413091        65.6636 
 1252   0.0000       2.415050        65.7169 
 1253   0.0000       2.416372        65.7528 
 1254   0.0000       2.422397        65.9168 
 1255   0.0000       2.425666        66.0057 
 1256   0.0000       2.427457        66.0545 
 1257   0.0000       2.431747        66.1712 
 1258   0.0000       2.432245        66.1848 
 1259   0.0000       2.433781        66.2265 
 1260   0.0000       2.437670        66.3324 
 1261   0.0000       2.441409        66.4341 
 1262   0.0000       2.444859        66.5280 
 1263   0.0000       2.445431        66.5436 
 1264   0.0000       2.446182        66.5640 
 1265   0.0000       2.449979        66.6673 
 1266   0.0000       2.453183        66.7545 
 1267   0.0000       2.455392        66.8146 
 1268   0.0000       2.456219        66.8371 
 1269   0.0000       2.457828        66.8809 
 1270   0.0000       2.460077        66.9421 
 1271   0.0000       2.463708        67.0409 
 1272   0.0000       2.465628        67.0932 
 1273   0.0000       2.467131        67.1341 
 1274   0.0000       2.470241        67.2187 
 1275   0.0000       2.472644        67.2841 
 1276   0.0000       2.474311        67.3294 
 1277   0.0000       2.475489        67.3615 
 1278   0.0000       2.476750        67.3958 
 1279   0.0000       2.479003        67.4571 
 1280   0.0000       2.484088        67.5955 
 1281   0.0000       2.485247        67.6270 
 1282   0.0000       2.486462        67.6601 
 1283   0.0000       2.487688        67.6934 
 1284   0.0000       2.490161        67.7607 
 1285   0.0000       2.494122        67.8685 
 1286   0.0000       2.498324        67.9828 
 1287   0.0000       2.499169        68.0058 
 1288   0.0000       2.501833        68.0783 
 1289   0.0000       2.505164        68.1690 
 1290   0.0000       2.507505        68.2327 
 1291   0.0000       2.510412        68.3118 
 1292   0.0000       2.512587        68.3710 
 1293   0.0000       2.513495        68.3957 
 1294   0.0000       2.514504        68.4231 
 1295   0.0000       2.515398        68.4475 
 1296   0.0000       2.519198        68.5509 
 1297   0.0000       2.523014        68.6547 
 1298   0.0000       2.525748        68.7291 
 1299   0.0000       2.529175        68.8223 
 1300   0.0000       2.531067        68.8738 
 1301   0.0000       2.533451        68.9387 
 1302   0.0000       2.535812        69.0029 
 1303   0.0000       2.536850        69.0312 
 1304   0.0000       2.536983        69.0348 
 1305   0.0000       2.539595        69.1059 
 1306   0.0000       2.543574        69.2142 
 1307   0.0000       2.544419        69.2372 
 1308   0.0000       2.546776        69.3013 
 1309   0.0000       2.549307        69.3702 
 1310   0.0000       2.550632        69.4062 
 1311   0.0000       2.552347        69.4529 
 1312   0.0000       2.554392        69.5085 
 1313   0.0000       2.556577        69.5680 
 1314   0.0000       2.558858        69.6301 
 1315   0.0000       2.563321        69.7515 
 1316   0.0000       2.565038        69.7982 
 1317   0.0000       2.566601        69.8408 
 1318   0.0000       2.566800        69.8462 
 1319   0.0000       2.571219        69.9664 
 1320   0.0000       2.572254        69.9946 
 1321   0.0000       2.574289        70.0500 
 1322   0.0000       2.576878        70.1204 
 1323   0.0000       2.579235        70.1846 
 1324   0.0000       2.581223        70.2387 
 1325   0.0000       2.581964        70.2588 
 1326   0.0000       2.586919        70.3936 
 1327   0.0000       2.587792        70.4174 
 1328   0.0000       2.589106        70.4531 
 1329   0.0000       2.591236        70.5111 
 1330   0.0000       2.594176        70.5911 
 1331   0.0000       2.596876        70.6646 
 1332   0.0000       2.599813        70.7445 
 1333   0.0000       2.601406        70.7879 
 1334   0.0000       2.602120        70.8073 
 1335   0.0000       2.602972        70.8305 
 1336   0.0000       2.607118        70.9433 
 1337   0.0000       2.610611        71.0383 
 1338   0.0000       2.613085        71.1057 
 1339   0.0000       2.615630        71.1749 
 1340   0.0000       2.619482        71.2797 
 1341   0.0000       2.620684        71.3125 
 1342   0.0000       2.626069        71.4590 
 1343   0.0000       2.627470        71.4971 
 1344   0.0000       2.629046        71.5400 
 1345   0.0000       2.631484        71.6063 
 1346   0.0000       2.632363        71.6302 
 1347   0.0000       2.635357        71.7117 
 1348   0.0000       2.636143        71.7331 
 1349   0.0000       2.639883        71.8349 
 1350   0.0000       2.640612        71.8547 
 1351   0.0000       2.642336        71.9016 
 1352   0.0000       2.643581        71.9355 
 1353   0.0000       2.645613        71.9908 
 1354   0.0000       2.647044        72.0297 
 1355   0.0000       2.651562        72.1527 
 1356   0.0000       2.652255        72.1715 
 1357   0.0000       2.655769        72.2671 
 1358   0.0000       2.658302        72.3361 
 1359   0.0000       2.659127        72.3585 
 1360   0.0000       2.661287        72.4173 
 1361   0.0000       2.667167        72.5773 
 1362   0.0000       2.667610        72.5894 
 1363   0.0000       2.669675        72.6456 
 1364   0.0000       2.671575        72.6973 
 1365   0.0000       2.672658        72.7267 
 1366   0.0000       2.674020        72.7638 
 1367   0.0000       2.677062        72.8466 
 1368   0.0000       2.679603        72.9157 
 1369   0.0000       2.682680        72.9994 
 1370   0.0000       2.684991        73.0623 
 1371   0.0000       2.687170        73.1216 
 1372   0.0000       2.688497        73.1577 
 1373   0.0000       2.689673        73.1897 
 1374   0.0000       2.691660        73.2438 
 1375   0.0000       2.693138        73.2840 
 1376   0.0000       2.698092        73.4188 
 1377   0.0000       2.699542        73.4583 
 1378   0.0000       2.700881        73.4947 
 1379   0.0000       2.703241        73.5589 
 1380   0.0000       2.704671        73.5978 
 1381   0.0000       2.707527        73.6756 
 1382   0.0000       2.710052        73.7443 
 1383   0.0000       2.715511        73.8928 
 1384   0.0000       2.716943        73.9318 
 1385   0.0000       2.718856        73.9838 
 1386   0.0000       2.719891        74.0120 
 1387   0.0000       2.721762        74.0629 
 1388   0.0000       2.723521        74.1108 
 1389   0.0000       2.726191        74.1834 
 1390   0.0000       2.728356        74.2423 
 1391   0.0000       2.730228        74.2933 
 1392   0.0000       2.733711        74.3881 
 1393   0.0000       2.734717        74.4154 
 1394   0.0000       2.736591        74.4664 
 1395   0.0000       2.740202        74.5647 
 1396   0.0000       2.741802        74.6082 
 1397   0.0000       2.743203        74.6463 
 1398   0.0000       2.749356        74.8138 
 1399   0.0000       2.751189        74.8636 
 1400   0.0000       2.752669        74.9039 
 1401   0.0000       2.755142        74.9712 
 1402   0.0000       2.758391        75.0596 
 1403   0.0000       2.759502        75.0899 
 1404   0.0000       2.759909        75.1009 
 1405   0.0000       2.763209        75.1907 
 1406   0.0000       2.765025        75.2402 
 1407   0.0000       2.767938        75.3194 
 1408   0.0000       2.770578        75.3913 
 1409   0.0000       2.773338        75.4664 
 1410   0.0000       2.776051        75.5402 
 1411   0.0000       2.777201        75.5715 
 1412   0.0000       2.781994        75.7019 
 1413   0.0000       2.782719        75.7216 
 1414   0.0000       2.785172        75.7884 
 1415   0.0000       2.787277        75.8457 
 1416   0.0000       2.789993        75.9196 
 1417   0.0000       2.792322        75.9830 
 1418   0.0000       2.793141        76.0052 
 1419   0.0000       2.794173        76.0333 
 1420   0.0000       2.796826        76.1055 
 1421   0.0000       2.798097        76.1401 
 1422   0.0000       2.798839        76.1603 
 1423   0.0000       2.802286        76.2541 
 1424   0.0000       2.803849        76.2966 
 1425   0.0000       2.806338        76.3643 
 1426   0.0000       2.809523        76.4510 
 1427   0.0000       2.810662        76.4820 
 1428   0.0000       2.815675        76.6184 
 1429   0.0000       2.816851        76.6504 
 1430   0.0000       2.818293        76.6896 
 1431   0.0000       2.820708        76.7554 
 1432   0.0000       2.823891        76.8420 
 1433   0.0000       2.824288        76.8528 
 1434   0.0000       2.826647        76.9170 
 1435   0.0000       2.827544        76.9414 
 1436   0.0000       2.830114        77.0113 
 1437   0.0000       2.831877        77.0593 
 1438   0.0000       2.834241        77.1236 
 1439   0.0000       2.838564        77.2413 
 1440   0.0000       2.841836        77.3303 
 1441   0.0000       2.845637        77.4337 
 1442   0.0000       2.846933        77.4690 
 1443   0.0000       2.852332        77.6159 
 1444   0.0000       2.853948        77.6599 
 1445   0.0000       2.855263        77.6957 
 1446   0.0000       2.858540        77.7848 
 1447   0.0000       2.859516        77.8114 
 1448   0.0000       2.861816        77.8740 
 1449   0.0000       2.863016        77.9066 
 1450   0.0000       2.864120        77.9367 
 1451   0.0000       2.866495        78.0013 
 1452   0.0000       2.869554        78.0845 
 1453   0.0000       2.873617        78.1951 
 1454   0.0000       2.875736        78.2528 
 1455   0.0000       2.880375        78.3790 
 1456   0.0000       2.881591        78.4121 
 1457   0.0000       2.885012        78.5052 
 1458   0.0000       2.885767        78.5257 
 1459   0.0000       2.888240        78.5930 
 1460   0.0000       2.891119        78.6713 
 1461   0.0000       2.895786        78.7983 
 1462   0.0000       2.897964        78.8576 
 1463   0.0000       2.898831        78.8812 
 1464   0.0000       2.899614        78.9025 
 1465   0.0000       2.904976        79.0484 
 1466   0.0000       2.908288        79.1385 
 1467   0.0000       2.911742        79.2325 
 1468   0.0000       2.913666        79.2849 
 1469   0.0000       2.915102        79.3240 
 1470   0.0000       2.916980        79.3750 
 1471   0.0000       2.918803        79.4247 
 1472   0.0000       2.921167        79.4890 
 1473   0.0000       2.924055        79.5676 
 1474   0.0000       2.925462        79.6059 
 1475   0.0000       2.926913        79.6454 
 1476   0.0000       2.930914        79.7542 
 1477   0.0000       2.933964        79.8372 
 1478   0.0000       2.936326        79.9015 
 1479   0.0000       2.938657        79.9649 
 1480   0.0000       2.941385        80.0392 
 1481   0.0000       2.942622        80.0728 
 1482   0.0000       2.945521        80.1517 
 1483   0.0000       2.947313        80.2005 
 1484   0.0000       2.951162        80.3052 
 1485   0.0000       2.951944        80.3265 
 1486   0.0000       2.954417        80.3938 
 1487   0.0000       2.956312        80.4453 
 1488   0.0000       2.959258        80.5255 
 1489   0.0000       2.961778        80.5941 
 1490   0.0000       2.963462        80.6399 
 1491   0.0000       2.966043        80.7101 
 1492   0.0000       2.967996        80.7633 
 1493   0.0000       2.970924        80.8429 
 1494   0.0000       2.974934        80.9521 
 1495   0.0000       2.977249        81.0151 
 1496   0.0000       2.980580        81.1057 
 1497   0.0000       2.982564        81.1597 
 1498   0.0000       2.985484        81.2391 
 1499   0.0000       2.986200        81.2586 
 1500   0.0000       2.987572        81.2960 
 1501   0.0000       2.993955        81.4697 
 1502   0.0000       2.995957        81.5241 
 1503   0.0000       2.997911        81.5773 
 1504   0.0000       3.000950        81.6600 
 1505   0.0000       3.003835        81.7385 
 1506   0.0000       3.005715        81.7897 
 1507   0.0000       3.007465        81.8373 
 1508   0.0000       3.008398        81.8627 
 1509   0.0000       3.012592        81.9768 
 1510   0.0000       3.016017        82.0700 
 1511   0.0000       3.017557        82.1119 
 1512   0.0000       3.020082        82.1806 
 1513   0.0000       3.021998        82.2327 
 1514   0.0000       3.024676        82.3056 
 1515   0.0000       3.025879        82.3384 
 1516   0.0000       3.028308        82.4045 
 1517   0.0000       3.030010        82.4508 
 1518   0.0000       3.035104        82.5894 
 1519   0.0000       3.036768        82.6347 
 1520   0.0000       3.037837        82.6637 
 1521   0.0000       3.042224        82.7831 
 1522   0.0000       3.044170        82.8361 
 1523   0.0000       3.046958        82.9119 
 1524   0.0000       3.051703        83.0410 
 1525   0.0000       3.051915        83.0468 
 1526   0.0000       3.055066        83.1326 
 1527   0.0000       3.059101        83.2424 
 1528   0.0000       3.060933        83.2922 
 1529   0.0000       3.063678        83.3669 
 1530   0.0000       3.069520        83.5259 
 1531   0.0000       3.070037        83.5399 
 1532   0.0000       3.073106        83.6235 
 1533   0.0000       3.074642        83.6653 
 1534   0.0000       3.078044        83.7578 
 1535   0.0000       3.078262        83.7638 
 1536   0.0000       3.080748        83.8314 
 1537   0.0000       3.083568        83.9082 
 1538   0.0000       3.084548        83.9348 
 1539   0.0000       3.088077        84.0308 
 1540   0.0000       3.092190        84.1428 
 1541   0.0000       3.097714        84.2931 
 1542   0.0000       3.101452        84.3948 
 1543   0.0000       3.102999        84.4369 
 1544   0.0000       3.104487        84.4774 
 1545   0.0000       3.106458        84.5310 
 1546   0.0000       3.111100        84.6573 
 1547   0.0000       3.114510        84.7501 
 1548   0.0000       3.118598        84.8614 
 1549   0.0000       3.118778        84.8663 
 1550   0.0000       3.121395        84.9375 
 1551   0.0000       3.123362        84.9910 
 1552   0.0000       3.126134        85.0664 
 1553   0.0000       3.128440        85.1292 
 1554   0.0000       3.130233        85.1780 
 1555   0.0000       3.133144        85.2572 
 1556   0.0000       3.135102        85.3105 
 1557   0.0000       3.136506        85.3487 
 1558   0.0000       3.140155        85.4480 
 1559   0.0000       3.143927        85.5506 
 1560   0.0000       3.149427        85.7003 
 1561   0.0000       3.150896        85.7402 
 1562   0.0000       3.154866        85.8483 
 1563   0.0000       3.157596        85.9225 
 1564   0.0000       3.159129        85.9643 
 1565   0.0000       3.160075        85.9900 
 1566   0.0000       3.165532        86.1385 
 1567   0.0000       3.167053        86.1799 
 1568   0.0000       3.167464        86.1911 
 1569   0.0000       3.171498        86.3008 
 1570   0.0000       3.173931        86.3671 
 1571   0.0000       3.175932        86.4215 
 1572   0.0000       3.177234        86.4569 
 1573   0.0000       3.180379        86.5425 
 1574   0.0000       3.182542        86.6014 
 1575   0.0000       3.185466        86.6809 
 1576   0.0000       3.189252        86.7840 
 1577   0.0000       3.190814        86.8265 
 1578   0.0000       3.199792        87.0708 
 1579   0.0000       3.200836        87.0992 
 1580   0.0000       3.204053        87.1867 
 1581   0.0000       3.208238        87.3006 
 1582   0.0000       3.212991        87.4299 
 1583   0.0000       3.214551        87.4724 
 1584   0.0000       3.217328        87.5480 
 1585   0.0000       3.219967        87.6198 
 1586   0.0000       3.220093        87.6232 
 1587   0.0000       3.223288        87.7101 
 1588   0.0000       3.229324        87.8744 
 1589   0.0000       3.231875        87.9438 
 1590   0.0000       3.235562        88.0441 
 1591   0.0000       3.237308        88.0916 
 1592   0.0000       3.241505        88.2058 
 1593   0.0000       3.244688        88.2925 
 1594   0.0000       3.247066        88.3572 
 1595   0.0000       3.251552        88.4792 
 1596   0.0000       3.252584        88.5073 
 1597   0.0000       3.256919        88.6253 
 1598   0.0000       3.258494        88.6681 
 1599   0.0000       3.261158        88.7406 
 1600   0.0000       3.262944        88.7892 
 1601   0.0000       3.267850        88.9227 
 1602   0.0000       3.272580        89.0514 
 1603   0.0000       3.273964        89.0891 
 1604   0.0000       3.274314        89.0986 
 1605   0.0000       3.278268        89.2062 
 1606   0.0000       3.282024        89.3084 
 1607   0.0000       3.282809        89.3298 
 1608   0.0000       3.289176        89.5030 
 1609   0.0000       3.291134        89.5563 
 1610   0.0000       3.292995        89.6070 
 1611   0.0000       3.295073        89.6635 
 1612   0.0000       3.297672        89.7342 
 1613   0.0000       3.298727        89.7629 
 1614   0.0000       3.303548        89.8941 
 1615   0.0000       3.307109        89.9910 
 1616   0.0000       3.308868        90.0389 
 1617   0.0000       3.310181        90.0746 
 1618   0.0000       3.317724        90.2799 
 1619   0.0000       3.321074        90.3710 
 1620   0.0000       3.323175        90.4282 
 1621   0.0000       3.325877        90.5017 
 1622   0.0000       3.328090        90.5619 
 1623   0.0000       3.328604        90.5759 
 1624   0.0000       3.335838        90.7728 
 1625   0.0000       3.339376        90.8690 
 1626   0.0000       3.340616        90.9028 
 1627   0.0000       3.345351        91.0316 
 1628   0.0000       3.352758        91.2332 
 1629   0.0000       3.354795        91.2886 
 1630   0.0000       3.356537        91.3360 
 1631   0.0000       3.358057        91.3774 
 1632   0.0000       3.361900        91.4820 
 1633   0.0000       3.362580        91.5005 
 1634   0.0000       3.365115        91.5694 
 1635   0.0000       3.368282        91.6556 
 1636   0.0000       3.370898        91.7268 
 1637   0.0000       3.374704        91.8304 
 1638   0.0000       3.376670        91.8839 
 1639   0.0000       3.377476        91.9058 
 1640   0.0000       3.378264        91.9272 
 1641   0.0000       3.385079        92.1127 
 1642   0.0000       3.385860        92.1339 
 1643   0.0000       3.394170        92.3601 
 1644   0.0000       3.396601        92.4262 
 1645   0.0000       3.398309        92.4727 
 1646   0.0000       3.399817        92.5137 
 1647   0.0000       3.402658        92.5910 
 1648   0.0000       3.403683        92.6189 
 1649   0.0000       3.406906        92.7066 
 1650   0.0000       3.408435        92.7482 
 1651   0.0000       3.411727        92.8378 
 1652   0.0000       3.414342        92.9090 
 1653   0.0000       3.416380        92.9644 
 1654   0.0000       3.420077        93.0650 
 1655   0.0000       3.421481        93.1032 
 1656   0.0000       3.422549        93.1323 
 1657   0.0000       3.428592        93.2967 
 1658   0.0000       3.429996        93.3349 
 1659   0.0000       3.433573        93.4323 
 1660   0.0000       3.436241        93.5049 
 1661   0.0000       3.440928        93.6324 
 1662   0.0000       3.442323        93.6704 
 1663   0.0000       3.444853        93.7392 
 1664   0.0000       3.448748        93.8452 
 1665   0.0000       3.450835        93.9020 
 1666   0.0000       3.453908        93.9856 
 1667   0.0000       3.456209        94.0482 
 1668   0.0000       3.458848        94.1200 
 1669   0.0000       3.461692        94.1974 
 1670   0.0000       3.464144        94.2642 
 1671   0.0000       3.466924        94.3398 
 1672   0.0000       3.467359        94.3516 
 1673   0.0000       3.473397        94.5159 
 1674   0.0000       3.473772        94.5261 
 1675   0.0000       3.476796        94.6084 
 1676   0.0000       3.480265        94.7028 
 1677   0.0000       3.482017        94.7505 
 1678   0.0000       3.482534        94.7646 
 1679   0.0000       3.487058        94.8877 
 1680   0.0000       3.488433        94.9251 
 1681   0.0000       3.495048        95.1051 
 1682   0.0000       3.498084        95.1877 
 1683   0.0000       3.501845        95.2901 
 1684   0.0000       3.505050        95.3773 
 1685   0.0000       3.505715        95.3954 
 1686   0.0000       3.508415        95.4688 
 1687   0.0000       3.513488        95.6069 
 1688   0.0000       3.514142        95.6247 
 1689   0.0000       3.516182        95.6802 
 1690   0.0000       3.519356        95.7665 
 1691   0.0000       3.521520        95.8254 
 1692   0.0000       3.522256        95.8455 
 1693   0.0000       3.525175        95.9249 
 1694   0.0000       3.527877        95.9984 
 1695   0.0000       3.533772        96.1588 
 1696   0.0000       3.538477        96.2869 
 1697   0.0000       3.540130        96.3318 
 1698   0.0000       3.540837        96.3511 
 1699   0.0000       3.542514        96.3967 
 1700   0.0000       3.546782        96.5128 
 1701   0.0000       3.548577        96.5617 
 1702   0.0000       3.557443        96.8029 
 1703   0.0000       3.559133        96.8489 
 1704   0.0000       3.561671        96.9180 
 1705   0.0000       3.563241        96.9607 
 1706   0.0000       3.564094        96.9839 
 1707   0.0000       3.567466        97.0757 
 1708   0.0000       3.569039        97.1185 
 1709   0.0000       3.574007        97.2537 
 1710   0.0000       3.575187        97.2858 
 1711   0.0000       3.577072        97.3371 
 1712   0.0000       3.580657        97.4346 
 1713   0.0000       3.584993        97.5526 
 1714   0.0000       3.587013        97.6076 
 1715   0.0000       3.588901        97.6590 
 1716   0.0000       3.589638        97.6790 
 1717   0.0000       3.593598        97.7868 
 1718   0.0000       3.595580        97.8407 
 1719   0.0000       3.599549        97.9487 
 1720   0.0000       3.601714        98.0076 
 1721   0.0000       3.604453        98.0822 
 1722   0.0000       3.605670        98.1153 
 1723   0.0000       3.610551        98.2481 
 1724   0.0000       3.614237        98.3484 
 1725   0.0000       3.618502        98.4644 
 1726   0.0000       3.621391        98.5431 
 1727   0.0000       3.624067        98.6159 
 1728   0.0000       3.627673        98.7140 
 1729   0.0000       3.629526        98.7644 
 1730   0.0000       3.633016        98.8594 
 1731   0.0000       3.634438        98.8981 
 1732   0.0000       3.635572        98.9289 
 1733   0.0000       3.640883        99.0735 
 1734   0.0000       3.642569        99.1193 
 1735   0.0000       3.649346        99.3037 
 1736   0.0000       3.651676        99.3672 
 1737   0.0000       3.655568        99.4731 
 1738   0.0000       3.656004        99.4849 
 1739   0.0000       3.656753        99.5053 
 1740   0.0000       3.658437        99.5511 
 1741   0.0000       3.661148        99.6249 
 1742   0.0000       3.666227        99.7631 
 1743   0.0000       3.668584        99.8273 
 1744   0.0000       3.669212        99.8443 
 1745   0.0000       3.671729        99.9128 
 1746   0.0000       3.672430        99.9319 
 1747   0.0000       3.677829       100.0788 
 1748   0.0000       3.680681       100.1564 
 1749   0.0000       3.683443       100.2316 
 1750   0.0000       3.687379       100.3387 
 1751   0.0000       3.690876       100.4338 
 1752   0.0000       3.693113       100.4947 
 1753   0.0000       3.696007       100.5735 
 1754   0.0000       3.704282       100.7986 
 1755   0.0000       3.704808       100.8130 
 1756   0.0000       3.711408       100.9925 
 1757   0.0000       3.714212       101.0688 
 1758   0.0000       3.716492       101.1309 
 1759   0.0000       3.721736       101.2736 
 1760   0.0000       3.724410       101.3463 
 1761   0.0000       3.727909       101.4416 
 1762   0.0000       3.734188       101.6124 
 1763   0.0000       3.736100       101.6644 
 1764   0.0000       3.742842       101.8479 
 1765   0.0000       3.745916       101.9316 
 1766   0.0000       3.748351       101.9978 
 1767   0.0000       3.752650       102.1148 
 1768   0.0000       3.757131       102.2367 
 1769   0.0000       3.758494       102.2738 
 1770   0.0000       3.760127       102.3182 
 1771   0.0000       3.763516       102.4105 
 1772   0.0000       3.766858       102.5014 
 1773   0.0000       3.771096       102.6167 
 1774   0.0000       3.773116       102.6717 
 1775   0.0000       3.776899       102.7746 
 1776   0.0000       3.781738       102.9063 
 1777   0.0000       3.784679       102.9863 
 1778   0.0000       3.788621       103.0936 
 1779   0.0000       3.790945       103.1569 
 1780   0.0000       3.791904       103.1830 
 1781   0.0000       3.796696       103.3134 
 1782   0.0000       3.803298       103.4930 
 1783   0.0000       3.805258       103.5463 
 1784   0.0000       3.808296       103.6290 
 1785   0.0000       3.819102       103.9230 
 1786   0.0000       3.819293       103.9283 
 1787   0.0000       3.826013       104.1111 
 1788   0.0000       3.830146       104.2236 
 1789   0.0000       3.831409       104.2579 
 1790   0.0000       3.833907       104.3259 
 1791   0.0000       3.838640       104.4547 
 1792   0.0000       3.844246       104.6072 
 1793   0.0000       3.848831       104.7320 
 1794   0.0000       3.852701       104.8373 
 1795   0.0000       3.854167       104.8772 
 1796   0.0000       3.860230       105.0422 
 1797   0.0000       3.861923       105.0883 
 1798   0.0000       3.866149       105.2033 
 1799   0.0000       3.869736       105.3009 
 1800   0.0000       3.871236       105.3417 
 1801   0.0000       3.872462       105.3750 
 1802   0.0000       3.877651       105.5163 
 1803   0.0000       3.879116       105.5561 
 1804   0.0000       3.882925       105.6598 
 1805   0.0000       3.886008       105.7436 
 1806   0.0000       3.889814       105.8472 
 1807   0.0000       3.893302       105.9421 
 1808   0.0000       3.896128       106.0190 
 1809   0.0000       3.902030       106.1796 
 1810   0.0000       3.906551       106.3027 
 1811   0.0000       3.907057       106.3164 
 1812   0.0000       3.910271       106.4039 
 1813   0.0000       3.912189       106.4561 
 1814   0.0000       3.917771       106.6080 
 1815   0.0000       3.920888       106.6928 
 1816   0.0000       3.922792       106.7446 
 1817   0.0000       3.929775       106.9346 
 1818   0.0000       3.931870       106.9916 
 1819   0.0000       3.933509       107.0362 
 1820   0.0000       3.937800       107.1530 
 1821   0.0000       3.939115       107.1888 
 1822   0.0000       3.947581       107.4191 
 1823   0.0000       3.952028       107.5402 
 1824   0.0000       3.954722       107.6135 
 1825   0.0000       3.957853       107.6987 
 1826   0.0000       3.960684       107.7757 
 1827   0.0000       3.964062       107.8676 
 1828   0.0000       3.964232       107.8722 
 1829   0.0000       3.968002       107.9748 
 1830   0.0000       3.974074       108.1400 
 1831   0.0000       3.977213       108.2255 
 1832   0.0000       3.981057       108.3301 
 1833   0.0000       3.983284       108.3907 
 1834   0.0000       3.985436       108.4492 
 1835   0.0000       3.990253       108.5803 
 1836   0.0000       3.996216       108.7426 
 1837   0.0000       3.998179       108.7960 
 1838   0.0000       4.000053       108.8470 
 1839   0.0000       4.003132       108.9308 
 1840   0.0000       4.013309       109.2077 
 1841   0.0000       4.015679       109.2722 
 1842   0.0000       4.016272       109.2883 
 1843   0.0000       4.018058       109.3369 
 1844   0.0000       4.022169       109.4488 
 1845   0.0000       4.026980       109.5797 
 1846   0.0000       4.030713       109.6813 
 1847   0.0000       4.035841       109.8208 
 1848   0.0000       4.039269       109.9141 
 1849   0.0000       4.041941       109.9868 
 1850   0.0000       4.048293       110.1597 
 1851   0.0000       4.051203       110.2388 
 1852   0.0000       4.057564       110.4119 
 1853   0.0000       4.060057       110.4798 
 1854   0.0000       4.060780       110.4995 
 1855   0.0000       4.067244       110.6753 
 1856   0.0000       4.071280       110.7852 
 1857   0.0000       4.073370       110.8420 
 1858   0.0000       4.076812       110.9357 
 1859   0.0000       4.080249       111.0292 
 1860   0.0000       4.083190       111.1093 
 1861   0.0000       4.086103       111.1885 
 1862   0.0000       4.088245       111.2468 
 1863   0.0000       4.096822       111.4802 
 1864   0.0000       4.100631       111.5838 
 1865   0.0000       4.104898       111.6999 
 1866   0.0000       4.109195       111.8169 
 1867   0.0000       4.111467       111.8787 
 1868   0.0000       4.112822       111.9156 
 1869   0.0000       4.121562       112.1534 
 1870   0.0000       4.124326       112.2286 
 1871   0.0000       4.131298       112.4183 
 1872   0.0000       4.133855       112.4879 
 1873   0.0000       4.135667       112.5372 
 1874   0.0000       4.138050       112.6021 
 1875   0.0000       4.139792       112.6495 
 1876   0.0000       4.142058       112.7111 
 1877   0.0000       4.147659       112.8636 
 1878   0.0000       4.150221       112.9333 
 1879   0.0000       4.153608       113.0254 
 1880   0.0000       4.158922       113.1700 
 1881   0.0000       4.162773       113.2748 
 1882   0.0000       4.166324       113.3714 
 1883   0.0000       4.171090       113.5011 
 1884   0.0000       4.173958       113.5792 
 1885   0.0000       4.178798       113.7109 
 1886   0.0000       4.183719       113.8448 
 1887   0.0000       4.190014       114.0161 
 1888   0.0000       4.195324       114.1606 
 1889   0.0000       4.196420       114.1904 
 1890   0.0000       4.203100       114.3722 
 1891   0.0000       4.206392       114.4617 
 1892   0.0000       4.213023       114.6422 
 1893   0.0000       4.213501       114.6552 
 1894   0.0000       4.220297       114.8401 
 1895   0.0000       4.225211       114.9738 
 1896   0.0000       4.231598       115.1476 
 1897   0.0000       4.238948       115.3476 
 1898   0.0000       4.243704       115.4771 
 1899   0.0000       4.246930       115.5648 
 1900   0.0000       4.253124       115.7334 
 1901   0.0000       4.260177       115.9253 
 1902   0.0000       4.262975       116.0014 
 1903   0.0000       4.265303       116.0648 
 1904   0.0000       4.269289       116.1733 
 1905   0.0000       4.273929       116.2995 
 1906   0.0000       4.278292       116.4183 
 1907   0.0000       4.284254       116.5805 
 1908   0.0000       4.284701       116.5926 
 1909   0.0000       4.292823       116.8137 
 1910   0.0000       4.296037       116.9011 
 1911   0.0000       4.298573       116.9701 
 1912   0.0000       4.302466       117.0761 
 1913   0.0000       4.308431       117.2384 
 1914   0.0000       4.312489       117.3488 
 1915   0.0000       4.323062       117.6365 
 1916   0.0000       4.331678       117.8710 
 1917   0.0000       4.334095       117.9367 
 1918   0.0000       4.336853       118.0118 
 1919   0.0000       4.343211       118.1848 
 1920   0.0000       4.349465       118.3550 
 1921   0.0000       4.351420       118.4082 
 1922   0.0000       4.354878       118.5023 
 1923   0.0000       4.364877       118.7743 
 1924   0.0000       4.368008       118.8595 
 1925   0.0000       4.373081       118.9976 
 1926   0.0000       4.377196       119.1095 
 1927   0.0000       4.383483       119.2806 
 1928   0.0000       4.397339       119.6577 
 1929   0.0000       4.402938       119.8100 
 1930   0.0000       4.405866       119.8897 
 1931   0.0000       4.417633       120.2099 
 1932   0.0000       4.422939       120.3543 
 1933   0.0000       4.428121       120.4953 
 1934   0.0000       4.435509       120.6963 
 1935   0.0000       4.440666       120.8367 
 1936   0.0000       4.442409       120.8841 
 1937   0.0000       4.450669       121.1089 
 1938   0.0000       4.456239       121.2604 
 1939   0.0000       4.467712       121.5726 
 1940   0.0000       4.471018       121.6626 
 1941   0.0000       4.479580       121.8956 
 1942   0.0000       4.488063       122.1264 
 1943   0.0000       4.495069       122.3171 
 1944   0.0000       4.498720       122.4164 
 1945   0.0000       4.506412       122.6257 
 1946   0.0000       4.517694       122.9327 
 1947   0.0000       4.520805       123.0174 
 1948   0.0000       4.526983       123.1855 
 1949   0.0000       4.535622       123.4205 
 1950   0.0000       4.537690       123.4768 
 1951   0.0000       4.544306       123.6569 
 1952   0.0000       4.549996       123.8117 
 1953   0.0000       4.555465       123.9605 
 1954   0.0000       4.556031       123.9759 
 1955   0.0000       4.573947       124.4634 
 1956   0.0000       4.575356       124.5018 
 1957   0.0000       4.581287       124.6631 
 1958   0.0000       4.583294       124.7178 
 1959   0.0000       4.586167       124.7960 
 1960   0.0000       4.597974       125.1172 
 1961   0.0000       4.599942       125.1708 
 1962   0.0000       4.606277       125.3432 
 1963   0.0000       4.611630       125.4888 
 1964   0.0000       4.617624       125.6519 
 1965   0.0000       4.618811       125.6842 
 1966   0.0000       4.624788       125.8469 
 1967   0.0000       4.634333       126.1066 
 1968   0.0000       4.638821       126.2287 
 1969   0.0000       4.646072       126.4260 
 1970   0.0000       4.651750       126.5806 
 1971   0.0000       4.655548       126.6839 
 1972   0.0000       4.662346       126.8689 
 1973   0.0000       4.667027       126.9963 
 1974   0.0000       4.673535       127.1734 
 1975   0.0000       4.677195       127.2730 
 1976   0.0000       4.680301       127.3575 
 1977   0.0000       4.690756       127.6420 
 1978   0.0000       4.699695       127.8852 
 1979   0.0000       4.702916       127.9729 
 1980   0.0000       4.709412       128.1496 
 1981   0.0000       4.716336       128.3380 
 1982   0.0000       4.722374       128.5023 
 1983   0.0000       4.726488       128.6143 
 1984   0.0000       4.729085       128.6849 
 1985   0.0000       4.732042       128.7654 
 1986   0.0000       4.741816       129.0314 
 1987   0.0000       4.743199       129.0690 
 1988   0.0000       4.746013       129.1456 
 1989   0.0000       4.756859       129.4407 
 1990   0.0000       4.766167       129.6940 
 1991   0.0000       4.768996       129.7710 
 1992   0.0000       4.774389       129.9177 
 1993   0.0000       4.775881       129.9583 
 1994   0.0000       4.782840       130.1477 
 1995   0.0000       4.789761       130.3360 
 1996   0.0000       4.793826       130.4466 
 1997   0.0000       4.798857       130.5835 
 1998   0.0000       4.805202       130.7562 
 1999   0.0000       4.816217       131.0559 
 2000   0.0000       4.821090       131.1885 
 2001   0.0000       4.826452       131.3344 
 2002   0.0000       4.829760       131.4245 
 2003   0.0000       4.836989       131.6212 
 2004   0.0000       4.838817       131.6709 
 2005   0.0000       4.843249       131.7915 
 2006   0.0000       4.849648       131.9656 
 2007   0.0000       4.853426       132.0684 
 2008   0.0000       4.857114       132.1688 
 2009   0.0000       4.863276       132.3365 
 2010   0.0000       4.870054       132.5209 
 2011   0.0000       4.876772       132.7037 
 2012   0.0000       4.881206       132.8244 
 2013   0.0000       4.884565       132.9158 
 2014   0.0000       4.890591       133.0797 
 2015   0.0000       4.894877       133.1964 
 2016   0.0000       4.897339       133.2634 
 2017   0.0000       4.903308       133.4258 
 2018   0.0000       4.905341       133.4811 
 2019   0.0000       4.911535       133.6497 
 2020   0.0000       4.916230       133.7774 
 2021   0.0000       4.916979       133.7978 
 2022   0.0000       4.920975       133.9065 
 2023   0.0000       4.923984       133.9884 
 2024   0.0000       4.927253       134.0774 
 2025   0.0000       4.934329       134.2699 
 2026   0.0000       4.941790       134.4730 
 2027   0.0000       4.946145       134.5914 
 2028   0.0000       4.957195       134.8921 
 2029   0.0000       4.959069       134.9431 
 2030   0.0000       4.960675       134.9868 
 2031   0.0000       4.963935       135.0755 
 2032   0.0000       4.967554       135.1740 
 2033   0.0000       4.974725       135.3692 
 2034   0.0000       4.977992       135.4580 
 2035   0.0000       4.986843       135.6989 
 2036   0.0000       4.992113       135.8423 
 2037   0.0000       4.994291       135.9016 
 2038   0.0000       5.000481       136.0700 
 2039   0.0000       5.002714       136.1308 
 2040   0.0000       5.006168       136.2248 
 2041   0.0000       5.011260       136.3633 
 2042   0.0000       5.015211       136.4708 
 2043   0.0000       5.018746       136.5670 
 2044   0.0000       5.025659       136.7551 
 2045   0.0000       5.036708       137.0558 
 2046   0.0000       5.040238       137.1518 
 2047   0.0000       5.043804       137.2489 
 2048   0.0000       5.053850       137.5223 
 2049   0.0000       5.056313       137.5893 
 2050   0.0000       5.058179       137.6401 
 2051   0.0000       5.064563       137.8138 
 2052   0.0000       5.065589       137.8417 
 2053   0.0000       5.068262       137.9144 
 2054   0.0000       5.074120       138.0738 
 2055   0.0000       5.079666       138.2247 
 2056   0.0000       5.081540       138.2757 
 2057   0.0000       5.085444       138.3820 
 2058   0.0000       5.092331       138.5694 
 2059   0.0000       5.095333       138.6511 
 2060   0.0000       5.097720       138.7160 
 2061   0.0000       5.104422       138.8984 
 2062   0.0000       5.107879       138.9924 
 2063   0.0000       5.110025       139.0509 
 2064   0.0000       5.112603       139.1210 
 2065   0.0000       5.119001       139.2951 
 2066   0.0000       5.124011       139.4314 
 2067   0.0000       5.129981       139.5939 
 2068   0.0000       5.132921       139.6739 
 2069   0.0000       5.135100       139.7332 
 2070   0.0000       5.138505       139.8258 
 2071   0.0000       5.141999       139.9209 
 2072   0.0000       5.146747       140.0501 
 2073   0.0000       5.150169       140.1432 
 2074   0.0000       5.152491       140.2064 
 2075   0.0000       5.158413       140.3676 
 2076   0.0000       5.160888       140.4349 
 2077   0.0000       5.162508       140.4790 
 2078   0.0000       5.166377       140.5843 
 2079   0.0000       5.170418       140.6942 
 2080   0.0000       5.172938       140.7628 
 2081   0.0000       5.175349       140.8284 
 2082   0.0000       5.178755       140.9211 
 2083   0.0000       5.185237       141.0975 
 2084   0.0000       5.185653       141.1088 
 2085   0.0000       5.188523       141.1869 
 2086   0.0000       5.194080       141.3381 
 2087   0.0000       5.197468       141.4303 
 2088   0.0000       5.199249       141.4788 
 2089   0.0000       5.203016       141.5813 
 2090   0.0000       5.209756       141.7647 
 2091   0.0000       5.216600       141.9509 
 2092   0.0000       5.218229       141.9952 
 2093   0.0000       5.222067       142.0997 
 2094   0.0000       5.225386       142.1900 
 2095   0.0000       5.228068       142.2630 
 2096   0.0000       5.239577       142.5761 
 2097   0.0000       5.241509       142.6287 
 2098   0.0000       5.243408       142.6804 
 2099   0.0000       5.247824       142.8006 
 2100   0.0000       5.249678       142.8510 
 2101   0.0000       5.255704       143.0150 
 2102   0.0000       5.259722       143.1243 
 2103   0.0000       5.266519       143.3093 
 2104   0.0000       5.269766       143.3976 
 2105   0.0000       5.271583       143.4471 
 2106   0.0000       5.272299       143.4665 
 2107   0.0000       5.278562       143.6370 
 2108   0.0000       5.281588       143.7193 
 2109   0.0000       5.285636       143.8295 
 2110   0.0000       5.286595       143.8556 
 2111   0.0000       5.291628       143.9925 
 2112   0.0000       5.296380       144.1218 
 2113   0.0000       5.297806       144.1606 
 2114   0.0000       5.299434       144.2049 
 2115   0.0000       5.302435       144.2866 
 2116   0.0000       5.308486       144.4512 
 2117   0.0000       5.312338       144.5561 
 2118   0.0000       5.319578       144.7531 
 2119   0.0000       5.325010       144.9009 
 2120   0.0000       5.330813       145.0588 
 2121   0.0000       5.333488       145.1316 
 2122   0.0000       5.339988       145.3085 
 2123   0.0000       5.346136       145.4758 
 2124   0.0000       5.347606       145.5158 
 2125   0.0000       5.354703       145.7089 
 2126   0.0000       5.356638       145.7615 
 2127   0.0000       5.362292       145.9154 
 2128   0.0000       5.369617       146.1147 
 2129   0.0000       5.371403       146.1633 
 2130   0.0000       5.373778       146.2279 
 2131   0.0000       5.378991       146.3698 
 2132   0.0000       5.384739       146.5262 
 2133   0.0000       5.389649       146.6598 
 2134   0.0000       5.391630       146.7137 
 2135   0.0000       5.394768       146.7991 
 2136   0.0000       5.403252       147.0300 
 2137   0.0000       5.409095       147.1890 
 2138   0.0000       5.413041       147.2963 
 2139   0.0000       5.415696       147.3686 
 2140   0.0000       5.416937       147.4023 
 2141   0.0000       5.419196       147.4638 
 2142   0.0000       5.423033       147.5682 
 2143   0.0000       5.431672       147.8033 
 2144   0.0000       5.434330       147.8756 
 2145   0.0000       5.436683       147.9397 
 2146   0.0000       5.440523       148.0441 
 2147   0.0000       5.446006       148.1934 
 2148   0.0000       5.449570       148.2903 
 2149   0.0000       5.451611       148.3459 
 2150   0.0000       5.461193       148.6066 
 2151   0.0000       5.463738       148.6759 
 2152   0.0000       5.465429       148.7219 
 2153   0.0000       5.468693       148.8107 
 2154   0.0000       5.474037       148.9561 
 2155   0.0000       5.477700       149.0558 
 2156   0.0000       5.479641       149.1086 
 2157   0.0000       5.481873       149.1694 
 2158   0.0000       5.486582       149.2975 
 2159   0.0000       5.491496       149.4312 
 2160   0.0000       5.492639       149.4623 
 2161   0.0000       5.496793       149.5753 
 2162   0.0000       5.500400       149.6735 
 2163   0.0000       5.504975       149.7980 
 2164   0.0000       5.509641       149.9249 
 2165   0.0000       5.510508       149.9485 
 2166   0.0000       5.514234       150.0499 
 2167   0.0000       5.519744       150.1999 
 2168   0.0000       5.522143       150.2652 
 2169   0.0000       5.522799       150.2830 
 2170   0.0000       5.523928       150.3137 
 2171   0.0000       5.528131       150.4281 
 2172   0.0000       5.529523       150.4660 
 2173   0.0000       5.534614       150.6045 
 2174   0.0000       5.536919       150.6672 
 2175   0.0000       5.540668       150.7692 
 2176   0.0000       5.545336       150.8963 
 2177   0.0000       5.548264       150.9759 
 2178   0.0000       5.549733       151.0159 
 2179   0.0000       5.556803       151.2083 
 2180   0.0000       5.560354       151.3049 
 2181   0.0000       5.562925       151.3749 
 2182   0.0000       5.567891       151.5100 
 2183   0.0000       5.569070       151.5421 
 2184   0.0000       5.571322       151.6034 
 2185   0.0000       5.578368       151.7951 
 2186   0.0000       5.582613       151.9106 
 2187   0.0000       5.585982       152.0023 
 2188   0.0000       5.588176       152.0620 
 2189   0.0000       5.590999       152.1388 
 2190   0.0000       5.592669       152.1843 
 2191   0.0000       5.593374       152.2035 
 2192   0.0000       5.600262       152.3909 
 2193   0.0000       5.602545       152.4530 
 2194   0.0000       5.606503       152.5607 
 2195   0.0000       5.607434       152.5860 
 2196   0.0000       5.612646       152.7279 
 2197   0.0000       5.619084       152.9031 
 2198   0.0000       5.620339       152.9372 
 2199   0.0000       5.624020       153.0374 
 2200   0.0000       5.625733       153.0840 
 2201   0.0000       5.631286       153.2351 
 2202   0.0000       5.636583       153.3792 
 2203   0.0000       5.641017       153.4999 
 2204   0.0000       5.641687       153.5181 
 2205   0.0000       5.644246       153.5878 
 2206   0.0000       5.645928       153.6335 
 2207   0.0000       5.653715       153.8454 
 2208   0.0000       5.658833       153.9847 
 2209   0.0000       5.662428       154.0825 
 2210   0.0000       5.665686       154.1712 
 2211   0.0000       5.668885       154.2582 
 2212   0.0000       5.669607       154.2779 
 2213   0.0000       5.676223       154.4579 
 2214   0.0000       5.678955       154.5322 
 2215   0.0000       5.684596       154.6857 
 2216   0.0000       5.687476       154.7641 
 2217   0.0000       5.690731       154.8527 
 2218   0.0000       5.695684       154.9875 
 2219   0.0000       5.701390       155.1427 
 2220   0.0000       5.703492       155.1999 
 2221   0.0000       5.707437       155.3073 
 2222   0.0000       5.710504       155.3907 
 2223   0.0000       5.712891       155.4557 
 2224   0.0000       5.715452       155.5254 
 2225   0.0000       5.719625       155.6389 
 2226   0.0000       5.723654       155.7485 
 2227   0.0000       5.727167       155.8441 
 2228   0.0000       5.730203       155.9267 
 2229   0.0000       5.732022       155.9763 
 2230   0.0000       5.736282       156.0922 
 2231   0.0000       5.739220       156.1721 
 2232   0.0000       5.741754       156.2411 
 2233   0.0000       5.747439       156.3958 
 2234   0.0000       5.750364       156.4753 
 2235   0.0000       5.751304       156.5009 
 2236   0.0000       5.755760       156.6222 
 2237   0.0000       5.759421       156.7218 
 2238   0.0000       5.765407       156.8847 
 2239   0.0000       5.767026       156.9288 
 2240   0.0000       5.769686       157.0011 
 2241   0.0000       5.774609       157.1351 
 2242   0.0000       5.777544       157.2150 
 2243   0.0000       5.780374       157.2920 
 2244   0.0000       5.784498       157.4042 
 2245   0.0000       5.785744       157.4381 
 2246   0.0000       5.787847       157.4953 
 2247   0.0000       5.791219       157.5871 
 2248   0.0000       5.795871       157.7137 
 2249   0.0000       5.798593       157.7877 
 2250   0.0000       5.800427       157.8377 
 2251   0.0000       5.804923       157.9600 
 2252   0.0000       5.809549       158.0859 
 2253   0.0000       5.812269       158.1599 
 2254   0.0000       5.815515       158.2482 
 2255   0.0000       5.817149       158.2927 
 2256   0.0000       5.821900       158.4220 
 2257   0.0000       5.823157       158.4562 
 2258   0.0000       5.827500       158.5743 
 2259   0.0000       5.830176       158.6472 
 2260   0.0000       5.832732       158.7167 
 2261   0.0000       5.837139       158.8366 
 2262   0.0000       5.840462       158.9271 
 2263   0.0000       5.841937       158.9672 
 2264   0.0000       5.844844       159.0463 
 2265   0.0000       5.850899       159.2111 
 2266   0.0000       5.853511       159.2821 
 2267   0.0000       5.853689       159.2870 
 2268   0.0000       5.858205       159.4099 
 2269   0.0000       5.859199       159.4369 
 2270   0.0000       5.863075       159.5424 
 2271   0.0000       5.864044       159.5687 
 2272   0.0000       5.866315       159.6305 
 2273   0.0000       5.868414       159.6877 
 2274   0.0000       5.871669       159.7762 
 2275   0.0000       5.872376       159.7955 
 2276   0.0000       5.874718       159.8592 
 2277   0.0000       5.878067       159.9503 
 2278   0.0000       5.878760       159.9692 
 2279   0.0000       5.881723       160.0498 
 2280   0.0000       5.886536       160.1808 
 2281   0.0000       5.888340       160.2299 
 2282   0.0000       5.892799       160.3512 
 2283   0.0000       5.894212       160.3897 
 2284   0.0000       5.895734       160.4311 
 2285   0.0000       5.898294       160.5007 
 2286   0.0000       5.903916       160.6537 
 2287   0.0000       5.906070       160.7123 
 2288   0.0000       5.906328       160.7194 
 2289   0.0000       5.907225       160.7438 
 2290   0.0000       5.913009       160.9012 
 2291   0.0000       5.917117       161.0129 
 2292   0.0000       5.918500       161.0506 
 2293   0.0000       5.920838       161.1142 
 2294   0.0000       5.921666       161.1367 
 2295   0.0000       5.924088       161.2026 
 2296   0.0000       5.926592       161.2708 
 2297   0.0000       5.928877       161.3329 
 2298   0.0000       5.934837       161.4951 
 2299   0.0000       5.935475       161.5125 
 2300   0.0000       5.939952       161.6343 
 2301   0.0000       5.941712       161.6822 
 2302   0.0000       5.942134       161.6937 
 2303   0.0000       5.945514       161.7857 
 2304   0.0000       5.947754       161.8466 
 2305   0.0000       5.951423       161.9464 
 2306   0.0000       5.955412       162.0550 
 2307   0.0000       5.957327       162.1071 
 2308   0.0000       5.960076       162.1819 
 2309   0.0000       5.961620       162.2239 
 2310   0.0000       5.964714       162.3081 
 2311   0.0000       5.968756       162.4181 
 2312   0.0000       5.969513       162.4387 
 2313   0.0000       5.973807       162.5556 
 2314   0.0000       5.976818       162.6375 
 2315   0.0000       5.977198       162.6478 
 2316   0.0000       5.980013       162.7244 
 2317   0.0000       5.981941       162.7769 
 2318   0.0000       5.984784       162.8543 
 2319   0.0000       5.985593       162.8763 
 2320   0.0000       5.989360       162.9788 
 2321   0.0000       5.991584       163.0393 
 2322   0.0000       5.995591       163.1483 
 2323   0.0000       5.998060       163.2155 
 2324   0.0000       6.000780       163.2895 
 2325   0.0000       6.003109       163.3529 
 2326   0.0000       6.004418       163.3885 
 2327   0.0000       6.006800       163.4533 
 2328   0.0000       6.009446       163.5253 
 2329   0.0000       6.011129       163.5711 
 2330   0.0000       6.013613       163.6387 
 2331   0.0000       6.015183       163.6815 
 2332   0.0000       6.015866       163.7000 
 2333   0.0000       6.019149       163.7894 
 2334   0.0000       6.024117       163.9246 
 2335   0.0000       6.025234       163.9549 
 2336   0.0000       6.030671       164.1029 
 2337   0.0000       6.031288       164.1197 
 2338   0.0000       6.032351       164.1486 
 2339   0.0000       6.032771       164.1600 
 2340   0.0000       6.035567       164.2361 
 2341   0.0000       6.036762       164.2686 
 2342   0.0000       6.038204       164.3079 
 2343   0.0000       6.043896       164.4628 
 2344   0.0000       6.048660       164.5924 
 2345   0.0000       6.049928       164.6269 
 2346   0.0000       6.051069       164.6580 
 2347   0.0000       6.053722       164.7301 
 2348   0.0000       6.058365       164.8565 
 2349   0.0000       6.060217       164.9069 
 2350   0.0000       6.061363       164.9381 
 2351   0.0000       6.063428       164.9943 
 2352   0.0000       6.066656       165.0821 
 2353   0.0000       6.069377       165.1561 
 2354   0.0000       6.069601       165.1622 
 2355   0.0000       6.070848       165.1962 
 2356   0.0000       6.076035       165.3373 
 2357   0.0000       6.079469       165.4308 
 2358   0.0000       6.080428       165.4569 
 2359   0.0000       6.083016       165.5273 
 2360   0.0000       6.083754       165.5474 
 2361   0.0000       6.084299       165.5622 
 2362   0.0000       6.089458       165.7026 
 2363   0.0000       6.091858       165.7679 
 2364   0.0000       6.096959       165.9067 
 2365   0.0000       6.098687       165.9537 
 2366   0.0000       6.100717       166.0090 
 2367   0.0000       6.102827       166.0664 
 2368   0.0000       6.104950       166.1241 
 2369   0.0000       6.108895       166.2315 
 2370   0.0000       6.111835       166.3115 
 2371   0.0000       6.114608       166.3869 
 2372   0.0000       6.115628       166.4147 
 2373   0.0000       6.116684       166.4434 
 2374   0.0000       6.120506       166.5474 
 2375   0.0000       6.122315       166.5967 
 2376   0.0000       6.126276       166.7044 
 2377   0.0000       6.129911       166.8034 
 2378   0.0000       6.131548       166.8479 
 2379   0.0000       6.132417       166.8715 
 2380   0.0000       6.133709       166.9067 
 2381   0.0000       6.134299       166.9228 
 2382   0.0000       6.137586       167.0122 
 2383   0.0000       6.141596       167.1213 
 2384   0.0000       6.141901       167.1296 
 2385   0.0000       6.145216       167.2198 
 2386   0.0000       6.149230       167.3290 
 2387   0.0000       6.150212       167.3558 
 2388   0.0000       6.153150       167.4357 
 2389   0.0000       6.155779       167.5073 
 2390   0.0000       6.158985       167.5945 
 2391   0.0000       6.160221       167.6281 
 2392   0.0000       6.160679       167.6406 
 2393   0.0000       6.163209       167.7094 
 2394   0.0000       6.165070       167.7601 
 2395   0.0000       6.168093       167.8423 
 2396   0.0000       6.171471       167.9343 
 2397   0.0000       6.174927       168.0283 
 2398   0.0000       6.176999       168.0847 
 2399   0.0000       6.179065       168.1409 
 2400   0.0000       6.181101       168.1963 
 2401   0.0000       6.182145       168.2247 
 2402   0.0000       6.184175       168.2800 
 2403   0.0000       6.185739       168.3225 
 2404   0.0000       6.188340       168.3933 
 2405   0.0000       6.189654       168.4291 
 2406   0.0000       6.191963       168.4919 
 2407   0.0000       6.195002       168.5746 
 2408   0.0000       6.196596       168.6180 
 2409   0.0000       6.198803       168.6780 
 2410   0.0000       6.202963       168.7912 
 2411   0.0000       6.204192       168.8246 
 2412   0.0000       6.205138       168.8504 
 2413   0.0000       6.208309       168.9367 
 2414   0.0000       6.212534       169.0516 
 2415   0.0000       6.215365       169.1287 
 2416   0.0000       6.216804       169.1678 
 2417   0.0000       6.219212       169.2334 
 2418   0.0000       6.221244       169.2887 
 2419   0.0000       6.222430       169.3209 
 2420   0.0000       6.229697       169.5187 
 2421   0.0000       6.231705       169.5733 
 2422   0.0000       6.235144       169.6669 
 2423   0.0000       6.235792       169.6845 
 2424   0.0000       6.238047       169.7459 
 2425   0.0000       6.240071       169.8010 
 2426   0.0000       6.241576       169.8419 
 2427   0.0000       6.244952       169.9338 
 2428   0.0000       6.248658       170.0346 
 2429   0.0000       6.249027       170.0447 
 2430   0.0000       6.250594       170.0873 
 2431   0.0000       6.252956       170.1516 
 2432   0.0000       6.254223       170.1861 
 2433   0.0000       6.256246       170.2411 
 2434   0.0000       6.257445       170.2737 
 2435   0.0000       6.259792       170.3376 
 2436   0.0000       6.261349       170.3800 
 2437   0.0000       6.264047       170.4534 
 2438   0.0000       6.267655       170.5516 
 2439   0.0000       6.269404       170.5991 
 2440   0.0000       6.270427       170.6270 
 2441   0.0000       6.275248       170.7582 
 2442   0.0000       6.278295       170.8411 
 2443   0.0000       6.281315       170.9233 
 2444   0.0000       6.281935       170.9401 
 2445   0.0000       6.285756       171.0441 
 2446   0.0000       6.288458       171.1176 
 2447   0.0000       6.290405       171.1706 
 2448   0.0000       6.291091       171.1893 
 2449   0.0000       6.293056       171.2428 
 2450   0.0000       6.296168       171.3274 
 2451   0.0000       6.297570       171.3656 
 2452   0.0000       6.299661       171.4225 
 2453   0.0000       6.301384       171.4694 
 2454   0.0000       6.304337       171.5497 
 2455   0.0000       6.305658       171.5857 
 2456   0.0000       6.309030       171.6774 
 2457   0.0000       6.312312       171.7667 
 2458   0.0000       6.313279       171.7930 
 2459   0.0000       6.315679       171.8584 
 2460   0.0000       6.317894       171.9186 
 2461   0.0000       6.320458       171.9884 
 2462   0.0000       6.321649       172.0208 
 2463   0.0000       6.325219       172.1180 
 2464   0.0000       6.328364       172.2035 
 2465   0.0000       6.331102       172.2780 
 2466   0.0000       6.332743       172.3227 
 2467   0.0000       6.336969       172.4377 
 2468   0.0000       6.339122       172.4963 
 2469   0.0000       6.340294       172.5282 
 2470   0.0000       6.340449       172.5324 
 2471   0.0000       6.344007       172.6292 
 2472   0.0000       6.344986       172.6558 
 2473   0.0000       6.348558       172.7531 
 2474   0.0000       6.350405       172.8033 
 2475   0.0000       6.352669       172.8649 
 2476   0.0000       6.355344       172.9377 
 2477   0.0000       6.357481       172.9958 
 2478   0.0000       6.361297       173.0997 
 2479   0.0000       6.362112       173.1219 
 2480   0.0000       6.365071       173.2024 
 2481   0.0000       6.366749       173.2480 
 2482   0.0000       6.369622       173.3262 
 2483   0.0000       6.372001       173.3909 
 2484   0.0000       6.373837       173.4409 
 2485   0.0000       6.375330       173.4815 
 2486   0.0000       6.381776       173.6570 
 2487   0.0000       6.382616       173.6798 
 2488   0.0000       6.383154       173.6944 
 2489   0.0000       6.386774       173.7930 
 2490   0.0000       6.387702       173.8182 
 2491   0.0000       6.390528       173.8951 
 2492   0.0000       6.392269       173.9425 
 2493   0.0000       6.392566       173.9506 
 2494   0.0000       6.393941       173.9880 
 2495   0.0000       6.397705       174.0904 
 2496   0.0000       6.402702       174.2264 
 2497   0.0000       6.407217       174.3492 
 2498   0.0000       6.409235       174.4041 
 2499   0.0000       6.414358       174.5436 
 2500   0.0000       6.414848       174.5569 
 2501   0.0000       6.417876       174.6393 
 2502   0.0000       6.420568       174.7125 
 2503   0.0000       6.421839       174.7471 
 2504   0.0000       6.424028       174.8067 
 2505   0.0000       6.427090       174.8900 
 2506   0.0000       6.428435       174.9266 
 2507   0.0000       6.435024       175.1059 
 2508   0.0000       6.438380       175.1972 
 2509   0.0000       6.439456       175.2265 
 2510   0.0000       6.441617       175.2853 
 2511   0.0000       6.444960       175.3763 
 2512   0.0000       6.445808       175.3994 
 2513   0.0000       6.446723       175.4243 
 2514   0.0000       6.449492       175.4996 
 2515   0.0000       6.454539       175.6369 
 2516   0.0000       6.455575       175.6651 
 2517   0.0000       6.459340       175.7676 
 2518   0.0000       6.459908       175.7830 
 2519   0.0000       6.461703       175.8319 
 2520   0.0000       6.464350       175.9039 
 2521   0.0000       6.467010       175.9763 
 2522   0.0000       6.471516       176.0989 
 2523   0.0000       6.474017       176.1670 
 2524   0.0000       6.474972       176.1930 
 2525   0.0000       6.478191       176.2805 
 2526   0.0000       6.481018       176.3575 
 2527   0.0000       6.482597       176.4004 
 2528   0.0000       6.484170       176.4432 
 2529   0.0000       6.487726       176.5400 
 2530   0.0000       6.489479       176.5877 
 2531   0.0000       6.492460       176.6688 
 2532   0.0000       6.495896       176.7623 
 2533   0.0000       6.496159       176.7695 
 2534   0.0000       6.499267       176.8540 
 2535   0.0000       6.503070       176.9575 
 2536   0.0000       6.505990       177.0370 
 2537   0.0000       6.509816       177.1411 
 2538   0.0000       6.510568       177.1616 
 2539   0.0000       6.517995       177.3637 
 2540   0.0000       6.520553       177.4333 
 2541   0.0000       6.522307       177.4810 
 2542   0.0000       6.524947       177.5528 
 2543   0.0000       6.525606       177.5708 
 2544   0.0000       6.530182       177.6953 
 2545   0.0000       6.534157       177.8034 
 2546   0.0000       6.536738       177.8737 
 2547   0.0000       6.538864       177.9315 
 2548   0.0000       6.540858       177.9858 
 2549   0.0000       6.543425       178.0557 
 2550   0.0000       6.543965       178.0703 
 2551   0.0000       6.548080       178.1823 
 2552   0.0000       6.552541       178.3037 
 2553   0.0000       6.554454       178.3558 
 2554   0.0000       6.556473       178.4107 
 2555   0.0000       6.558511       178.4662 
 2556   0.0000       6.561215       178.5397 
 2557   0.0000       6.561996       178.5610 
 2558   0.0000       6.566345       178.6793 
 2559   0.0000       6.567978       178.7238 
 2560   0.0000       6.571891       178.8302 
 2561   0.0000       6.573387       178.8710 
 2562   0.0000       6.578133       179.0001 
 2563   0.0000       6.579789       179.0451 
 2564   0.0000       6.582398       179.1162 
 2565   0.0000       6.584849       179.1829 
 2566   0.0000       6.588434       179.2804 
 2567   0.0000       6.589531       179.3102 
 2568   0.0000       6.590002       179.3231 
 2569   0.0000       6.593979       179.4313 
 2570   0.0000       6.595512       179.4730 
 2571   0.0000       6.597039       179.5146 
 2572   0.0000       6.599696       179.5868 
 2573   0.0000       6.602117       179.6527 
 2574   0.0000       6.604453       179.7163 
 2575   0.0000       6.605733       179.7511 
 2576   0.0000       6.607276       179.7931 
 2577   0.0000       6.609996       179.8671 
 2578   0.0000       6.614906       180.0007 
 2579   0.0000       6.619163       180.1166 
 2580   0.0000       6.619653       180.1299 
 2581   0.0000       6.622579       180.2095 
 2582   0.0000       6.624984       180.2750 
 2583   0.0000       6.628244       180.3637 
 2584   0.0000       6.629950       180.4101 
 2585   0.0000       6.632890       180.4901 
 2586   0.0000       6.635344       180.5569 
 2587   0.0000       6.636382       180.5851 
 2588   0.0000       6.639196       180.6617 
 2589   0.0000       6.643590       180.7813 
 2590   0.0000       6.643909       180.7900 
 2591   0.0000       6.649179       180.9334 
 2592   0.0000       6.651010       180.9832 
 2593   0.0000       6.651416       180.9942 
 2594   0.0000       6.654747       181.0849 
 2595   0.0000       6.656054       181.1204 
 2596   0.0000       6.657991       181.1731 
 2597   0.0000       6.662244       181.2889 
 2598   0.0000       6.664739       181.3568 
 2599   0.0000       6.668371       181.4556 
 2600   0.0000       6.671235       181.5335 
 2601   0.0000       6.672296       181.5624 
 2602   0.0000       6.674216       181.6146 
 2603   0.0000       6.676995       181.6903 
 2604   0.0000       6.679479       181.7579 
 2605   0.0000       6.681449       181.8115 
 2606   0.0000       6.683613       181.8703 
 2607   0.0000       6.686904       181.9599 
 2608   0.0000       6.690764       182.0649 
 2609   0.0000       6.691360       182.0812 
 2610   0.0000       6.695243       182.1868 
 2611   0.0000       6.698905       182.2865 
 2612   0.0000       6.700508       182.3301 
 2613   0.0000       6.700862       182.3397 
 2614   0.0000       6.703946       182.4237 
 2615   0.0000       6.708001       182.5340 
 2616   0.0000       6.709885       182.5852 
 2617   0.0000       6.711289       182.6234 
 2618   0.0000       6.715424       182.7360 
 2619   0.0000       6.717149       182.7829 
 2620   0.0000       6.722568       182.9304 
 2621   0.0000       6.724182       182.9743 
 2622   0.0000       6.727851       183.0741 
 2623   0.0000       6.728260       183.0853 
 2624   0.0000       6.731252       183.1667 
 2625   0.0000       6.732631       183.2042 
 2626   0.0000       6.736806       183.3178 
 2627   0.0000       6.738906       183.3749 
 2628   0.0000       6.744841       183.5365 
 2629   0.0000       6.745216       183.5467 
 2630   0.0000       6.746885       183.5921 
 2631   0.0000       6.752184       183.7363 
 2632   0.0000       6.753770       183.7794 
 2633   0.0000       6.755786       183.8343 
 2634   0.0000       6.759626       183.9388 
 2635   0.0000       6.761850       183.9993 
 2636   0.0000       6.762843       184.0263 
 2637   0.0000       6.765236       184.0914 
 2638   0.0000       6.766042       184.1134 
 2639   0.0000       6.770025       184.2217 
 2640   0.0000       6.772467       184.2882 
 2641   0.0000       6.776654       184.4021 
 2642   0.0000       6.778538       184.4534 
 2643   0.0000       6.781851       184.5435 
 2644   0.0000       6.786262       184.6636 
 2645   0.0000       6.786965       184.6827 
 2646   0.0000       6.790025       184.7660 
 2647   0.0000       6.794404       184.8851 
 2648   0.0000       6.797858       184.9791 
 2649   0.0000       6.805432       185.1852 
 2650   0.0000       6.807500       185.2415 
 2651   0.0000       6.810346       185.3189 
 2652   0.0000       6.813863       185.4146 
 2653   0.0000       6.817256       185.5070 
 2654   0.0000       6.820757       185.6022 
 2655   0.0000       6.823434       185.6751 
 2656   0.0000       6.825031       185.7185 
 2657   0.0000       6.826739       185.7650 
 2658   0.0000       6.830462       185.8663 
 2659   0.0000       6.837412       186.0554 
 2660   0.0000       6.841771       186.1741 
 2661   0.0000       6.845904       186.2865 
 2662   0.0000       6.850639       186.4154 
 2663   0.0000       6.852663       186.4704 
 2664   0.0000       6.861691       186.7161 
 2665   0.0000       6.862896       186.7489 
 2666   0.0000       6.866839       186.8562 
 2667   0.0000       6.873428       187.0355 
 2668   0.0000       6.878415       187.1712 
 2669   0.0000       6.879676       187.2055 
 2670   0.0000       6.884741       187.3433 
 2671   0.0000       6.887705       187.4240 
 2672   0.0000       6.893087       187.5704 
 2673   0.0000       6.894654       187.6131 
 2674   0.0000       6.895954       187.6485 
 2675   0.0000       6.897879       187.7008 
 2676   0.0000       6.901931       187.8111 
 2677   0.0000       6.903422       187.8517 
 2678   0.0000       6.908909       188.0010 
 2679   0.0000       6.911892       188.0821 
 2680   0.0000       6.917309       188.2295 
 2681   0.0000       6.920985       188.3296 
 2682   0.0000       6.926613       188.4827 
 2683   0.0000       6.927820       188.5156 
 2684   0.0000       6.933046       188.6578 
 2685   0.0000       6.936847       188.7612 
 2686   0.0000       6.939094       188.8224 
 2687   0.0000       6.943303       188.9369 
 2688   0.0000       6.945354       188.9927 
 2689   0.0000       6.948865       189.0882 
 2690   0.0000       6.952519       189.1877 
 2691   0.0000       6.953875       189.2246 
 2692   0.0000       6.958406       189.3479 
 2693   0.0000       6.960994       189.4183 
 2694   0.0000       6.966104       189.5573 
 2695   0.0000       6.969107       189.6390 
 2696   0.0000       6.975448       189.8116 
 2697   0.0000       6.976219       189.8326 
 2698   0.0000       6.979725       189.9280 
 2699   0.0000       6.981134       189.9663 
 2700   0.0000       6.982544       190.0047 
 2701   0.0000       6.985821       190.0939 
 2702   0.0000       6.992815       190.2842 
 2703   0.0000       6.995011       190.3439 
 2704   0.0000       6.996851       190.3940 
 2705   0.0000       7.003812       190.5834 
 2706   0.0000       7.005410       190.6269 
 2707   0.0000       7.011878       190.8029 
 2708   0.0000       7.014770       190.8816 
 2709   0.0000       7.018427       190.9811 
 2710   0.0000       7.021854       191.0743 
 2711   0.0000       7.025423       191.1715 
 2712   0.0000       7.030545       191.3109 
 2713   0.0000       7.032849       191.3735 
 2714   0.0000       7.038903       191.5383 
 2715   0.0000       7.042274       191.6300 
 2716   0.0000       7.045075       191.7062 
 2717   0.0000       7.048067       191.7877 
 2718   0.0000       7.050991       191.8672 
 2719   0.0000       7.053090       191.9243 
 2720   0.0000       7.056503       192.0172 
 2721   0.0000       7.060618       192.1292 
 2722   0.0000       7.066044       192.2768 
 2723   0.0000       7.068725       192.3498 
 2724   0.0000       7.070665       192.4026 
 2725   0.0000       7.072611       192.4555 
 2726   0.0000       7.075686       192.5392 
 2727   0.0000       7.078827       192.6247 
 2728   0.0000       7.082647       192.7286 
 2729   0.0000       7.084049       192.7668 
 2730   0.0000       7.091289       192.9638 
 2731   0.0000       7.092798       193.0048 
 2732   0.0000       7.098568       193.1619 
 2733   0.0000       7.103907       193.3071 
 2734   0.0000       7.105015       193.3373 
 2735   0.0000       7.111504       193.5139 
 2736   0.0000       7.116209       193.6419 
 2737   0.0000       7.117417       193.6748 
 2738   0.0000       7.120399       193.7559 
 2739   0.0000       7.124731       193.8738 
 2740   0.0000       7.125529       193.8955 
 2741   0.0000       7.129552       194.0050 
 2742   0.0000       7.133344       194.1081 
 2743   0.0000       7.135358       194.1630 
 2744   0.0000       7.141853       194.3397 
 2745   0.0000       7.146526       194.4669 
 2746   0.0000       7.150925       194.5866 
 2747   0.0000       7.156574       194.7403 
 2748   0.0000       7.158493       194.7925 
 2749   0.0000       7.164411       194.9535 
 2750   0.0000       7.165632       194.9868 
 2751   0.0000       7.166265       195.0040 
 2752   0.0000       7.172899       195.1845 
 2753   0.0000       7.173862       195.2107 
 2754   0.0000       7.176985       195.2957 
 2755   0.0000       7.182390       195.4428 
 2756   0.0000       7.185318       195.5225 
 2757   0.0000       7.185887       195.5379 
 2758   0.0000       7.189996       195.6497 
 2759   0.0000       7.195207       195.7915 
 2760   0.0000       7.198183       195.8725 
 2761   0.0000       7.199412       195.9060 
 2762   0.0000       7.203290       196.0115 
 2763   0.0000       7.206250       196.0920 
 2764   0.0000       7.208584       196.1555 
 2765   0.0000       7.214648       196.3206 
 2766   0.0000       7.220793       196.4878 
 2767   0.0000       7.221205       196.4990 
 2768   0.0000       7.223473       196.5607 
 2769   0.0000       7.229876       196.7349 
 2770   0.0000       7.231253       196.7724 
 2771   0.0000       7.237787       196.9502 
 2772   0.0000       7.239101       196.9859 
 2773   0.0000       7.242793       197.0864 
 2774   0.0000       7.248112       197.2311 
 2775   0.0000       7.255613       197.4353 
 2776   0.0000       7.259282       197.5351 
 2777   0.0000       7.266224       197.7240 
 2778   0.0000       7.267658       197.7630 
 2779   0.0000       7.270101       197.8295 
 2780   0.0000       7.274406       197.9467 
 2781   0.0000       7.276836       198.0128 
 2782   0.0000       7.280069       198.1008 
 2783   0.0000       7.286777       198.2833 
 2784   0.0000       7.288082       198.3188 
 2785   0.0000       7.295616       198.5238 
 2786   0.0000       7.296107       198.5372 
 2787   0.0000       7.302056       198.6990 
 2788   0.0000       7.305212       198.7849 
 2789   0.0000       7.309543       198.9028 
 2790   0.0000       7.318580       199.1487 
 2791   0.0000       7.320406       199.1984 
 2792   0.0000       7.324674       199.3145 
 2793   0.0000       7.333169       199.5457 
 2794   0.0000       7.335954       199.6215 
 2795   0.0000       7.340247       199.7383 
 2796   0.0000       7.343563       199.8285 
 2797   0.0000       7.346639       199.9122 
 2798   0.0000       7.350231       200.0100 
 2799   0.0000       7.351767       200.0518 
 2800   0.0000       7.360521       200.2900 
 2801   0.0000       7.362680       200.3487 
 2802   0.0000       7.367223       200.4723 
 2803   0.0000       7.369570       200.5362 
 2804   0.0000       7.379621       200.8097 
 2805   0.0000       7.386004       200.9834 
 2806   0.0000       7.387659       201.0284 
 2807   0.0000       7.390826       201.1146 
 2808   0.0000       7.395277       201.2357 
 2809   0.0000       7.402248       201.4254 
 2810   0.0000       7.405467       201.5130 
 2811   0.0000       7.410509       201.6502 
 2812   0.0000       7.412505       201.7045 
 2813   0.0000       7.417420       201.8382 
 2814   0.0000       7.421381       201.9461 
 2815   0.0000       7.425941       202.0701 
 2816   0.0000       7.428378       202.1364 
 2817   0.0000       7.430126       202.1840 
 2818   0.0000       7.433225       202.2683 
 2819   0.0000       7.438093       202.4008 
 2820   0.0000       7.440975       202.4792 
 2821   0.0000       7.446181       202.6209 
 2822   0.0000       7.448299       202.6785 
 2823   0.0000       7.450533       202.7393 
 2824   0.0000       7.454423       202.8452 
 2825   0.0000       7.460363       203.0068 
 2826   0.0000       7.461510       203.0380 
 2827   0.0000       7.467365       203.1973 
 2828   0.0000       7.470337       203.2782 
 2829   0.0000       7.471227       203.3024 
 2830   0.0000       7.476011       203.4326 
 2831   0.0000       7.479223       203.5200 
 2832   0.0000       7.483360       203.6326 
 2833   0.0000       7.484357       203.6597 
 2834   0.0000       7.486943       203.7301 
 2835   0.0000       7.492033       203.8686 
 2836   0.0000       7.492758       203.8883 
 2837   0.0000       7.496155       203.9807 
 2838   0.0000       7.499097       204.0608 
 2839   0.0000       7.500418       204.0967 
 2840   0.0000       7.501648       204.1302 
 2841   0.0000       7.505738       204.2415 
 2842   0.0000       7.506263       204.2558 
 2843   0.0000       7.510782       204.3788 
 2844   0.0000       7.515693       204.5124 
 2845   0.0000       7.518644       204.5927 
 2846   0.0000       7.521899       204.6813 
 2847   0.0000       7.527111       204.8231 
 2848   0.0000       7.527806       204.8420 
 2849   0.0000       7.530128       204.9052 
 2850   0.0000       7.532444       204.9682 
 2851   0.0000       7.538365       205.1293 
 2852   0.0000       7.541166       205.2055 
 2853   0.0000       7.543498       205.2690 
 2854   0.0000       7.548052       205.3929 
 2855   0.0000       7.550556       205.4611 
 2856   0.0000       7.553613       205.5443 
 2857   0.0000       7.554599       205.5711 
 2858   0.0000       7.562159       205.7768 
 2859   0.0000       7.567185       205.9136 
 2860   0.0000       7.570722       206.0098 
 2861   0.0000       7.574742       206.1192 
 2862   0.0000       7.577315       206.1892 
 2863   0.0000       7.578907       206.2325 
 2864   0.0000       7.580314       206.2708 
 2865   0.0000       7.586528       206.4399 
 2866   0.0000       7.592729       206.6087 
 2867   0.0000       7.593291       206.6239 
 2868   0.0000       7.602178       206.8658 
 2869   0.0000       7.604842       206.9383 
 2870   0.0000       7.611503       207.1195 
 2871   0.0000       7.615815       207.2369 
 2872   0.0000       7.616792       207.2635 
 2873   0.0000       7.623407       207.4435 
 2874   0.0000       7.623983       207.4591 
 2875   0.0000       7.627994       207.5683 
 2876   0.0000       7.628474       207.5813 
 2877   0.0000       7.634631       207.7489 
 2878   0.0000       7.635850       207.7820 
 2879   0.0000       7.638113       207.8436 
 2880   0.0000       7.641462       207.9347 
 2881   0.0000       7.646976       208.0848 
 2882   0.0000       7.652245       208.2282 
 2883   0.0000       7.655299       208.3113 
 2884   0.0000       7.656362       208.3402 
 2885   0.0000       7.656611       208.3470 
 2886   0.0000       7.660502       208.4528 
 2887   0.0000       7.662942       208.5193 
 2888   0.0000       7.664638       208.5654 
 2889   0.0000       7.667923       208.6548 
 2890   0.0000       7.669600       208.7004 
 2891   0.0000       7.675773       208.8684 
 2892   0.0000       7.679093       208.9587 
 2893   0.0000       7.684199       209.0977 
 2894   0.0000       7.689825       209.2508 
 2895   0.0000       7.695278       209.3992 
 2896   0.0000       7.696572       209.4344 
 2897   0.0000       7.698222       209.4793 
 2898   0.0000       7.707663       209.7362 
 2899   0.0000       7.708404       209.7563 
 2900   0.0000       7.712444       209.8663 
 2901   0.0000       7.715800       209.9576 
 2902   0.0000       7.719192       210.0499 
 2903   0.0000       7.720383       210.0823 
 2904   0.0000       7.721768       210.1200 
 2905   0.0000       7.725037       210.2089 
 2906   0.0000       7.727968       210.2887 
 2907   0.0000       7.734062       210.4545 
 2908   0.0000       7.737237       210.5409 
 2909   0.0000       7.737639       210.5519 
 2910   0.0000       7.743078       210.6999 
 2911   0.0000       7.744814       210.7471 
 2912   0.0000       7.747345       210.8160 
 2913   0.0000       7.755301       211.0325 
 2914   0.0000       7.756344       211.0609 
 2915   0.0000       7.760807       211.1823 
 2916   0.0000       7.766569       211.3391 
 2917   0.0000       7.770199       211.4379 
 2918   0.0000       7.773282       211.5218 
 2919   0.0000       7.776012       211.5960 
 2920   0.0000       7.781623       211.7487 
 2921   0.0000       7.784957       211.8395 
 2922   0.0000       7.787219       211.9010 
 2923   0.0000       7.790125       211.9801 
 2924   0.0000       7.792739       212.0512 
 2925   0.0000       7.795011       212.1130 
 2926   0.0000       7.796708       212.1592 
 2927   0.0000       7.801551       212.2910 
 2928   0.0000       7.806075       212.4141 
 2929   0.0000       7.807850       212.4624 
 2930   0.0000       7.812932       212.6007 
 2931   0.0000       7.818164       212.7430 
 2932   0.0000       7.819539       212.7805 
 2933   0.0000       7.822572       212.8630 
 2934   0.0000       7.824266       212.9091 
 2935   0.0000       7.826841       212.9792 
 2936   0.0000       7.829387       213.0485 
 2937   0.0000       7.835580       213.2170 
 2938   0.0000       7.837138       213.2594 
 2939   0.0000       7.839092       213.3125 
 2940   0.0000       7.842292       213.3996 
 2941   0.0000       7.847610       213.5443 
 2942   0.0000       7.849436       213.5940 
 2943   0.0000       7.854922       213.7433 
 2944   0.0000       7.860086       213.8838 
 2945   0.0000       7.861986       213.9355 
 2946   0.0000       7.868283       214.1069 
 2947   0.0000       7.869142       214.1302 
 2948   0.0000       7.871488       214.1941 
 2949   0.0000       7.873576       214.2509 
 2950   0.0000       7.877245       214.3507 
 2951   0.0000       7.880149       214.4297 
 2952   0.0000       7.883106       214.5102 
 2953   0.0000       7.883703       214.5265 
 2954   0.0000       7.886163       214.5934 
 2955   0.0000       7.891864       214.7485 
 2956   0.0000       7.892981       214.7789 
 2957   0.0000       7.895129       214.8374 
 2958   0.0000       7.898084       214.9178 
 2959   0.0000       7.903261       215.0587 
 2960   0.0000       7.904099       215.0815 
 2961   0.0000       7.907837       215.1832 
 2962   0.0000       7.909797       215.2365 
 2963   0.0000       7.916394       215.4160 
 2964   0.0000       7.918658       215.4776 
 2965   0.0000       7.921658       215.5593 
 2966   0.0000       7.923405       215.6068 
 2967   0.0000       7.927893       215.7289 
 2968   0.0000       7.931481       215.8266 
 2969   0.0000       7.938545       216.0188 
 2970   0.0000       7.939143       216.0351 
 2971   0.0000       7.942830       216.1354 
 2972   0.0000       7.944850       216.1904 
 2973   0.0000       7.947059       216.2505 
 2974   0.0000       7.948688       216.2948 
 2975   0.0000       7.953637       216.4295 
 2976   0.0000       7.955782       216.4878 
 2977   0.0000       7.958880       216.5721 
 2978   0.0000       7.965000       216.7387 
 2979   0.0000       7.968761       216.8410 
 2980   0.0000       7.972502       216.9428 
 2981   0.0000       7.977093       217.0677 
 2982   0.0000       7.978048       217.0937 
 2983   0.0000       7.982560       217.2165 
 2984   0.0000       7.983061       217.2301 
 2985   0.0000       7.985431       217.2946 
 2986   0.0000       7.987985       217.3641 
 2987   0.0000       7.991458       217.4586 
 2988   0.0000       7.995761       217.5757 
 2989   0.0000       8.000888       217.7152 
 2990   0.0000       8.007175       217.8863 
 2991   0.0000       8.010155       217.9674 
 2992   0.0000       8.011083       217.9927 
 2993   0.0000       8.014461       218.0846 
 2994   0.0000       8.015480       218.1123 
 2995   0.0000       8.019158       218.2124 
 2996   0.0000       8.023429       218.3286 
 2997   0.0000       8.027201       218.4313 
 2998   0.0000       8.030306       218.5157 
 2999   0.0000       8.034031       218.6171 
 3000   0.0000       8.036371       218.6808 
 3001   0.0000       8.039518       218.7664 
 3002   0.0000       8.043976       218.8877 
 3003   0.0000       8.045324       218.9244 
 3004   0.0000       8.046448       218.9550 
 3005   0.0000       8.048466       219.0099 
 3006   0.0000       8.048991       219.0242 
 3007   0.0000       8.055077       219.1898 
 3008   0.0000       8.058995       219.2964 
 3009   0.0000       8.064567       219.4480 
 3010   0.0000       8.067464       219.5269 
 3011   0.0000       8.074583       219.7206 
 3012   0.0000       8.080358       219.8777 
 3013   0.0000       8.081361       219.9050 
 3014   0.0000       8.082296       219.9305 
 3015   0.0000       8.087187       220.0635 
 3016   0.0000       8.092832       220.2172 
 3017   0.0000       8.094675       220.2673 
 3018   0.0000       8.096977       220.3299 
 3019   0.0000       8.101426       220.4510 
 3020   0.0000       8.103626       220.5109 
 3021   0.0000       8.105804       220.5701 
 3022   0.0000       8.110134       220.6880 
 3023   0.0000       8.111247       220.7182 
 3024   0.0000       8.114373       220.8033 
 3025   0.0000       8.117930       220.9001 
 3026   0.0000       8.119795       220.9509 
 3027   0.0000       8.124296       221.0733 
 3028   0.0000       8.130651       221.2462 
 3029   0.0000       8.134270       221.3447 
 3030   0.0000       8.137189       221.4242 
 3031   0.0000       8.137955       221.4450 
 3032   0.0000       8.145243       221.6433 
 3033   0.0000       8.148949       221.7442 
 3034   0.0000       8.149719       221.7651 
 3035   0.0000       8.154250       221.8884 
 3036   0.0000       8.154457       221.8941 
 3037   0.0000       8.158248       221.9972 
 3038   0.0000       8.161222       222.0781 
 3039   0.0000       8.163044       222.1277 
 3040   0.0000       8.166357       222.2179 
 3041   0.0000       8.169097       222.2924 
 3042   0.0000       8.169725       222.3095 
 3043   0.0000       8.171021       222.3448 
 3044   0.0000       8.173817       222.4209 
 3045   0.0000       8.177114       222.5106 
 3046   0.0000       8.178482       222.5478 
 3047   0.0000       8.181041       222.6174 
 3048   0.0000       8.183872       222.6945 
 3049   0.0000       8.188353       222.8164 
 3050   0.0000       8.191017       222.8889 
 3051   0.0000       8.193418       222.9542 
 3052   0.0000       8.197801       223.0735 
 3053   0.0000       8.199293       223.1141 
 3054   0.0000       8.208023       223.3516 
 3055   0.0000       8.214457       223.5267 
 3056   0.0000       8.215140       223.5453 
 3057   0.0000       8.220516       223.6916 
 3058   0.0000       8.223641       223.7767 
 3059   0.0000       8.228795       223.9169 
 3060   0.0000       8.234983       224.0853 
 3061   0.0000       8.235307       224.0941 
 3062   0.0000       8.239512       224.2085 
 3063   0.0000       8.240781       224.2431 
 3064   0.0000       8.244527       224.3450 
 3065   0.0000       8.250253       224.5008 
 3066   0.0000       8.252281       224.5560 
 3067   0.0000       8.255070       224.6319 
 3068   0.0000       8.257411       224.6956 
 3069   0.0000       8.258328       224.7205 
 3070   0.0000       8.260314       224.7746 
 3071   0.0000       8.262616       224.8372 
 3072   0.0000       8.266854       224.9525 
 3073   0.0000       8.271277       225.0729 
 3074   0.0000       8.273128       225.1233 
 3075   0.0000       8.275211       225.1799 
 3076   0.0000       8.278068       225.2577 
 3077   0.0000       8.279603       225.2995 
 3078   0.0000       8.282640       225.3821 
 3079   0.0000       8.284028       225.4198 
 3080   0.0000       8.286141       225.4773 
 3081   0.0000       8.289865       225.5787 
 3082   0.0000       8.291126       225.6130 
 3083   0.0000       8.293203       225.6695 
 3084   0.0000       8.297182       225.7778 
 3085   0.0000       8.300619       225.8713 
 3086   0.0000       8.303198       225.9415 
 3087   0.0000       8.305274       225.9980 
 3088   0.0000       8.306455       226.0301 
 3089   0.0000       8.308735       226.0922 
 3090   0.0000       8.311006       226.1540 
 3091   0.0000       8.312319       226.1897 
 3092   0.0000       8.315570       226.2782 
 3093   0.0000       8.319673       226.3898 
 3094   0.0000       8.321519       226.4400 
 3095   0.0000       8.323093       226.4829 
 3096   0.0000       8.325721       226.5544 
 3097   0.0000       8.329061       226.6453 
 3098   0.0000       8.331915       226.7229 
 3099   0.0000       8.336028       226.8348 
 3100   0.0000       8.337645       226.8789 
 3101   0.0000       8.339973       226.9422 
 3102   0.0000       8.344587       227.0678 
 3103   0.0000       8.346683       227.1248 
 3104   0.0000       8.349498       227.2014 
 3105   0.0000       8.352090       227.2719 
 3106   0.0000       8.353719       227.3163 
 3107   0.0000       8.363278       227.5764 
 3108   0.0000       8.367575       227.6933 
 3109   0.0000       8.368918       227.7298 
 3110   0.0000       8.373024       227.8416 
 3111   0.0000       8.374887       227.8923 
 3112   0.0000       8.380289       228.0393 
 3113   0.0000       8.383293       228.1210 
 3114   0.0000       8.388072       228.2510 
 3115   0.0000       8.389346       228.2857 
 3116   0.0000       8.390137       228.3072 
 3117   0.0000       8.392198       228.3633 
 3118   0.0000       8.395799       228.4613 
 3119   0.0000       8.400212       228.5814 
 3120   0.0000       8.401986       228.6297 
 3121   0.0000       8.404629       228.7016 
 3122   0.0000       8.405536       228.7263 
 3123   0.0000       8.406055       228.7404 
 3124   0.0000       8.411823       228.8974 
 3125   0.0000       8.413308       228.9378 
 3126   0.0000       8.413832       228.9520 
 3127   0.0000       8.419587       229.1086 
 3128   0.0000       8.419917       229.1176 
 3129   0.0000       8.421628       229.1642 
 3130   0.0000       8.426955       229.3091 
 3131   0.0000       8.428115       229.3407 
 3132   0.0000       8.429236       229.3712 
 3133   0.0000       8.433107       229.4765 
 3134   0.0000       8.435959       229.5541 
 3135   0.0000       8.442602       229.7349 
 3136   0.0000       8.443383       229.7561 
 3137   0.0000       8.444969       229.7993 
 3138   0.0000       8.448598       229.8980 
 3139   0.0000       8.449282       229.9166 
 3140   0.0000       8.453051       230.0192 
 3141   0.0000       8.453772       230.0388 
 3142   0.0000       8.457957       230.1527 
 3143   0.0000       8.462771       230.2837 
 3144   0.0000       8.466108       230.3745 
 3145   0.0000       8.470624       230.4974 
 3146   0.0000       8.477299       230.6790 
 3147   0.0000       8.481816       230.8020 
 3148   0.0000       8.483243       230.8408 
 3149   0.0000       8.484709       230.8807 
 3150   0.0000       8.490774       231.0457 
 3151   0.0000       8.494211       231.1392 
 3152   0.0000       8.499416       231.2809 
 3153   0.0000       8.502699       231.3702 
 3154   0.0000       8.504768       231.4265 
 3155   0.0000       8.506707       231.4793 
 3156   0.0000       8.510657       231.5868 
 3157   0.0000       8.514104       231.6805 
 3158   0.0000       8.517688       231.7781 
 3159   0.0000       8.519682       231.8323 
 3160   0.0000       8.521558       231.8834 
 3161   0.0000       8.526692       232.0231 
 3162   0.0000       8.528395       232.0694 
 3163   0.0000       8.534275       232.2294 
 3164   0.0000       8.536576       232.2920 
 3165   0.0000       8.540218       232.3911 
 3166   0.0000       8.542627       232.4567 
 3167   0.0000       8.547313       232.5842 
 3168   0.0000       8.548209       232.6086 
 3169   0.0000       8.549646       232.6477 
 3170   0.0000       8.554741       232.7863 
 3171   0.0000       8.555714       232.8128 
 3172   0.0000       8.561183       232.9616 
 3173   0.0000       8.565335       233.0746 
 3174   0.0000       8.566546       233.1076 
 3175   0.0000       8.573304       233.2915 
 3176   0.0000       8.574451       233.3227 
 3177   0.0000       8.577516       233.4061 
 3178   0.0000       8.580478       233.4867 
 3179   0.0000       8.586609       233.6535 
 3180   0.0000       8.589069       233.7204 
 3181   0.0000       8.593180       233.8323 
 3182   0.0000       8.594143       233.8585 
 3183   0.0000       8.600809       234.0399 
 3184   0.0000       8.601711       234.0645 
 3185   0.0000       8.603829       234.1221 
 3186   0.0000       8.607452       234.2207 
 3187   0.0000       8.610379       234.3003 
 3188   0.0000       8.617329       234.4894 
 3189   0.0000       8.618491       234.5211 
 3190   0.0000       8.622991       234.6435 
 3191   0.0000       8.631046       234.8627 
 3192   0.0000       8.633167       234.9204 
 3193   0.0000       8.636199       235.0029 
 3194   0.0000       8.638319       235.0606 
 3195   0.0000       8.644059       235.2168 
 3196   0.0000       8.646970       235.2960 
 3197   0.0000       8.651610       235.4223 
 3198   0.0000       8.652074       235.4349 
 3199   0.0000       8.654505       235.5011 
 3200   0.0000       8.658520       235.6103 
 3201   0.0000       8.662292       235.7130 
 3202   0.0000       8.664624       235.7764 
 3203   0.0000       8.666866       235.8374 
 3204   0.0000       8.669598       235.9118 
 3205   0.0000       8.670269       235.9300 
 3206   0.0000       8.676892       236.1102 
 3207   0.0000       8.678152       236.1445 
 3208   0.0000       8.683748       236.2968 
 3209   0.0000       8.687552       236.4003 
 3210   0.0000       8.689785       236.4611 
 3211   0.0000       8.698353       236.6942 
 3212   0.0000       8.701208       236.7719 
 3213   0.0000       8.705429       236.8868 
 3214   0.0000       8.707962       236.9557 
 3215   0.0000       8.710600       237.0275 
 3216   0.0000       8.712586       237.0815 
 3217   0.0000       8.719975       237.2826 
 3218   0.0000       8.722069       237.3396 
 3219   0.0000       8.726951       237.4724 
 3220   0.0000       8.727274       237.4812 
 3221   0.0000       8.727571       237.4893 
 3222   0.0000       8.733391       237.6476 
 3223   0.0000       8.739207       237.8059 
 3224   0.0000       8.743523       237.9234 
 3225   0.0000       8.746808       238.0127 
 3226   0.0000       8.755144       238.2396 
 3227   0.0000       8.758615       238.3340 
 3228   0.0000       8.765411       238.5190 
 3229   0.0000       8.766641       238.5524 
 3230   0.0000       8.775963       238.8061 
 3231   0.0000       8.777140       238.8381 
 3232   0.0000       8.782102       238.9732 
 3233   0.0000       8.784199       239.0302 
 3234   0.0000       8.785803       239.0739 
 3235   0.0000       8.791122       239.2186 
 3236   0.0000       8.798270       239.4131 
 3237   0.0000       8.800240       239.4667 
 3238   0.0000       8.804902       239.5936 
 3239   0.0000       8.812920       239.8117 
 3240   0.0000       8.817963       239.9490 
 3241   0.0000       8.818744       239.9702 
 3242   0.0000       8.820234       240.0108 
 3243   0.0000       8.830498       240.2901 
 3244   0.0000       8.835175       240.4173 
 3245   0.0000       8.836998       240.4669 
 3246   0.0000       8.842684       240.6217 
 3247   0.0000       8.845212       240.6905 
 3248   0.0000       8.846654       240.7297 
 3249   0.0000       8.854358       240.9393 
 3250   0.0000       8.860093       241.0954 
 3251   0.0000       8.862315       241.1559 
 3252   0.0000       8.865447       241.2411 
 3253   0.0000       8.870137       241.3687 
 3254   0.0000       8.873180       241.4515 
 3255   0.0000       8.881772       241.6853 
 3256   0.0000       8.886798       241.8221 
 3257   0.0000       8.888045       241.8560 
 3258   0.0000       8.892242       241.9702 
 3259   0.0000       8.895097       242.0479 
 3260   0.0000       8.897573       242.1153 
 3261   0.0000       8.898425       242.1385 
 3262   0.0000       8.901195       242.2138 
 3263   0.0000       8.907028       242.3726 
 3264   0.0000       8.908619       242.4159 
 3265   0.0000       8.911867       242.5042 
 3266   0.0000       8.914897       242.5867 
 3267   0.0000       8.919128       242.7018 
 3268   0.0000       8.921762       242.7735 
 3269   0.0000       8.927926       242.9412 
 3270   0.0000       8.931281       243.0325 
 3271   0.0000       8.937048       243.1895 
 3272   0.0000       8.941045       243.2982 
 3273   0.0000       8.942448       243.3364 
 3274   0.0000       8.947385       243.4707 
 3275   0.0000       8.953198       243.6289 
 3276   0.0000       8.956650       243.7228 
 3277   0.0000       8.958583       243.7754 
 3278   0.0000       8.969161       244.0633 
 3279   0.0000       8.972049       244.1419 
 3280   0.0000       8.978221       244.3098 
 3281   0.0000       8.978904       244.3284 
 3282   0.0000       8.983749       244.4602 
 3283   0.0000       8.983897       244.4643 
 3284   0.0000       8.984950       244.4929 
 3285   0.0000       8.990959       244.6564 
 3286   0.0000       8.993883       244.7360 
 3287   0.0000       9.000559       244.9177 
 3288   0.0000       9.002065       244.9586 
 3289   0.0000       9.008962       245.1463 
 3290   0.0000       9.013202       245.2617 
 3291   0.0000       9.018303       245.4005 
 3292   0.0000       9.019473       245.4323 
 3293   0.0000       9.027260       245.6442 
 3294   0.0000       9.028671       245.6826 
 3295   0.0000       9.029642       245.7090 
 3296   0.0000       9.035054       245.8563 
 3297   0.0000       9.040340       246.0002 
 3298   0.0000       9.042275       246.0528 
 3299   0.0000       9.046156       246.1584 
 3300   0.0000       9.052166       246.3220 
 3301   0.0000       9.054156       246.3761 
 3302   0.0000       9.057198       246.4589 
 3303   0.0000       9.060497       246.5487 
 3304   0.0000       9.068217       246.7587 
 3305   0.0000       9.069407       246.7911 
 3306   0.0000       9.072717       246.8812 
 3307   0.0000       9.075145       246.9472 
 3308   0.0000       9.079461       247.0647 
 3309   0.0000       9.081133       247.1102 
 3310   0.0000       9.088122       247.3004 
 3311   0.0000       9.090664       247.3695 
 3312   0.0000       9.097949       247.5678 
 3313   0.0000       9.102463       247.6906 
 3314   0.0000       9.106402       247.7978 
 3315   0.0000       9.110397       247.9065 
 3316   0.0000       9.114264       248.0117 
 3317   0.0000       9.122003       248.2223 
 3318   0.0000       9.123377       248.2597 
 3319   0.0000       9.126444       248.3432 
 3320   0.0000       9.131836       248.4899 
 3321   0.0000       9.138170       248.6623 
 3322   0.0000       9.146672       248.8936 
 3323   0.0000       9.148032       248.9306 
 3324   0.0000       9.151456       249.0238 
 3325   0.0000       9.158822       249.2242 
 3326   0.0000       9.163486       249.3511 
 3327   0.0000       9.165770       249.4133 
 3328   0.0000       9.179616       249.7901 
 3329   0.0000       9.184940       249.9349 
 3330   0.0000       9.189483       250.0585 
 3331   0.0000       9.190440       250.0846 
 3332   0.0000       9.195272       250.2161 
 3333   0.0000       9.196822       250.2583 
 3334   0.0000       9.203036       250.4273 
 3335   0.0000       9.213085       250.7008 
 3336   0.0000       9.222951       250.9693 
 3337   0.0000       9.229052       251.1353 
 3338   0.0000       9.235128       251.3006 
 3339   0.0000       9.240520       251.4473 
 3340   0.0000       9.251467       251.7452 
 3341   0.0000       9.260692       251.9963 
 3342   0.0000       9.267170       252.1725 
 3343   0.0000       9.273419       252.3426 
 3344   0.0000       9.278974       252.4937 
 3345   0.0000       9.285243       252.6643 
 3346   0.0000       9.293609       252.8919 
 3347   0.0000       9.301826       253.1156 
 3348   0.0000       9.306330       253.2381 
 3349   0.0000       9.315210       253.4798 
 3350   0.0000       9.323996       253.7188 
 3351   0.0000       9.329642       253.8725 
 3352   0.0000       9.340549       254.1693 
 3353   0.0000       9.345145       254.2943 
 3354   0.0000       9.351545       254.4685 
 3355   0.0000       9.357982       254.6436 
 3356   0.0000       9.363018       254.7807 
 3357   0.0000       9.370380       254.9810 
 3358   0.0000       9.374738       255.0996 
 3359   0.0000       9.379428       255.2272 
 3360   0.0000       9.383228       255.3306 
 3361   0.0000       9.385322       255.3876 
 3362   0.0000       9.397318       255.7140 
 3363   0.0000       9.399841       255.7827 
 3364   0.0000       9.411336       256.0955 
 3365   0.0000       9.419700       256.3231 
 3366   0.0000       9.422347       256.3951 
 3367   0.0000       9.426906       256.5192 
 3368   0.0000       9.434130       256.7157 
 3369   0.0000       9.441164       256.9071 
 3370   0.0000       9.445955       257.0375 
 3371   0.0000       9.453283       257.2369 
 3372   0.0000       9.456011       257.3111 
 3373   0.0000       9.470699       257.7108 
 3374   0.0000       9.476356       257.8648 
 3375   0.0000       9.479641       257.9541 
 3376   0.0000       9.482979       258.0450 
 3377   0.0000       9.487898       258.1788 
 3378   0.0000       9.496018       258.3998 
 3379   0.0000       9.499210       258.4866 
 3380   0.0000       9.501807       258.5573 
 3381   0.0000       9.508360       258.7356 
 3382   0.0000       9.516305       258.9518 
 3383   0.0000       9.524077       259.1633 
 3384   0.0000       9.533272       259.4135 
 3385   0.0000       9.555060       260.0064 
 3386   0.0000       9.560206       260.1464 
 3387   0.0000       9.566569       260.3196 
 3388   0.0000       9.573969       260.5209 
 3389   0.0000       9.578769       260.6516 
 3390   0.0000       9.587542       260.8903 
 3391   0.0000       9.592728       261.0314 
 3392   0.0000       9.617240       261.6984 
 3393   0.0000       9.642308       262.3805 
 3394   0.0000       9.646845       262.5040 
 3395   0.0000       9.652613       262.6609 
 3396   0.0000       9.657314       262.7889 
 3397   0.0000       9.660493       262.8754 
 3398   0.0000       9.672344       263.1979 
 3399   0.0000       9.683968       263.5142 
 3400   0.0000       9.687660       263.6146 
 3401   0.0000       9.689416       263.6624 
 3402   0.0000       9.697960       263.8949 
 3403   0.0000       9.700110       263.9534 
 3404   0.0000       9.708539       264.1828 
 3405   0.0000       9.710891       264.2468 
 3406   0.0000       9.722408       264.5602 
 3407   0.0000       9.728923       264.7374 
 3408   0.0000       9.732963       264.8474 
 3409   0.0000       9.738531       264.9989 
 3410   0.0000       9.741431       265.0778 
 3411   0.0000       9.748126       265.2600 
 3412   0.0000       9.753719       265.4122 
 3413   0.0000       9.758622       265.5456 
 3414   0.0000       9.760403       265.5941 
 3415   0.0000       9.765716       265.7387 
 3416   0.0000       9.775935       266.0167 
 3417   0.0000       9.782703       266.2009 
 3418   0.0000       9.783776       266.2301 
 3419   0.0000       9.790671       266.4177 
 3420   0.0000       9.794815       266.5305 
 3421   0.0000       9.796128       266.5662 
 3422   0.0000       9.801009       266.6990 
 3423   0.0000       9.807401       266.8729 
 3424   0.0000       9.808781       266.9105 
 3425   0.0000       9.809733       266.9364 
 3426   0.0000       9.812084       267.0004 
 3427   0.0000       9.819238       267.1951 
 3428   0.0000       9.827893       267.4306 
 3429   0.0000       9.830114       267.4910 
 3430   0.0000       9.838248       267.7123 
 3431   0.0000       9.839425       267.7444 
 3432   0.0000       9.849858       268.0283 
 3433   0.0000       9.851431       268.0711 
 3434   0.0000       9.854414       268.1522 
 3435   0.0000       9.859405       268.2881 
 3436   0.0000       9.860293       268.3122 
 3437   0.0000       9.868057       268.5235 
 3438   0.0000       9.869331       268.5582 
 3439   0.0000       9.874212       268.6910 
 3440   0.0000       9.874825       268.7077 
 3441   0.0000       9.882429       268.9146 
 3442   0.0000       9.884558       268.9725 
 3443   0.0000       9.892654       269.1928 
 3444   0.0000       9.894719       269.2490 
 3445   0.0000       9.901094       269.4225 
 3446   0.0000       9.906740       269.5761 
 3447   0.0000       9.908045       269.6116 
 3448   0.0000       9.910093       269.6673 
 3449   0.0000       9.914320       269.7824 
 3450   0.0000       9.914717       269.7932 
 3451   0.0000       9.921072       269.9661 
 3452   0.0000       9.923287       270.0264 
 3453   0.0000       9.925944       270.0987 
 3454   0.0000       9.931297       270.2443 
 3455   0.0000       9.934040       270.3190 
 3456   0.0000       9.940455       270.4935 
 3457   0.0000       9.945114       270.6203 
 3458   0.0000       9.957501       270.9574 
 3459   0.0000       9.961951       271.0785 
 3460   0.0000       9.963983       271.1338 
 3461   0.0000       9.971985       271.3515 
 3462   0.0000       9.978517       271.5293 
 3463   0.0000       9.979683       271.5610 
 3464   0.0000       9.980685       271.5882 
 3465   0.0000       9.983078       271.6534 
 3466   0.0000       9.984965       271.7047 
 3467   0.0000       9.993743       271.9436 
 3468   0.0000       9.997917       272.0572 
 3469   0.0000      10.013489       272.4809 
 3470   0.0000      10.017095       272.5790 
 3471   0.0000      10.022586       272.7284 
 3472   0.0000      10.031775       272.9785 
 3473   0.0000      10.037326       273.1295 
 3474   0.0000      10.047987       273.4196 
 3475   0.0000      10.052919       273.5538 
 3476   0.0000      10.064430       273.8671 
 3477   0.0000      10.068780       273.9854 
 3478   0.0000      10.071198       274.0512 
 3479   0.0000      10.074636       274.1448 
 3480   0.0000      10.082135       274.3488 
 3481   0.0000      10.083065       274.3742 
 3482   0.0000      10.086743       274.4742 
 3483   0.0000      10.094359       274.6815 
 3484   0.0000      10.096719       274.7457 
 3485   0.0000      10.099148       274.8118 
 3486   0.0000      10.104235       274.9502 
 3487   0.0000      10.107242       275.0320 
 3488   0.0000      10.114191       275.2211 
 3489   0.0000      10.121510       275.4203 
 3490   0.0000      10.131321       275.6873 
 3491   0.0000      10.137586       275.8577 
 3492   0.0000      10.140009       275.9237 
 3493   0.0000      10.147103       276.1167 
 3494   0.0000      10.155774       276.3527 
 3495   0.0000      10.156289       276.3667 
 3496   0.0000      10.158419       276.4246 
 3497   0.0000      10.169278       276.7201 
 3498   0.0000      10.169333       276.7216 
 3499   0.0000      10.177176       276.9350 
 3500   0.0000      10.188798       277.2513 
 3501   0.0000      10.195546       277.4349 
 3502   0.0000      10.198186       277.5067 
 3503   0.0000      10.213537       277.9245 
 3504   0.0000      10.219168       278.0777 
 3505   0.0000      10.224633       278.2264 
 3506   0.0000      10.235638       278.5259 
 3507   0.0000      10.239835       278.6401 
 3508   0.0000      10.241797       278.6935 
 3509   0.0000      10.246678       278.8263 
 3510   0.0000      10.248188       278.8674 
 3511   0.0000      10.252452       278.9834 
 3512   0.0000      10.253030       278.9991 
 3513   0.0000      10.265134       279.3285 
 3514   0.0000      10.270935       279.4863 
 3515   0.0000      10.282349       279.7969 
 3516   0.0000      10.289239       279.9844 
 3517   0.0000      10.300710       280.2966 
 3518   0.0000      10.307283       280.4754 
 3519   0.0000      10.313086       280.6333 
 3520   0.0000      10.316204       280.7182 
 3521   0.0000      10.321684       280.8673 
 3522   0.0000      10.332266       281.1553 
 3523   0.0000      10.338621       281.3282 
 3524   0.0000      10.345823       281.5242 
 3525   0.0000      10.355043       281.7750 
 3526   0.0000      10.361272       281.9446 
 3527   0.0000      10.365197       282.0514 
 3528   0.0000      10.372803       282.2583 
 3529   0.0000      10.375431       282.3298 
 3530   0.0000      10.381934       282.5068 
 3531   0.0000      10.382888       282.5328 
 3532   0.0000      10.391345       282.7629 
 3533   0.0000      10.395387       282.8729 
 3534   0.0000      10.405753       283.1549 
 3535   0.0000      10.414861       283.4028 
 3536   0.0000      10.422379       283.6074 
 3537   0.0000      10.431628       283.8590 
 3538   0.0000      10.444406       284.2067 
 3539   0.0000      10.451023       284.3868 
 3540   0.0000      10.457210       284.5552 
 3541   0.0000      10.479197       285.1534 
 3542   0.0000      10.491108       285.4776 
 3543   0.0000      10.498074       285.6671 
 3544   0.0000      10.507355       285.9197 
 3545   0.0000      10.521728       286.3108 
 3546   0.0000      10.531037       286.5641 
 3547   0.0000      10.537905       286.7510 
 3548   0.0000      10.546140       286.9751 
 3549   0.0000      10.548365       287.0356 
 3550   0.0000      10.557777       287.2917 
 3551   0.0000      10.574009       287.7334 
 3552   0.0000      10.578146       287.8460 
 3553   0.0000      10.582763       287.9716 
 3554   0.0000      10.604752       288.5700 
 3555   0.0000      10.644173       289.6427 
 3556   0.0000      10.649600       289.7904 
 3557   0.0000      10.651743       289.8487 
 3558   0.0000      10.666407       290.2477 
 3559   0.0000      10.677202       290.5414 
 3560   0.0000      10.684757       290.7470 
 3561   0.0000      10.687983       290.8348 
 3562   0.0000      10.708333       291.3886 
 3563   0.0000      10.715675       291.5883 
 3564   0.0000      10.721188       291.7383 
 3565   0.0000      10.726419       291.8807 
 3566   0.0000      10.727898       291.9209 
 3567   0.0000      10.748441       292.4800 
 3568   0.0000      10.776532       293.2444 
 3569   0.0000      10.786383       293.5124 
 3570   0.0000      10.802526       293.9517 
 3571   0.0000      10.846482       295.1478 
 3572   0.0000      10.854514       295.3663 
 3573   0.0000      10.875339       295.9330 
 3574   0.0000      10.917436       297.0785 
 3575   0.0000      10.925142       297.2882 
 3576   0.0000      10.946407       297.8669 
 3577   0.0000      10.975552       298.6600 
 3578   0.0000      10.999128       299.3015 
 3579   0.0000      11.006922       299.5136 
 3580   0.0000      11.058457       300.9159 
 3581   0.0000      11.068082       301.1778 
 3582   0.0000      11.107496       302.2503 
 3583   0.0000      11.112877       302.3968 
 3584   0.0000      11.119165       302.5679 
 3585   0.0000      11.136398       303.0368 
 3586   0.0000      11.151098       303.4368 
 3587   0.0000      11.170133       303.9548 
 3588   0.0000      11.218305       305.2656 
 3589   0.0000      11.270587       306.6883 
 3590   0.0000      11.368271       309.3464 
 3591   0.0000      11.409335       310.4638 
 3592   0.0000      11.417267       310.6796 
 3593   0.0000      11.453039       311.6530 
 3594   0.0000      11.471007       312.1420 
 3595   0.0000      11.479479       312.3725 
 3596   0.0000      11.535945       313.9090 
 3597   0.0000      11.539388       314.0027 
 3598   0.0000      11.565772       314.7207 
 3599   0.0000      11.575930       314.9971 
 3600   0.0000      11.604708       315.7802 
 3601   0.0000      11.624564       316.3205 
 3602   0.0000      11.632507       316.5366 
 3603   0.0000      11.664906       317.4182 
 3604   0.0000      11.684186       317.9429 
 3605   0.0000      11.688979       318.0733 
 3606   0.0000      11.746568       319.6404 
 3607   0.0000      11.769965       320.2770 
 3608   0.0000      11.793654       320.9216 
 3609   0.0000      11.798374       321.0501 
 3610   0.0000      11.821686       321.6844 
 3611   0.0000      11.860719       322.7466 
 3612   0.0000      11.869380       322.9822 
 3613   0.0000      11.922451       324.4264 
 3614   0.0000      11.932258       324.6932 
 3615   0.0000      11.943142       324.9894 
 3616   0.0000      11.967423       325.6501 
 3617   0.0000      11.991501       326.3053 
 3618   0.0000      12.015506       326.9585 
 3619   0.0000      12.031493       327.3936 
 3620   0.0000      12.054733       328.0260 
 3621   0.0000      12.082975       328.7945 
 3622   0.0000      12.116644       329.7107 
 3623   0.0000      12.148268       330.5712 
 3624   0.0000      12.151801       330.6673 
 3625   0.0000      12.183006       331.5165 
 3626   0.0000      12.186128       331.6014 
 3627   0.0000      12.217824       332.4639 
 3628   0.0000      12.228200       332.7462 
 3629   0.0000      12.254244       333.4549 
 3630   0.0000      12.266767       333.7957 
 3631   0.0000      12.271971       333.9373 
 3632   0.0000      12.289192       334.4059 
 3633   0.0000      12.307698       334.9095 
 3634   0.0000      12.314307       335.0893 
 3635   0.0000      12.321493       335.2849 
 3636   0.0000      12.329226       335.4953 
 3637   0.0000      12.333957       335.6240 
 3638   0.0000      12.342407       335.8540 
 3639   0.0000      12.345964       335.9508 
 3640   0.0000      12.351818       336.1101 
 3641   0.0000      12.373265       336.6937 
 3642   0.0000      12.394712       337.2773 
 3643   0.0000      12.409727       337.6858 
 3644   0.0000      12.434542       338.3611 
 3645   0.0000      12.447299       338.7082 
 3646   0.0000      12.463815       339.1576 
 3647   0.0000      12.512506       340.4826 
 3648   0.0000      12.556476       341.6791 
 3649   0.0000      12.594731       342.7200 
 3650   0.0000      12.598651       342.8267 
 3651   0.0000      12.632939       343.7597 
 3652   0.0000      12.640989       343.9788 
 3653   0.0000      12.659974       344.4954 
 3654   0.0000      12.673983       344.8766 
 3655   0.0000      12.688344       345.2674 
 3656   0.0000      12.718507       346.0882 
 3657   0.0000      12.726078       346.2942 
 3658   0.0000      12.737417       346.6027 
 3659   0.0000      12.752727       347.0193 
 3660   0.0000      12.766568       347.3960 
 3661   0.0000      12.826029       349.0140 
 3662   0.0000      12.851563       349.7088 
 3663   0.0000      12.918279       351.5243 
 3664   0.0000      12.923439       351.6646 
 3665   0.0000      12.954008       352.4965 
 3666   0.0000      12.976915       353.1198 
 3667   0.0000      13.025026       354.4290 
 3668   0.0000      13.089718       356.1893 
 3669   0.0000      13.129502       357.2719 
 3670   0.0000      13.149679       357.8209 
 3671   0.0000      13.161506       358.1428 
 3672   0.0000      13.163836       358.2062 
 3673   0.0000      13.180037       358.6470 
 3674   0.0000      13.183546       358.7425 
 3675   0.0000      13.186639       358.8267 
 3676   0.0000      13.203339       359.2811 
 3677   0.0000      13.256383       360.7245 
 3678   0.0000      13.258917       360.7935 
 3679   0.0000      13.294387       361.7587 
 3680   0.0000      13.306838       362.0975 
 3681   0.0000      13.411000       364.9319 
 3682   0.0000      13.462546       366.3345 
 3683   0.0000      13.590768       369.8236 
 3684   0.0000      13.637876       371.1055 
 3685   0.0000      14.000991       380.9863 
 3686   0.0000      14.311845       389.4451 
 3687   0.0000      14.378445       391.2574 
 3688   0.0000      14.397594       391.7785 
 3689   0.0000      14.455294       393.3485 
 3690   0.0000      14.505607       394.7176 
 3691   0.0000      14.682729       399.5374 
 3692   0.0000      14.885559       405.0567 
 3693   0.0000      15.066708       409.9860 
 3694   0.0000      15.089788       410.6140 
 3695   0.0000      28.037212       762.9313 
 3696   0.0000      28.096131       764.5346 
 3697   0.0000      28.123672       765.2840 
 3698   0.0000      28.274616       769.3914 
 3699   0.0000      28.387044       772.4507 
 3700   0.0000      28.442925       773.9713 
 3701   0.0000      28.470220       774.7141 
 3702   0.0000      28.513996       775.9053 
 3703   0.0000      28.534354       776.4592 
 3704   0.0000      28.564420       777.2774 
 3705   0.0000      28.572644       777.5012 
 3706   0.0000      28.596805       778.1586 
 3707   0.0000      28.628285       779.0152 
 3708   0.0000      28.650446       779.6183 
 3709   0.0000      28.737793       781.9951 
 3710   0.0000      28.794556       783.5397 
 3711   0.0000      28.896520       786.3143 
 3712   0.0000      28.927681       787.1622 
 3713   0.0000      28.929675       787.2165 
 3714   0.0000      28.936852       787.4118 
 3715   0.0000      28.960186       788.0467 
 3716   0.0000      28.970805       788.3357 
 3717   0.0000      28.973758       788.4160
[truncated: 255,894 more chars]
