# Supplementary material for: Photochemical Deracemization of 4,7-Diaza-1-isoindolinones by Unidirectional Hydrogen Atom Shuttling
Source: J Am Chem Soc. 2024 Dec 30;147(2):1434–9. doi: 10.1021/jacs.4c16053 (PMC11744763; doi:10.1021/jacs.4c16053)
Supplement: Supplementary file 3 — ja4c16053_si_003.zip [file ja4c16053_si_003.zip › to_zip/2b_1b/thermodynamics/t1/freq.out]

                                 *****************
                                 * O   R   C   A *
                                 *****************

                                            #,                                       
                                            ###                                      
                                            ####                                     
                                            #####                                    
                                            ######                                   
                                           ########,                                 
                                     ,,################,,,,,                         
                               ,,#################################,,                 
                          ,,##########################################,,             
                       ,#########################################, ''#####,          
                    ,#############################################,,   '####,        
                  ,##################################################,,,,####,       
                ,###########''''           ''''###############################       
              ,#####''   ,,,,##########,,,,          '''####'''          '####       
            ,##' ,,,,###########################,,,                        '##       
           ' ,,###''''                  '''############,,,                           
         ,,##''                                '''############,,,,        ,,,,,,###''
      ,#''                                            '''#######################'''  
     '                                                          ''''####''''         
             ,#######,   #######,   ,#######,      ##                                
            ,#'     '#,  ##    ##  ,#'     '#,    #''#        ######   ,####,        
            ##       ##  ##   ,#'  ##            #'  '#       #        #'  '#        
            ##       ##  #######   ##           ,######,      #####,   #    #        
            '#,     ,#'  ##    ##  '#,     ,#' ,#      #,         ##   #,  ,#        
             '#######'   ##     ##  '#######'  #'      '#     #####' # '####'        


                  #######################################################
                  #                        -***-                        #
                  #          Department of theory and spectroscopy      #
                  #    Directorship and core code : Frank Neese         #
                  #        Max Planck Institute fuer Kohlenforschung    #
                  #                Kaiser Wilhelm Platz 1               #
                  #                 D-45470 Muelheim/Ruhr               #
                  #                      Germany                        #
                  #                                                     #
                  #                  All rights reserved                #
                  #                        -***-                        #
                  #######################################################


                         Program Version 5.0.3 -  RELEASE  -


 With contributions from (in alphabetic order):
   Daniel Aravena         : Magnetic Suceptibility
   Michael Atanasov       : Ab Initio Ligand Field Theory (pilot matlab implementation)
   Alexander A. Auer      : GIAO ZORA, VPT2 properties, NMR spectrum
   Ute Becker             : Parallelization
   Giovanni Bistoni       : ED, misc. LED, open-shell LED, HFLD
   Martin Brehm           : Molecular dynamics
   Dmytro Bykov           : SCF Hessian
   Vijay G. Chilkuri      : MRCI spin determinant printing, contributions to CSF-ICE
   Dipayan Datta          : RHF DLPNO-CCSD density
   Achintya Kumar Dutta   : EOM-CC, STEOM-CC
   Dmitry Ganyushin       : Spin-Orbit,Spin-Spin,Magnetic field MRCI
   Miquel Garcia          : C-PCM and meta-GGA Hessian, CC/C-PCM, Gaussian charge scheme
   Yang Guo               : DLPNO-NEVPT2, F12-NEVPT2, CIM, IAO-localization
   Andreas Hansen         : Spin unrestricted coupled pair/coupled cluster methods
   Benjamin Helmich-Paris : MC-RPA, TRAH-SCF, COSX integrals
   Lee Huntington         : MR-EOM, pCC
   Robert Izsak           : Overlap fitted RIJCOSX, COSX-SCS-MP3, EOM
   Marcus Kettner         : VPT2
   Christian Kollmar      : KDIIS, OOCD, Brueckner-CCSD(T), CCSD density, CASPT2, CASPT2-K
   Simone Kossmann        : Meta GGA functionals, TD-DFT gradient, OOMP2, MP2 Hessian
   Martin Krupicka        : Initial AUTO-CI
   Lucas Lang             : DCDCAS
   Marvin Lechner         : AUTO-CI (C++ implementation), FIC-MRCC
   Dagmar Lenk            : GEPOL surface, SMD
   Dimitrios Liakos       : Extrapolation schemes; Compound Job, initial MDCI parallelization
   Dimitrios Manganas     : Further ROCIS development; embedding schemes
   Dimitrios Pantazis     : SARC Basis sets
   Anastasios Papadopoulos: AUTO-CI, single reference methods and gradients
   Taras Petrenko         : DFT Hessian,TD-DFT gradient, ASA, ECA, R-Raman, ABS, FL, XAS/XES, NRVS
   Peter Pinski           : DLPNO-MP2, DLPNO-MP2 Gradient
   Christoph Reimann      : Effective Core Potentials
   Marius Retegan         : Local ZFS, SOC
   Christoph Riplinger    : Optimizer, TS searches, QM/MM, DLPNO-CCSD(T), (RO)-DLPNO pert. Triples
   Tobias Risthaus        : Range-separated hybrids, TD-DFT gradient, RPA, STAB
   Michael Roemelt        : Original ROCIS implementation
   Masaaki Saitow         : Open-shell DLPNO-CCSD energy and density
   Barbara Sandhoefer     : DKH picture change effects
   Avijit Sen             : IP-ROCIS
   Kantharuban Sivalingam : CASSCF convergence, NEVPT2, FIC-MRCI
   Bernardo de Souza      : ESD, SOC TD-DFT
   Georgi Stoychev        : AutoAux, RI-MP2 NMR, DLPNO-MP2 response
   Willem Van den Heuvel  : Paramagnetic NMR
   Boris Wezisla          : Elementary symmetry handling
   Frank Wennmohs         : Technical directorship


 We gratefully acknowledge several colleagues who have allowed us to
 interface, adapt or use parts of their codes:
   Stefan Grimme, W. Hujo, H. Kruse, P. Pracht,  : VdW corrections, initial TS optimization,
                  C. Bannwarth, S. Ehlert          DFT functionals, gCP, sTDA/sTD-DF
   Ed Valeev, F. Pavosevic, A. Kumar             : LibInt (2-el integral package), F12 methods
   Garnet Chan, S. Sharma, J. Yang, R. Olivares  : DMRG
   Ulf Ekstrom                                   : XCFun DFT Library
   Mihaly Kallay                                 : mrcc  (arbitrary order and MRCC methods)
   Jiri Pittner, Ondrej Demel                    : Mk-CCSD
   Frank Weinhold                                : gennbo (NPA and NBO analysis)
   Christopher J. Cramer and Donald G. Truhlar   : smd solvation model
   Lars Goerigk                                  : TD-DFT with DH, B97 family of functionals
   V. Asgeirsson, H. Jonsson                     : NEB implementation
   FAccTs GmbH                                   : IRC, NEB, NEB-TS, DLPNO-Multilevel, CI-OPT
                                                   MM, QMMM, 2- and 3-layer-ONIOM, Crystal-QMMM,
                                                   LR-CPCM, SF, NACMEs, symmetry and pop. for TD-DFT,
                                                   nearIR, NL-DFT gradient (VV10), updates on ESD,
                                                   ML-optimized integration grids
   S Lehtola, MJT Oliveira, MAL Marques          : LibXC Library
   Liviu Ungur et al                             : ANISO software


 Your calculation uses the libint2 library for the computation of 2-el integrals
 For citations please refer to: http://libint.valeyev.net

 Your ORCA version has been built with support for libXC version: 5.1.0
 For citations please refer to: https://tddft.org/programs/libxc/

 This ORCA versions uses:
   CBLAS   interface :  Fast vector & matrix operations
   LAPACKE interface :  Fast linear algebra routines
   SCALAPACK package :  Parallel linear algebra routines
   Shared memory     :  Shared parallel matrices
   BLAS/LAPACK       :  OpenBLAS 0.3.15  USE64BITINT DYNAMIC_ARCH NO_AFFINITY Zen SINGLE_THREADED
        Core in use  :  Zen
   Copyright (c) 2011-2014, The OpenBLAS Project


***************************************
The coordinates will be read from file: coord.xyz
***************************************


Your calculation utilizes the geometrical counterpoise correction gCP
Please cite in your paper:
H.Kruse, S. Grimme J.Chem.Phys., 136, (2012), 154101 
   

Your calculation utilizes the atom-pairwise dispersion correction
with the Becke-Johnson damping scheme (D3BJ)
Cite in your paper:
S.Grimme, S.Ehrlich, L.Goerigk, J Comput Chem, (2011), 32, 1456–1465 
S.Grimme, J.Antony, S.Ehrlich and H.Krieg, J.Chem.Phys., 132, (2010), 154104 
   

Your calculation employs the composite approach PBEh-3c.
Please cite in your paper:
S. Grimme, J. G. Brandenburg, C. Bannwarth, A. Hansen J.Chem.Phys., 143, (2015), 054107 
   

================================================================================

----- Orbital basis set information -----
Your calculation utilizes the basis: def2-mSVP

----- AuxJ basis set information -----
Your calculation utilizes the auxiliary basis: def2/J
   F. Weigend, Phys. Chem. Chem. Phys. 8, 1057 (2006).

================================================================================
                                        WARNINGS
                       Please study these warnings very carefully!
================================================================================


WARNING: your system is open-shell and RHF/RKS was chosen
  ===> : WILL SWITCH to UHF/UKS


INFO   : the flag for use of the SHARK integral package has been found!

================================================================================
                                       INPUT FILE
================================================================================
NAME = orca.inp
|  1> ! PBEH-3c FREQ VERYTIGHTSCF CPCM(DCM)
|  2> %pal nprocs 12 end
|  3> * XYZFILE 0 3 coord.xyz
|  4> 
|  5> 
|  6>                          ****END OF INPUT****
================================================================================

                       ****************************
                       * Single Point Calculation *
                       ****************************

---------------------------------
CARTESIAN COORDINATES (ANGSTROEM)
---------------------------------
  C     -1.775656    2.615905   -1.338281
  C     -2.721877    1.745580   -1.868034
  C     -2.915108    1.731633   -3.249126
  C     -2.176523    2.562634   -4.078174
  C     -1.233082    3.428125   -3.537222
  C     -1.037759    3.454707   -2.163962
  C     -3.503389    0.817544   -0.978493
  C     -3.110251   -0.646626   -1.197371
  C     -3.889554   -1.590727   -0.319949
  C     -2.964158   -2.369687    0.385635
  C     -1.603822   -1.951432    0.045935
  N     -1.746284   -0.945780   -0.843976
  N     -5.186597   -1.656785   -0.186915
  C     -5.637491   -2.568664    0.722423
  C     -4.793295   -3.368677    1.458840
  N     -3.481382   -3.243094    1.255213
  O     -0.557394   -2.418125    0.478007
  H     -0.926637   -0.496654   -1.264928
  H     -6.704499   -2.678690    0.862077
  H     -5.163167   -4.100902    2.163332
  H     -1.610738    2.641308   -0.269077
  H     -0.306298    4.125549   -1.731496
  H     -0.657460    4.078098   -4.183531
  H     -2.339590    2.537468   -5.148064
  H     -3.653044    1.065206   -3.681803
  H     -4.573160    0.906264   -1.180810
  H     -3.349393    1.073781    0.071049
  H     -3.301080   -0.918235   -2.243003
  C     -2.458395    2.649193    2.539524
  C     -1.690930    1.483310    2.490761
  C     -2.324416    0.246722    2.609318
  C     -3.699102    0.177806    2.783966
  C     -4.451403    1.341283    2.844557
  C     -3.828396    2.578406    2.723647
  C     -0.231332    1.608269    2.229651
  O      0.214045    2.579382    1.652127
  C      0.685374    0.529074    2.670880
  C      1.857181    0.241871    1.980801
  C      2.747573   -0.753395    2.366021
  C      2.519994   -1.496658    3.515867
  C      1.380511   -1.202238    4.248074
  C      0.482939   -0.219485    3.831870
  N      3.776057   -0.797753    1.447799
  C      3.490692    0.111908    0.585790
  O      2.348988    0.794541    0.849673
  C      4.359576    0.559720   -0.554905
  C      5.161203   -0.633623   -1.094007
  C      4.418797   -1.570981   -2.057422
  C      3.860164   -0.746278   -3.208738
  C      2.873782    0.295455   -2.687355
  C      3.595725    1.236878   -1.704105
  C      1.744990   -0.393813   -1.941566
  N      2.049528   -1.513947   -1.273013
  C      3.251224   -2.319529   -1.413155
  C      5.333069    1.588789    0.052541
  C      5.418470   -2.605147   -2.569068
  C      2.317745    1.120203   -3.843272
  O      0.619903    0.102179   -1.908776
  H      6.014500   -0.223724   -1.644525
  H      5.580305   -1.204581   -0.262532
  H      4.673439   -0.240234   -3.739197
  H      3.368911   -1.398553   -3.939839
  H      4.336516    1.788789   -2.291474
  H      2.900888    1.988579   -1.322102
  H      1.763439    0.498033   -4.547302
  H      1.655851    1.913837   -3.499301
  H      3.142855    1.582058   -4.387453
  H      4.962867   -3.264027   -3.310547
  H      6.273698   -2.115353   -3.037287
  H      5.795907   -3.227208   -1.754789
  H      1.287038   -1.933307   -0.749837
  H      4.800252    2.450516    0.456973
  H      5.925340    1.145295    0.853452
  H      6.016709    1.947410   -0.717709
  H      3.210022   -2.268311    3.829678
  H      1.174969   -1.744842    5.160624
  H     -0.385655   -0.020459    4.444928
  H     -1.753485   -0.669301    2.545687
  H     -4.183783   -0.785579    2.872534
  H     -5.523229    1.285825    2.983552
  H     -4.413132    3.487515    2.771356
  H     -1.977679    3.613577    2.440926
  H      3.535090   -2.693295   -0.427822
  H      3.010441   -3.193664   -2.027846

----------------------------
CARTESIAN COORDINATES (A.U.)
----------------------------
  NO LB      ZA    FRAG     MASS         X           Y           Z
   0 C     6.0000    0    12.011   -3.355503    4.943344   -2.528985
   1 C     6.0000    0    12.011   -5.143602    3.298668   -3.530072
   2 C     6.0000    0    12.011   -5.508756    3.272312   -6.139959
   3 C     6.0000    0    12.011   -4.113032    4.842676   -7.706631
   4 C     6.0000    0    12.011   -2.330187    6.478217   -6.684381
   5 C     6.0000    0    12.011   -1.961081    6.528450   -4.089296
   6 C     6.0000    0    12.011   -6.620446    1.544934   -1.849085
   7 C     6.0000    0    12.011   -5.877522   -1.221946   -2.262703
   8 C     6.0000    0    12.011   -7.350192   -3.006038   -0.604616
   9 C     6.0000    0    12.011   -5.601447   -4.478060    0.728745
  10 C     6.0000    0    12.011   -3.030784   -3.687673    0.086805
  11 N     7.0000    0    14.007   -3.299999   -1.787265   -1.594884
  12 N     7.0000    0    14.007   -9.801248   -3.130870   -0.353219
  13 C     6.0000    0    12.011  -10.653314   -4.854071    1.365181
  14 C     6.0000    0    12.011   -9.058014   -6.365878    2.756807
  15 N     7.0000    0    14.007   -6.578859   -6.128559    2.372009
  16 O     8.0000    0    15.999   -1.053321   -4.569594    0.903303
  17 H     1.0000    0     1.008   -1.751090   -0.938541   -2.390367
  18 H     1.0000    0     1.008  -12.669666   -5.061990    1.629090
  19 H     1.0000    0     1.008   -9.756972   -7.749581    4.088106
  20 H     1.0000    0     1.008   -3.043854    4.991349   -0.508481
  21 H     1.0000    0     1.008   -0.578820    7.796159   -3.272053
  22 H     1.0000    0     1.008   -1.242420    7.706488   -7.905728
  23 H     1.0000    0     1.008   -4.421185    4.795119   -9.728430
  24 H     1.0000    0     1.008   -6.903253    2.012947   -6.957600
  25 H     1.0000    0     1.008   -8.642021    1.712591   -2.231407
  26 H     1.0000    0     1.008   -6.329436    2.029152    0.134263
  27 H     1.0000    0     1.008   -6.238138   -1.735213   -4.238661
  28 C     6.0000    0    12.011   -4.645692    5.006249    4.799005
  29 C     6.0000    0    12.011   -3.195394    2.803050    4.706857
  30 C     6.0000    0    12.011   -4.392510    0.466238    4.930896
  31 C     6.0000    0    12.011   -6.990289    0.336004    5.260934
  32 C     6.0000    0    12.011   -8.411932    2.534657    5.375435
  33 C     6.0000    0    12.011   -7.234619    4.872481    5.146946
  34 C     6.0000    0    12.011   -0.437153    3.039188    4.213430
  35 O     8.0000    0    15.999    0.404487    4.874326    3.122067
  36 C     6.0000    0    12.011    1.295169    0.999805    5.047232
  37 C     6.0000    0    12.011    3.509563    0.457070    3.743171
  38 C     6.0000    0    12.011    5.192161   -1.423710    4.471132
  39 C     6.0000    0    12.011    4.762099   -2.828273    6.644026
  40 C     6.0000    0    12.011    2.608788   -2.271900    8.027696
  41 C     6.0000    0    12.011    0.912622   -0.414766    7.241185
  42 N     7.0000    0    14.007    7.135713   -1.507535    2.735943
  43 C     6.0000    0    12.011    6.596451    0.211476    1.106983
  44 O     8.0000    0    15.999    4.438945    1.501466    1.605650
  45 C     6.0000    0    12.011    8.238405    1.057718   -1.048619
  46 C     6.0000    0    12.011    9.753260   -1.197374   -2.067373
  47 C     6.0000    0    12.011    8.350316   -2.968724   -3.887963
  48 C     6.0000    0    12.011    7.294653   -1.410262   -6.063637
  49 C     6.0000    0    12.011    5.430660    0.558329   -5.078364
  50 C     6.0000    0    12.011    6.794936    2.337361   -3.220292
  51 C     6.0000    0    12.011    3.297552   -0.744198   -3.669029
  52 N     7.0000    0    14.007    3.873046   -2.860945   -2.405647
  53 C     6.0000    0    12.011    6.143923   -4.383275   -2.670476
  54 C     6.0000    0    12.011   10.078039    3.002375    0.099287
  55 C     6.0000    0    12.011   10.239424   -4.923014   -4.854834
  56 C     6.0000    0    12.011    4.379903    2.116877   -7.262732
  57 O     8.0000    0    15.999    1.171446    0.193090   -3.607063
  58 H     1.0000    0     1.008   11.365758   -0.422778   -3.107701
  59 H     1.0000    0     1.008   10.545249   -2.276329   -0.496113
  60 H     1.0000    0     1.008    8.831520   -0.453976   -7.066059
  61 H     1.0000    0     1.008    6.366318   -2.642881   -7.445216
  62 H     1.0000    0     1.008    8.194827    3.380322   -4.330259
  63 H     1.0000    0     1.008    5.481884    3.757869   -2.498411
  64 H     1.0000    0     1.008    3.332418    0.941146   -8.593156
  65 H     1.0000    0     1.008    3.129105    3.616629   -6.612721
  66 H     1.0000    0     1.008    5.939134    2.989656   -8.291085
  67 H     1.0000    0     1.008    9.378460   -6.168118   -6.256028
  68 H     1.0000    0     1.008   11.855571   -3.997438   -5.739641
  69 H     1.0000    0     1.008   10.952676   -6.098539   -3.316071
  70 H     1.0000    0     1.008    2.432150   -3.653421   -1.416986
  71 H     1.0000    0     1.008    9.071161    4.630804    0.863555
  72 H     1.0000    0     1.008   11.197270    2.164295    1.612791
  73 H     1.0000    0     1.008   11.369932    3.680071   -1.356274
  74 H     1.0000    0     1.008    6.066062   -4.286486    7.237044
  75 H     1.0000    0     1.008    2.220370   -3.297274    9.752166
  76 H     1.0000    0     1.008   -0.728782   -0.038662    8.399697
  77 H     1.0000    0     1.008   -3.313607   -1.264796    4.810651
  78 H     1.0000    0     1.008   -7.906205   -1.484529    5.428302
  79 H     1.0000    0     1.008  -10.437390    2.429856    5.638096
  80 H     1.0000    0     1.008   -8.339611    6.590449    5.237103
  81 H     1.0000    0     1.008   -3.737271    6.828670    4.612681
  82 H     1.0000    0     1.008    6.680352   -5.089589   -0.808467
  83 H     1.0000    0     1.008    5.688909   -6.035151   -3.832074

--------------------------------
INTERNAL COORDINATES (ANGSTROEM)
--------------------------------
 C      0   0   0     0.000000000000     0.00000000     0.00000000
 C      1   0   0     1.390481407929     0.00000000     0.00000000
 C      2   1   0     1.394614710166   118.54423791     0.00000000
 C      3   2   1     1.386863263686   120.81107542     0.27961316
 C      4   3   2     1.389886367122   120.12947658   359.73882020
 C      5   4   3     1.387335339133   119.52180841   359.93584981
 C      2   1   3     1.504424398841   120.95351967   178.79246412
 C      7   2   1     1.531750269201   111.82888007   248.88129829
 C      8   7   2     1.506157338135   112.52769003   180.34331866
 C      9   8   7     1.400352330733   107.47476560   234.28863753
 C     10   9   8     1.463163497261   109.77929457     1.86553441
 N     11  10   9     1.350397930607   105.53316606   359.96121820
 N      9   8   7     1.305519727661   127.23834864    51.97146899
 C     13   9   8     1.364449796516   115.47014121   182.76377222
 C     14  13   9     1.376589647668   122.83777079     0.15925406
 N     15  14  13     1.333547800656   117.83249238   359.42476052
 O     11  10   9     1.224541216884   127.13016281   180.04544535
 H     12  11  10     1.025053889359   120.83466783   182.07235729
 H     14  13   9     1.081718397007   118.68428212   181.03247624
 H     15  14  13     1.081327036973   122.16067606   181.16936844
 H      1   2   3     1.082146388990   119.65846411   180.02549786
 H      6   5   4     1.082632133748   120.15894174   180.06064599
 H      5   4   3     1.082367999899   120.16747360   180.09996827
 H      4   3   2     1.082538330055   119.77862056   179.94700836
 H      3   2   1     1.084381877601   119.70757805   180.42176357
 H      7   2   1     1.092343374662   110.43385178   129.07875693
 H      7   2   1     1.091288869366   110.51887476    10.51461234
 H      8   7   2     1.097056959320   109.16000355   300.30839831
 C     21   1   2     2.933738483979   154.41237707   317.45364205
 C     29  21   1     1.396661385947    78.78816561   118.94274284
 C     30  29  21     1.394456952216   119.18681613   249.12951890
 C     31  30  29     1.387447668705   120.32210082   359.50224551
 C     32  31  30     1.386833588349   120.08588365   359.85917463
 C     29  21   1     1.384129799232   114.40582674     0.49565289
 C     30  29  21     1.488025453321   118.36115779    65.43715988
 O     35  30  29     1.214477414347   120.68446406   336.08252610
 C     35  30  29     1.483136685133   119.53594045   156.56999491
 C     37  35  30     1.389901819811   121.58415749   149.49151445
 C     38  37  35     1.389873418349   123.39882443   179.50860499
 C     39  38  37     1.387939918220   120.53383088   357.82150468
 C     40  39  38     1.386085219997   117.30217057     0.00000000
 C     41  40  39     1.394512884883   121.41030805     1.37594272
 N     39  38  37     1.379448289252   108.43160024   178.28434598
 C     43  39  38     1.285292429498   104.95941832   359.74983704
 O     38  37  35     1.351580089496   129.62778040   357.84709799
 C     44  43  39     1.502225502994   126.28669566   173.89554035
 C     46  44  43     1.535351277921   109.68909964    33.90124896
 C     47  46  44     1.535570080064   116.25213839    80.85364327
 C     48  47  46     1.522411174916   108.73537228    54.83502601
 C     49  48  47     1.526433832955   110.39567240   299.00560800
 C     46  44  43     1.537098489843   114.30579454   157.75631263
 C     50  49  48     1.518374691546   109.77733129   301.62457227
 N     52  50  49     1.339554803452   117.11130633    33.14734813
 C     53  52  50     1.453505274920   127.10571089   344.88090878
 C     46  44  43     1.541317442544   105.37178512   276.56774021
 C     48  47  46     1.526639175284   107.89033034   174.97075506
 C     50  49  48     1.524969180366   110.23103353   179.94063992
 O     52  50  49     1.230001274318   120.66724674   209.73908435
 H     47  46  44     1.095081678501   107.00307161   200.11035064
 H     47  46  44     1.092240975785   109.83664390   315.00078382
 H     49  48  47     1.094935397496   110.13220751    59.75792297
 H     49  48  47     1.096037968867   110.27517819   177.06716524
 H     51  46  44     1.094704950668   106.67686413   162.14947330
 H     51  46  44     1.092601895500   110.96047108    47.45402780
 H     57  50  49     1.090875426992   111.46991346    62.15197310
 H     57  50  49     1.089162408288   112.10366278   183.48300819
 H     57  50  49     1.090985023077   109.34627183   303.19766922
 H     56  48  47     1.091553521213   111.29954618   183.63446318
 H     56  48  47     1.091119880020   110.66997911   303.55675926
 H     56  48  47     1.092001846638   111.24215020    63.30227700
 H     53  52  50     1.015365341854   115.58168635   177.44211436
 H     55  46  44     1.090886855979   111.40913398   298.27949445
 H     55  46  44     1.090381124439   111.16134440    59.19366895
 H     55  46  44     1.090531026610   109.70258736   178.79970843
 H     40  39  38     1.081694899457   121.18269059   180.49109306
 H     41  40  39     1.081394912093   119.69948506   181.14369176
 H     42  41  40     1.081621982627   118.51493519   180.66677778
 H     31  30  29     1.081253794722   120.42396056   178.22543421
 H     32  31  30     1.082067701289   119.88945600   179.83729627
 H     33  32  31     1.082222831612   119.99126733   180.16810695
 H     34  29  21     1.081976197281   119.85532573   270.36804816
 H     29  21   1     1.082056121517    77.68996771   243.10347815
 H     54  53  52     1.091403290893   108.52947884   143.05615685
 H     54  53  52     1.095414769585   108.33971655   258.77029167

---------------------------
INTERNAL COORDINATES (A.U.)
---------------------------
 C      0   0   0     0.000000000000     0.00000000     0.00000000
 C      1   0   0     2.627629055296     0.00000000     0.00000000
 C      2   1   0     2.635439864552   118.54423791     0.00000000
 C      3   2   1     2.620791753563   120.81107542     0.27961316
 C      4   3   2     2.626504591132   120.12947658   359.73882020
 C      5   4   3     2.621683846872   119.52180841   359.93584981
 C      2   1   3     2.842950102999   120.95351967   178.79246412
 C      7   2   1     2.894588514350   111.82888007   248.88129829
 C      8   7   2     2.846224883670   112.52769003   180.34331866
 C      9   8   7     2.646282396084   107.47476560   234.28863753
 C     10   9   8     2.764978298974   109.77929457     1.86553441
 N     11  10   9     2.551882260660   105.53316606   359.96121820
 N      9   8   7     2.467074747710   127.23834864    51.97146899
 C     13   9   8     2.578436438900   115.47014121   182.76377222
 C     14  13   9     2.601377432883   122.83777079     0.15925406
 N     15  14  13     2.520040129733   117.83249238   359.42476052
 O     11  10   9     2.314047539610   127.13016281   180.04544535
 H     12  11  10     1.937071123399   120.83466783   182.07235729
 H     14  13   9     2.044151524368   118.68428212   181.03247624
 H     15  14  13     2.043411961083   122.16067606   181.16936844
 H      1   2   3     2.044960312003   119.65846411   180.02549786
 H      6   5   4     2.045878236567   120.15894174   180.06064599
 H      5   4   3     2.045379095930   120.16747360   180.09996827
 H      4   3   2     2.045700973276   119.77862056   179.94700836
 H      3   2   1     2.049184773254   119.70757805   180.42176357
 H      7   2   1     2.064229822314   110.43385178   129.07875693
 H      7   2   1     2.062237096098   110.51887476    10.51461234
 H      8   7   2     2.073137206426   109.16000355   300.30839831
 C     21   1   2     5.543962283266   154.41237707   317.45364205
 C     29  21   1     2.639307521262    78.78816561   118.94274284
 C     30  29  21     2.635141745231   119.18681613   249.12951890
 C     31  30  29     2.621896119000   120.32210082   359.50224551
 C     32  31  30     2.620735675303   120.08588365   359.85917463
 C     29  21   1     2.615626254348   114.40582674     0.49565289
 C     30  29  21     2.811960587080   118.36115779    65.43715988
 O     35  30  29     2.295029708948   120.68446406   336.08252610
 C     35  30  29     2.802722154073   119.53594045   156.56999491
 C     37  35  30     2.626533792481   121.58415749   149.49151445
 C     38  37  35     2.626480121496   123.39882443   179.50860499
 C     39  38  37     2.622826335773   120.53383088   357.82150468
 C     40  39  38     2.619321464070   117.30217057     0.00000000
 C     41  40  39     2.635247442652   121.41030805     1.37594272
 N     39  38  37     2.606779482593   108.43160024   178.28434598
 C     43  39  38     2.428850693754   104.95941832   359.74983704
 O     38  37  35     2.554116217208   129.62778040   357.84709799
 C     44  43  39     2.838794792050   126.28669566   173.89554035
 C     46  44  43     2.901393434636   109.68909964    33.90124896
 C     47  46  44     2.901806910764   116.25213839    80.85364327
 C     48  47  46     2.876940183812   108.73537228    54.83502601
 C     49  48  47     2.884541905836   110.39567240   299.00560800
 C     46  44  43     2.904695186667   114.30579454   157.75631263
 C     50  49  48     2.869312335698   109.77733129   301.62457227
 N     52  50  49     2.531391719904   117.11130633    33.14734813
 C     53  52  50     2.746726903809   127.10571089   344.88090878
 C     46  44  43     2.912667851845   105.37178512   276.56774021
 C     48  47  46     2.884929946603   107.89033034   174.97075506
 C     50  49  48     2.881774113562   110.23103353   179.94063992
 O     52  50  49     2.324365552836   120.66724674   209.73908435
 H     47  46  44     2.069404466641   107.00307161   200.11035064
 H     47  46  44     2.064036316481   109.83664390   315.00078382
 H     49  48  47     2.069128035604   110.13220751    59.75792297
 H     49  48  47     2.071211593538   110.27517819   177.06716524
 H     51  46  44     2.068692554209   106.67686413   162.14947330
 H     51  46  44     2.064718355897   110.96047108    47.45402780
 H     57  50  49     2.061455803240   111.46991346    62.15197310
 H     57  50  49     2.058218667027   112.10366278   183.48300819
 H     57  50  49     2.061662909826   109.34627183   303.19766922
 H     56  48  47     2.062737215610   111.29954618   183.63446318
 H     56  48  47     2.061917752515   110.66997911   303.55675926
 H     56  48  47     2.063584427882   111.24215020    63.30227700
 H     53  52  50     1.918762421979   115.58168635   177.44211436
 H     55  46  44     2.061477400895   111.40913398   298.27949445
 H     55  46  44     2.060521706787   111.16134440    59.19366895
 H     55  46  44     2.060804980836   109.70258736   178.79970843
 H     40  39  38     2.044107120434   121.18269059   180.49109306
 H     41  40  39     2.043540226471   119.69948506   181.14369176
 H     42  41  40     2.043969327594   118.51493519   180.66677778
 H     31  30  29     2.043273553287   120.42396056   178.22543421
 H     32  31  30     2.044811613798   119.88945600   179.83729627
 H     33  32  31     2.045104767623   119.99126733   180.16810695
 H     34  29  21     2.044638696283   119.85532573   270.36804816
 H     29  21   1     2.044789731201    77.68996771   243.10347815
 H     54  53  52     2.062453321448   108.52947884   143.05615685
 H     54  53  52     2.070033917569   108.33971655   258.77029167

---------------------
BASIS SET INFORMATION
---------------------
There are 4 groups of distinct atoms

 Group   1 Type C   : 8s4p1d contracted to 4s2p1d pattern {5111/31/1}
 Group   2 Type N   : 8s4p1d contracted to 4s2p1d pattern {5111/31/1}
 Group   3 Type O   : 8s4p1d contracted to 4s2p1d pattern {5111/31/1}
 Group   4 Type H   : 4s contracted to 2s pattern {31}

Atom   0C    basis set group =>   1
Atom   1C    basis set group =>   1
Atom   2C    basis set group =>   1
Atom   3C    basis set group =>   1
Atom   4C    basis set group =>   1
Atom   5C    basis set group =>   1
Atom   6C    basis set group =>   1
Atom   7C    basis set group =>   1
Atom   8C    basis set group =>   1
Atom   9C    basis set group =>   1
Atom  10C    basis set group =>   1
Atom  11N    basis set group =>   2
Atom  12N    basis set group =>   2
Atom  13C    basis set group =>   1
Atom  14C    basis set group =>   1
Atom  15N    basis set group =>   2
Atom  16O    basis set group =>   3
Atom  17H    basis set group =>   4
Atom  18H    basis set group =>   4
Atom  19H    basis set group =>   4
Atom  20H    basis set group =>   4
Atom  21H    basis set group =>   4
Atom  22H    basis set group =>   4
Atom  23H    basis set group =>   4
Atom  24H    basis set group =>   4
Atom  25H    basis set group =>   4
Atom  26H    basis set group =>   4
Atom  27H    basis set group =>   4
Atom  28C    basis set group =>   1
Atom  29C    basis set group =>   1
Atom  30C    basis set group =>   1
Atom  31C    basis set group =>   1
Atom  32C    basis set group =>   1
Atom  33C    basis set group =>   1
Atom  34C    basis set group =>   1
Atom  35O    basis set group =>   3
Atom  36C    basis set group =>   1
Atom  37C    basis set group =>   1
Atom  38C    basis set group =>   1
Atom  39C    basis set group =>   1
Atom  40C    basis set group =>   1
Atom  41C    basis set group =>   1
Atom  42N    basis set group =>   2
Atom  43C    basis set group =>   1
Atom  44O    basis set group =>   3
Atom  45C    basis set group =>   1
Atom  46C    basis set group =>   1
Atom  47C    basis set group =>   1
Atom  48C    basis set group =>   1
Atom  49C    basis set group =>   1
Atom  50C    basis set group =>   1
Atom  51C    basis set group =>   1
Atom  52N    basis set group =>   2
Atom  53C    basis set group =>   1
Atom  54C    basis set group =>   1
Atom  55C    basis set group =>   1
Atom  56C    basis set group =>   1
Atom  57O    basis set group =>   3
Atom  58H    basis set group =>   4
Atom  59H    basis set group =>   4
Atom  60H    basis set group =>   4
Atom  61H    basis set group =>   4
Atom  62H    basis set group =>   4
Atom  63H    basis set group =>   4
Atom  64H    basis set group =>   4
Atom  65H    basis set group =>   4
Atom  66H    basis set group =>   4
Atom  67H    basis set group =>   4
Atom  68H    basis set group =>   4
Atom  69H    basis set group =>   4
Atom  70H    basis set group =>   4
Atom  71H    basis set group =>   4
Atom  72H    basis set group =>   4
Atom  73H    basis set group =>   4
Atom  74H    basis set group =>   4
Atom  75H    basis set group =>   4
Atom  76H    basis set group =>   4
Atom  77H    basis set group =>   4
Atom  78H    basis set group =>   4
Atom  79H    basis set group =>   4
Atom  80H    basis set group =>   4
Atom  81H    basis set group =>   4
Atom  82H    basis set group =>   4
Atom  83H    basis set group =>   4
---------------------------------
AUXILIARY/J BASIS SET INFORMATION
---------------------------------
There are 4 groups of distinct atoms

 Group   1 Type C   : 12s5p4d2f1g contracted to 6s4p3d1f1g pattern {711111/2111/211/2/1}
 Group   2 Type N   : 12s5p4d2f1g contracted to 6s4p3d1f1g pattern {711111/2111/211/2/1}
 Group   3 Type O   : 12s5p4d2f1g contracted to 6s4p3d1f1g pattern {711111/2111/211/2/1}
 Group   4 Type H   : 5s2p1d contracted to 3s1p1d pattern {311/2/1}

Atom   0C    basis set group =>   1
Atom   1C    basis set group =>   1
Atom   2C    basis set group =>   1
Atom   3C    basis set group =>   1
Atom   4C    basis set group =>   1
Atom   5C    basis set group =>   1
Atom   6C    basis set group =>   1
Atom   7C    basis set group =>   1
Atom   8C    basis set group =>   1
Atom   9C    basis set group =>   1
Atom  10C    basis set group =>   1
Atom  11N    basis set group =>   2
Atom  12N    basis set group =>   2
Atom  13C    basis set group =>   1
Atom  14C    basis set group =>   1
Atom  15N    basis set group =>   2
Atom  16O    basis set group =>   3
Atom  17H    basis set group =>   4
Atom  18H    basis set group =>   4
Atom  19H    basis set group =>   4
Atom  20H    basis set group =>   4
Atom  21H    basis set group =>   4
Atom  22H    basis set group =>   4
Atom  23H    basis set group =>   4
Atom  24H    basis set group =>   4
Atom  25H    basis set group =>   4
Atom  26H    basis set group =>   4
Atom  27H    basis set group =>   4
Atom  28C    basis set group =>   1
Atom  29C    basis set group =>   1
Atom  30C    basis set group =>   1
Atom  31C    basis set group =>   1
Atom  32C    basis set group =>   1
Atom  33C    basis set group =>   1
Atom  34C    basis set group =>   1
Atom  35O    basis set group =>   3
Atom  36C    basis set group =>   1
Atom  37C    basis set group =>   1
Atom  38C    basis set group =>   1
Atom  39C    basis set group =>   1
Atom  40C    basis set group =>   1
Atom  41C    basis set group =>   1
Atom  42N    basis set group =>   2
Atom  43C    basis set group =>   1
Atom  44O    basis set group =>   3
Atom  45C    basis set group =>   1
Atom  46C    basis set group =>   1
Atom  47C    basis set group =>   1
Atom  48C    basis set group =>   1
Atom  49C    basis set group =>   1
Atom  50C    basis set group =>   1
Atom  51C    basis set group =>   1
Atom  52N    basis set group =>   2
Atom  53C    basis set group =>   1
Atom  54C    basis set group =>   1
Atom  55C    basis set group =>   1
Atom  56C    basis set group =>   1
Atom  57O    basis set group =>   3
Atom  58H    basis set group =>   4
Atom  59H    basis set group =>   4
Atom  60H    basis set group =>   4
Atom  61H    basis set group =>   4
Atom  62H    basis set group =>   4
Atom  63H    basis set group =>   4
Atom  64H    basis set group =>   4
Atom  65H    basis set group =>   4
Atom  66H    basis set group =>   4
Atom  67H    basis set group =>   4
Atom  68H    basis set group =>   4
Atom  69H    basis set group =>   4
Atom  70H    basis set group =>   4
Atom  71H    basis set group =>   4
Atom  72H    basis set group =>   4
Atom  73H    basis set group =>   4
Atom  74H    basis set group =>   4
Atom  75H    basis set group =>   4
Atom  76H    basis set group =>   4
Atom  77H    basis set group =>   4
Atom  78H    basis set group =>   4
Atom  79H    basis set group =>   4
Atom  80H    basis set group =>   4
Atom  81H    basis set group =>   4
Atom  82H    basis set group =>   4
Atom  83H    basis set group =>   4


           ************************************************************
           *        Program running with 12 parallel MPI-processes    *
           *              working on a common directory               *
           ************************************************************
------------------------------------------------------------------------------
                           ORCA GTO INTEGRAL CALCULATION
                           -- RI-GTO INTEGRALS CHOSEN --
------------------------------------------------------------------------------
------------------------------------------------------------------------------
                   ___                                                        
                  /   \      - P O W E R E D   B Y -                         
                 /     \                                                     
                 |  |  |   _    _      __       _____    __    __             
                 |  |  |  | |  | |    /  \     |  _  \  |  |  /  |          
                  \  \/   | |  | |   /    \    | | | |  |  | /  /          
                 / \  \   | |__| |  /  /\  \   | |_| |  |  |/  /          
                |  |  |   |  __  | /  /__\  \  |    /   |      \           
                |  |  |   | |  | | |   __   |  |    \   |  |\   \          
                \     /   | |  | | |  |  |  |  | |\  \  |  | \   \       
                 \___/    |_|  |_| |__|  |__|  |_| \__\ |__|  \__/        
                                                                              
                      - O R C A' S   B I G   F R I E N D -                    
                                      &                                       
                       - I N T E G R A L  F E E D E R -                       
                                                                              
 v1 FN, 2020, v2 2021                                                         
------------------------------------------------------------------------------


Reading SHARK input file orca.SHARKINP.tmp ... ok
----------------------
SHARK INTEGRAL PACKAGE
----------------------

Number of atoms                             ...     84
Number of basis functions                   ...    779
Number of shells                            ...    403
Maximum angular momentum                    ...      2
Integral batch strategy                     ... SHARK/LIBINT Hybrid
RI-J (if used) integral strategy            ... SPLIT-RIJ (Revised 2003 algorithm where possible)
Printlevel                                  ...      1
Contraction scheme used                     ... SEGMENTED contraction
Coulomb Range Separation                    ... NOT USED
Exchange Range Separation                   ... NOT USED
Finite Nucleus Model                        ... NOT USED
Auxiliary Coulomb fitting basis             ... AVAILABLE
   # of basis functions in Aux-J            ...   2710
   # of shells in Aux-J                     ...    890
   Maximum angular momentum in Aux-J        ...      4
Auxiliary J/K fitting basis                 ... NOT available
Auxiliary Correlation fitting basis         ... NOT available
Auxiliary 'external' fitting basis          ... NOT available
Integral threshold                          ...     1.000000e-12
Primitive cut-off                           ...     1.000000e-14
Primitive pair pre-selection threshold      ...     1.000000e-14

Calculating pre-screening integrals         ... done (  0.1 sec) Dimension = 403
Organizing shell pair data                  ... done (  0.5 sec)
Shell pair information
Total number of shell pairs                 ...     81406
Shell pairs after pre-screening             ...     47187
Total number of primitive shell pairs       ...    289142
Primitive shell pairs kept                  ...     98108
          la=0 lb=0:  17115 shell pairs
          la=1 lb=0:  16907 shell pairs
          la=1 lb=1:   3746 shell pairs
          la=2 lb=0:   5811 shell pairs
          la=2 lb=1:   3082 shell pairs
          la=2 lb=2:    526 shell pairs

Calculating one electron integrals          ... done (  0.1 sec)
Calculating RI/J V-Matrix + Cholesky decomp.... done (  0.4 sec)
Calculating Nuclear repulsion               ... done (  0.0 sec) ENN=   6280.530648043147 Eh

SHARK setup successfully completed in   1.5 seconds

Maximum memory used throughout the entire GTOINT-calculation: 68.4 MB


           ************************************************************
           *        Program running with 12 parallel MPI-processes    *
           *              working on a common directory               *
           ************************************************************
-------------------------------------------------------------------------------
                                 ORCA SCF
-------------------------------------------------------------------------------

------------
SCF SETTINGS
------------
Hamiltonian:
 Density Functional     Method          .... DFT(GTOs)
 Exchange Functional    Exchange        .... PBE
   PBE kappa parameter   XKappa         ....  1.024500
   PBE mue parameter    XMuePBE         ....  0.123457
 Correlation Functional Correlation     .... PBE
   PBE beta parameter  CBetaPBE         ....  0.030000
 LDA part of GGA corr.  LDAOpt          .... PW91-LDA
 Gradients option       PostSCFGGA      .... off
 Hybrid DFT is turned on
   Fraction HF Exchange ScalHFX         ....  0.420000
   Scaling of DF-GGA-X  ScalDFX         ....  0.580000
   Scaling of DF-GGA-C  ScalDFC         ....  1.000000
   Scaling of DF-LDA-C  ScalLDAC        ....  1.000000
   Perturbative correction              ....  0.000000
   Density functional embedding theory  .... OFF
 RI-approximation to the Coulomb term is turned on
   Number of AuxJ basis functions       .... 2710
   RIJ-ON(X) (HFX calculated with O(N)) .... on
   Number of AuxJ basis functions       .... 2710
   RIJ-COSX (HFX calculated with COS-X)).... on


General Settings:
 Integral files         IntName         .... orca
 Hartree-Fock type      HFTyp           .... UHF
 Total Charge           Charge          ....    0
 Multiplicity           Mult            ....    3
 Number of Electrons    NEL             ....  332
 Basis Dimension        Dim             ....  779
 Nuclear Repulsion      ENuc            ....   6280.5306480431 Eh

Convergence Acceleration:
 DIIS                   CNVDIIS         .... on
   Start iteration      DIISMaxIt       ....    12
   Startup error        DIISStart       ....  0.200000
   # of expansion vecs  DIISMaxEq       ....     5
   Bias factor          DIISBfac        ....   1.050
   Max. coefficient     DIISMaxC        ....  10.000
 Trust-Rad. Augm. Hess. CNVTRAH         .... auto
   Auto Start mean grad. ratio tolernc. ....  1.125000
   Auto Start start iteration           ....    20
   Auto Start num. interpolation iter.  ....    10
   Max. Number of Micro iterations      ....    16
   Max. Number of Macro iterations      .... Maxiter - #DIIS iter
   Number of Davidson start vectors     ....     2
   Converg. threshold I  (grad. norm)   ....   2.000e-06
   Converg. threshold II (energy diff.) ....   1.000e-09
   Grad. Scal. Fac. for Micro threshold ....   0.100
   Minimum threshold for Micro iter.    ....   0.010
   NR start threshold (gradient norm)   ....   0.001
   Initial trust radius                 ....   0.400
   Minimum AH scaling param. (alpha)    ....   1.000
   Maximum AH scaling param. (alpha)    .... 1000.000
   Orbital update algorithm             .... Taylor
   White noise on init. David. guess    .... on
   Maximum white noise                  ....   0.010
   Quad. conv. algorithm                .... NR
   COSX micro iterations for RIJONX calc.... off
 SOSCF                  CNVSOSCF        .... off
 Level Shifting         CNVShift        .... on
   Level shift para.    LevelShift      ....    0.2500
   Turn off err/grad.   ShiftErr        ....    0.0010
 Zerner damping         CNVZerner       .... off
 Static damping         CNVDamp         .... on
   Fraction old density DampFac         ....    0.7000
   Max. Damping (<1)    DampMax         ....    0.9800
   Min. Damping (>=0)   DampMin         ....    0.0000
   Turn off err/grad.   DampErr         ....    0.1000
 Fernandez-Rico         CNVRico         .... off

SCF Procedure:
 Maximum # iterations   MaxIter         ....   125
 SCF integral mode      SCFMode         .... Direct
   Integral package                     .... SHARK and LIBINT hybrid scheme
 Reset frequency        DirectResetFreq ....    20
 Integral Threshold     Thresh          ....  1.000e-12 Eh
 Primitive CutOff       TCut            ....  1.000e-14 Eh

Convergence Tolerance:
 Convergence Check Mode ConvCheckMode   .... Total+1el-Energy
 Convergence forced     ConvForced      .... 0
 Energy Change          TolE            ....  1.000e-09 Eh
 1-El. energy change                    ....  1.000e-06 Eh
 DIIS Error             TolErr          ....  1.000e-08


Diagonalization of the overlap matrix:
Smallest eigenvalue                        ... 3.806e-04
Time for diagonalization                   ...    0.201 sec
Threshold for overlap eigenvalues          ... 1.000e-08
Number of eigenvalues below threshold      ... 0
Time for construction of square roots      ...    0.143 sec
Total time needed                          ...    0.348 sec

--------------------------------
INITIAL GUESS: MINIMAL BASIS EHT
--------------------------------
The minimal basis has 272 functions
EHT matrix was diagonalized
Basis set overlap was calculated now projecting the orbitals
Using GuessMode=FMatrix for the initial guess
C*T matrix was formed
Effective Fockian was calculated
Effective Fockian was diagonalized
Initial density was built
                      ------------------
                      INITIAL GUESS DONE
                      ------------------
-------------------
DFT GRID GENERATION
-------------------

General Integration Accuracy     IntAcc      ... 4.159
Radial Grid Type                 RadialGrid  ... OptM3 with GC (2021)
Angular Grid (max. ang.)         AngularGrid ... 3 (Lebedev-194)
Angular grid pruning method      GridPruning ... 4 (adaptive)
Weight generation scheme         WeightScheme... Becke
Basis function cutoff            BFCut       ... 1.0000e-12
Integration weight cutoff        WCut        ... 1.0000e-14
Angular grids for H and He will be reduced by one unit
Partially contracted basis set               ... off
Rotationally invariant grid construction     ... off

Total number of grid points                  ...   199782
Total number of batches                      ...     3166
Average number of points per batch           ...       63
Average number of grid points per atom       ...     2378
Time for grid setup =    2.260 sec

--------------------
COSX GRID GENERATION
--------------------

GRIDX 1
-------
General Integration Accuracy     IntAcc      ... 3.816
Radial Grid Type                 RadialGrid  ... OptM3 with GC (2021)
Angular Grid (max. ang.)         AngularGrid ... 1 (Lebedev-50)
Angular grid pruning method      GridPruning ... 4 (adaptive)
Weight generation scheme         WeightScheme... Becke
Basis function cutoff            BFCut       ... 1.0000e-12
Integration weight cutoff        WCut        ... 1.0000e-14
Angular grids for H and He will be reduced by one unit
Partially contracted basis set               ... on
Rotationally invariant grid construction     ... off

Total number of grid points                  ...    49828
Total number of batches                      ...      822
Average number of points per batch           ...       60
Average number of grid points per atom       ...      593
UseSFitting                                  ... on

GRIDX 2
-------
General Integration Accuracy     IntAcc      ... 4.020
Radial Grid Type                 RadialGrid  ... OptM3 with GC (2021)
Angular Grid (max. ang.)         AngularGrid ... 2 (Lebedev-110)
Angular grid pruning method      GridPruning ... 4 (adaptive)
Weight generation scheme         WeightScheme... Becke
Basis function cutoff            BFCut       ... 1.0000e-12
Integration weight cutoff        WCut        ... 1.0000e-14
Angular grids for H and He will be reduced by one unit
Partially contracted basis set               ... on
Rotationally invariant grid construction     ... off

Total number of grid points                  ...   106609
Total number of batches                      ...     1710
Average number of points per batch           ...       62
Average number of grid points per atom       ...     1269
UseSFitting                                  ... on

GRIDX 3
-------
General Integration Accuracy     IntAcc      ... 4.338
Radial Grid Type                 RadialGrid  ... OptM3 with GC (2021)
Angular Grid (max. ang.)         AngularGrid ... 3 (Lebedev-194)
Angular grid pruning method      GridPruning ... 4 (adaptive)
Weight generation scheme         WeightScheme... Becke
Basis function cutoff            BFCut       ... 1.0000e-12
Integration weight cutoff        WCut        ... 1.0000e-14
Angular grids for H and He will be reduced by one unit
Partially contracted basis set               ... on
Rotationally invariant grid construction     ... off

Total number of grid points                  ...   231623
Total number of batches                      ...     3661
Average number of points per batch           ...       63
Average number of grid points per atom       ...     2757
UseSFitting                                  ... on

Time for X-Grid setup             =    5.600 sec


--------------------
CPCM SOLVATION MODEL
--------------------
CPCM parameters:
  Epsilon                                         ...       9.0800
  Refrac                                          ...       1.4240
  Rsolv                                           ...       1.3000
  Surface type                                    ... GAUSSIAN VDW
  Epsilon function type                           ...         CPCM
Radii:
 Radius for C  used is    3.8550 Bohr (=   2.0400 Ang.)
 Radius for N  used is    3.5149 Bohr (=   1.8600 Ang.)
 Radius for O  used is    3.4469 Bohr (=   1.8240 Ang.)
 Radius for H  used is    2.4944 Bohr (=   1.3200 Ang.)
Calculating surface                               ...        done! (  0.0s)
GEPOL surface points                              ...         4171
GEPOL Volume                                      ...    4844.1069
GEPOL Surface-area                                ...    2207.5210
Calculating surface distance matrix               ...        done! (  0.2s)
Performing Cholesky decomposition & store         ...        done! (  1.1s)
Overall time for CPCM initialization              ...                 1.3s
--------------
SCF ITERATIONS
--------------
ITER       Energy         Delta-E        Max-DP      RMS-DP      [F,P]     Damp
               ***  Starting incremental Fock matrix formation  ***
  0  -2034.5452459826   0.000000000000 0.11730264  0.00149373  0.2717290 0.7000
  1  -2036.6383065427  -2.093060560104 0.07057732  0.00095306  0.1487646 0.7000
                               ***Turning on DIIS***
  2  -2037.8101881087  -1.171881565983 0.04150190  0.00063215  0.1058511 0.7000
  3  -2038.6319060747  -0.821717965993 0.10048317  0.00157200  0.0750047 0.0000
  4  -2040.6150669470  -1.983160872293 0.02750949  0.00024178  0.0297788 0.0000
  5  -2040.6298750338  -0.014808086756 0.01201213  0.00009010  0.0210913 0.0000
  6  -2040.6434024333  -0.013527399502 0.00653707  0.00004154  0.0054600 0.0000
  7  -2040.6448260956  -0.001423662299 0.00360316  0.00002994  0.0025151 0.0000
  8  -2040.6456762774  -0.000850181856 0.00415663  0.00002980  0.0019871 0.0000
  9  -2040.6463541632  -0.000677885784 0.00277473  0.00002545  0.0016819 0.0000
 10  -2040.6468768236  -0.000522660380 0.00311836  0.00002434  0.0014047 0.0000
 11  -2040.6473027980  -0.000425974431 0.00318663  0.00002569  0.0012866 0.0000
 12  -2040.6476920967  -0.000389298708 0.00302991  0.00002335  0.0011147 0.0000
 13  -2040.6479920489  -0.000299952196 0.00564375  0.00004767  0.0009303 0.0000
               *** Restarting incremental Fock matrix formation ***
                                   *** Resetting DIIS ***
 14  -2040.6487352709  -0.000743221983 0.00183999  0.00001121  0.0012989 0.0000
 15  -2040.6487732745  -0.000038003618 0.00135656  0.00001035  0.0009138 0.0000
 16  -2040.6488319813  -0.000058706828 0.00140128  0.00001133  0.0006786 0.0000
 17  -2040.6488803403  -0.000048358950 0.00161352  0.00001346  0.0003741 0.0000
 18  -2040.6489164292  -0.000036088881 0.00122107  0.00001064  0.0002586 0.0000
 19  -2040.6489306201  -0.000014190952 0.00039327  0.00000381  0.0001260 0.0000
 20  -2040.6489326248  -0.000002004708 0.00009864  0.00000071  0.0000602 0.0000
 21  -2040.6489329599  -0.000000335056 0.00021115  0.00000151  0.0000487 0.0000
 22  -2040.6489332802  -0.000000320279 0.00004670  0.00000037  0.0000363 0.0000
 23  -2040.6489333570  -0.000000076809 0.00011267  0.00000073  0.0000221 0.0000
 24  -2040.6489334198  -0.000000062834 0.00003404  0.00000028  0.0000178 0.0000
 25  -2040.6489334465  -0.000000026686 0.00001828  0.00000018  0.0000073 0.0000
 26  -2040.6489334544  -0.000000007858 0.00001431  0.00000013  0.0000077 0.0000
 27  -2040.6489334599  -0.000000005564 0.00000767  0.00000008  0.0000024 0.0000
 28  -2040.6489334610  -0.000000001066 0.00001011  0.00000009  0.0000029 0.0000
 29  -2040.6489334637  -0.000000002721 0.00000446  0.00000003  0.0000019 0.0000
 30  -2040.6489334640  -0.000000000256 0.00000509  0.00000004  0.0000014 0.0000
 31  -2040.6489334661  -0.000000002114 0.00000268  0.00000002  0.0000009 0.0000
 32  -2040.6489334658   0.000000000279 0.00000240  0.00000002  0.0000007 0.0000
 33  -2040.6489334675  -0.000000001723 0.00000181  0.00000001  0.0000004 0.0000
               *** Restarting incremental Fock matrix formation ***
                                   *** Resetting DIIS ***
 34  -2040.6489334646   0.000000002964 0.00000042  0.00000000  0.0000002 0.0000
 35  -2040.6489334641   0.000000000454 0.00000024  0.00000000  0.0000002 0.0000
 36  -2040.6489334637   0.000000000414 0.00000034  0.00000000  0.0000001 0.0000
 37  -2040.6489334636   0.000000000071 0.00000051  0.00000000  0.0000001 0.0000
 38  -2040.6489334631   0.000000000485 0.00000020  0.00000000  0.0000000 0.0000
                 **** Energy Check signals convergence ****

               *****************************************************
               *                     SUCCESS                       *
               *           SCF CONVERGED AFTER  39 CYCLES          *
               *****************************************************

Old exchange energy                            =   -116.085387265 Eh
New exchange energy                            =   -116.085647966 Eh
Exchange energy change after final integration =     -0.000260701 Eh
Total energy after final integration           =  -2040.649194164 Eh
Final COS-X integration done in                =    57.506 sec

----------------
TOTAL SCF ENERGY
----------------

Total Energy       :        -2040.64919416 Eh          -55528.88761 eV

Components:
Nuclear Repulsion  :         6280.53064804 Eh          170901.92742 eV
Electronic Energy  :        -8321.17984221 Eh         -226430.81503 eV
One Electron Energy:       -15288.06272896 Eh         -416009.33636 eV
Two Electron Energy:         6966.88288675 Eh          189578.52133 eV
Max COSX asymmetry :            0.00000290 Eh               0.00008 eV
CPCM Dielectric    :           -0.04021390 Eh              -1.09428 eV

Virial components:
Potential Energy   :        -4065.89342942 Eh         -110638.58497 eV
Kinetic Energy     :         2025.24423526 Eh           55109.69736 eV
Virial Ratio       :            2.00760647


DFT components:
N(Alpha)           :      167.000327515285 electrons
N(Beta)            :      165.000341365783 electrons
N(Total)           :      332.000668881069 electrons
E(X)               :     -154.291861994989 Eh       
E(C)               :      -14.649880895353 Eh       
E(XC)              :     -168.941742890341 Eh       
DFET-embed. en.    :        0.000000000000 Eh       
CPCM Solvation Model Properties:
Surface-charge          :           -0.03032669
Charge-correction       :           -0.00044782 Eh              -0.01219 eV
Free-energy (cav+disp)  :  This term is not implemented in the current solvation scheme

---------------
SCF CONVERGENCE
---------------

  Last Energy change         ...    5.2137e-10  Tolerance :   1.0000e-09
  Last MAX-Density change    ...    0.0000e+00  Tolerance :   1.0000e-08
  Last RMS-Density change    ...    0.0000e+00  Tolerance :   1.0000e-09
  Last DIIS Error            ...    2.8970e-08  Tolerance :   1.0000e-08

             **** THE GBW FILE WAS UPDATED (orca.gbw) ****
             **** DENSITY orca.scfp WAS UPDATED ****
             **** ENERGY FILE WAS UPDATED (orca.en.tmp) ****
----------------------
UHF SPIN CONTAMINATION
----------------------

Warning: in a DFT calculation there is little theoretical justification to 
         calculate <S**2> as in Hartree-Fock theory. We will do it anyways
         but you should keep in mind that the values have only limited relevance

Expectation value of <S**2>     :     2.026695
Ideal value S*(S+1) for S=1.0   :     2.000000
Deviation                       :     0.026695

             **** THE GBW FILE WAS UPDATED (orca.gbw) ****
             **** DENSITY orca.scfp WAS UPDATED ****
----------------
ORBITAL ENERGIES
----------------
                 SPIN UP ORBITALS
  NO   OCC          E(Eh)            E(eV) 
   0   1.0000     -19.586493      -532.9756 
   1   1.0000     -19.499634      -530.6120 
   2   1.0000     -19.472405      -529.8711 
   3   1.0000     -19.467465      -529.7367 
   4   1.0000     -14.728035      -400.7702 
   5   1.0000     -14.660888      -398.9431 
   6   1.0000     -14.654192      -398.7608 
   7   1.0000     -14.653393      -398.7391 
   8   1.0000     -14.643230      -398.4625 
   9   1.0000     -10.562435      -287.4185 
  10   1.0000     -10.554400      -287.1998 
  11   1.0000     -10.554335      -287.1981 
  12   1.0000     -10.549370      -287.0630 
  13   1.0000     -10.523397      -286.3562 
  14   1.0000     -10.519528      -286.2509 
  15   1.0000     -10.511474      -286.0318 
  16   1.0000     -10.502703      -285.7931 
  17   1.0000     -10.501443      -285.7588 
  18   1.0000     -10.496267      -285.6180 
  19   1.0000     -10.487476      -285.3787 
  20   1.0000     -10.477940      -285.1192 
  21   1.0000     -10.477685      -285.1123 
  22   1.0000     -10.471296      -284.9385 
  23   1.0000     -10.469061      -284.8776 
  24   1.0000     -10.467210      -284.8273 
  25   1.0000     -10.465450      -284.7794 
  26   1.0000     -10.464448      -284.7521 
  27   1.0000     -10.461920      -284.6833 
  28   1.0000     -10.461091      -284.6608 
  29   1.0000     -10.460936      -284.6565 
  30   1.0000     -10.458359      -284.5864 
  31   1.0000     -10.458218      -284.5826 
  32   1.0000     -10.457544      -284.5642 
  33   1.0000     -10.457379      -284.5597 
  34   1.0000     -10.457089      -284.5518 
  35   1.0000     -10.448691      -284.3233 
  36   1.0000     -10.446790      -284.2716 
  37   1.0000     -10.445773      -284.2439 
  38   1.0000     -10.445476      -284.2359 
  39   1.0000     -10.444915      -284.2206 
  40   1.0000     -10.444870      -284.2194 
  41   1.0000     -10.442964      -284.1675 
  42   1.0000     -10.437321      -284.0139 
  43   1.0000     -10.435091      -283.9533 
  44   1.0000     -10.432904      -283.8938 
  45   1.0000     -10.424386      -283.6620 
  46   1.0000     -10.422109      -283.6000 
  47   1.0000      -1.268884       -34.5281 
  48   1.0000      -1.169655       -31.8279 
  49   1.0000      -1.161470       -31.6052 
  50   1.0000      -1.152684       -31.3661 
  51   1.0000      -1.125514       -30.6268 
  52   1.0000      -1.061184       -28.8763 
  53   1.0000      -1.046506       -28.4769 
  54   1.0000      -1.035793       -28.1854 
  55   1.0000      -1.032941       -28.1078 
  56   1.0000      -0.980820       -26.6895 
  57   1.0000      -0.972567       -26.4649 
  58   1.0000      -0.961403       -26.1611 
  59   1.0000      -0.955633       -26.0041 
  60   1.0000      -0.904473       -24.6120 
  61   1.0000      -0.903342       -24.5812 
  62   1.0000      -0.893998       -24.3269 
  63   1.0000      -0.886432       -24.1210 
  64   1.0000      -0.880757       -23.9666 
  65   1.0000      -0.857971       -23.3466 
  66   1.0000      -0.850940       -23.1553 
  67   1.0000      -0.842047       -22.9133 
  68   1.0000      -0.836440       -22.7607 
  69   1.0000      -0.826092       -22.4791 
  70   1.0000      -0.800738       -21.7892 
  71   1.0000      -0.783481       -21.3196 
  72   1.0000      -0.770602       -20.9691 
  73   1.0000      -0.766659       -20.8618 
  74   1.0000      -0.764895       -20.8138 
  75   1.0000      -0.759727       -20.6732 
  76   1.0000      -0.755930       -20.5699 
  77   1.0000      -0.731900       -19.9160 
  78   1.0000      -0.718298       -19.5459 
  79   1.0000      -0.713784       -19.4231 
  80   1.0000      -0.709407       -19.3040 
  81   1.0000      -0.701548       -19.0901 
  82   1.0000      -0.687729       -18.7140 
  83   1.0000      -0.684337       -18.6218 
  84   1.0000      -0.679471       -18.4893 
  85   1.0000      -0.657209       -17.8836 
  86   1.0000      -0.650495       -17.7009 
  87   1.0000      -0.644781       -17.5454 
  88   1.0000      -0.640602       -17.4317 
  89   1.0000      -0.625273       -17.0145 
  90   1.0000      -0.609412       -16.5829 
  91   1.0000      -0.596789       -16.2394 
  92   1.0000      -0.596309       -16.2264 
  93   1.0000      -0.585516       -15.9327 
  94   1.0000      -0.584828       -15.9140 
  95   1.0000      -0.576360       -15.6836 
  96   1.0000      -0.574383       -15.6297 
  97   1.0000      -0.572517       -15.5790 
  98   1.0000      -0.569876       -15.5071 
  99   1.0000      -0.563933       -15.3454 
 100   1.0000      -0.554989       -15.1020 
 101   1.0000      -0.548258       -14.9189 
 102   1.0000      -0.542540       -14.7633 
 103   1.0000      -0.540460       -14.7067 
 104   1.0000      -0.534520       -14.5450 
 105   1.0000      -0.529324       -14.4036 
 106   1.0000      -0.524798       -14.2805 
 107   1.0000      -0.520712       -14.1693 
 108   1.0000      -0.517485       -14.0815 
 109   1.0000      -0.515253       -14.0208 
 110   1.0000      -0.511254       -13.9119 
 111   1.0000      -0.509454       -13.8629 
 112   1.0000      -0.505566       -13.7572 
 113   1.0000      -0.503842       -13.7102 
 114   1.0000      -0.495264       -13.4768 
 115   1.0000      -0.492550       -13.4030 
 116   1.0000      -0.491877       -13.3846 
 117   1.0000      -0.488139       -13.2829 
 118   1.0000      -0.482660       -13.1338 
 119   1.0000      -0.481307       -13.0970 
 120   1.0000      -0.477554       -12.9949 
 121   1.0000      -0.476306       -12.9610 
 122   1.0000      -0.467808       -12.7297 
 123   1.0000      -0.465005       -12.6534 
 124   1.0000      -0.457464       -12.4482 
 125   1.0000      -0.453367       -12.3367 
 126   1.0000      -0.450854       -12.2684 
 127   1.0000      -0.448619       -12.2075 
 128   1.0000      -0.446751       -12.1567 
 129   1.0000      -0.443991       -12.0816 
 130   1.0000      -0.439751       -11.9662 
 131   1.0000      -0.438975       -11.9451 
 132   1.0000      -0.436818       -11.8864 
 133   1.0000      -0.435288       -11.8448 
 134   1.0000      -0.430247       -11.7076 
 135   1.0000      -0.426153       -11.5962 
 136   1.0000      -0.425074       -11.5669 
 137   1.0000      -0.421032       -11.4569 
 138   1.0000      -0.419084       -11.4039 
 139   1.0000      -0.418261       -11.3815 
 140   1.0000      -0.415391       -11.3034 
 141   1.0000      -0.413478       -11.2513 
 142   1.0000      -0.407171       -11.0797 
 143   1.0000      -0.405380       -11.0310 
 144   1.0000      -0.403193       -10.9714 
 145   1.0000      -0.391781       -10.6609 
 146   1.0000      -0.388673       -10.5763 
 147   1.0000      -0.388019       -10.5585 
 148   1.0000      -0.380068       -10.3422 
 149   1.0000      -0.375050       -10.2056 
 150   1.0000      -0.362653        -9.8683 
 151   1.0000      -0.353345        -9.6150 
 152   1.0000      -0.350787        -9.5454 
 153   1.0000      -0.345145        -9.3919 
 154   1.0000      -0.341747        -9.2994 
 155   1.0000      -0.327810        -8.9202 
 156   1.0000      -0.322489        -8.7754 
 157   1.0000      -0.316856        -8.6221 
 158   1.0000      -0.308981        -8.4078 
 159   1.0000      -0.308033        -8.3820 
 160   1.0000      -0.306801        -8.3485 
 161   1.0000      -0.303291        -8.2530 
 162   1.0000      -0.299920        -8.1612 
 163   1.0000      -0.293836        -7.9957 
 164   1.0000      -0.285811        -7.7773 
 165   1.0000      -0.282073        -7.6756 
 166   1.0000      -0.190765        -5.1910 
 167   0.0000      -0.055802        -1.5185 
 168   0.0000      -0.020406        -0.5553 
 169   0.0000      -0.011239        -0.3058 
 170   0.0000       0.006013         0.1636 
 171   0.0000       0.015943         0.4338 
 172   0.0000       0.019060         0.5186 
 173   0.0000       0.020015         0.5446 
 174   0.0000       0.050818         1.3828 
 175   0.0000       0.055044         1.4978 
 176   0.0000       0.067541         1.8379 
 177   0.0000       0.090886         2.4731 
 178   0.0000       0.116091         3.1590 
 179   0.0000       0.137665         3.7460 
 180   0.0000       0.140726         3.8294 
 181   0.0000       0.144801         3.9402 
 182   0.0000       0.149067         4.0563 
 183   0.0000       0.154118         4.1938 
 184   0.0000       0.160277         4.3614 
 185   0.0000       0.164132         4.4663 
 186   0.0000       0.165203         4.4954 
 187   0.0000       0.171721         4.6728 
 188   0.0000       0.173980         4.7342 
 189   0.0000       0.174738         4.7549 
 190   0.0000       0.176344         4.7986 
 191   0.0000       0.181239         4.9318 
 192   0.0000       0.185346         5.0435 
 193   0.0000       0.188281         5.1234 
 194   0.0000       0.189279         5.1506 
 195   0.0000       0.191917         5.2223 
 196   0.0000       0.192804         5.2465 
 197   0.0000       0.196424         5.3450 
 198   0.0000       0.202928         5.5219 
 199   0.0000       0.205690         5.5971 
 200   0.0000       0.206926         5.6308 
 201   0.0000       0.208295         5.6680 
 202   0.0000       0.208805         5.6819 
 203   0.0000       0.212009         5.7691 
 204   0.0000       0.212953         5.7947 
 205   0.0000       0.216480         5.8907 
 206   0.0000       0.217650         5.9226 
 207   0.0000       0.220816         6.0087 
 208   0.0000       0.222178         6.0458 
 209   0.0000       0.223469         6.0809 
 210   0.0000       0.224586         6.1113 
 211   0.0000       0.228025         6.2049 
 212   0.0000       0.230983         6.2854 
 213   0.0000       0.231110         6.2888 
 214   0.0000       0.236043         6.4230 
 215   0.0000       0.236533         6.4364 
 216   0.0000       0.242401         6.5961 
 217   0.0000       0.244547         6.6545 
 218   0.0000       0.246055         6.6955 
 219   0.0000       0.247062         6.7229 
 220   0.0000       0.248928         6.7737 
 221   0.0000       0.253233         6.8908 
 222   0.0000       0.256587         6.9821 
 223   0.0000       0.261180         7.1071 
 224   0.0000       0.262485         7.1426 
 225   0.0000       0.264329         7.1928 
 226   0.0000       0.271113         7.3774 
 227   0.0000       0.279856         7.6153 
 228   0.0000       0.281744         7.6666 
 229   0.0000       0.282947         7.6994 
 230   0.0000       0.288455         7.8493 
 231   0.0000       0.289268         7.8714 
 232   0.0000       0.293404         7.9839 
 233   0.0000       0.295406         8.0384 
 234   0.0000       0.300246         8.1701 
 235   0.0000       0.302235         8.2242 
 236   0.0000       0.306022         8.3273 
 237   0.0000       0.311097         8.4654 
 238   0.0000       0.313323         8.5260 
 239   0.0000       0.315109         8.5746 
 240   0.0000       0.316263         8.6060 
 241   0.0000       0.321650         8.7525 
 242   0.0000       0.324725         8.8362 
 243   0.0000       0.330878         9.0037 
 244   0.0000       0.331084         9.0093 
 245   0.0000       0.334075         9.0906 
 246   0.0000       0.336767         9.1639 
 247   0.0000       0.346637         9.4325 
 248   0.0000       0.350292         9.5319 
 249   0.0000       0.354179         9.6377 
 250   0.0000       0.364019         9.9055 
 251   0.0000       0.365205         9.9377 
 252   0.0000       0.370149        10.0723 
 253   0.0000       0.376618        10.2483 
 254   0.0000       0.381191        10.3727 
 255   0.0000       0.384529        10.4636 
 256   0.0000       0.400476        10.8975 
 257   0.0000       0.412424        11.2226 
 258   0.0000       0.418428        11.3860 
 259   0.0000       0.424655        11.5554 
 260   0.0000       0.432332        11.7644 
 261   0.0000       0.441822        12.0226 
 262   0.0000       0.450444        12.2572 
 263   0.0000       0.462202        12.5771 
 264   0.0000       0.464190        12.6313 
 265   0.0000       0.471524        12.8308 
 266   0.0000       0.478922        13.0321 
 267   0.0000       0.487103        13.2547 
 268   0.0000       0.492487        13.4013 
 269   0.0000       0.496181        13.5018 
 270   0.0000       0.497720        13.5437 
 271   0.0000       0.500279        13.6133 
 272   0.0000       0.502501        13.6738 
 273   0.0000       0.511065        13.9068 
 274   0.0000       0.514102        13.9894 
 275   0.0000       0.518829        14.1181 
 276   0.0000       0.522516        14.2184 
 277   0.0000       0.527651        14.3581 
 278   0.0000       0.529670        14.4130 
 279   0.0000       0.532860        14.4999 
 280   0.0000       0.538205        14.6453 
 281   0.0000       0.540412        14.7054 
 282   0.0000       0.542556        14.7637 
 283   0.0000       0.547475        14.8976 
 284   0.0000       0.552497        15.0342 
 285   0.0000       0.555452        15.1146 
 286   0.0000       0.561070        15.2675 
 287   0.0000       0.564189        15.3524 
 288   0.0000       0.568873        15.4798 
 289   0.0000       0.572321        15.5737 
 290   0.0000       0.574310        15.6278 
 291   0.0000       0.577270        15.7083 
 292   0.0000       0.582037        15.8380 
 293   0.0000       0.587219        15.9791 
 294   0.0000       0.589722        16.0472 
 295   0.0000       0.594646        16.1811 
 296   0.0000       0.596570        16.2335 
 297   0.0000       0.598883        16.2964 
 298   0.0000       0.602768        16.4022 
 299   0.0000       0.605314        16.4714 
 300   0.0000       0.606397        16.5009 
 301   0.0000       0.612205        16.6589 
 302   0.0000       0.613205        16.6862 
 303   0.0000       0.616284        16.7699 
 304   0.0000       0.617875        16.8132 
 305   0.0000       0.620411        16.8822 
 306   0.0000       0.624175        16.9847 
 307   0.0000       0.625743        17.0273 
 308   0.0000       0.627982        17.0883 
 309   0.0000       0.628328        17.0977 
 310   0.0000       0.631028        17.1711 
 311   0.0000       0.633148        17.2288 
 312   0.0000       0.634836        17.2748 
 313   0.0000       0.638162        17.3653 
 314   0.0000       0.641038        17.4435 
 315   0.0000       0.645012        17.5517 
 316   0.0000       0.649026        17.6609 
 317   0.0000       0.652972        17.7683 
 318   0.0000       0.653707        17.7883 
 319   0.0000       0.657653        17.8956 
 320   0.0000       0.660792        17.9811 
 321   0.0000       0.663086        18.0435 
 322   0.0000       0.667458        18.1625 
 323   0.0000       0.670886        18.2557 
 324   0.0000       0.681450        18.5432 
 325   0.0000       0.683680        18.6039 
 326   0.0000       0.687937        18.7197 
 327   0.0000       0.689124        18.7520 
 328   0.0000       0.691702        18.8222 
 329   0.0000       0.694705        18.9039 
 330   0.0000       0.698527        19.0079 
 331   0.0000       0.703166        19.1341 
 332   0.0000       0.705180        19.1889 
 333   0.0000       0.711438        19.3592 
 334   0.0000       0.715255        19.4631 
 335   0.0000       0.719850        19.5881 
 336   0.0000       0.723585        19.6898 
 337   0.0000       0.724517        19.7151 
 338   0.0000       0.727439        19.7946 
 339   0.0000       0.729676        19.8555 
 340   0.0000       0.733412        19.9572 
 341   0.0000       0.739471        20.1220 
 342   0.0000       0.740425        20.1480 
 343   0.0000       0.741205        20.1692 
 344   0.0000       0.745641        20.2899 
 345   0.0000       0.747955        20.3529 
 346   0.0000       0.753589        20.5062 
 347   0.0000       0.755773        20.5656 
 348   0.0000       0.760289        20.6885 
 349   0.0000       0.767081        20.8733 
 350   0.0000       0.771779        21.0012 
 351   0.0000       0.779107        21.2006 
 352   0.0000       0.789251        21.4766 
 353   0.0000       0.791334        21.5333 
 354   0.0000       0.797737        21.7075 
 355   0.0000       0.811568        22.0839 
 356   0.0000       0.815312        22.1858 
 357   0.0000       0.818874        22.2827 
 358   0.0000       0.828585        22.5469 
 359   0.0000       0.838039        22.8042 
 360   0.0000       0.842394        22.9227 
 361   0.0000       0.847381        23.0584 
 362   0.0000       0.855104        23.2686 
 363   0.0000       0.868463        23.6321 
 364   0.0000       0.868757        23.6401 
 365   0.0000       0.877436        23.8762 
 366   0.0000       0.885811        24.1041 
 367   0.0000       0.886989        24.1362 
 368   0.0000       0.895593        24.3703 
 369   0.0000       0.906899        24.6780 
 370   0.0000       0.914162        24.8756 
 371   0.0000       0.921074        25.0637 
 372   0.0000       0.928565        25.2675 
 373   0.0000       0.930896        25.3310 
 374   0.0000       0.937580        25.5128 
 375   0.0000       0.942678        25.6516 
 376   0.0000       0.945434        25.7266 
 377   0.0000       0.950561        25.8661 
 378   0.0000       0.953800        25.9542 
 379   0.0000       0.955693        26.0057 
 380   0.0000       0.957370        26.0514 
 381   0.0000       0.962952        26.2033 
 382   0.0000       0.965735        26.2790 
 383   0.0000       0.967186        26.3185 
 384   0.0000       0.972094        26.4520 
 385   0.0000       0.973155        26.4809 
 386   0.0000       0.974674        26.5222 
 387   0.0000       0.983482        26.7619 
 388   0.0000       0.985073        26.8052 
 389   0.0000       0.986565        26.8458 
 390   0.0000       0.991993        26.9935 
 391   0.0000       0.997284        27.1375 
 392   0.0000       0.998279        27.1645 
 393   0.0000       1.001799        27.2603 
 394   0.0000       1.003424        27.3045 
 395   0.0000       1.007673        27.4202 
 396   0.0000       1.010699        27.5025 
 397   0.0000       1.015005        27.6197 
 398   0.0000       1.019524        27.7426 
 399   0.0000       1.027484        27.9593 
 400   0.0000       1.029892        28.0248 
 401   0.0000       1.035119        28.1670 
 402   0.0000       1.039831        28.2952 
 403   0.0000       1.041845        28.3500 
 404   0.0000       1.043130        28.3850 
 405   0.0000       1.047574        28.5059 
 406   0.0000       1.049357        28.5544 
 407   0.0000       1.053459        28.6661 
 408   0.0000       1.056012        28.7356 
 409   0.0000       1.060602        28.8604 
 410   0.0000       1.063162        28.9301 
 411   0.0000       1.066371        29.0174 
 412   0.0000       1.067400        29.0454 
 413   0.0000       1.072208        29.1763 
 414   0.0000       1.073696        29.2168 
 415   0.0000       1.076161        29.2838 
 416   0.0000       1.080505        29.4020 
 417   0.0000       1.083115        29.4731 
 418   0.0000       1.086079        29.5537 
 419   0.0000       1.088769        29.6269 
 420   0.0000       1.094068        29.7711 
 421   0.0000       1.097096        29.8535 
 422   0.0000       1.099630        29.9225 
 423   0.0000       1.103316        30.0228 
 424   0.0000       1.107750        30.1434 
 425   0.0000       1.111268        30.2391 
 426   0.0000       1.119697        30.4685 
 427   0.0000       1.122679        30.5496 
 428   0.0000       1.123173        30.5631 
 429   0.0000       1.128038        30.6955 
 430   0.0000       1.133366        30.8404 
 431   0.0000       1.140728        31.0408 
 432   0.0000       1.141187        31.0533 
 433   0.0000       1.144556        31.1450 
 434   0.0000       1.147166        31.2160 
 435   0.0000       1.154261        31.4090 
 436   0.0000       1.160941        31.5908 
 437   0.0000       1.162364        31.6295 
 438   0.0000       1.166652        31.7462 
 439   0.0000       1.174663        31.9642 
 440   0.0000       1.179805        32.1041 
 441   0.0000       1.183222        32.1971 
 442   0.0000       1.192320        32.4447 
 443   0.0000       1.202639        32.7255 
 444   0.0000       1.204892        32.7868 
 445   0.0000       1.210071        32.9277 
 446   0.0000       1.216908        33.1138 
 447   0.0000       1.231645        33.5148 
 448   0.0000       1.234403        33.5898 
 449   0.0000       1.238762        33.7084 
 450   0.0000       1.243877        33.8476 
 451   0.0000       1.257849        34.2278 
 452   0.0000       1.259009        34.2594 
 453   0.0000       1.267592        34.4929 
 454   0.0000       1.271839        34.6085 
 455   0.0000       1.286308        35.0022 
 456   0.0000       1.288626        35.0653 
 457   0.0000       1.294376        35.2218 
 458   0.0000       1.299135        35.3512 
 459   0.0000       1.304837        35.5064 
 460   0.0000       1.311278        35.6817 
 461   0.0000       1.312834        35.7240 
 462   0.0000       1.318528        35.8790 
 463   0.0000       1.321393        35.9569 
 464   0.0000       1.334668        36.3182 
 465   0.0000       1.337036        36.3826 
 466   0.0000       1.342521        36.5319 
 467   0.0000       1.347617        36.6705 
 468   0.0000       1.355482        36.8845 
 469   0.0000       1.359957        37.0063 
 470   0.0000       1.366646        37.1883 
 471   0.0000       1.378154        37.5015 
 472   0.0000       1.386607        37.7315 
 473   0.0000       1.390422        37.8353 
 474   0.0000       1.397765        38.0351 
 475   0.0000       1.402571        38.1659 
 476   0.0000       1.413104        38.4525 
 477   0.0000       1.418151        38.5898 
 478   0.0000       1.424493        38.7624 
 479   0.0000       1.427689        38.8494 
 480   0.0000       1.442134        39.2425 
 481   0.0000       1.452527        39.5253 
 482   0.0000       1.463470        39.8230 
 483   0.0000       1.464695        39.8564 
 484   0.0000       1.471073        40.0299 
 485   0.0000       1.477664        40.2093 
 486   0.0000       1.484871        40.4054 
 487   0.0000       1.488214        40.4964 
 488   0.0000       1.494770        40.6748 
 489   0.0000       1.500325        40.8259 
 490   0.0000       1.508107        41.0377 
 491   0.0000       1.512701        41.1627 
 492   0.0000       1.514195        41.2034 
 493   0.0000       1.519312        41.3426 
 494   0.0000       1.525331        41.5064 
 495   0.0000       1.528391        41.5896 
 496   0.0000       1.531506        41.6744 
 497   0.0000       1.536189        41.8018 
 498   0.0000       1.538963        41.8773 
 499   0.0000       1.542354        41.9696 
 500   0.0000       1.543587        42.0031 
 501   0.0000       1.545610        42.0582 
 502   0.0000       1.551446        42.2170 
 503   0.0000       1.556533        42.3554 
 504   0.0000       1.558589        42.4114 
 505   0.0000       1.562713        42.5236 
 506   0.0000       1.570489        42.7352 
 507   0.0000       1.571657        42.7670 
 508   0.0000       1.585212        43.1358 
 509   0.0000       1.591693        43.3122 
 510   0.0000       1.597968        43.4829 
 511   0.0000       1.611340        43.8468 
 512   0.0000       1.622632        44.1541 
 513   0.0000       1.624534        44.2058 
 514   0.0000       1.632092        44.4115 
 515   0.0000       1.643001        44.7083 
 516   0.0000       1.654391        45.0183 
 517   0.0000       1.671241        45.4768 
 518   0.0000       1.682720        45.7891 
 519   0.0000       1.696261        46.1576 
 520   0.0000       1.715000        46.6675 
 521   0.0000       1.726333        46.9759 
 522   0.0000       1.735446        47.2239 
 523   0.0000       1.748221        47.5715 
 524   0.0000       1.753863        47.7250 
 525   0.0000       1.759385        47.8753 
 526   0.0000       1.766302        48.0635 
 527   0.0000       1.776904        48.3520 
 528   0.0000       1.783665        48.5360 
 529   0.0000       1.792797        48.7845 
 530   0.0000       1.799392        48.9639 
 531   0.0000       1.820341        49.5340 
 532   0.0000       1.824592        49.6497 
 533   0.0000       1.831105        49.8269 
 534   0.0000       1.834089        49.9081 
 535   0.0000       1.837211        49.9931 
 536   0.0000       1.845947        50.2308 
 537   0.0000       1.850797        50.3628 
 538   0.0000       1.854181        50.4548 
 539   0.0000       1.861782        50.6617 
 540   0.0000       1.869782        50.8794 
 541   0.0000       1.877522        51.0900 
 542   0.0000       1.881352        51.1942 
 543   0.0000       1.883239        51.2455 
 544   0.0000       1.886395        51.3314 
 545   0.0000       1.893100        51.5139 
 546   0.0000       1.898716        51.6667 
 547   0.0000       1.901330        51.7378 
 548   0.0000       1.904043        51.8116 
 549   0.0000       1.906486        51.8781 
 550   0.0000       1.908617        51.9361 
 551   0.0000       1.918196        52.1968 
 552   0.0000       1.929105        52.4936 
 553   0.0000       1.930322        52.5267 
 554   0.0000       1.930929        52.5432 
 555   0.0000       1.941336        52.8264 
 556   0.0000       1.949026        53.0357 
 557   0.0000       1.950721        53.0818 
 558   0.0000       1.956155        53.2297 
 559   0.0000       1.966279        53.5052 
 560   0.0000       1.983243        53.9668 
 561   0.0000       1.983544        53.9750 
 562   0.0000       1.988629        54.1134 
 563   0.0000       1.990467        54.1634 
 564   0.0000       1.999268        54.4029 
 565   0.0000       2.004934        54.5570 
 566   0.0000       2.006741        54.6062 
 567   0.0000       2.011775        54.7432 
 568   0.0000       2.020501        54.9806 
 569   0.0000       2.026954        55.1562 
 570   0.0000       2.029649        55.2296 
 571   0.0000       2.034590        55.3640 
 572   0.0000       2.036531        55.4168 
 573   0.0000       2.044811        55.6421 
 574   0.0000       2.051970        55.8370 
 575   0.0000       2.064764        56.1851 
 576   0.0000       2.066726        56.2385 
 577   0.0000       2.071557        56.3699 
 578   0.0000       2.072898        56.4064 
 579   0.0000       2.075977        56.4902 
 580   0.0000       2.080269        56.6070 
 581   0.0000       2.087257        56.7972 
 582   0.0000       2.090288        56.8796 
 583   0.0000       2.095476        57.0208 
 584   0.0000       2.101606        57.1876 
 585   0.0000       2.109294        57.3968 
 586   0.0000       2.115664        57.5702 
 587   0.0000       2.124528        57.8114 
 588   0.0000       2.138851        58.2011 
 589   0.0000       2.143813        58.3361 
 590   0.0000       2.152323        58.5677 
 591   0.0000       2.156029        58.6685 
 592   0.0000       2.157386        58.7054 
 593   0.0000       2.172772        59.1241 
 594   0.0000       2.177953        59.2651 
 595   0.0000       2.186298        59.4922 
 596   0.0000       2.188568        59.5540 
 597   0.0000       2.193056        59.6761 
 598   0.0000       2.193888        59.6987 
 599   0.0000       2.200698        59.8840 
 600   0.0000       2.204115        59.9770 
 601   0.0000       2.207819        60.0778 
 602   0.0000       2.210164        60.1416 
 603   0.0000       2.216811        60.3225 
 604   0.0000       2.220543        60.4240 
 605   0.0000       2.224254        60.5250 
 606   0.0000       2.228685        60.6456 
 607   0.0000       2.231703        60.7277 
 608   0.0000       2.239708        60.9456 
 609   0.0000       2.246384        61.1272 
 610   0.0000       2.247780        61.1652 
 611   0.0000       2.253341        61.3165 
 612   0.0000       2.257027        61.4168 
 613   0.0000       2.271008        61.7973 
 614   0.0000       2.277838        61.9831 
 615   0.0000       2.284145        62.1547 
 616   0.0000       2.290729        62.3339 
 617   0.0000       2.297053        62.5060 
 618   0.0000       2.299059        62.5606 
 619   0.0000       2.303037        62.6688 
 620   0.0000       2.308997        62.8310 
 621   0.0000       2.314527        62.9815 
 622   0.0000       2.319388        63.1138 
 623   0.0000       2.321127        63.1611 
 624   0.0000       2.330561        63.4178 
 625   0.0000       2.332115        63.4601 
 626   0.0000       2.333056        63.4857 
 627   0.0000       2.342647        63.7467 
 628   0.0000       2.345567        63.8261 
 629   0.0000       2.347433        63.8769 
 630   0.0000       2.347865        63.8886 
 631   0.0000       2.350451        63.9590 
 632   0.0000       2.354738        64.0757 
 633   0.0000       2.362335        64.2824 
 634   0.0000       2.363732        64.3204 
 635   0.0000       2.372862        64.5688 
 636   0.0000       2.373865        64.5962 
 637   0.0000       2.378633        64.7259 
 638   0.0000       2.384339        64.8812 
 639   0.0000       2.385952        64.9251 
 640   0.0000       2.390186        65.0403 
 641   0.0000       2.399210        65.2858 
 642   0.0000       2.413289        65.6689 
 643   0.0000       2.423399        65.9440 
 644   0.0000       2.432401        66.1890 
 645   0.0000       2.436474        66.2998 
 646   0.0000       2.442278        66.4578 
 647   0.0000       2.457135        66.8620 
 648   0.0000       2.460664        66.9581 
 649   0.0000       2.472429        67.2782 
 650   0.0000       2.479330        67.4660 
 651   0.0000       2.489121        67.7324 
 652   0.0000       2.512158        68.3593 
 653   0.0000       2.516682        68.4824 
 654   0.0000       2.534771        68.9746 
 655   0.0000       2.543843        69.2215 
 656   0.0000       2.557292        69.5875 
 657   0.0000       2.570222        69.9393 
 658   0.0000       2.577306        70.1321 
 659   0.0000       2.596699        70.6598 
 660   0.0000       2.602303        70.8123 
 661   0.0000       2.603120        70.8345 
 662   0.0000       2.624777        71.4238 
 663   0.0000       2.627716        71.5038 
 664   0.0000       2.631513        71.6071 
 665   0.0000       2.636747        71.7495 
 666   0.0000       2.646009        72.0016 
 667   0.0000       2.647548        72.0435 
 668   0.0000       2.652968        72.1909 
 669   0.0000       2.661035        72.4104 
 670   0.0000       2.667611        72.5894 
 671   0.0000       2.673637        72.7533 
 672   0.0000       2.678929        72.8974 
 673   0.0000       2.697845        73.4121 
 674   0.0000       2.698874        73.4401 
 675   0.0000       2.704387        73.5901 
 676   0.0000       2.710849        73.7659 
 677   0.0000       2.714240        73.8582 
 678   0.0000       2.723681        74.1151 
 679   0.0000       2.733243        74.3753 
 680   0.0000       2.736648        74.4680 
 681   0.0000       2.744694        74.6869 
 682   0.0000       2.752367        74.8957 
 683   0.0000       2.754787        74.9616 
 684   0.0000       2.759575        75.0918 
 685   0.0000       2.761359        75.1404 
 686   0.0000       2.773281        75.4648 
 687   0.0000       2.785899        75.8082 
 688   0.0000       2.788906        75.8900 
 689   0.0000       2.795553        76.0709 
 690   0.0000       2.804087        76.3031 
 691   0.0000       2.804800        76.3225 
 692   0.0000       2.814080        76.5750 
 693   0.0000       2.826530        76.9138 
 694   0.0000       2.837091        77.2012 
 695   0.0000       2.839559        77.2683 
 696   0.0000       2.843293        77.3699 
 697   0.0000       2.845106        77.4193 
 698   0.0000       2.852775        77.6280 
 699   0.0000       2.858084        77.7724 
 700   0.0000       2.871758        78.1445 
 701   0.0000       2.872553        78.1661 
 702   0.0000       2.891774        78.6892 
 703   0.0000       2.902254        78.9743 
 704   0.0000       2.911026        79.2130 
 705   0.0000       2.919477        79.4430 
 706   0.0000       2.920057        79.4588 
 707   0.0000       2.933163        79.8154 
 708   0.0000       2.940488        80.0148 
 709   0.0000       2.956950        80.4627 
 710   0.0000       2.959356        80.5282 
 711   0.0000       2.979660        81.0807 
 712   0.0000       3.001498        81.6749 
 713   0.0000       3.011974        81.9600 
 714   0.0000       3.021324        82.2144 
 715   0.0000       3.057311        83.1937 
 716   0.0000       3.099186        84.3331 
 717   0.0000       3.107709        84.5650 
 718   0.0000       3.116445        84.8028 
 719   0.0000       3.139950        85.4424 
 720   0.0000       3.162126        86.0458 
 721   0.0000       3.197832        87.0174 
 722   0.0000       3.204075        87.1873 
 723   0.0000       3.242631        88.2365 
 724   0.0000       3.264294        88.8260 
 725   0.0000       3.283563        89.3503 
 726   0.0000       3.345795        91.0437 
 727   0.0000       3.387319        92.1736 
 728   0.0000       3.487608        94.9026 
 729   0.0000       3.494056        95.0781 
 730   0.0000       3.551728        96.6474 
 731   0.0000       3.571457        97.1843 
 732   0.0000      13.255619       360.7037 
 733   0.0000      13.285673       361.5215 
 734   0.0000      13.388189       364.3112 
 735   0.0000      13.498938       367.3248 
 736   0.0000      13.512978       367.7068 
 737   0.0000      13.568306       369.2124 
 738   0.0000      13.661211       371.7405 
 739   0.0000      13.666548       371.8857 
 740   0.0000      13.676316       372.1515 
 741   0.0000      13.700059       372.7976 
 742   0.0000      13.736081       373.7778 
 743   0.0000      13.747377       374.0852 
 744   0.0000      13.772715       374.7746 
 745   0.0000      13.795314       375.3896 
 746   0.0000      13.912520       378.5789 
 747   0.0000      13.917691       378.7196 
 748   0.0000      13.932936       379.1345 
 749   0.0000      13.943625       379.4253 
 750   0.0000      13.984243       380.5306 
 751   0.0000      14.024098       381.6151 
 752   0.0000      14.104556       383.8045 
 753   0.0000      14.110306       383.9609 
 754   0.0000      14.119981       384.2242 
 755   0.0000      14.137681       384.7059 
 756   0.0000      14.144981       384.9045 
 757   0.0000      14.151112       385.0713 
 758   0.0000      14.157843       385.2545 
 759   0.0000      14.163916       385.4198 
 760   0.0000      14.168863       385.5544 
 761   0.0000      14.198599       386.3635 
 762   0.0000      14.210108       386.6767 
 763   0.0000      14.245979       387.6528 
 764   0.0000      14.296377       389.0242 
 765   0.0000      14.353094       390.5676 
 766   0.0000      14.361498       390.7962 
 767   0.0000      14.560103       396.2006 
 768   0.0000      14.571918       396.5221 
 769   0.0000      14.585484       396.8912 
 770   0.0000      19.352362       526.6045 
 771   0.0000      19.408888       528.1427 
 772   0.0000      19.420359       528.4548 
 773   0.0000      19.587288       532.9972 
 774   0.0000      19.591438       533.1101 
 775   0.0000      25.760470       700.9780 
 776   0.0000      25.807275       702.2517 
 777   0.0000      25.845039       703.2793 
 778   0.0000      25.873204       704.0457 

                 SPIN DOWN ORBITALS
  NO   OCC          E(Eh)            E(eV) 
   0   1.0000     -19.586493      -532.9756 
   1   1.0000     -19.499626      -530.6118 
   2   1.0000     -19.470514      -529.8196 
   3   1.0000     -19.467461      -529.7365 
   4   1.0000     -14.700919      -400.0323 
   5   1.0000     -14.660883      -398.9429 
   6   1.0000     -14.652745      -398.7215 
   7   1.0000     -14.643619      -398.4731 
   8   1.0000     -14.643230      -398.4625 
   9   1.0000     -10.562068      -287.4085 
  10   1.0000     -10.554400      -287.1998 
  11   1.0000     -10.554337      -287.1981 
  12   1.0000     -10.549370      -287.0630 
  13   1.0000     -10.523395      -286.3561 
  14   1.0000     -10.519721      -286.2562 
  15   1.0000     -10.510794      -286.0133 
  16   1.0000     -10.502036      -285.7749 
  17   1.0000     -10.496495      -285.6241 
  18   1.0000     -10.492973      -285.5283 
  19   1.0000     -10.487476      -285.3787 
  20   1.0000     -10.477940      -285.1192 
  21   1.0000     -10.477684      -285.1123 
  22   1.0000     -10.471296      -284.9385 
  23   1.0000     -10.469050      -284.8773 
  24   1.0000     -10.467208      -284.8272 
  25   1.0000     -10.465449      -284.7793 
  26   1.0000     -10.464461      -284.7525 
  27   1.0000     -10.461918      -284.6832 
  28   1.0000     -10.461091      -284.6608 
  29   1.0000     -10.460933      -284.6565 
  30   1.0000     -10.458360      -284.5864 
  31   1.0000     -10.458217      -284.5826 
  32   1.0000     -10.457521      -284.5636 
  33   1.0000     -10.457372      -284.5596 
  34   1.0000     -10.457080      -284.5516 
  35   1.0000     -10.448763      -284.3253 
  36   1.0000     -10.446803      -284.2720 
  37   1.0000     -10.445749      -284.2433 
  38   1.0000     -10.445473      -284.2358 
  39   1.0000     -10.444915      -284.2206 
  40   1.0000     -10.444853      -284.2189 
  41   1.0000     -10.442943      -284.1669 
  42   1.0000     -10.437321      -284.0139 
  43   1.0000     -10.435091      -283.9533 
  44   1.0000     -10.432904      -283.8938 
  45   1.0000     -10.424386      -283.6620 
  46   1.0000     -10.422109      -283.6000 
  47   1.0000      -1.268883       -34.5281 
  48   1.0000      -1.169639       -31.8275 
  49   1.0000      -1.156224       -31.4625 
  50   1.0000      -1.152062       -31.3492 
  51   1.0000      -1.098077       -29.8802 
  52   1.0000      -1.050252       -28.5788 
  53   1.0000      -1.046474       -28.4760 
  54   1.0000      -1.033159       -28.1137 
  55   1.0000      -1.006418       -27.3860 
  56   1.0000      -0.980815       -26.6893 
  57   1.0000      -0.972554       -26.4645 
  58   1.0000      -0.961234       -26.1565 
  59   1.0000      -0.955629       -26.0040 
  60   1.0000      -0.904454       -24.6114 
  61   1.0000      -0.894396       -24.3378 
  62   1.0000      -0.890679       -24.2366 
  63   1.0000      -0.883511       -24.0416 
  64   1.0000      -0.880738       -23.9661 
  65   1.0000      -0.857959       -23.3462 
  66   1.0000      -0.850913       -23.1545 
  67   1.0000      -0.842043       -22.9132 
  68   1.0000      -0.836394       -22.7594 
  69   1.0000      -0.822961       -22.3939 
  70   1.0000      -0.783590       -21.3226 
  71   1.0000      -0.774012       -21.0619 
  72   1.0000      -0.770571       -20.9683 
  73   1.0000      -0.766638       -20.8613 
  74   1.0000      -0.764876       -20.8133 
  75   1.0000      -0.755929       -20.5699 
  76   1.0000      -0.753847       -20.5132 
  77   1.0000      -0.731884       -19.9156 
  78   1.0000      -0.713913       -19.4265 
  79   1.0000      -0.712246       -19.3812 
  80   1.0000      -0.708937       -19.2912 
  81   1.0000      -0.701516       -19.0892 
  82   1.0000      -0.687680       -18.7127 
  83   1.0000      -0.682979       -18.5848 
  84   1.0000      -0.662849       -18.0370 
  85   1.0000      -0.650517       -17.7015 
  86   1.0000      -0.649323       -17.6690 
  87   1.0000      -0.644724       -17.5438 
  88   1.0000      -0.640542       -17.4300 
  89   1.0000      -0.609651       -16.5894 
  90   1.0000      -0.609269       -16.5791 
  91   1.0000      -0.596532       -16.2324 
  92   1.0000      -0.589885       -16.0516 
  93   1.0000      -0.584606       -15.9079 
  94   1.0000      -0.581312       -15.8183 
  95   1.0000      -0.573857       -15.6155 
  96   1.0000      -0.570754       -15.5310 
  97   1.0000      -0.569046       -15.4845 
  98   1.0000      -0.562185       -15.2978 
  99   1.0000      -0.560671       -15.2566 
 100   1.0000      -0.549665       -14.9571 
 101   1.0000      -0.546328       -14.8663 
 102   1.0000      -0.541656       -14.7392 
 103   1.0000      -0.534867       -14.5545 
 104   1.0000      -0.532101       -14.4792 
 105   1.0000      -0.524945       -14.2845 
 106   1.0000      -0.523280       -14.2392 
 107   1.0000      -0.519658       -14.1406 
 108   1.0000      -0.516786       -14.0625 
 109   1.0000      -0.513374       -13.9696 
 110   1.0000      -0.510532       -13.8923 
 111   1.0000      -0.504536       -13.7291 
 112   1.0000      -0.501591       -13.6490 
 113   1.0000      -0.496452       -13.5092 
 114   1.0000      -0.494936       -13.4679 
 115   1.0000      -0.491004       -13.3609 
 116   1.0000      -0.488064       -13.2809 
 117   1.0000      -0.483201       -13.1486 
 118   1.0000      -0.478688       -13.0258 
 119   1.0000      -0.476835       -12.9753 
 120   1.0000      -0.476532       -12.9671 
 121   1.0000      -0.470597       -12.8056 
 122   1.0000      -0.467729       -12.7276 
 123   1.0000      -0.457845       -12.4586 
 124   1.0000      -0.455817       -12.4034 
 125   1.0000      -0.450848       -12.2682 
 126   1.0000      -0.449213       -12.2237 
 127   1.0000      -0.446794       -12.1579 
 128   1.0000      -0.443648       -12.0723 
 129   1.0000      -0.442929       -12.0527 
 130   1.0000      -0.437195       -11.8967 
 131   1.0000      -0.436575       -11.8798 
 132   1.0000      -0.435270       -11.8443 
 133   1.0000      -0.427494       -11.6327 
 134   1.0000      -0.425042       -11.5660 
 135   1.0000      -0.421023       -11.4566 
 136   1.0000      -0.420553       -11.4438 
 137   1.0000      -0.419004       -11.4017 
 138   1.0000      -0.417030       -11.3480 
 139   1.0000      -0.414591       -11.2816 
 140   1.0000      -0.407129       -11.0785 
 141   1.0000      -0.405241       -11.0272 
 142   1.0000      -0.403183       -10.9712 
 143   1.0000      -0.392369       -10.6769 
 144   1.0000      -0.388736       -10.5780 
 145   1.0000      -0.387923       -10.5559 
 146   1.0000      -0.380058       -10.3419 
 147   1.0000      -0.374935       -10.2025 
 148   1.0000      -0.364476        -9.9179 
 149   1.0000      -0.362647        -9.8681 
 150   1.0000      -0.350906        -9.5486 
 151   1.0000      -0.345111        -9.3909 
 152   1.0000      -0.340617        -9.2687 
 153   1.0000      -0.327991        -8.9251 
 154   1.0000      -0.327252        -8.9050 
 155   1.0000      -0.317560        -8.6413 
 156   1.0000      -0.310170        -8.4402 
 157   1.0000      -0.309221        -8.4143 
 158   1.0000      -0.306265        -8.3339 
 159   1.0000      -0.305161        -8.3039 
 160   1.0000      -0.301626        -8.2077 
 161   1.0000      -0.299747        -8.1565 
 162   1.0000      -0.293787        -7.9943 
 163   1.0000      -0.285158        -7.7595 
 164   1.0000      -0.282043        -7.6748 
 165   0.0000      -0.154062        -4.1922 
 166   0.0000      -0.056147        -1.5278 
 167   0.0000      -0.034096        -0.9278 
 168   0.0000      -0.013303        -0.3620 
 169   0.0000      -0.010364        -0.2820 
 170   0.0000       0.006076         0.1653 
 171   0.0000       0.016671         0.4536 
 172   0.0000       0.019277         0.5246 
 173   0.0000       0.020282         0.5519 
 174   0.0000       0.050865         1.3841 
 175   0.0000       0.055101         1.4994 
 176   0.0000       0.088785         2.4160 
 177   0.0000       0.091349         2.4857 
 178   0.0000       0.116131         3.1601 
 179   0.0000       0.138644         3.7727 
 180   0.0000       0.141258         3.8438 
 181   0.0000       0.145686         3.9643 
 182   0.0000       0.149506         4.0683 
 183   0.0000       0.156136         4.2487 
 184   0.0000       0.164069         4.4645 
 185   0.0000       0.165265         4.4971 
 186   0.0000       0.172904         4.7050 
 187   0.0000       0.173867         4.7312 
 188   0.0000       0.175121         4.7653 
 189   0.0000       0.180972         4.9245 
 190   0.0000       0.183834         5.0024 
 191   0.0000       0.186815         5.0835 
 192   0.0000       0.186919         5.0863 
 193   0.0000       0.190854         5.1934 
 194   0.0000       0.191116         5.2005 
 195   0.0000       0.192668         5.2428 
 196   0.0000       0.195132         5.3098 
 197   0.0000       0.202951         5.5226 
 198   0.0000       0.204046         5.5524 
 199   0.0000       0.205875         5.6022 
 200   0.0000       0.207796         5.6544 
 201   0.0000       0.209096         5.6898 
 202   0.0000       0.209879         5.7111 
 203   0.0000       0.212672         5.7871 
 204   0.0000       0.216734         5.8976 
 205   0.0000       0.216903         5.9022 
 206   0.0000       0.218649         5.9497 
 207   0.0000       0.222069         6.0428 
 208   0.0000       0.222239         6.0474 
 209   0.0000       0.223757         6.0887 
 210   0.0000       0.224916         6.1203 
 211   0.0000       0.228580         6.2200 
 212   0.0000       0.231416         6.2971 
 213   0.0000       0.232990         6.3400 
 214   0.0000       0.236409         6.4330 
 215   0.0000       0.237886         6.4732 
 216   0.0000       0.242743         6.6054 
 217   0.0000       0.245117         6.6700 
 218   0.0000       0.246830         6.7166 
 219   0.0000       0.248682         6.7670 
 220   0.0000       0.250538         6.8175 
 221   0.0000       0.253588         6.9005 
 222   0.0000       0.256963         6.9923 
 223   0.0000       0.262583         7.1452 
 224   0.0000       0.263796         7.1783 
 225   0.0000       0.264957         7.2099 
 226   0.0000       0.273426         7.4403 
 227   0.0000       0.280215         7.6250 
 228   0.0000       0.282243         7.6802 
 229   0.0000       0.284038         7.7291 
 230   0.0000       0.288900         7.8614 
 231   0.0000       0.292731         7.9656 
 232   0.0000       0.293735         7.9929 
 233   0.0000       0.295910         8.0521 
 234   0.0000       0.301949         8.2165 
 235   0.0000       0.303423         8.2566 
 236   0.0000       0.306868         8.3503 
 237   0.0000       0.312939         8.5155 
 238   0.0000       0.313738         8.5373 
 239   0.0000       0.316397         8.6096 
 240   0.0000       0.316673         8.6171 
 241   0.0000       0.322133         8.7657 
 242   0.0000       0.325119         8.8469 
 243   0.0000       0.331070         9.0089 
 244   0.0000       0.332586         9.0501 
 245   0.0000       0.334515         9.1026 
 246   0.0000       0.337927         9.1955 
 247   0.0000       0.348702         9.4887 
 248   0.0000       0.351422         9.5627 
 249   0.0000       0.356072         9.6892 
 250   0.0000       0.364533         9.9195 
 251   0.0000       0.367097         9.9892 
 252   0.0000       0.371882        10.1194 
 253   0.0000       0.376942        10.2571 
 254   0.0000       0.381850        10.3907 
 255   0.0000       0.388710        10.5773 
 256   0.0000       0.403978        10.9928 
 257   0.0000       0.413925        11.2635 
 258   0.0000       0.422418        11.4946 
 259   0.0000       0.426121        11.5953 
 260   0.0000       0.433281        11.7902 
 261   0.0000       0.443958        12.0807 
 262   0.0000       0.456410        12.4196 
 263   0.0000       0.463621        12.6158 
 264   0.0000       0.466218        12.6864 
 265   0.0000       0.472298        12.8519 
 266   0.0000       0.480737        13.0815 
 267   0.0000       0.489994        13.3334 
 268   0.0000       0.493393        13.4259 
 269   0.0000       0.496798        13.5186 
 270   0.0000       0.498887        13.5754 
 271   0.0000       0.503988        13.7142 
 272   0.0000       0.510969        13.9042 
 273   0.0000       0.512021        13.9328 
 274   0.0000       0.516618        14.0579 
 275   0.0000       0.519524        14.1370 
 276   0.0000       0.523637        14.2489 
 277   0.0000       0.530271        14.4294 
 278   0.0000       0.530485        14.4352 
 279   0.0000       0.534135        14.5345 
 280   0.0000       0.538778        14.6609 
 281   0.0000       0.541084        14.7236 
 282   0.0000       0.543974        14.8023 
 283   0.0000       0.549534        14.9536 
 284   0.0000       0.553389        15.0585 
 285   0.0000       0.556396        15.1403 
 286   0.0000       0.561564        15.2809 
 287   0.0000       0.568056        15.4576 
 288   0.0000       0.571121        15.5410 
 289   0.0000       0.573777        15.6133 
 290   0.0000       0.576467        15.6865 
 291   0.0000       0.578866        15.7517 
 292   0.0000       0.587597        15.9893 
 293   0.0000       0.589261        16.0346 
 294   0.0000       0.592183        16.1141 
 295   0.0000       0.596175        16.2228 
 296   0.0000       0.597565        16.2606 
 297   0.0000       0.600443        16.3389 
 298   0.0000       0.603457        16.4209 
 299   0.0000       0.606120        16.4934 
 300   0.0000       0.608140        16.5483 
 301   0.0000       0.612964        16.6796 
 302   0.0000       0.614112        16.7108 
 303   0.0000       0.617521        16.8036 
 304   0.0000       0.618160        16.8210 
 305   0.0000       0.620988        16.8979 
 306   0.0000       0.625060        17.0088 
 307   0.0000       0.627835        17.0842 
 308   0.0000       0.628548        17.1037 
 309   0.0000       0.629780        17.1372 
 310   0.0000       0.633961        17.2510 
 311   0.0000       0.634556        17.2672 
 312   0.0000       0.638090        17.3633 
 313   0.0000       0.640436        17.4271 
 314   0.0000       0.644622        17.5411 
 315   0.0000       0.647087        17.6081 
 316   0.0000       0.650504        17.7011 
 317   0.0000       0.654819        17.8185 
 318   0.0000       0.655658        17.8414 
 319   0.0000       0.658406        17.9161 
 320   0.0000       0.661844        18.0097 
 321   0.0000       0.663653        18.0589 
 322   0.0000       0.669541        18.2191 
 323   0.0000       0.672766        18.3069 
 324   0.0000       0.681918        18.5559 
 325   0.0000       0.687074        18.6962 
 326   0.0000       0.688595        18.7376 
 327   0.0000       0.694328        18.8936 
 328   0.0000       0.694939        18.9103 
 329   0.0000       0.698701        19.0126 
 330   0.0000       0.700839        19.0708 
 331   0.0000       0.704007        19.1570 
 332   0.0000       0.707493        19.2519 
 333   0.0000       0.713406        19.4128 
 334   0.0000       0.716301        19.4915 
 335   0.0000       0.720372        19.6023 
 336   0.0000       0.723949        19.6997 
 337   0.0000       0.725634        19.7455 
 338   0.0000       0.728332        19.8189 
 339   0.0000       0.732304        19.9270 
 340   0.0000       0.734919        19.9982 
 341   0.0000       0.739771        20.1302 
 342   0.0000       0.741159        20.1680 
 343   0.0000       0.744856        20.2686 
 344   0.0000       0.746838        20.3225 
 345   0.0000       0.749567        20.3967 
 346   0.0000       0.754497        20.5309 
 347   0.0000       0.759237        20.6599 
 348   0.0000       0.765404        20.8277 
 349   0.0000       0.768104        20.9012 
 350   0.0000       0.773622        21.0513 
 351   0.0000       0.780933        21.2503 
 352   0.0000       0.789910        21.4945 
 353   0.0000       0.794226        21.6120 
 354   0.0000       0.800624        21.7861 
 355   0.0000       0.813306        22.1312 
 356   0.0000       0.818924        22.2840 
 357   0.0000       0.819991        22.3131 
 358   0.0000       0.829794        22.5799 
 359   0.0000       0.843326        22.9481 
 360   0.0000       0.849744        23.1227 
 361   0.0000       0.853487        23.2246 
 362   0.0000       0.858567        23.3628 
 363   0.0000       0.869023        23.6473 
 364   0.0000       0.871680        23.7196 
 365   0.0000       0.878220        23.8976 
 366   0.0000       0.886473        24.1221 
 367   0.0000       0.895949        24.3800 
 368   0.0000       0.905942        24.6519 
 369   0.0000       0.915099        24.9011 
 370   0.0000       0.917595        24.9690 
 371   0.0000       0.925130        25.1741 
 372   0.0000       0.932174        25.3657 
 373   0.0000       0.937715        25.5165 
 374   0.0000       0.938655        25.5421 
 375   0.0000       0.943533        25.6748 
 376   0.0000       0.946672        25.7603 
 377   0.0000       0.953373        25.9426 
 378   0.0000       0.956032        26.0149 
 379   0.0000       0.956417        26.0254 
 380   0.0000       0.961725        26.1699 
 381   0.0000       0.964474        26.2447 
 382   0.0000       0.969308        26.3762 
 383   0.0000       0.971134        26.4259 
 384   0.0000       0.974427        26.5155 
 385   0.0000       0.975313        26.5396 
 386   0.0000       0.982407        26.7327 
 387   0.0000       0.985618        26.8200 
 388   0.0000       0.987852        26.8808 
 389   0.0000       0.991284        26.9742 
 390   0.0000       0.994234        27.0545 
 391   0.0000       0.999742        27.2044 
 392   0.0000       1.001189        27.2437 
 393   0.0000       1.004487        27.3335 
 394   0.0000       1.005111        27.3505 
 395   0.0000       1.009890        27.4805 
 396   0.0000       1.012793        27.5595 
 397   0.0000       1.015632        27.6367 
 398   0.0000       1.020121        27.7589 
 399   0.0000       1.028486        27.9865 
 400   0.0000       1.033441        28.1214 
 401   0.0000       1.035865        28.1873 
 402   0.0000       1.040354        28.3095 
 403   0.0000       1.042658        28.3722 
 404   0.0000       1.045369        28.4459 
 405   0.0000       1.049020        28.5453 
 406   0.0000       1.049510        28.5586 
 407   0.0000       1.053848        28.6767 
 408   0.0000       1.057309        28.7708 
 409   0.0000       1.061457        28.8837 
 410   0.0000       1.063963        28.9519 
 411   0.0000       1.066854        29.0306 
 412   0.0000       1.068482        29.0749 
 413   0.0000       1.072753        29.1911 
 414   0.0000       1.074619        29.2419 
 415   0.0000       1.076656        29.2973 
 416   0.0000       1.080945        29.4140 
 417   0.0000       1.084134        29.5008 
 418   0.0000       1.086845        29.5745 
 419   0.0000       1.090958        29.6865 
 420   0.0000       1.094608        29.7858 
 421   0.0000       1.099450        29.9176 
 422   0.0000       1.101179        29.9646 
 423   0.0000       1.104575        30.0570 
 424   0.0000       1.108666        30.1683 
 425   0.0000       1.111983        30.2586 
 426   0.0000       1.120895        30.5011 
 427   0.0000       1.123293        30.5664 
 428   0.0000       1.126023        30.6406 
 429   0.0000       1.133103        30.8333 
 430   0.0000       1.134800        30.8795 
 431   0.0000       1.142146        31.0794 
 432   0.0000       1.142336        31.0845 
 433   0.0000       1.145187        31.1621 
 434   0.0000       1.149499        31.2795 
 435   0.0000       1.155127        31.4326 
 436   0.0000       1.162977        31.6462 
 437   0.0000       1.163964        31.6731 
 438   0.0000       1.167996        31.7828 
 439   0.0000       1.175894        31.9977 
 440   0.0000       1.180996        32.1365 
 441   0.0000       1.183910        32.2158 
 442   0.0000       1.193661        32.4812 
 443   0.0000       1.203390        32.7459 
 444   0.0000       1.206804        32.8388 
 445   0.0000       1.211074        32.9550 
 446   0.0000       1.217853        33.1395 
 447   0.0000       1.232293        33.5324 
 448   0.0000       1.236427        33.6449 
 449   0.0000       1.240023        33.7427 
 450   0.0000       1.245583        33.8940 
 451   0.0000       1.258763        34.2527 
 452   0.0000       1.261334        34.3226 
 453   0.0000       1.272811        34.6350 
 454   0.0000       1.274874        34.6911 
 455   0.0000       1.288800        35.0700 
 456   0.0000       1.293885        35.2084 
 457   0.0000       1.295085        35.2410 
 458   0.0000       1.300661        35.3928 
 459   0.0000       1.308070        35.5944 
 460   0.0000       1.312578        35.7171 
 461   0.0000       1.313472        35.7414 
 462   0.0000       1.318980        35.8913 
 463   0.0000       1.322340        35.9827 
 464   0.0000       1.335097        36.3298 
 465   0.0000       1.339747        36.4564 
 466   0.0000       1.343104        36.5477 
 467   0.0000       1.347860        36.6771 
 468   0.0000       1.358078        36.9552 
 469   0.0000       1.360919        37.0325 
 470   0.0000       1.368462        37.2377 
 471   0.0000       1.386317        37.7236 
 472   0.0000       1.389258        37.8036 
 473   0.0000       1.395280        37.9675 
 474   0.0000       1.400975        38.1225 
 475   0.0000       1.404077        38.2069 
 476   0.0000       1.413370        38.4598 
 477   0.0000       1.420318        38.6488 
 478   0.0000       1.425606        38.7927 
 479   0.0000       1.429543        38.8999 
 480   0.0000       1.446873        39.3714 
 481   0.0000       1.452739        39.5310 
 482   0.0000       1.465147        39.8687 
 483   0.0000       1.465460        39.8772 
 484   0.0000       1.472400        40.0660 
 485   0.0000       1.485376        40.4191 
 486   0.0000       1.488421        40.5020 
 487   0.0000       1.491775        40.5933 
 488   0.0000       1.496440        40.7202 
 489   0.0000       1.503223        40.9048 
 490   0.0000       1.509378        41.0723 
 491   0.0000       1.514544        41.2129 
 492   0.0000       1.517032        41.2806 
 493   0.0000       1.520412        41.3725 
 494   0.0000       1.525854        41.5206 
 495   0.0000       1.529925        41.6314 
 496   0.0000       1.536622        41.8136 
 497   0.0000       1.538388        41.8617 
 498   0.0000       1.542575        41.9756 
 499   0.0000       1.543238        41.9936 
 500   0.0000       1.549349        42.1599 
 501   0.0000       1.552069        42.2339 
 502   0.0000       1.557839        42.3910 
 503   0.0000       1.558745        42.4156 
 504   0.0000       1.563120        42.5347 
 505   0.0000       1.570641        42.7393 
 506   0.0000       1.571929        42.7744 
 507   0.0000       1.573227        42.8097 
 508   0.0000       1.585612        43.1467 
 509   0.0000       1.591931        43.3187 
 510   0.0000       1.600221        43.5442 
 511   0.0000       1.611729        43.8574 
 512   0.0000       1.625054        44.2200 
 513   0.0000       1.626062        44.2474 
 514   0.0000       1.632349        44.4185 
 515   0.0000       1.643571        44.7238 
 516   0.0000       1.655919        45.0598 
 517   0.0000       1.671412        45.4814 
 518   0.0000       1.694794        46.1177 
 519   0.0000       1.699116        46.2353 
 520   0.0000       1.725770        46.9606 
 521   0.0000       1.728940        47.0469 
 522   0.0000       1.740467        47.3605 
 523   0.0000       1.748804        47.5874 
 524   0.0000       1.756929        47.8085 
 525   0.0000       1.760348        47.9015 
 526   0.0000       1.766876        48.0791 
 527   0.0000       1.782515        48.5047 
 528   0.0000       1.787312        48.6352 
 529   0.0000       1.799974        48.9798 
 530   0.0000       1.802321        49.0437 
 531   0.0000       1.821913        49.5768 
 532   0.0000       1.829283        49.7773 
 533   0.0000       1.833627        49.8955 
 534   0.0000       1.835880        49.9568 
 535   0.0000       1.838396        50.0253 
 536   0.0000       1.846233        50.2386 
 537   0.0000       1.852727        50.4153 
 538   0.0000       1.856293        50.5123 
 539   0.0000       1.863990        50.7218 
 540   0.0000       1.871227        50.9187 
 541   0.0000       1.879788        51.1516 
 542   0.0000       1.882017        51.2123 
 543   0.0000       1.883737        51.2591 
 544   0.0000       1.887004        51.3480 
 545   0.0000       1.897202        51.6255 
 546   0.0000       1.900822        51.7240 
 547   0.0000       1.904228        51.8167 
 548   0.0000       1.905424        51.8492 
 549   0.0000       1.910467        51.9864 
 550   0.0000       1.917843        52.1872 
 551   0.0000       1.922590        52.3163 
 552   0.0000       1.930370        52.5280 
 553   0.0000       1.931587        52.5612 
 554   0.0000       1.933157        52.6039 
 555   0.0000       1.948889        53.0320 
 556   0.0000       1.950918        53.0872 
 557   0.0000       1.954134        53.1747 
 558   0.0000       1.957152        53.2568 
 559   0.0000       1.974520        53.7294 
 560   0.0000       1.984156        53.9916 
 561   0.0000       1.985352        54.0242 
 562   0.0000       1.989703        54.1426 
 563   0.0000       1.993633        54.2495 
 564   0.0000       1.999367        54.4055 
 565   0.0000       2.005938        54.5843 
 566   0.0000       2.008402        54.6514 
 567   0.0000       2.013649        54.7942 
 568   0.0000       2.020787        54.9884 
 569   0.0000       2.028720        55.2043 
 570   0.0000       2.029750        55.2323 
 571   0.0000       2.035849        55.3983 
 572   0.0000       2.037424        55.4411 
 573   0.0000       2.045065        55.6491 
 574   0.0000       2.057013        55.9742 
 575   0.0000       2.064837        56.1871 
 576   0.0000       2.067326        56.2548 
 577   0.0000       2.071839        56.3776 
 578   0.0000       2.073061        56.4109 
 579   0.0000       2.078544        56.5601 
 580   0.0000       2.082096        56.6567 
 581   0.0000       2.089436        56.8565 
 582   0.0000       2.093150        56.9575 
 583   0.0000       2.097948        57.0881 
 584   0.0000       2.103420        57.2370 
 585   0.0000       2.115209        57.5578 
 586   0.0000       2.118151        57.6378 
 587   0.0000       2.124965        57.8232 
 588   0.0000       2.139856        58.2284 
 589   0.0000       2.144698        58.3602 
 590   0.0000       2.152678        58.5773 
 591   0.0000       2.156070        58.6696 
 592   0.0000       2.158703        58.7413 
 593   0.0000       2.173053        59.1318 
 594   0.0000       2.178216        59.2723 
 595   0.0000       2.186848        59.5071 
 596   0.0000       2.192417        59.6587 
 597   0.0000       2.194222        59.7078 
 598   0.0000       2.197243        59.7900 
 599   0.0000       2.201873        59.9160 
 600   0.0000       2.205409        60.0122 
 601   0.0000       2.210596        60.1534 
 602   0.0000       2.211799        60.1861 
 603   0.0000       2.220375        60.4195 
 604   0.0000       2.223442        60.5029 
 605   0.0000       2.224807        60.5401 
 606   0.0000       2.231900        60.7331 
 607   0.0000       2.232073        60.7378 
 608   0.0000       2.241371        60.9908 
 609   0.0000       2.247204        61.1495 
 610   0.0000       2.248030        61.1720 
 611   0.0000       2.259244        61.4772 
 612   0.0000       2.262600        61.5685 
 613   0.0000       2.272488        61.8375 
 614   0.0000       2.278915        62.0124 
 615   0.0000       2.284374        62.1610 
 616   0.0000       2.291491        62.3546 
 617   0.0000       2.297687        62.5232 
 618   0.0000       2.306431        62.7612 
 619   0.0000       2.307529        62.7911 
 620   0.0000       2.311260        62.8926 
 621   0.0000       2.317643        63.0663 
 622   0.0000       2.319428        63.1148 
 623   0.0000       2.328323        63.3569 
 624   0.0000       2.330906        63.4272 
 625   0.0000       2.333391        63.4948 
 626   0.0000       2.338015        63.6206 
 627   0.0000       2.343191        63.7615 
 628   0.0000       2.346609        63.8545 
 629   0.0000       2.347686        63.8838 
 630   0.0000       2.350426        63.9583 
 631   0.0000       2.353763        64.0491 
 632   0.0000       2.361580        64.2619 
 633   0.0000       2.363996        64.3276 
 634   0.0000       2.365425        64.3665 
 635   0.0000       2.374170        64.6045 
 636   0.0000       2.378707        64.7279 
 637   0.0000       2.384214        64.8778 
 638   0.0000       2.384832        64.8946 
 639   0.0000       2.387298        64.9617 
 640   0.0000       2.395859        65.1946 
 641   0.0000       2.402221        65.3677 
 642   0.0000       2.418023        65.7978 
 643   0.0000       2.427584        66.0579 
 644   0.0000       2.434091        66.2350 
 645   0.0000       2.437203        66.3197 
 646   0.0000       2.445643        66.5493 
 647   0.0000       2.459133        66.9164 
 648   0.0000       2.466200        67.1087 
 649   0.0000       2.477891        67.4269 
 650   0.0000       2.479952        67.4829 
 651   0.0000       2.489618        67.7459 
 652   0.0000       2.512207        68.3606 
 653   0.0000       2.516856        68.4871 
 654   0.0000       2.540130        69.1205 
 655   0.0000       2.544124        69.2291 
 656   0.0000       2.557442        69.5915 
 657   0.0000       2.571155        69.9647 
 658   0.0000       2.583562        70.3023 
 659   0.0000       2.596735        70.6608 
 660   0.0000       2.602877        70.8279 
 661   0.0000       2.605532        70.9001 
 662   0.0000       2.624836        71.4254 
 663   0.0000       2.629145        71.5427 
 664   0.0000       2.635028        71.7028 
 665   0.0000       2.637444        71.7685 
 666   0.0000       2.646197        72.0067 
 667   0.0000       2.648224        72.0618 
 668   0.0000       2.653043        72.1930 
 669   0.0000       2.665024        72.5190 
 670   0.0000       2.669629        72.6443 
 671   0.0000       2.674483        72.7764 
 672   0.0000       2.683782        73.0294 
 673   0.0000       2.698280        73.4239 
 674   0.0000       2.703699        73.5714 
 675   0.0000       2.704421        73.5910 
 676   0.0000       2.713580        73.8403 
 677   0.0000       2.720840        74.0378 
 678   0.0000       2.726186        74.1833 
 679   0.0000       2.734219        74.4019 
 680   0.0000       2.738841        74.5276 
 681   0.0000       2.744783        74.6893 
 682   0.0000       2.753748        74.9333 
 683   0.0000       2.757297        75.0299 
 684   0.0000       2.759829        75.0988 
 685   0.0000       2.768506        75.3349 
 686   0.0000       2.773806        75.4791 
 687   0.0000       2.787421        75.8496 
 688   0.0000       2.789187        75.8976 
 689   0.0000       2.795736        76.0758 
 690   0.0000       2.804191        76.3059 
 691   0.0000       2.805255        76.3349 
 692   0.0000       2.814292        76.5808 
 693   0.0000       2.828704        76.9730 
 694   0.0000       2.837152        77.2028 
 695   0.0000       2.842080        77.3369 
 696   0.0000       2.848192        77.5033 
 697   0.0000       2.851739        77.5998 
 698   0.0000       2.858169        77.7747 
 699   0.0000       2.859919        77.8224 
 700   0.0000       2.871826        78.1464 
 701   0.0000       2.872665        78.1692 
 702   0.0000       2.891834        78.6908 
 703   0.0000       2.902380        78.9778 
 704   0.0000       2.916908        79.3731 
 705   0.0000       2.919505        79.4438 
 706   0.0000       2.932963        79.8100 
 707   0.0000       2.937269        79.9272 
 708   0.0000       2.940886        80.0256 
 709   0.0000       2.957293        80.4720 
 710   0.0000       2.967009        80.7364 
 711   0.0000       2.986009        81.2534 
 712   0.0000       3.001699        81.6804 
 713   0.0000       3.016068        82.0714 
 714   0.0000       3.021680        82.2241 
 715   0.0000       3.057334        83.1943 
 716   0.0000       3.099196        84.3334 
 717   0.0000       3.109247        84.6069 
 718   0.0000       3.117740        84.8380 
 719   0.0000       3.143004        85.5255 
 720   0.0000       3.162447        86.0546 
 721   0.0000       3.201058        87.1052 
 722   0.0000       3.204093        87.1878 
 723   0.0000       3.242662        88.2373 
 724   0.0000       3.264333        88.8270 
 725   0.0000       3.283571        89.3505 
 726   0.0000       3.356325        91.3302 
 727   0.0000       3.387329        92.1739 
 728   0.0000       3.487674        94.9044 
 729   0.0000       3.494064        95.0783 
 730   0.0000       3.564723        97.0011 
 731   0.0000       3.571460        97.1844 
 732   0.0000      13.255671       360.7052 
 733   0.0000      13.285695       361.5221 
 734   0.0000      13.388224       364.3121 
 735   0.0000      13.499004       367.3266 
 736   0.0000      13.515551       367.7768 
 737   0.0000      13.570948       369.2843 
 738   0.0000      13.661393       371.7454 
 739   0.0000      13.666558       371.8859 
 740   0.0000      13.676428       372.1545 
 741   0.0000      13.700534       372.8105 
 742   0.0000      13.736089       373.7780 
 743   0.0000      13.747379       374.0852 
 744   0.0000      13.772717       374.7747 
 745   0.0000      13.795316       375.3896 
 746   0.0000      13.913220       378.5980 
 747   0.0000      13.917730       378.7207 
 748   0.0000      13.932960       379.1351 
 749   0.0000      13.943627       379.4254 
 750   0.0000      13.984247       380.5307 
 751   0.0000      14.024110       381.6154 
 752   0.0000      14.104581       383.8052 
 753   0.0000      14.111426       383.9914 
 754   0.0000      14.121659       384.2699 
 755   0.0000      14.137733       384.7073 
 756   0.0000      14.145061       384.9067 
 757   0.0000      14.151145       385.0722 
 758   0.0000      14.157895       385.2559 
 759   0.0000      14.164904       385.4466 
 760   0.0000      14.169234       385.5645 
 761   0.0000      14.198611       386.3638 
 762   0.0000      14.210110       386.6768 
 763   0.0000      14.245984       387.6529 
 764   0.0000      14.296394       389.0247 
 765   0.0000      14.356501       390.6603 
 766   0.0000      14.361558       390.7979 
 767   0.0000      14.560109       396.2007 
 768   0.0000      14.571937       396.5226 
 769   0.0000      14.585486       396.8912 
 770   0.0000      19.379846       527.3524 
 771   0.0000      19.409069       528.1476 
 772   0.0000      19.422747       528.5198 
 773   0.0000      19.591167       533.1028 
 774   0.0000      19.607521       533.5478 
 775   0.0000      25.760487       700.9785 
 776   0.0000      25.807349       702.2537 
 777   0.0000      25.847288       703.3405 
 778   0.0000      25.873317       704.0487 

                    ********************************
                    * MULLIKEN POPULATION ANALYSIS *
                    ********************************

--------------------------------------------
MULLIKEN ATOMIC CHARGES AND SPIN POPULATIONS
--------------------------------------------
   0 C :   -0.310750    0.001389
   1 C :    0.126211    0.000108
   2 C :   -0.291906    0.001680
   3 C :   -0.235924   -0.001280
   4 C :   -0.263845    0.002067
   5 C :   -0.239852   -0.000745
   6 C :   -0.510915   -0.000589
   7 C :   -0.098705    0.033135
   8 C :    0.249796   -0.065134
   9 C :    0.036166    0.248546
  10 C :    0.530465    0.017625
  11 N :   -0.705413    0.053226
  12 N :   -0.409233    0.399072
  13 C :   -0.161788    0.172570
  14 C :   -0.115926    0.006700
  15 N :   -0.280012    1.043190
  16 O :   -0.486104    0.060702
  17 H :    0.445716   -0.002945
  18 H :    0.282999    0.006851
  19 H :    0.322963    0.025041
  20 H :    0.257178   -0.000031
  21 H :    0.248067    0.000052
  22 H :    0.247939   -0.000118
  23 H :    0.247243    0.000059
  24 H :    0.244050   -0.000003
  25 H :    0.262780    0.000114
  26 H :    0.270740    0.000311
  27 H :    0.293608   -0.002275
  28 C :   -0.266473    0.000160
  29 C :   -0.035516    0.001114
  30 C :   -0.295443    0.000544
  31 C :   -0.234452   -0.001400
  32 C :   -0.242131    0.000194
  33 C :   -0.240402    0.000617
  34 C :    0.367281   -0.000161
  35 O :   -0.376157    0.000286
  36 C :   -0.127120    0.000007
  37 C :    0.331734    0.000068
  38 C :    0.160724   -0.000028
  39 C :   -0.311101    0.000071
  40 C :   -0.251706   -0.000054
  41 C :   -0.302294    0.000130
  42 N :   -0.437388    0.000005
  43 C :    0.565100   -0.000002
  44 O :   -0.439032    0.000000
  45 C :   -0.250351    0.000000
  46 C :   -0.374130   -0.000001
  47 C :   -0.132281    0.000014
  48 C :   -0.385384    0.000000
  49 C :   -0.224390    0.000075
  50 C :   -0.387433    0.000000
  51 C :    0.602108    0.000024
  52 N :   -0.645916    0.000238
  53 C :   -0.243712   -0.000009
  54 C :   -0.636546    0.000001
  55 C :   -0.643614    0.000004
  56 C :   -0.638796   -0.000001
  57 O :   -0.501715    0.000210
  58 H :    0.236754    0.000001
  59 H :    0.250818   -0.000000
  60 H :    0.238536    0.000005
  61 H :    0.241919    0.000001
  62 H :    0.248247    0.000005
  63 H :    0.260609    0.000001
  64 H :    0.231958    0.000001
  65 H :    0.239514   -0.000003
  66 H :    0.225297    0.000004
  67 H :    0.230432   -0.000000
  68 H :    0.230749    0.000002
  69 H :    0.231328   -0.000000
  70 H :    0.405758    0.000018
  71 H :    0.244266   -0.000000
  72 H :    0.243431    0.000000
  73 H :    0.240879   -0.000000
  74 H :    0.268475   -0.000004
  75 H :    0.263103    0.000001
  76 H :    0.278446   -0.000009
  77 H :    0.278991   -0.001326
  78 H :    0.263622   -0.000053
  79 H :    0.262212   -0.000026
  80 H :    0.260556   -0.000028
  81 H :    0.266270   -0.000020
  82 H :    0.254326    0.000007
  83 H :    0.244494   -0.000001
Sum of atomic charges         :   -0.0000000
Sum of atomic spin populations:    2.0000000

-----------------------------------------------------
MULLIKEN REDUCED ORBITAL CHARGES AND SPIN POPULATIONS
-----------------------------------------------------
CHARGE
  0 C s       :     3.285158  s :     3.285158
      pz      :     1.090532  p :     2.985863
      px      :     0.946041
      py      :     0.949290
      dz2     :     0.012796  d :     0.039729
      dxz     :     0.007147
      dyz     :     0.006822
      dx2y2   :     0.006755
      dxy     :     0.006209
  1 C s       :     3.156910  s :     3.156910
      pz      :     0.825754  p :     2.670773
      px      :     0.902367
      py      :     0.942652
      dz2     :     0.012388  d :     0.046106
      dxz     :     0.010187
      dyz     :     0.010639
      dx2y2   :     0.006614
      dxy     :     0.006278
  2 C s       :     3.283570  s :     3.283570
      pz      :     0.915658  p :     2.968736
      px      :     1.036030
      py      :     1.017048
      dz2     :     0.010543  d :     0.039600
      dxz     :     0.009811
      dyz     :     0.009492
      dx2y2   :     0.003117
      dxy     :     0.006637
  3 C s       :     3.250927  s :     3.250927
      pz      :     1.053965  p :     2.944835
      px      :     0.945483
      py      :     0.945387
      dz2     :     0.012872  d :     0.040163
      dxz     :     0.007307
      dyz     :     0.006814
      dx2y2   :     0.007061
      dxy     :     0.006109
  4 C s       :     3.259079  s :     3.259079
      pz      :     0.961903  p :     2.964754
      px      :     0.993219
      py      :     1.009632
      dz2     :     0.009507  d :     0.040013
      dxz     :     0.010088
      dyz     :     0.010404
      dx2y2   :     0.004040
      dxy     :     0.005973
  5 C s       :     3.255566  s :     3.255566
      pz      :     0.919390  p :     2.944198
      px      :     1.017021
      py      :     1.007786
      dz2     :     0.010479  d :     0.040089
      dxz     :     0.010000
      dyz     :     0.009858
      dx2y2   :     0.003167
      dxy     :     0.006585
  6 C s       :     3.377402  s :     3.377402
      pz      :     1.101980  p :     3.090909
      px      :     1.109562
      py      :     0.879367
      dz2     :     0.012060  d :     0.042604
      dxz     :     0.004451
      dyz     :     0.007603
      dx2y2   :     0.013047
      dxy     :     0.005442
  7 C s       :     3.253494  s :     3.253494
      pz      :     1.086318  p :     2.779832
      px      :     0.775850
      py      :     0.917664
      dz2     :     0.014025  d :     0.065380
      dxz     :     0.012178
      dyz     :     0.009532
      dx2y2   :     0.014835
      dxy     :     0.014810
  8 C s       :     3.100550  s :     3.100550
      pz      :     0.864649  p :     2.578501
      px      :     0.802508
      py      :     0.911345
      dz2     :     0.008832  d :     0.071153
      dxz     :     0.020672
      dyz     :     0.005215
      dx2y2   :     0.014654
      dxy     :     0.021780
  9 C s       :     3.123121  s :     3.123121
      pz      :     0.966726  p :     2.780017
      px      :     0.882129
      py      :     0.931162
      dz2     :     0.013338  d :     0.060696
      dxz     :     0.011582
      dyz     :     0.010416
      dx2y2   :     0.012929
      dxy     :     0.012433
 10 C s       :     2.911656  s :     2.911656
      pz      :     0.797109  p :     2.429373
      px      :     0.832296
      py      :     0.799968
      dz2     :     0.023720  d :     0.128506
      dxz     :     0.025450
      dyz     :     0.016916
      dx2y2   :     0.034904
      dxy     :     0.027516
 11 N s       :     3.575859  s :     3.575859
      pz      :     1.441058  p :     4.095495
      px      :     1.236797
      py      :     1.417641
      dz2     :     0.005760  d :     0.034058
      dxz     :     0.007090
      dyz     :     0.005288
      dx2y2   :     0.008711
      dxy     :     0.007209
 12 N s       :     3.593297  s :     3.593297
      pz      :     1.263378  p :     3.775166
      px      :     1.219246
      py      :     1.292542
      dz2     :     0.007540  d :     0.040769
      dxz     :     0.007199
      dyz     :     0.007168
      dx2y2   :     0.011611
      dxy     :     0.007251
 13 C s       :     3.194125  s :     3.194125
      pz      :     0.924321  p :     2.909425
      px      :     1.077185
      py      :     0.907919
      dz2     :     0.012783  d :     0.058238
      dxz     :     0.010311
      dyz     :     0.009862
      dx2y2   :     0.014803
      dxy     :     0.010479
 14 C s       :     3.179732  s :     3.179732
      pz      :     1.038286  p :     2.876895
      px      :     0.790544
      py      :     1.048065
      dz2     :     0.007184  d :     0.059298
      dxz     :     0.014772
      dyz     :     0.006992
      dx2y2   :     0.015484
      dxy     :     0.014867
 15 N s       :     3.594961  s :     3.594961
      pz      :     1.269786  p :     3.645770
      px      :     1.102629
      py      :     1.273356
      dz2     :     0.007594  d :     0.039282
      dxz     :     0.008161
      dyz     :     0.005831
      dx2y2   :     0.009618
      dxy     :     0.008078
 16 O s       :     3.758561  s :     3.758561
      pz      :     1.605313  p :     4.699905
      px      :     1.467241
      py      :     1.627352
      dz2     :     0.003935  d :     0.027638
      dxz     :     0.007761
      dyz     :     0.001915
      dx2y2   :     0.006336
      dxy     :     0.007690
 17 H s       :     0.554284  s :     0.554284
 18 H s       :     0.717001  s :     0.717001
 19 H s       :     0.677037  s :     0.677037
 20 H s       :     0.742822  s :     0.742822
 21 H s       :     0.751933  s :     0.751933
 22 H s       :     0.752061  s :     0.752061
 23 H s       :     0.752757  s :     0.752757
 24 H s       :     0.755950  s :     0.755950
 25 H s       :     0.737220  s :     0.737220
 26 H s       :     0.729260  s :     0.729260
 27 H s       :     0.706392  s :     0.706392
 28 C s       :     3.287011  s :     3.287011
      pz      :     0.949138  p :     2.939612
      px      :     0.941552
      py      :     1.048922
      dz2     :     0.003934  d :     0.039850
      dxz     :     0.006175
      dyz     :     0.003509
      dx2y2   :     0.012152
      dxy     :     0.014079
 29 C s       :     3.213355  s :     3.213355
      pz      :     1.038606  p :     2.779348
      px      :     0.866266
      py      :     0.874476
      dz2     :     0.003667  d :     0.042813
      dxz     :     0.003809
      dyz     :     0.007227
      dx2y2   :     0.015373
      dxy     :     0.012736
 30 C s       :     3.291431  s :     3.291431
      pz      :     0.954215  p :     2.963788
      px      :     0.975887
      py      :     1.033686
      dz2     :     0.004055  d :     0.040225
      dxz     :     0.005824
      dyz     :     0.003985
      dx2y2   :     0.011663
      dxy     :     0.014698
 31 C s       :     3.249576  s :     3.249576
      pz      :     0.986243  p :     2.945123
      px      :     0.927304
      py      :     1.031576
      dz2     :     0.003839  d :     0.039754
      dxz     :     0.005536
      dyz     :     0.003561
      dx2y2   :     0.012889
      dxy     :     0.013929
 32 C s       :     3.269070  s :     3.269070
      pz      :     0.955075  p :     2.932774
      px      :     1.077808
      py      :     0.899891
      dz2     :     0.003705  d :     0.040287
      dxz     :     0.002823
      dyz     :     0.006887
      dx2y2   :     0.015436
      dxy     :     0.011436
 33 C s       :     3.259238  s :     3.259238
      pz      :     0.984641  p :     2.941396
      px      :     0.944548
      py      :     1.012207
      dz2     :     0.003904  d :     0.039768
      dxz     :     0.005222
      dyz     :     0.003746
      dx2y2   :     0.012080
      dxy     :     0.014816
 34 C s       :     3.138674  s :     3.138674
      pz      :     0.760989  p :     2.393642
      px      :     0.815256
      py      :     0.817396
      dz2     :     0.011715  d :     0.100403
      dxz     :     0.015348
      dyz     :     0.015545
      dx2y2   :     0.029645
      dxy     :     0.028150
 35 O s       :     3.765488  s :     3.765488
      pz      :     1.369370  p :     4.581249
      px      :     1.766703
      py      :     1.445176
      dz2     :     0.006300  d :     0.029421
      dxz     :     0.003079
      dyz     :     0.007507
      dx2y2   :     0.006298
      dxy     :     0.006237
 36 C s       :     3.257476  s :     3.257476
      pz      :     0.987247  p :     2.826647
      px      :     0.888059
      py      :     0.951341
      dz2     :     0.008800  d :     0.042997
      dxz     :     0.009506
      dyz     :     0.008207
      dx2y2   :     0.007742
      dxy     :     0.008742
 37 C s       :     3.090577  s :     3.090577
      pz      :     0.780817  p :     2.502025
      px      :     0.832686
      py      :     0.888522
      dz2     :     0.019861  d :     0.075664
      dxz     :     0.017551
      dyz     :     0.013508
      dx2y2   :     0.011165
      dxy     :     0.013578
 38 C s       :     3.102296  s :     3.102296
      pz      :     0.872304  p :     2.671423
      px      :     0.856102
      py      :     0.943016
      dz2     :     0.015682  d :     0.065557
      dxz     :     0.015838
      dyz     :     0.011073
      dx2y2   :     0.010304
      dxy     :     0.012660
 39 C s       :     3.311865  s :     3.311865
      pz      :     0.945144  p :     2.959286
      px      :     0.999570
      py      :     1.014572
      dz2     :     0.009571  d :     0.039949
      dxz     :     0.007801
      dyz     :     0.007698
      dx2y2   :     0.005329
      dxy     :     0.009551
 40 C s       :     3.251925  s :     3.251925
      pz      :     1.049084  p :     2.960108
      px      :     0.926537
      py      :     0.984488
      dz2     :     0.007588  d :     0.039672
      dxz     :     0.008221
      dyz     :     0.008266
      dx2y2   :     0.007918
      dxy     :     0.007679
 41 C s       :     3.297398  s :     3.297398
      pz      :     0.960976  p :     2.964812
      px      :     1.071880
      py      :     0.931955
      dz2     :     0.007902  d :     0.040083
      dxz     :     0.010365
      dyz     :     0.007424
      dx2y2   :     0.008073
      dxy     :     0.006319
 42 N s       :     3.609526  s :     3.609526
      pz      :     1.075810  p :     3.782042
      px      :     1.413752
      py      :     1.292480
      dz2     :     0.006639  d :     0.045819
      dxz     :     0.012025
      dyz     :     0.008133
      dx2y2   :     0.011761
      dxy     :     0.007262
 43 C s       :     3.021513  s :     3.021513
      pz      :     0.828672  p :     2.313031
      px      :     0.704071
      py      :     0.780289
      dz2     :     0.020445  d :     0.100356
      dxz     :     0.019321
      dyz     :     0.016911
      dx2y2   :     0.020581
      dxy     :     0.023099
 44 O s       :     3.798273  s :     3.798273
      pz      :     1.506058  p :     4.600102
      px      :     1.438285
      py      :     1.655760
      dz2     :     0.010058  d :     0.040657
      dxz     :     0.005374
      dyz     :     0.008713
      dx2y2   :     0.006808
      dxy     :     0.009704
 45 C s       :     3.314427  s :     3.314427
      pz      :     0.929195  p :     2.882537
      px      :     0.973153
      py      :     0.980189
      dz2     :     0.008488  d :     0.053387
      dxz     :     0.014728
      dyz     :     0.010752
      dx2y2   :     0.007094
      dxy     :     0.012324
 46 C s       :     3.314740  s :     3.314740
      pz      :     1.051577  p :     3.016816
      px      :     1.015409
      py      :     0.949830
      dz2     :     0.004325  d :     0.042574
      dxz     :     0.010825
      dyz     :     0.011784
      dx2y2   :     0.005234
      dxy     :     0.010405
 47 C s       :     3.246616  s :     3.246616
      pz      :     0.945182  p :     2.831455
      px      :     0.947334
      py      :     0.938939
      dz2     :     0.008070  d :     0.054210
      dxz     :     0.011820
      dyz     :     0.013137
      dx2y2   :     0.006749
      dxy     :     0.014434
 48 C s       :     3.320114  s :     3.320114
      pz      :     0.985041  p :     3.021971
      px      :     1.041131
      py      :     0.995800
      dz2     :     0.004408  d :     0.043299
      dxz     :     0.010867
      dyz     :     0.012418
      dx2y2   :     0.003874
      dxy     :     0.011733
 49 C s       :     3.273925  s :     3.273925
      pz      :     0.966695  p :     2.897668
      px      :     0.959320
      py      :     0.971653
      dz2     :     0.007639  d :     0.052797
      dxz     :     0.012284
      dyz     :     0.012902
      dx2y2   :     0.006359
      dxy     :     0.013613
 50 C s       :     3.323713  s :     3.323713
      pz      :     0.948395  p :     3.021172
      px      :     1.065457
      py      :     1.007320
      dz2     :     0.005194  d :     0.042549
      dxz     :     0.011548
      dyz     :     0.010447
      dx2y2   :     0.002454
      dxy     :     0.012906
 51 C s       :     2.943255  s :     2.943255
      pz      :     0.763230  p :     2.332352
      px      :     0.823544
      py      :     0.745578
      dz2     :     0.012262  d :     0.122284
      dxz     :     0.027317
      dyz     :     0.015567
      dx2y2   :     0.036145
      dxy     :     0.030994
 52 N s       :     3.556921  s :     3.556921
      pz      :     1.493727  p :     4.054038
      px      :     1.288829
      py      :     1.271481
      dz2     :     0.003363  d :     0.034957
      dxz     :     0.007520
      dyz     :     0.006372
      dx2y2   :     0.007824
      dxy     :     0.009877
 53 C s       :     3.272830  s :     3.272830
      pz      :     1.131485  p :     2.913332
      px      :     0.811628
      py      :     0.970219
      dz2     :     0.009749  d :     0.057550
      dxz     :     0.008522
      dyz     :     0.013417
      dx2y2   :     0.010972
      dxy     :     0.014888
 54 C s       :     3.389049  s :     3.389049
      pz      :     1.120348  p :     3.210597
      px      :     1.048627
      py      :     1.041622
      dz2     :     0.003165  d :     0.036901
      dxz     :     0.012052
      dyz     :     0.007946
      dx2y2   :     0.003667
      dxy     :     0.010070
 55 C s       :     3.384072  s :     3.384072
      pz      :     1.118489  p :     3.222579
      px      :     1.056026
      py      :     1.048064
      dz2     :     0.002751  d :     0.036963
      dxz     :     0.008508
      dyz     :     0.012123
      dx2y2   :     0.003817
      dxy     :     0.009764
 56 C s       :     3.380603  s :     3.380603
      pz      :     1.016860  p :     3.221414
      px      :     1.112599
      py      :     1.091954
      dz2     :     0.003931  d :     0.036780
      dxz     :     0.009806
      dyz     :     0.009679
      dx2y2   :     0.002114
      dxy     :     0.011250
 57 O s       :     3.768938  s :     3.768938
      pz      :     1.625761  p :     4.706922
      px      :     1.400318
      py      :     1.680843
      dz2     :     0.002536  d :     0.025855
      dxz     :     0.006765
      dyz     :     0.001736
      dx2y2   :     0.007121
      dxy     :     0.007698
 58 H s       :     0.763246  s :     0.763246
 59 H s       :     0.749182  s :     0.749182
 60 H s       :     0.761464  s :     0.761464
 61 H s       :     0.758081  s :     0.758081
 62 H s       :     0.751753  s :     0.751753
 63 H s       :     0.739391  s :     0.739391
 64 H s       :     0.768042  s :     0.768042
 65 H s       :     0.760486  s :     0.760486
 66 H s       :     0.774703  s :     0.774703
 67 H s       :     0.769568  s :     0.769568
 68 H s       :     0.769251  s :     0.769251
 69 H s       :     0.768672  s :     0.768672
 70 H s       :     0.594242  s :     0.594242
 71 H s       :     0.755734  s :     0.755734
 72 H s       :     0.756569  s :     0.756569
 73 H s       :     0.759121  s :     0.759121
 74 H s       :     0.731525  s :     0.731525
 75 H s       :     0.736897  s :     0.736897
 76 H s       :     0.721554  s :     0.721554
 77 H s       :     0.721009  s :     0.721009
 78 H s       :     0.736378  s :     0.736378
 79 H s       :     0.737788  s :     0.737788
 80 H s       :     0.739444  s :     0.739444
 81 H s       :     0.733730  s :     0.733730
 82 H s       :     0.745674  s :     0.745674
 83 H s       :     0.755506  s :     0.755506

SPIN
  0 C s       :     0.000145  s :     0.000145
      pz      :     0.000001  p :     0.001245
      px      :     0.000799
      py      :     0.000446
      dz2     :     0.000000  d :    -0.000001
      dxz     :     0.000001
      dyz     :     0.000000
      dx2y2   :    -0.000001
      dxy     :    -0.000002
  1 C s       :     0.000018  s :     0.000018
      pz      :    -0.000016  p :     0.000057
      px      :    -0.000565
      py      :     0.000637
      dz2     :    -0.000001  d :     0.000033
      dxz     :     0.000008
      dyz     :     0.000007
      dx2y2   :     0.000016
      dxy     :     0.000002
  2 C s       :     0.000231  s :     0.000231
      pz      :     0.000191  p :     0.001463
      px      :     0.000325
      py      :     0.000948
      dz2     :    -0.000002  d :    -0.000014
      dxz     :    -0.000006
      dyz     :    -0.000002
      dx2y2   :    -0.000001
      dxy     :    -0.000004
  3 C s       :    -0.000180  s :    -0.000180
      pz      :    -0.000132  p :    -0.001126
      px      :    -0.000500
      py      :    -0.000494
      dz2     :     0.000002  d :     0.000026
      dxz     :     0.000002
      dyz     :     0.000001
      dx2y2   :     0.000020
      dxy     :     0.000002
  4 C s       :     0.000219  s :     0.000219
      pz      :     0.000097  p :     0.001860
      px      :     0.000849
      py      :     0.000914
      dz2     :    -0.000002  d :    -0.000012
      dxz     :    -0.000000
      dyz     :    -0.000003
      dx2y2   :    -0.000004
      dxy     :    -0.000004
  5 C s       :    -0.000106  s :    -0.000106
      pz      :    -0.000062  p :    -0.000660
      px      :    -0.000141
      py      :    -0.000457
      dz2     :     0.000000  d :     0.000021
      dxz     :     0.000007
      dyz     :     0.000009
      dx2y2   :     0.000003
      dxy     :     0.000002
  6 C s       :    -0.000606  s :    -0.000606
      pz      :    -0.000022  p :    -0.000078
      px      :    -0.000072
      py      :     0.000016
      dz2     :     0.000006  d :     0.000095
      dxz     :    -0.000007
      dyz     :     0.000090
      dx2y2   :    -0.000023
      dxy     :     0.000029
  7 C s       :     0.003227  s :     0.003227
      pz      :     0.013097  p :     0.029830
      px      :     0.004215
      py      :     0.012519
      dz2     :    -0.000425  d :     0.000078
      dxz     :     0.000237
      dyz     :    -0.000069
      dx2y2   :     0.000004
      dxy     :     0.000331
  8 C s       :    -0.012414  s :    -0.012414
      pz      :    -0.033155  p :    -0.062135
      px      :     0.002410
      py      :    -0.031389
      dz2     :     0.000490  d :     0.009415
      dxz     :     0.004306
      dyz     :     0.000305
      dx2y2   :     0.000388
      dxy     :     0.003926
  9 C s       :     0.011664  s :     0.011664
      pz      :     0.120784  p :     0.226497
      px      :    -0.003524
      py      :     0.109237
      dz2     :     0.003417  d :     0.010386
      dxz     :     0.002341
      dyz     :     0.000106
      dx2y2   :     0.001715
      dxy     :     0.002806
 10 C s       :    -0.000515  s :    -0.000515
      pz      :     0.008275  p :     0.014404
      px      :     0.002067
      py      :     0.004062
      dz2     :    -0.000128  d :     0.003736
      dxz     :     0.002093
      dyz     :    -0.000020
      dx2y2   :    -0.000317
      dxy     :     0.002108
 11 N s       :     0.002376  s :     0.002376
      pz      :     0.027373  p :     0.050826
      px      :     0.000816
      py      :     0.022637
      dz2     :     0.000052  d :     0.000024
      dxz     :     0.000076
      dyz     :    -0.000097
      dx2y2   :    -0.000033
      dxy     :     0.000026
 12 N s       :     0.035924  s :     0.035924
      pz      :     0.168227  p :     0.364626
      px      :     0.034825
      py      :     0.161574
      dz2     :    -0.000465  d :    -0.001477
      dxz     :    -0.000343
      dyz     :    -0.000047
      dx2y2   :    -0.000306
      dxy     :    -0.000316
 13 C s       :     0.011339  s :     0.011339
      pz      :     0.065154  p :     0.155794
      px      :     0.014550
      py      :     0.076091
      dz2     :     0.003467  d :     0.005437
      dxz     :     0.000239
      dyz     :     0.000041
      dx2y2   :     0.001491
      dxy     :     0.000199
 14 C s       :    -0.009532  s :    -0.009532
      pz      :     0.003778  p :     0.003887
      px      :    -0.001985
      py      :     0.002094
      dz2     :     0.000413  d :     0.012345
      dxz     :     0.005926
      dyz     :     0.000100
      dx2y2   :     0.000535
      dxy     :     0.005371
 15 N s       :     0.112287  s :     0.112287
      pz      :     0.351840  p :     0.934743
      px      :     0.223661
      py      :     0.359242
      dz2     :    -0.000342  d :    -0.003841
      dxz     :    -0.001328
      dyz     :    -0.000249
      dx2y2   :    -0.000711
      dxy     :    -0.001211
 16 O s       :     0.002009  s :     0.002009
      pz      :     0.021874  p :     0.059130
      px      :     0.014162
      py      :     0.023093
      dz2     :    -0.000066  d :    -0.000438
      dxz     :    -0.000112
      dyz     :    -0.000032
      dx2y2   :    -0.000121
      dxy     :    -0.000107
 17 H s       :    -0.002945  s :    -0.002945
 18 H s       :     0.006851  s :     0.006851
 19 H s       :     0.025041  s :     0.025041
 20 H s       :    -0.000031  s :    -0.000031
 21 H s       :     0.000052  s :     0.000052
 22 H s       :    -0.000118  s :    -0.000118
 23 H s       :     0.000059  s :     0.000059
 24 H s       :    -0.000003  s :    -0.000003
 25 H s       :     0.000114  s :     0.000114
 26 H s       :     0.000311  s :     0.000311
 27 H s       :    -0.002275  s :    -0.002275
 28 C s       :     0.000004  s :     0.000004
      pz      :     0.000181  p :     0.000145
      px      :    -0.000026
      py      :    -0.000010
      dz2     :    -0.000001  d :     0.000010
      dxz     :     0.000009
      dyz     :     0.000002
      dx2y2   :     0.000001
      dxy     :    -0.000000
 29 C s       :     0.000088  s :     0.000088
      pz      :     0.000777  p :     0.001030
      px      :     0.000121
      py      :     0.000132
      dz2     :    -0.000002  d :    -0.000004
      dxz     :    -0.000001
      dyz     :    -0.000002
      dx2y2   :     0.000003
      dxy     :    -0.000002
 30 C s       :    -0.000080  s :    -0.000080
      pz      :    -0.000617  p :     0.000596
      px      :    -0.000259
      py      :     0.001472
      dz2     :     0.000003  d :     0.000028
      dxz     :    -0.000000
      dyz     :     0.000023
      dx2y2   :     0.000002
      dxy     :     0.000000
 31 C s       :     0.000237  s :     0.000237
      pz      :     0.000022  p :    -0.001644
      px      :    -0.000413
      py      :    -0.001254
      dz2     :    -0.000001  d :     0.000008
      dxz     :    -0.000006
      dyz     :     0.000016
      dx2y2   :     0.000002
      dxy     :    -0.000004
 32 C s       :    -0.000022  s :    -0.000022
      pz      :     0.000253  p :     0.000209
      px      :    -0.000070
      py      :     0.000026
      dz2     :    -0.000000  d :     0.000007
      dxz     :    -0.000000
      dyz     :     0.000006
      dx2y2   :     0.000002
      dxy     :    -0.000001
 33 C s       :     0.000057  s :     0.000057
      pz      :     0.000549  p :     0.000557
      px      :    -0.000004
      py      :     0.000013
      dz2     :    -0.000002  d :     0.000003
      dxz     :     0.000004
      dyz     :     0.000001
      dx2y2   :     0.000001
      dxy     :    -0.000000
 34 C s       :    -0.000042  s :    -0.000042
      pz      :    -0.000042  p :    -0.000128
      px      :    -0.000052
      py      :    -0.000034
      dz2     :     0.000002  d :     0.000009
      dxz     :     0.000006
      dyz     :     0.000001
      dx2y2   :    -0.000000
      dxy     :    -0.000000
 35 O s       :     0.000009  s :     0.000009
      pz      :     0.000193  p :     0.000279
      px      :     0.000000
      py      :     0.000086
      dz2     :    -0.000001  d :    -0.000002
      dxz     :    -0.000000
      dyz     :    -0.000000
      dx2y2   :    -0.000000
      dxy     :    -0.000000
 36 C s       :     0.000002  s :     0.000002
      pz      :     0.000035  p :     0.000003
      px      :    -0.000006
      py      :    -0.000027
      dz2     :     0.000000  d :     0.000002
      dxz     :     0.000001
      dyz     :    -0.000000
      dx2y2   :     0.000000
      dxy     :     0.000001
 37 C s       :     0.000001  s :     0.000001
      pz      :     0.000004  p :     0.000067
      px      :     0.000033
      py      :     0.000030
      dz2     :     0.000000  d :     0.000000
      dxz     :    -0.000000
      dyz     :    -0.000000
      dx2y2   :     0.000000
      dxy     :    -0.000000
 38 C s       :    -0.000005  s :    -0.000005
      pz      :    -0.000010  p :    -0.000024
      px      :    -0.000006
      py      :    -0.000008
      dz2     :     0.000000  d :     0.000001
      dxz     :     0.000000
      dyz     :     0.000000
      dx2y2   :     0.000001
      dxy     :     0.000000
 39 C s       :     0.000009  s :     0.000009
      pz      :     0.000023  p :     0.000063
      px      :     0.000022
      py      :     0.000018
      dz2     :    -0.000000  d :    -0.000001
      dxz     :    -0.000000
      dyz     :    -0.000000
      dx2y2   :    -0.000000
      dxy     :    -0.000000
 40 C s       :    -0.000008  s :    -0.000008
      pz      :    -0.000016  p :    -0.000048
      px      :    -0.000010
      py      :    -0.000021
      dz2     :     0.000000  d :     0.000001
      dxz     :     0.000000
      dyz     :     0.000000
      dx2y2   :     0.000001
      dxy     :     0.000000
 41 C s       :     0.000027  s :     0.000027
      pz      :     0.000028  p :     0.000103
      px      :     0.000035
      py      :     0.000040
      dz2     :     0.000000  d :    -0.000000
      dxz     :    -0.000000
      dyz     :    -0.000000
      dx2y2   :    -0.000000
      dxy     :     0.000000
 42 N s       :     0.000000  s :     0.000000
      pz      :     0.000002  p :     0.000005
      px      :     0.000002
      py      :     0.000001
      dz2     :    -0.000000  d :    -0.000000
      dxz     :    -0.000000
      dyz     :     0.000000
      dx2y2   :    -0.000000
      dxy     :    -0.000000
 43 C s       :    -0.000001  s :    -0.000001
      pz      :    -0.000003  p :    -0.000002
      px      :    -0.000001
      py      :     0.000002
      dz2     :    -0.000000  d :     0.000000
      dxz     :     0.000000
      dyz     :     0.000000
      dx2y2   :    -0.000000
      dxy     :     0.000000
 44 O s       :    -0.000000  s :    -0.000000
      pz      :     0.000001  p :    -0.000000
      px      :    -0.000000
      py      :    -0.000000
      dz2     :     0.000000  d :     0.000001
      dxz     :     0.000000
      dyz     :     0.000000
      dx2y2   :     0.000000
      dxy     :     0.000000
 45 C s       :     0.000000  s :     0.000000
      pz      :     0.000000  p :     0.000000
      px      :     0.000000
      py      :    -0.000000
      dz2     :    -0.000000  d :    -0.000000
      dxz     :     0.000000
      dyz     :    -0.000000
      dx2y2   :     0.000000
      dxy     :    -0.000000
 46 C s       :    -0.000000  s :    -0.000000
      pz      :    -0.000000  p :    -0.000001
      px      :    -0.000000
      py      :    -0.000000
      dz2     :     0.000000  d :     0.000000
      dxz     :     0.000000
      dyz     :     0.000000
      dx2y2   :     0.000000
      dxy     :     0.000000
 47 C s       :     0.000002  s :     0.000002
      pz      :     0.000002  p :     0.000012
      px      :     0.000009
      py      :     0.000000
      dz2     :     0.000000  d :     0.000000
      dxz     :     0.000000
      dyz     :     0.000000
      dx2y2   :    -0.000000
      dxy     :     0.000000
 48 C s       :    -0.000001  s :    -0.000001
      pz      :    -0.000000  p :     0.000001
      px      :     0.000003
      py      :    -0.000002
      dz2     :     0.000000  d :     0.000000
      dxz     :     0.000000
      dyz     :     0.000000
      dx2y2   :     0.000000
      dxy     :     0.000000
 49 C s       :     0.000009  s :     0.000009
      pz      :     0.000012  p :     0.000065
      px      :     0.000047
      py      :     0.000006
      dz2     :     0.000000  d :     0.000000
      dxz     :     0.000000
      dyz     :    -0.000000
      dx2y2   :    -0.000000
      dxy     :     0.000000
 50 C s       :    -0.000001  s :    -0.000001
      pz      :    -0.000001  p :     0.000001
      px      :     0.000002
      py      :    -0.000000
      dz2     :     0.000000  d :     0.000000
      dxz     :     0.000000
      dyz     :     0.000000
      dx2y2   :     0.000000
      dxy     :     0.000000
 51 C s       :    -0.000008  s :    -0.000008
      pz      :     0.000026  p :     0.000021
      px      :     0.000012
      py      :    -0.000017
      dz2     :     0.000000  d :     0.000011
      dxz     :     0.000003
      dyz     :    -0.000000
      dx2y2   :    -0.000001
      dxy     :     0.000009
 52 N s       :     0.000020  s :     0.000020
      pz      :     0.000119  p :     0.000217
      px      :     0.000064
      py      :     0.000034
      dz2     :    -0.000000  d :     0.000001
      dxz     :     0.000000
      dyz     :     0.000000
      dx2y2   :     0.000000
      dxy     :     0.000000
 53 C s       :    -0.000004  s :    -0.000004
      pz      :     0.000000  p :    -0.000006
      px      :     0.000000
      py      :    -0.000006
      dz2     :     0.000000  d :     0.000001
      dxz     :     0.000000
      dyz     :     0.000000
      dx2y2   :     0.000000
      dxy     :     0.000000
 54 C s       :     0.000000  s :     0.000000
      pz      :     0.000000  p :     0.000001
      px      :     0.000000
      py      :     0.000000
      dz2     :     0.000000  d :    -0.000000
      dxz     :    -0.000000
      dyz     :     0.000000
      dx2y2   :     0.000000
      dxy     :     0.000000
 55 C s       :     0.000001  s :     0.000001
      pz      :     0.000000  p :     0.000003
      px      :     0.000002
      py      :     0.000001
      dz2     :     0.000000  d :     0.000000
      dxz     :     0.000000
      dyz     :     0.000000
      dx2y2   :     0.000000
      dxy     :     0.000000
 56 C s       :     0.000001  s :     0.000001
      pz      :     0.000001  p :    -0.000002
      px      :    -0.000002
      py      :    -0.000001
      dz2     :     0.000000  d :     0.000000
      dxz     :     0.000000
      dyz     :     0.000000
      dx2y2   :     0.000000
      dxy     :     0.000000
 57 O s       :    -0.000007  s :    -0.000007
      pz      :     0.000049  p :     0.000218
      px      :     0.000089
      py      :     0.000081
      dz2     :     0.000000  d :    -0.000001
      dxz     :     0.000000
      dyz     :     0.000000
      dx2y2   :    -0.000002
      dxy     :     0.000000
 58 H s       :     0.000001  s :     0.000001
 59 H s       :    -0.000000  s :    -0.000000
 60 H s       :     0.000005  s :     0.000005
 61 H s       :     0.000001  s :     0.000001
 62 H s       :     0.000005  s :     0.000005
 63 H s       :     0.000001  s :     0.000001
 64 H s       :     0.000001  s :     0.000001
 65 H s       :    -0.000003  s :    -0.000003
 66 H s       :     0.000004  s :     0.000004
 67 H s       :    -0.000000  s :    -0.000000
 68 H s       :     0.000002  s :     0.000002
 69 H s       :    -0.000000  s :    -0.000000
 70 H s       :     0.000018  s :     0.000018
 71 H s       :    -0.000000  s :    -0.000000
 72 H s       :     0.000000  s :     0.000000
 73 H s       :    -0.000000  s :    -0.000000
 74 H s       :    -0.000004  s :    -0.000004
 75 H s       :     0.000001  s :     0.000001
 76 H s       :    -0.000009  s :    -0.000009
 77 H s       :    -0.001326  s :    -0.001326
 78 H s       :    -0.000053  s :    -0.000053
 79 H s       :    -0.000026  s :    -0.000026
 80 H s       :    -0.000028  s :    -0.000028
 81 H s       :    -0.000020  s :    -0.000020
 82 H s       :     0.000007  s :     0.000007
 83 H s       :    -0.000001  s :    -0.000001


                     *******************************
                     * LOEWDIN POPULATION ANALYSIS *
                     *******************************

-------------------------------------------
LOEWDIN ATOMIC CHARGES AND SPIN POPULATIONS
-------------------------------------------
   0 C :   -0.139220    0.001202
   1 C :   -0.058302    0.000481
   2 C :   -0.141938    0.001322
   3 C :   -0.142223   -0.000807
   4 C :   -0.149391    0.001608
   5 C :   -0.140418   -0.000426
   6 C :   -0.215662   -0.001405
   7 C :   -0.039884    0.021266
   8 C :    0.052657   -0.004744
   9 C :   -0.094751    0.250765
  10 C :    0.094725    0.030797
  11 N :   -0.224936    0.052421
  12 N :   -0.185707    0.362428
  13 C :   -0.104636    0.164685
  14 C :   -0.090811    0.061020
  15 N :    0.042987    0.976477
  16 O :   -0.318175    0.057270
  17 H :    0.274755   -0.001394
  18 H :    0.159205    0.006938
  19 H :    0.180993    0.019102
  20 H :    0.145659   -0.000023
  21 H :    0.146726    0.000031
  22 H :    0.145651   -0.000056
  23 H :    0.146000    0.000034
  24 H :    0.145338   -0.000041
  25 H :    0.152851    0.000062
  26 H :    0.149714    0.000302
  27 H :    0.157853   -0.001734
  28 C :   -0.104738    0.000209
  29 C :   -0.102370    0.000742
  30 C :   -0.116035   -0.000418
  31 C :   -0.139959    0.000103
  32 C :   -0.117933    0.000274
  33 C :   -0.138952    0.000554
  34 C :    0.131583    0.000011
  35 O :   -0.214980    0.000279
  36 C :   -0.108055    0.000018
  37 C :    0.077050    0.000077
  38 C :   -0.026322   -0.000018
  39 C :   -0.117135    0.000051
  40 C :   -0.145603   -0.000029
  41 C :   -0.116061    0.000083
  42 N :   -0.187521    0.000004
  43 C :    0.139076   -0.000003
  44 O :   -0.061299    0.000003
  45 C :   -0.100400    0.000000
  46 C :   -0.200373   -0.000000
  47 C :   -0.101320    0.000013
  48 C :   -0.204902   -0.000000
  49 C :   -0.114640    0.000074
  50 C :   -0.196531    0.000002
  51 C :    0.127568    0.000037
  52 N :   -0.204742    0.000194
  53 C :   -0.128818   -0.000000
  54 C :   -0.330633    0.000001
  55 C :   -0.340122    0.000004
  56 C :   -0.337105   -0.000002
  57 O :   -0.313587    0.000174
  58 H :    0.137611    0.000001
  59 H :    0.142008    0.000000
  60 H :    0.135492    0.000004
  61 H :    0.135792    0.000001
  62 H :    0.144086    0.000004
  63 H :    0.145048    0.000000
  64 H :    0.134744    0.000000
  65 H :    0.136762   -0.000001
  66 H :    0.132023    0.000003
  67 H :    0.132200   -0.000000
  68 H :    0.133729    0.000001
  69 H :    0.133836   -0.000000
  70 H :    0.270777    0.000025
  71 H :    0.139302   -0.000000
  72 H :    0.139077   -0.000000
  73 H :    0.138219   -0.000000
  74 H :    0.161036   -0.000002
  75 H :    0.154456    0.000001
  76 H :    0.160117   -0.000003
  77 H :    0.157420    0.000004
  78 H :    0.151094   -0.000025
  79 H :    0.153125   -0.000004
  80 H :    0.152719   -0.000020
  81 H :    0.157838   -0.000006
  82 H :    0.137533    0.000005
  83 H :    0.129754   -0.000000

----------------------------------------------------
LOEWDIN REDUCED ORBITAL CHARGES AND SPIN POPULATIONS
----------------------------------------------------
CHARGE
  0 C s       :     2.891415  s :     2.891415
      pz      :     1.089687  p :     3.157392
      px      :     1.032634
      py      :     1.035070
      dz2     :     0.026969  d :     0.090414
      dxz     :     0.016881
      dyz     :     0.016377
      dx2y2   :     0.014209
      dxy     :     0.015977
  1 C s       :     2.847553  s :     2.847553
      pz      :     1.078025  p :     3.099565
      px      :     1.014912
      py      :     1.006628
      dz2     :     0.031229  d :     0.111185
      dxz     :     0.025895
      dyz     :     0.026482
      dx2y2   :     0.013154
      dxy     :     0.014426
  2 C s       :     2.890234  s :     2.890234
      pz      :     1.077942  p :     3.161533
      px      :     1.042412
      py      :     1.041180
      dz2     :     0.027620  d :     0.090171
      dxz     :     0.022526
      dyz     :     0.022769
      dx2y2   :     0.005371
      dxy     :     0.011885
  3 C s       :     2.892961  s :     2.892961
      pz      :     1.084961  p :     3.157981
      px      :     1.036891
      py      :     1.036129
      dz2     :     0.026891  d :     0.091281
      dxz     :     0.017289
      dyz     :     0.016468
      dx2y2   :     0.014868
      dxy     :     0.015765
  4 C s       :     2.894022  s :     2.894022
      pz      :     1.089350  p :     3.164617
      px      :     1.038302
      py      :     1.036964
      dz2     :     0.024548  d :     0.090752
      dxz     :     0.023534
      dyz     :     0.023295
      dx2y2   :     0.007561
      dxy     :     0.011813
  5 C s       :     2.893421  s :     2.893421
      pz      :     1.089848  p :     3.155939
      px      :     1.032767
      py      :     1.033324
      dz2     :     0.027481  d :     0.091058
      dxz     :     0.023074
      dyz     :     0.023336
      dx2y2   :     0.005441
      dxy     :     0.011726
  6 C s       :     2.903014  s :     2.903014
      pz      :     1.103696  p :     3.225081
      px      :     1.102831
      py      :     1.018554
      dz2     :     0.023049  d :     0.087567
      dxz     :     0.008410
      dyz     :     0.016631
      dx2y2   :     0.027037
      dxy     :     0.012440
  7 C s       :     2.853034  s :     2.853034
      pz      :     1.084281  p :     3.044544
      px      :     0.917948
      py      :     1.042315
      dz2     :     0.028545  d :     0.142307
      dxz     :     0.026761
      dyz     :     0.018881
      dx2y2   :     0.034793
      dxy     :     0.033327
  8 C s       :     2.836516  s :     2.836516
      pz      :     0.945268  p :     2.943210
      px      :     1.035386
      py      :     0.962555
      dz2     :     0.019358  d :     0.167617
      dxz     :     0.049387
      dyz     :     0.010957
      dx2y2   :     0.035274
      dxy     :     0.052642
  9 C s       :     2.839984  s :     2.839984
      pz      :     1.037943  p :     3.108866
      px      :     1.047427
      py      :     1.023496
      dz2     :     0.028347  d :     0.145901
      dxz     :     0.029296
      dyz     :     0.026121
      dx2y2   :     0.029981
      dxy     :     0.032155
 10 C s       :     2.802277  s :     2.802277
      pz      :     0.886065  p :     2.807137
      px      :     1.015817
      py      :     0.905255
      dz2     :     0.051887  d :     0.295861
      dxz     :     0.056435
      dyz     :     0.041222
      dx2y2   :     0.083977
      dxy     :     0.062339
 11 N s       :     3.105760  s :     3.105760
      pz      :     1.430646  p :     4.038733
      px      :     1.214559
      py      :     1.393528
      dz2     :     0.011738  d :     0.080443
      dxz     :     0.017086
      dyz     :     0.013100
      dx2y2   :     0.020817
      dxy     :     0.017702
 12 N s       :     3.182438  s :     3.182438
      pz      :     1.295884  p :     3.914228
      px      :     1.298421
      py      :     1.319923
      dz2     :     0.015761  d :     0.089041
      dxz     :     0.016157
      dyz     :     0.013834
      dx2y2   :     0.026523
      dxy     :     0.016766
 13 C s       :     2.893764  s :     2.893764
      pz      :     1.007891  p :     3.082025
      px      :     1.074220
      py      :     0.999914
      dz2     :     0.025967  d :     0.128847
      dxz     :     0.023527
      dyz     :     0.024482
      dx2y2   :     0.030530
      dxy     :     0.024339
 14 C s       :     2.894913  s :     2.894913
      pz      :     1.043771  p :     3.063970
      px      :     0.969243
      py      :     1.050955
      dz2     :     0.014825  d :     0.131928
      dxz     :     0.034107
      dyz     :     0.011879
      dx2y2   :     0.036247
      dxy     :     0.034869
 15 N s       :     3.144574  s :     3.144574
      pz      :     1.278286  p :     3.724912
      px      :     1.164149
      py      :     1.282478
      dz2     :     0.016794  d :     0.087528
      dxz     :     0.017479
      dyz     :     0.012217
      dx2y2   :     0.023177
      dxy     :     0.017861
 16 O s       :     3.513280  s :     3.513280
      pz      :     1.598925  p :     4.751468
      px      :     1.530619
      py      :     1.621925
      dz2     :     0.007221  d :     0.053426
      dxz     :     0.014076
      dyz     :     0.003862
      dx2y2   :     0.013776
      dxy     :     0.014491
 17 H s       :     0.725245  s :     0.725245
 18 H s       :     0.840795  s :     0.840795
 19 H s       :     0.819007  s :     0.819007
 20 H s       :     0.854341  s :     0.854341
 21 H s       :     0.853274  s :     0.853274
 22 H s       :     0.854349  s :     0.854349
 23 H s       :     0.854000  s :     0.854000
 24 H s       :     0.854662  s :     0.854662
 25 H s       :     0.847149  s :     0.847149
 26 H s       :     0.850286  s :     0.850286
 27 H s       :     0.842147  s :     0.842147
 28 C s       :     2.891650  s :     2.891650
      pz      :     0.949765  p :     3.122634
      px      :     1.084155
      py      :     1.088715
      dz2     :     0.006444  d :     0.090454
      dxz     :     0.012500
      dyz     :     0.006477
      dx2y2   :     0.030310
      dxy     :     0.034723
 29 C s       :     2.852828  s :     2.852828
      pz      :     1.004495  p :     3.143361
      px      :     1.042039
      py      :     1.096827
      dz2     :     0.007545  d :     0.106182
      dxz     :     0.007623
      dyz     :     0.014909
      dx2y2   :     0.041724
      dxy     :     0.034380
 30 C s       :     2.891867  s :     2.891867
      pz      :     0.955324  p :     3.133099
      px      :     1.092150
      py      :     1.085624
      dz2     :     0.006591  d :     0.091069
      dxz     :     0.011772
      dyz     :     0.007622
      dx2y2   :     0.029434
      dxy     :     0.035651
 31 C s       :     2.891522  s :     2.891522
      pz      :     0.981174  p :     3.157706
      px      :     1.085582
      py      :     1.090950
      dz2     :     0.006512  d :     0.090731
      dxz     :     0.011422
      dyz     :     0.006135
      dx2y2   :     0.032425
      dxy     :     0.034238
 32 C s       :     2.897164  s :     2.897164
      pz      :     0.947846  p :     3.129782
      px      :     1.089501
      py      :     1.092435
      dz2     :     0.006194  d :     0.090987
      dxz     :     0.004201
      dyz     :     0.014456
      dx2y2   :     0.036638
      dxy     :     0.029499
 33 C s       :     2.893069  s :     2.893069
      pz      :     0.979313  p :     3.155297
      px      :     1.086895
      py      :     1.089089
      dz2     :     0.006530  d :     0.090587
      dxz     :     0.010604
      dyz     :     0.006837
      dx2y2   :     0.030778
      dxy     :     0.035837
 34 C s       :     2.847324  s :     2.847324
      pz      :     0.804475  p :     2.792001
      px      :     1.027087
      py      :     0.960439
      dz2     :     0.023241  d :     0.229093
      dxz     :     0.034283
      dyz     :     0.035400
      dx2y2   :     0.069983
      dxy     :     0.066185
 35 O s       :     3.511703  s :     3.511703
      pz      :     1.386355  p :     4.646080
      px      :     1.760176
      py      :     1.499549
      dz2     :     0.008481  d :     0.057197
      dxz     :     0.006237
      dyz     :     0.015516
      dx2y2   :     0.013090
      dxy     :     0.013874
 36 C s       :     2.847372  s :     2.847372
      pz      :     1.069318  p :     3.154234
      px      :     1.041604
      py      :     1.043312
      dz2     :     0.021825  d :     0.106448
      dxz     :     0.024324
      dyz     :     0.019666
      dx2y2   :     0.018634
      dxy     :     0.022000
 37 C s       :     2.814923  s :     2.814923
      pz      :     0.901631  p :     2.931323
      px      :     1.037568
      py      :     0.992124
      dz2     :     0.045055  d :     0.176704
      dxz     :     0.042304
      dyz     :     0.032499
      dx2y2   :     0.025131
      dxy     :     0.031715
 38 C s       :     2.819157  s :     2.819157
      pz      :     1.025519  p :     3.052471
      px      :     0.991069
      py      :     1.035884
      dz2     :     0.035564  d :     0.154694
      dxz     :     0.039190
      dyz     :     0.024869
      dx2y2   :     0.023806
      dxy     :     0.031265
 39 C s       :     2.893886  s :     2.893886
      pz      :     1.042002  p :     3.133342
      px      :     1.059987
      py      :     1.031353
      dz2     :     0.021826  d :     0.089908
      dxz     :     0.019831
      dyz     :     0.017615
      dx2y2   :     0.011774
      dxy     :     0.018862
 40 C s       :     2.889208  s :     2.889208
      pz      :     1.064075  p :     3.165930
      px      :     1.059204
      py      :     1.042651
      dz2     :     0.016435  d :     0.090465
      dxz     :     0.019711
      dyz     :     0.016266
      dx2y2   :     0.018540
      dxy     :     0.019513
 41 C s       :     2.889682  s :     2.889682
      pz      :     1.046076  p :     3.135751
      px      :     1.065162
      py      :     1.024513
      dz2     :     0.018351  d :     0.090628
      dxz     :     0.021557
      dyz     :     0.019130
      dx2y2   :     0.017133
      dxy     :     0.014456
 42 N s       :     3.201627  s :     3.201627
      pz      :     1.154398  p :     3.891477
      px      :     1.405747
      py      :     1.331332
      dz2     :     0.016334  d :     0.094417
      dxz     :     0.024951
      dyz     :     0.021196
      dx2y2   :     0.019308
      dxy     :     0.012629
 43 C s       :     2.828667  s :     2.828667
      pz      :     1.000960  p :     2.809360
      px      :     0.879650
      py      :     0.928750
      dz2     :     0.044168  d :     0.222897
      dxz     :     0.041217
      dyz     :     0.037451
      dx2y2   :     0.045015
      dxy     :     0.055046
 44 O s       :     3.404537  s :     3.404537
      pz      :     1.489753  p :     4.570593
      px      :     1.438508
      py      :     1.642333
      dz2     :     0.021259  d :     0.086168
      dxz     :     0.014485
      dyz     :     0.017033
      dx2y2   :     0.013729
      dxy     :     0.019662
 45 C s       :     2.834247  s :     2.834247
      pz      :     1.027928  p :     3.141861
      px      :     1.051036
      py      :     1.062897
      dz2     :     0.019134  d :     0.124291
      dxz     :     0.035298
      dyz     :     0.025579
      dx2y2   :     0.014692
      dxy     :     0.029588
 46 C s       :     2.903984  s :     2.903984
      pz      :     1.087026  p :     3.208248
      px      :     1.070408
      py      :     1.050815
      dz2     :     0.008894  d :     0.088140
      dxz     :     0.020816
      dyz     :     0.024615
      dx2y2   :     0.011701
      dxy     :     0.022115
 47 C s       :     2.833851  s :     2.833851
      pz      :     1.052379  p :     3.140405
      px      :     1.041966
      py      :     1.046060
      dz2     :     0.017994  d :     0.127063
      dxz     :     0.027933
      dyz     :     0.031484
      dx2y2   :     0.014270
      dxy     :     0.035382
 48 C s       :     2.901874  s :     2.901874
      pz      :     1.067923  p :     3.212370
      px      :     1.076932
      py      :     1.067515
      dz2     :     0.010402  d :     0.090658
      dxz     :     0.021807
      dyz     :     0.025708
      dx2y2   :     0.008488
      dxy     :     0.024253
 49 C s       :     2.841314  s :     2.841314
      pz      :     1.051187  p :     3.150417
      px      :     1.044548
      py      :     1.054683
      dz2     :     0.016269  d :     0.122909
      dxz     :     0.028912
      dyz     :     0.031216
      dx2y2   :     0.013837
      dxy     :     0.032675
 50 C s       :     2.904806  s :     2.904806
      pz      :     1.048965  p :     3.203596
      px      :     1.085921
      py      :     1.068710
      dz2     :     0.011713  d :     0.088129
      dxz     :     0.023958
      dyz     :     0.022400
      dx2y2   :     0.005509
      dxy     :     0.024548
 51 C s       :     2.819581  s :     2.819581
      pz      :     0.843982  p :     2.773345
      px      :     1.011791
      py      :     0.917572
      dz2     :     0.026821  d :     0.279507
      dxz     :     0.061007
      dyz     :     0.034617
      dx2y2   :     0.083486
      dxy     :     0.073576
 52 N s       :     3.100802  s :     3.100802
      pz      :     1.458457  p :     4.021295
      px      :     1.263389
      py      :     1.299449
      dz2     :     0.006733  d :     0.082645
      dxz     :     0.015408
      dyz     :     0.015794
      dx2y2   :     0.020164
      dxy     :     0.024546
 53 C s       :     2.895729  s :     2.895729
      pz      :     1.121279  p :     3.113418
      px      :     0.954074
      py      :     1.038065
      dz2     :     0.018407  d :     0.119672
      dxz     :     0.018820
      dyz     :     0.025074
      dx2y2   :     0.024736
      dxy     :     0.032635
 54 C s       :     2.954916  s :     2.954916
      pz      :     1.127827  p :     3.306640
      px      :     1.090091
      py      :     1.088722
      dz2     :     0.005841  d :     0.069077
      dxz     :     0.021545
      dyz     :     0.014561
      dx2y2   :     0.007763
      dxy     :     0.019368
 55 C s       :     2.949359  s :     2.949359
      pz      :     1.123604  p :     3.321349
      px      :     1.100713
      py      :     1.097031
      dz2     :     0.005265  d :     0.069414
      dxz     :     0.015367
      dyz     :     0.021626
      dx2y2   :     0.007930
      dxy     :     0.019225
 56 C s       :     2.946410  s :     2.946410
      pz      :     1.082330  p :     3.321148
      px      :     1.125091
      py      :     1.113728
      dz2     :     0.008604  d :     0.069547
      dxz     :     0.018099
      dyz     :     0.018827
      dx2y2   :     0.004175
      dxy     :     0.019841
 57 O s       :     3.506256  s :     3.506256
      pz      :     1.609260  p :     4.754780
      px      :     1.476273
      py      :     1.669248
      dz2     :     0.006156  d :     0.052551
      dxz     :     0.011067
      dyz     :     0.002631
      dx2y2   :     0.016195
      dxy     :     0.016502
 58 H s       :     0.862389  s :     0.862389
 59 H s       :     0.857992  s :     0.857992
 60 H s       :     0.864508  s :     0.864508
 61 H s       :     0.864208  s :     0.864208
 62 H s       :     0.855914  s :     0.855914
 63 H s       :     0.854952  s :     0.854952
 64 H s       :     0.865256  s :     0.865256
 65 H s       :     0.863238  s :     0.863238
 66 H s       :     0.867977  s :     0.867977
 67 H s       :     0.867800  s :     0.867800
 68 H s       :     0.866271  s :     0.866271
 69 H s       :     0.866164  s :     0.866164
 70 H s       :     0.729223  s :     0.729223
 71 H s       :     0.860698  s :     0.860698
 72 H s       :     0.860923  s :     0.860923
 73 H s       :     0.861781  s :     0.861781
 74 H s       :     0.838964  s :     0.838964
 75 H s       :     0.845544  s :     0.845544
 76 H s       :     0.839883  s :     0.839883
 77 H s       :     0.842580  s :     0.842580
 78 H s       :     0.848906  s :     0.848906
 79 H s       :     0.846875  s :     0.846875
 80 H s       :     0.847281  s :     0.847281
 81 H s       :     0.842162  s :     0.842162
 82 H s       :     0.862467  s :     0.862467
 83 H s       :     0.870246  s :     0.870246

SPIN
  0 C s       :     0.000052  s :     0.000052
      pz      :     0.000028  p :     0.001151
      px      :     0.000738
      py      :     0.000385
      dz2     :    -0.000000  d :    -0.000001
      dxz     :     0.000001
      dyz     :     0.000002
      dx2y2   :    -0.000003
      dxy     :    -0.000001
  1 C s       :     0.000133  s :     0.000133
      pz      :     0.000091  p :     0.000260
      px      :    -0.000424
      py      :     0.000593
      dz2     :     0.000002  d :     0.000088
      dxz     :     0.000025
      dyz     :     0.000013
      dx2y2   :     0.000048
      dxy     :    -0.000000
  2 C s       :     0.000046  s :     0.000046
      pz      :     0.000074  p :     0.001305
      px      :     0.000509
      py      :     0.000722
      dz2     :    -0.000003  d :    -0.000029
      dxz     :    -0.000014
      dyz     :    -0.000002
      dx2y2   :    -0.000006
      dxy     :    -0.000004
  3 C s       :    -0.000053  s :    -0.000053
      pz      :    -0.000044  p :    -0.000817
      px      :    -0.000399
      py      :    -0.000375
      dz2     :     0.000005  d :     0.000064
      dxz     :     0.000006
      dyz     :     0.000004
      dx2y2   :     0.000045
      dxy     :     0.000004
  4 C s       :     0.000066  s :     0.000066
      pz      :     0.000045  p :     0.001569
      px      :     0.000775
      py      :     0.000749
      dz2     :    -0.000004  d :    -0.000027
      dxz     :    -0.000003
      dyz     :    -0.000008
      dx2y2   :    -0.000008
      dxy     :    -0.000005
  5 C s       :    -0.000021  s :    -0.000021
      pz      :    -0.000017  p :    -0.000456
      px      :    -0.000120
      py      :    -0.000319
      dz2     :     0.000003  d :     0.000050
      dxz     :     0.000016
      dyz     :     0.000019
      dx2y2   :     0.000008
      dxy     :     0.000004
  6 C s       :    -0.000851  s :    -0.000851
      pz      :    -0.000150  p :    -0.000825
      px      :    -0.000249
      py      :    -0.000426
      dz2     :     0.000030  d :     0.000270
      dxz     :    -0.000018
      dyz     :     0.000196
      dx2y2   :     0.000006
      dxy     :     0.000056
  7 C s       :     0.001685  s :     0.001685
      pz      :     0.007944  p :     0.019502
      px      :     0.003663
      py      :     0.007894
      dz2     :    -0.000817  d :     0.000079
      dxz     :     0.000308
      dyz     :    -0.000107
      dx2y2   :     0.000220
      dxy     :     0.000476
  8 C s       :    -0.003024  s :    -0.003024
      pz      :    -0.017971  p :    -0.022876
      px      :     0.012702
      py      :    -0.017607
      dz2     :     0.001086  d :     0.021155
      dxz     :     0.009802
      dyz     :     0.000476
      dx2y2   :     0.000948
      dxy     :     0.008843
  9 C s       :     0.003004  s :     0.003004
      pz      :     0.107637  p :     0.222300
      px      :     0.006691
      py      :     0.107973
      dz2     :     0.007681  d :     0.025461
      dxz     :     0.005699
      dyz     :     0.001292
      dx2y2   :     0.004062
      dxy     :     0.006727
 10 C s       :     0.000435  s :     0.000435
      pz      :     0.009491  p :     0.021261
      px      :     0.004691
      py      :     0.007078
      dz2     :     0.000188  d :     0.009101
      dxz     :     0.004518
      dyz     :     0.000150
      dx2y2   :    -0.000321
      dxy     :     0.004565
 11 N s       :     0.001257  s :     0.001257
      pz      :     0.027454  p :     0.050623
      px      :     0.000700
      py      :     0.022470
      dz2     :     0.000262  d :     0.000541
      dxz     :     0.000261
      dyz     :    -0.000116
      dx2y2   :    -0.000005
      dxy     :     0.000139
 12 N s       :     0.022887  s :     0.022887
      pz      :     0.159320  p :     0.338580
      px      :     0.028052
      py      :     0.151209
      dz2     :     0.000510  d :     0.000961
      dxz     :     0.000417
      dyz     :     0.000010
      dx2y2   :    -0.000106
      dxy     :     0.000130
 13 C s       :     0.003904  s :     0.003904
      pz      :     0.064361  p :     0.149020
      px      :     0.011366
      py      :     0.073294
      dz2     :     0.007627  d :     0.011761
      dxz     :     0.000115
      dyz     :     0.000391
      dx2y2   :     0.003611
      dxy     :     0.000017
 14 C s       :    -0.004611  s :    -0.004611
      pz      :     0.010951  p :     0.035818
      px      :     0.016355
      py      :     0.008512
      dz2     :     0.000918  d :     0.029813
      dxz     :     0.013958
      dyz     :     0.000239
      dx2y2   :     0.001807
      dxy     :     0.012891
 15 N s       :     0.080452  s :     0.080452
      pz      :     0.340354  p :     0.892965
      px      :     0.207212
      py      :     0.345400
      dz2     :     0.001429  d :     0.003059
      dxz     :     0.001157
      dyz     :    -0.000486
      dx2y2   :     0.000310
      dxy     :     0.000649
 16 O s       :     0.001107  s :     0.001107
      pz      :     0.021293  p :     0.056108
      px      :     0.012206
      py      :     0.022609
      dz2     :    -0.000035  d :     0.000054
      dxz     :     0.000043
      dyz     :     0.000009
      dx2y2   :     0.000022
      dxy     :     0.000015
 17 H s       :    -0.001394  s :    -0.001394
 18 H s       :     0.006938  s :     0.006938
 19 H s       :     0.019102  s :     0.019102
 20 H s       :    -0.000023  s :    -0.000023
 21 H s       :     0.000031  s :     0.000031
 22 H s       :    -0.000056  s :    -0.000056
 23 H s       :     0.000034  s :     0.000034
 24 H s       :    -0.000041  s :    -0.000041
 25 H s       :     0.000062  s :     0.000062
 26 H s       :     0.000302  s :     0.000302
 27 H s       :    -0.001734  s :    -0.001734
 28 C s       :     0.000007  s :     0.000007
      pz      :     0.000174  p :     0.000176
      px      :     0.000001
      py      :     0.000001
      dz2     :     0.000001  d :     0.000026
      dxz     :     0.000016
      dyz     :     0.000007
      dx2y2   :     0.000001
      dxy     :     0.000000
 29 C s       :     0.000017  s :     0.000017
      pz      :     0.000695  p :     0.000731
      px      :     0.000028
      py      :     0.000008
      dz2     :    -0.000002  d :    -0.000006
      dxz     :    -0.000002
      dyz     :    -0.000003
      dx2y2   :     0.000001
      dxy     :     0.000000
 30 C s       :    -0.000040  s :    -0.000040
      pz      :    -0.000487  p :    -0.000431
      px      :    -0.000010
      py      :     0.000066
      dz2     :     0.000008  d :     0.000053
      dxz     :     0.000001
      dyz     :     0.000043
      dx2y2   :     0.000005
      dxy     :    -0.000004
 31 C s       :     0.000041  s :     0.000041
      pz      :     0.000140  p :     0.000062
      px      :    -0.000085
      py      :     0.000006
      dz2     :    -0.000003  d :     0.000000
      dxz     :    -0.000010
      dyz     :     0.000022
      dx2y2   :    -0.000004
      dxy     :    -0.000004
 32 C s       :    -0.000009  s :    -0.000009
      pz      :     0.000280  p :     0.000266
      px      :     0.000007
      py      :    -0.000021
      dz2     :    -0.000001  d :     0.000017
      dxz     :    -0.000000
      dyz     :     0.000016
      dx2y2   :     0.000000
      dxy     :     0.000002
 33 C s       :     0.000018  s :     0.000018
      pz      :     0.000515  p :     0.000528
      px      :     0.000006
      py      :     0.000007
      dz2     :    -0.000002  d :     0.000008
      dxz     :     0.000005
      dyz     :     0.000004
      dx2y2   :     0.000001
      dxy     :    -0.000001
 34 C s       :    -0.000004  s :    -0.000004
      pz      :     0.000015  p :    -0.000010
      px      :    -0.000019
      py      :    -0.000006
      dz2     :     0.000006  d :     0.000024
      dxz     :     0.000014
      dyz     :     0.000004
      dx2y2   :     0.000000
      dxy     :     0.000000
 35 O s       :     0.000005  s :     0.000005
      pz      :     0.000191  p :     0.000276
      px      :    -0.000000
      py      :     0.000085
      dz2     :    -0.000001  d :    -0.000003
      dxz     :     0.000000
      dyz     :    -0.000001
      dx2y2   :    -0.000001
      dxy     :    -0.000001
 36 C s       :     0.000002  s :     0.000002
      pz      :     0.000005  p :     0.000011
      px      :    -0.000003
      py      :     0.000010
      dz2     :     0.000001  d :     0.000005
      dxz     :     0.000003
      dyz     :    -0.000000
      dx2y2   :    -0.000000
      dxy     :     0.000002
 37 C s       :     0.000005  s :     0.000005
      pz      :     0.000013  p :     0.000072
      px      :     0.000031
      py      :     0.000028
      dz2     :     0.000000  d :     0.000000
      dxz     :    -0.000000
      dyz     :     0.000000
      dx2y2   :    -0.000000
      dxy     :     0.000000
 38 C s       :    -0.000001  s :    -0.000001
      pz      :    -0.000006  p :    -0.000019
      px      :    -0.000006
      py      :    -0.000008
      dz2     :     0.000001  d :     0.000003
      dxz     :     0.000000
      dyz     :     0.000000
      dx2y2   :     0.000001
      dxy     :     0.000000
 39 C s       :     0.000002  s :     0.000002
      pz      :     0.000014  p :     0.000050
      px      :     0.000014
      py      :     0.000022
      dz2     :    -0.000000  d :    -0.000001
      dxz     :    -0.000000
      dyz     :    -0.000000
      dx2y2   :    -0.000000
      dxy     :    -0.000000
 40 C s       :    -0.000002  s :    -0.000002
      pz      :    -0.000008  p :    -0.000031
      px      :    -0.000008
      py      :    -0.000014
      dz2     :     0.000000  d :     0.000003
      dxz     :     0.000001
      dyz     :     0.000000
      dx2y2   :     0.000002
      dxy     :     0.000000
 41 C s       :     0.000005  s :     0.000005
      pz      :     0.000020  p :     0.000078
      px      :     0.000019
      py      :     0.000039
      dz2     :    -0.000000  d :    -0.000000
      dxz     :    -0.000000
      dyz     :    -0.000000
      dx2y2   :    -0.000000
      dxy     :     0.000001
 42 N s       :     0.000000  s :     0.000000
      pz      :     0.000001  p :     0.000004
      px      :     0.000002
      py      :     0.000001
      dz2     :    -0.000000  d :    -0.000001
      dxz     :    -0.000000
      dyz     :    -0.000000
      dx2y2   :    -0.000000
      dxy     :    -0.000000
 43 C s       :    -0.000000  s :    -0.000000
      pz      :    -0.000002  p :    -0.000003
      px      :    -0.000001
      py      :    -0.000001
      dz2     :     0.000000  d :     0.000000
      dxz     :     0.000000
      dyz     :    -0.000000
      dx2y2   :     0.000000
      dxy     :    -0.000000
 44 O s       :    -0.000000  s :    -0.000000
      pz      :     0.000001  p :     0.000001
      px      :     0.000000
      py      :    -0.000000
      dz2     :     0.000001  d :     0.000001
      dxz     :     0.000000
      dyz     :     0.000000
      dx2y2   :     0.000000
      dxy     :     0.000000
 45 C s       :     0.000000  s :     0.000000
      pz      :     0.000000  p :    -0.000000
      px      :    -0.000000
      py      :    -0.000000
      dz2     :    -0.000000  d :    -0.000000
      dxz     :     0.000000
      dyz     :     0.000000
      dx2y2   :    -0.000000
      dxy     :    -0.000000
 46 C s       :    -0.000000  s :    -0.000000
      pz      :    -0.000000  p :    -0.000000
      px      :    -0.000000
      py      :    -0.000000
      dz2     :     0.000000  d :     0.000000
      dxz     :    -0.000000
      dyz     :     0.000000
      dx2y2   :     0.000000
      dxy     :     0.000000
 47 C s       :     0.000001  s :     0.000001
      pz      :     0.000003  p :     0.000011
      px      :     0.000008
      py      :     0.000001
      dz2     :     0.000000  d :     0.000000
      dxz     :    -0.000000
      dyz     :     0.000000
      dx2y2   :    -0.000000
      dxy     :     0.000000
 48 C s       :    -0.000001  s :    -0.000001
      pz      :    -0.000001  p :     0.000000
      px      :     0.000002
      py      :    -0.000001
      dz2     :     0.000000  d :     0.000001
      dxz     :     0.000000
      dyz     :     0.000000
      dx2y2   :     0.000000
      dxy     :     0.000000
 49 C s       :     0.000008  s :     0.000008
      pz      :     0.000012  p :     0.000067
      px      :     0.000045
      py      :     0.000010
      dz2     :     0.000000  d :    -0.000000
      dxz     :    -0.000000
      dyz     :    -0.000000
      dx2y2   :    -0.000001
      dxy     :     0.000001
 50 C s       :     0.000000  s :     0.000000
      pz      :    -0.000000  p :     0.000001
      px      :     0.000001
      py      :    -0.000000
      dz2     :     0.000000  d :     0.000001
      dxz     :     0.000000
      dyz     :     0.000000
      dx2y2   :     0.000000
      dxy     :     0.000000
 51 C s       :    -0.000004  s :    -0.000004
      pz      :     0.000026  p :     0.000020
      px      :     0.000001
      py      :    -0.000007
      dz2     :     0.000001  d :     0.000022
      dxz     :     0.000007
      dyz     :    -0.000001
      dx2y2   :    -0.000003
      dxy     :     0.000018
 52 N s       :     0.000000  s :     0.000000
      pz      :     0.000105  p :     0.000195
      px      :     0.000052
      py      :     0.000038
      dz2     :     0.000001  d :    -0.000002
      dxz     :    -0.000001
      dyz     :    -0.000001
      dx2y2   :    -0.000001
      dxy     :     0.000000
 53 C s       :    -0.000001  s :    -0.000001
      pz      :    -0.000000  p :    -0.000003
      px      :     0.000001
      py      :    -0.000004
      dz2     :     0.000000  d :     0.000004
      dxz     :     0.000002
      dyz     :     0.000000
      dx2y2   :     0.000001
      dxy     :     0.000001
 54 C s       :     0.000000  s :     0.000000
      pz      :     0.000000  p :     0.000000
      px      :     0.000000
      py      :     0.000000
      dz2     :     0.000000  d :    -0.000000
      dxz     :    -0.000000
      dyz     :     0.000000
      dx2y2   :     0.000000
      dxy     :    -0.000000
 55 C s       :     0.000001  s :     0.000001
      pz      :     0.000000  p :     0.000003
      px      :     0.000002
      py      :     0.000001
      dz2     :     0.000000  d :     0.000000
      dxz     :     0.000000
      dyz     :     0.000000
      dx2y2   :     0.000000
      dxy     :     0.000000
 56 C s       :    -0.000001  s :    -0.000001
      pz      :    -0.000000  p :    -0.000002
      px      :    -0.000001
      py      :    -0.000001
      dz2     :     0.000000  d :     0.000001
      dxz     :     0.000000
      dyz     :     0.000000
      dx2y2   :    -0.000000
      dxy     :     0.000000
 57 O s       :    -0.000022  s :    -0.000022
      pz      :     0.000047  p :     0.000199
      px      :     0.000076
      py      :     0.000076
      dz2     :    -0.000000  d :    -0.000002
      dxz     :    -0.000000
      dyz     :     0.000000
      dx2y2   :    -0.000004
      dxy     :     0.000002
 58 H s       :     0.000001  s :     0.000001
 59 H s       :     0.000000  s :     0.000000
 60 H s       :     0.000004  s :     0.000004
 61 H s       :     0.000001  s :     0.000001
 62 H s       :     0.000004  s :     0.000004
 63 H s       :     0.000000  s :     0.000000
 64 H s       :     0.000000  s :     0.000000
 65 H s       :    -0.000001  s :    -0.000001
 66 H s       :     0.000003  s :     0.000003
 67 H s       :    -0.000000  s :    -0.000000
 68 H s       :     0.000001  s :     0.000001
 69 H s       :    -0.000000  s :    -0.000000
 70 H s       :     0.000025  s :     0.000025
 71 H s       :    -0.000000  s :    -0.000000
 72 H s       :    -0.000000  s :    -0.000000
 73 H s       :    -0.000000  s :    -0.000000
 74 H s       :    -0.000002  s :    -0.000002
 75 H s       :     0.000001  s :     0.000001
 76 H s       :    -0.000003  s :    -0.000003
 77 H s       :     0.000004  s :     0.000004
 78 H s       :    -0.000025  s :    -0.000025
 79 H s       :    -0.000004  s :    -0.000004
 80 H s       :    -0.000020  s :    -0.000020
 81 H s       :    -0.000006  s :    -0.000006
 82 H s       :     0.000005  s :     0.000005
 83 H s       :    -0.000000  s :    -0.000000


                      *****************************
                      * MAYER POPULATION ANALYSIS *
                      *****************************

  NA   - Mulliken gross atomic population
  ZA   - Total nuclear charge
  QA   - Mulliken gross atomic charge
  VA   - Mayer's total valence
  BVA  - Mayer's bonded valence
  FA   - Mayer's free valence

  ATOM       NA         ZA         QA         VA         BVA        FA
  0 C      6.3107     6.0000    -0.3107     3.8272     3.8272     0.0000
  1 C      5.8738     6.0000     0.1262     3.7040     3.7040     0.0000
  2 C      6.2919     6.0000    -0.2919     3.7742     3.7742     0.0000
  3 C      6.2359     6.0000    -0.2359     3.8026     3.8026     0.0000
  4 C      6.2638     6.0000    -0.2638     3.7990     3.7990     0.0000
  5 C      6.2399     6.0000    -0.2399     3.8017     3.8017     0.0000
  6 C      6.5109     6.0000    -0.5109     3.6530     3.6530     0.0000
  7 C      6.0987     6.0000    -0.0987     3.6686     3.6677     0.0009
  8 C      5.7502     6.0000     0.2498     3.7953     3.7817     0.0136
  9 C      5.9638     6.0000     0.0362     3.6164     3.5586     0.0579
 10 C      5.4695     6.0000     0.5305     4.1182     4.1176     0.0006
 11 N      7.7054     7.0000    -0.7054     2.9531     2.9504     0.0026
 12 N      7.4092     7.0000    -0.4092     3.1396     3.0434     0.0962
 13 C      6.1618     6.0000    -0.1618     3.8579     3.8380     0.0199
 14 C      6.1159     6.0000    -0.1159     3.7529     3.7460     0.0069
 15 N      7.2800     7.0000    -0.2800     3.3484     2.7865     0.5619
 16 O      8.4861     8.0000    -0.4861     2.1598     2.1579     0.0019
 17 H      0.5543     1.0000     0.4457     0.8309     0.8308     0.0000
 18 H      0.7170     1.0000     0.2830     0.8886     0.8885     0.0001
 19 H      0.6770     1.0000     0.3230     0.8671     0.8665     0.0006
 20 H      0.7428     1.0000     0.2572     0.9013     0.9013     0.0000
 21 H      0.7519     1.0000     0.2481     0.9016     0.9016     0.0000
 22 H      0.7521     1.0000     0.2479     0.9016     0.9016     0.0000
 23 H      0.7528     1.0000     0.2472     0.9012     0.9012     0.0000
 24 H      0.7560     1.0000     0.2440     0.9063     0.9063     0.0000
 25 H      0.7372     1.0000     0.2628     0.8935     0.8935     0.0000
 26 H      0.7293     1.0000     0.2707     0.8825     0.8825     0.0000
 27 H      0.7064     1.0000     0.2936     0.8645     0.8645     0.0000
 28 C      6.2665     6.0000    -0.2665     3.7972     3.7972     0.0000
 29 C      6.0355     6.0000    -0.0355     3.6478     3.6478     0.0000
 30 C      6.2954     6.0000    -0.2954     3.7594     3.7594     0.0000
 31 C      6.2345     6.0000    -0.2345     3.7995     3.7995     0.0000
 32 C      6.2421     6.0000    -0.2421     3.7938     3.7938     0.0000
 33 C      6.2404     6.0000    -0.2404     3.7800     3.7800     0.0000
 34 C      5.6327     6.0000     0.3673     3.9141     3.9141     0.0000
 35 O      8.3762     8.0000    -0.3762     2.2137     2.2137     0.0000
 36 C      6.1271     6.0000    -0.1271     3.5854     3.5854     0.0000
 37 C      5.6683     6.0000     0.3317     3.6896     3.6896     0.0000
 38 C      5.8393     6.0000     0.1607     3.8607     3.8607     0.0000
 39 C      6.3111     6.0000    -0.3111     3.7652     3.7652     0.0000
 40 C      6.2517     6.0000    -0.2517     3.8185     3.8185     0.0000
 41 C      6.3023     6.0000    -0.3023     3.7951     3.7951     0.0000
 42 N      7.4374     7.0000    -0.4374     3.0667     3.0667     0.0000
 43 C      5.4349     6.0000     0.5651     3.6297     3.6297     0.0000
 44 O      8.4390     8.0000    -0.4390     2.2654     2.2654     0.0000
 45 C      6.2504     6.0000    -0.2504     3.8179     3.8179     0.0000
 46 C      6.3741     6.0000    -0.3741     3.5943     3.5943     0.0000
 47 C      6.1323     6.0000    -0.1323     3.8041     3.8041     0.0000
 48 C      6.3854     6.0000    -0.3854     3.5754     3.5754     0.0000
 49 C      6.2244     6.0000    -0.2244     3.7605     3.7605     0.0000
 50 C      6.3874     6.0000    -0.3874     3.5882     3.5882     0.0000
 51 C      5.3979     6.0000     0.6021     3.9076     3.9076     0.0000
 52 N      7.6459     7.0000    -0.6459     3.0376     3.0376     0.0000
 53 C      6.2437     6.0000    -0.2437     3.6193     3.6193     0.0000
 54 C      6.6365     6.0000    -0.6365     3.6696     3.6696     0.0000
 55 C      6.6436     6.0000    -0.6436     3.6938     3.6938     0.0000
 56 C      6.6388     6.0000    -0.6388     3.7113     3.7113     0.0000
 57 O      8.5017     8.0000    -0.5017     2.1382     2.1382     0.0000
 58 H      0.7632     1.0000     0.2368     0.9069     0.9069     0.0000
 59 H      0.7492     1.0000     0.2508     0.9110     0.9110    -0.0000
 60 H      0.7615     1.0000     0.2385     0.9108     0.9108     0.0000
 61 H      0.7581     1.0000     0.2419     0.9052     0.9052     0.0000
 62 H      0.7518     1.0000     0.2482     0.9035     0.9035     0.0000
 63 H      0.7394     1.0000     0.2606     0.9023     0.9023     0.0000
 64 H      0.7680     1.0000     0.2320     0.9119     0.9119     0.0000
 65 H      0.7605     1.0000     0.2395     0.9149     0.9149     0.0000
 66 H      0.7747     1.0000     0.2253     0.9113     0.9113     0.0000
 67 H      0.7696     1.0000     0.2304     0.9130     0.9130     0.0000
 68 H      0.7693     1.0000     0.2307     0.9122     0.9122     0.0000
 69 H      0.7687     1.0000     0.2313     0.9099     0.9099     0.0000
 70 H      0.5942     1.0000     0.4058     0.8416     0.8416     0.0000
 71 H      0.7557     1.0000     0.2443     0.9054     0.9054     0.0000
 72 H      0.7566     1.0000     0.2434     0.9078     0.9078     0.0000
 73 H      0.7591     1.0000     0.2409     0.9104     0.9104     0.0000
 74 H      0.7315     1.0000     0.2685     0.8963     0.8963     0.0000
 75 H      0.7369     1.0000     0.2631     0.8956     0.8956     0.0000
 76 H      0.7216     1.0000     0.2784     0.8874     0.8874     0.0000
 77 H      0.7210     1.0000     0.2790     0.8901     0.8901     0.0000
 78 H      0.7364     1.0000     0.2636     0.8951     0.8951     0.0000
 79 H      0.7378     1.0000     0.2622     0.8959     0.8959     0.0000
 80 H      0.7394     1.0000     0.2606     0.8965     0.8965     0.0000
 81 H      0.7337     1.0000     0.2663     0.9033     0.9033     0.0000
 82 H      0.7457     1.0000     0.2543     0.9009     0.9009     0.0000
 83 H      0.7555     1.0000     0.2445     0.8956     0.8956     0.0000

  Mayer bond orders larger than 0.100000
B(  0-C ,  1-C ) :   1.4153 B(  0-C ,  5-C ) :   1.4212 B(  0-C , 20-H ) :   0.8943 
B(  1-C ,  2-C ) :   1.3665 B(  1-C ,  6-C ) :   0.9563 B(  2-C ,  3-C ) :   1.4373 
B(  2-C , 24-H ) :   0.9128 B(  3-C ,  4-C ) :   1.4121 B(  3-C , 23-H ) :   0.9102 
B(  4-C ,  5-C ) :   1.4232 B(  4-C , 22-H ) :   0.9095 B(  5-C , 21-H ) :   0.9100 
B(  6-C ,  7-C ) :   0.9339 B(  6-C , 25-H ) :   0.8960 B(  6-C , 26-H ) :   0.8986 
B(  7-C ,  8-C ) :   0.9366 B(  7-C , 11-N ) :   0.9643 B(  7-C , 27-H ) :   0.8602 
B(  8-C ,  9-C ) :   1.2545 B(  8-C , 12-N ) :   1.5265 B(  9-C , 10-C ) :   1.0056 
B(  9-C , 15-N ) :   1.1766 B( 10-C , 11-N ) :   1.2034 B( 10-C , 16-O ) :   1.8720 
B( 11-N , 17-H ) :   0.6481 B( 12-N , 13-C ) :   1.3078 B( 12-N , 15-N ) :   0.1193 
B( 13-C , 14-C ) :   1.5167 B( 13-C , 18-H ) :   0.8890 B( 14-C , 15-N ) :   1.2924 
B( 14-C , 19-H ) :   0.8623 B( 17-H , 57-O ) :   0.1417 B( 28-C , 29-C ) :   1.3547 
B( 28-C , 33-C ) :   1.4350 B( 28-C , 81-H ) :   0.8995 B( 29-C , 30-C ) :   1.3593 
B( 29-C , 34-C ) :   0.9632 B( 30-C , 31-C ) :   1.4270 B( 30-C , 77-H ) :   0.8864 
B( 31-C , 32-C ) :   1.4240 B( 31-C , 78-H ) :   0.8989 B( 32-C , 33-C ) :   1.3982 
B( 32-C , 79-H ) :   0.9047 B( 33-C , 80-H ) :   0.9057 B( 34-C , 35-O ) :   2.0617 
B( 34-C , 36-C ) :   0.9300 B( 36-C , 37-C ) :   1.2819 B( 36-C , 41-C ) :   1.3862 
B( 37-C , 38-C ) :   1.2833 B( 37-C , 44-O ) :   1.0503 B( 38-C , 39-C ) :   1.3099 
B( 38-C , 42-N ) :   1.2422 B( 39-C , 40-C ) :   1.4494 B( 39-C , 74-H ) :   0.9025 
B( 40-C , 41-C ) :   1.4217 B( 40-C , 75-H ) :   0.9039 B( 41-C , 76-H ) :   0.8960 
B( 42-N , 43-C ) :   1.6997 B( 43-C , 44-O ) :   1.0503 B( 43-C , 45-C ) :   0.9186 
B( 45-C , 46-C ) :   0.9711 B( 45-C , 50-C ) :   0.9637 B( 45-C , 54-C ) :   1.0001 
B( 46-C , 47-C ) :   0.9708 B( 46-C , 58-H ) :   0.9050 B( 46-C , 59-H ) :   0.8996 
B( 47-C , 48-C ) :   0.9541 B( 47-C , 53-C ) :   0.9592 B( 47-C , 55-C ) :   1.0016 
B( 48-C , 49-C ) :   0.9519 B( 48-C , 60-H ) :   0.9119 B( 48-C , 61-H ) :   0.9131 
B( 49-C , 50-C ) :   0.9627 B( 49-C , 51-C ) :   0.9044 B( 49-C , 56-C ) :   1.0050 
B( 50-C , 62-H ) :   0.9002 B( 50-C , 63-H ) :   0.8992 B( 51-C , 52-N ) :   1.2409 
B( 51-C , 57-O ) :   1.8068 B( 52-N , 53-C ) :   0.9309 B( 52-N , 70-H ) :   0.7470 
B( 53-C , 82-H ) :   0.8951 B( 53-C , 83-H ) :   0.8983 B( 54-C , 71-H ) :   0.9149 
B( 54-C , 72-H ) :   0.9154 B( 54-C , 73-H ) :   0.9122 B( 55-C , 67-H ) :   0.9203 
B( 55-C , 68-H ) :   0.9209 B( 55-C , 69-H ) :   0.9208 B( 56-C , 64-H ) :   0.9243 
B( 56-C , 65-H ) :   0.9144 B( 56-C , 66-H ) :   0.9180 

-------
TIMINGS
-------

Total SCF time: 0 days 0 hours 16 min 54 sec 

Total time                  ....    1014.100 sec
Sum of individual times     ....    1008.348 sec  ( 99.4%)

Fock matrix formation       ....     957.036 sec  ( 94.4%)
  Split-RI-J                ....      73.575 sec  (  7.7% of F)
  Chain of spheres X        ....     717.813 sec  ( 75.0% of F)
  XC integration            ....      45.650 sec  (  4.8% of F)
    Basis function eval.    ....       6.584 sec  ( 14.4% of XC)
    Density eval.           ....      20.694 sec  ( 45.3% of XC)
    XC-Functional eval.     ....       0.635 sec  (  1.4% of XC)
    XC-Potential eval.      ....      11.282 sec  ( 24.7% of XC)
Diagonalization             ....      29.207 sec  (  2.9%)
Density matrix formation    ....       0.893 sec  (  0.1%)
Population analysis         ....       0.709 sec  (  0.1%)
Initial guess               ....       0.649 sec  (  0.1%)
Orbital Transformation      ....       0.000 sec  (  0.0%)
Orbital Orthonormalization  ....       0.000 sec  (  0.0%)
DIIS solution               ....      11.995 sec  (  1.2%)
Grid generation             ....       7.860 sec  (  0.8%)

Maximum memory used throughout the entire SCF-calculation: 375.9 MB


-------------------------------------------------------------------------------
                          DFT DISPERSION CORRECTION                            
                                                                               
                              DFTD3 V3.1  Rev 1                                
                          USING Becke-Johnson damping                          
-------------------------------------------------------------------------------
The PBEh-3c composite method is recognized
Using three-body term ABC
Active option DFTDOPT                   ...         4   

molecular C6(AA) [au] = 77992.086395 


            DFT-D V3
 parameters
 s6 scaling factor         :     1.0000 
 a1 scaling factor         :     0.4860 
 s8 scaling factor         :     0.0000 
 a2 scaling factor         :     4.5000 
 Damping factor alpha9(ATM):    16.0000 
 ad hoc parameters k1-k3   :    16.0000     1.3333    -4.0000 

 Edisp/kcal,au: -49.584174344520  -0.079017403091 
 E6   /kcal   : -50.893048774 
 E8   /kcal   :  -0.000000000 
 E6(ABC)      :   1.308874429 
 % E8         :   0.000000000 
 % E6(ABC)    :  -2.639701975 

-------------------------   ----------------
Dispersion correction           -0.079017403
-------------------------   ----------------

------------------   -----------------
gCP correction             0.152889396
------------------   -----------------

-------------------------   --------------------
FINAL SINGLE POINT ENERGY     -2040.575322170631
-------------------------   --------------------


                            ***************************************
                            *     ORCA property calculations      *
                            ***************************************

                                    ---------------------
                                    Active property flags
                                    ---------------------
   (+) Dipole Moment


------------------------------------------------------------------------------
                       ORCA ELECTRIC PROPERTIES CALCULATION
------------------------------------------------------------------------------

Dipole Moment Calculation                       ... on
Quadrupole Moment Calculation                   ... off
Polarizability Calculation                      ... off
GBWName                                         ... orca.gbw
Electron density                                ... orca.scfp
The origin for moment calculation is the CENTER OF MASS  = (-0.000003, -0.000002 -0.000005)

-------------
DIPOLE MOMENT
-------------
                                X             Y             Z
Electronic contribution:    -26.98181      -5.88990      24.23819
Nuclear contribution   :     26.85203       4.61678     -24.28636
                        -----------------------------------------
Total Dipole Moment    :     -0.12978      -1.27311      -0.04817
                        -----------------------------------------
Magnitude (a.u.)       :      1.28062
Magnitude (Debye)      :      3.25507


--------------------
Rotational spectrum 
--------------------
 
Rotational constants in cm-1:     0.003392     0.001969     0.001755 
Rotational constants in MHz :   101.701884    59.025996    52.606324 

 Dipole components along the rotational axes: 
x,y,z [a.u.] :    -0.095362     0.362443    -1.224550 
x,y,z [Debye]:    -0.242392     0.921256    -3.112558 

 


           ************************************************************
           *        Program running with 12 parallel MPI-processes    *
           *              working on a common directory               *
           ************************************************************

-------------------------------------------------------------------------------
                               ORCA SCF HESSIAN
-------------------------------------------------------------------------------

                   --------- SHARK INITIALIZATION DONE ---------

Hessian of the Kohn-Sham DFT energy:
Kohn-Sham wavefunction type                      ... UKS
Hartree-Fock exchange scaling                    ...    0.420
Number of operators                              ...    2
Number of atoms                                  ...   84
Basis set dimensions                             ...  779
Integral neglect threshold                       ... 1.0e-12
Integral primitive cutoff                        ... 1.0e-14

Setting up DFT Hessian calculations              ... 

HESS GRID
---------

General Integration Accuracy     IntAcc      ... 4.388
Radial Grid Type                 RadialGrid  ... OptM3 with GC (2021)
Angular Grid (max. ang.)         AngularGrid ... 4 (Lebedev-302)
Angular grid pruning method      GridPruning ... 4 (adaptive)
Weight generation scheme         WeightScheme... Becke
Basis function cutoff            BFCut       ... 1.0000e-12
Integration weight cutoff        WCut        ... 1.0000e-14
Angular grids for H and He will be reduced by one unit
Partially contracted basis set               ... off
Rotationally invariant grid construction     ... off

Total number of grid points                  ...   393816
Total number of batches                      ...     6198
Average number of points per batch           ...       63
Average number of grid points per atom       ...     4688

Building densities                               ... done   (      0.2 sec)
Calculating rho(r) on the grid                   ... done   (      1.7 sec)
Building xc-kernel on the grid                   ... done   (      0.1 sec)
                                                     done   (      7.5 sec)

Nuclear repulsion Hessian  (SHARK)               ... done   (      0.0 sec)

----------------------------------------------
Forming right-hand sides of CP-SCF equations     ...
----------------------------------------------
One electron integral derivatives  (SHARK)       ... done   (      3.0 sec)
C-PCM contribution to the Fock matrix derivative ... done   (    164.2 sec)

Transforming the overlap derivative matrices     ... 
IBatch  1 (of  4):                                                45.1 sec
IBatch  2 (of  4):                                                45.1 sec
IBatch  3 (of  4):                                                44.8 sec
IBatch  4 (of  4):                                                24.5 sec
                                                 ... done   (    159.4 sec)
Adding tr(S(x)F(y) C-PCM term to the hessian     ... done   (      2.4 sec)

Making the Q(x) pseudodensities                  ... 
IBatch  1 (of  4):                                                 1.7 sec
IBatch  2 (of  4):                                                 1.7 sec
IBatch  3 (of  4):                                                 1.7 sec
IBatch  4 (of  4):                                                 0.9 sec
                                                 ... done   (      6.1 sec)

Adding the E*S(x)*S(y) terms to the Hessian      ... done   (      2.2 sec)

Calculating energy weighted overlap derivatives  ... done   (      0.6 sec)

Two electron integral derivatives (SHARK-RI)     ... 
IBatch  1 (of  3):                                               353.4 sec
IBatch  2 (of  3):                                               352.5 sec
IBatch  3 (of  3):                                                61.6 sec
                                                 ... done   (    767.6 sec)

Exchange-correlation integral derivatives        ... 
IBatch  1 (of  2):                                               428.2 sec
IBatch  2 (of  2):                                               138.5 sec
                                                 ... done   (    566.7 sec)

tr(F(y)Q(x)) contribution to the Hessian         ... done   (      7.9 sec)

Response fock operator R(S(x)) (SHARK-RI)        ... 
IBatch  1 (of  7):                                              1196.4 sec
IBatch  2 (of  7):                                              1195.2 sec
IBatch  3 (of  7):                                              1253.8 sec
IBatch  4 (of  7):                                              1256.4 sec
IBatch  5 (of  7):                                              1170.7 sec
IBatch  6 (of  7):                                              1053.8 sec
IBatch  7 (of  7):                                              1140.1 sec
                                                 ... done   (   8266.3 sec)

XC Response fock operator R(S(x))                ... 
IBatch  1 (of  3):                                               127.4 sec
IBatch  2 (of  3):                                               141.2 sec
IBatch  3 (of  3):                                               124.0 sec
                                                 ... done   (    392.6 sec)

tr(F(y)S(x)) contribution to the Hessian         ... 
                                                 ... done   (      0.5 sec)

Transforming and finalizing RHSs                 ... done   (     77.2 sec)

----------------------------------------------
Solving the CP-SCF equations (RI)                ...
----------------------------------------------
IBatch 1 (of 14)
     CP-SCF ITERATION   0:   2.1580e-01 ( 104.7 sec   0/ 19 done)
     CP-SCF ITERATION   1:   5.4704e-02 (  97.4 sec   0/ 19 done)
     CP-SCF ITERATION   2:   2.7061e-02 ( 103.6 sec   0/ 19 done)
     CP-SCF ITERATION   3:   7.5735e-03 ( 105.7 sec   0/ 19 done)
     CP-SCF ITERATION   4:   3.5347e-03 ( 108.0 sec   0/ 19 done)
     CP-SCF ITERATION   5:   2.4356e-03 ( 109.9 sec   0/ 19 done)
     CP-SCF ITERATION   6:   9.3141e-04 (  97.8 sec   0/ 19 done)
     CP-SCF ITERATION   7:   5.9406e-04 (  90.8 sec   0/ 19 done)
     CP-SCF ITERATION   8:   3.6155e-04 ( 102.8 sec   0/ 19 done)
     CP-SCF ITERATION   9:   2.3669e-04 ( 104.5 sec   0/ 19 done)
     CP-SCF ITERATION  10:   1.4328e-04 ( 108.0 sec  11/ 19 done)
     CP-SCF ITERATION  11:   9.1596e-05 (  49.1 sec  14/ 19 done)
     CP-SCF ITERATION  12:   4.3313e-05 (  34.5 sec  16/ 19 done)
     CP-SCF ITERATION  13:   1.9837e-05 (  26.1 sec  19/ 19 done)
                    *** THE CP-SCF HAS CONVERGED ***
IBatch 2 (of 14)
     CP-SCF ITERATION   0:   4.8262e-01 (  95.4 sec   0/ 19 done)
     CP-SCF ITERATION   1:   2.2863e-01 (  95.8 sec   0/ 19 done)
     CP-SCF ITERATION   2:   2.0268e-01 (  99.6 sec   0/ 19 done)
     CP-SCF ITERATION   3:   8.7177e-02 ( 102.0 sec   0/ 19 done)
     CP-SCF ITERATION   4:   5.4852e-02 ( 109.9 sec   0/ 19 done)
     CP-SCF ITERATION   5:   3.3927e-02 ( 111.7 sec   0/ 19 done)
     CP-SCF ITERATION   6:   1.6669e-02 ( 111.2 sec   0/ 19 done)
     CP-SCF ITERATION   7:   1.2396e-02 ( 102.6 sec   0/ 19 done)
     CP-SCF ITERATION   8:   5.3849e-03 (  99.4 sec   0/ 19 done)
     CP-SCF ITERATION   9:   3.4281e-03 ( 112.5 sec   0/ 19 done)
     CP-SCF ITERATION  10:   1.7015e-03 ( 105.4 sec   0/ 19 done)
     CP-SCF ITERATION  11:   9.6659e-04 (  98.7 sec   0/ 19 done)
     CP-SCF ITERATION  12:   5.6056e-04 ( 103.5 sec   1/ 19 done)
     CP-SCF ITERATION  13:   2.6998e-04 ( 103.5 sec   3/ 19 done)
     CP-SCF ITERATION  14:   1.4043e-04 (  92.3 sec   6/ 19 done)
     CP-SCF ITERATION  15:   8.1773e-05 (  73.4 sec   9/ 19 done)
     CP-SCF ITERATION  16:   3.9540e-05 (  67.1 sec  17/ 19 done)
     CP-SCF ITERATION  17:   2.0445e-05 (  23.0 sec  19/ 19 done)
                    *** THE CP-SCF HAS CONVERGED ***
IBatch 3 (of 14)
     CP-SCF ITERATION   0:   3.6097e-01 ( 103.0 sec   0/ 19 done)
     CP-SCF ITERATION   1:   2.0827e-01 ( 103.3 sec   0/ 19 done)
     CP-SCF ITERATION   2:   1.6798e-01 ( 110.3 sec   0/ 19 done)
     CP-SCF ITERATION   3:   8.2291e-02 ( 110.8 sec   0/ 19 done)
     CP-SCF ITERATION   4:   4.9171e-02 ( 102.1 sec   0/ 19 done)
     CP-SCF ITERATION   5:   2.1904e-02 (  97.7 sec   0/ 19 done)
     CP-SCF ITERATION   6:   1.0749e-02 (  98.3 sec   0/ 19 done)
     CP-SCF ITERATION   7:   8.3011e-03 ( 102.0 sec   0/ 19 done)
     CP-SCF ITERATION   8:   4.6564e-03 (  99.4 sec   0/ 19 done)
     CP-SCF ITERATION   9:   2.8578e-03 (  99.3 sec   0/ 19 done)
     CP-SCF ITERATION  10:   1.1572e-03 ( 103.8 sec   0/ 19 done)
     CP-SCF ITERATION  11:   6.0493e-04 ( 109.0 sec   0/ 19 done)
     CP-SCF ITERATION  12:   3.6337e-04 ( 111.0 sec   3/ 19 done)
     CP-SCF ITERATION  13:   1.9709e-04 (  91.9 sec   6/ 19 done)
     CP-SCF ITERATION  14:   1.1120e-04 (  66.3 sec   9/ 19 done)
     CP-SCF ITERATION  15:   6.3915e-05 (  63.7 sec  11/ 19 done)
     CP-SCF ITERATION  16:   2.8824e-05 (  41.9 sec  19/ 19 done)
                    *** THE CP-SCF HAS CONVERGED ***
IBatch 4 (of 14)
     CP-SCF ITERATION   0:   1.7943e-01 ( 101.3 sec   0/ 19 done)
     CP-SCF ITERATION   1:   3.8875e-02 (  95.9 sec   0/ 19 done)
     CP-SCF ITERATION   2:   2.8098e-02 (  98.0 sec   0/ 19 done)
     CP-SCF ITERATION   3:   1.6418e-02 ( 104.7 sec   0/ 19 done)
     CP-SCF ITERATION   4:   7.3535e-03 ( 100.9 sec   0/ 19 done)
     CP-SCF ITERATION   5:   2.7689e-03 ( 101.7 sec   0/ 19 done)
     CP-SCF ITERATION   6:   1.4996e-03 (  98.2 sec   1/ 19 done)
     CP-SCF ITERATION   7:   9.5180e-04 (  94.3 sec   4/ 19 done)
     CP-SCF ITERATION   8:   6.1499e-04 (  75.3 sec   5/ 19 done)
     CP-SCF ITERATION   9:   4.1239e-04 (  70.1 sec  11/ 19 done)
     CP-SCF ITERATION  10:   2.2567e-04 (  50.4 sec  15/ 19 done)
     CP-SCF ITERATION  11:   1.0687e-04 (  27.7 sec  16/ 19 done)
     CP-SCF ITERATION  12:   5.0564e-05 (  23.7 sec  16/ 19 done)
     CP-SCF ITERATION  13:   3.0487e-05 (  25.7 sec  18/ 19 done)
     CP-SCF ITERATION  14:   1.9385e-05 (  18.2 sec  19/ 19 done)
                    *** THE CP-SCF HAS CONVERGED ***
IBatch 5 (of 14)
     CP-SCF ITERATION   0:   2.5340e-01 ( 101.3 sec   0/ 19 done)
     CP-SCF ITERATION   1:   5.6570e-02 (  99.4 sec   0/ 19 done)
     CP-SCF ITERATION   2:   3.2568e-02 ( 110.3 sec   0/ 19 done)
     CP-SCF ITERATION   3:   1.0930e-02 ( 114.5 sec   0/ 19 done)
     CP-SCF ITERATION   4:   3.4769e-03 ( 103.4 sec   0/ 19 done)
     CP-SCF ITERATION   5:   2.2571e-03 ( 102.8 sec   0/ 19 done)
     CP-SCF ITERATION   6:   1.3785e-03 ( 109.2 sec   0/ 19 done)
     CP-SCF ITERATION   7:   7.6855e-04 ( 113.0 sec   0/ 19 done)
     CP-SCF ITERATION   8:   3.4849e-04 ( 109.4 sec   1/ 19 done)
     CP-SCF ITERATION   9:   2.4923e-04 (  99.1 sec   5/ 19 done)
     CP-SCF ITERATION  10:   1.5377e-04 (  73.7 sec  10/ 19 done)
     CP-SCF ITERATION  11:   7.3436e-05 (  53.2 sec  14/ 19 done)
     CP-SCF ITERATION  12:   4.1788e-05 (  33.5 sec  17/ 19 done)
     CP-SCF ITERATION  13:   2.0643e-05 (  20.8 sec  19/ 19 done)
                    *** THE CP-SCF HAS CONVERGED ***
IBatch 6 (of 14)
     CP-SCF ITERATION   0:   4.5304e-01 (  91.9 sec   0/ 19 done)
     CP-SCF ITERATION   1:   5.6697e-02 ( 104.5 sec   0/ 19 done)
     CP-SCF ITERATION   2:   3.1999e-02 ( 112.0 sec   0/ 19 done)
     CP-SCF ITERATION   3:   1.1061e-02 ( 107.9 sec   0/ 19 done)
     CP-SCF ITERATION   4:   3.6374e-03 ( 101.9 sec   0/ 19 done)
     CP-SCF ITERATION   5:   1.2555e-03 ( 106.9 sec   0/ 19 done)
     CP-SCF ITERATION   6:   4.3319e-04 ( 117.5 sec   0/ 19 done)
     CP-SCF ITERATION   7:   1.8560e-04 ( 117.0 sec   0/ 19 done)
     CP-SCF ITERATION   8:   1.0540e-04 ( 113.4 sec   0/ 19 done)
     CP-SCF ITERATION   9:   7.4778e-05 ( 106.6 sec   7/ 19 done)
     CP-SCF ITERATION  10:   3.9429e-05 (  69.5 sec  15/ 19 done)
     CP-SCF ITERATION  11:   2.3890e-05 (  30.2 sec  19/ 19 done)
                    *** THE CP-SCF HAS CONVERGED ***
IBatch 7 (of 14)
     CP-SCF ITERATION   0:   2.4503e-01 (  91.8 sec   0/ 19 done)
     CP-SCF ITERATION   1:   5.2838e-02 ( 102.7 sec   0/ 19 done)
     CP-SCF ITERATION   2:   3.0095e-02 ( 113.9 sec   0/ 19 done)
     CP-SCF ITERATION   3:   9.6489e-03 ( 109.8 sec   0/ 19 done)
     CP-SCF ITERATION   4:   3.1224e-03 ( 109.9 sec   0/ 19 done)
     CP-SCF ITERATION   5:   9.7282e-04 ( 112.4 sec   0/ 19 done)
     CP-SCF ITERATION   6:   3.4706e-04 ( 113.5 sec   0/ 19 done)
     CP-SCF ITERATION   7:   1.1109e-04 ( 109.5 sec   0/ 19 done)
     CP-SCF ITERATION   8:   5.3625e-05 ( 106.6 sec   5/ 19 done)
     CP-SCF ITERATION   9:   3.0933e-05 (  80.5 sec  18/ 19 done)
     CP-SCF ITERATION  10:   2.5979e-05 (  16.7 sec  19/ 19 done)
                    *** THE CP-SCF HAS CONVERGED ***
IBatch 8 (of 14)
     CP-SCF ITERATION   0:   1.6791e-01 (  98.8 sec   0/ 19 done)
     CP-SCF ITERATION   1:   3.4218e-02 ( 100.4 sec   0/ 19 done)
     CP-SCF ITERATION   2:   1.3385e-02 (  93.5 sec   0/ 19 done)
     CP-SCF ITERATION   3:   5.2558e-03 ( 106.1 sec   0/ 19 done)
     CP-SCF ITERATION   4:   1.7725e-03 ( 104.2 sec   0/ 19 done)
     CP-SCF ITERATION   5:   6.5426e-04 (  99.2 sec   0/ 19 done)
     CP-SCF ITERATION   6:   2.2678e-04 ( 101.7 sec   0/ 19 done)
     CP-SCF ITERATION   7:   8.9225e-05 (  98.4 sec   7/ 19 done)
     CP-SCF ITERATION   8:   4.5600e-05 (  66.9 sec  15/ 19 done)
     CP-SCF ITERATION   9:   3.2382e-05 (  27.5 sec  18/ 19 done)
     CP-SCF ITERATION  10:   1.7354e-05 (  16.9 sec  19/ 19 done)
                    *** THE CP-SCF HAS CONVERGED ***
IBatch 9 (of 14)
     CP-SCF ITERATION   0:   4.1231e-01 ( 103.1 sec   0/ 19 done)
     CP-SCF ITERATION   1:   4.5460e-02 ( 102.7 sec   0/ 19 done)
     CP-SCF ITERATION   2:   1.8505e-02 (  97.5 sec   0/ 19 done)
     CP-SCF ITERATION   3:   6.4430e-03 (  99.6 sec   0/ 19 done)
     CP-SCF ITERATION   4:   2.3058e-03 ( 100.3 sec   0/ 19 done)
     CP-SCF ITERATION   5:   9.1883e-04 ( 110.9 sec   0/ 19 done)
     CP-SCF ITERATION   6:   4.9711e-04 ( 108.5 sec   0/ 19 done)
     CP-SCF ITERATION   7:   3.0462e-04 ( 108.8 sec   7/ 19 done)
     CP-SCF ITERATION   8:   1.8342e-04 (  70.0 sec   8/ 19 done)
     CP-SCF ITERATION   9:   1.0758e-04 (  63.2 sec  11/ 19 done)
     CP-SCF ITERATION  10:   4.1790e-05 (  46.6 sec  17/ 19 done)
     CP-SCF ITERATION  11:   3.0989e-05 (  22.2 sec  18/ 19 done)
     CP-SCF ITERATION  12:   1.6655e-05 (  18.0 sec  19/ 19 done)
                    *** THE CP-SCF HAS CONVERGED ***
IBatch 10 (of 14)
     CP-SCF ITERATION   0:   2.2540e-01 (  97.8 sec   0/ 19 done)
     CP-SCF ITERATION   1:   4.4525e-02 ( 105.9 sec   0/ 19 done)
     CP-SCF ITERATION   2:   1.5873e-02 ( 109.9 sec   0/ 19 done)
     CP-SCF ITERATION   3:   5.4946e-03 ( 108.5 sec   0/ 19 done)
     CP-SCF ITERATION   4:   2.4839e-03 ( 109.6 sec   0/ 19 done)
     CP-SCF ITERATION   5:   1.2562e-03 ( 110.2 sec   0/ 19 done)
     CP-SCF ITERATION   6:   8.7991e-04 ( 114.6 sec   3/ 19 done)
     CP-SCF ITERATION   7:   5.6318e-04 (  97.6 sec  14/ 19 done)
     CP-SCF ITERATION   8:   2.2346e-04 (  35.8 sec  16/ 19 done)
     CP-SCF ITERATION   9:   1.1943e-04 (  28.1 sec  16/ 19 done)
     CP-SCF ITERATION  10:   6.4850e-05 (  27.2 sec  18/ 19 done)
     CP-SCF ITERATION  11:   3.8265e-05 (  18.2 sec  18/ 19 done)
     CP-SCF ITERATION  12:   1.8218e-05 (  18.6 sec  19/ 19 done)
                    *** THE CP-SCF HAS CONVERGED ***
IBatch 11 (of 14)
     CP-SCF ITERATION   0:   9.8299e-02 ( 103.8 sec   0/ 19 done)
     CP-SCF ITERATION   1:   1.8150e-02 (  99.3 sec   0/ 19 done)
     CP-SCF ITERATION   2:   7.2364e-03 ( 106.4 sec   0/ 19 done)
     CP-SCF ITERATION   3:   1.7089e-03 ( 114.6 sec   0/ 19 done)
     CP-SCF ITERATION   4:   5.9401e-04 ( 107.5 sec   0/ 19 done)
     CP-SCF ITERATION   5:   1.4985e-04 ( 100.9 sec   0/ 19 done)
     CP-SCF ITERATION   6:   4.8044e-05 ( 104.9 sec   8/ 19 done)
     CP-SCF ITERATION   7:   2.1213e-05 (  71.1 sec  19/ 19 done)
                    *** THE CP-SCF HAS CONVERGED ***
IBatch 12 (of 14)
     CP-SCF ITERATION   0:   1.9905e-01 ( 100.3 sec   0/ 19 done)
     CP-SCF ITERATION   1:   2.6365e-02 ( 105.2 sec   0/ 19 done)
     CP-SCF ITERATION   2:   9.6723e-03 ( 110.5 sec   0/ 19 done)
     CP-SCF ITERATION   3:   2.3254e-03 ( 110.0 sec   0/ 19 done)
     CP-SCF ITERATION   4:   1.0884e-03 ( 103.4 sec   0/ 19 done)
     CP-SCF ITERATION   5:   7.4188e-04 (  88.9 sec   0/ 19 done)
     CP-SCF ITERATION   6:   4.8755e-04 (  98.5 sec   3/ 19 done)
     CP-SCF ITERATION   7:   2.6255e-04 (  82.0 sec  13/ 19 done)
     CP-SCF ITERATION   8:   1.0727e-04 (  38.6 sec  16/ 19 done)
     CP-SCF ITERATION   9:   6.6380e-05 (  25.0 sec  16/ 19 done)
     CP-SCF ITERATION  10:   3.2138e-05 (  25.7 sec  18/ 19 done)
     CP-SCF ITERATION  11:   2.3187e-05 (  17.7 sec  19/ 19 done)
                    *** THE CP-SCF HAS CONVERGED ***
IBatch 13 (of 14)
     CP-SCF ITERATION   0:   1.7859e-01 (  87.7 sec   0/ 19 done)
     CP-SCF ITERATION   1:   2.5071e-02 (  94.8 sec   0/ 19 done)
     CP-SCF ITERATION   2:   9.3235e-03 (  98.3 sec   0/ 19 done)
     CP-SCF ITERATION   3:   2.3720e-03 ( 101.1 sec   0/ 19 done)
     CP-SCF ITERATION   4:   1.1874e-03 ( 101.8 sec   0/ 19 done)
     CP-SCF ITERATION   5:   3.1552e-04 ( 101.0 sec   0/ 19 done)
     CP-SCF ITERATION   6:   2.1011e-04 ( 104.9 sec   1/ 19 done)
     CP-SCF ITERATION   7:   1.4502e-04 ( 100.2 sec   6/ 19 done)
     CP-SCF ITERATION   8:   8.4468e-05 (  72.2 sec  13/ 19 done)
     CP-SCF ITERATION   9:   5.1971e-05 (  37.7 sec  15/ 19 done)
     CP-SCF ITERATION  10:   2.4714e-05 (  29.5 sec  19/ 19 done)
                    *** THE CP-SCF HAS CONVERGED ***
IBatch 14 (of 14)
     CP-SCF ITERATION   0:   1.0735e-01 (  28.8 sec   0/  5 done)
     CP-SCF ITERATION   1:   2.0534e-02 (  29.8 sec   0/  5 done)
     CP-SCF ITERATION   2:   8.6633e-03 (  30.9 sec   0/  5 done)
     CP-SCF ITERATION   3:   1.8615e-03 (  31.5 sec   0/  5 done)
     CP-SCF ITERATION   4:   5.7793e-04 (  33.5 sec   0/  5 done)
     CP-SCF ITERATION   5:   1.7099e-04 (  31.7 sec   0/  5 done)
     CP-SCF ITERATION   6:   7.9945e-05 (  31.9 sec   0/  5 done)
     CP-SCF ITERATION   7:   5.0165e-05 (  32.5 sec   3/  5 done)
     CP-SCF ITERATION   8:   3.0347e-05 (  20.5 sec   4/  5 done)
     CP-SCF ITERATION   9:   2.2453e-05 (  17.5 sec   5/  5 done)
                    *** THE CP-SCF HAS CONVERGED ***

                                                 ... done   (  15029.8 sec)
Forming perturbed density Hessian contributions  ... done   (      5.2 sec)
Calculating [Q*(d^2 A/dXdY)*Q  ] C-PCM term      ... done   (      0.1 sec)
Calculating [d^2(V_N)/(dXdY)*Q ] C-PCM term      ... done   (      0.0 sec)
Calculating [d^2(V_el)/(dXdY)*Q] C-PCM term      ... done   (      7.0 sec)
Calculating C-PCM term that depends on dQ/dX     ... done   (      4.7 sec)
2nd integral derivative contribs (SHARK-RI)      ... done   (   1048.7 sec)
Exchange-correlation Hessian                     ... done   (    217.4 sec)
Dispersion correction in the Hessian             ... done   (      4.2 sec)
gCP correction in the Hessian                    ... done   (      4.1 sec)
Dipole derivatives                               ... (center of mass: -0.000003, -0.000002 -0.000005)done   (      0.3 sec)

Total SCF Hessian time: 0 days 7 hours 26 min 35 sec 

Writing the Hessian file to the disk             ... done


Maximum memory used throughout the entire SCFHESS-calculation: 1098.5 MB

-----------------------
VIBRATIONAL FREQUENCIES
-----------------------

Scaling factor for frequencies =  1.000000000  (already applied!)

   0:         0.00 cm**-1
   1:         0.00 cm**-1
   2:         0.00 cm**-1
   3:         0.00 cm**-1
   4:         0.00 cm**-1
   5:         0.00 cm**-1
   6:        12.53 cm**-1
   7:        18.99 cm**-1
   8:        23.67 cm**-1
   9:        32.28 cm**-1
  10:        33.65 cm**-1
  11:        43.31 cm**-1
  12:        47.08 cm**-1
  13:        50.02 cm**-1
  14:        56.18 cm**-1
  15:        60.59 cm**-1
  16:        65.11 cm**-1
  17:        69.02 cm**-1
  18:        75.85 cm**-1
  19:        85.29 cm**-1
  20:        94.22 cm**-1
  21:       106.50 cm**-1
  22:       112.69 cm**-1
  23:       125.08 cm**-1
  24:       133.97 cm**-1
  25:       140.91 cm**-1
  26:       145.65 cm**-1
  27:       161.31 cm**-1
  28:       194.09 cm**-1
  29:       212.51 cm**-1
  30:       216.31 cm**-1
  31:       228.74 cm**-1
  32:       233.75 cm**-1
  33:       236.82 cm**-1
  34:       249.16 cm**-1
  35:       253.98 cm**-1
  36:       261.95 cm**-1
  37:       267.30 cm**-1
  38:       270.31 cm**-1
  39:       278.38 cm**-1
  40:       283.64 cm**-1
  41:       287.40 cm**-1
  42:       300.85 cm**-1
  43:       305.05 cm**-1
  44:       315.94 cm**-1
  45:       321.58 cm**-1
  46:       342.50 cm**-1
  47:       366.09 cm**-1
  48:       384.81 cm**-1
  49:       386.27 cm**-1
  50:       396.60 cm**-1
  51:       412.14 cm**-1
  52:       425.86 cm**-1
  53:       434.32 cm**-1
  54:       438.16 cm**-1
  55:       447.34 cm**-1
  56:       454.82 cm**-1
  57:       466.28 cm**-1
  58:       484.17 cm**-1
  59:       485.19 cm**-1
  60:       495.95 cm**-1
  61:       507.43 cm**-1
  62:       508.84 cm**-1
  63:       518.97 cm**-1
  64:       526.99 cm**-1
  65:       566.22 cm**-1
  66:       568.63 cm**-1
  67:       580.94 cm**-1
  68:       598.84 cm**-1
  69:       601.68 cm**-1
  70:       608.49 cm**-1
  71:       613.49 cm**-1
  72:       633.17 cm**-1
  73:       642.22 cm**-1
  74:       646.47 cm**-1
  75:       654.57 cm**-1
  76:       661.30 cm**-1
  77:       676.52 cm**-1
  78:       682.88 cm**-1
  79:       688.05 cm**-1
  80:       728.58 cm**-1
  81:       730.89 cm**-1
  82:       735.63 cm**-1
  83:       738.88 cm**-1
  84:       740.49 cm**-1
  85:       743.95 cm**-1
  86:       759.18 cm**-1
  87:       764.80 cm**-1
  88:       772.11 cm**-1
  89:       777.63 cm**-1
  90:       782.41 cm**-1
  91:       796.91 cm**-1
  92:       801.98 cm**-1
  93:       814.71 cm**-1
  94:       822.82 cm**-1
  95:       836.79 cm**-1
  96:       858.63 cm**-1
  97:       863.63 cm**-1
  98:       877.21 cm**-1
  99:       881.38 cm**-1
 100:       897.92 cm**-1
 101:       910.30 cm**-1
 102:       911.13 cm**-1
 103:       918.35 cm**-1
 104:       929.65 cm**-1
 105:       930.18 cm**-1
 106:       935.02 cm**-1
 107:       949.87 cm**-1
 108:       953.16 cm**-1
 109:       970.03 cm**-1
 110:       976.10 cm**-1
 111:       980.89 cm**-1
 112:       981.42 cm**-1
 113:      1010.12 cm**-1
 114:      1010.94 cm**-1
 115:      1029.54 cm**-1
 116:      1030.86 cm**-1
 117:      1032.79 cm**-1
 118:      1037.58 cm**-1
 119:      1042.09 cm**-1
 120:      1042.53 cm**-1
 121:      1042.94 cm**-1
 122:      1048.44 cm**-1
 123:      1051.23 cm**-1
 124:      1052.26 cm**-1
 125:      1056.76 cm**-1
 126:      1062.23 cm**-1
 127:      1065.33 cm**-1
 128:      1083.52 cm**-1
 129:      1083.69 cm**-1
 130:      1106.26 cm**-1
 131:      1112.68 cm**-1
 132:      1122.39 cm**-1
 133:      1124.18 cm**-1
 134:      1125.67 cm**-1
 135:      1138.15 cm**-1
 136:      1143.88 cm**-1
 137:      1144.94 cm**-1
 138:      1145.64 cm**-1
 139:      1153.89 cm**-1
 140:      1164.35 cm**-1
 141:      1175.11 cm**-1
 142:      1196.28 cm**-1
 143:      1202.91 cm**-1
 144:      1208.52 cm**-1
 145:      1212.81 cm**-1
 146:      1230.55 cm**-1
 147:      1234.96 cm**-1
 148:      1240.16 cm**-1
 149:      1243.30 cm**-1
 150:      1244.27 cm**-1
 151:      1255.86 cm**-1
 152:      1265.01 cm**-1
 153:      1270.86 cm**-1
 154:      1280.74 cm**-1
 155:      1285.60 cm**-1
 156:      1293.69 cm**-1
 157:      1294.49 cm**-1
 158:      1303.96 cm**-1
 159:      1312.41 cm**-1
 160:      1333.97 cm**-1
 161:      1345.37 cm**-1
 162:      1348.30 cm**-1
 163:      1352.35 cm**-1
 164:      1364.09 cm**-1
 165:      1372.48 cm**-1
 166:      1382.55 cm**-1
 167:      1385.46 cm**-1
 168:      1391.39 cm**-1
 169:      1397.65 cm**-1
 170:      1399.64 cm**-1
 171:      1402.93 cm**-1
 172:      1409.20 cm**-1
 173:      1418.56 cm**-1
 174:      1422.21 cm**-1
 175:      1424.95 cm**-1
 176:      1429.49 cm**-1
 177:      1441.55 cm**-1
 178:      1441.89 cm**-1
 179:      1454.60 cm**-1
 180:      1455.53 cm**-1
 181:      1458.59 cm**-1
 182:      1460.12 cm**-1
 183:      1490.18 cm**-1
 184:      1491.30 cm**-1
 185:      1513.05 cm**-1
 186:      1514.90 cm**-1
 187:      1516.08 cm**-1
 188:      1523.55 cm**-1
 189:      1526.56 cm**-1
 190:      1529.09 cm**-1
 191:      1532.81 cm**-1
 192:      1533.45 cm**-1
 193:      1534.57 cm**-1
 194:      1535.48 cm**-1
 195:      1535.86 cm**-1
 196:      1536.56 cm**-1
 197:      1538.33 cm**-1
 198:      1540.09 cm**-1
 199:      1555.44 cm**-1
 200:      1575.36 cm**-1
 201:      1580.50 cm**-1
 202:      1580.80 cm**-1
 203:      1582.19 cm**-1
 204:      1592.03 cm**-1
 205:      1676.85 cm**-1
 206:      1693.36 cm**-1
 207:      1700.24 cm**-1
 208:      1715.72 cm**-1
 209:      1722.91 cm**-1
 210:      1724.20 cm**-1
 211:      1726.75 cm**-1
 212:      1794.49 cm**-1
 213:      1814.76 cm**-1
 214:      1823.14 cm**-1
 215:      3090.77 cm**-1
 216:      3091.34 cm**-1
 217:      3093.26 cm**-1
 218:      3104.56 cm**-1
 219:      3108.08 cm**-1
 220:      3110.47 cm**-1
 221:      3116.15 cm**-1
 222:      3118.98 cm**-1
 223:      3132.38 cm**-1
 224:      3141.50 cm**-1
 225:      3164.65 cm**-1
 226:      3166.36 cm**-1
 227:      3168.39 cm**-1
 228:      3189.01 cm**-1
 229:      3194.45 cm**-1
 230:      3194.90 cm**-1
 231:      3198.43 cm**-1
 232:      3204.30 cm**-1
 233:      3208.89 cm**-1
 234:      3214.50 cm**-1
 235:      3250.09 cm**-1
 236:      3265.04 cm**-1
 237:      3272.06 cm**-1
 238:      3273.99 cm**-1
 239:      3279.55 cm**-1
 240:      3280.89 cm**-1
 241:      3282.07 cm**-1
 242:      3283.81 cm**-1
 243:      3286.60 cm**-1
 244:      3289.59 cm**-1
 245:      3290.53 cm**-1
 246:      3293.46 cm**-1
 247:      3297.02 cm**-1
 248:      3299.48 cm**-1
 249:      3303.31 cm**-1
 250:      3364.08 cm**-1
 251:      3572.71 cm**-1


------------
NORMAL MODES
------------

These modes are the Cartesian displacements weighted by the diagonal matrix
M(i,i)=1/sqrt(m[i]) where m[i] is the mass of the displaced atom
Thus, these vectors are normalized but *not* orthogonal

                  0          1          2          3          4          5    
      0       0.000000   0.000000   0.000000   0.000000   0.000000   0.000000
      1       0.000000   0.000000   0.000000   0.000000   0.000000   0.000000
      2       0.000000   0.000000   0.000000   0.000000   0.000000   0.000000
      3       0.000000   0.000000   0.000000   0.000000   0.000000   0.000000
      4       0.000000   0.000000   0.000000   0.000000   0.000000   0.000000
      5       0.000000   0.000000   0.000000   0.000000   0.000000   0.000000
      6       0.000000   0.000000   0.000000   0.000000   0.000000   0.000000
      7       0.000000   0.000000   0.000000   0.000000   0.000000   0.000000
      8       0.000000   0.000000   0.000000   0.000000   0.000000   0.000000
      9       0.000000   0.000000   0.000000   0.000000   0.000000   0.000000
     10       0.000000   0.000000   0.000000   0.000000   0.000000   0.000000
     11       0.000000   0.000000   0.000000   0.000000   0.000000   0.000000
     12       0.000000   0.000000   0.000000   0.000000   0.000000   0.000000
     13       0.000000   0.000000   0.000000   0.000000   0.000000   0.000000
     14       0.000000   0.000000   0.000000   0.000000   0.000000   0.000000
     15       0.000000   0.000000   0.000000   0.000000   0.000000   0.000000
     16       0.000000   0.000000   0.000000   0.000000   0.000000   0.000000
     17       0.000000   0.000000   0.000000   0.000000   0.000000   0.000000
     18       0.000000   0.000000   0.000000   0.000000   0.000000   0.000000
     19       0.000000   0.000000   0.000000   0.000000   0.000000   0.000000
     20       0.000000   0.000000   0.000000   0.000000   0.000000   0.000000
     21       0.000000   0.000000   0.000000   0.000000   0.000000   0.000000
     22       0.000000   0.000000   0.000000   0.000000   0.000000   0.000000
     23       0.000000   0.000000   0.000000   0.000000   0.000000   0.000000
     24       0.000000   0.000000   0.000000   0.000000   0.000000   0.000000
     25       0.000000   0.000000   0.000000   0.000000   0.000000   0.000000
     26       0.000000   0.000000   0.000000   0.000000   0.000000   0.000000
     27       0.000000   0.000000   0.000000   0.000000   0.000000   0.000000
     28       0.000000   0.000000   0.000000   0.000000   0.000000   0.000000
     29       0.000000   0.000000   0.000000   0.000000   0.000000   0.000000
     30       0.000000   0.000000   0.000000   0.000000   0.000000   0.000000
     31       0.000000   0.000000   0.000000   0.000000   0.000000   0.000000
     32       0.000000   0.000000   0.000000   0.000000   0.000000   0.000000
     33       0.000000   0.000000   0.000000   0.000000   0.000000   0.000000
     34       0.000000   0.000000   0.000000   0.000000   0.000000   0.000000
     35       0.000000   0.000000   0.000000   0.000000   0.000000   0.000000
     36       0.000000   0.000000   0.000000   0.000000   0.000000   0.000000
     37       0.000000   0.000000   0.000000   0.000000   0.000000   0.000000
     38       0.000000   0.000000   0.000000   0.000000   0.000000   0.000000
     39       0.000000   0.000000   0.000000   0.000000   0.000000   0.000000
     40       0.000000   0.000000   0.000000   0.000000   0.000000   0.000000
     41       0.000000   0.000000   0.000000   0.000000   0.000000   0.000000
     42       0.000000   0.000000   0.000000   0.000000   0.000000   0.000000
     43       0.000000   0.000000   0.000000   0.000000   0.000000   0.000000
     44       0.000000   0.000000   0.000000   0.000000   0.000000   0.000000
     45       0.000000   0.000000   0.000000   0.000000   0.000000   0.000000
     46       0.000000   0.000000   0.000000   0.000000   0.000000   0.000000
     47       0.000000   0.000000   0.000000   0.000000   0.000000   0.000000
     48       0.000000   0.000000   0.000000   0.000000   0.000000   0.000000
     49       0.000000   0.000000   0.000000   0.000000   0.000000   0.000000
     50       0.000000   0.000000   0.000000   0.000000   0.000000   0.000000
     51       0.000000   0.000000   0.000000   0.000000   0.000000   0.000000
     52       0.000000   0.000000   0.000000   0.000000   0.000000   0.000000
     53       0.000000   0.000000   0.000000   0.000000   0.000000   0.000000
     54       0.000000   0.000000   0.000000   0.000000   0.000000   0.000000
     55       0.000000   0.000000   0.000000   0.000000   0.000000   0.000000
     56       0.000000   0.000000   0.000000   0.000000   0.000000   0.000000
     57       0.000000   0.000000   0.000000   0.000000   0.000000   0.000000
     58       0.000000   0.000000   0.000000   0.000000   0.000000   0.000000
     59       0.000000   0.000000   0.000000   0.000000   0.000000   0.000000
     60       0.000000   0.000000   0.000000   0.000000   0.000000   0.000000
     61       0.000000   0.000000   0.000000   0.000000   0.000000   0.000000
     62       0.000000   0.000000   0.000000   0.000000   0.000000   0.000000
     63       0.000000   0.000000   0.000000   0.000000   0.000000   0.000000
     64       0.000000   0.000000   0.000000   0.000000   0.000000   0.000000
     65       0.000000   0.000000   0.000000   0.000000   0.000000   0.000000
     66       0.000000   0.000000   0.000000   0.000000   0.000000   0.000000
     67       0.000000   0.000000   0.000000   0.000000   0.000000   0.000000
     68       0.000000   0.000000   0.000000   0.000000   0.000000   0.000000
     69       0.000000   0.000000   0.000000   0.000000   0.000000   0.000000
     70       0.000000   0.000000   0.000000   0.000000   0.000000   0.000000
     71       0.000000   0.000000   0.000000   0.000000   0.000000   0.000000
     72       0.000000   0.000000   0.000000   0.000000   0.000000   0.000000
     73       0.000000   0.000000   0.000000   0.000000   0.000000   0.000000
     74       0.000000   0.000000   0.000000   0.000000   0.000000   0.000000
     75       0.000000   0.000000   0.000000   0.000000   0.000000   0.000000
     76       0.000000   0.000000   0.000000   0.000000   0.000000   0.000000
     77       0.000000   0.000000   0.000000   0.000000   0.000000   0.000000
     78       0.000000   0.000000   0.000000   0.000000   0.000000   0.000000
     79       0.000000   0.000000   0.000000   0.000000   0.000000   0.000000
     80       0.000000   0.000000   0.000000   0.000000   0.000000   0.000000
     81       0.000000   0.000000   0.000000   0.000000   0.000000   0.000000
     82       0.000000   0.000000   0.000000   0.000000   0.000000   0.000000
     83       0.000000   0.000000   0.000000   0.000000   0.000000   0.000000
     84       0.000000   0.000000   0.000000   0.000000   0.000000   0.000000
     85       0.000000   0.000000   0.000000   0.000000   0.000000   0.000000
     86       0.000000   0.000000   0.000000   0.000000   0.000000   0.000000
     87       0.000000   0.000000   0.000000   0.000000   0.000000   0.000000
     88       0.000000   0.000000   0.000000   0.000000   0.000000   0.000000
     89       0.000000   0.000000   0.000000   0.000000   0.000000   0.000000
     90       0.000000   0.000000   0.000000   0.000000   0.000000   0.000000
     91       0.000000   0.000000   0.000000   0.000000   0.000000   0.000000
     92       0.000000   0.000000   0.000000   0.000000   0.000000   0.000000
     93       0.000000   0.000000   0.000000   0.000000   0.000000   0.000000
     94       0.000000   0.000000   0.000000   0.000000   0.000000   0.000000
     95       0.000000   0.000000   0.000000   0.000000   0.000000   0.000000
     96       0.000000   0.000000   0.000000   0.000000   0.000000   0.000000
     97       0.000000   0.000000   0.000000   0.000000   0.000000   0.000000
     98       0.000000   0.000000   0.000000   0.000000   0.000000   0.000000
     99       0.000000   0.000000   0.000000   0.000000   0.000000   0.000000
    100       0.000000   0.000000   0.000000   0.000000   0.000000   0.000000
    101       0.000000   0.000000   0.000000   0.000000   0.000000   0.000000
    102       0.000000   0.000000   0.000000   0.000000   0.000000   0.000000
    103       0.000000   0.000000   0.000000   0.000000   0.000000   0.000000
    104       0.000000   0.000000   0.000000   0.000000   0.000000   0.000000
    105       0.000000   0.000000   0.000000   0.000000   0.000000   0.000000
    106       0.000000   0.000000   0.000000   0.000000   0.000000   0.000000
    107       0.000000   0.000000   0.000000   0.000000   0.000000   0.000000
    108       0.000000   0.000000   0.000000   0.000000   0.000000   0.000000
    109       0.000000   0.000000   0.000000   0.000000   0.000000   0.000000
    110       0.000000   0.000000   0.000000   0.000000   0.000000   0.000000
    111       0.000000   0.000000   0.000000   0.000000   0.000000   0.000000
    112       0.000000   0.000000   0.000000   0.000000   0.000000   0.000000
    113       0.000000   0.000000   0.000000   0.000000   0.000000   0.000000
    114       0.000000   0.000000   0.000000   0.000000   0.000000   0.000000
    115       0.000000   0.000000   0.000000   0.000000   0.000000   0.000000
    116       0.000000   0.000000   0.000000   0.000000   0.000000   0.000000
    117       0.000000   0.000000   0.000000   0.000000   0.000000   0.000000
    118       0.000000   0.000000   0.000000   0.000000   0.000000   0.000000
    119       0.000000   0.000000   0.000000   0.000000   0.000000   0.000000
    120       0.000000   0.000000   0.000000   0.000000   0.000000   0.000000
    121       0.000000   0.000000   0.000000   0.000000   0.000000   0.000000
    122       0.000000   0.000000   0.000000   0.000000   0.000000   0.000000
    123       0.000000   0.000000   0.000000   0.000000   0.000000   0.000000
    124       0.000000   0.000000   0.000000   0.000000   0.000000   0.000000
    125       0.000000   0.000000   0.000000   0.000000   0.000000   0.000000
    126       0.000000   0.000000   0.000000   0.000000   0.000000   0.000000
    127       0.000000   0.000000   0.000000   0.000000   0.000000   0.000000
    128       0.000000   0.000000   0.000000   0.000000   0.000000   0.000000
    129       0.000000   0.000000   0.000000   0.000000   0.000000   0.000000
    130       0.000000   0.000000   0.000000   0.000000   0.000000   0.000000
    131       0.000000   0.000000   0.000000   0.000000   0.000000   0.000000
    132       0.000000   0.000000   0.000000   0.000000   0.000000   0.000000
    133       0.000000   0.000000   0.000000   0.000000   0.000000   0.000000
    134       0.000000   0.000000   0.000000   0.000000   0.000000   0.000000
    135       0.000000   0.000000   0.000000   0.000000   0.000000   0.000000
    136       0.000000   0.000000   0.000000   0.000000   0.000000   0.000000
    137       0.000000   0.000000   0.000000   0.000000   0.000000   0.000000
    138       0.000000   0.000000   0.000000   0.000000   0.000000   0.000000
    139       0.000000   0.000000   0.000000   0.000000   0.000000   0.000000
    140       0.000000   0.000000   0.000000   0.000000   0.000000   0.000000
    141       0.000000   0.000000   0.000000   0.000000   0.000000   0.000000
    142       0.000000   0.000000   0.000000   0.000000   0.000000   0.000000
    143       0.000000   0.000000   0.000000   0.000000   0.000000   0.000000
    144       0.000000   0.000000   0.000000   0.000000   0.000000   0.000000
    145       0.000000   0.000000   0.000000   0.000000   0.000000   0.000000
    146       0.000000   0.000000   0.000000   0.000000   0.000000   0.000000
    147       0.000000   0.000000   0.000000   0.000000   0.000000   0.000000
    148       0.000000   0.000000   0.000000   0.000000   0.000000   0.000000
    149       0.000000   0.000000   0.000000   0.000000   0.000000   0.000000
    150       0.000000   0.000000   0.000000   0.000000   0.000000   0.000000
    151       0.000000   0.000000   0.000000   0.000000   0.000000   0.000000
    152       0.000000   0.000000   0.000000   0.000000   0.000000   0.000000
    153       0.000000   0.000000   0.000000   0.000000   0.000000   0.000000
    154       0.000000   0.000000   0.000000   0.000000   0.000000   0.000000
    155       0.000000   0.000000   0.000000   0.000000   0.000000   0.000000
    156       0.000000   0.000000   0.000000   0.000000   0.000000   0.000000
    157       0.000000   0.000000   0.000000   0.000000   0.000000   0.000000
    158       0.000000   0.000000   0.000000   0.000000   0.000000   0.000000
    159       0.000000   0.000000   0.000000   0.000000   0.000000   0.000000
    160       0.000000   0.000000   0.000000   0.000000   0.000000   0.000000
    161       0.000000   0.000000   0.000000   0.000000   0.000000   0.000000
    162       0.000000   0.000000   0.000000   0.000000   0.000000   0.000000
    163       0.000000   0.000000   0.000000   0.000000   0.000000   0.000000
    164       0.000000   0.000000   0.000000   0.000000   0.000000   0.000000
    165       0.000000   0.000000   0.000000   0.000000   0.000000   0.000000
    166       0.000000   0.000000   0.000000   0.000000   0.000000   0.000000
    167       0.000000   0.000000   0.000000   0.000000   0.000000   0.000000
    168       0.000000   0.000000   0.000000   0.000000   0.000000   0.000000
    169       0.000000   0.000000   0.000000   0.000000   0.000000   0.000000
    170       0.000000   0.000000   0.000000   0.000000   0.000000   0.000000
    171       0.000000   0.000000   0.000000   0.000000   0.000000   0.000000
    172       0.000000   0.000000   0.000000   0.000000   0.000000   0.000000
    173       0.000000   0.000000   0.000000   0.000000   0.000000   0.000000
    174       0.000000   0.000000   0.000000   0.000000   0.000000   0.000000
    175       0.000000   0.000000   0.000000   0.000000   0.000000   0.000000
    176       0.000000   0.000000   0.000000   0.000000   0.000000   0.000000
    177       0.000000   0.000000   0.000000   0.000000   0.000000   0.000000
    178       0.000000   0.000000   0.000000   0.000000   0.000000   0.000000
    179       0.000000   0.000000   0.000000   0.000000   0.000000   0.000000
    180       0.000000   0.000000   0.000000   0.000000   0.000000   0.000000
    181       0.000000   0.000000   0.000000   0.000000   0.000000   0.000000
    182       0.000000   0.000000   0.000000   0.000000   0.000000   0.000000
    183       0.000000   0.000000   0.000000   0.000000   0.000000   0.000000
    184       0.000000   0.000000   0.000000   0.000000   0.000000   0.000000
    185       0.000000   0.000000   0.000000   0.000000   0.000000   0.000000
    186       0.000000   0.000000   0.000000   0.000000   0.000000   0.000000
    187       0.000000   0.000000   0.000000   0.000000   0.000000   0.000000
    188       0.000000   0.000000   0.000000   0.000000   0.000000   0.000000
    189       0.000000   0.000000   0.000000   0.000000   0.000000   0.000000
    190       0.000000   0.000000   0.000000   0.000000   0.000000   0.000000
    191       0.000000   0.000000   0.000000   0.000000   0.000000   0.000000
    192       0.000000   0.000000   0.000000   0.000000   0.000000   0.000000
    193       0.000000   0.000000   0.000000   0.000000   0.000000   0.000000
    194       0.000000   0.000000   0.000000   0.000000   0.000000   0.000000
    195       0.000000   0.000000   0.000000   0.000000   0.000000   0.000000
    196       0.000000   0.000000   0.000000   0.000000   0.000000   0.000000
    197       0.000000   0.000000   0.000000   0.000000   0.000000   0.000000
    198       0.000000   0.000000   0.000000   0.000000   0.000000   0.000000
    199       0.000000   0.000000   0.000000   0.000000   0.000000   0.000000
    200       0.000000   0.000000   0.000000   0.000000   0.000000   0.000000
    201       0.000000   0.000000   0.000000   0.000000   0.000000   0.000000
    202       0.000000   0.000000   0.000000   0.000000   0.000000   0.000000
    203       0.000000   0.000000   0.000000   0.000000   0.000000   0.000000
    204       0.000000   0.000000   0.000000   0.000000   0.000000   0.000000
    205       0.000000   0.000000   0.000000   0.000000   0.000000   0.000000
    206       0.000000   0.000000   0.000000   0.000000   0.000000   0.000000
    207       0.000000   0.000000   0.000000   0.000000   0.000000   0.000000
    208       0.000000   0.000000   0.000000   0.000000   0.000000   0.000000
    209       0.000000   0.000000   0.000000   0.000000   0.000000   0.000000
    210       0.000000   0.000000   0.000000   0.000000   0.000000   0.000000
    211       0.000000   0.000000   0.000000   0.000000   0.000000   0.000000
    212       0.000000   0.000000   0.000000   0.000000   0.000000   0.000000
    213       0.000000   0.000000   0.000000   0.000000   0.000000   0.000000
    214       0.000000   0.000000   0.000000   0.000000   0.000000   0.000000
    215       0.000000   0.000000   0.000000   0.000000   0.000000   0.000000
    216       0.000000   0.000000   0.000000   0.000000   0.000000   0.000000
    217       0.000000   0.000000   0.000000   0.000000   0.000000   0.000000
    218       0.000000   0.000000   0.000000   0.000000   0.000000   0.000000
    219       0.000000   0.000000   0.000000   0.000000   0.000000   0.000000
    220       0.000000   0.000000   0.000000   0.000000   0.000000   0.000000
    221       0.000000   0.000000   0.000000   0.000000   0.000000   0.000000
    222       0.000000   0.000000   0.000000   0.000000   0.000000   0.000000
    223       0.000000   0.000000   0.000000   0.000000   0.000000   0.000000
    224       0.000000   0.000000   0.000000   0.000000   0.000000   0.000000
    225       0.000000   0.000000   0.000000   0.000000   0.000000   0.000000
    226       0.000000   0.000000   0.000000   0.000000   0.000000   0.000000
    227       0.000000   0.000000   0.000000   0.000000   0.000000   0.000000
    228       0.000000   0.000000   0.000000   0.000000   0.000000   0.000000
    229       0.000000   0.000000   0.000000   0.000000   0.000000   0.000000
    230       0.000000   0.000000   0.000000   0.000000   0.000000   0.000000
    231       0.000000   0.000000   0.000000   0.000000   0.000000   0.000000
    232       0.000000   0.000000   0.000000   0.000000   0.000000   0.000000
    233       0.000000   0.000000   0.000000   0.000000   0.000000   0.000000
    234       0.000000   0.000000   0.000000   0.000000   0.000000   0.000000
    235       0.000000   0.000000   0.000000   0.000000   0.000000   0.000000
    236       0.000000   0.000000   0.000000   0.000000   0.000000   0.000000
    237       0.000000   0.000000   0.000000   0.000000   0.000000   0.000000
    238       0.000000   0.000000   0.000000   0.000000   0.000000   0.000000
    239       0.000000   0.000000   0.000000   0.000000   0.000000   0.000000
    240       0.000000   0.000000   0.000000   0.000000   0.000000   0.000000
    241       0.000000   0.000000   0.000000   0.000000   0.000000   0.000000
    242       0.000000   0.000000   0.000000   0.000000   0.000000   0.000000
    243       0.000000   0.000000   0.000000   0.000000   0.000000   0.000000
    244       0.000000   0.000000   0.000000   0.000000   0.000000   0.000000
    245       0.000000   0.000000   0.000000   0.000000   0.000000   0.000000
    246       0.000000   0.000000   0.000000   0.000000   0.000000   0.000000
    247       0.000000   0.000000   0.000000   0.000000   0.000000   0.000000
    248       0.000000   0.000000   0.000000   0.000000   0.000000   0.000000
    249       0.000000   0.000000   0.000000   0.000000   0.000000   0.000000
    250       0.000000   0.000000   0.000000   0.000000   0.000000   0.000000
    251       0.000000   0.000000   0.000000   0.000000   0.000000   0.000000
                  6          7          8          9         10         11    
      0      -0.005124  -0.062182  -0.115188  -0.026738   0.000992  -0.034586
      1      -0.010899   0.013530   0.024615   0.062392  -0.069817   0.100705
      2      -0.088552   0.067113   0.036391  -0.061922  -0.047944  -0.002973
      3      -0.081300  -0.014590  -0.030303   0.042641  -0.021918  -0.003169
      4       0.032609  -0.005079  -0.041232  -0.020833  -0.054200   0.060934
      5      -0.023794   0.013070  -0.007065  -0.049258  -0.032355   0.006630
      6      -0.222331   0.059641   0.065698   0.112851  -0.053782   0.029830
      7       0.085986  -0.002997  -0.086152  -0.124360  -0.043854   0.007088
      8      -0.004713   0.002681  -0.019952  -0.058298  -0.028050   0.002329
      9      -0.286502   0.086288   0.077243   0.114387  -0.064318   0.031407
     10       0.096788   0.016952  -0.065675  -0.146076  -0.046713  -0.007750
     11      -0.050821   0.046305   0.010765  -0.078483  -0.040023  -0.011055
     12      -0.209430   0.038438  -0.008770   0.041889  -0.043011   0.000954
     13       0.053567   0.035262   0.000757  -0.059712  -0.060161   0.031472
     14      -0.115775   0.100553   0.054402  -0.090526  -0.055595  -0.020683
     15      -0.068935  -0.035738  -0.105202  -0.029726  -0.009924  -0.032058
     16       0.000037   0.033310   0.045856   0.045080  -0.072015   0.085297
     17      -0.134712   0.111087   0.067204  -0.082498  -0.059977  -0.016985
     18      -0.016746  -0.041177  -0.037664   0.034022  -0.018475   0.000600
     19       0.019342  -0.024188  -0.061125   0.012035  -0.047376   0.064960
     20       0.018123  -0.029806  -0.034065  -0.020498  -0.023660   0.015055
     21      -0.008967  -0.030881   0.015317  -0.029223  -0.012686   0.097336
     22       0.025222  -0.019242  -0.050057  -0.004672  -0.049463   0.079022
     23      -0.009041  -0.043300  -0.011675  -0.013661  -0.002760   0.100358
     24       0.008789  -0.046415   0.046454  -0.031016  -0.057191   0.055991
     25       0.008470  -0.035463  -0.066184   0.036037  -0.036068   0.051614
     26      -0.010977  -0.074765  -0.001025   0.028333  -0.028741   0.032389
     27       0.022739  -0.058645   0.073112  -0.032964  -0.095292   0.023690
     28       0.008395  -0.038296  -0.017039   0.012034  -0.024062   0.075144
     29      -0.029825  -0.061889   0.018378   0.004763   0.032332   0.101213
     30       0.014689  -0.053234   0.058006  -0.030367  -0.074931   0.037441
     31       0.023801  -0.026397   0.024190  -0.024698  -0.039736   0.121450
     32      -0.039278  -0.024350   0.013115  -0.033247   0.085954   0.214065
     33      -0.002084  -0.037647   0.025033  -0.027083  -0.029799   0.076311
     34       0.026797  -0.018768   0.005208  -0.050776  -0.055730   0.158157
     35      -0.033158  -0.017514  -0.002287  -0.061839   0.058505   0.247698
     36       0.010814  -0.049586   0.048040  -0.028042  -0.065438   0.047090
     37      -0.004930  -0.048594  -0.120945   0.092583  -0.034562  -0.003393
     38       0.000940  -0.111703  -0.013471   0.085258  -0.100282  -0.087886
     39       0.028029  -0.066513   0.078737  -0.027014  -0.114640   0.000097
     40      -0.019462  -0.067805  -0.127067   0.132990  -0.021648  -0.043389
     41      -0.005106  -0.139137  -0.004156   0.126075  -0.112028  -0.151320
     42       0.042549  -0.080220   0.105834  -0.028241  -0.155100  -0.034761
     43      -0.020385  -0.074158  -0.079934   0.114646  -0.010867  -0.024264
     44      -0.022736  -0.130773   0.015889   0.108026  -0.054692  -0.091112
     45       0.039324  -0.075584   0.102266  -0.031840  -0.143309  -0.020661
     46      -0.005491  -0.058778  -0.024680   0.052531  -0.011392   0.040039
     47      -0.033845  -0.092336   0.028143   0.046242   0.016745   0.039022
     48       0.022633  -0.060049   0.073865  -0.031567  -0.097787   0.019021
     49       0.030443  -0.022715   0.066004  -0.032625  -0.034322   0.131466
     50      -0.049950  -0.002392   0.021713  -0.038626   0.142961   0.269268
     51      -0.007360  -0.030069   0.010091  -0.026477  -0.010472   0.091964
     52       0.055473   0.006619   0.045406  -0.013292  -0.061974   0.097334
     53      -0.011936   0.023188   0.009639  -0.021458   0.092692   0.210191
     54       0.030410  -0.069341   0.082194  -0.025637  -0.122268  -0.008304
     55      -0.030591  -0.077121  -0.169246   0.178250  -0.018552  -0.091197
     56       0.004238  -0.168067  -0.011129   0.172299  -0.167426  -0.253394
     57       0.056432  -0.092987   0.131126  -0.028985  -0.192997  -0.069672
     58      -0.031932  -0.087871  -0.083636   0.142893   0.000712  -0.054604
     59      -0.027455  -0.151771   0.025309   0.137044  -0.062635  -0.140997
     60       0.105543  -0.120703  -0.189624  -0.075748   0.025884  -0.058320
     61      -0.052541   0.011371   0.057470   0.138875  -0.079339   0.142397
     62      -0.104352   0.075932   0.047209  -0.055565  -0.051062  -0.000753
     63      -0.008030  -0.073430  -0.172434  -0.085313   0.007793  -0.056333
     64      -0.033236   0.046725   0.097034   0.111897  -0.082789   0.116528
     65      -0.186096   0.153982   0.101421  -0.092165  -0.073200  -0.024341
     66      -0.259423   0.059006  -0.000290   0.042258  -0.051526   0.002739
     67       0.062751   0.050430   0.016616  -0.075627  -0.061274   0.019823
     68      -0.151065   0.134137   0.077929  -0.106212  -0.064308  -0.030831
     69      -0.396551   0.144363   0.153175   0.170893  -0.089639   0.056797
     70       0.139533   0.017985  -0.101912  -0.229958  -0.037422  -0.050431
     71      -0.035066   0.037432   0.000055  -0.085109  -0.036385  -0.013929
     72      -0.284238   0.097789   0.133395   0.167609  -0.072217   0.054711
     73       0.119421  -0.016823  -0.137832  -0.188663  -0.032785  -0.025480
     74       0.049133  -0.040975  -0.055692  -0.052454  -0.013769   0.009767
     75      -0.028786  -0.035137  -0.033019   0.031335  -0.017646   0.007033
     76       0.004941  -0.023094  -0.094867   0.050269  -0.054378  -0.004395
     77       0.076200  -0.061782  -0.073976   0.008824  -0.030998  -0.049226
     78       0.036623  -0.075023  -0.084605   0.070969  -0.025534  -0.070408
     79       0.016446  -0.042595  -0.050052   0.019010  -0.035185   0.121730
     80       0.010802  -0.020157  -0.029872  -0.027543  -0.025296   0.011732
     81      -0.023387  -0.006484   0.030048  -0.079631   0.029791   0.220197
     82       0.040295  -0.004851  -0.072422  -0.015873  -0.052590   0.042680
     83      -0.010361  -0.051384  -0.008415  -0.001507  -0.009563   0.086746
     84       0.019875   0.017670   0.037765  -0.013203   0.097283  -0.048449
     85      -0.020674  -0.013311   0.084015  -0.078293   0.066272  -0.082548
     86      -0.042676   0.005921  -0.005137  -0.053453   0.020919  -0.111054
     87       0.022960   0.047521   0.007551   0.000282   0.053502  -0.045946
     88      -0.019325   0.007287   0.064858  -0.070582   0.037861  -0.084724
     89      -0.024550  -0.008251  -0.018388  -0.028527   0.008907  -0.037431
     90       0.026124   0.080867  -0.024716   0.013554   0.007379  -0.044814
     91      -0.019386  -0.011229   0.080199  -0.075166   0.060684  -0.075160
     92      -0.007482  -0.023478  -0.030773  -0.007384  -0.002132   0.065482
     93       0.026246   0.082532  -0.026461   0.013616   0.004626  -0.043280
     94      -0.020423  -0.049566   0.113348  -0.086382   0.110618  -0.064314
     95      -0.006856  -0.024902  -0.031099  -0.011089  -0.002231   0.083724
     96       0.023335   0.052249   0.003866  -0.000123   0.048718  -0.044742
     97      -0.021457  -0.069774   0.132478  -0.094233   0.138601  -0.061528
     98      -0.022577  -0.009215  -0.017434  -0.038351   0.011321   0.004605
     99       0.020069   0.019529   0.036049  -0.013383   0.095212  -0.046346
    100      -0.021633  -0.051787   0.117516  -0.089710   0.116323  -0.070031
    101      -0.040898   0.006135  -0.004371  -0.059621   0.023153  -0.091175
    102       0.023419   0.044750   0.010747  -0.000145   0.056532  -0.050901
    103      -0.018641   0.043776   0.029884  -0.056838  -0.009190  -0.093092
    104      -0.022135  -0.005499  -0.021765  -0.025001   0.003537  -0.078769
    105       0.020001   0.022800   0.030470  -0.012401   0.080742  -0.075012
    106      -0.031344   0.046376   0.017077  -0.062819  -0.019203  -0.120345
    107      -0.046371  -0.017405  -0.027755  -0.044218   0.004800  -0.143898
    108       0.026930   0.066372  -0.015207   0.014878   0.031854  -0.021163
    109      -0.002463   0.071512   0.009228  -0.034091  -0.035676  -0.054177
    110       0.009262   0.017568  -0.018572   0.000759  -0.009359  -0.046068
    111       0.035931   0.066067  -0.013145   0.027733   0.038944  -0.007164
    112      -0.006333   0.067648  -0.010736  -0.017313  -0.024085  -0.032790
    113       0.026005   0.019576  -0.007168   0.015694  -0.002053  -0.034691
    114       0.031282   0.077941  -0.045276   0.037613   0.032686   0.018990
    115      -0.004069   0.086096  -0.041744  -0.005859  -0.037330  -0.000283
    116       0.042867   0.039846  -0.012284   0.022947  -0.022071  -0.010361
    117       0.020872   0.095589  -0.079837   0.037896   0.010905   0.036737
    118       0.008404   0.118380  -0.053541  -0.005143  -0.073874   0.017441
    119       0.048855   0.064254  -0.026836   0.023515  -0.049828   0.004588
    120       0.014721   0.096863  -0.079647   0.027892   0.000024   0.027763
    121       0.017008   0.125930  -0.032211  -0.017329  -0.092558   0.002425
    122       0.036013   0.063311  -0.035057   0.013303  -0.058529  -0.003957
    123       0.017030   0.080574  -0.047708   0.016057   0.011392   0.001098
    124       0.010641   0.100713  -0.001499  -0.032698  -0.072306  -0.032136
    125       0.016107   0.038716  -0.030940   0.001946  -0.036629  -0.027951
    126       0.037106   0.065400  -0.036506   0.042770   0.044352   0.025968
    127      -0.016432   0.063380  -0.057569   0.003655  -0.010756   0.009923
    128       0.049902   0.026977  -0.001954   0.027483  -0.011954  -0.003008
    129       0.045833   0.048143  -0.001490   0.036712   0.050934   0.008241
    130      -0.023125   0.034785  -0.036421   0.000473   0.012746  -0.012016
    131       0.039843   0.002453   0.008870   0.025956   0.010670  -0.020310
    132       0.047212   0.049572   0.016097   0.029885   0.051290  -0.011802
    133      -0.016321   0.038538  -0.006718  -0.010604   0.007306  -0.038285
    134       0.026506  -0.001700   0.007992   0.021050   0.020711  -0.039832
    135       0.053301   0.026277   0.018059   0.028994   0.035399   0.007670
    136      -0.041978  -0.007965  -0.047244   0.004144   0.043255  -0.014661
    137       0.038100  -0.030942   0.019522   0.021902   0.012458  -0.023246
    138       0.015565  -0.016365  -0.027350  -0.005570   0.047857   0.002116
    139      -0.062718  -0.038470  -0.066329  -0.000963   0.067232  -0.017747
    140       0.027121  -0.028018  -0.006888  -0.019177  -0.020974  -0.026938
    141      -0.017448  -0.065520  -0.062487  -0.042062   0.051146  -0.003484
    142      -0.036357  -0.043362  -0.018136   0.035157   0.068834  -0.015750
    143       0.026856   0.014422  -0.026829  -0.026234  -0.025848  -0.024768
    144      -0.003574  -0.080628  -0.041740  -0.055515  -0.001805  -0.010463
    145      -0.014566  -0.056244   0.026373   0.070744   0.075867  -0.014953
    146       0.035614   0.012649  -0.005310   0.005583   0.004567  -0.020854
    147       0.029945  -0.041852  -0.001755  -0.024973  -0.013828  -0.002566
    148       0.010553  -0.022655   0.049770   0.076191   0.041339  -0.011622
    149       0.049046   0.019030   0.023561   0.052400   0.050841  -0.013576
    150       0.066016   0.008109   0.041945   0.019081  -0.000481   0.008967
    151      -0.014565  -0.016857   0.004655   0.042518   0.044900  -0.011760
    152       0.046313  -0.023523   0.034601   0.051891   0.037191  -0.021818
    153       0.016642  -0.036360  -0.018689  -0.019710   0.024435   0.005704
    154       0.037361   0.016329   0.073892   0.074251  -0.002110  -0.001234
    155       0.054207   0.063569   0.020979   0.060170   0.072212   0.006746
    156      -0.010912  -0.044017  -0.053017  -0.023503   0.069246   0.005238
    157       0.023102   0.022082   0.047016   0.052514  -0.015733  -0.008298
    158       0.042478   0.076749  -0.009169   0.026063   0.030622  -0.005238
    159      -0.033149  -0.063105  -0.083707  -0.038172   0.088292   0.000006
    160      -0.007678  -0.004294   0.007393   0.038579   0.020343  -0.014085
    161       0.031807   0.064650  -0.037247  -0.015600  -0.014797  -0.017651
    162       0.086798   0.067159   0.058070   0.062246   0.025084   0.014271
    163      -0.073856  -0.016972  -0.097926  -0.029725   0.051348  -0.019664
    164       0.037945  -0.081838   0.040623   0.025275   0.013862  -0.025952
    165      -0.049624  -0.103031  -0.100034  -0.070614   0.068988  -0.008107
    166      -0.060849  -0.076670  -0.039698   0.031618   0.109472  -0.016587
    167       0.013464   0.008231  -0.056335  -0.074752  -0.073393  -0.031968
    168       0.042678  -0.057219   0.015892  -0.039078  -0.072470  -0.014566
    169       0.031521  -0.035176   0.091832   0.111653   0.044345  -0.013816
    170       0.057736   0.017423   0.045160   0.084377   0.080966  -0.009306
    171       0.030986  -0.025308  -0.000277  -0.013362   0.013996   0.014863
    172       0.069520   0.040571   0.115404   0.086190  -0.031641   0.017824
    173       0.067292   0.082340   0.046974   0.093526   0.122497   0.036213
    174       0.024558  -0.023048  -0.011811  -0.006604   0.031325   0.001470
    175      -0.084728  -0.070001  -0.086138  -0.006227   0.093205  -0.019755
    176       0.024635  -0.061875   0.002398  -0.024703  -0.027170  -0.029447
    177       0.003413  -0.005279  -0.048811  -0.002814   0.072294   0.003151
    178      -0.079285  -0.029427  -0.100440  -0.028257   0.060192  -0.019409
    179       0.021954  -0.027389  -0.019354  -0.039103  -0.037861  -0.028562
    180       0.006443  -0.084687  -0.027852  -0.059374  -0.029839  -0.013440
    181      -0.034785  -0.086228   0.009559   0.068554   0.107101  -0.017691
    182       0.031629  -0.022200  -0.000116  -0.002469  -0.008612  -0.027929
    183      -0.027711  -0.116872  -0.069118  -0.083870  -0.004142  -0.018327
    184       0.002931  -0.061019   0.058764   0.095253   0.075592  -0.014209
    185       0.036249   0.041322  -0.015782   0.002814   0.006420  -0.016185
    186       0.078753   0.003339   0.062284   0.018398  -0.022129   0.010621
    187      -0.035688  -0.046981  -0.016975   0.034837   0.057061  -0.019883
    188       0.042519  -0.057829   0.039888   0.043772   0.021221  -0.027324
    189       0.092360   0.036546   0.075472   0.046011   0.000967   0.016285
    190       0.005806   0.007718   0.027470   0.052535   0.034054  -0.005270
    191       0.053991  -0.020175   0.050401   0.080780   0.060448  -0.021348
    192       0.021629  -0.091601  -0.011983  -0.068628  -0.077707  -0.024090
    193       0.049643  -0.037739   0.124912   0.137821   0.040538  -0.014915
    194       0.058326   0.046787   0.037845   0.084520   0.088426  -0.000876
    195       0.065454  -0.029462   0.046071  -0.015853  -0.083382  -0.008656
    196       0.046650  -0.013147   0.107357   0.116136   0.020764  -0.011430
    197       0.066902   0.019982   0.067319   0.118541   0.114334  -0.003576
    198       0.050479  -0.062744   0.026507  -0.044323  -0.102160  -0.019952
    199       0.013391  -0.065172   0.074742   0.108649   0.075519  -0.017294
    200       0.054165  -0.016425   0.046711   0.073813   0.062417  -0.020374
    201      -0.073204  -0.138601  -0.126746  -0.099011   0.069473  -0.014117
    202      -0.043955  -0.082014  -0.007800   0.056780   0.111214  -0.015885
    203       0.012958   0.034867  -0.068250  -0.079639  -0.075232  -0.028893
    204      -0.039595  -0.105107  -0.086800  -0.074131   0.041756  -0.011161
    205      -0.081621  -0.105765  -0.057568   0.029307   0.145266  -0.017114
    206       0.010072  -0.025961  -0.050840  -0.083590  -0.085686  -0.038044
    207      -0.060788  -0.094323  -0.115477  -0.060847   0.109413  -0.002743
    208      -0.076016  -0.067955  -0.070650   0.005929   0.103768  -0.017156
    209       0.007055   0.010846  -0.072820  -0.098901  -0.096492  -0.034912
    210      -0.020963  -0.043975  -0.058038  -0.022997   0.090856   0.019448
    211       0.040282   0.041832   0.067408   0.046322  -0.050408   0.004666
    212       0.043293   0.093563   0.001465   0.022397   0.030288   0.023240
    213       0.113869   0.097975   0.091534   0.087688   0.015415   0.018891
    214      -0.061440   0.003629  -0.086751  -0.028825   0.034686  -0.018772
    215       0.047240  -0.085061   0.060873   0.056938   0.036446  -0.021664
    216       0.079303   0.080304   0.042231   0.069853   0.045933   0.016127
    217      -0.095964  -0.012804  -0.138531  -0.060574   0.049147  -0.023429
    218       0.031167  -0.089311   0.029827   0.002488  -0.002655  -0.029516
    219       0.091831   0.052753   0.070608   0.053269   0.006509   0.011939
    220      -0.088219  -0.049020  -0.106701  -0.025088   0.076742  -0.020338
    221       0.035713  -0.109527   0.047639   0.019453   0.009183  -0.028347
    222       0.017296   0.106087  -0.105732   0.044677   0.001769   0.058027
    223       0.010864   0.134678  -0.078489   0.004213  -0.087502   0.043916
    224       0.062786   0.081240  -0.031228   0.031628  -0.063207   0.022888
    225       0.006954   0.109117  -0.105257   0.028153  -0.016589   0.041773
    226       0.027258   0.149411  -0.040109  -0.016916  -0.122667   0.018423
    227       0.040361   0.080042  -0.045524   0.013618  -0.080174   0.008696
    228       0.010046   0.077347  -0.049159   0.007200   0.006492  -0.002329
    229       0.015102   0.103604   0.012632  -0.045024  -0.086435  -0.040956
    230       0.004692   0.033451  -0.037734  -0.006675  -0.039152  -0.030321
    231       0.028287   0.106559  -0.048250   0.023352  -0.027277  -0.046210
    232      -0.018939   0.005284   0.066277  -0.070398   0.039935  -0.079858
    233       0.004218  -0.035096  -0.039137   0.010966  -0.012350   0.133566
    234       0.028780   0.107907  -0.051004   0.023428  -0.031278  -0.039825
    235      -0.020516  -0.063460   0.124152  -0.089046   0.127283  -0.058948
    236       0.006183  -0.037587  -0.044330   0.010142  -0.015206   0.160862
    237       0.023540   0.053798   0.002501  -0.000138   0.046773  -0.043496
    238      -0.022208  -0.099660   0.159220  -0.104126   0.177860  -0.052410
    239      -0.021346  -0.009247  -0.017261  -0.042447   0.012040   0.017905
    240       0.017678  -0.004450   0.059867  -0.023557   0.129680  -0.046065
    241      -0.022476  -0.067850   0.132269  -0.095157   0.137963  -0.066672
    242      -0.054143   0.018380   0.006531  -0.080527   0.033466  -0.151677
    243       0.017272  -0.007194   0.062468  -0.023359   0.133110  -0.051903
    244      -0.020861   0.000441   0.072731  -0.074741   0.049069  -0.088644
    245      -0.056981   0.017838   0.004338  -0.068537   0.028368  -0.187353
    246      -0.036112  -0.043469  -0.090005  -0.021103   0.122013   0.006245
    247      -0.018917   0.014043  -0.025691   0.015280   0.007617  -0.016645
    248       0.028647   0.066124  -0.047822  -0.029035  -0.029408  -0.020303
    249      -0.059900  -0.096697  -0.118936  -0.063945   0.098185  -0.008783
    250       0.000454  -0.014788   0.030039   0.053637   0.027471  -0.011916
    251       0.030680   0.092779  -0.055757  -0.026870  -0.028565  -0.017096
                 12         13         14         15         16         17    
      0       0.011089   0.132262  -0.010640   0.042845   0.069441  -0.190088
      1      -0.078012   0.015182  -0.108771  -0.047566  -0.089209   0.131484
      2       0.081408  -0.068687  -0.042190  -0.056604   0.010445  -0.003992
      3      -0.020250   0.096736  -0.050661   0.019037  -0.049506  -0.108364
      4      -0.017140   0.006107  -0.040543  -0.016498   0.029693   0.038533
      5       0.037114   0.009013  -0.082382  -0.065953   0.029128   0.001610
      6      -0.037027   0.019748  -0.036754  -0.001251  -0.066430  -0.005438
      7       0.076862  -0.031150   0.013709   0.022420   0.039338  -0.094769
      8       0.039066   0.019867  -0.084859  -0.063600   0.031469  -0.011686
      9      -0.026107  -0.022667   0.017124  -0.001026   0.045756   0.019435
     10       0.114090  -0.060611   0.001885   0.033212  -0.078510  -0.139107
     11       0.085305  -0.046743  -0.049102  -0.052915   0.013538  -0.032562
     12       0.003551   0.010764   0.057453   0.019591   0.175065  -0.063218
     13       0.053781  -0.048829  -0.066829   0.004791  -0.207014  -0.044893
     14       0.130262  -0.124230  -0.009337  -0.043440  -0.006133  -0.039698
     15       0.023976   0.087147   0.043000   0.041700   0.181613  -0.169727
     16      -0.043643  -0.010152  -0.121153  -0.035814  -0.206206   0.092213
     17       0.129200  -0.135772  -0.006124  -0.045596  -0.007347  -0.026960
     18      -0.037508   0.127789  -0.088049   0.012974  -0.106352  -0.113481
     19      -0.043135   0.036222  -0.044730  -0.022982   0.084140   0.059192
     20      -0.007197   0.069750  -0.121933  -0.078250   0.035763   0.017621
     21      -0.014887   0.090076  -0.043688   0.032133  -0.089716  -0.077088
     22      -0.038437   0.026339  -0.038051  -0.021792   0.084745   0.066977
     23      -0.004296   0.073046  -0.100154  -0.062882   0.064331   0.047504
     24      -0.011414   0.056252  -0.025204   0.035249  -0.045248  -0.055965
     25      -0.034487   0.024429  -0.027426  -0.012595   0.051148   0.043636
     26       0.004869   0.039681  -0.073177  -0.049878   0.068622   0.039776
     27      -0.008364   0.029026  -0.010866   0.038539  -0.005232  -0.037293
     28      -0.009988  -0.020695   0.072149   0.044541   0.038498   0.035905
     29       0.029951   0.024478   0.016245   0.009802   0.002710   0.006967
     30      -0.010596   0.043634  -0.019407   0.034446  -0.025634  -0.046599
     31       0.006792  -0.050380   0.102069   0.069043   0.070519   0.065414
     32       0.040356   0.044935   0.017780   0.026121  -0.029662   0.009300
     33      -0.014634   0.076987  -0.038578   0.030881  -0.073233  -0.069090
     34      -0.020854  -0.008885   0.018724   0.005404   0.123645   0.108861
     35       0.009632   0.087726  -0.073106  -0.041250   0.037816   0.058928
     36      -0.009395   0.050456  -0.026832   0.034637  -0.041073  -0.053907
     37      -0.021215   0.020455  -0.078271  -0.033644  -0.011896   0.015151
     38       0.025224  -0.013240  -0.108655  -0.069259   0.078893   0.043015
     39      -0.004610   0.015012  -0.011222   0.038223   0.007096  -0.033569
     40       0.025343  -0.039851  -0.023525   0.013134  -0.104656  -0.033269
     41       0.074475  -0.091366  -0.046547  -0.020949   0.010936   0.005303
     42       0.000648  -0.015588   0.004180   0.043077   0.047268  -0.015462
     43       0.056275  -0.092665   0.080255   0.078544  -0.128447  -0.048514
     44       0.103075  -0.114808   0.048451   0.045218  -0.061656  -0.032121
     45      -0.002234  -0.006220   0.005158   0.043998   0.040497  -0.018630
     46       0.027381  -0.070679   0.128678   0.092898  -0.041874  -0.010255
     47       0.070908  -0.046637   0.082003   0.060895  -0.051127  -0.027936
     48      -0.009396   0.029828  -0.011388   0.036614  -0.003026  -0.036651
     49       0.034754  -0.098459   0.183501   0.129141   0.058655   0.059239
     50       0.066637   0.028712   0.084401   0.089907  -0.096620  -0.024356
     51      -0.015403   0.088055  -0.046845   0.033503  -0.091606  -0.080810
     52      -0.024116  -0.014718   0.015833   0.035685   0.121343   0.069229
     53       0.005831   0.093983  -0.088459  -0.011694   0.004635   0.004355
     54      -0.003741   0.009759  -0.010428   0.038039   0.013361  -0.030905
     55       0.032186  -0.038377  -0.067480  -0.007270  -0.153731  -0.057926
     56       0.086233  -0.129951  -0.074998  -0.038612   0.020015   0.005901
     57       0.003160  -0.042294   0.017100   0.045075   0.087119   0.002180
     58       0.085447  -0.130326   0.119113   0.109642  -0.192060  -0.083750
     59       0.134861  -0.168122   0.095595   0.078636  -0.106909  -0.059464
     60       0.021132   0.196444  -0.022257   0.059901   0.081406  -0.265431
     61      -0.149867   0.044151  -0.154837  -0.079964  -0.097527   0.227802
     62       0.080568  -0.078325  -0.038776  -0.057407   0.008155   0.007294
     63       0.047443   0.114519   0.075121   0.059053   0.281156  -0.235092
     64      -0.092478  -0.000166  -0.175421  -0.058721  -0.304591   0.168346
     65       0.165299  -0.197460   0.023752  -0.039420  -0.022948  -0.034801
     66       0.010585  -0.022407   0.100569   0.018742   0.269398  -0.042886
     67       0.082756  -0.069600  -0.077270   0.014694  -0.305310  -0.078549
     68       0.165660  -0.174712   0.018552  -0.034259  -0.021028  -0.055292
     69      -0.041085  -0.083100   0.028900  -0.017758   0.036910   0.104426
     70       0.190741  -0.091362   0.045715   0.064784  -0.073420  -0.248097
     71       0.085766  -0.036816  -0.051937  -0.051119   0.014752  -0.042883
     72      -0.060360  -0.009860  -0.065800  -0.019009  -0.158910   0.060403
     73       0.124191  -0.038246   0.064275   0.045383   0.130687  -0.170131
     74       0.005966   0.081080  -0.113218  -0.068736   0.048295  -0.007735
     75      -0.031698   0.119601  -0.078959   0.015796  -0.098348  -0.112076
     76      -0.054650   0.054335  -0.064320  -0.033933   0.084282   0.036436
     77      -0.042000   0.120216  -0.176899  -0.097271  -0.003960  -0.000631
     78      -0.077362   0.184081  -0.143035  -0.007378  -0.134253  -0.131255
     79      -0.053499   0.051733  -0.043888  -0.018851   0.108510   0.088009
     80       0.000083   0.056759  -0.111937  -0.075468   0.033401   0.012664
     81      -0.003660   0.098176  -0.022753   0.046926  -0.100299  -0.060564
     82      -0.043271   0.038108  -0.061565  -0.035011   0.070705   0.045859
     83      -0.005055   0.068032  -0.096978  -0.061804   0.069283   0.049765
     84      -0.007854  -0.019761  -0.001769  -0.004503   0.010680   0.023157
     85      -0.011093   0.024143  -0.020228  -0.031219  -0.003553  -0.007486
     86      -0.201902  -0.006054   0.066641   0.076456  -0.044994   0.009319
     87       0.018393   0.019593   0.017017   0.007901  -0.002660   0.051800
     88      -0.000559   0.047542  -0.007346  -0.022162  -0.013666   0.010951
     89      -0.071946   0.044763   0.060962   0.046198  -0.022857   0.020044
     90       0.030274   0.052389   0.040201   0.014749  -0.018201   0.075502
     91      -0.003479   0.028752  -0.018505  -0.031685  -0.003512  -0.004909
     92      -0.036717   0.028314   0.065545  -0.016208  -0.001566  -0.020914
     93       0.019224   0.046843   0.042130   0.011566  -0.019178   0.071353
     94      -0.015502  -0.012852  -0.042456  -0.050811   0.016334  -0.039872
     95      -0.126384  -0.032615   0.070995  -0.049619   0.000514  -0.070168
     96      -0.007510   0.007011   0.023381  -0.000459  -0.005281   0.041618
     97      -0.026029  -0.036049  -0.055316  -0.060661   0.026544  -0.058759
     98      -0.266483  -0.085328   0.080674  -0.022003  -0.021319  -0.086108
     99      -0.020817  -0.026570   0.001314  -0.007975   0.009750   0.017435
    100      -0.023015  -0.017627  -0.044199  -0.050620   0.016747  -0.042522
    101      -0.306660  -0.073353   0.079712   0.041850  -0.045315  -0.047080
    102       0.032957   0.027886   0.013603   0.013689  -0.001038   0.059048
    103       0.013804   0.084027   0.011009   0.004368  -0.029418   0.042049
    104       0.014954   0.112547   0.054333   0.086438  -0.022245   0.077368
    105       0.060572   0.043740  -0.000509   0.020971   0.005098   0.072603
    106       0.031417   0.118066   0.006074   0.052601  -0.036492   0.076899
    107       0.065603   0.182781   0.035630   0.173137  -0.030258   0.147916
    108       0.018914   0.015575   0.023997   0.010984  -0.001392   0.044661
    109       0.001416   0.059819   0.025238  -0.028281  -0.026257   0.012940
    110       0.017881   0.085393   0.069827   0.015314  -0.015611   0.043571
    111       0.011586  -0.019008  -0.000919   0.015327   0.012417   0.026524
    112      -0.009096   0.017563  -0.012007   0.014776  -0.002845  -0.002196
    113       0.011322   0.046540   0.044809   0.003037  -0.002587   0.021885
    114       0.004440  -0.044153  -0.002106   0.008012   0.023956   0.001316
    115      -0.019467  -0.017530  -0.011527  -0.012864   0.009157  -0.040139
    116       0.000390   0.014262   0.048492  -0.050879   0.001195  -0.017471
    117       0.002657  -0.031841   0.029047  -0.007459   0.020219  -0.009006
    118      -0.020490  -0.007346   0.038829  -0.098610  -0.004135  -0.071636
    119      -0.000456   0.023316   0.087524  -0.109976  -0.008091  -0.040285
    120       0.010213   0.006505   0.059168  -0.015717   0.004183   0.009435
    121      -0.009409   0.038736   0.084043  -0.150425  -0.030152  -0.057604
    122       0.007537   0.064915   0.117124  -0.103590  -0.022530  -0.017233
    123       0.016982   0.027149   0.052891  -0.002979  -0.005739   0.036394
    124       0.001327   0.069839   0.073844  -0.112428  -0.040126  -0.015278
    125       0.016814   0.093551   0.105947  -0.040988  -0.025323   0.024221
    126      -0.001347  -0.074039  -0.027890   0.008019   0.032774  -0.010076
    127      -0.023673  -0.050885  -0.049299   0.030028   0.028730  -0.041537
    128      -0.007073  -0.018329   0.020096  -0.049911   0.010379  -0.029171
    129       0.001160  -0.063225  -0.034281   0.008954   0.023987   0.005900
    130      -0.015757  -0.032480  -0.060878   0.066536   0.025433  -0.009719
    131       0.000193  -0.002425   0.009492  -0.010934   0.009610  -0.000780
    132       0.008181  -0.034953  -0.025688   0.019667   0.014981   0.026807
    133      -0.008567   0.003686  -0.048645   0.070669   0.010565   0.013892
    134       0.010411   0.031902   0.016096   0.029772   0.005486   0.029067
    135      -0.004028  -0.061485  -0.024015  -0.011490   0.014550   0.011220
    136      -0.004513  -0.026578  -0.046745   0.051315   0.022819   0.002299
    137       0.000770   0.000122   0.021948  -0.032871   0.001919   0.009453
    138       0.001747  -0.065849  -0.016634  -0.027014  -0.001242   0.032649
    139       0.006538  -0.019939  -0.031197   0.028105   0.015396   0.009380
    140      -0.014489  -0.022347  -0.000898  -0.006099  -0.004913   0.030304
    141       0.006849  -0.060178   0.005201  -0.061584  -0.025861   0.051138
    142       0.013689   0.007725   0.009859  -0.018023   0.016204  -0.006235
    143      -0.025248  -0.053368  -0.055795   0.063475   0.013442   0.031660
    144      -0.006734  -0.056110   0.033334  -0.071032  -0.026239   0.074805
    145       0.023195   0.038339   0.054734  -0.067987   0.015183  -0.020616
    146      -0.012061  -0.033500  -0.037695   0.033100   0.012977   0.010182
    147      -0.013271  -0.053921   0.020531  -0.046606  -0.010842   0.054487
    148       0.007827   0.026714   0.035350  -0.029588   0.029134  -0.020473
    149       0.005872  -0.008846  -0.023601   0.002130   0.014578  -0.024863
    150      -0.013577  -0.053125  -0.003134  -0.028399   0.003926   0.020317
    151       0.002551   0.003275  -0.005000   0.008775   0.023925  -0.012127
    152       0.011038   0.012328   0.032754  -0.047631   0.009443  -0.006459
    153      -0.002534  -0.048305   0.001432  -0.039894  -0.017869   0.030614
    154      -0.011814   0.014114   0.006538   0.024038   0.037056  -0.017510
    155       0.004455  -0.015303  -0.079024   0.057097   0.012813  -0.055139
    156       0.012271  -0.053120  -0.004557  -0.050397  -0.019476   0.026154
    157      -0.016790  -0.003667  -0.004723   0.047868   0.048555  -0.003346
    158      -0.010221  -0.045274  -0.093008   0.098624   0.034700  -0.027081
    159       0.017722  -0.060063  -0.007901  -0.062766  -0.028417   0.034802
    160      -0.005419  -0.007454  -0.007528   0.026753   0.036219   0.000251
    161      -0.028247  -0.073772  -0.101912   0.115405   0.033284   0.012099
    162      -0.007656  -0.054027  -0.025901  -0.003246   0.028360  -0.013695
    163      -0.004498  -0.045307  -0.069097   0.073326   0.017893   0.020203
    164       0.006996   0.021641   0.066542  -0.086875  -0.012646   0.019885
    165       0.014292  -0.059925   0.012833  -0.086049  -0.046534   0.064729
    166       0.030706   0.021680   0.027318  -0.060564  -0.002175  -0.012695
    167      -0.045066  -0.080349  -0.075839   0.102210   0.010619   0.070482
    168      -0.028525  -0.058056   0.055136  -0.057825  -0.001160   0.091987
    169       0.016511   0.052661   0.084015  -0.080227   0.035277  -0.028630
    170       0.019392   0.011588  -0.005299  -0.028656   0.014447  -0.048476
    171      -0.007304  -0.042607  -0.005229  -0.026241  -0.021246   0.022767
    172      -0.024357   0.026411  -0.009418   0.056272   0.027780  -0.032218
    173       0.016448   0.010452  -0.102355   0.061743  -0.010602  -0.099963
    174      -0.000959  -0.057648   0.001809  -0.049074  -0.007633   0.033229
    175       0.018347  -0.011148  -0.015486   0.003785   0.006142   0.013191
    176      -0.009841  -0.003018   0.039499  -0.058637  -0.021802   0.034014
    177       0.005805  -0.077468  -0.043708   0.005315   0.008519   0.030838
    178      -0.001482  -0.043634  -0.065345   0.068831   0.017269   0.022420
    179      -0.021901  -0.032683  -0.010457   0.004872  -0.008585   0.039861
    180      -0.014099  -0.053981   0.047184  -0.074197  -0.024420   0.084887
    181       0.037207   0.049746   0.074503  -0.105803   0.002205  -0.020236
    182      -0.009998  -0.019288   0.002364  -0.007770   0.003269   0.025950
    183      -0.004296  -0.056423   0.051863  -0.096036  -0.039962   0.096945
    184       0.027467   0.057814   0.082774  -0.095685   0.016655  -0.029839
    185      -0.017504  -0.050624  -0.075185   0.074591   0.020835   0.003477
    186      -0.019702  -0.048706   0.007457  -0.036375   0.000251   0.023187
    187       0.011928   0.012321   0.020550  -0.013917   0.020753   0.001235
    188       0.012100   0.026471   0.070160  -0.078999   0.001756   0.009682
    189      -0.015479  -0.051135  -0.012861  -0.022768   0.011339   0.000251
    190      -0.004702  -0.001894  -0.021590   0.023334   0.027484  -0.023860
    191       0.021629   0.025997   0.047620  -0.065153   0.016214  -0.019519
    192      -0.026354  -0.063473   0.072427  -0.081128  -0.015054   0.119413
    193       0.019600   0.069058   0.114869  -0.108582   0.043662  -0.034828
    194       0.014948   0.001332  -0.046149   0.014725   0.018039  -0.064598
    195      -0.034669  -0.053840   0.048092  -0.038898   0.013843   0.076383
    196       0.005395   0.047523   0.072206  -0.052406   0.047703  -0.029696
    197       0.033262   0.031218   0.008456  -0.056700   0.014481  -0.075655
    198      -0.036575  -0.059291   0.071719  -0.061658   0.004826   0.108930
    199       0.031813   0.061465   0.103773  -0.121181   0.019700  -0.027739
    200       0.020179   0.017159   0.036586  -0.069224   0.010187  -0.021959
    201       0.016281  -0.060218   0.025120  -0.107040  -0.064049   0.085010
    202       0.035728   0.041651   0.056244  -0.090915  -0.000534  -0.023626
    203      -0.050751  -0.097913  -0.109101   0.142069   0.019919   0.067726
    204       0.005982  -0.060267   0.021973  -0.083434  -0.043679   0.076749
    205       0.045921   0.034421   0.043836  -0.099779  -0.018680  -0.018521
    206      -0.044340  -0.067629  -0.041885   0.065981  -0.001483   0.086306
    207       0.026335  -0.059530  -0.002702  -0.086610  -0.047882   0.043918
    208       0.023894  -0.000232  -0.004208  -0.025091  -0.002160  -0.000787
    209      -0.055856  -0.097293  -0.092727   0.129565   0.011274   0.089245
    210       0.020016  -0.045215  -0.009623  -0.045942  -0.030181   0.013935
    211      -0.027282  -0.008027  -0.011388   0.085098   0.052472  -0.003226
    212      -0.008637  -0.036873  -0.108170   0.137164   0.023868  -0.046043
    213      -0.010880  -0.047449  -0.026404   0.002260   0.038549  -0.032302
    214      -0.011743  -0.049464  -0.080409   0.091340   0.022533   0.017143
    215       0.018121   0.039073   0.090069  -0.118109  -0.009037   0.001767
    216      -0.001387  -0.057255  -0.035808   0.004717   0.034557  -0.023339
    217      -0.009131  -0.066071  -0.098422   0.106801   0.016457   0.034890
    218      -0.000171   0.012531   0.057517  -0.074077  -0.018028   0.035272
    219      -0.013224  -0.051430  -0.016963  -0.010406   0.021970  -0.003080
    220       0.007376  -0.034657  -0.045924   0.039379   0.011051   0.022013
    221       0.007586   0.028924   0.085279  -0.109041  -0.021510   0.030141
    222      -0.004603  -0.050446   0.030960  -0.014794   0.028302  -0.030571
    223      -0.029280  -0.033500   0.043985  -0.126567   0.004353  -0.104800
    224      -0.006137  -0.000159   0.096018  -0.162614  -0.004955  -0.074444
    225       0.010513   0.019230   0.086668  -0.032399  -0.000142   0.001861
    226      -0.009929   0.048709   0.125093  -0.219452  -0.042192  -0.080355
    227       0.007328   0.073745   0.147768  -0.148414  -0.030663  -0.032438
    228       0.022533   0.051902   0.070843  -0.007171  -0.015446   0.048556
    229       0.009072   0.100924   0.104344  -0.151843  -0.058292  -0.007858
    230       0.022516   0.119136   0.121978  -0.034280  -0.033351   0.039322
    231       0.047159   0.082580   0.058100   0.023277  -0.030206   0.098457
    232       0.000791   0.045251  -0.007426  -0.024278  -0.012001   0.009275
    233       0.057054   0.061290   0.063753  -0.037108   0.014522  -0.011910
    234       0.030292   0.074088   0.058316   0.017744  -0.030126   0.091135
    235      -0.017582  -0.027400  -0.050206  -0.057681   0.023189  -0.051955
    236      -0.090916  -0.041651   0.072243  -0.094137   0.017998  -0.094714
    237      -0.017278   0.002030   0.025478  -0.003147  -0.006007   0.037513
    238      -0.036765  -0.068232  -0.073804  -0.075820   0.042182  -0.085875
    239      -0.346272  -0.136686   0.089666  -0.048752  -0.020724  -0.128753
    240      -0.041026  -0.058518  -0.014025  -0.016842   0.020793  -0.006085
    241      -0.030216  -0.035946  -0.054500  -0.057517   0.024825  -0.057020
    242      -0.417958  -0.115917   0.088330   0.064868  -0.063934  -0.059116
    243      -0.018647  -0.045707  -0.018662  -0.011304   0.022076   0.004715
    244      -0.008624   0.038158  -0.012062  -0.022865  -0.011123   0.005222
    245      -0.229317   0.005099   0.063678   0.126371  -0.062652   0.042813
    246       0.027157  -0.058941  -0.024613  -0.054225  -0.021999   0.010020
    247      -0.015228  -0.036290  -0.041134   0.063235   0.042538   0.010826
    248      -0.034660  -0.084920  -0.109453   0.125957   0.033824   0.022757
    249       0.021127  -0.067348  -0.002651  -0.083423  -0.042092   0.053519
    250       0.000442   0.011424   0.013437   0.005383   0.032070  -0.006427
    251      -0.037899  -0.097706  -0.133965   0.153879   0.044249   0.014126
                 18         19         20         21         22         23    
      0      -0.023089  -0.046147  -0.051736   0.033022   0.024719   0.012679
      1       0.058292   0.042989  -0.046182   0.025044  -0.002866   0.058851
      2      -0.021025  -0.024336  -0.023103   0.005277  -0.032421   0.083037
      3       0.018883  -0.035154  -0.060096   0.031100   0.029463  -0.002372
      4       0.011291   0.042646  -0.013418   0.012505   0.003642   0.029411
      5      -0.020514  -0.044841  -0.061024   0.027366  -0.054258   0.163183
      6       0.041723   0.008942  -0.034205   0.008598   0.033657  -0.050315
      7      -0.019233   0.030375   0.018508   0.000591   0.041342  -0.060147
      8      -0.023613  -0.051263  -0.065161   0.031045  -0.055590   0.172685
      9       0.018258   0.041870   0.001261  -0.015270   0.018635  -0.050402
     10      -0.001016   0.017013   0.019625   0.002682   0.083759  -0.150277
     11      -0.026417  -0.036371  -0.033261   0.012182  -0.029592   0.089593
     12      -0.029647   0.030527   0.011949  -0.015088   0.004938  -0.010729
     13       0.051012   0.016255  -0.015510   0.016510   0.083159  -0.138775
     14      -0.026541  -0.015604   0.004410  -0.010601  -0.004932   0.001878
     15      -0.049268  -0.013653  -0.014460   0.010343   0.013411   0.009880
     16       0.079092   0.029292  -0.048248   0.026508   0.033819  -0.021954
     17      -0.024141  -0.009358   0.009129  -0.014286  -0.005001  -0.003578
     18       0.028087  -0.056063  -0.077053   0.034868   0.006501   0.066267
     19       0.007714   0.048820  -0.028058   0.028071   0.014423   0.004928
     20      -0.013566  -0.054161  -0.094742   0.048080  -0.056326   0.185653
     21      -0.005928  -0.023109   0.076530  -0.020131   0.010888   0.014394
     22       0.001942   0.052403   0.000229   0.011825   0.001317   0.021493
     23      -0.038583  -0.018873   0.018147   0.038639   0.031537  -0.040143
     24       0.010869   0.010653   0.044004  -0.013003   0.008915   0.017603
     25       0.010712   0.032827  -0.049499   0.037954   0.032433  -0.044256
     26      -0.013640  -0.006147  -0.066359   0.076805   0.070183  -0.123197
     27       0.024612   0.041738   0.021787  -0.007531   0.010453   0.014323
     28       0.036645   0.030368  -0.144147   0.081861   0.048020  -0.033185
     29      -0.006750  -0.046832  -0.124283   0.111425   0.084385  -0.105012
     30       0.018019   0.023457   0.027523  -0.007645   0.009429   0.014143
     31       0.011616   0.075987  -0.009422   0.004935  -0.005788   0.044805
     32      -0.061397  -0.053642   0.066381   0.017461   0.023907  -0.022290
     33       0.000285  -0.014055   0.056995  -0.014477   0.008270   0.016149
     34      -0.013784   0.092701   0.109574  -0.025649   0.017244  -0.036672
     35      -0.083563  -0.024129   0.192530  -0.015316   0.051906  -0.109237
     36       0.009374   0.016894   0.056595  -0.020314   0.005696   0.019573
     37      -0.030031   0.011851   0.098359  -0.048847  -0.019871  -0.005015
     38      -0.032273   0.037930   0.057590  -0.005983   0.023533  -0.101189
     39       0.028053   0.060269   0.028674  -0.014797   0.007981   0.013550
     40      -0.049824  -0.013576   0.165565  -0.092560  -0.064306   0.072349
     41      -0.043306   0.035177   0.113931  -0.048492  -0.019705  -0.028690
     42       0.041799   0.095686   0.010099  -0.010220   0.008941   0.012550
     43      -0.026294  -0.018551   0.070152  -0.035725  -0.047958   0.103858
     44      -0.034680  -0.010151   0.036473   0.006651  -0.004386   0.009358
     45       0.042401   0.086008  -0.004131   0.000074   0.014916   0.008961
     46       0.034103  -0.002281  -0.179974   0.116177   0.046574   0.015457
     47       0.000281  -0.055703  -0.174992   0.150491   0.084924  -0.060103
     48       0.027258   0.040289   0.014279  -0.005204   0.011428   0.013737
     49       0.010726   0.091375  -0.014360  -0.014320  -0.052256   0.148605
     50      -0.082480  -0.074493   0.094688  -0.009984  -0.026767   0.092263
     51      -0.003335  -0.007517   0.067313  -0.018332   0.009740   0.018724
     52      -0.011009   0.098648   0.022783  -0.024620  -0.052332   0.028505
     53      -0.093515  -0.008858   0.114898  -0.020222  -0.027391  -0.038861
     54       0.029812   0.066519   0.028511  -0.016241   0.007086   0.013283
     55      -0.079970  -0.031448   0.279142  -0.165217  -0.104710   0.089602
     56      -0.052830   0.068461   0.198996  -0.115500  -0.057847  -0.017994
     57       0.057159   0.127418  -0.018543  -0.001827   0.012905   0.003369
     58      -0.034164  -0.039327   0.093682  -0.053939  -0.068299   0.138835
     59      -0.035015  -0.015039   0.046717  -0.008172  -0.023631   0.041116
     60      -0.034538  -0.079291  -0.075700   0.049464   0.023036   0.045494
     61       0.077724   0.051620  -0.072903   0.037498  -0.029812   0.130636
     62      -0.018909  -0.018920  -0.018156   0.002805  -0.032207   0.075441
     63      -0.085279  -0.023153  -0.006777   0.010597   0.004403   0.035876
     64       0.118536   0.028821  -0.074653   0.037826   0.029305  -0.003220
     65      -0.024439   0.007385   0.037096  -0.032278   0.017403  -0.076492
     66      -0.050377   0.056660   0.040731  -0.034683  -0.012182   0.002671
     67       0.067846   0.004704  -0.015752   0.019435   0.118487  -0.215775
     68      -0.028059  -0.003919   0.029779  -0.025108   0.015268  -0.063568
     69       0.035569   0.076627   0.021771  -0.035106   0.013894  -0.073159
     70      -0.026561   0.006105   0.047410  -0.005702   0.118564  -0.233281
     71      -0.028444  -0.041411  -0.037070   0.015420  -0.029738   0.095116
     72       0.076506   0.019917  -0.040245   0.006245   0.041465  -0.074113
     73      -0.056376   0.029563   0.041420  -0.008012   0.046495  -0.079521
     74      -0.025559  -0.068658  -0.090555   0.048450  -0.076853   0.243065
     75       0.023746  -0.050594  -0.061904   0.030857   0.014267   0.042985
     76       0.032805   0.028450  -0.137385   0.062131   0.001355   0.063518
     77       0.018885  -0.091483  -0.219661   0.082797  -0.103283   0.332786
     78       0.062815  -0.093548  -0.216140   0.075331  -0.039862   0.214900
     79      -0.009367   0.071360   0.041503   0.026273   0.061593  -0.115065
     80      -0.014059  -0.053831  -0.091252   0.040710  -0.060861   0.190524
     81      -0.044670  -0.022263   0.231807  -0.071955   0.017558  -0.022770
     82       0.008260   0.028480  -0.046060   0.011231  -0.054494   0.165050
     83      -0.032604  -0.013570  -0.000927   0.049127   0.044188  -0.068511
     84       0.078291  -0.004182   0.039765   0.003684   0.061252   0.040924
     85       0.014810   0.006225   0.007813  -0.003317  -0.004723   0.003492
     86      -0.054460   0.038787   0.109681   0.163987  -0.016524   0.040751
     87       0.015706   0.000557   0.004609  -0.028444   0.080932   0.032373
     88      -0.031808   0.011524  -0.009821  -0.017529   0.015472   0.002486
     89       0.048932  -0.001707   0.009853   0.002599  -0.093040  -0.013143
     90      -0.053893   0.008497  -0.026571  -0.060508   0.124078   0.034630
     91       0.010473   0.004154  -0.003604  -0.017256  -0.007979  -0.003572
     92       0.107871  -0.040908  -0.105292  -0.185669  -0.125727  -0.073059
     93      -0.067046   0.008917  -0.033437  -0.072404   0.136871   0.031190
     94       0.100988  -0.009829   0.018152  -0.007812  -0.055611  -0.009777
     95       0.052762  -0.045312  -0.152206  -0.267994  -0.067609  -0.108286
     96      -0.005710   0.003176  -0.002673  -0.045171   0.114352   0.034292
     97       0.147025  -0.015690   0.034195   0.002205  -0.076116  -0.010012
     98      -0.060908  -0.003676  -0.061510  -0.130084   0.034647  -0.061764
     99       0.067457  -0.003419   0.034931  -0.004347   0.073506   0.039057
    100       0.105362  -0.007894   0.029092   0.005234  -0.052930  -0.003984
    101      -0.112379   0.041089   0.082942   0.108626   0.058824   0.024993
    102       0.020295  -0.000144   0.004201  -0.027132   0.068480   0.023047
    103      -0.107255   0.017857  -0.033024  -0.027559   0.022825  -0.010146
    104       0.054193   0.000731   0.009106   0.001289  -0.107539  -0.043765
    105       0.052482  -0.000567   0.014817  -0.021220   0.061119   0.010015
    106      -0.139854   0.017790  -0.036986  -0.001124  -0.049515  -0.063233
    107       0.023270   0.001096   0.010927   0.051205  -0.235650  -0.143421
    108       0.010130  -0.004928  -0.004638  -0.028819   0.040012   0.014680
    109      -0.108869   0.016117  -0.038800  -0.045813   0.059662   0.016459
    110       0.070085   0.009484   0.009794  -0.040587   0.022076   0.019472
    111       0.010562  -0.013976   0.005506  -0.001508   0.030075  -0.000940
    112      -0.071758  -0.009598  -0.021058  -0.011093   0.006180  -0.010555
    113       0.057463   0.006386   0.021545  -0.013135   0.047865   0.014336
    114       0.075957  -0.021002   0.036665   0.043903  -0.028897  -0.018006
    115      -0.008503  -0.014390   0.017242   0.051363  -0.055874  -0.030142
    116       0.063692   0.010786   0.045352   0.043300   0.017380  -0.002626
    117       0.137739  -0.021128   0.055515   0.063241  -0.104900  -0.026445
    118       0.016220   0.008301   0.040744   0.085072  -0.080877  -0.020830
    119       0.093334   0.025947   0.065298   0.069817  -0.013184   0.002490
    120       0.125571  -0.011675   0.032557   0.016004  -0.092181  -0.008225
    121      -0.033649   0.034893   0.009826   0.026493  -0.014274   0.015873
    122       0.096573   0.031095   0.043235   0.018788  -0.013078   0.019942
    123       0.058356  -0.005824  -0.001331  -0.032139  -0.022765   0.006865
    124      -0.096250   0.036799  -0.032116  -0.041446   0.058070   0.033235
    125       0.085555   0.022246   0.013879  -0.039407   0.010302   0.028261
    126       0.058464  -0.026227   0.035703   0.060115  -0.031465  -0.032120
    127       0.031064  -0.033477   0.026454   0.061844  -0.076817  -0.042108
    128       0.040512   0.002888   0.042163   0.060187   0.009381  -0.020146
    129      -0.016974  -0.022281   0.002825   0.026549   0.003694  -0.028531
    130      -0.005246  -0.035609  -0.004555   0.006548  -0.032080  -0.024778
    131       0.024586  -0.000943   0.019110   0.012949   0.042329  -0.005153
    132      -0.048534  -0.017003  -0.015365  -0.009457   0.044522  -0.011821
    133      -0.069495  -0.026784  -0.033194  -0.034462   0.012790  -0.011819
    134       0.034156  -0.001122   0.007371  -0.029433   0.068069   0.013606
    135      -0.063893  -0.032602  -0.016008   0.020287  -0.034421  -0.036998
    136       0.026796  -0.019508  -0.003327  -0.018262   0.014141   0.008280
    137       0.000720  -0.003248   0.004461  -0.004918   0.041716   0.004590
    138      -0.033311  -0.001481  -0.016952   0.005727  -0.008602  -0.012060
    139       0.051714   0.009022   0.001095  -0.027923   0.054683   0.029713
    140      -0.003219  -0.021991  -0.006210  -0.012881   0.011508   0.005176
    141      -0.030001   0.036283  -0.024281   0.004971  -0.030887  -0.006065
    142       0.021060  -0.002576   0.006900  -0.010153   0.041188   0.012974
    143       0.024771  -0.042511  -0.004855  -0.028507   0.043739   0.015781
    144      -0.036190  -0.041351  -0.016212   0.004240  -0.049093  -0.005836
    145      -0.005779  -0.006959   0.011938   0.005746   0.028369  -0.001487
    146       0.009170  -0.007585  -0.005427  -0.016982   0.041848   0.005773
    147      -0.057496  -0.068046  -0.017611   0.006617  -0.069466  -0.016845
    148      -0.016041  -0.064645   0.011812   0.000400   0.010013  -0.005172
    149      -0.011820   0.048707  -0.008407  -0.002885   0.040240  -0.008012
    150      -0.100160  -0.060509  -0.029698   0.013862  -0.098362  -0.038659
    151      -0.000720  -0.032925  -0.000356  -0.011496   0.002103   0.002565
    152       0.005843   0.008050   0.014023   0.004034   0.072367  -0.000202
    153      -0.056610   0.011762  -0.028041   0.005391  -0.078085  -0.014338
    154      -0.027417  -0.107829   0.002554  -0.014918  -0.042435   0.005271
    155      -0.029105   0.123213  -0.035706  -0.017481  -0.025412   0.000334
    156      -0.041627   0.054415  -0.022726   0.011696  -0.037857  -0.017741
    157       0.003296  -0.156667   0.024145  -0.013716   0.018821   0.003281
    158       0.013870   0.013761  -0.000548  -0.016345   0.060053  -0.004086
    159      -0.023330   0.092713  -0.026560   0.009734  -0.015890  -0.009669
    160       0.022939  -0.090957   0.017655  -0.014404   0.044244   0.011237
    161       0.043078  -0.041443   0.002517  -0.027101   0.080241   0.010611
    162      -0.096322  -0.057956  -0.012296   0.048828  -0.077576  -0.079536
    163       0.071176   0.003095   0.000218  -0.032843   0.057173   0.035435
    164      -0.021320  -0.001707  -0.006225  -0.024672   0.038400   0.026451
    165      -0.022203   0.093253  -0.035683   0.000855  -0.041820   0.003736
    166       0.017994   0.080876  -0.002701  -0.003374   0.034932   0.012592
    167       0.047168  -0.101102  -0.006803  -0.051228   0.037940   0.037066
    168      -0.048643  -0.193526   0.004970   0.008317  -0.051737  -0.015806
    169      -0.029335  -0.100188   0.030200   0.019080   0.036884  -0.020445
    170      -0.025727   0.083533  -0.006193   0.009542   0.050869  -0.019442
    171      -0.069956   0.028103  -0.040968  -0.002952  -0.126889  -0.004819
    172      -0.052396  -0.078786  -0.023680  -0.033630  -0.142942   0.026920
    173      -0.079854   0.267969  -0.086138  -0.032821  -0.166071   0.018312
    174      -0.058341  -0.012551  -0.019832   0.016021  -0.042384  -0.025141
    175       0.071024   0.045810   0.003326  -0.032865   0.079878   0.043853
    176      -0.027676  -0.011626  -0.008951  -0.000490  -0.021939  -0.004621
    177       0.002306   0.015042  -0.012723  -0.008436   0.039991   0.006005
    178       0.074158   0.006793  -0.002871  -0.041905   0.064303   0.041127
    179      -0.005955  -0.031322  -0.010972  -0.015090  -0.005832   0.003895
    180      -0.040330  -0.084928  -0.011040   0.004905  -0.057460  -0.007394
    181      -0.000983   0.041429   0.011137   0.010847   0.040806   0.000912
    182       0.007481  -0.028235   0.001823  -0.011126   0.040980   0.005755
    183      -0.022301  -0.035869  -0.013623   0.002969  -0.038278   0.002657
    184      -0.022700  -0.018791   0.016280   0.015493   0.018733  -0.010953
    185       0.014904  -0.000642  -0.011045  -0.024822   0.043150   0.008535
    186      -0.124209  -0.081270  -0.037210   0.010980  -0.135743  -0.040245
    187       0.040537  -0.029964   0.018716  -0.009736   0.056546   0.016356
    188       0.014368  -0.015467   0.022587   0.002147   0.076386   0.010697
    189      -0.135054  -0.062864  -0.039007   0.018813  -0.126837  -0.053775
    190      -0.036225  -0.040007  -0.014358  -0.011239  -0.041206  -0.009940
    191       0.012785   0.016499   0.024676   0.012256   0.104869  -0.003026
    192      -0.028108  -0.207471   0.012284   0.008024  -0.028345  -0.008879
    193      -0.040980  -0.135882   0.043405   0.031536   0.053047  -0.032535
    194      -0.031574   0.125686  -0.023476  -0.001137   0.018533  -0.014363
    195      -0.065155  -0.214134   0.004401   0.009028  -0.069120  -0.021886
    196      -0.035859  -0.136500   0.029919   0.014420   0.019276  -0.020220
    197      -0.042504   0.126287  -0.006432   0.021880   0.058524  -0.032111
    198      -0.045198  -0.257913   0.016607   0.009328  -0.043969  -0.015858
    199      -0.021865  -0.056673   0.032517   0.027088   0.063285  -0.022601
    200      -0.014099   0.022748   0.013483   0.017858   0.085222  -0.021310
    201      -0.015649   0.116564  -0.043806  -0.006225  -0.054484   0.015745
    202      -0.000105   0.069220   0.003077   0.008858   0.027458   0.000853
    203       0.059234  -0.105098  -0.006935  -0.057754   0.052439   0.040142
    204      -0.024280   0.042229  -0.031075  -0.003055  -0.048428   0.006199
    205       0.014515   0.156128  -0.011280   0.003586   0.028703   0.011703
    206       0.039668  -0.115645  -0.007348  -0.051087   0.019260   0.040630
    207      -0.019928   0.165303  -0.041322   0.007596  -0.029635  -0.001574
    208       0.037193   0.084837  -0.007616  -0.016689   0.043515   0.024884
    209       0.060776  -0.131510  -0.007968  -0.064545   0.038838   0.048928
    210      -0.042401   0.093010  -0.023759   0.008434  -0.046536  -0.008500
    211      -0.002685  -0.175402   0.020857  -0.023718  -0.018956   0.016154
    212       0.010397   0.056485  -0.005673  -0.029662   0.018816   0.019379
    213      -0.127092  -0.080091  -0.011299   0.070871  -0.115497  -0.115584
    214       0.053440  -0.017401  -0.003045  -0.025462   0.028423   0.017153
    215      -0.023793   0.012660   0.002209  -0.011142   0.049398   0.017920
    216      -0.068281  -0.036207  -0.000356   0.059029  -0.046938  -0.080671
    217       0.103968   0.012725   0.001421  -0.043711   0.081210   0.052861
    218      -0.024023  -0.012378  -0.014497  -0.038379   0.029328   0.036946
    219      -0.120695  -0.076876  -0.023768   0.037419  -0.103121  -0.076153
    220       0.091529   0.032440   0.004783  -0.042199   0.095854   0.060150
    221      -0.033433  -0.004840  -0.014236  -0.039085   0.033752   0.040917
    222       0.189416  -0.028271   0.082114   0.107574  -0.174501  -0.046525
    223       0.070079   0.005578   0.075880   0.145241  -0.149530  -0.040789
    224       0.112325   0.034979   0.093316   0.120329  -0.028831  -0.002302
    225       0.171383  -0.009326   0.042350   0.019686  -0.139295  -0.007239
    226      -0.022240   0.052451   0.018528   0.038488  -0.030601   0.023888
    227       0.113773   0.042096   0.050654   0.026732  -0.033339   0.024965
    228       0.056095  -0.001746  -0.019911  -0.066674  -0.022462   0.012292
    229      -0.128911   0.053742  -0.054520  -0.077868   0.092156   0.051550
    230       0.093647   0.022859  -0.004467  -0.075833  -0.000609   0.030452
    231      -0.103091   0.016677  -0.041461  -0.069172   0.153207   0.039560
    232      -0.026522   0.010881  -0.009807  -0.017212   0.015268   0.001669
    233       0.180317  -0.064691  -0.152264  -0.263002  -0.181281  -0.105227
    234      -0.125442   0.013814  -0.063883  -0.104404   0.164687   0.024826
    235       0.133364  -0.015179   0.024285  -0.005921  -0.071100  -0.012065
    236       0.089274  -0.076642  -0.250428  -0.426449  -0.087509  -0.170137
    237      -0.015704   0.003655  -0.007901  -0.053880   0.124100   0.031004
    238       0.214892  -0.026171   0.050114   0.008223  -0.109322  -0.014921
    239      -0.110748  -0.004095  -0.095283  -0.195127   0.096094  -0.089536
    240       0.116044  -0.008262   0.060160   0.019751   0.049373   0.039901
    241       0.141230  -0.012848   0.040930   0.013921  -0.072638  -0.005917
    242      -0.200600   0.076574   0.167249   0.239014   0.137741   0.071454
    243       0.136264  -0.008866   0.069800   0.033431   0.035307   0.046749
    244      -0.019058   0.011996   0.002917  -0.001416   0.010696   0.006188
    245      -0.099862   0.071148   0.207937   0.327522   0.002691   0.092956
    246      -0.021527   0.135152  -0.025572   0.017230  -0.001439  -0.018536
    247       0.053988  -0.104407   0.022543  -0.018268   0.077641   0.017302
    248       0.054149  -0.058214   0.004131  -0.030019   0.087593   0.015025
    249      -0.005391   0.125428  -0.033204   0.005182  -0.004907   0.002322
    250       0.001543  -0.084885   0.014507  -0.012725   0.022203   0.007345
    251       0.066563  -0.062300   0.009538  -0.027769   0.107288   0.011665
                 24         25         26         27         28         29    
      0      -0.018570   0.134080   0.010202   0.004507   0.008147  -0.099579
      1       0.045679   0.004330   0.003450  -0.007056   0.001338  -0.081484
      2       0.028765  -0.050033   0.001746   0.001546  -0.002704   0.031409
      3      -0.012514   0.144799   0.008749   0.001893   0.006314  -0.078402
      4       0.021482  -0.025243  -0.000471  -0.003952   0.001044  -0.056396
      5       0.058159  -0.029782   0.009791   0.001616   0.000539  -0.027931
      6      -0.017871   0.115066   0.004068   0.000350   0.003160  -0.063472
      7      -0.025585  -0.003640  -0.005565  -0.001508   0.001657  -0.036013
      8       0.060124  -0.027066   0.010591   0.001833   0.000901  -0.027683
      9      -0.017260   0.021351  -0.003068   0.000355   0.000573  -0.023204
     10      -0.062407   0.080585  -0.006354  -0.000858   0.001637  -0.028066
     11       0.026950  -0.029948   0.004019   0.002621  -0.001613   0.018728
     12      -0.014915  -0.028055  -0.005215   0.001480   0.002086  -0.020825
     13      -0.044938   0.141797   0.000394  -0.002290   0.001780  -0.063138
     14      -0.005851  -0.042764  -0.003337   0.003179  -0.004692   0.073710
     15      -0.019653   0.042461   0.001515   0.003383   0.005744  -0.061679
     16       0.013810   0.086662   0.005171  -0.005292   0.001523  -0.080224
     17      -0.006141  -0.051725  -0.004482   0.002785  -0.005137   0.079343
     18       0.015824   0.097601   0.004692  -0.000979   0.005056   0.000789
     19       0.002838   0.025861   0.001098  -0.002534   0.001165  -0.080772
     20       0.058490   0.006948   0.008885   0.000485   0.001523  -0.034422
     21       0.022794  -0.117806  -0.003518   0.000102   0.002816   0.052810
     22       0.016469  -0.029719  -0.000622  -0.002929   0.000621  -0.051606
     23      -0.031007  -0.017821   0.001584   0.006957  -0.002053  -0.032443
     24       0.025238  -0.093639  -0.003212  -0.001805   0.000868   0.078514
     25      -0.020894  -0.010556  -0.003686   0.000789  -0.008946   0.134685
     26      -0.078075   0.053408  -0.000526   0.009625  -0.012335   0.129744
     27       0.024379  -0.054028  -0.001971  -0.003523   0.001350   0.055931
     28      -0.009190  -0.058577  -0.003451  -0.001947  -0.003362   0.105023
     29      -0.062496  -0.040662  -0.001014   0.008628  -0.005459   0.108880
     30       0.022373  -0.074659  -0.003134  -0.002392  -0.000500   0.071233
     31       0.032017   0.059732   0.006175  -0.005370   0.007724   0.001324
     32      -0.022701   0.038837   0.008091   0.008240   0.004860  -0.009692
     33       0.020132  -0.104153  -0.003006   0.000806   0.000698   0.064301
     34       0.018432  -0.112439  -0.005206  -0.006475   0.008160  -0.121009
     35      -0.032969  -0.144420  -0.004227   0.005057   0.007505  -0.154059
     36       0.026888  -0.081005  -0.002631  -0.002123   0.001535   0.073693
     37      -0.003018   0.005673  -0.005341   0.000645  -0.013264   0.268386
     38      -0.066895   0.187850   0.000988   0.005487  -0.010760   0.129027
     39       0.026449  -0.017414  -0.001231  -0.005657   0.005394  -0.003552
     40       0.040990  -0.083498  -0.004632  -0.001855  -0.001494   0.112985
     41      -0.024226   0.137841   0.002569   0.001130   0.003437  -0.074476
     42       0.027644   0.030270   0.000233  -0.008188   0.008271  -0.063871
     43       0.062818  -0.187857  -0.002549  -0.004176   0.007274  -0.077002
     44      -0.000730  -0.028208   0.003254   0.001331   0.010186  -0.219725
     45       0.024939   0.009440  -0.000298  -0.007195   0.006345  -0.035223
     46       0.011150  -0.198982  -0.000251   0.001031  -0.009088   0.023681
     47      -0.043763  -0.145863   0.003163   0.010118  -0.009345  -0.021314
     48       0.024537  -0.063319  -0.003051  -0.003699  -0.000051   0.084771
     49       0.061770   0.284711   0.024642  -0.003948   0.007490   0.073022
     50       0.006527   0.252499   0.028889   0.012792   0.005249   0.038038
     51       0.027376  -0.118908  -0.003823  -0.001069   0.004245   0.064945
     52      -0.046023  -0.000536   0.015545   0.030542  -0.008361  -0.061758
     53      -0.095023  -0.044347   0.015712   0.040625  -0.011764  -0.095730
     54       0.026634  -0.007491  -0.001103  -0.006177   0.006028  -0.013580
     55       0.048928  -0.081968  -0.008185  -0.001923   0.001851   0.137313
     56      -0.017094   0.214630   0.000562  -0.002928   0.010830  -0.131893
     57       0.023557   0.076238   0.001375  -0.009986   0.009527  -0.111288
     58       0.084989  -0.273166  -0.004943  -0.006372   0.017514  -0.206599
     59       0.020238  -0.092383   0.001392  -0.001885   0.021524  -0.380065
     60      -0.015908   0.177666   0.015373   0.007971   0.010692  -0.143549
     61       0.084481  -0.010818   0.009233  -0.010475   0.002261  -0.119936
     62       0.027475  -0.056437   0.000791   0.000797  -0.003064   0.038847
     63      -0.020922   0.014516   0.000209   0.005084   0.007040  -0.063052
     64       0.033084   0.119792   0.010163  -0.007572   0.001513  -0.099781
     65      -0.033880  -0.055680  -0.010127   0.003400  -0.007232   0.111423
     66      -0.008984  -0.118341  -0.011917   0.000694   0.000339   0.016478
     67      -0.075448   0.221924   0.001714  -0.001098   0.001722  -0.066935
     68      -0.031154  -0.042691  -0.007923   0.003672  -0.006327   0.103304
     69      -0.015469  -0.026172  -0.008061  -0.000905  -0.002979   0.017271
     70      -0.106348   0.105370  -0.011178   0.001372   0.001387   0.004720
     71       0.027778  -0.023323   0.004920   0.002758  -0.001075   0.011807
     72      -0.016859   0.137969   0.003607  -0.001453   0.001864  -0.057322
     73      -0.043786  -0.029015  -0.008753   0.000545   0.001916  -0.025188
     74       0.086441  -0.026704   0.016332   0.001723   0.002661  -0.054285
     75       0.008165   0.094312   0.005557   0.000264   0.004785  -0.011820
     76       0.011749   0.185305   0.008438  -0.005529   0.006595  -0.163965
     77       0.102466   0.091516   0.007732  -0.007128   0.005089  -0.002086
     78       0.057909   0.210440   0.003994  -0.009419   0.010103   0.008190
     79      -0.046516  -0.003787  -0.002782   0.002241  -0.002455  -0.070745
     80       0.063966  -0.002341   0.009395   0.000273   0.001876  -0.036926
     81       0.032683  -0.248031  -0.008064  -0.001973   0.012289  -0.083204
     82       0.073699  -0.021312   0.005219  -0.006224   0.005379  -0.117265
     83      -0.046914   0.004004   0.000999   0.008141  -0.005098   0.010570
     84      -0.047344  -0.002735   0.015391   0.025257  -0.000684  -0.008393
     85       0.000691   0.000971   0.000087  -0.010781   0.014900   0.044039
     86      -0.086733   0.010889  -0.143340  -0.102509   0.049452   0.071494
     87      -0.029753  -0.004520   0.017072   0.017248   0.011563   0.030271
     88       0.008985   0.000011   0.005620  -0.012818   0.022066   0.068630
     89      -0.051967   0.003731  -0.199184  -0.122551   0.060538   0.090343
     90      -0.021256  -0.007334   0.042585   0.023511   0.023808   0.074243
     91       0.008999   0.000555  -0.002079  -0.013023   0.015838   0.047224
     92       0.015866  -0.001116  -0.152663  -0.099434   0.058136   0.081039
     93      -0.009837  -0.008491   0.070379   0.040089   0.018582   0.073497
     94       0.003142   0.001612  -0.017331  -0.009971  -0.001324  -0.014205
     95       0.102726  -0.008253   0.034793   0.016578   0.004485   0.015989
     96      -0.019302  -0.006925   0.075241   0.053638  -0.000078   0.021923
     97      -0.002353   0.002473  -0.020279  -0.005182  -0.011214  -0.046062
     98       0.093391  -0.004050   0.160237   0.098736  -0.049440  -0.067014
     99      -0.039491  -0.003351   0.040778   0.041075  -0.008120  -0.019181
    100      -0.004172   0.001924  -0.014727  -0.007609  -0.002933  -0.019080
    101      -0.024289   0.008397   0.036939   0.012416  -0.011608  -0.022552
    102      -0.016803  -0.004634   0.026176   0.024225   0.000279   0.012727
    103       0.033210  -0.000788   0.001150  -0.011771   0.013384   0.029381
    104       0.000466  -0.003238  -0.078897  -0.033854  -0.002160   0.007843
    105       0.009453  -0.009648   0.157274   0.080598  -0.018382   0.019665
    106       0.098554  -0.002697   0.099579  -0.010592   0.012162  -0.008563
    107       0.130515  -0.010874   0.188911   0.010287  -0.018316  -0.051245
    108      -0.023389  -0.000499  -0.076087  -0.013374   0.002905  -0.028613
    109       0.001775   0.003355  -0.114619  -0.007551  -0.010138  -0.020132
    110      -0.044275  -0.003621  -0.138195   0.042178  -0.060929  -0.028927
    111       0.027320   0.006333  -0.092645   0.037881  -0.023543  -0.035081
    112       0.040033   0.008965  -0.152589   0.060141  -0.031493  -0.039844
    113       0.016122   0.003677  -0.127271   0.112609  -0.093349  -0.026887
    114       0.033540   0.004646  -0.013903   0.049988  -0.004297   0.009080
    115       0.060792   0.008961  -0.039835   0.076786  -0.009134   0.023256
    116       0.062224   0.008055  -0.026151   0.115012  -0.078283   0.033595
    117      -0.024205  -0.004687   0.046362  -0.005154   0.037008  -0.013707
    118       0.022693   0.002253   0.083869   0.015921   0.006965   0.014174
    119       0.026268   0.001920   0.066352   0.067709  -0.065262   0.023871
    120      -0.090905  -0.012597   0.015343  -0.084246   0.060031  -0.066081
    121      -0.041667  -0.005376   0.076813  -0.079411   0.021688  -0.041771
    122      -0.054683  -0.007641   0.022155  -0.013645  -0.041482  -0.034995
    123      -0.079285  -0.009298  -0.048467  -0.089101   0.051099  -0.052164
    124      -0.044978  -0.003794  -0.021539  -0.085381   0.015867  -0.034447
    125      -0.083675  -0.009934  -0.075536  -0.021099  -0.036615  -0.041140
    126       0.075503   0.008092   0.026905   0.038196   0.021914   0.049652
    127       0.069275   0.006127   0.008910   0.085850   0.029494   0.066230
    128       0.105712   0.011643   0.015918   0.097666  -0.039840   0.074820
    129       0.083131   0.010481  -0.037369   0.006484   0.028641   0.003019
    130       0.034117   0.002148  -0.068469   0.066817   0.039132  -0.002013
    131       0.068115   0.006835  -0.046919   0.083154  -0.025147   0.016645
    132       0.064968   0.010866  -0.121067   0.016004  -0.016131  -0.052892
    133       0.029675   0.005521  -0.184153   0.063310  -0.018881  -0.073583
    134       0.025518   0.003508  -0.148674   0.106944  -0.081643  -0.048887
    135       0.051556   0.008456  -0.016864  -0.053364   0.051215  -0.008442
    136      -0.026546  -0.007004   0.005865   0.010758   0.048403  -0.005644
    137       0.015999   0.000892   0.007694   0.010666   0.022454   0.003350
    138       0.014856   0.005918   0.021342  -0.082287   0.002081  -0.003895
    139      -0.041368  -0.009162   0.047117  -0.035090   0.014774  -0.002456
    140      -0.021784   0.000234  -0.006703   0.061691   0.049121  -0.001732
    141      -0.006732   0.007838  -0.002271  -0.020034  -0.025436  -0.002548
    142      -0.007248  -0.002620   0.022823  -0.015820   0.005221  -0.000481
    143      -0.033918  -0.006456   0.034915  -0.009993   0.078587  -0.005145
    144      -0.040682   0.011625  -0.017574   0.050693  -0.015561  -0.002753
    145       0.020747   0.002361  -0.002419   0.016463   0.019333  -0.000116
    146       0.000345  -0.005105   0.022980  -0.016194   0.077989  -0.003989
    147      -0.041181   0.006734  -0.005064  -0.000424  -0.015769  -0.004148
    148      -0.007933  -0.000747   0.016874  -0.019916   0.018870  -0.003815
    149       0.048447  -0.006620   0.013393  -0.043162   0.097015  -0.004995
    150      -0.023133   0.003551   0.004125  -0.073533   0.010246  -0.014959
    151      -0.031082  -0.006916   0.016897  -0.011556   0.031577  -0.006993
    152       0.062646   0.003420   0.005124  -0.000507   0.060724   0.005295
    153      -0.031656  -0.001547  -0.008462  -0.017504  -0.059643   0.001032
    154      -0.097228  -0.008333   0.035246   0.000953  -0.050005  -0.001533
    155      -0.021867  -0.022299   0.025216  -0.053455  -0.013622  -0.002554
    156       0.030456   0.011420  -0.013007  -0.090127  -0.170887   0.001670
    157      -0.031927   0.005539   0.036451  -0.101533  -0.216054   0.003491
    158       0.063967  -0.000156   0.030285  -0.203932  -0.259285   0.004556
    159       0.034147   0.006742  -0.002217  -0.063262  -0.029152   0.000738
    160      -0.020662  -0.000735   0.044568  -0.067625  -0.047471   0.001911
    161       0.019828  -0.007517   0.067062  -0.146546   0.033490   0.003224
    162       0.131442   0.017751  -0.093575  -0.016503   0.090813  -0.012377
    163      -0.046461  -0.009782   0.020176   0.044724   0.019501   0.005618
    164      -0.076307  -0.008560   0.103121  -0.101450   0.009259  -0.009826
    165      -0.028846   0.006775  -0.018481   0.046409   0.004492  -0.007104
    166       0.015275  -0.001906  -0.002908   0.020626   0.001186   0.001681
    167      -0.123729  -0.010603   0.058606   0.041840   0.142300  -0.017808
    168      -0.058417   0.021564  -0.000431   0.029604  -0.016498  -0.003512
    169       0.053733   0.010490   0.011466  -0.042718   0.084974  -0.004452
    170       0.101090  -0.005511   0.007679  -0.076472   0.141957  -0.005766
    171      -0.097666  -0.011821  -0.003274   0.038069  -0.053578   0.004982
    172      -0.237714  -0.033341   0.046311   0.123794  -0.025847   0.008209
    173      -0.183723  -0.047982   0.030330   0.087935   0.000290  -0.000123
    174       0.019725   0.010550  -0.012739  -0.023731   0.005785  -0.003541
    175      -0.045403  -0.010468   0.072067  -0.076990  -0.032207   0.001270
    176      -0.016782   0.006504  -0.041500   0.122286   0.020459   0.001596
    177       0.010529  -0.000600   0.067767  -0.164153  -0.001202  -0.004524
    178      -0.068708  -0.013833   0.066172  -0.049914   0.032903  -0.005300
    179      -0.037469   0.000407  -0.016630   0.091799   0.062450  -0.003068
    180      -0.053329   0.013806  -0.023551   0.077507  -0.008102  -0.002243
    181       0.041277   0.006253  -0.020023   0.053866   0.021704   0.000798
    182       0.000510   0.001835  -0.002769   0.060449   0.092341  -0.002305
    183      -0.046632   0.017214  -0.033595   0.112942  -0.014817  -0.000973
    184       0.035320   0.004754  -0.017219   0.037878   0.034528  -0.000024
    185      -0.008740  -0.011023   0.047017  -0.077025   0.064288  -0.005265
    186      -0.066718   0.001119   0.018422  -0.088712  -0.026118  -0.018111
    187       0.000097  -0.001173   0.002011   0.040969   0.032428   0.003741
    188       0.037307   0.005755   0.008879   0.030298   0.016244   0.011553
    189      -0.021549   0.001487   0.013308  -0.120563   0.021197  -0.022189
    190      -0.052888  -0.010624   0.028969  -0.055048   0.029404  -0.015213
    191       0.106805   0.006880  -0.001635  -0.001062   0.083142   0.008098
    192      -0.060957   0.032792  -0.009426   0.077870  -0.035073  -0.000672
    193       0.095385   0.017384   0.011334  -0.069776   0.142378  -0.006298
    194       0.066954  -0.020398   0.014885  -0.091301   0.106426  -0.006420
    195      -0.061037   0.014860   0.008920  -0.005932   0.000049  -0.005654
    196       0.028124   0.005407   0.021067  -0.054761   0.071859  -0.005376
    197       0.155677  -0.006154   0.003570  -0.118095   0.203861  -0.008052
    198      -0.066741   0.028269   0.002411   0.042331  -0.015320  -0.003055
    199       0.094660   0.018456  -0.001411  -0.031514   0.110495  -0.003631
    200       0.123278   0.011421   0.001122  -0.047729   0.165588  -0.004382
    201      -0.072174   0.005641  -0.028312   0.131392   0.067666  -0.015886
    202       0.038371   0.001161  -0.018693   0.041172   0.019861   0.005136
    203      -0.117658  -0.012649   0.078748  -0.028585   0.087383  -0.015516
    204      -0.063125   0.006557  -0.012228   0.083754   0.064807  -0.013290
    205       0.038291  -0.000648  -0.028067   0.053914  -0.010715   0.004480
    206      -0.162410  -0.009712   0.043741   0.145215   0.240905  -0.026235
    207       0.028273   0.007295  -0.025869  -0.021789  -0.093020   0.003151
    208      -0.010713  -0.005157   0.016072  -0.004329  -0.018209  -0.002010
    209      -0.170209  -0.013336   0.076580   0.054586   0.173403  -0.025449
    210       0.022049   0.014277  -0.012780  -0.080417  -0.196376   0.007434
    211      -0.082274   0.010383   0.042554  -0.079025  -0.260463   0.012173
    212       0.011768   0.003965   0.036026  -0.173977  -0.334366   0.021018
    213       0.195344   0.025673  -0.158696   0.007122   0.126301  -0.019594
    214      -0.024362  -0.005912  -0.031821   0.089690   0.032025  -0.001575
    215      -0.039432  -0.006392   0.128653  -0.165752   0.028856  -0.003610
    216       0.184282   0.021282  -0.106241  -0.000411   0.097680   0.003477
    217      -0.058647  -0.011340   0.006539   0.109425  -0.005349   0.014528
    218      -0.121894  -0.011987   0.104407  -0.077498  -0.009627  -0.016834
    219       0.078485   0.014084  -0.079294  -0.032921   0.081234  -0.027402
    220      -0.078856  -0.015457   0.101680  -0.035918   0.002498   0.014771
    221      -0.138138  -0.014427   0.153406  -0.153125  -0.007288  -0.018840
    222      -0.024900  -0.006972   0.119429  -0.010441   0.062786   0.004832
    223       0.031882   0.000529   0.194999   0.014013   0.030623   0.044736
    224       0.050230   0.002729   0.178765   0.074723  -0.064417   0.058212
    225      -0.148636  -0.021317   0.057066  -0.142322   0.088890  -0.096942
    226      -0.080460  -0.012434   0.169720  -0.152362   0.050652  -0.064172
    227      -0.090816  -0.013816   0.086922  -0.070010  -0.017974  -0.055290
    228      -0.114475  -0.014949  -0.043859  -0.144238   0.080555  -0.051215
    229      -0.078082  -0.008702   0.007766  -0.156596   0.039110  -0.030570
    230      -0.124254  -0.016532  -0.078624  -0.076968  -0.002555  -0.042579
    231      -0.024440  -0.009782   0.050694   0.019502   0.033778   0.105881
    232       0.007572  -0.000152   0.007831  -0.012009   0.021193   0.068668
    233       0.017026  -0.009969  -0.203404  -0.135466   0.071877   0.080362
    234       0.007562  -0.008927   0.090042   0.043578   0.027837   0.112836
    235       0.000893   0.000661  -0.020460  -0.007703  -0.007285  -0.035053
    236       0.174264  -0.016775   0.107029   0.059912  -0.010534   0.000907
    237      -0.009514  -0.007697   0.099490   0.069102  -0.007878   0.012138
    238      -0.005642   0.003869  -0.026855  -0.000026  -0.024501  -0.088297
    239       0.167705  -0.009440   0.344505   0.219756  -0.114966  -0.159849
    240      -0.046261  -0.001544   0.035138   0.045209  -0.022486  -0.065524
    241      -0.007104   0.002818  -0.022270  -0.007197  -0.010671  -0.046256
    242      -0.051686   0.013980   0.108749   0.053300  -0.039897  -0.071717
    243      -0.064414  -0.001514  -0.000412   0.023623  -0.008955  -0.041293
    244       0.002617   0.000981   0.002803  -0.013772   0.020517   0.063045
    245      -0.149983   0.017265  -0.194268  -0.140063   0.063432   0.091086
    246       0.087545   0.008243  -0.002671  -0.140843  -0.113494   0.006027
    247      -0.008389  -0.005826   0.081964  -0.108487   0.112596   0.008694
    248       0.009457  -0.009873   0.081235  -0.138124   0.119199   0.004799
    249       0.011561   0.001222   0.006735   0.011498   0.171651  -0.002158
    250      -0.029019   0.002786   0.019244  -0.044846  -0.159822  -0.003210
    251       0.040278  -0.010636   0.100083  -0.208014   0.117201   0.011778
                 30         31         32         33         34         35    
      0       0.039315   0.002693   0.163773  -0.014523   0.000290  -0.000895
      1       0.037883  -0.008960  -0.211119   0.019180  -0.000248   0.001413
      2      -0.020135   0.003396   0.028146  -0.001721  -0.000298   0.000271
      3       0.030623   0.002762   0.131343  -0.011277   0.000037  -0.000472
      4       0.027636  -0.007590  -0.164660   0.014521   0.000023   0.000777
      5       0.003171   0.002214   0.030071  -0.001697  -0.000257   0.000364
      6       0.026289   0.004263   0.141369  -0.012020  -0.000479  -0.000335
      7       0.023938  -0.012082  -0.228545   0.019325   0.000820   0.000456
      8       0.002045   0.002507   0.035033  -0.002091  -0.000227   0.000356
      9       0.014366  -0.002853  -0.045027   0.003887   0.000052   0.000020
     10       0.019735  -0.005929  -0.068003   0.005185   0.000400  -0.000166
     11      -0.015067   0.003126   0.041792  -0.003059  -0.000185   0.000058
     12       0.017289  -0.011060  -0.204019   0.016984   0.000931  -0.000074
     13       0.029059   0.002088   0.097104  -0.008207  -0.000510   0.000022
     14      -0.036176   0.004547   0.055043  -0.004507  -0.000186  -0.000159
     15       0.029578  -0.004568  -0.016666   0.000574   0.000594  -0.000895
     16       0.034902  -0.002645  -0.053467   0.005634  -0.000436   0.001163
     17      -0.037770   0.003785   0.031499  -0.002449  -0.000164  -0.000083
     18      -0.000543  -0.001828  -0.039172   0.003752   0.000376  -0.000146
     19       0.036762  -0.002434  -0.009040   0.000517  -0.000481   0.000046
     20       0.011085  -0.000295   0.004585   0.000051  -0.000280  -0.000075
     21      -0.027316   0.001125  -0.037567   0.004005   0.000339   0.000077
     22       0.022220   0.000589   0.030404  -0.002842  -0.000708  -0.000049
     23       0.010675  -0.000999   0.028505  -0.002402   0.000496  -0.000265
     24      -0.039812   0.003827  -0.012512   0.001724  -0.000011  -0.000090
     25      -0.065894   0.006510   0.024860  -0.001893  -0.000513   0.000052
     26      -0.064175   0.002647  -0.002474   0.000383   0.000541  -0.000027
     27      -0.029031   0.004156   0.007336  -0.000243  -0.000221  -0.000153
     28      -0.041743   0.005875   0.047334  -0.003980  -0.000769  -0.000105
     29      -0.044864   0.001394  -0.006047   0.001215   0.000549  -0.000031
     30      -0.035655   0.003935   0.006742  -0.000275  -0.000023  -0.000339
     31      -0.000575   0.005556   0.085693  -0.006924  -0.000917  -0.000164
     32       0.004007  -0.002335  -0.019116   0.002632   0.000574   0.000397
     33      -0.032569   0.000887  -0.035246   0.003555   0.000464   0.000152
     34       0.056736   0.004478   0.161596  -0.013935  -0.001086  -0.000419
     35       0.071109  -0.001975   0.085844  -0.006940   0.000196  -0.000224
     36      -0.038797   0.003956  -0.015571   0.002159  -0.000080   0.000050
     37      -0.136841   0.013412   0.035037  -0.001734  -0.000523   0.000275
     38      -0.069383   0.002964  -0.032996   0.003338   0.000020   0.000737
     39       0.000715   0.000969  -0.023714   0.002109  -0.000592   0.000162
     40      -0.054282   0.006723   0.043312  -0.003125  -0.000080  -0.000319
     41       0.038109  -0.005800  -0.031888   0.002143   0.000201   0.000249
     42       0.029260  -0.000735  -0.021921   0.001554  -0.000958   0.000293
     43       0.039493   0.000014   0.047784  -0.004459  -0.000137  -0.000567
     44       0.110246  -0.011404  -0.032271   0.001644   0.000540  -0.000086
     45       0.014860   0.000510  -0.017466   0.001282  -0.000844   0.000207
     46      -0.024327   0.005167   0.023710  -0.002383  -0.000527   0.000221
     47      -0.003842  -0.001544  -0.041813   0.003498   0.000625   0.000479
     48      -0.042798   0.006771   0.046034  -0.003258  -0.000175  -0.000734
     49      -0.045648   0.009844   0.072778  -0.004394  -0.001093   0.000184
     50      -0.030063  -0.003782  -0.131311   0.013120   0.001016   0.001688
     51      -0.033918   0.001669  -0.050391   0.004915  -0.000871   0.000063
     52       0.036890  -0.013925   0.116731  -0.019307   0.006422  -0.004483
     53       0.052499  -0.019584   0.010072  -0.010543   0.004206  -0.004114
     54       0.006086   0.000583  -0.023672   0.002006  -0.000652   0.000165
     55      -0.051374   0.005072   0.061983  -0.005040   0.000615  -0.001106
     56       0.081866  -0.010235  -0.017586  -0.000154   0.000307  -0.000389
     57       0.054058  -0.002674  -0.019330   0.000721  -0.001179   0.000304
     58       0.118820  -0.007108   0.064659  -0.007022   0.000413  -0.001490
     59       0.205960  -0.019852  -0.013547  -0.001432   0.001000  -0.001031
     60       0.053946   0.004602   0.230718  -0.019257   0.000773  -0.000459
     61       0.053373  -0.011741  -0.274592   0.024360  -0.000759   0.001508
     62      -0.022258   0.003114   0.017787  -0.001017  -0.000328   0.000237
     63       0.031731  -0.007263  -0.055231   0.003554   0.001103  -0.001279
     64       0.039424   0.000735  -0.000418   0.001612  -0.001048   0.001685
     65      -0.048158   0.003081   0.014284  -0.001229  -0.000085  -0.000239
     66       0.007013  -0.019617  -0.422115   0.035620   0.001441   0.000452
     67       0.027601   0.010492   0.305699  -0.026319  -0.000949  -0.000649
     68      -0.046908   0.005405   0.070703  -0.006139  -0.000184  -0.000355
     69      -0.001215  -0.003216  -0.101135   0.009071  -0.000114   0.000408
     70       0.007831  -0.005263  -0.025190   0.000627   0.000699  -0.000900
     71      -0.012445   0.003185   0.049536  -0.003758  -0.000170   0.000017
     72       0.022986   0.007897   0.201468  -0.016804  -0.001068  -0.000201
     73       0.022572  -0.016636  -0.306445   0.025419   0.001483   0.000204
     74       0.009522   0.003358   0.052533  -0.003326  -0.000254   0.000516
     75       0.003123  -0.000788  -0.007613   0.001032   0.000373  -0.000139
     76       0.077093  -0.002058   0.071595  -0.006736  -0.000960  -0.000332
     77       0.008024  -0.005212  -0.118742   0.010512  -0.000484  -0.000312
     78       0.008651  -0.005998  -0.119859   0.010322  -0.000050  -0.000620
     79       0.030283  -0.002376   0.008239  -0.001274  -0.000023  -0.000112
     80       0.011993   0.000134   0.011663  -0.000495  -0.000355  -0.000024
     81       0.039382  -0.000595   0.020754  -0.000877   0.000216   0.000021
     82       0.052261  -0.001901   0.006852  -0.000858  -0.000951  -0.000057
     83      -0.009744  -0.000000   0.023561  -0.001973   0.000565  -0.000229
     84      -0.010559   0.017695  -0.000774   0.008945  -0.001155   0.003960
     85       0.082286   0.005280   0.001470   0.003726   0.001832   0.004505
     86       0.119679  -0.019024   0.001011  -0.018545  -0.001825  -0.009588
     87       0.060038   0.010398   0.000847   0.007522  -0.001374   0.002819
     88       0.127791   0.003047   0.002527   0.003725   0.002066   0.004622
     89       0.170284  -0.023286   0.001220  -0.012162  -0.004091  -0.007540
     90       0.143289   0.021218   0.002299   0.013860   0.001046   0.009114
     91       0.087532  -0.000728   0.001704   0.001337   0.000938   0.002083
     92       0.164803  -0.028075  -0.001892  -0.017500  -0.004910  -0.011669
     93       0.143293   0.024753   0.002648   0.017026   0.001455   0.011067
     94      -0.023594  -0.004041  -0.001350  -0.001408  -0.001491  -0.002069
     95       0.049555  -0.015855  -0.003312  -0.003046  -0.004820  -0.006054
     96       0.048470   0.029340   0.000998   0.018485   0.001342   0.011443
     97      -0.080374  -0.002367  -0.002594  -0.001422  -0.001888  -0.002561
     98      -0.109838   0.010213  -0.001479   0.012961   0.002009   0.006659
     99      -0.030218   0.022356  -0.000761   0.011800  -0.000390   0.005942
    100      -0.032099   0.001178  -0.001379   0.000434  -0.000610  -0.000030
    101      -0.047602   0.005197   0.001180  -0.003554   0.004185   0.001230
    102       0.025784   0.003642   0.000489   0.004962  -0.000863   0.000823
    103       0.053234  -0.016788   0.000587   0.000884  -0.007121  -0.006791
    104       0.018836   0.000004   0.000633   0.011408   0.001846   0.007877
    105       0.042048   0.039284   0.000577   0.012913   0.015692   0.020720
    106      -0.025061  -0.039943  -0.006035  -0.021048  -0.013999  -0.024230
    107      -0.101814  -0.012068  -0.011416  -0.021099   0.004114  -0.006293
    108      -0.052925  -0.025096   0.001263   0.007391  -0.016936  -0.012017
    109      -0.033319  -0.026012   0.005388   0.022379  -0.017890  -0.006718
    110      -0.040372   0.015647   0.005795   0.045873   0.006100   0.023088
    111      -0.070101  -0.059399   0.005306   0.020329  -0.033596  -0.022052
    112      -0.065448  -0.010952   0.014680   0.090115  -0.047372   0.008655
    113      -0.045201  -0.032818   0.008467   0.046418  -0.011450   0.003118
    114       0.012495  -0.037253   0.006591   0.037884  -0.035988  -0.014645
    115       0.050043   0.003577   0.016085   0.099137  -0.046532   0.014588
    116       0.058661  -0.061862   0.008332   0.021832  -0.008458  -0.007387
    117      -0.024735   0.030753   0.002756   0.055770  -0.039595   0.006793
    118       0.026724   0.006965   0.006725   0.038748  -0.026940   0.004475
    119       0.037078  -0.051315   0.001229  -0.019774   0.008268  -0.010945
    120      -0.117628   0.065335  -0.006852   0.012795  -0.009325   0.012930
    121      -0.081068   0.000918  -0.009529  -0.066362   0.021797  -0.013375
    122      -0.063618   0.003329  -0.007325  -0.047375   0.038487   0.004697
    123      -0.092734   0.029340  -0.006476  -0.007952  -0.001398   0.001121
    124      -0.064095  -0.017497  -0.008178  -0.069312   0.029342  -0.016350
    125      -0.064467   0.032642  -0.004061  -0.012146   0.037907   0.020673
    126       0.081433  -0.045800  -0.000012  -0.018590  -0.007326  -0.023009
    127       0.132372   0.053243   0.008697   0.068002  -0.009127   0.026296
    128       0.130405  -0.056562   0.002045  -0.025525   0.014493  -0.010483
    129      -0.009441  -0.060211  -0.007033  -0.070401   0.011964  -0.029615
    130       0.007157   0.075204  -0.000327   0.028356   0.011998   0.025635
    131       0.025565  -0.023178  -0.004757  -0.043229   0.026114  -0.006796
    132      -0.109541  -0.078968  -0.002787  -0.043097  -0.013075  -0.035112
    133      -0.122827   0.039466   0.006004   0.060391  -0.020409   0.018907
    134      -0.087532  -0.020771   0.000093  -0.001560   0.010158  -0.002360
    135      -0.021731  -0.021113  -0.002110  -0.028656   0.004888   0.001570
    136      -0.010266   0.029577  -0.001438   0.003174   0.016472  -0.005273
    137       0.003544   0.004439  -0.001181  -0.004528   0.003289   0.004172
    138      -0.019133  -0.085585   0.003244  -0.024694  -0.015515  -0.009504
    139      -0.019277  -0.061372   0.006611   0.015632   0.020708  -0.036985
    140       0.015117   0.108959  -0.010862  -0.018399  -0.011543   0.038054
    141       0.000455  -0.019941  -0.000092  -0.013005  -0.007731  -0.009965
    142      -0.003090  -0.006189  -0.000331  -0.003566   0.011358  -0.025295
    143      -0.014672   0.020546  -0.002192  -0.003139   0.013901   0.012528
    144       0.015834   0.055693  -0.012245  -0.049606  -0.028356  -0.030918
    145       0.007883   0.063327  -0.011351  -0.038852  -0.015024  -0.039801
    146      -0.011245   0.029523  -0.003350  -0.007479   0.014346   0.008396
    147       0.003296  -0.003952   0.001991   0.003458  -0.010565   0.012783
    148      -0.002137   0.018658  -0.000624   0.005503   0.003344  -0.007443
    149      -0.021567   0.024685  -0.001531  -0.001132  -0.002426   0.008558
    150      -0.011919   0.008715   0.011963   0.059859  -0.022506   0.058996
    151      -0.006476   0.042996   0.001739   0.028729   0.016743  -0.026384
    152      -0.005927  -0.003650  -0.008563  -0.043007   0.007045  -0.025255
    153       0.010066   0.006276   0.003225   0.003030  -0.017710   0.010396
    154       0.016266  -0.009176   0.001241  -0.003259   0.019025  -0.005420
    155       0.002543   0.031434   0.001134  -0.002282  -0.008008   0.005358
    156       0.030557   0.042494  -0.004684  -0.016330  -0.023759  -0.000403
    157       0.045400   0.051612  -0.009347  -0.032354   0.008479  -0.017191
    158       0.048148   0.121468  -0.013934  -0.040382  -0.020462  -0.001625
    159      -0.007672  -0.059152   0.007694   0.015460   0.000384  -0.001240
    160       0.001004  -0.048531   0.002958  -0.003422   0.017614  -0.029886
    161      -0.031181  -0.121515   0.018469   0.049352   0.042190   0.024805
    162      -0.017740   0.097607  -0.008282  -0.011185   0.126531  -0.044600
    163      -0.004884  -0.070994  -0.015584  -0.140109  -0.055597   0.054071
    164      -0.013043  -0.019582   0.033635   0.213893  -0.071038  -0.024184
    165       0.002303   0.041052  -0.001017   0.011235   0.063559   0.006521
    166       0.007546   0.024459   0.004465   0.030814   0.092777   0.027361
    167      -0.031980   0.080444  -0.013473  -0.022200  -0.004701  -0.063407
    168       0.013106  -0.069280  -0.003891  -0.026315   0.024183   0.043991
    169      -0.024244  -0.022569  -0.008795  -0.040490  -0.048871   0.066557
    170      -0.041601   0.027676  -0.004921  -0.021341  -0.057506   0.047658
    171       0.015582  -0.019558   0.005707  -0.005621  -0.011808   0.008097
    172       0.023488  -0.069144   0.006085  -0.020676   0.035441  -0.010921
    173       0.017637  -0.033500   0.004683  -0.023999  -0.007053  -0.009567
    174       0.004960   0.025579  -0.006906  -0.038209  -0.025210   0.020584
    175      -0.026306  -0.155249   0.017782   0.042303   0.023414  -0.063561
    176       0.047351   0.212709  -0.018704  -0.021402  -0.025224   0.065577
    177      -0.054713  -0.246646   0.017952  -0.005181   0.003804  -0.055986
    178      -0.031667  -0.083462   0.008690   0.020379   0.029224  -0.054385
    179       0.024655   0.172500  -0.016662  -0.025179  -0.015157   0.048568
    180       0.021869   0.083802  -0.016480  -0.061987  -0.033422  -0.032222
    181       0.018577   0.121540  -0.024485  -0.085980  -0.033665  -0.074451
    182       0.007886   0.127223  -0.022299  -0.070678  -0.010919  -0.026120
    183       0.032697   0.127669  -0.027702  -0.104947  -0.045679  -0.060827
    184       0.012561   0.101624  -0.017595  -0.056790  -0.026264  -0.053108
    185      -0.026790  -0.052851   0.012486   0.045235   0.035526   0.039831
    186      -0.003242   0.012340   0.022654   0.116230  -0.036183   0.097412
    187      -0.003010   0.016109  -0.013377  -0.060837   0.034271  -0.092949
    188       0.008402  -0.023910  -0.009502  -0.056784   0.007011  -0.040924
    189      -0.016722   0.027174   0.018999   0.101638  -0.037590   0.101546
    190      -0.008185   0.062817   0.013329   0.096057   0.000407   0.031354
    191      -0.010991  -0.007999  -0.018382  -0.098302   0.011324  -0.059863
    192       0.036408  -0.067001  -0.006086  -0.072612   0.053738  -0.120037
    193      -0.046306  -0.058825  -0.015844  -0.068408  -0.093093   0.167889
    194      -0.040760   0.057993   0.002965   0.039929  -0.042121   0.088655
    195      -0.005231  -0.092422  -0.003895   0.007108   0.008020   0.206822
    196      -0.027512  -0.045931  -0.007097  -0.005353  -0.031636   0.177310
    197      -0.069423   0.036498  -0.008778  -0.038099  -0.128398   0.108397
    198       0.016895  -0.108939  -0.007165  -0.040051   0.042605   0.076384
    199      -0.023085   0.004202  -0.012476  -0.092403  -0.079030  -0.065312
    200      -0.034975  -0.009772  -0.013061  -0.086226  -0.055202  -0.015411
    201      -0.000990   0.136470  -0.013207  -0.007330   0.019574  -0.068636
    202       0.014524   0.044602  -0.010117  -0.048513  -0.182578  -0.115355
    203      -0.036304   0.003783   0.006971   0.059747   0.267413   0.109656
    204      -0.007050   0.090148  -0.020472  -0.069025  -0.175669  -0.161467
    205       0.020390   0.051089   0.009998   0.067102   0.184166   0.087055
    206      -0.035746   0.198709  -0.043425  -0.131332  -0.347766  -0.308775
    207       0.016188  -0.045739   0.029699   0.133156   0.427609   0.266803
    208      -0.000574   0.000471   0.019069   0.109809   0.370923   0.169921
    209      -0.044786   0.102648  -0.016620  -0.018647   0.038310  -0.075864
    210       0.034240   0.033642  -0.011571  -0.027022  -0.021119  -0.010503
    211       0.055093   0.038108  -0.005241  -0.038054   0.014765  -0.011589
    212       0.061412   0.099223  -0.018890  -0.061121  -0.011553  -0.012031
    213      -0.018912   0.215054  -0.013235   0.013179   0.241891  -0.082089
    214      -0.005611   0.007869  -0.035876  -0.253250  -0.061248   0.205671
    215      -0.012265  -0.033526   0.070374   0.486683   0.091292  -0.395145
    216      -0.008301   0.043681  -0.005212   0.008134   0.242448  -0.274047
    217       0.002943  -0.134564  -0.045188  -0.381271  -0.153339   0.232139
    218      -0.016106  -0.014831   0.014978   0.066163  -0.210156   0.243267
    219      -0.027515   0.141740  -0.011056  -0.031821   0.014600   0.170565
    220      -0.005346  -0.181474   0.021092   0.077030  -0.031725  -0.208679
    221      -0.021838  -0.031825   0.048141   0.295991  -0.158902   0.044294
    222       0.010745   0.067810   0.002842   0.074673  -0.046440   0.020454
    223       0.080607   0.030258   0.005229   0.038617  -0.029195   0.010179
    224       0.091489  -0.075732  -0.002645  -0.061958   0.018037  -0.026999
    225      -0.170269   0.121814  -0.014010  -0.005887   0.011053   0.028039
    226      -0.128602   0.013147  -0.022731  -0.145144   0.054520  -0.022792
    227      -0.103774   0.023360  -0.016799  -0.098470   0.062632   0.002529
    228      -0.088072   0.051498  -0.012475  -0.037540   0.019327   0.004056
    229      -0.058732  -0.021779  -0.018258  -0.146782   0.069560  -0.026499
    230      -0.062389   0.066309  -0.009420  -0.029277   0.054848   0.028480
    231       0.199856   0.029207   0.004046   0.016194   0.004272   0.013809
    232       0.125029   0.004780   0.002957   0.003924   0.002718   0.005409
    233       0.169988  -0.033916  -0.000307  -0.028655  -0.003045  -0.015626
    234       0.213635   0.023721   0.004090   0.018229   0.002236   0.012429
    235      -0.060528  -0.003542  -0.002264  -0.001719  -0.002019  -0.002774
    236       0.027162  -0.017181  -0.005596  -0.000401  -0.006513  -0.006867
    237       0.031174   0.032374   0.001008   0.021233   0.001922   0.013123
    238      -0.157425  -0.003648  -0.004413  -0.002969  -0.003006  -0.004750
    239      -0.274896   0.032846  -0.002124   0.033270   0.006048   0.018589
    240      -0.116525   0.018958  -0.002489   0.008563  -0.001567   0.002475
    241      -0.082238  -0.001967  -0.002558  -0.001856  -0.001685  -0.002594
    242      -0.148800   0.022104   0.002456  -0.000357   0.010157   0.007069
    243      -0.071121   0.020299  -0.002389   0.008517  -0.001725   0.003335
    244       0.115815   0.003727   0.002287   0.003211   0.002276   0.004608
    245       0.141733  -0.022342   0.001417  -0.025804  -0.001311  -0.012560
    246       0.003654  -0.060620   0.010074   0.019704  -0.013455  -0.008516
    247      -0.059772  -0.305952   0.038311   0.093160   0.077549  -0.008106
    248      -0.056408  -0.218562   0.031349   0.085038   0.068514   0.035208
    249      -0.052937  -0.160132   0.020753   0.048028   0.019157  -0.003433
    250       0.040410   0.120997  -0.020464  -0.064671  -0.018646  -0.041107
    251      -0.070292  -0.326651   0.046967   0.124927   0.088234   0.042515
                 36         37         38         39         40         41    
      0       0.001116  -0.000039   0.000561   0.001094  -0.018235   0.001948
      1      -0.001635  -0.000628  -0.002491  -0.003684   0.013859  -0.000995
      2      -0.000275  -0.000164  -0.000904  -0.000648  -0.002769  -0.000201
      3       0.000771  -0.000249   0.000850  -0.000262  -0.009633   0.000891
      4      -0.001123  -0.000154  -0.002079  -0.001269   0.005306  -0.000165
      5      -0.000360  -0.000404  -0.001656  -0.001878  -0.006096   0.000393
      6       0.000731  -0.000287   0.000201   0.002227  -0.014952   0.000658
      7      -0.000925   0.000121  -0.000313  -0.002888   0.018672  -0.000386
      8      -0.000357  -0.000411  -0.001667  -0.002385  -0.005953   0.000441
      9      -0.000274   0.000319  -0.000649   0.001044   0.002726   0.000002
     10       0.000341  -0.000124   0.001786  -0.000965   0.008645  -0.000387
     11      -0.000070  -0.000136  -0.000521  -0.001523  -0.002361  -0.000052
     12      -0.000944   0.000769   0.000119  -0.002702   0.019286  -0.000177
     13       0.000839  -0.000724   0.000481   0.002059  -0.010177   0.000047
     14       0.000211   0.000112   0.000376   0.000176  -0.000856  -0.000468
     15       0.000165   0.000601   0.000846  -0.000844  -0.002157   0.001219
     16      -0.000535  -0.000961  -0.001787  -0.001285   0.003409  -0.000724
     17       0.000030   0.000196   0.000268   0.000026   0.001832  -0.000634
     18      -0.000269   0.000422   0.001898  -0.003876   0.019408  -0.000958
     19       0.000179  -0.000076  -0.001453   0.002156  -0.009194   0.000300
     20       0.000086   0.000129  -0.000092  -0.001590   0.006310  -0.000521
     21      -0.000712   0.000663   0.000933  -0.000036  -0.003325   0.000577
     22       0.000319   0.000111  -0.001234   0.004726  -0.022232   0.001080
     23       0.000433  -0.000026   0.000279  -0.000066   0.004677  -0.000415
     24      -0.000395   0.001096   0.000873  -0.003695   0.016312  -0.001313
     25      -0.000195   0.000276  -0.000387  -0.007226   0.040040  -0.004325
     26      -0.000028  -0.000210   0.000193  -0.014827   0.083124  -0.007212
     27      -0.000132   0.001073   0.000817  -0.002964   0.013780  -0.001298
     28      -0.000346  -0.000596  -0.000718  -0.046702   0.233773  -0.020451
     29      -0.000600  -0.000852   0.000229  -0.054677   0.276546  -0.022899
     30       0.000098   0.000898   0.000611  -0.006030   0.030060  -0.002383
     31      -0.000155   0.000072   0.000657  -0.010111   0.051870  -0.004739
     32      -0.000707  -0.000805   0.000902  -0.010405   0.053535  -0.003769
     33      -0.000666   0.000139   0.000557  -0.001186   0.002620  -0.000010
     34       0.001098  -0.000003   0.000603   0.009337  -0.041131   0.002914
     35       0.000800  -0.000121   0.001431   0.010313  -0.044824   0.004114
     36      -0.000524   0.001196   0.001027   0.000972  -0.007303   0.000627
     37      -0.000501   0.001367   0.001196   0.023188  -0.115070   0.009111
     38      -0.000562  -0.000295  -0.000066   0.025201  -0.121554   0.010055
     39      -0.000487   0.000664  -0.000218   0.002066  -0.015768   0.000919
     40      -0.000013   0.001058   0.001107  -0.002526   0.008245  -0.000601
     41      -0.000075  -0.001004  -0.000872   0.000185  -0.003096   0.000544
     42      -0.000437   0.000356  -0.000818   0.009060  -0.050966   0.003548
     43       0.000492   0.000535   0.000225  -0.012147   0.056827  -0.004792
     44       0.000342  -0.001241  -0.001169  -0.014874   0.072323  -0.005556
     45      -0.000397   0.000552  -0.000637   0.008636  -0.048464   0.003408
     46       0.000394   0.001090  -0.000526   0.043921  -0.217933   0.017292
     47       0.000091   0.000456  -0.000278   0.041693  -0.205895   0.017273
     48       0.000444   0.001782   0.001596  -0.010888   0.058910  -0.004677
     49      -0.000620   0.000764   0.000670  -0.000980   0.008210  -0.000772
     50      -0.002397  -0.001539  -0.000215   0.011111  -0.063085   0.005805
     51      -0.001312   0.000987  -0.001499  -0.000174  -0.002288  -0.000960
     52       0.003955   0.002281   0.001555   0.004292  -0.029499   0.001374
     53       0.003581   0.003594  -0.004216   0.008256  -0.042263  -0.000227
     54      -0.000481   0.000587  -0.000370   0.001005  -0.010893   0.000448
     55       0.000209   0.000486   0.001154  -0.065860   0.322937  -0.026606
     56       0.000182  -0.002097  -0.002062  -0.059082   0.288602  -0.024058
     57      -0.000233  -0.000171  -0.001574   0.006081  -0.035056   0.001933
     58       0.001042  -0.000482  -0.000734  -0.083558   0.410891  -0.034314
     59       0.001016  -0.002577  -0.002550  -0.090234   0.446600  -0.036909
     60       0.001124  -0.000661  -0.001046   0.002398  -0.026414   0.002526
     61      -0.002008  -0.000631  -0.002639  -0.006153   0.016924  -0.001113
     62      -0.000287  -0.000101  -0.000650  -0.000489  -0.001388  -0.000302
     63      -0.000063   0.001022   0.001046  -0.001352  -0.001227   0.001859
     64      -0.000355  -0.001543  -0.002552  -0.001021  -0.000858  -0.001104
     65       0.000178   0.000376   0.001120   0.000481   0.006868  -0.001131
     66      -0.001933   0.001287  -0.000472  -0.005427   0.041911  -0.001061
     67       0.001980  -0.001019   0.001726   0.005710  -0.029949   0.000640
     68       0.000481   0.000269   0.001089   0.001409  -0.000599  -0.000669
     69      -0.000898   0.000585  -0.001747   0.002104   0.008334  -0.000699
     70       0.001213   0.000078   0.004284  -0.000756   0.009484  -0.000378
     71       0.000001  -0.000181  -0.000424  -0.001691  -0.003276   0.000055
     72       0.000917  -0.000522   0.000091   0.003635  -0.019574   0.000255
     73      -0.001027   0.000515   0.000333  -0.003971   0.026926  -0.000239
     74      -0.000526  -0.000613  -0.002496  -0.003173  -0.010562   0.000876
     75      -0.000157   0.000241   0.001412  -0.003183   0.011733  -0.000452
     76       0.001011  -0.000350  -0.000551   0.002012  -0.007794   0.000318
     77      -0.000082   0.000990   0.002864  -0.005463   0.047648  -0.003241
     78      -0.000005   0.001277   0.005222  -0.006669   0.057125  -0.003472
     79       0.000428  -0.000033  -0.001695   0.003786  -0.013879   0.000347
     80       0.000055   0.000042  -0.000296  -0.001336   0.002121  -0.000131
     81      -0.000270   0.000454   0.001748   0.008897  -0.048725   0.004722
     82       0.000257   0.000175  -0.001990   0.006440  -0.037405   0.002458
     83       0.000352  -0.000040   0.000293  -0.002668   0.019512  -0.001757
     84       0.000455   0.006090   0.050759   0.187338   0.036130  -0.027469
     85      -0.004560  -0.006030  -0.041123  -0.117987  -0.026822   0.017177
     86       0.008797   0.006600   0.031280   0.023623   0.004673   0.008615
     87       0.000757   0.002535   0.017991   0.062947   0.010767  -0.006695
     88      -0.004714  -0.008048  -0.057342  -0.174646  -0.038784   0.026985
     89       0.008816   0.005345   0.022335   0.018881  -0.004693   0.008197
     90      -0.004384  -0.002209  -0.007758   0.012183  -0.000402  -0.000938
     91      -0.002698  -0.005815  -0.045309  -0.150325  -0.031957   0.023636
     92       0.012042   0.009211   0.044442   0.058970   0.001638   0.005269
     93      -0.005704  -0.003465  -0.014401   0.001758  -0.002923   0.000364
     94       0.001106   0.000932  -0.000886  -0.017517  -0.007073   0.002192
     95       0.007844   0.005626   0.022247   0.025118  -0.006393   0.006370
     96      -0.005948  -0.000662   0.011483   0.103001   0.018658  -0.018483
     97       0.001728   0.003552   0.020362   0.057961   0.006965  -0.010614
     98      -0.006605  -0.006702  -0.035972  -0.057129  -0.013532   0.000484
     99      -0.001497   0.005004   0.047115   0.191471   0.038565  -0.030827
    100      -0.000571   0.000699   0.002825   0.011226  -0.001664  -0.003873
    101      -0.003844  -0.003311  -0.012822  -0.028068   0.001726  -0.000115
    102       0.001396   0.000461   0.003486   0.009734   0.000942   0.001513
    103       0.006628   0.004444  -0.000345  -0.046242  -0.014717   0.006177
    104      -0.004310  -0.007187  -0.025764   0.006856  -0.004170  -0.004416
    105      -0.017796  -0.018788  -0.064071  -0.073942  -0.011370   0.013012
    106       0.019654   0.019196   0.062051   0.024946   0.003436   0.000208
    107       0.002392   0.002040   0.025017   0.056746   0.016040  -0.004745
    108       0.013216   0.012628   0.029720   0.000399  -0.002740  -0.000468
    109       0.011400   0.009089   0.014977   0.030402  -0.000955  -0.010960
    110      -0.012335  -0.020340  -0.075790   0.005395  -0.005115  -0.012990
    111       0.029378   0.021993   0.046932  -0.039817  -0.001986   0.021810
    112       0.011654   0.017528   0.008745   0.019951   0.004327  -0.009261
    113       0.012589  -0.004776  -0.030091  -0.018324   0.001387   0.014773
    114       0.024410   0.019722   0.029592  -0.049087  -0.009831   0.013796
    115       0.008100   0.014379   0.000489   0.046034   0.003113  -0.019351
    116       0.022104  -0.002603  -0.005487   0.019882   0.006522   0.017327
    117       0.002424   0.021851   0.005204  -0.130259  -0.024464   0.010243
    118       0.009887   0.014841   0.024854   0.027420   0.011762   0.005549
    119       0.019991  -0.005174   0.002876   0.000678   0.012271   0.036391
    120      -0.021628   0.007487  -0.016420  -0.129803  -0.027674  -0.006910
    121      -0.001884   0.000347   0.037221   0.037820   0.014795   0.004213
    122      -0.011696  -0.023491  -0.037550   0.002652   0.007797   0.011479
    123      -0.013711   0.004130  -0.003912  -0.066127  -0.022638  -0.017168
    124      -0.002599  -0.007639   0.024102   0.086662   0.011077  -0.017654
    125      -0.026800  -0.032764  -0.080810   0.018830  -0.003459  -0.020210
    126       0.015049   0.007467   0.031973  -0.020821  -0.009785   0.005328
    127      -0.022379  -0.008902  -0.033913   0.075700  -0.000882  -0.043574
    128       0.007864  -0.011024   0.000815   0.043642   0.003644   0.002100
    129       0.009013   0.002661   0.043163  -0.036824  -0.004572   0.018342
    130      -0.035477  -0.014167  -0.031715   0.033029   0.000446  -0.030900
    131      -0.006021  -0.012683  -0.000981  -0.000620   0.000894   0.005753
    132       0.025831   0.018571   0.066219  -0.076252  -0.001611   0.039020
    133      -0.014224   0.004742  -0.006621  -0.005434   0.005788  -0.009079
    134       0.001341  -0.009515  -0.018880  -0.046994   0.002296   0.023028
    135      -0.015639  -0.006444   0.022816  -0.012491   0.000451   0.013680
    136      -0.022737  -0.013405  -0.006955   0.008362   0.000249  -0.007274
    137      -0.017268  -0.001399   0.022255  -0.009366  -0.001950   0.000917
    138      -0.017584  -0.010676   0.009986  -0.014990  -0.000662   0.013166
    139       0.013176  -0.015878  -0.035259   0.015295   0.008870   0.025199
    140      -0.048504   0.008411   0.075446  -0.021737  -0.012305  -0.034891
    141      -0.001274  -0.010203  -0.009714  -0.000160   0.000655   0.003083
    142      -0.006927  -0.012380   0.006279   0.008756   0.008409   0.028978
    143      -0.037251   0.001633   0.041742  -0.018052  -0.007726  -0.015702
    144      -0.018381  -0.003383   0.037417  -0.032345  -0.012188  -0.016686
    145      -0.033246  -0.005028   0.050743  -0.025541  -0.005527   0.006943
    146      -0.068960   0.000525   0.066689  -0.035792  -0.014584  -0.025969
    147      -0.010722  -0.006893  -0.015341   0.002628  -0.001747  -0.010889
    148      -0.013719  -0.005373   0.001056   0.007775   0.005160   0.016328
    149      -0.033472   0.002224   0.035558  -0.024093  -0.008988  -0.015084
    150      -0.010585  -0.008885  -0.014916   0.039132   0.017028   0.024601
    151      -0.032439  -0.013286   0.005566   0.004800   0.003559   0.012539
    152      -0.015486   0.008581   0.034840  -0.043259  -0.015341  -0.015349
    153      -0.001839  -0.012893  -0.036917   0.014350   0.001653  -0.011699
    154       0.001589  -0.003976   0.010341   0.004971   0.006186   0.022472
    155      -0.011716   0.004293   0.009013  -0.006841  -0.002706  -0.010792
    156       0.021335  -0.003217  -0.049084   0.016858   0.002151  -0.013344
    157       0.028176   0.008068   0.008778   0.000238   0.005897   0.017220
    158       0.024255   0.021711   0.008866  -0.014372  -0.005585  -0.026084
    159      -0.013057  -0.025657  -0.063750   0.030815   0.007870   0.006084
    160      -0.006944  -0.017229  -0.014437   0.016777   0.012679   0.039219
    161      -0.066164  -0.029538  -0.060486   0.036191   0.007604   0.001228
    162      -0.027646  -0.041136  -0.050516   0.037190   0.018188   0.046418
    163      -0.018519   0.003987   0.030221  -0.031686  -0.019411  -0.057608
    164      -0.011842   0.022616   0.083684  -0.023384   0.002836   0.035380
    165       0.089324   0.013287  -0.008435   0.017788   0.013768   0.036329
    166      -0.018148  -0.001543   0.053004   0.006070   0.008347   0.026007
    167       0.156401   0.025050  -0.044823   0.023645   0.019174   0.059308
    168      -0.041204   0.023302  -0.023021  -0.028101  -0.030663  -0.095123
    169       0.104743   0.029581  -0.119519   0.035688  -0.004835  -0.051509
    170       0.061306   0.016749  -0.046526   0.008266  -0.003668  -0.027466
    171       0.000942  -0.012261  -0.034693   0.009709  -0.001389  -0.016291
    172       0.005212  -0.004661   0.022040  -0.007880   0.000925   0.016240
    173       0.000343   0.019322  -0.034116   0.002206  -0.006012  -0.025816
    174      -0.039075   0.001149   0.062052  -0.025006  -0.009790  -0.019154
    175       0.035549  -0.029798  -0.095184   0.035187   0.019116   0.051510
    176      -0.066327   0.015966   0.112136  -0.021902  -0.018372  -0.063898
    177       0.018402  -0.027721  -0.068594   0.000115   0.012910   0.060795
    178       0.010318  -0.019966  -0.050551   0.010731   0.005651   0.017943
    179      -0.068144   0.013693   0.103417  -0.031709  -0.021006  -0.063016
    180      -0.033440  -0.001495   0.056806  -0.047663  -0.020200  -0.033115
    181      -0.037767  -0.001558   0.107733  -0.063065  -0.016482   0.000967
    182      -0.095033   0.006243   0.150299  -0.094767  -0.037237  -0.056671
    183      -0.039120  -0.001229   0.113170  -0.077297  -0.027738  -0.033680
    184      -0.045136  -0.000239   0.073493  -0.049915  -0.015839  -0.009157
    185      -0.044489  -0.005068  -0.004759   0.016235   0.005096  -0.000042
    186      -0.008682  -0.008384  -0.036186   0.082491   0.034284   0.047224
    187      -0.025282  -0.013283   0.028609  -0.060210  -0.020510  -0.011819
    188      -0.006742   0.010123   0.028740  -0.050202  -0.016902  -0.012065
    189      -0.019969  -0.005967  -0.012866   0.072669   0.031924   0.046855
    190      -0.037225  -0.012153  -0.011585   0.057948   0.023573   0.033902
    191      -0.023667   0.011885   0.070672  -0.085853  -0.027338  -0.017011
    192      -0.351877   0.434820  -0.234886   0.065693   0.009361  -0.028179
    193       0.259625  -0.028592  -0.172237   0.032796  -0.027109  -0.138735
    194       0.171162  -0.258025   0.167468  -0.063492  -0.015876  -0.004170
    195       0.233441  -0.345528   0.167452  -0.124755  -0.078156  -0.188852
    196       0.271522  -0.270861   0.076325  -0.061178  -0.047355  -0.124427
    197       0.208629  -0.004639  -0.129818   0.044078   0.001828  -0.042677
    198      -0.038657   0.012095  -0.016186  -0.053150  -0.052272  -0.156098
    199      -0.094599   0.423459  -0.390918   0.164549   0.047980   0.030121
    200      -0.103882   0.334235  -0.266532   0.079739   0.008493  -0.050222
    201       0.169728  -0.023414  -0.070358   0.084335   0.045667   0.104801
    202      -0.251434  -0.178626  -0.032724   0.086231   0.023008   0.015708
    203       0.314973   0.205269   0.069503  -0.088560  -0.013419   0.026651
    204       0.039410  -0.108096  -0.139011   0.106180   0.042593   0.078887
    205      -0.035560   0.009866   0.110590   0.000240   0.007566   0.022459
    206       0.047218  -0.185209  -0.223917   0.179523   0.071140   0.133499
    207       0.155209   0.199979   0.194932  -0.123252  -0.033229  -0.034934
    208       0.224109   0.180625   0.137918  -0.076785  -0.006795   0.037364
    209       0.311404   0.077481  -0.074929   0.026085   0.029550   0.101360
    210       0.030882  -0.000021  -0.051705   0.015781  -0.001552  -0.010779
    211       0.032198   0.012774  -0.007341   0.004037   0.002274   0.004763
    212       0.041494   0.030785  -0.006640  -0.013849  -0.012513  -0.032829
    213      -0.041540  -0.074275  -0.121117   0.093155   0.043657   0.105966
    214      -0.080534  -0.004065   0.010933   0.049448   0.051285   0.170993
    215       0.101841  -0.003450   0.032433  -0.122727  -0.114329  -0.373361
    216       0.058320  -0.062425  -0.100664  -0.052967  -0.083743  -0.308906
    217      -0.053713   0.022279   0.062299  -0.026560   0.002883   0.029912
    218      -0.094694   0.048305   0.138333   0.045904   0.090433   0.346152
    219      -0.106918  -0.020345  -0.001322   0.119155   0.112727   0.376988
    220       0.083166   0.013457   0.053688  -0.157492  -0.132127  -0.425270
    221      -0.034832   0.045351   0.138053  -0.009205   0.034182   0.157222
    222      -0.007546   0.024625  -0.005175  -0.168268  -0.030154   0.011456
    223       0.006302   0.018548   0.028756  -0.005912   0.010645   0.017388
    224       0.033175  -0.002385   0.034805   0.001982   0.022052   0.063135
    225      -0.046831  -0.003535  -0.044504  -0.153593  -0.030683  -0.015720
    226      -0.012008  -0.005710   0.054936   0.016896   0.018701   0.016743
    227      -0.023413  -0.029673  -0.033612  -0.015331   0.009424   0.017005
    228      -0.028641  -0.005671  -0.017306  -0.055926  -0.027480  -0.032438
    229      -0.012172  -0.022716   0.033148   0.160285   0.021181  -0.030136
    230      -0.045495  -0.042307  -0.104510   0.007561  -0.014069  -0.038160
    231      -0.009322  -0.007332  -0.034585  -0.048152  -0.009706   0.005296
    232      -0.005826  -0.009128  -0.063370  -0.191110  -0.037861   0.028210
    233       0.013359   0.010902   0.061423   0.097228   0.015388  -0.001905
    234      -0.007002  -0.007474  -0.044845  -0.100465  -0.024392   0.017998
    235       0.001887   0.003083   0.015004   0.035479   0.002830  -0.006614
    236       0.009678   0.007431   0.030224   0.044180  -0.011671   0.006363
    237      -0.007608  -0.002194   0.003519   0.090509   0.016425  -0.018544
    238       0.003826   0.007477   0.048550   0.146073   0.025077  -0.024652
    239      -0.018504  -0.016949  -0.086261  -0.119575  -0.023716  -0.005395
    240       0.001017   0.008913   0.072713   0.262685   0.054044  -0.042846
    241       0.001502   0.003518   0.020302   0.057498   0.007828  -0.011104
    242      -0.012299  -0.009349  -0.035234  -0.051720   0.007765  -0.007112
    243       0.001542   0.010027   0.081971   0.294979   0.057658  -0.044895
    244      -0.004972  -0.007966  -0.056415  -0.172893  -0.037465   0.026496
    245       0.011127   0.008654   0.043287   0.036686   0.010753   0.010536
    246      -0.008417  -0.035203  -0.113613   0.054645   0.014252   0.008118
    247      -0.090646  -0.079440  -0.147399   0.099345   0.034683   0.071870
    248      -0.099127  -0.050483  -0.097174   0.061326   0.014187   0.012772
    249      -0.052139  -0.049799  -0.077606   0.045669   0.012412   0.021994
    250       0.048686   0.024379   0.071876  -0.037029  -0.001814   0.017313
    251      -0.131080  -0.079259  -0.177677   0.106738   0.026303   0.026228
                 42         43         44         45         46         47    
      0      -0.000984  -0.000517   0.001118   0.015768   0.000426   0.080812
      1      -0.001297  -0.000469  -0.000647  -0.072141  -0.003814   0.090273
      2      -0.000956   0.000337   0.000389   0.038928  -0.000804   0.058838
      3      -0.000485  -0.000979   0.000158  -0.001886  -0.000597   0.076343
      4      -0.001095   0.000405   0.000342  -0.017482  -0.001348   0.045624
      5      -0.001972  -0.000269   0.000503   0.009885  -0.001785   0.106498
      6       0.000112  -0.000030  -0.000762   0.005188  -0.000208   0.015189
      7      -0.000526  -0.000882   0.000406  -0.080548  -0.001218   0.036603
      8      -0.002239  -0.000371   0.000740   0.017015  -0.001915   0.127318
      9       0.000025   0.000324   0.000120  -0.027858   0.000556  -0.037462
     10       0.000703  -0.001281  -0.001233  -0.060510   0.000082  -0.037905
     11      -0.001241  -0.000309   0.000114   0.023858  -0.000176   0.030922
     12      -0.000370  -0.001192   0.000306  -0.082624  -0.000125  -0.006255
     13       0.000441  -0.000053  -0.001358  -0.015587  -0.000100  -0.026702
     14      -0.000055   0.000283  -0.000104   0.049392   0.001536  -0.052806
     15      -0.000674  -0.000986   0.000312  -0.021649   0.000459   0.024880
     16      -0.000720  -0.000136  -0.000501  -0.048353  -0.002496   0.058974
     17       0.000035   0.000288  -0.000105   0.041655   0.001350  -0.053695
     18       0.000715  -0.001314  -0.000104  -0.008384   0.001396  -0.108066
     19      -0.000809   0.000777  -0.000579   0.010181   0.001607  -0.060433
     20      -0.000709  -0.000884  -0.001240  -0.040285   0.002300  -0.158578
     21       0.000594  -0.000609   0.000811   0.051769  -0.000136   0.005557
     22      -0.000011   0.001507  -0.000150   0.063291   0.002007  -0.062665
     23      -0.001546  -0.002173  -0.001824  -0.106096   0.001704  -0.071321
     24       0.000152  -0.002877  -0.001227  -0.041529  -0.001448   0.003049
     25      -0.001109   0.001576   0.000922   0.166117   0.001955  -0.011263
     26      -0.003600  -0.002099  -0.001642  -0.079361   0.000778  -0.003399
     27       0.000194  -0.003034  -0.001673  -0.063649  -0.001322   0.000810
     28      -0.005101   0.003032   0.001965   0.307623   0.002117   0.020232
     29      -0.007624  -0.002158  -0.001071   0.005178  -0.000682   0.039261
     30      -0.000611  -0.003379  -0.002112  -0.103102  -0.001125   0.001513
     31       0.000042   0.000330  -0.000244   0.054408  -0.001112  -0.003659
     32      -0.001701   0.000457   0.001332   0.001572  -0.000664   0.005550
     33      -0.000305   0.000811   0.001706   0.078122   0.001376  -0.001595
     34       0.002380   0.001378   0.000047   0.025951  -0.000256  -0.013513
     35       0.001688  -0.000730  -0.000318  -0.070522  -0.000792  -0.008901
     36       0.000782  -0.002903  -0.001021  -0.043988  -0.001890   0.005632
     37       0.003578  -0.000599   0.000702   0.048462  -0.001603   0.015974
     38       0.002051   0.001824   0.001698  -0.003520  -0.000906   0.027343
     39       0.001607   0.001415   0.001467   0.167886   0.000096  -0.003762
     40       0.000656  -0.002813  -0.001256  -0.040279  -0.001219   0.005863
     41      -0.000431   0.002323   0.001296   0.026034   0.000644   0.014328
     42       0.002649   0.003929   0.002876   0.266555   0.001055  -0.011799
     43      -0.000746  -0.001816  -0.001394  -0.004456   0.000333  -0.028018
     44      -0.002770   0.000917  -0.000054  -0.032627   0.001251  -0.014653
     45       0.002550   0.002774   0.002110   0.219965   0.000593  -0.009402
     46       0.005857   0.001651   0.001028   0.058960   0.000572  -0.007308
     47       0.004136  -0.001075  -0.000414  -0.150434  -0.001253   0.008798
     48      -0.001124  -0.008919  -0.006677  -0.362411  -0.004464   0.008613
     49       0.000135  -0.005537  -0.005142  -0.300236  -0.005680   0.000322
     50       0.000045   0.005507   0.006326   0.234079   0.002737  -0.007084
     51       0.000652   0.001190  -0.001945   0.107019  -0.001330   0.000748
     52       0.001035  -0.005060  -0.003321  -0.015746   0.019637  -0.040160
     53       0.001102  -0.004360  -0.011034  -0.071735   0.014255  -0.032703
     54       0.001540   0.001898   0.001739   0.195271   0.000396  -0.004846
     55      -0.007958  -0.006624  -0.004248  -0.104334   0.000172   0.021667
     56      -0.007907   0.003090   0.000984   0.185908   0.004130   0.018626
     57       0.002127   0.006164   0.003810   0.340846   0.002580  -0.015331
     58      -0.010301  -0.003952  -0.003847   0.025604   0.003408  -0.043146
     59      -0.012943  -0.000136  -0.002108   0.035142   0.005221  -0.032063
     60      -0.002359  -0.000194   0.002444   0.020317   0.000291   0.127300
     61      -0.001796  -0.001307  -0.001671  -0.111977  -0.006350   0.168693
     62      -0.000435   0.000492   0.000284   0.038204  -0.000908   0.050254
     63      -0.001019  -0.001133   0.001033  -0.018221   0.001236   0.026058
     64      -0.000853   0.000131  -0.000834  -0.041536  -0.004093   0.110713
     65       0.000788   0.000098  -0.000843   0.024680   0.002512  -0.134390
     66      -0.000454  -0.001387   0.000933  -0.135373  -0.000334  -0.023712
     67       0.001364   0.000346  -0.002219   0.037903   0.001029  -0.062979
     68       0.000803   0.000532  -0.000408   0.056553   0.002474  -0.104970
     69       0.000425   0.001535   0.000419  -0.014214   0.001444  -0.109329
     70       0.001735  -0.002118  -0.001976  -0.054653   0.001705  -0.097574
     71      -0.001329  -0.000465   0.000091   0.021924  -0.000359   0.043758
     72       0.000717   0.000504  -0.001769   0.021442   0.000017  -0.038931
     73      -0.000632  -0.001513   0.001013  -0.112159  -0.000694   0.037680
     74      -0.003099  -0.000289   0.001511   0.038356  -0.003118   0.217574
     75       0.000150  -0.001302   0.000125  -0.003695   0.000526  -0.034359
     76       0.000273   0.000807  -0.001239  -0.022912   0.001944  -0.135021
     77       0.002717  -0.001015  -0.002816  -0.081105   0.007092  -0.582908
     78       0.004477  -0.001375  -0.001997  -0.055476   0.006378  -0.547350
     79      -0.001927  -0.000163  -0.001563  -0.027062   0.003212  -0.091774
     80      -0.000635  -0.000543  -0.000726  -0.024470   0.001150  -0.085009
     81       0.002983   0.000825   0.002379   0.091734  -0.001210   0.050734
     82       0.000185   0.001945  -0.000217   0.081865   0.003331  -0.141737
     83      -0.002116  -0.002431  -0.002017  -0.114290   0.001599  -0.059365
     84       0.031437   0.019870  -0.014476   0.000968   0.002369   0.001146
     85       0.009753   0.000885   0.006018  -0.002546  -0.000698  -0.001145
     86       0.059804   0.017201   0.001197  -0.001797  -0.007964   0.006895
     87       0.022630   0.010177  -0.004751  -0.000227   0.002283   0.000417
     88       0.010618  -0.001189   0.010453  -0.003752  -0.001619  -0.001072
     89       0.041889   0.013846   0.000813  -0.002920   0.000939   0.001022
     90       0.040478   0.018120  -0.004771  -0.001255   0.001952  -0.000127
     91       0.003175  -0.004697   0.009736  -0.002793  -0.001087  -0.000371
     92       0.057394   0.017061  -0.000574  -0.002570  -0.008442   0.004012
     93       0.045763   0.020834  -0.004764  -0.002058   0.002351   0.000029
     94      -0.013842  -0.007939  -0.000071  -0.000552   0.003265  -0.000412
     95       0.042984   0.012907  -0.001889  -0.003629  -0.001485   0.005343
     96       0.032375   0.021148  -0.012225   0.000105   0.004851  -0.001185
     97      -0.018828  -0.006459  -0.005555   0.000093   0.004443  -0.000653
     98      -0.050387  -0.015823   0.003077  -0.000056   0.007076  -0.005104
     99       0.022746   0.018008  -0.015835   0.002011   0.003574   0.000141
    100      -0.010592  -0.003965  -0.003204  -0.000282   0.003469  -0.000794
    101      -0.021696  -0.008341   0.004388   0.001601  -0.006376  -0.001148
    102      -0.002351  -0.001462   0.003152  -0.000611  -0.000162   0.000452
    103      -0.032800  -0.020897  -0.009330   0.001176   0.021159  -0.001339
    104      -0.025289   0.003489   0.004961  -0.002045   0.001970  -0.000427
    105       0.055503   0.036543   0.031195  -0.006253  -0.047529   0.002577
    106      -0.032804  -0.034566  -0.023152   0.004852   0.034224  -0.002918
    107       0.016988   0.009023   0.005004  -0.000709  -0.014268  -0.001701
    108      -0.075508  -0.040329  -0.007594   0.003453   0.029020   0.001376
    109      -0.088316  -0.034972  -0.018694   0.003652   0.037071   0.001227
    110      -0.094304  -0.007855   0.004900  -0.001694   0.013074  -0.000482
    111      -0.011281  -0.023489  -0.006044   0.002498   0.033784   0.002094
    112       0.017805   0.013396  -0.025577  -0.000204   0.037183   0.002929
    113      -0.013818   0.003852   0.000761  -0.000787   0.024203   0.000093
    114      -0.064446  -0.042957  -0.012667   0.004059   0.030065   0.001159
    115      -0.033892  -0.001476  -0.027005   0.000835   0.027145   0.002724
    116      -0.045609  -0.010604   0.009278  -0.000073   0.018938   0.000908
    117       0.037467  -0.009497  -0.033546   0.001052   0.058442  -0.001488
    118       0.132549   0.052474  -0.022332  -0.002784   0.024413   0.001440
    119       0.083629   0.034750   0.015678  -0.003555   0.015897  -0.000399
    120       0.002721  -0.017293  -0.016433   0.001405   0.013569  -0.002199
    121       0.091631   0.028913   0.008988  -0.000061  -0.036509   0.000604
    122       0.045371   0.033180   0.032359  -0.004220  -0.034162  -0.001319
    123      -0.126384  -0.063091  -0.005747   0.004788   0.006944  -0.000410
    124      -0.104848  -0.037855   0.015949   0.004490  -0.040072   0.001846
    125      -0.117027  -0.014983   0.026302  -0.001100  -0.036160  -0.000992
    126      -0.116881  -0.060965   0.013681   0.005218  -0.036287  -0.000365
    127      -0.113967  -0.022604  -0.002596   0.002578  -0.057452  -0.001047
    128      -0.100271  -0.032844   0.028239   0.001264  -0.038379  -0.000626
    129      -0.014595  -0.019546   0.031810   0.001449  -0.048093  -0.000646
    130       0.009125   0.017837   0.007832   0.000434  -0.073330  -0.002451
    131      -0.003684  -0.004409   0.025712   0.000845  -0.049186  -0.002083
    132       0.083778   0.004628   0.021336   0.000255  -0.017729   0.000467
    133       0.140185   0.059178  -0.004465  -0.002488  -0.038223  -0.000841
    134       0.088900   0.033939   0.016292  -0.002009  -0.031539  -0.002468
    135      -0.009575   0.004694   0.057223  -0.004819  -0.040023  -0.000729
    136       0.002922   0.011683  -0.000603   0.003242  -0.090173  -0.002326
    137       0.005336  -0.011281   0.015866   0.001097  -0.032074  -0.001544
    138      -0.023325   0.031118   0.032597  -0.008823   0.007697   0.000440
    139       0.007276   0.000690  -0.037573   0.007258  -0.094856  -0.002001
    140       0.003160  -0.008647   0.064305  -0.009138   0.107736   0.001467
    141      -0.016242   0.030097   0.005535  -0.008013   0.032104   0.000519
    142      -0.009458   0.009027   0.014745  -0.001647   0.006184   0.000295
    143       0.015371  -0.021905   0.009333  -0.000710   0.047211   0.000695
    144      -0.068887   0.103832  -0.024167  -0.011083   0.073533   0.000944
    145      -0.063273   0.083324  -0.029429  -0.007101   0.048502   0.001880
    146       0.009903  -0.017499  -0.019612  -0.000110   0.035181   0.001331
    147      -0.012480   0.030907   0.008627  -0.000472  -0.024683  -0.001297
    148      -0.017968   0.024432  -0.002582  -0.001256  -0.008323   0.000979
    149       0.005862  -0.013435  -0.015154   0.003307  -0.040194  -0.000324
    150       0.006699  -0.010849   0.164818  -0.012291  -0.033742  -0.000750
    151      -0.020697   0.036727  -0.039341   0.003754  -0.061392  -0.000473
    152      -0.009973   0.003337  -0.093890   0.008443  -0.015360  -0.000396
    153      -0.018824   0.049537  -0.001537   0.000724  -0.015663  -0.001027
    154      -0.002900  -0.009260   0.030231  -0.000782   0.020178   0.001520
    155       0.011068  -0.018572  -0.009237   0.002346  -0.029528   0.000830
    156      -0.004190   0.023924  -0.027918  -0.001902  -0.012283  -0.000202
    157       0.002111  -0.020813   0.015213   0.000411   0.039889   0.001118
    158       0.026137  -0.046772  -0.030048   0.010023  -0.002512  -0.000516
    159      -0.008698   0.041694  -0.022373  -0.005567   0.036977   0.000400
    160      -0.021896   0.030109   0.014490  -0.007666   0.065901   0.001596
    161       0.015643   0.016190  -0.028198  -0.004079   0.147603   0.001999
    162       0.003790   0.007841  -0.019727   0.000468  -0.032938  -0.001558
    163       0.006248   0.011815   0.093555  -0.005037  -0.079784  -0.001958
    164      -0.024100  -0.013777  -0.002669   0.006257  -0.110057  -0.002356
    165       0.051623  -0.104433   0.012377   0.003463   0.061477   0.001226
    166       0.077503  -0.139371   0.029092   0.009416   0.068215   0.001022
    167      -0.022885   0.005968  -0.006982   0.001311  -0.015019   0.000846
    168       0.088369  -0.102870  -0.128485   0.012889  -0.078923   0.000815
    169       0.028823  -0.009294  -0.026364  -0.000241   0.051585   0.001028
    170      -0.006043   0.022381   0.031300  -0.002046   0.022166  -0.001532
    171      -0.020874   0.049993  -0.004503   0.004285   0.002191  -0.001268
    172      -0.007580  -0.009216   0.030298   0.005899   0.066614   0.001186
    173       0.010093  -0.008165  -0.068015  -0.003721  -0.006885   0.004634
    174      -0.039417   0.048328   0.097635  -0.020356   0.128626   0.002867
    175       0.017965  -0.002519  -0.090020   0.013028  -0.156715  -0.003488
    176      -0.013668   0.014720   0.125532  -0.022611   0.253020   0.004204
    177       0.002583   0.003175  -0.064755   0.008906  -0.180803  -0.003384
    178       0.012057   0.004286  -0.092833   0.012254  -0.127737  -0.002504
    179      -0.006533   0.007876   0.074845  -0.014655   0.179672   0.003052
    180      -0.095249   0.146263  -0.050058  -0.012930   0.110692   0.001478
    181      -0.116182   0.147235  -0.058201  -0.015557   0.118527   0.003985
    182      -0.080592   0.107969  -0.086713  -0.010494   0.157019   0.004110
    183      -0.132521   0.187450  -0.049236  -0.023593   0.208561   0.003802
    184      -0.101804   0.138775  -0.083404  -0.006776   0.046187   0.002381
    185       0.086127  -0.121773   0.045114   0.007911  -0.051314  -0.000990
    186       0.023296  -0.036303   0.290893  -0.021002  -0.039141  -0.000749
    187      -0.057412   0.089593  -0.273027   0.019064  -0.038531  -0.000325
    188      -0.023233   0.021474  -0.155620   0.012082   0.000802  -0.000231
    189       0.021219  -0.041899   0.318156  -0.024902  -0.019285   0.000346
    190       0.008624  -0.008218   0.155578  -0.009770  -0.072134  -0.000367
    191      -0.040856   0.034655  -0.195748   0.011784   0.031539   0.001355
    192       0.103041  -0.141716  -0.058027   0.019121  -0.103137   0.001095
    193       0.080159  -0.047103  -0.089473   0.002047   0.095742   0.001352
    194      -0.062660   0.086373   0.030490  -0.008863   0.002327  -0.002047
    195       0.111710  -0.114466  -0.246569   0.014068  -0.080988   0.001306
    196       0.059716  -0.046137  -0.154004   0.005172   0.005853   0.001981
    197      -0.030102   0.082588   0.093112  -0.012237   0.122142  -0.002681
    198       0.153123  -0.185274  -0.228042   0.023620  -0.119103   0.002104
    199      -0.002962   0.032791   0.130563  -0.006831   0.119252  -0.000143
    200       0.064965  -0.066728   0.013944   0.008782   0.018941  -0.000579
    201       0.169980  -0.321443   0.026228   0.019152   0.114398   0.002787
    202       0.227125  -0.327775   0.048237   0.015752   0.138617   0.001061
    203      -0.229050   0.307294  -0.032525  -0.013945  -0.109981  -0.000138
    204       0.121343  -0.197891   0.011343   0.006393   0.061979   0.001506
    205       0.177157  -0.311573   0.052494   0.021999   0.155643   0.002029
    206       0.208715  -0.344922   0.015722   0.019996   0.076397   0.002401
    207      -0.068903   0.063962   0.012144  -0.003384   0.056075   0.000701
    208      -0.085099   0.068492   0.007271   0.002297  -0.009699   0.000926
    209      -0.091518   0.087119  -0.023728  -0.001072  -0.072205   0.001027
    210      -0.001650   0.016784  -0.039046   0.003716   0.004370   0.000558
    211       0.007790  -0.022310  -0.003837  -0.018544   0.077372   0.002235
    212       0.035193  -0.060187  -0.062418  -0.002411   0.052777   0.001643
    213       0.014131   0.009777  -0.119183   0.006516  -0.001435  -0.001721
    214      -0.038988  -0.001473  -0.055477   0.006518  -0.078100  -0.002054
    215       0.084952   0.016928   0.184433  -0.010433  -0.073628  -0.002398
    216       0.102933   0.034856   0.182731  -0.019856   0.048683  -0.000575
    217      -0.023126   0.003621   0.106481  -0.006917  -0.065744  -0.001243
    218      -0.113009  -0.038111  -0.144968   0.020166  -0.162593  -0.002696
    219      -0.088058  -0.017263  -0.203543   0.018896  -0.108816  -0.002443
    220       0.081505   0.034443   0.321783  -0.022764  -0.086475  -0.001958
    221      -0.070465  -0.025310  -0.059502   0.014337  -0.179841  -0.003132
    222       0.129719   0.024453  -0.045622  -0.002136   0.071185  -0.003307
    223       0.259772   0.095771  -0.030421  -0.006321   0.032858  -0.000599
    224       0.193394   0.066611   0.022852  -0.005322   0.008351  -0.001437
    225       0.069022   0.014383  -0.009457  -0.001593  -0.021976  -0.003991
    226       0.194776   0.057440   0.027385  -0.001958  -0.076555  -0.001264
    227       0.121328   0.057221   0.045006  -0.006055  -0.066083  -0.002846
    228      -0.190859  -0.085331   0.002911   0.006043  -0.020847  -0.001053
    229      -0.175247  -0.059296   0.045105   0.005879  -0.097424   0.002453
    230      -0.188780  -0.040467   0.029558   0.000210  -0.057478  -0.002197
    231       0.041578   0.018985  -0.001258  -0.001923  -0.000731  -0.000110
    232       0.006905  -0.002932   0.011758  -0.003222  -0.002102  -0.000448
    233       0.041250   0.010636   0.000753  -0.001746  -0.016964   0.006826
[truncated: 708,242 more chars]
