# Supplementary material for: Photochemical Deracemization of 4,7-Diaza-1-isoindolinones by Unidirectional Hydrogen Atom Shuttling
Source: J Am Chem Soc. 2024 Dec 30;147(2):1434–9. doi: 10.1021/jacs.4c16053 (PMC11744763; doi:10.1021/jacs.4c16053)
Supplement: Supplementary file 3 — ja4c16053_si_003.zip [file ja4c16053_si_003.zip › to_zip/2b_1b/thermodynamics/s0/solv.out]

      -----------------------------------------------------------      
     |                   =====================                   |     
     |                           x T B                           |     
     |                   =====================                   |     
     |                         S. Grimme                         |     
     |          Mulliken Center for Theoretical Chemistry        |     
     |                    University of Bonn                     |     
      -----------------------------------------------------------      

   * xtb version 6.6.1 (47b0e9d) compiled by 'pisteinbach@jtc-cluster' on 2024-02-06

   xtb is free software: you can redistribute it and/or modify it under
   the terms of the GNU Lesser General Public License as published by
   the Free Software Foundation, either version 3 of the License, or
   (at your option) any later version.
   
   xtb is distributed in the hope that it will be useful,
   but WITHOUT ANY WARRANTY; without even the implied warranty of
   MERCHANTABILITY or FITNESS FOR A PARTICULAR PURPOSE.  See the
   GNU Lesser General Public License for more details.
   
   Cite this work as:
   * C. Bannwarth, E. Caldeweyher, S. Ehlert, A. Hansen, P. Pracht,
     J. Seibert, S. Spicher, S. Grimme, WIREs Comput. Mol. Sci., 2020, 11,
     e01493. DOI: 10.1002/wcms.1493
   
   for GFN2-xTB:
   * C. Bannwarth, S. Ehlert and S. Grimme., J. Chem. Theory Comput., 2019,
     15, 1652-1671. DOI: 10.1021/acs.jctc.8b01176
   for GFN1-xTB:
   * S. Grimme, C. Bannwarth, P. Shushkov, J. Chem. Theory Comput., 2017,
     13, 1989-2009. DOI: 10.1021/acs.jctc.7b00118
   for GFN0-xTB:
   * P. Pracht, E. Caldeweyher, S. Ehlert, S. Grimme, ChemRxiv, 2019, preprint.
     DOI: 10.26434/chemrxiv.8326202.v1
   for GFN-FF:
   * S. Spicher and S. Grimme, Angew. Chem. Int. Ed., 2020, 59, 15665-15673.
     DOI: 10.1002/anie.202004239
   
   for ALPB and GBSA implicit solvation:
   * S. Ehlert, M. Stahn, S. Spicher, S. Grimme, J. Chem. Theory Comput.,
     2021, 17, 4250-4261. DOI: 10.1021/acs.jctc.1c00471
   
   for ddCOSMO and CPCM-X implicit solvation:
   * M. Stahn, S. Ehlert, S. Grimme, J. Phys. Chem. A,
     2023, XX, XXXX-XXXX. DOI: 10.1021/acs.jpca.3c04382
   
   for DFT-D4:
   * E. Caldeweyher, C. Bannwarth and S. Grimme, J. Chem. Phys., 2017,
     147, 034112. DOI: 10.1063/1.4993215
   * E. Caldeweyher, S. Ehlert, A. Hansen, H. Neugebauer, S. Spicher,
     C. Bannwarth and S. Grimme, J. Chem. Phys., 2019, 150, 154122.
     DOI: 10.1063/1.5090222
   * E. Caldeweyher, J.-M. Mewes, S. Ehlert and S. Grimme, Phys. Chem. Chem. Phys.
     2020, 22, 8499-8512. DOI: 10.1039/D0CP00502A
   
   for sTDA-xTB:
   * S. Grimme and C. Bannwarth, J. Chem. Phys., 2016, 145, 054103.
     DOI: 10.1063/1.4959605
   
   in the mass-spec context:
   * V. Asgeirsson, C. Bauer and S. Grimme, Chem. Sci., 2017, 8, 4879.
     DOI: 10.1039/c7sc00601b
   * J. Koopman and S. Grimme, ACS Omega 2019, 4, 12, 15120-15133.
     DOI: 10.1021/acsomega.9b02011
   
   for metadynamics refer to:
   * S. Grimme, J. Chem. Theory Comput., 2019, 155, 2847-2862
     DOI: 10.1021/acs.jctc.9b00143
   
   for SPH calculations refer to:
   * S. Spicher and S. Grimme, J. Chem. Theory Comput., 2021, 17, 1701-1714
     DOI: 10.1021/acs.jctc.0c01306
   
   for ONIOM refer to:
   * C. Plett, A. Katbashev, S. Ehlert, S. Grimme, M. Bursch,
     Phys. Chem. Chem. Phys., 2023, 25, 17860-17868. DOI: 10.1039/D3CP02178E
   
   for DIPRO refer to:
   * J. Kohn, N. Gildemeister, S. Grimme, D. Fazzi, A. Hansen,
     J. Chem. Phys., 2023, just accepted.
   
   with help from (in alphabetical order)
   P. Atkinson, C. Bannwarth, F. Bohle, G. Brandenburg, E. Caldeweyher
   M. Checinski, S. Dohm, S. Ehlert, S. Ehrlich, I. Gerasimov, C. Hölzer
   A. Katbashev, J. Kohn, J. Koopman, C. Lavigne, S. Lehtola, F. März, M. Müller,
   F. Musil, H. Neugebauer, J. Pisarek, C. Plett, P. Pracht, F. Pultar,
   J. Seibert, P. Shushkov, S. Spicher, M. Stahn, M. Steiner, T. Strunk,
   J. Stückrath, T. Rose, and J. Unsleber
   
 * started run on 2024/07/18 at 12:53:50.150     

           -------------------------------------------------
          |                Calculation Setup                |
           -------------------------------------------------

          program call               : xtb coord.xyz --gfn 2 --grad --alpb ch2cl2 bar1M
          hostname                   : xeon-01
          coordinate file            : coord.xyz
          omp threads                :                     2

   ID    Z sym.   atoms
    1    6 C      1-11, 14, 15, 29-35, 37-42, 44, 46-52, 54-57
    2    7 N      12, 13, 16, 43, 53
    3    8 O      17, 36, 45, 58
    4    1 H      18-28, 59-84

molecular fragmentation (1/2 indicates fragments):
111111111111111111111111111122222222222222222222222222222222222222222222
222222222222
# atoms in fragment 1/2:    28    56
 fragment masses (1/2) :      225.25      402.49
CMA distance (Bohr)    :   8.812
constraining FC (au)   :  0.0500

           -------------------------------------------------
          |                 G F N 2 - x T B                 |
           -------------------------------------------------

        Reference                      10.1021/acs.jctc.8b01176
      * Hamiltonian:
        H0-scaling (s, p, d)           1.850000    2.230000    2.230000
        zeta-weighting                 0.500000
      * Dispersion:
        s8                             2.700000
        a1                             0.520000
        a2                             5.000000
        s9                             5.000000
      * Repulsion:
        kExp                           1.500000    1.000000
        rExp                           1.000000
      * Coulomb:
        alpha                          2.000000
        third order                    shell-resolved
        anisotropic                    true
        a3                             3.000000
        a5                             4.000000
        cn-shift                       1.200000
        cn-exp                         4.000000
        max-rad                        5.000000

      * Solvation model:               ALPB
        Solvent                        ch2cl2
        Parameter file                 internal GFN2-xTB/ALPB
        Dielectric constant                8.9300E+00
        Reference state                gsolv [1 bar gas/1 M solution]
        Free energy shift                  7.1799E-03 Eh       4.5055E+00 kcal/mol
        Temperature                        2.9815E+02 K
        Density                            1.3300E+00 kg/L
        Solvent mass                       8.4930E+01 g/mol
        Interaction kernel             P16
        Born radius scaling (c1)           1.5691E+00
        Born radii integrator          GBOBC
        Born offset                        0.0000E+00 a0       0.0000E+00 AA
        H-bond correction              false
        Ion screening                  false
        Surface tension                    1.0000E-05 Eh       1.5569E+01 dyn/cm
        Grid points                               230 per atom
q/qsh data taken from xtbrestart
CAMM data taken from xtbrestart

          ...................................................
          :                      SETUP                      :
          :.................................................:
          :  # basis functions                 225          :
          :  # atomic orbitals                 225          :
          :  # shells                          131          :
          :  # electrons                       238          :
          :  max. iterations                   250          :
          :  Hamiltonian                  GFN2-xTB          :
          :  restarted?                       true          :
          :  GBSA solvation                   true          :
          :  PC potential                    false          :
          :  electronic temp.          300.0000000     K    :
          :  accuracy                    1.0000000          :
          :  -> integral cutoff          0.2500000E+02      :
          :  -> integral neglect         0.1000000E-07      :
          :  -> SCF convergence          0.1000000E-05 Eh   :
          :  -> wf. convergence          0.1000000E-03 e    :
          :  Broyden damping             0.4000000          :
          :  net charge                          0          :
          :  unpaired electrons                  0          :
          ...................................................

 iter      E             dE          RMSdq      gap      omega  full diag
   1   -133.2219158 -0.133222E+03  0.235E-01    1.90       0.0  T
   2   -133.2239273 -0.201147E-02  0.108E-01    1.90       1.0  T
   3   -133.2244117 -0.484403E-03  0.596E-02    1.90       1.0  T
   4   -133.2245314 -0.119723E-03  0.282E-02    1.91       1.0  T
   5   -133.2245488 -0.174171E-04  0.123E-02    1.90       1.0  T
   6   -133.2245515 -0.264152E-05  0.516E-03    1.90       2.1  T
   7   -133.2245524 -0.934287E-06  0.168E-03    1.90       6.5  T
   8   -133.2245525 -0.802616E-07  0.696E-04    1.90      15.7  T
   9   -133.2245525 -0.626869E-08  0.323E-04    1.90      33.8  T

   *** convergence criteria satisfied after 9 iterations ***

         #    Occupation            Energy/Eh            Energy/eV
      -------------------------------------------------------------
         1        2.0000           -0.7536071             -20.5067
       ...           ...                  ...                  ...
       113        2.0000           -0.4046883             -11.0121
       114        2.0000           -0.4018631             -10.9353
       115        2.0000           -0.3997725             -10.8784
       116        2.0000           -0.3954356             -10.7603
       117        2.0000           -0.3952678             -10.7558
       118        2.0000           -0.3928325             -10.6895
       119        2.0000           -0.3721662             -10.1272 (HOMO)
       120                         -0.3021650              -8.2223 (LUMO)
       121                         -0.2972620              -8.0889
       122                         -0.2762349              -7.5167
       123                         -0.2548156              -6.9339
       124                         -0.2425073              -6.5990
       ...                                ...                  ...
       225                          0.7166420              19.5008
      -------------------------------------------------------------
                  HL-Gap            0.0700012 Eh            1.9048 eV
             Fermi-level           -0.3371656 Eh           -9.1747 eV

 SCC (total)                   0 d,  0 h,  0 min,  0.222 sec
 SCC setup                      ...        0 min,  0.005 sec (  2.347%)
 Dispersion                     ...        0 min,  0.002 sec (  0.909%)
 classical contributions        ...        0 min,  0.000 sec (  0.132%)
 integral evaluation            ...        0 min,  0.025 sec ( 11.406%)
 iterations                     ...        0 min,  0.102 sec ( 45.780%)
 molecular gradient             ...        0 min,  0.086 sec ( 38.862%)
 printout                       ...        0 min,  0.001 sec (  0.550%)

         :::::::::::::::::::::::::::::::::::::::::::::::::::::
         ::                     SUMMARY                     ::
         :::::::::::::::::::::::::::::::::::::::::::::::::::::
         :: total energy            -131.283861251037 Eh    ::
         :: total w/o Gsasa/hb      -131.236519461794 Eh    ::
         :: gradient norm              0.050205379136 Eh/a0 ::
         :: HOMO-LUMO gap              1.904830248994 eV    ::
         ::.................................................::
         :: SCC energy              -133.218697292274 Eh    ::
         :: -> isotropic ES            0.165349955440 Eh    ::
         :: -> anisotropic ES          0.000179358235 Eh    ::
         :: -> anisotropic XC          0.068766785381 Eh    ::
         :: -> dispersion             -0.117290192264 Eh    ::
         :: -> Gsolv                  -0.063767530186 Eh    ::
         ::    -> Gelec               -0.016425740942 Eh    ::
         ::    -> Gsasa               -0.054521732940 Eh    ::
         ::    -> Ghb                  0.000000000000 Eh    ::
         ::    -> Gshift               0.007179943697 Eh    ::
         :: repulsion energy           1.934836041236 Eh    ::
         :: add. restraining           0.000000000000 Eh    ::
         :: total charge              -0.000000000000 e     ::
         :::::::::::::::::::::::::::::::::::::::::::::::::::::

           -------------------------------------------------
          |                Property Printout                |
           -------------------------------------------------

    * Orbital Energies and Occupations

         #    Occupation            Energy/Eh            Energy/eV
      -------------------------------------------------------------
         1        2.0000           -0.7536071             -20.5067
       ...           ...                  ...                  ...
       107        2.0000           -0.4230349             -11.5114
       108        2.0000           -0.4194973             -11.4151
       109        2.0000           -0.4174156             -11.3585
       110        2.0000           -0.4166114             -11.3366
       111        2.0000           -0.4129278             -11.2363
       112        2.0000           -0.4090195             -11.1300
       113        2.0000           -0.4046883             -11.0121
       114        2.0000           -0.4018631             -10.9353
       115        2.0000           -0.3997725             -10.8784
       116        2.0000           -0.3954356             -10.7603
       117        2.0000           -0.3952678             -10.7558
       118        2.0000           -0.3928325             -10.6895
       119        2.0000           -0.3721662             -10.1272 (HOMO)
       120                         -0.3021650              -8.2223 (LUMO)
       121                         -0.2972620              -8.0889
       122                         -0.2762349              -7.5167
       123                         -0.2548156              -6.9339
       124                         -0.2425073              -6.5990
       125                         -0.2281537              -6.2084
       126                         -0.2219193              -6.0387
       127                         -0.2199517              -5.9852
       128                         -0.2143636              -5.8331
       129                         -0.2127844              -5.7902
       130                         -0.2052286              -5.5846
       ...                                ...                  ...
       225                          0.7166420              19.5008
      -------------------------------------------------------------
                  HL-Gap            0.0700012 Eh            1.9048 eV
             Fermi-level           -0.3371656 Eh           -9.1747 eV

     #   Z          covCN         q      C6AA      α(0)
     1   6 C        2.922    -0.029    28.724     8.789
     2   6 C        2.966     0.012    27.751     8.641
     3   6 C        2.922    -0.039    28.965     8.826
     4   6 C        2.916    -0.031    28.763     8.795
     5   6 C        2.917    -0.032    28.787     8.798
     6   6 C        2.916    -0.024    28.610     8.771
     7   6 C        3.809    -0.064    21.729     6.635
     8   6 C        3.840     0.044    19.802     6.330
     9   6 C        3.065     0.082    26.113     8.379
    10   6 C        3.069     0.056    26.674     8.469
    11   6 C        2.809     0.268    22.486     7.769
    12   7 N        2.757    -0.196    25.243     7.462
    13   7 N        1.837    -0.209    26.384     7.612
    14   6 C        2.938     0.053    26.813     8.492
    15   6 C        2.941     0.049    26.891     8.505
    16   7 N        1.837    -0.200    26.162     7.580
    17   8 O        0.857    -0.488    23.521     6.502
    18   1 H        0.859     0.228     0.975     1.547
    19   1 H        0.925     0.065     2.144     2.290
    20   1 H        0.925     0.061     2.182     2.310
    21   1 H        0.925     0.032     2.563     2.504
    22   1 H        0.925     0.032     2.558     2.501
    23   1 H        0.925     0.034     2.534     2.489
    24   1 H        0.925     0.035     2.514     2.479
    25   1 H        0.925     0.033     2.542     2.493
    26   1 H        0.924     0.071     2.073     2.252
    27   1 H        0.924     0.044     2.402     2.424
    28   1 H        0.924     0.076     2.023     2.224
    29   6 C        2.923    -0.016    28.408     8.741
    30   6 C        2.969    -0.011    28.298     8.726
    31   6 C        2.920    -0.027    28.667     8.780
    32   6 C        2.916    -0.026    28.648     8.777
    33   6 C        2.918    -0.021    28.532     8.759
    34   6 C        2.916    -0.026    28.653     8.778
    35   6 C        2.825     0.233    23.121     7.879
    36   8 O        0.859    -0.401    21.691     6.244
    37   6 C        2.959    -0.034    28.851     8.810
    38   6 C        3.117     0.136    24.882     8.170
    39   6 C        3.186     0.063    26.133     8.341
    40   6 C        2.913    -0.036    28.904     8.816
    41   6 C        2.920    -0.036    28.896     8.815
    42   6 C        2.931    -0.035    28.879     8.813
    43   7 N        1.873    -0.302    28.671     7.937
    44   6 C        3.235     0.234    22.390     7.678
    45   8 O        1.727    -0.218    17.613     5.667
    46   6 C        3.901     0.016    20.251     6.397
    47   6 C        3.820    -0.082    22.048     6.682
    48   6 C        3.905     0.021    20.158     6.382
    49   6 C        3.825    -0.072    21.865     6.654
    50   6 C        3.907     0.005    20.436     6.426
    51   6 C        3.818    -0.063    21.691     6.628
    52   6 C        2.759     0.281    22.251     7.725
    53   7 N        2.685    -0.174    24.769     7.392
    54   6 C        3.748    -0.001    20.667     6.484
    55   6 C        3.768    -0.109    22.611     6.777
    56   6 C        3.763    -0.118    22.809     6.808
    57   6 C        3.761    -0.102    22.498     6.762
    58   8 O        0.859    -0.506    23.922     6.558
    59   1 H        0.924     0.062     2.174     2.306
    60   1 H        0.924     0.063     2.160     2.298
    61   1 H        0.924     0.054     2.276     2.359
    62   1 H        0.924     0.041     2.437     2.441
    63   1 H        0.924     0.058     2.224     2.332
    64   1 H        0.924     0.046     2.365     2.405
    65   1 H        0.924     0.039     2.467     2.456
    66   1 H        0.925     0.049     2.338     2.391
    67   1 H        0.924     0.045     2.378     2.412
    68   1 H        0.924     0.046     2.373     2.409
    69   1 H        0.924     0.053     2.280     2.361
    70   1 H        0.924     0.049     2.335     2.390
    71   1 H        0.860     0.192     1.149     1.679
    72   1 H        0.924     0.043     2.405     2.425
    73   1 H        0.924     0.053     2.282     2.362
    74   1 H        0.924     0.059     2.211     2.325
    75   1 H        0.925     0.063     2.162     2.299
    76   1 H        0.925     0.057     2.237     2.339
    77   1 H        0.925     0.051     2.303     2.373
    78   1 H        0.925     0.036     2.498     2.472
    79   1 H        0.925     0.033     2.545     2.495
    80   1 H        0.925     0.050     2.316     2.380
    81   1 H        0.925     0.051     2.308     2.376
    82   1 H        0.925     0.052     2.291     2.367
    83   1 H        0.924     0.063     2.168     2.302
    84   1 H        0.924     0.055     2.257     2.349

 Mol. C6AA /au·bohr⁶  :      84039.556831
 Mol. C8AA /au·bohr⁸  :    2016986.385699
 Mol. α(0) /au        :        450.377294


Wiberg/Mayer (AO) data.
largest (>0.10) Wiberg bond orders for each atom

 ---------------------------------------------------------------------------
     #   Z sym  total        # sym  WBO       # sym  WBO       # sym  WBO
 ---------------------------------------------------------------------------
     1   6 C    3.990 --     6 C    1.437     2 C    1.420    21 H    0.967
                             4 C    0.111
     2   6 C    3.987 --     1 C    1.420     3 C    1.406     7 C    1.008
                             5 C    0.109
     3   6 C    3.990 --     4 C    1.452     2 C    1.406    25 H    0.969
                             6 C    0.112
     4   6 C    3.992 --     3 C    1.452     5 C    1.432    24 H    0.971
                             1 C    0.111
     5   6 C    3.990 --     6 C    1.445     4 C    1.432    23 H    0.971
                             2 C    0.109
     6   6 C    3.992 --     5 C    1.445     1 C    1.437    22 H    0.971
                             3 C    0.112
     7   6 C    3.988 --     2 C    1.008    27 H    0.972    26 H    0.961
                             8 C    0.954
     8   6 C    3.970 --     9 C    1.000    12 N    0.990     7 C    0.954
                            28 H    0.930
     9   6 C    3.978 --    13 N    1.429    10 C    1.322     8 C    1.000
                            15 C    0.112
    10   6 C    3.978 --    16 N    1.420     9 C    1.322    11 C    0.978
                            14 C    0.115
    11   6 C    3.955 --    17 O    1.610    12 N    1.291    10 C    0.978
    12   7 N    3.477 --    11 C    1.291     8 C    0.990    18 H    0.866
                            17 O    0.212
    13   7 N    3.059 --    14 C    1.436     9 C    1.429
    14   6 C    3.975 --    13 N    1.436    15 C    1.397    19 H    0.962
                            10 C    0.115
    15   6 C    3.975 --    16 N    1.445    14 C    1.397    20 H    0.962
                             9 C    0.112
    16   7 N    3.065 --    15 C    1.445    10 C    1.420
    17   8 O    1.963 --    11 C    1.610    12 N    0.212
    18   1 H    0.947 --    12 N    0.866
    19   1 H    0.995 --    14 C    0.962
    20   1 H    0.996 --    15 C    0.962
    21   1 H    0.999 --     1 C    0.967
    22   1 H    0.999 --     6 C    0.971
    23   1 H    0.998 --     5 C    0.971
    24   1 H    0.998 --     4 C    0.971
    25   1 H    0.999 --     3 C    0.969
    26   1 H    0.994 --     7 C    0.961
    27   1 H    0.998 --     7 C    0.972
    28   1 H    0.994 --     8 C    0.930
    29   6 C    3.988 --    34 C    1.456    30 C    1.380    82 H    0.967
                            32 C    0.107
    30   6 C    3.987 --    31 C    1.385    29 C    1.380    35 C    1.018
                            33 C    0.102
    31   6 C    3.991 --    32 C    1.448    30 C    1.385    78 H    0.965
                            34 C    0.108
    32   6 C    3.992 --    31 C    1.448    33 C    1.435    79 H    0.970
                            29 C    0.107
    33   6 C    3.989 --    32 C    1.435    34 C    1.429    80 H    0.970
                            30 C    0.102
    34   6 C    3.990 --    29 C    1.456    33 C    1.429    81 H    0.969
                            31 C    0.108
    35   6 C    3.924 --    36 O    1.769    37 C    1.025    30 C    1.018
    36   8 O    2.036 --    35 C    1.769
    37   6 C    3.983 --    42 C    1.399    38 C    1.311    35 C    1.025
                            40 C    0.104
    38   6 C    3.920 --    37 C    1.311    39 C    1.287    45 O    1.082
    39   6 C    3.978 --    40 C    1.341    38 C    1.287    43 N    1.171
    40   6 C    3.983 --    41 C    1.468    39 C    1.341    75 H    0.967
                            37 C    0.104
    41   6 C    3.988 --    40 C    1.468    42 C    1.417    76 H    0.969
    42   6 C    3.985 --    41 C    1.417    37 C    1.399    77 H    0.967
    43   7 N    3.019 --    44 C    1.619    39 C    1.171    45 O    0.100
    44   6 C    3.910 --    43 N    1.619    45 O    1.096    46 C    0.987
    45   8 O    2.410 --    44 C    1.096    38 C    1.082    43 N    0.100
    46   6 C    3.986 --    44 C    0.987    51 C    0.984    47 C    0.978
                            55 C    0.965
    47   6 C    3.989 --    48 C    0.986    46 C    0.978    60 H    0.971
                            59 H    0.969
    48   6 C    3.991 --    56 C    0.995    49 C    0.987    47 C    0.986
                            54 C    0.983
    49   6 C    3.995 --    48 C    0.987    50 C    0.983    62 H    0.974
                            61 H    0.971
    50   6 C    3.991 --    57 C    0.996    49 C    0.983    51 C    0.963
                            52 C    0.950
    51   6 C    3.992 --    46 C    0.984    64 H    0.974    63 H    0.967
                            50 C    0.963
    52   6 C    3.938 --    58 O    1.590    53 N    1.314    50 C    0.950
    53   7 N    3.475 --    52 C    1.314    54 C    0.984    71 H    0.919
                            58 O    0.191
    54   6 C    3.961 --    53 N    0.984    48 C    0.983    83 H    0.966
                            84 H    0.961
    55   6 C    3.984 --    72 H    0.986    73 H    0.985    74 H    0.979
                            46 C    0.965
    56   6 C    3.991 --    48 C    0.995    70 H    0.984    68 H    0.984
                            69 H    0.983
    57   6 C    3.993 --    50 C    0.996    65 H    0.985    67 H    0.984
                            66 H    0.984
    58   8 O    1.966 --    52 C    1.590    53 N    0.191
    59   1 H    0.996 --    47 C    0.969
    60   1 H    0.996 --    47 C    0.971
    61   1 H    0.997 --    49 C    0.971
    62   1 H    0.998 --    49 C    0.974
    63   1 H    0.996 --    51 C    0.967
    64   1 H    0.997 --    51 C    0.974
    65   1 H    0.998 --    57 C    0.985
    66   1 H    0.997 --    57 C    0.984
    67   1 H    0.997 --    57 C    0.984
    68   1 H    0.997 --    56 C    0.984
    69   1 H    0.997 --    56 C    0.983
    70   1 H    0.997 --    56 C    0.984
    71   1 H    0.962 --    53 N    0.919
    72   1 H    0.998 --    55 C    0.986
    73   1 H    0.997 --    55 C    0.985
    74   1 H    0.996 --    55 C    0.979
    75   1 H    0.995 --    40 C    0.967
    76   1 H    0.996 --    41 C    0.969
    77   1 H    0.997 --    42 C    0.967
    78   1 H    0.999 --    31 C    0.965
    79   1 H    0.998 --    32 C    0.970
    80   1 H    0.997 --    33 C    0.970
    81   1 H    0.997 --    34 C    0.969
    82   1 H    0.997 --    29 C    0.967
    83   1 H    0.996 --    54 C    0.966
    84   1 H    0.997 --    54 C    0.961
 ---------------------------------------------------------------------------

Topologies differ in total number of bonds
Writing topology from bond orders to xtbtopo.mol

molecular dipole:
                 x           y           z       tot (Debye)
 q only:        0.322      -0.473      -0.878
   full:       -0.142      -0.459      -0.754       2.273
molecular quadrupole (traceless):
                xx          xy          yy          xz          yz          zz
 q only:       35.712      -9.156     -30.296     -23.089       0.583      -5.415
  q+dip:       30.794       1.186     -28.730     -25.247       1.262      -2.063
   full:       28.084       0.994     -28.676     -23.899       6.464       0.592


           -------------------------------------------------
          | TOTAL ENERGY             -131.283861251037 Eh   |
          | GRADIENT NORM               0.050205379136 Eh/α |
          | HOMO-LUMO GAP               1.904830248994 eV   |
           -------------------------------------------------

------------------------------------------------------------------------
 * finished run on 2024/07/18 at 12:53:50.415     
------------------------------------------------------------------------
 total:
 * wall-time:     0 d,  0 h,  0 min,  0.265 sec
 *  cpu-time:     0 d,  0 h,  0 min,  0.528 sec
 * ratio c/w:     1.989 speedup
 SCF:
 * wall-time:     0 d,  0 h,  0 min,  0.223 sec
 *  cpu-time:     0 d,  0 h,  0 min,  0.446 sec
 * ratio c/w:     1.999 speedup
