# Supplementary material for: Photochemical Deracemization of 4,7-Diaza-1-isoindolinones by Unidirectional Hydrogen Atom Shuttling
Source: J Am Chem Soc. 2024 Dec 30;147(2):1434–9. doi: 10.1021/jacs.4c16053 (PMC11744763; doi:10.1021/jacs.4c16053)
Supplement: Supplementary file 3 — ja4c16053_si_003.zip [file ja4c16053_si_003.zip › to_zip/2b_1b/thermodynamics/s0/gas.out]

      -----------------------------------------------------------      
     |                   =====================                   |     
     |                           x T B                           |     
     |                   =====================                   |     
     |                         S. Grimme                         |     
     |          Mulliken Center for Theoretical Chemistry        |     
     |                    University of Bonn                     |     
      -----------------------------------------------------------      

   * xtb version 6.6.1 (47b0e9d) compiled by 'pisteinbach@jtc-cluster' on 2024-02-06

   xtb is free software: you can redistribute it and/or modify it under
   the terms of the GNU Lesser General Public License as published by
   the Free Software Foundation, either version 3 of the License, or
   (at your option) any later version.
   
   xtb is distributed in the hope that it will be useful,
   but WITHOUT ANY WARRANTY; without even the implied warranty of
   MERCHANTABILITY or FITNESS FOR A PARTICULAR PURPOSE.  See the
   GNU Lesser General Public License for more details.
   
   Cite this work as:
   * C. Bannwarth, E. Caldeweyher, S. Ehlert, A. Hansen, P. Pracht,
     J. Seibert, S. Spicher, S. Grimme, WIREs Comput. Mol. Sci., 2020, 11,
     e01493. DOI: 10.1002/wcms.1493
   
   for GFN2-xTB:
   * C. Bannwarth, S. Ehlert and S. Grimme., J. Chem. Theory Comput., 2019,
     15, 1652-1671. DOI: 10.1021/acs.jctc.8b01176
   for GFN1-xTB:
   * S. Grimme, C. Bannwarth, P. Shushkov, J. Chem. Theory Comput., 2017,
     13, 1989-2009. DOI: 10.1021/acs.jctc.7b00118
   for GFN0-xTB:
   * P. Pracht, E. Caldeweyher, S. Ehlert, S. Grimme, ChemRxiv, 2019, preprint.
     DOI: 10.26434/chemrxiv.8326202.v1
   for GFN-FF:
   * S. Spicher and S. Grimme, Angew. Chem. Int. Ed., 2020, 59, 15665-15673.
     DOI: 10.1002/anie.202004239
   
   for ALPB and GBSA implicit solvation:
   * S. Ehlert, M. Stahn, S. Spicher, S. Grimme, J. Chem. Theory Comput.,
     2021, 17, 4250-4261. DOI: 10.1021/acs.jctc.1c00471
   
   for ddCOSMO and CPCM-X implicit solvation:
   * M. Stahn, S. Ehlert, S. Grimme, J. Phys. Chem. A,
     2023, XX, XXXX-XXXX. DOI: 10.1021/acs.jpca.3c04382
   
   for DFT-D4:
   * E. Caldeweyher, C. Bannwarth and S. Grimme, J. Chem. Phys., 2017,
     147, 034112. DOI: 10.1063/1.4993215
   * E. Caldeweyher, S. Ehlert, A. Hansen, H. Neugebauer, S. Spicher,
     C. Bannwarth and S. Grimme, J. Chem. Phys., 2019, 150, 154122.
     DOI: 10.1063/1.5090222
   * E. Caldeweyher, J.-M. Mewes, S. Ehlert and S. Grimme, Phys. Chem. Chem. Phys.
     2020, 22, 8499-8512. DOI: 10.1039/D0CP00502A
   
   for sTDA-xTB:
   * S. Grimme and C. Bannwarth, J. Chem. Phys., 2016, 145, 054103.
     DOI: 10.1063/1.4959605
   
   in the mass-spec context:
   * V. Asgeirsson, C. Bauer and S. Grimme, Chem. Sci., 2017, 8, 4879.
     DOI: 10.1039/c7sc00601b
   * J. Koopman and S. Grimme, ACS Omega 2019, 4, 12, 15120-15133.
     DOI: 10.1021/acsomega.9b02011
   
   for metadynamics refer to:
   * S. Grimme, J. Chem. Theory Comput., 2019, 155, 2847-2862
     DOI: 10.1021/acs.jctc.9b00143
   
   for SPH calculations refer to:
   * S. Spicher and S. Grimme, J. Chem. Theory Comput., 2021, 17, 1701-1714
     DOI: 10.1021/acs.jctc.0c01306
   
   for ONIOM refer to:
   * C. Plett, A. Katbashev, S. Ehlert, S. Grimme, M. Bursch,
     Phys. Chem. Chem. Phys., 2023, 25, 17860-17868. DOI: 10.1039/D3CP02178E
   
   for DIPRO refer to:
   * J. Kohn, N. Gildemeister, S. Grimme, D. Fazzi, A. Hansen,
     J. Chem. Phys., 2023, just accepted.
   
   with help from (in alphabetical order)
   P. Atkinson, C. Bannwarth, F. Bohle, G. Brandenburg, E. Caldeweyher
   M. Checinski, S. Dohm, S. Ehlert, S. Ehrlich, I. Gerasimov, C. Hölzer
   A. Katbashev, J. Kohn, J. Koopman, C. Lavigne, S. Lehtola, F. März, M. Müller,
   F. Musil, H. Neugebauer, J. Pisarek, C. Plett, P. Pracht, F. Pultar,
   J. Seibert, P. Shushkov, S. Spicher, M. Stahn, M. Steiner, T. Strunk,
   J. Stückrath, T. Rose, and J. Unsleber
   
 * started run on 2024/07/18 at 12:53:49.811     

           -------------------------------------------------
          |                Calculation Setup                |
           -------------------------------------------------

          program call               : xtb coord.xyz --gfn 2 --grad
          hostname                   : xeon-01
          coordinate file            : coord.xyz
          omp threads                :                     2

   ID    Z sym.   atoms
    1    6 C      1-11, 14, 15, 29-35, 37-42, 44, 46-52, 54-57
    2    7 N      12, 13, 16, 43, 53
    3    8 O      17, 36, 45, 58
    4    1 H      18-28, 59-84

molecular fragmentation (1/2 indicates fragments):
111111111111111111111111111122222222222222222222222222222222222222222222
222222222222
# atoms in fragment 1/2:    28    56
 fragment masses (1/2) :      225.25      402.49
CMA distance (Bohr)    :   8.812
constraining FC (au)   :  0.0500

           -------------------------------------------------
          |                 G F N 2 - x T B                 |
           -------------------------------------------------

        Reference                      10.1021/acs.jctc.8b01176
      * Hamiltonian:
        H0-scaling (s, p, d)           1.850000    2.230000    2.230000
        zeta-weighting                 0.500000
      * Dispersion:
        s8                             2.700000
        a1                             0.520000
        a2                             5.000000
        s9                             5.000000
      * Repulsion:
        kExp                           1.500000    1.000000
        rExp                           1.000000
      * Coulomb:
        alpha                          2.000000
        third order                    shell-resolved
        anisotropic                    true
        a3                             3.000000
        a5                             4.000000
        cn-shift                       1.200000
        cn-exp                         4.000000
        max-rad                        5.000000


          ...................................................
          :                      SETUP                      :
          :.................................................:
          :  # basis functions                 225          :
          :  # atomic orbitals                 225          :
          :  # shells                          131          :
          :  # electrons                       238          :
          :  max. iterations                   250          :
          :  Hamiltonian                  GFN2-xTB          :
          :  restarted?                      false          :
          :  GBSA solvation                  false          :
          :  PC potential                    false          :
          :  electronic temp.          300.0000000     K    :
          :  accuracy                    1.0000000          :
          :  -> integral cutoff          0.2500000E+02      :
          :  -> integral neglect         0.1000000E-07      :
          :  -> SCF convergence          0.1000000E-05 Eh   :
          :  -> wf. convergence          0.1000000E-03 e    :
          :  Broyden damping             0.4000000          :
          :  net charge                          0          :
          :  unpaired electrons                  0          :
          ...................................................

 iter      E             dE          RMSdq      gap      omega  full diag
   1   -132.9574710 -0.132957E+03  0.399E+00    1.82       0.0  T
   2   -133.1423640 -0.184893E+00  0.230E+00    1.90       1.0  T
   3   -133.1456580 -0.329405E-02  0.110E+00    2.01       1.0  T
   4   -133.1579716 -0.123136E-01  0.283E-01    1.88       1.0  T
   5   -133.1635486 -0.557703E-02  0.971E-02    1.90       1.0  T
   6   -133.1639026 -0.353990E-03  0.406E-02    1.90       1.0  T
   7   -133.1639361 -0.334897E-04  0.195E-02    1.90       1.0  T
   8   -133.1639417 -0.564833E-05  0.772E-03    1.90       1.4  T
   9   -133.1639435 -0.172355E-05  0.317E-03    1.90       3.4  T
  10   -133.1639440 -0.564507E-06  0.137E-03    1.90       8.0  T
  11   -133.1639441 -0.506643E-07  0.624E-04    1.90      17.5  T
  12   -133.1639441 -0.755981E-08  0.250E-04    1.90      43.6  T

   *** convergence criteria satisfied after 12 iterations ***

         #    Occupation            Energy/Eh            Energy/eV
      -------------------------------------------------------------
         1        2.0000           -0.7425842             -20.2067
       ...           ...                  ...                  ...
       113        2.0000           -0.3959892             -10.7754
       114        2.0000           -0.3928669             -10.6905
       115        2.0000           -0.3919528             -10.6656
       116        2.0000           -0.3872382             -10.5373
       117        2.0000           -0.3829224             -10.4198
       118        2.0000           -0.3823954             -10.4055
       119        2.0000           -0.3619014              -9.8478 (HOMO)
       120                         -0.2920067              -7.9459 (LUMO)
       121                         -0.2855951              -7.7714
       122                         -0.2666331              -7.2555
       123                         -0.2459503              -6.6926
       124                         -0.2349149              -6.3924
       ...                                ...                  ...
       225                          0.7308798              19.8883
      -------------------------------------------------------------
                  HL-Gap            0.0698947 Eh            1.9019 eV
             Fermi-level           -0.3269540 Eh           -8.8969 eV

 SCC (total)                   0 d,  0 h,  0 min,  0.255 sec
 SCC setup                      ...        0 min,  0.001 sec (  0.355%)
 Dispersion                     ...        0 min,  0.002 sec (  0.859%)
 classical contributions        ...        0 min,  0.000 sec (  0.120%)
 integral evaluation            ...        0 min,  0.025 sec (  9.619%)
 iterations                     ...        0 min,  0.139 sec ( 54.723%)
 molecular gradient             ...        0 min,  0.086 sec ( 33.837%)
 printout                       ...        0 min,  0.001 sec (  0.476%)

         :::::::::::::::::::::::::::::::::::::::::::::::::::::
         ::                     SUMMARY                     ::
         :::::::::::::::::::::::::::::::::::::::::::::::::::::
         :: total energy            -131.223252842256 Eh    ::
         :: gradient norm              0.050731728811 Eh/a0 ::
         :: HOMO-LUMO gap              1.901930846020 eV    ::
         ::.................................................::
         :: SCC energy              -133.158088883493 Eh    ::
         :: -> isotropic ES            0.144076890145 Eh    ::
         :: -> anisotropic ES          0.005006328262 Eh    ::
         :: -> anisotropic XC          0.068434694438 Eh    ::
         :: -> dispersion             -0.117310663697 Eh    ::
         :: repulsion energy           1.934836041236 Eh    ::
         :: add. restraining           0.000000000000 Eh    ::
         :: total charge              -0.000000000000 e     ::
         :::::::::::::::::::::::::::::::::::::::::::::::::::::

           -------------------------------------------------
          |                Property Printout                |
           -------------------------------------------------

    * Orbital Energies and Occupations

         #    Occupation            Energy/Eh            Energy/eV
      -------------------------------------------------------------
         1        2.0000           -0.7425842             -20.2067
       ...           ...                  ...                  ...
       107        2.0000           -0.4156551             -11.3106
       108        2.0000           -0.4105016             -11.1703
       109        2.0000           -0.4034064             -10.9772
       110        2.0000           -0.4028442             -10.9619
       111        2.0000           -0.4015234             -10.9260
       112        2.0000           -0.3987227             -10.8498
       113        2.0000           -0.3959892             -10.7754
       114        2.0000           -0.3928669             -10.6905
       115        2.0000           -0.3919528             -10.6656
       116        2.0000           -0.3872382             -10.5373
       117        2.0000           -0.3829224             -10.4198
       118        2.0000           -0.3823954             -10.4055
       119        2.0000           -0.3619014              -9.8478 (HOMO)
       120                         -0.2920067              -7.9459 (LUMO)
       121                         -0.2855951              -7.7714
       122                         -0.2666331              -7.2555
       123                         -0.2459503              -6.6926
       124                         -0.2349149              -6.3924
       125                         -0.2185091              -5.9459
       126                         -0.2142403              -5.8298
       127                         -0.2121564              -5.7731
       128                         -0.2049816              -5.5778
       129                         -0.2027236              -5.5164
       130                         -0.1927589              -5.2452
       ...                                ...                  ...
       225                          0.7308798              19.8883
      -------------------------------------------------------------
                  HL-Gap            0.0698947 Eh            1.9019 eV
             Fermi-level           -0.3269540 Eh           -8.8969 eV

     #   Z          covCN         q      C6AA      α(0)
     1   6 C        2.922    -0.028    28.708     8.786
     2   6 C        2.966     0.011    27.756     8.642
     3   6 C        2.922    -0.038    28.947     8.823
     4   6 C        2.916    -0.030    28.752     8.793
     5   6 C        2.917    -0.031    28.775     8.797
     6   6 C        2.916    -0.022    28.567     8.765
     7   6 C        3.809    -0.064    21.723     6.635
     8   6 C        3.840     0.045    19.791     6.329
     9   6 C        3.065     0.082    26.118     8.380
    10   6 C        3.069     0.057    26.652     8.465
    11   6 C        2.809     0.267    22.494     7.770
    12   7 N        2.757    -0.202    25.377     7.482
    13   7 N        1.837    -0.214    26.490     7.627
    14   6 C        2.938     0.052    26.841     8.497
    15   6 C        2.941     0.047    26.937     8.512
    16   7 N        1.837    -0.187    25.868     7.537
    17   8 O        0.857    -0.451    22.730     6.392
    18   1 H        0.859     0.236     0.939     1.518
    19   1 H        0.925     0.049     2.332     2.388
    20   1 H        0.925     0.050     2.321     2.382
    21   1 H        0.925     0.044     2.390     2.418
    22   1 H        0.925     0.038     2.475     2.460
    23   1 H        0.925     0.029     2.607     2.525
    24   1 H        0.925     0.028     2.615     2.529
    25   1 H        0.925     0.024     2.668     2.554
    26   1 H        0.924     0.060     2.195     2.317
    27   1 H        0.924     0.044     2.392     2.419
    28   1 H        0.924     0.067     2.123     2.279
    29   6 C        2.923    -0.017    28.444     8.746
    30   6 C        2.969    -0.009    28.248     8.718
    31   6 C        2.920    -0.028    28.695     8.784
    32   6 C        2.916    -0.027    28.667     8.780
    33   6 C        2.918    -0.024    28.595     8.769
    34   6 C        2.916    -0.028    28.707     8.786
    35   6 C        2.825     0.232    23.149     7.884
    36   8 O        0.859    -0.365    20.991     6.143
    37   6 C        2.959    -0.029    28.723     8.791
    38   6 C        3.117     0.137    24.865     8.168
    39   6 C        3.186     0.067    26.063     8.330
    40   6 C        2.913    -0.034    28.850     8.808
    41   6 C        2.920    -0.035    28.866     8.810
    42   6 C        2.931    -0.033    28.819     8.804
    43   7 N        1.873    -0.299    28.612     7.929
    44   6 C        3.235     0.230    22.465     7.691
    45   8 O        1.727    -0.202    17.359     5.626
    46   6 C        3.901     0.017    20.235     6.394
    47   6 C        3.820    -0.077    21.956     6.668
    48   6 C        3.905     0.021    20.165     6.383
    49   6 C        3.825    -0.068    21.774     6.640
    50   6 C        3.907     0.004    20.451     6.428
    51   6 C        3.818    -0.064    21.712     6.631
    52   6 C        2.759     0.276    22.330     7.738
    53   7 N        2.685    -0.177    24.840     7.402
    54   6 C        3.748    -0.000    20.650     6.481
    55   6 C        3.768    -0.107    22.581     6.772
    56   6 C        3.763    -0.115    22.741     6.797
    57   6 C        3.761    -0.102    22.493     6.761
    58   8 O        0.859    -0.471    23.148     6.451
    59   1 H        0.924     0.049     2.336     2.390
    60   1 H        0.924     0.059     2.211     2.325
    61   1 H        0.924     0.041     2.437     2.441
    62   1 H        0.924     0.035     2.511     2.478
    63   1 H        0.924     0.046     2.366     2.405
    64   1 H        0.924     0.059     2.211     2.325
    65   1 H        0.924     0.039     2.461     2.453
    66   1 H        0.925     0.058     2.220     2.330
    67   1 H        0.924     0.034     2.528     2.486
    68   1 H        0.924     0.040     2.443     2.444
    69   1 H        0.924     0.044     2.393     2.419
    70   1 H        0.924     0.044     2.400     2.423
    71   1 H        0.860     0.206     1.075     1.624
    72   1 H        0.924     0.049     2.339     2.392
    73   1 H        0.924     0.050     2.322     2.383
    74   1 H        0.924     0.046     2.367     2.406
    75   1 H        0.925     0.056     2.245     2.343
    76   1 H        0.925     0.047     2.356     2.401
    77   1 H        0.925     0.046     2.371     2.408
    78   1 H        0.925     0.046     2.369     2.407
    79   1 H        0.925     0.028     2.617     2.530
    80   1 H        0.925     0.037     2.487     2.466
    81   1 H        0.925     0.040     2.452     2.449
    82   1 H        0.925     0.056     2.241     2.341
    83   1 H        0.924     0.061     2.182     2.310
    84   1 H        0.924     0.046     2.371     2.408

 Mol. C6AA /au·bohr⁶  :      84218.973480
 Mol. C8AA /au·bohr⁸  :    2019078.288227
 Mol. α(0) /au        :        450.922163


Wiberg/Mayer (AO) data.
largest (>0.10) Wiberg bond orders for each atom

 ---------------------------------------------------------------------------
     #   Z sym  total        # sym  WBO       # sym  WBO       # sym  WBO
 ---------------------------------------------------------------------------
     1   6 C    3.989 --     6 C    1.437     2 C    1.420    21 H    0.966
                             4 C    0.111
     2   6 C    3.987 --     1 C    1.420     3 C    1.407     7 C    1.007
                             5 C    0.109
     3   6 C    3.991 --     4 C    1.451     2 C    1.407    25 H    0.969
                             6 C    0.112
     4   6 C    3.992 --     3 C    1.451     5 C    1.432    24 H    0.972
                             1 C    0.111
     5   6 C    3.991 --     6 C    1.445     4 C    1.432    23 H    0.972
                             2 C    0.109
     6   6 C    3.991 --     5 C    1.445     1 C    1.437    22 H    0.971
                             3 C    0.112
     7   6 C    3.990 --     2 C    1.007    27 H    0.972    26 H    0.963
                             8 C    0.955
     8   6 C    3.975 --     9 C    0.999    12 N    0.994     7 C    0.955
                            28 H    0.932
     9   6 C    3.977 --    13 N    1.429    10 C    1.322     8 C    0.999
                            15 C    0.112
    10   6 C    3.976 --    16 N    1.422     9 C    1.322    11 C    0.975
                            14 C    0.115
    11   6 C    3.959 --    17 O    1.632    12 N    1.279    10 C    0.975
    12   7 N    3.467 --    11 C    1.279     8 C    0.994    18 H    0.862
                            17 O    0.215
    13   7 N    3.058 --    14 C    1.435     9 C    1.429
    14   6 C    3.978 --    13 N    1.435    15 C    1.400    19 H    0.963
                            10 C    0.115
    15   6 C    3.978 --    16 N    1.445    14 C    1.400    20 H    0.963
                             9 C    0.112
    16   7 N    3.068 --    15 C    1.445    10 C    1.422
    17   8 O    1.992 --    11 C    1.632    12 N    0.215
    18   1 H    0.943 --    12 N    0.862
    19   1 H    0.997 --    14 C    0.963
    20   1 H    0.997 --    15 C    0.963
    21   1 H    0.998 --     1 C    0.966
    22   1 H    0.998 --     6 C    0.971
    23   1 H    0.999 --     5 C    0.972
    24   1 H    0.999 --     4 C    0.972
    25   1 H    0.999 --     3 C    0.969
    26   1 H    0.996 --     7 C    0.963
    27   1 H    0.998 --     7 C    0.972
    28   1 H    0.996 --     8 C    0.932
    29   6 C    3.988 --    34 C    1.455    30 C    1.383    82 H    0.966
                            32 C    0.108
    30   6 C    3.988 --    31 C    1.387    29 C    1.383    35 C    1.014
                            33 C    0.103
    31   6 C    3.990 --    32 C    1.447    30 C    1.387    78 H    0.964
                            34 C    0.108
    32   6 C    3.992 --    31 C    1.447    33 C    1.436    79 H    0.970
                            29 C    0.108
    33   6 C    3.990 --    32 C    1.436    34 C    1.429    80 H    0.971
                            30 C    0.103
    34   6 C    3.991 --    29 C    1.455    33 C    1.429    81 H    0.970
                            31 C    0.108
    35   6 C    3.932 --    36 O    1.792    37 C    1.022    30 C    1.014
    36   8 O    2.059 --    35 C    1.792
    37   6 C    3.983 --    42 C    1.403    38 C    1.311    35 C    1.022
                            40 C    0.105
    38   6 C    3.921 --    37 C    1.311    39 C    1.286    45 O    1.085
    39   6 C    3.978 --    40 C    1.341    38 C    1.286    43 N    1.171
    40   6 C    3.985 --    41 C    1.470    39 C    1.341    75 H    0.968
                            37 C    0.105
    41   6 C    3.989 --    40 C    1.470    42 C    1.416    76 H    0.970
    42   6 C    3.986 --    41 C    1.416    37 C    1.403    77 H    0.967
    43   7 N    3.021 --    44 C    1.620    39 C    1.171    45 O    0.103
    44   6 C    3.917 --    43 N    1.620    45 O    1.104    46 C    0.987
    45   8 O    2.423 --    44 C    1.104    38 C    1.085    43 N    0.103
    46   6 C    3.988 --    44 C    0.987    51 C    0.984    47 C    0.979
                            55 C    0.967
    47   6 C    3.991 --    48 C    0.986    46 C    0.979    60 H    0.971
                            59 H    0.971
    48   6 C    3.992 --    56 C    0.995    49 C    0.987    47 C    0.986
                            54 C    0.983
    49   6 C    3.996 --    48 C    0.987    50 C    0.984    62 H    0.974
                            61 H    0.972
    50   6 C    3.992 --    57 C    0.996    49 C    0.984    51 C    0.965
                            52 C    0.948
    51   6 C    3.991 --    46 C    0.984    64 H    0.972    63 H    0.968
                            50 C    0.965
    52   6 C    3.945 --    58 O    1.612    53 N    1.304    50 C    0.948
    53   7 N    3.468 --    52 C    1.304    54 C    0.990    71 H    0.912
                            58 O    0.194
    54   6 C    3.968 --    53 N    0.990    48 C    0.983    83 H    0.966
                            84 H    0.962
    55   6 C    3.986 --    72 H    0.985    73 H    0.985    74 H    0.980
                            46 C    0.967
    56   6 C    3.993 --    48 C    0.995    70 H    0.985    69 H    0.984
                            68 H    0.984
    57   6 C    3.993 --    50 C    0.996    65 H    0.985    67 H    0.985
                            66 H    0.983
    58   8 O    1.994 --    52 C    1.612    53 N    0.194
    59   1 H    0.997 --    47 C    0.971
    60   1 H    0.996 --    47 C    0.971
    61   1 H    0.998 --    49 C    0.972
    62   1 H    0.998 --    49 C    0.974
    63   1 H    0.997 --    51 C    0.968
    64   1 H    0.996 --    51 C    0.972
    65   1 H    0.998 --    57 C    0.985
    66   1 H    0.996 --    57 C    0.983
    67   1 H    0.998 --    57 C    0.985
    68   1 H    0.998 --    56 C    0.984
    69   1 H    0.998 --    56 C    0.984
    70   1 H    0.998 --    56 C    0.985
    71   1 H    0.957 --    53 N    0.912
    72   1 H    0.997 --    55 C    0.985
    73   1 H    0.997 --    55 C    0.985
    74   1 H    0.997 --    55 C    0.980
    75   1 H    0.996 --    40 C    0.968
    76   1 H    0.997 --    41 C    0.970
    77   1 H    0.997 --    42 C    0.967
    78   1 H    0.998 --    31 C    0.964
    79   1 H    0.999 --    32 C    0.970
    80   1 H    0.998 --    33 C    0.971
    81   1 H    0.998 --    34 C    0.970
    82   1 H    0.997 --    29 C    0.966
    83   1 H    0.996 --    54 C    0.966
    84   1 H    0.998 --    54 C    0.962
 ---------------------------------------------------------------------------

Topologies differ in total number of bonds
Writing topology from bond orders to xtbtopo.mol

molecular dipole:
                 x           y           z       tot (Debye)
 q only:        0.496      -0.231      -0.611
   full:        0.003      -0.298      -0.580       1.658
molecular quadrupole (traceless):
                xx          xy          yy          xz          yz          zz
 q only:       23.404      -6.930     -20.982     -17.157       1.189      -2.422
  q+dip:       22.555       2.457     -22.515     -21.298       1.738      -0.040
   full:       19.831       2.314     -22.466     -19.960       6.923       2.635


           -------------------------------------------------
          | TOTAL ENERGY             -131.223252842256 Eh   |
          | GRADIENT NORM               0.050731728811 Eh/α |
          | HOMO-LUMO GAP               1.901930846020 eV   |
           -------------------------------------------------

------------------------------------------------------------------------
 * finished run on 2024/07/18 at 12:53:50.110     
------------------------------------------------------------------------
 total:
 * wall-time:     0 d,  0 h,  0 min,  0.299 sec
 *  cpu-time:     0 d,  0 h,  0 min,  0.595 sec
 * ratio c/w:     1.990 speedup
 SCF:
 * wall-time:     0 d,  0 h,  0 min,  0.256 sec
 *  cpu-time:     0 d,  0 h,  0 min,  0.511 sec
 * ratio c/w:     1.999 speedup
