# Supplementary material for: Photochemical Deracemization of 4,7-Diaza-1-isoindolinones by Unidirectional Hydrogen Atom Shuttling
Source: J Am Chem Soc. 2024 Dec 30;147(2):1434–9. doi: 10.1021/jacs.4c16053 (PMC11744763; doi:10.1021/jacs.4c16053)
Supplement: Supplementary file 3 — ja4c16053_si_003.zip [file ja4c16053_si_003.zip › to_zip/2b_1b/thermodynamics/s0/spe.out]

                                 *****************
                                 * O   R   C   A *
                                 *****************

                                            #,                                       
                                            ###                                      
                                            ####                                     
                                            #####                                    
                                            ######                                   
                                           ########,                                 
                                     ,,################,,,,,                         
                               ,,#################################,,                 
                          ,,##########################################,,             
                       ,#########################################, ''#####,          
                    ,#############################################,,   '####,        
                  ,##################################################,,,,####,       
                ,###########''''           ''''###############################       
              ,#####''   ,,,,##########,,,,          '''####'''          '####       
            ,##' ,,,,###########################,,,                        '##       
           ' ,,###''''                  '''############,,,                           
         ,,##''                                '''############,,,,        ,,,,,,###''
      ,#''                                            '''#######################'''  
     '                                                          ''''####''''         
             ,#######,   #######,   ,#######,      ##                                
            ,#'     '#,  ##    ##  ,#'     '#,    #''#        ######   ,####,        
            ##       ##  ##   ,#'  ##            #'  '#       #        #'  '#        
            ##       ##  #######   ##           ,######,      #####,   #    #        
            '#,     ,#'  ##    ##  '#,     ,#' ,#      #,         ##   #,  ,#        
             '#######'   ##     ##  '#######'  #'      '#     #####' # '####'        


                  #######################################################
                  #                        -***-                        #
                  #          Department of theory and spectroscopy      #
                  #    Directorship and core code : Frank Neese         #
                  #        Max Planck Institute fuer Kohlenforschung    #
                  #                Kaiser Wilhelm Platz 1               #
                  #                 D-45470 Muelheim/Ruhr               #
                  #                      Germany                        #
                  #                                                     #
                  #                  All rights reserved                #
                  #                        -***-                        #
                  #######################################################


                         Program Version 5.0.3 -  RELEASE  -


 With contributions from (in alphabetic order):
   Daniel Aravena         : Magnetic Suceptibility
   Michael Atanasov       : Ab Initio Ligand Field Theory (pilot matlab implementation)
   Alexander A. Auer      : GIAO ZORA, VPT2 properties, NMR spectrum
   Ute Becker             : Parallelization
   Giovanni Bistoni       : ED, misc. LED, open-shell LED, HFLD
   Martin Brehm           : Molecular dynamics
   Dmytro Bykov           : SCF Hessian
   Vijay G. Chilkuri      : MRCI spin determinant printing, contributions to CSF-ICE
   Dipayan Datta          : RHF DLPNO-CCSD density
   Achintya Kumar Dutta   : EOM-CC, STEOM-CC
   Dmitry Ganyushin       : Spin-Orbit,Spin-Spin,Magnetic field MRCI
   Miquel Garcia          : C-PCM and meta-GGA Hessian, CC/C-PCM, Gaussian charge scheme
   Yang Guo               : DLPNO-NEVPT2, F12-NEVPT2, CIM, IAO-localization
   Andreas Hansen         : Spin unrestricted coupled pair/coupled cluster methods
   Benjamin Helmich-Paris : MC-RPA, TRAH-SCF, COSX integrals
   Lee Huntington         : MR-EOM, pCC
   Robert Izsak           : Overlap fitted RIJCOSX, COSX-SCS-MP3, EOM
   Marcus Kettner         : VPT2
   Christian Kollmar      : KDIIS, OOCD, Brueckner-CCSD(T), CCSD density, CASPT2, CASPT2-K
   Simone Kossmann        : Meta GGA functionals, TD-DFT gradient, OOMP2, MP2 Hessian
   Martin Krupicka        : Initial AUTO-CI
   Lucas Lang             : DCDCAS
   Marvin Lechner         : AUTO-CI (C++ implementation), FIC-MRCC
   Dagmar Lenk            : GEPOL surface, SMD
   Dimitrios Liakos       : Extrapolation schemes; Compound Job, initial MDCI parallelization
   Dimitrios Manganas     : Further ROCIS development; embedding schemes
   Dimitrios Pantazis     : SARC Basis sets
   Anastasios Papadopoulos: AUTO-CI, single reference methods and gradients
   Taras Petrenko         : DFT Hessian,TD-DFT gradient, ASA, ECA, R-Raman, ABS, FL, XAS/XES, NRVS
   Peter Pinski           : DLPNO-MP2, DLPNO-MP2 Gradient
   Christoph Reimann      : Effective Core Potentials
   Marius Retegan         : Local ZFS, SOC
   Christoph Riplinger    : Optimizer, TS searches, QM/MM, DLPNO-CCSD(T), (RO)-DLPNO pert. Triples
   Tobias Risthaus        : Range-separated hybrids, TD-DFT gradient, RPA, STAB
   Michael Roemelt        : Original ROCIS implementation
   Masaaki Saitow         : Open-shell DLPNO-CCSD energy and density
   Barbara Sandhoefer     : DKH picture change effects
   Avijit Sen             : IP-ROCIS
   Kantharuban Sivalingam : CASSCF convergence, NEVPT2, FIC-MRCI
   Bernardo de Souza      : ESD, SOC TD-DFT
   Georgi Stoychev        : AutoAux, RI-MP2 NMR, DLPNO-MP2 response
   Willem Van den Heuvel  : Paramagnetic NMR
   Boris Wezisla          : Elementary symmetry handling
   Frank Wennmohs         : Technical directorship


 We gratefully acknowledge several colleagues who have allowed us to
 interface, adapt or use parts of their codes:
   Stefan Grimme, W. Hujo, H. Kruse, P. Pracht,  : VdW corrections, initial TS optimization,
                  C. Bannwarth, S. Ehlert          DFT functionals, gCP, sTDA/sTD-DF
   Ed Valeev, F. Pavosevic, A. Kumar             : LibInt (2-el integral package), F12 methods
   Garnet Chan, S. Sharma, J. Yang, R. Olivares  : DMRG
   Ulf Ekstrom                                   : XCFun DFT Library
   Mihaly Kallay                                 : mrcc  (arbitrary order and MRCC methods)
   Jiri Pittner, Ondrej Demel                    : Mk-CCSD
   Frank Weinhold                                : gennbo (NPA and NBO analysis)
   Christopher J. Cramer and Donald G. Truhlar   : smd solvation model
   Lars Goerigk                                  : TD-DFT with DH, B97 family of functionals
   V. Asgeirsson, H. Jonsson                     : NEB implementation
   FAccTs GmbH                                   : IRC, NEB, NEB-TS, DLPNO-Multilevel, CI-OPT
                                                   MM, QMMM, 2- and 3-layer-ONIOM, Crystal-QMMM,
                                                   LR-CPCM, SF, NACMEs, symmetry and pop. for TD-DFT,
                                                   nearIR, NL-DFT gradient (VV10), updates on ESD,
                                                   ML-optimized integration grids
   S Lehtola, MJT Oliveira, MAL Marques          : LibXC Library
   Liviu Ungur et al                             : ANISO software


 Your calculation uses the libint2 library for the computation of 2-el integrals
 For citations please refer to: http://libint.valeyev.net

 Your ORCA version has been built with support for libXC version: 5.1.0
 For citations please refer to: https://tddft.org/programs/libxc/

 This ORCA versions uses:
   CBLAS   interface :  Fast vector & matrix operations
   LAPACKE interface :  Fast linear algebra routines
   SCALAPACK package :  Parallel linear algebra routines
   Shared memory     :  Shared parallel matrices
   BLAS/LAPACK       :  OpenBLAS 0.3.15  USE64BITINT DYNAMIC_ARCH NO_AFFINITY SkylakeX SINGLE_THREADED
        Core in use  :  SkylakeX
   Copyright (c) 2011-2014, The OpenBLAS Project


***************************************
The coordinates will be read from file: coord.xyz
***************************************


Your calculation utilizes the atom-pairwise dispersion correction
based on tight binding partial charges (D4)
Cite in your paper:
E.Caldeweyher, C.Bannwarth, S.Grimme, J.Chem.Phys., (2017), 147, 034112.
E.Caldeweyher, S.Ehlert, A.Hansen, H.Neugebauer, S.Grimme, J.Chem.Phys., (2018), in progress.
   

================================================================================

----- Orbital basis set information -----
Your calculation utilizes the basis: def2-QZVPP
   F. Weigend and R. Ahlrichs, Phys. Chem. Chem. Phys. 7, 3297 (2005).

----- AuxJ basis set information -----
Your calculation utilizes the auxiliary basis: def2/J
   F. Weigend, Phys. Chem. Chem. Phys. 8, 1057 (2006).

================================================================================
                                        WARNINGS
                       Please study these warnings very carefully!
================================================================================


INFO   : the flag for use of the SHARK integral package has been found!

================================================================================
                                       INPUT FILE
================================================================================
NAME = orca.inp
|  1> ! RKS PW6B95 D4 def2-QZVPP RIJCOSX def2/J defgrid3 SP
|  2> %maxcore 2500
|  3> %scf
|  4> autotrah false
|  5> end
|  6> %pal
|  7>   nprocs 8
|  8> end
|  9> *xyzfile 0 1 coord.xyz
| 10> 
| 11>                          ****END OF INPUT****
================================================================================

                       ****************************
                       * Single Point Calculation *
                       ****************************

---------------------------------
CARTESIAN COORDINATES (ANGSTROEM)
---------------------------------
  C     -1.661468    2.741298   -1.325125
  C     -2.702512    1.966304   -1.824183
  C     -2.995190    2.039362   -3.185564
  C     -2.262078    2.862769   -4.026718
  C     -1.222072    3.631295   -3.517208
  C     -0.925781    3.569381   -2.163513
  C     -3.484039    1.046659   -0.926744
  C     -3.160816   -0.428210   -1.184604
  C     -3.942732   -1.367581   -0.320220
  C     -3.080616   -2.190313    0.381368
  C     -1.683573   -1.826434    0.021023
  N     -1.801013   -0.802519   -0.842632
  N     -5.254169   -1.438183   -0.198935
  C     -5.675717   -2.367712    0.652396
  C     -4.802209   -3.199888    1.356520
  N     -3.483423   -3.118475    1.227724
  O     -0.657387   -2.348815    0.427756
  H     -0.967162   -0.365679   -1.250427
  H     -6.745346   -2.466152    0.791245
  H     -5.194302   -3.944002    2.038645
  H     -1.419592    2.698117   -0.270895
  H     -0.117954    4.163533   -1.755498
  H     -0.649334    4.275253   -4.172163
  H     -2.504390    2.908282   -5.080822
  H     -3.808454    1.448321   -3.592319
  H     -4.555594    1.180125   -1.094071
  H     -3.290185    1.278635    0.121882
  H     -3.357549   -0.654393   -2.239649
  C     -2.296443    2.691838    2.577825
  C     -1.589459    1.488613    2.528605
  C     -2.283976    0.286768    2.663974
  C     -3.658112    0.288945    2.853484
  C     -4.350462    1.489489    2.913213
  C     -3.666499    2.691971    2.775701
  C     -0.127351    1.540067    2.255932
  O      0.359985    2.489523    1.676314
  C      0.736240    0.413409    2.685132
  C      1.886380    0.072853    1.984091
  C      2.722684   -0.976765    2.345706
  C      2.462398   -1.724033    3.485930
  C      1.346878   -1.376533    4.231852
  C      0.501985   -0.339537    3.837584
  N      3.742313   -1.060611    1.419535
  C      3.503884   -0.118105    0.578747
  O      2.402294    0.619337    0.861252
  C      4.394626    0.315434   -0.549172
  C      5.117041   -0.902211   -1.142676
  C      4.309737   -1.751620   -2.134084
  C      3.794945   -0.848913   -3.247341
  C      2.882940    0.234062   -2.674664
  C      3.674154    1.087285   -1.665098
  C      1.718429   -0.407871   -1.941476
  N      1.951691   -1.576740   -1.331898
  C      3.100405   -2.448980   -1.508196
  C      5.434997    1.252741    0.095264
  C      5.234558   -2.827750   -2.696734
  C      2.369403    1.137465   -3.790836
  O      0.631692    0.164062   -1.866876
  H      5.988195   -0.520143   -1.685337
  H      5.508080   -1.530208   -0.338926
  H      4.634487   -0.375830   -3.767428
  H      3.254138   -1.438998   -3.995837
  H      4.450577    1.603731   -2.238427
  H      3.035821    1.872420   -1.252563
  H      1.772278    0.578619   -4.512782
  H      1.759017    1.954533   -3.408416
  H      3.215700    1.571770   -4.325375
  H      4.731617   -3.419471   -3.463696
  H      6.120366   -2.378392   -3.148447
  H      5.570872   -3.510095   -1.913095
  H      1.171374   -1.962409   -0.809226
  H      4.960903    2.129556    0.538928
  H      5.997950    0.737274    0.873693
  H      6.138762    1.598049   -0.663093
  H      3.110133   -2.538152    3.782365
  H      1.118626   -1.920360    5.138309
  H     -0.349636   -0.101863    4.460496
  H     -1.761149   -0.658193    2.605091
  H     -4.187909   -0.649082    2.956250
  H     -5.422168    1.489889    3.063897
  H     -4.203639    3.630074    2.821677
  H     -1.768571    3.630070    2.468064
  H      3.364550   -2.874658   -0.538406
  H      2.804245   -3.283132   -2.153105

----------------------------
CARTESIAN COORDINATES (A.U.)
----------------------------
  NO LB      ZA    FRAG     MASS         X           Y           Z
   0 C     6.0000    0    12.011   -3.139719    5.180303   -2.504124
   1 C     6.0000    0    12.011   -5.107008    3.715776   -3.447207
   2 C     6.0000    0    12.011   -5.660088    3.853836   -6.019843
   3 C     6.0000    0    12.011   -4.274708    5.409850   -7.609395
   4 C     6.0000    0    12.011   -2.309381    6.862154   -6.646560
   5 C     6.0000    0    12.011   -1.749473    6.745152   -4.088448
   6 C     6.0000    0    12.011   -6.583880    1.977898   -1.751291
   7 C     6.0000    0    12.011   -5.973077   -0.809199   -2.238577
   8 C     6.0000    0    12.011   -7.450684   -2.584353   -0.605128
   9 C     6.0000    0    12.011   -5.821521   -4.139091    0.720681
  10 C     6.0000    0    12.011   -3.181492   -3.451461    0.039727
  11 N     7.0000    0    14.007   -3.403421   -1.516542   -1.592344
  12 N     7.0000    0    14.007   -9.928941   -2.717772   -0.375933
  13 C     6.0000    0    12.011  -10.725551   -4.474328    1.232851
  14 C     6.0000    0    12.011   -9.074859   -6.046911    2.563451
  15 N     7.0000    0    14.007   -6.582716   -5.893063    2.320061
  16 O     8.0000    0    15.999   -1.242281   -4.438618    0.808342
  17 H     1.0000    0     1.008   -1.827671   -0.691034   -2.362964
  18 H     1.0000    0     1.008  -12.746857   -4.660353    1.495237
  19 H     1.0000    0     1.008   -9.815809   -7.453084    3.852481
  20 H     1.0000    0     1.008   -2.682641    5.098701   -0.511917
  21 H     1.0000    0     1.008   -0.222901    7.867937   -3.317411
  22 H     1.0000    0     1.008   -1.227064    8.079057   -7.884246
  23 H     1.0000    0     1.008   -4.732611    5.495857   -9.601362
  24 H     1.0000    0     1.008   -7.196935    2.736929   -6.788499
  25 H     1.0000    0     1.008   -8.608825    2.230113   -2.067494
  26 H     1.0000    0     1.008   -6.217548    2.416269    0.230323
  27 H     1.0000    0     1.008   -6.344849   -1.236623   -4.232324
  28 C     6.0000    0    12.011   -4.339648    5.086837    4.871384
  29 C     6.0000    0    12.011   -3.003642    2.813071    4.778370
  30 C     6.0000    0    12.011   -4.316090    0.541912    5.034182
  31 C     6.0000    0    12.011   -6.912831    0.546026    5.392304
  32 C     6.0000    0    12.011   -8.221182    2.814727    5.505175
  33 C     6.0000    0    12.011   -6.928679    5.087088    5.245314
  34 C     6.0000    0    12.011   -0.240659    2.910306    4.263093
  35 O     8.0000    0    15.999    0.680273    4.704517    3.167774
  36 C     6.0000    0    12.011    1.391293    0.781230    5.074164
  37 C     6.0000    0    12.011    3.564741    0.137672    3.749389
  38 C     6.0000    0    12.011    5.145128   -1.845818    4.432741
  39 C     6.0000    0    12.011    4.653258   -3.257950    6.587452
  40 C     6.0000    0    12.011    2.545231   -2.601271    7.997041
  41 C     6.0000    0    12.011    0.948615   -0.641633    7.251983
  42 N     7.0000    0    14.007    7.071946   -2.004265    2.682533
  43 C     6.0000    0    12.011    6.621381   -0.223186    1.093673
  44 O     8.0000    0    15.999    4.539678    1.170378    1.627530
  45 C     6.0000    0    12.011    8.304639    0.596084   -1.037784
  46 C     6.0000    0    12.011    9.669806   -1.704932   -2.159344
  47 C     6.0000    0    12.011    8.144222   -3.310082   -4.032834
  48 C     6.0000    0    12.011    7.171407   -1.604212   -6.136586
  49 C     6.0000    0    12.011    5.447968    0.442313   -5.054382
  50 C     6.0000    0    12.011    6.943145    2.054672   -3.146580
  51 C     6.0000    0    12.011    3.247360   -0.770765   -3.668859
  52 N     7.0000    0    14.007    3.688161   -2.979607   -2.516923
  53 C     6.0000    0    12.011    5.858917   -4.627902   -2.850078
  54 C     6.0000    0    12.011   10.270655    2.367337    0.180023
  55 C     6.0000    0    12.011    9.891881   -5.343673   -5.096088
  56 C     6.0000    0    12.011    4.477523    2.149497   -7.163642
  57 O     8.0000    0    15.999    1.193725    0.310032   -3.527884
  58 H     1.0000    0     1.008   11.316048   -0.982927   -3.184825
  59 H     1.0000    0     1.008   10.408763   -2.891674   -0.640477
  60 H     1.0000    0     1.008    8.757912   -0.710215   -7.119406
  61 H     1.0000    0     1.008    6.149429   -2.719313   -7.551038
  62 H     1.0000    0     1.008    8.410372    3.030612   -4.230014
  63 H     1.0000    0     1.008    5.736870    3.538360   -2.367001
  64 H     1.0000    0     1.008    3.349119    1.093432   -8.527923
  65 H     1.0000    0     1.008    3.324060    3.693531   -6.440973
  66 H     1.0000    0     1.008    6.076792    2.970215   -8.173774
  67 H     1.0000    0     1.008    8.941461   -6.461864   -6.545438
  68 H     1.0000    0     1.008   11.565816   -4.494509   -5.949703
  69 H     1.0000    0     1.008   10.527423   -6.633119   -3.615226
  70 H     1.0000    0     1.008    2.213576   -3.708416   -1.529216
  71 H     1.0000    0     1.008    9.374749    4.024278    1.018427
  72 H     1.0000    0     1.008   11.334484    1.393246    1.651041
  73 H     1.0000    0     1.008   11.600579    3.019875   -1.253063
  74 H     1.0000    0     1.008    5.877300   -4.796413    7.147633
  75 H     1.0000    0     1.008    2.113897   -3.628955    9.709998
  76 H     1.0000    0     1.008   -0.660717   -0.192494    8.429115
  77 H     1.0000    0     1.008   -3.328090   -1.243804    4.922909
  78 H     1.0000    0     1.008   -7.914001   -1.226588    5.586504
  79 H     1.0000    0     1.008  -10.246413    2.815482    5.789925
  80 H     1.0000    0     1.008   -7.943727    6.859846    5.332196
  81 H     1.0000    0     1.008   -3.342115    6.859838    4.663966
  82 H     1.0000    0     1.008    6.358078   -5.432317   -1.017441
  83 H     1.0000    0     1.008    5.299256   -6.204220   -4.068779

--------------------------------
INTERNAL COORDINATES (ANGSTROEM)
--------------------------------
 C      0   0   0     0.000000000000     0.00000000     0.00000000
 C      1   0   0     1.390485403720     0.00000000     0.00000000
 C      2   1   0     1.394400894946   118.57796556     0.00000000
 C      3   2   1     1.386720569758   120.82120727     0.23356102
 C      4   3   2     1.389908640153   120.10186010   359.87384408
 C      5   4   3     1.387123248799   119.53081840   359.90287216
 C      2   1   3     1.503971164752   121.04400441   178.84622591
 C      7   2   1     1.531731724092   112.25131606   252.09281068
 C      8   7   2     1.496986576159   113.37746626   180.98337847
 C      9   8   7     1.382880290062   109.91625757   235.90022194
 C     10   9   8     1.487946987503   108.48008157     0.41583440
 N     11  10   9     1.344653623243   105.05599150     1.20365027
 N      9   8   7     1.318924415286   127.30439499    55.43527301
 C     13   9   8     1.329094919458   114.31216512   180.41955859
 C     14  13   9     1.396897431018   122.76358736   359.90252387
 N     10   9   8     1.319111599090   123.62539094   179.78405574
 O     11  10   9     1.221217597620   127.13500597   181.11434162
 H     12  11  10     1.025881566279   120.56882090   180.32184565
 H     14  13   9     1.083086562769   117.31667213   179.85248414
 H     15  14  13     1.082930921077   120.02911946   180.08760806
 H      1   2   3     1.082483018878   119.64334075   179.98565806
 H      6   5   4     1.082625300857   120.17748022   180.00208948
 H      5   4   3     1.082439657467   120.20229876   180.05462824
 H      4   3   2     1.082552829983   119.81942666   180.10557001
 H      3   2   1     1.084517801164   119.67093276   180.47027668
 H      7   2   1     1.092721641945   110.09120509   132.53084834
 H      7   2   1     1.091332898852   110.55340137    14.29976843
 H      8   7   2     1.096806004752   108.82325654   302.97997977
 C     21   1   2     2.980623172730   149.90003462   314.64701193
 C     29  21   1     1.396424284642    79.58289515   123.13320129
 C     30  29  21     1.394672530409   119.14210179   247.47122949
 C     31  30  29     1.387144132201   120.34576421   359.59435219
 C     32  31  30     1.387163749016   120.11069540   359.82424088
 C     29  21   1     1.384271695690   115.32687403     4.29023782
 C     30  29  21     1.488206011577   118.29881814    64.08273421
 O     35  30  29     1.214462440494   120.57831296   336.43249782
 C     35  30  29     1.483024508689   119.52563261   157.06630155
 C     37  35  30     1.389337041755   121.48327519   149.58430482
 C     38  37  35     1.389916698421   123.49961117   180.24111334
 C     39  38  37     1.387900769760   120.49702661   357.64125535
 C     40  39  38     1.386196647481   117.25979451     0.00000000
 C     41  40  39     1.394507551020   121.45605729     1.47512499
 N     39  38  37     1.380022927000   108.41125846   178.30158093
 C     43  39  38     1.285337309544   104.91599679   359.94065715
 O     38  37  35     1.351140276093   129.51509364   358.70941167
 C     44  43  39     1.501191647910   126.38346270   173.16972919
 C     46  44  43     1.535184627159   109.91513006    35.25957446
 C     47  46  44     1.534967637093   116.17516916    80.66565310
 C     48  47  46     1.522902657676   108.77898430    54.89640924
 C     49  48  47     1.527267868748   110.36917746   299.16705256
 C     46  44  43     1.536269967381   114.36813048   159.25878298
 C     50  49  48     1.518462892380   109.83034848   301.62309493
 N     52  50  49     1.338749553140   117.08682764    32.43229260
 C     53  52  50     1.453075866525   127.34395566   346.17053187
 C     46  44  43     1.541496769983   105.18621152   278.00399742
 C     48  47  46     1.526409430679   108.03225055   175.09977335
 C     50  49  48     1.525023495998   110.28555919   179.95781076
 O     52  50  49     1.230313041274   120.67440468   209.12649580
 H     47  46  44     1.095155763763   106.80865132   199.85174869
 H     47  46  44     1.092385254526   109.87529813   314.72851663
 H     49  48  47     1.095047056336   110.12752703    59.86314945
 H     49  48  47     1.095864958845   110.29991555   177.31523975
 H     51  46  44     1.094648226900   106.54975521   162.57567136
 H     51  46  44     1.092744428119   111.14404880    47.71726045
 H     57  50  49     1.090904898370   111.42111184    61.90862284
 H     57  50  49     1.089227351659   112.09276851   183.14099705
 H     57  50  49     1.091133024389   109.46090139   302.87986165
 H     56  48  47     1.091473674915   111.22548203   184.07988263
 H     56  48  47     1.091157262241   110.73940824   303.98593581
 H     56  48  47     1.092149877879   111.25737700    63.75436347
 H     53  52  50     1.015293546634   115.60403845   177.00479219
 H     55  46  44     1.091058047544   111.43119613   298.37856470
 H     55  46  44     1.090217822146   111.07001078    59.22366640
 H     55  46  44     1.090700770169   109.71313575   178.84734877
 H     40  39  38     1.081769518786   121.20051949   180.50165781
 H     41  40  39     1.081440008369   119.65824300   181.20521877
 H     42  41  40     1.081557524040   118.53164518   180.60656950
 H     31  30  29     1.081557021687   120.45737502   178.50826165
 H     32  31  30     1.082192364423   119.77405362   179.92778565
 H     33  32  31     1.082247351526   120.03738407   180.17217936
 H     34  29  21     1.081975718616   119.83494432   272.04583717
 H     29  21   1     1.082115811984    75.97905511   247.62330421
 H     54  53  52     1.091543084719   108.51802042   142.06236152
 H     54  53  52     1.095183701498   108.35273758   257.85422340

---------------------------
INTERNAL COORDINATES (A.U.)
---------------------------
 C      0   0   0     0.000000000000     0.00000000     0.00000000
 C      1   0   0     2.627636606246     0.00000000     0.00000000
 C      2   1   0     2.635035812343   118.57796556     0.00000000
 C      3   2   1     2.620522101118   120.82120727     0.23356102
 C      4   3   2     2.626546681060   120.10186010   359.87384408
 C      5   4   3     2.621283054226   119.53081840   359.90287216
 C      2   1   3     2.842093614695   121.04400441   178.84622591
 C      7   2   1     2.894553469173   112.25131606   252.09281068
 C      8   7   2     2.828894655097   113.37746626   180.98337847
 C      9   8   7     2.613265024214   109.91625757   235.90022194
 C     10   9   8     2.811812308173   108.48008157     0.41583440
 N     11  10   9     2.541027092913   105.05599150     1.20365027
 N      9   8   7     2.492405936233   127.30439499    55.43527301
 C     13   9   8     2.511625403762   114.31216512   180.41955859
 C     14  13   9     2.639753581803   122.76358736   359.90252387
 N     10   9   8     2.492759662359   123.62539094   179.78405574
 O     11  10   9     2.307766809427   127.13500597   181.11434162
 H     12  11  10     1.938635206106   120.56882090   180.32184565
 H     14  13   9     2.046736982963   117.31667213   179.85248414
 H     15  14  13     2.046442862790   120.02911946   180.08760806
 H      1   2   3     2.045596450299   119.64334075   179.98565806
 H      6   5   4     2.045865324274   120.17748022   180.00208948
 H      5   4   3     2.045514509108   120.20229876   180.05462824
 H      4   3   2     2.045728374170   119.81942666   180.10557001
 H      3   2   1     2.049441631563   119.67093276   180.47027668
 H      7   2   1     2.064944643884   110.09120509   132.53084834
 H      7   2   1     2.062320299769   110.55340137    14.29976843
 H      8   7   2     2.072662971021   108.82325654   302.97997977
 C     21   1   2     5.632561504879   149.90003462   314.64701193
 C     29  21   1     2.638859464730    79.58289515   123.13320129
 C     30  29  21     2.635549128977   119.14210179   247.47122949
 C     31  30  29     2.621322518136   120.34576421   359.59435219
 C     32  31  30     2.621359588544   120.11069540   359.82424088
 C     29  21   1     2.615894399793   115.32687403     4.29023782
 C     30  29  21     2.812301792736   118.29881814    64.08273421
 O     35  30  29     2.295001412467   120.57831296   336.43249782
 C     35  30  29     2.802510171315   119.52563261   157.06630155
 C     37  35  30     2.625466516630   121.48327519   149.58430482
 C     38  37  35     2.626561908979   123.49961117   180.24111334
 C     39  38  37     2.622752355905   120.49702661   357.64125535
 C     40  39  38     2.619532031500   117.25979451     0.00000000
 C     41  40  39     2.635237363113   121.45605729     1.47512499
 N     39  38  37     2.607865390561   108.41125846   178.30158093
 C     43  39  38     2.428935504750   104.91599679   359.94065715
 O     38  37  35     2.553285090327   129.51509364   358.70941167
 C     44  43  39     2.836841089079   126.38346270   173.16972919
 C     46  44  43     2.901078510337   109.91513006    35.25957446
 C     47  46  44     2.900668458538   116.17516916    80.66565310
 C     48  47  46     2.877868951628   108.77898430    54.89640924
 C     49  48  47     2.886118005071   110.36917746   299.16705256
 C     46  44  43     2.903129506118   114.36813048   159.25878298
 C     50  49  48     2.869479011120   109.83034848   301.62309493
 N     52  50  49     2.529870017343   117.08682764    32.43229260
 C     53  52  50     2.745915439543   127.34395566   346.17053187
 C     46  44  43     2.913006731592   105.18621152   278.00399742
 C     48  47  46     2.884495792218   108.03225055   175.09977335
 C     50  49  48     2.881876755231   110.28555919   179.95781076
 O     52  50  49     2.324954707001   120.67440468   209.12649580
 H     47  46  44     2.069544467496   106.80865132   199.85174869
 H     47  46  44     2.064308963787   109.87529813   314.72851663
 H     49  48  47     2.069339040231   110.12752703    59.86314945
 H     49  48  47     2.070884651977   110.29991555   177.31523975
 H     51  46  44     2.068585361824   106.54975521   162.57567136
 H     51  46  44     2.064987703513   111.14404880    47.71726045
 H     57  50  49     2.061511496073   111.42111184    61.90862284
 H     57  50  49     2.058341392211   112.09276851   183.14099705
 H     57  50  49     2.061942591772   109.46090139   302.87986165
 H     56  48  47     2.062586327974   111.22548203   184.07988263
 H     56  48  47     2.061988394674   110.73940824   303.98593581
 H     56  48  47     2.063864166387   111.25737700    63.75436347
 H     53  52  50     1.918626748677   115.60403845   177.00479219
 H     55  46  44     2.061800906070   111.43119613   298.37856470
 H     55  46  44     2.060213110177   111.07001078    59.22366640
 H     55  46  44     2.061125749677   109.71313575   178.84734877
 H     40  39  38     2.044248130530   121.20051949   180.50165781
 H     41  40  39     2.043625446083   119.65824300   181.20521877
 H     42  41  40     2.043847518518   118.53164518   180.60656950
 H     31  30  29     2.043846569207   120.45737502   178.50826165
 H     32  31  30     2.045047192979   119.77405362   179.92778565
 H     33  32  31     2.045151103546   120.03738407   180.17217936
 H     34  29  21     2.044637791737   119.83494432   272.04583717
 H     29  21   1     2.044902529835    75.97905511   247.62330421
 H     54  53  52     2.062717493494   108.51802042   142.06236152
 H     54  53  52     2.069597262165   108.35273758   257.85422340

---------------------
BASIS SET INFORMATION
---------------------
There are 4 groups of distinct atoms

 Group   1 Type C   : 15s8p3d2f1g contracted to 7s4p3d2f1g pattern {8211111/5111/111/11/1}
 Group   2 Type N   : 15s8p3d2f1g contracted to 7s4p3d2f1g pattern {8211111/5111/111/11/1}
 Group   3 Type O   : 15s8p3d2f1g contracted to 7s4p3d2f1g pattern {8211111/5111/111/11/1}
 Group   4 Type H   : 7s3p2d1f contracted to 4s3p2d1f pattern {4111/111/11/1}

Atom   0C    basis set group =>   1
Atom   1C    basis set group =>   1
Atom   2C    basis set group =>   1
Atom   3C    basis set group =>   1
Atom   4C    basis set group =>   1
Atom   5C    basis set group =>   1
Atom   6C    basis set group =>   1
Atom   7C    basis set group =>   1
Atom   8C    basis set group =>   1
Atom   9C    basis set group =>   1
Atom  10C    basis set group =>   1
Atom  11N    basis set group =>   2
Atom  12N    basis set group =>   2
Atom  13C    basis set group =>   1
Atom  14C    basis set group =>   1
Atom  15N    basis set group =>   2
Atom  16O    basis set group =>   3
Atom  17H    basis set group =>   4
Atom  18H    basis set group =>   4
Atom  19H    basis set group =>   4
Atom  20H    basis set group =>   4
Atom  21H    basis set group =>   4
Atom  22H    basis set group =>   4
Atom  23H    basis set group =>   4
Atom  24H    basis set group =>   4
Atom  25H    basis set group =>   4
Atom  26H    basis set group =>   4
Atom  27H    basis set group =>   4
Atom  28C    basis set group =>   1
Atom  29C    basis set group =>   1
Atom  30C    basis set group =>   1
Atom  31C    basis set group =>   1
Atom  32C    basis set group =>   1
Atom  33C    basis set group =>   1
Atom  34C    basis set group =>   1
Atom  35O    basis set group =>   3
Atom  36C    basis set group =>   1
Atom  37C    basis set group =>   1
Atom  38C    basis set group =>   1
Atom  39C    basis set group =>   1
Atom  40C    basis set group =>   1
Atom  41C    basis set group =>   1
Atom  42N    basis set group =>   2
Atom  43C    basis set group =>   1
Atom  44O    basis set group =>   3
Atom  45C    basis set group =>   1
Atom  46C    basis set group =>   1
Atom  47C    basis set group =>   1
Atom  48C    basis set group =>   1
Atom  49C    basis set group =>   1
Atom  50C    basis set group =>   1
Atom  51C    basis set group =>   1
Atom  52N    basis set group =>   2
Atom  53C    basis set group =>   1
Atom  54C    basis set group =>   1
Atom  55C    basis set group =>   1
Atom  56C    basis set group =>   1
Atom  57O    basis set group =>   3
Atom  58H    basis set group =>   4
Atom  59H    basis set group =>   4
Atom  60H    basis set group =>   4
Atom  61H    basis set group =>   4
Atom  62H    basis set group =>   4
Atom  63H    basis set group =>   4
Atom  64H    basis set group =>   4
Atom  65H    basis set group =>   4
Atom  66H    basis set group =>   4
Atom  67H    basis set group =>   4
Atom  68H    basis set group =>   4
Atom  69H    basis set group =>   4
Atom  70H    basis set group =>   4
Atom  71H    basis set group =>   4
Atom  72H    basis set group =>   4
Atom  73H    basis set group =>   4
Atom  74H    basis set group =>   4
Atom  75H    basis set group =>   4
Atom  76H    basis set group =>   4
Atom  77H    basis set group =>   4
Atom  78H    basis set group =>   4
Atom  79H    basis set group =>   4
Atom  80H    basis set group =>   4
Atom  81H    basis set group =>   4
Atom  82H    basis set group =>   4
Atom  83H    basis set group =>   4
---------------------------------
AUXILIARY/J BASIS SET INFORMATION
---------------------------------
There are 4 groups of distinct atoms

 Group   1 Type C   : 12s5p4d2f1g contracted to 6s4p3d1f1g pattern {711111/2111/211/2/1}
 Group   2 Type N   : 12s5p4d2f1g contracted to 6s4p3d1f1g pattern {711111/2111/211/2/1}
 Group   3 Type O   : 12s5p4d2f1g contracted to 6s4p3d1f1g pattern {711111/2111/211/2/1}
 Group   4 Type H   : 5s2p1d contracted to 3s1p1d pattern {311/2/1}

Atom   0C    basis set group =>   1
Atom   1C    basis set group =>   1
Atom   2C    basis set group =>   1
Atom   3C    basis set group =>   1
Atom   4C    basis set group =>   1
Atom   5C    basis set group =>   1
Atom   6C    basis set group =>   1
Atom   7C    basis set group =>   1
Atom   8C    basis set group =>   1
Atom   9C    basis set group =>   1
Atom  10C    basis set group =>   1
Atom  11N    basis set group =>   2
Atom  12N    basis set group =>   2
Atom  13C    basis set group =>   1
Atom  14C    basis set group =>   1
Atom  15N    basis set group =>   2
Atom  16O    basis set group =>   3
Atom  17H    basis set group =>   4
Atom  18H    basis set group =>   4
Atom  19H    basis set group =>   4
Atom  20H    basis set group =>   4
Atom  21H    basis set group =>   4
Atom  22H    basis set group =>   4
Atom  23H    basis set group =>   4
Atom  24H    basis set group =>   4
Atom  25H    basis set group =>   4
Atom  26H    basis set group =>   4
Atom  27H    basis set group =>   4
Atom  28C    basis set group =>   1
Atom  29C    basis set group =>   1
Atom  30C    basis set group =>   1
Atom  31C    basis set group =>   1
Atom  32C    basis set group =>   1
Atom  33C    basis set group =>   1
Atom  34C    basis set group =>   1
Atom  35O    basis set group =>   3
Atom  36C    basis set group =>   1
Atom  37C    basis set group =>   1
Atom  38C    basis set group =>   1
Atom  39C    basis set group =>   1
Atom  40C    basis set group =>   1
Atom  41C    basis set group =>   1
Atom  42N    basis set group =>   2
Atom  43C    basis set group =>   1
Atom  44O    basis set group =>   3
Atom  45C    basis set group =>   1
Atom  46C    basis set group =>   1
Atom  47C    basis set group =>   1
Atom  48C    basis set group =>   1
Atom  49C    basis set group =>   1
Atom  50C    basis set group =>   1
Atom  51C    basis set group =>   1
Atom  52N    basis set group =>   2
Atom  53C    basis set group =>   1
Atom  54C    basis set group =>   1
Atom  55C    basis set group =>   1
Atom  56C    basis set group =>   1
Atom  57O    basis set group =>   3
Atom  58H    basis set group =>   4
Atom  59H    basis set group =>   4
Atom  60H    basis set group =>   4
Atom  61H    basis set group =>   4
Atom  62H    basis set group =>   4
Atom  63H    basis set group =>   4
Atom  64H    basis set group =>   4
Atom  65H    basis set group =>   4
Atom  66H    basis set group =>   4
Atom  67H    basis set group =>   4
Atom  68H    basis set group =>   4
Atom  69H    basis set group =>   4
Atom  70H    basis set group =>   4
Atom  71H    basis set group =>   4
Atom  72H    basis set group =>   4
Atom  73H    basis set group =>   4
Atom  74H    basis set group =>   4
Atom  75H    basis set group =>   4
Atom  76H    basis set group =>   4
Atom  77H    basis set group =>   4
Atom  78H    basis set group =>   4
Atom  79H    basis set group =>   4
Atom  80H    basis set group =>   4
Atom  81H    basis set group =>   4
Atom  82H    basis set group =>   4
Atom  83H    basis set group =>   4

Checking for AutoStart:
The File: orca.gbw exists
Trying to determine its content:
     ... Fine, the file contains calculation information
     ... Fine, the calculation information was read
     ... Fine, the file contains a basis set
     ... Fine, the basis set was read
     ... Fine, the file contains a geometry
     ... Fine, the geometry was read
     ... Fine, the file contains a set of orbitals
     ... Fine, the orbitals can be read
     => possible old guess file was deleted
     => GBW file was renamed to GES file
     => GES file is set as startup file
     => Guess is set to MORead
     ... now leaving AutoStart


           ************************************************************
           *        Program running with 8 parallel MPI-processes     *
           *              working on a common directory               *
           ************************************************************
------------------------------------------------------------------------------
                           ORCA GTO INTEGRAL CALCULATION
                           -- RI-GTO INTEGRALS CHOSEN --
------------------------------------------------------------------------------
------------------------------------------------------------------------------
                   ___                                                        
                  /   \      - P O W E R E D   B Y -                         
                 /     \                                                     
                 |  |  |   _    _      __       _____    __    __             
                 |  |  |  | |  | |    /  \     |  _  \  |  |  /  |          
                  \  \/   | |  | |   /    \    | | | |  |  | /  /          
                 / \  \   | |__| |  /  /\  \   | |_| |  |  |/  /          
                |  |  |   |  __  | /  /__\  \  |    /   |      \           
                |  |  |   | |  | | |   __   |  |    \   |  |\   \          
                \     /   | |  | | |  |  |  |  | |\  \  |  | \   \       
                 \___/    |_|  |_| |__|  |__|  |_| \__\ |__|  \__/        
                                                                              
                      - O R C A' S   B I G   F R I E N D -                    
                                      &                                       
                       - I N T E G R A L  F E E D E R -                       
                                                                              
 v1 FN, 2020, v2 2021                                                         
------------------------------------------------------------------------------


Reading SHARK input file orca.SHARKINP.tmp ... ok
----------------------
SHARK INTEGRAL PACKAGE
----------------------

Number of atoms                             ...     84
Number of basis functions                   ...   3789
Number of shells                            ...   1169
Maximum angular momentum                    ...      4
Integral batch strategy                     ... SHARK/LIBINT Hybrid
RI-J (if used) integral strategy            ... SPLIT-RIJ (Revised 2003 algorithm where possible)
Printlevel                                  ...      1
Contraction scheme used                     ... SEGMENTED contraction
Coulomb Range Separation                    ... NOT USED
Exchange Range Separation                   ... NOT USED
Finite Nucleus Model                        ... NOT USED
Auxiliary Coulomb fitting basis             ... AVAILABLE
   # of basis functions in Aux-J            ...   2710
   # of shells in Aux-J                     ...    890
   Maximum angular momentum in Aux-J        ...      4
Auxiliary J/K fitting basis                 ... NOT available
Auxiliary Correlation fitting basis         ... NOT available
Auxiliary 'external' fitting basis          ... NOT available
Integral threshold                          ...     1.000000e-10
Primitive cut-off                           ...     1.000000e-11
Primitive pair pre-selection threshold      ...     1.000000e-11

Calculating pre-screening integrals         ... done (  1.4 sec) Dimension = 1169
Organizing shell pair data                  ... done (  4.7 sec)
Shell pair information
Total number of shell pairs                 ...    683865
Shell pairs after pre-screening             ...    310622
Total number of primitive shell pairs       ...   1703145
Primitive shell pairs kept                  ...    506818
          la=0 lb=0:  50158 shell pairs
          la=1 lb=0:  74288 shell pairs
          la=1 lb=1:  26707 shell pairs
          la=2 lb=0:  42012 shell pairs
          la=2 lb=1:  32358 shell pairs
          la=2 lb=2:   9044 shell pairs
          la=3 lb=0:  23687 shell pairs
          la=3 lb=1:  18611 shell pairs
          la=3 lb=2:   9897 shell pairs
          la=3 lb=3:   2749 shell pairs
          la=4 lb=0:   8572 shell pairs
          la=4 lb=1:   6754 shell pairs
          la=4 lb=2:   3539 shell pairs
          la=4 lb=3:   1883 shell pairs
          la=4 lb=4:    363 shell pairs

Calculating one electron integrals          ... done (  1.0 sec)
Calculating RI/J V-Matrix + Cholesky decomp.... done (  0.3 sec)
Calculating Nuclear repulsion               ... done (  0.0 sec) ENN=   6278.131912089833 Eh

SHARK setup successfully completed in  14.0 seconds

Maximum memory used throughout the entire GTOINT-calculation: 563.8 MB


           ************************************************************
           *        Program running with 8 parallel MPI-processes     *
           *              working on a common directory               *
           ************************************************************
-------------------------------------------------------------------------------
                                 ORCA SCF
-------------------------------------------------------------------------------

------------
SCF SETTINGS
------------
Hamiltonian:
 Density Functional     Method          .... DFT(GTOs)
 Exchange Functional    Exchange        .... PW6
 Correlation Functional Correlation     .... B95
 Gradients option       PostSCFGGA      .... off
 Hybrid DFT is turned on
   Fraction HF Exchange ScalHFX         ....  0.280000
   Scaling of DF-GGA-X  ScalDFX         ....  0.720000
   Scaling of DF-GGA-C  ScalDFC         ....  1.000000
   Scaling of DF-LDA-C  ScalLDAC        ....  1.000000
   Perturbative correction              ....  0.000000
   Density functional embedding theory  .... OFF
   NL short-range parameter             ....  9.000000
 RI-approximation to the Coulomb term is turned on
   Number of AuxJ basis functions       .... 2710
   RIJ-COSX (HFX calculated with COS-X)).... on


General Settings:
 Integral files         IntName         .... orca
 Hartree-Fock type      HFTyp           .... RHF
 Total Charge           Charge          ....    0
 Multiplicity           Mult            ....    1
 Number of Electrons    NEL             ....  332
 Basis Dimension        Dim             .... 3789
 Nuclear Repulsion      ENuc            ....   6278.1319120898 Eh

Convergence Acceleration:
 DIIS                   CNVDIIS         .... on
   Start iteration      DIISMaxIt       ....    12
   Startup error        DIISStart       ....  0.200000
   # of expansion vecs  DIISMaxEq       ....     5
   Bias factor          DIISBfac        ....   1.050
   Max. coefficient     DIISMaxC        ....  10.000
 Trust-Rad. Augm. Hess. CNVTRAH         .... off
 SOSCF                  CNVSOSCF        .... on
   Start iteration      SOSCFMaxIt      ....   150
   Startup grad/error   SOSCFStart      ....  0.003300
 Level Shifting         CNVShift        .... on
   Level shift para.    LevelShift      ....    0.2500
   Turn off err/grad.   ShiftErr        ....    0.0010
 Zerner damping         CNVZerner       .... off
 Static damping         CNVDamp         .... on
   Fraction old density DampFac         ....    0.7000
   Max. Damping (<1)    DampMax         ....    0.9800
   Min. Damping (>=0)   DampMin         ....    0.0000
   Turn off err/grad.   DampErr         ....    0.1000
 Fernandez-Rico         CNVRico         .... off

SCF Procedure:
 Maximum # iterations   MaxIter         ....   125
 SCF integral mode      SCFMode         .... Direct
   Integral package                     .... SHARK and LIBINT hybrid scheme
 Reset frequency        DirectResetFreq ....    20
 Integral Threshold     Thresh          ....  1.000e-10 Eh
 Primitive CutOff       TCut            ....  1.000e-11 Eh

Convergence Tolerance:
 Convergence Check Mode ConvCheckMode   .... Total+1el-Energy
 Convergence forced     ConvForced      .... 0
 Energy Change          TolE            ....  1.000e-06 Eh
 1-El. energy change                    ....  1.000e-03 Eh
 Orbital Gradient       TolG            ....  5.000e-05
 Orbital Rotation angle TolX            ....  5.000e-05
 DIIS Error             TolErr          ....  1.000e-06


Diagonalization of the overlap matrix:
Smallest eigenvalue                        ... 3.350e-06
Time for diagonalization                   ...    3.040 sec
Threshold for overlap eigenvalues          ... 1.000e-08
Number of eigenvalues below threshold      ... 0
Time for construction of square roots      ...    2.054 sec
Total time needed                          ...    5.140 sec

---------------------
INITIAL GUESS: MOREAD
---------------------
Guess MOs are being read from file: orca.ges
Input Geometry matches current geometry (good)
Input basis set matches current basis set (good)
MOs were renormalized
MOs were reorthogonalized (Cholesky)
                      ------------------
                      INITIAL GUESS DONE (  31.5 sec)
                      ------------------
-------------------
DFT GRID GENERATION
-------------------

General Integration Accuracy     IntAcc      ... 4.959
Radial Grid Type                 RadialGrid  ... OptM3 with GC (2021)
Angular Grid (max. ang.)         AngularGrid ... 6 (Lebedev-590)
Angular grid pruning method      GridPruning ... 4 (adaptive)
Weight generation scheme         WeightScheme... Becke
Basis function cutoff            BFCut       ... 1.0000e-10
Integration weight cutoff        WCut        ... 1.0000e-14
Angular grids for H and He will be reduced by one unit
Partially contracted basis set               ... off
Rotationally invariant grid construction     ... off

Total number of grid points                  ...   984352
Total number of batches                      ...    15416
Average number of points per batch           ...       63
Average number of grid points per atom       ...    11718
Time for grid setup =   18.577 sec

--------------------
COSX GRID GENERATION
--------------------

GRIDX 1
-------
General Integration Accuracy     IntAcc      ... 4.020
Radial Grid Type                 RadialGrid  ... OptM3 with GC (2021)
Angular Grid (max. ang.)         AngularGrid ... 2 (Lebedev-110)
Angular grid pruning method      GridPruning ... 4 (adaptive)
Weight generation scheme         WeightScheme... Becke
Basis function cutoff            BFCut       ... 1.0000e-10
Integration weight cutoff        WCut        ... 1.0000e-14
Angular grids for H and He will be reduced by one unit
Partially contracted basis set               ... on
Rotationally invariant grid construction     ... off

Total number of grid points                  ...   115471
Total number of batches                      ...     1847
Average number of points per batch           ...       62
Average number of grid points per atom       ...     1375
UseSFitting                                  ... on

GRIDX 2
-------
General Integration Accuracy     IntAcc      ... 4.338
Radial Grid Type                 RadialGrid  ... OptM3 with GC (2021)
Angular Grid (max. ang.)         AngularGrid ... 3 (Lebedev-194)
Angular grid pruning method      GridPruning ... 4 (adaptive)
Weight generation scheme         WeightScheme... Becke
Basis function cutoff            BFCut       ... 1.0000e-10
Integration weight cutoff        WCut        ... 1.0000e-14
Angular grids for H and He will be reduced by one unit
Partially contracted basis set               ... on
Rotationally invariant grid construction     ... off

Total number of grid points                  ...   249025
Total number of batches                      ...     3932
Average number of points per batch           ...       63
Average number of grid points per atom       ...     2965
UseSFitting                                  ... on

GRIDX 3
-------
General Integration Accuracy     IntAcc      ... 4.871
Radial Grid Type                 RadialGrid  ... OptM3 with GC (2021)
Angular Grid (max. ang.)         AngularGrid ... 4 (Lebedev-302)
Angular grid pruning method      GridPruning ... 4 (adaptive)
Weight generation scheme         WeightScheme... Becke
Basis function cutoff            BFCut       ... 1.0000e-10
Integration weight cutoff        WCut        ... 1.0000e-14
Angular grids for H and He will be reduced by one unit
Partially contracted basis set               ... on
Rotationally invariant grid construction     ... off

Total number of grid points                  ...   458240
Total number of batches                      ...     7206
Average number of points per batch           ...       63
Average number of grid points per atom       ...     5455
UseSFitting                                  ... on

Time for X-Grid setup             =   39.267 sec

--------------
SCF ITERATIONS
--------------
ITER       Energy         Delta-E        Max-DP      RMS-DP      [F,P]     Damp
               ***  Starting incremental Fock matrix formation  ***
                      *** Initiating the SOSCF procedure ***
                      *** Re-Reading the Fockian *** 
                      *** Removing any level shift *** 
ITER      Energy       Delta-E        Grad      Rot      Max-DP    RMS-DP
  0  -2048.54580318 -2048.5458031782  0.000007  0.000007  0.003514  0.000016
               *** Restarting incremental Fock matrix formation ***
                 **** Energy Check signals convergence ****
              ***Rediagonalizing the Fockian in SOSCF/NRSCF***

               *****************************************************
               *                     SUCCESS                       *
               *           SCF CONVERGED AFTER   1 CYCLES          *
               *****************************************************

Old exchange energy                            =    -77.514362018 Eh
New exchange energy                            =    -77.514363868 Eh
Exchange energy change after final integration =     -0.000001850 Eh
Total energy after final integration           =  -2048.545805099 Eh
Final COS-X integration done in                =  1202.077 sec

----------------
TOTAL SCF ENERGY
----------------

Total Energy       :        -2048.54580510 Eh          -55743.76532 eV

Components:
Nuclear Repulsion  :         6278.13191209 Eh          170836.65450 eV
Electronic Energy  :        -8326.67771719 Eh         -226580.41981 eV
One Electron Energy:       -15283.78876582 Eh         -415893.03591 eV
Two Electron Energy:         6957.11104863 Eh          189312.61610 eV
Max COSX asymmetry :            0.00000064 Eh               0.00002 eV

Virial components:
Potential Energy   :        -4088.67074220 Eh         -111258.38716 eV
Kinetic Energy     :         2040.12493710 Eh           55514.62185 eV
Virial Ratio       :            2.00412762


DFT components:
N(Alpha)           :      165.999891234347 electrons
N(Beta)            :      165.999891234347 electrons
N(Total)           :      331.999782468694 electrons
E(X)               :     -203.190718057676 Eh       
E(C)               :      -11.857297734175 Eh       
E(XC)              :     -215.048015791851 Eh       
DFET-embed. en.    :        0.000000000000 Eh       

---------------
SCF CONVERGENCE
---------------

  Last Energy change         ...   -7.0863e-08  Tolerance :   1.0000e-06
  Last MAX-Density change    ...    2.3315e-15  Tolerance :   1.0000e-05
  Last RMS-Density change    ...    3.8753e-18  Tolerance :   1.0000e-06
  Last Orbital Gradient      ...    4.7538e-06  Tolerance :   5.0000e-05
  Last Orbital Rotation      ...    1.8108e-05  Tolerance :   5.0000e-05

             **** THE GBW FILE WAS UPDATED (orca.gbw) ****
             **** DENSITY orca.scfp WAS UPDATED ****
             **** ENERGY FILE WAS UPDATED (orca.en.tmp) ****
             **** THE GBW FILE WAS UPDATED (orca.gbw) ****
             **** DENSITY orca.scfp WAS UPDATED ****
----------------
ORBITAL ENERGIES
----------------

  NO   OCC          E(Eh)            E(eV) 
   0   2.0000     -19.367790      -527.0244 
   1   2.0000     -19.280446      -524.6476 
   2   2.0000     -19.257884      -524.0337 
   3   2.0000     -19.255534      -523.9697 
   4   2.0000     -14.492389      -394.3579 
   5   2.0000     -14.491083      -394.3224 
   6   2.0000     -14.482541      -394.0900 
   7   2.0000     -14.478442      -393.9784 
   8   2.0000     -14.455996      -393.3677 
   9   2.0000     -10.393899      -282.8324 
  10   2.0000     -10.392990      -282.8076 
  11   2.0000     -10.391257      -282.7605 
  12   2.0000     -10.387404      -282.6556 
  13   2.0000     -10.361244      -281.9438 
  14   2.0000     -10.355194      -281.7792 
  15   2.0000     -10.354393      -281.7574 
  16   2.0000     -10.353158      -281.7238 
  17   2.0000     -10.351800      -281.6868 
  18   2.0000     -10.345579      -281.5175 
  19   2.0000     -10.333208      -281.1809 
  20   2.0000     -10.332994      -281.1751 
  21   2.0000     -10.327996      -281.0391 
  22   2.0000     -10.319747      -280.8146 
  23   2.0000     -10.317586      -280.7558 
  24   2.0000     -10.316920      -280.7377 
  25   2.0000     -10.316188      -280.7177 
  26   2.0000     -10.313575      -280.6466 
  27   2.0000     -10.311938      -280.6021 
  28   2.0000     -10.310784      -280.5707 
  29   2.0000     -10.309650      -280.5398 
  30   2.0000     -10.309576      -280.5378 
  31   2.0000     -10.309551      -280.5371 
  32   2.0000     -10.308297      -280.5030 
  33   2.0000     -10.303161      -280.3633 
  34   2.0000     -10.302813      -280.3538 
  35   2.0000     -10.301220      -280.3104 
  36   2.0000     -10.299556      -280.2652 
  37   2.0000     -10.299446      -280.2622 
  38   2.0000     -10.298905      -280.2475 
  39   2.0000     -10.294712      -280.1334 
  40   2.0000     -10.292176      -280.0644 
  41   2.0000     -10.290978      -280.0317 
  42   2.0000     -10.290042      -280.0063 
  43   2.0000     -10.288467      -279.9634 
  44   2.0000     -10.287008      -279.9237 
  45   2.0000     -10.283707      -279.8339 
  46   2.0000     -10.280025      -279.7337 
  47   2.0000      -1.171066       -31.8663 
  48   2.0000      -1.074602       -29.2414 
  49   2.0000      -1.070265       -29.1234 
  50   2.0000      -1.065831       -29.0027 
  51   2.0000      -1.031011       -28.0552 
  52   2.0000      -0.974751       -26.5243 
  53   2.0000      -0.962429       -26.1890 
  54   2.0000      -0.957055       -26.0428 
  55   2.0000      -0.955582       -26.0027 
  56   2.0000      -0.901092       -24.5199 
  57   2.0000      -0.897174       -24.4133 
  58   2.0000      -0.883881       -24.0516 
  59   2.0000      -0.878904       -23.9162 
  60   2.0000      -0.838713       -22.8225 
  61   2.0000      -0.829725       -22.5780 
  62   2.0000      -0.823020       -22.3955 
  63   2.0000      -0.810226       -22.0474 
  64   2.0000      -0.806337       -21.9415 
  65   2.0000      -0.786199       -21.3936 
  66   2.0000      -0.782695       -21.2982 
  67   2.0000      -0.769840       -20.9484 
  68   2.0000      -0.761096       -20.7105 
  69   2.0000      -0.753185       -20.4952 
  70   2.0000      -0.727249       -19.7895 
  71   2.0000      -0.722170       -19.6512 
  72   2.0000      -0.717076       -19.5126 
  73   2.0000      -0.714352       -19.4385 
  74   2.0000      -0.708956       -19.2917 
  75   2.0000      -0.693280       -18.8651 
  76   2.0000      -0.689863       -18.7721 
  77   2.0000      -0.669895       -18.2288 
  78   2.0000      -0.657552       -17.8929 
  79   2.0000      -0.654623       -17.8132 
  80   2.0000      -0.647610       -17.6224 
  81   2.0000      -0.642496       -17.4832 
  82   2.0000      -0.628771       -17.1097 
  83   2.0000      -0.620013       -16.8714 
  84   2.0000      -0.610744       -16.6192 
  85   2.0000      -0.598433       -16.2842 
  86   2.0000      -0.595676       -16.2092 
  87   2.0000      -0.591599       -16.0982 
  88   2.0000      -0.584728       -15.9113 
  89   2.0000      -0.564108       -15.3502 
  90   2.0000      -0.555274       -15.1098 
  91   2.0000      -0.541850       -14.7445 
  92   2.0000      -0.537387       -14.6231 
  93   2.0000      -0.535288       -14.5659 
  94   2.0000      -0.531436       -14.4611 
  95   2.0000      -0.527155       -14.3446 
  96   2.0000      -0.522389       -14.2149 
  97   2.0000      -0.519005       -14.1228 
  98   2.0000      -0.517715       -14.0877 
  99   2.0000      -0.513509       -13.9733 
 100   2.0000      -0.504266       -13.7218 
 101   2.0000      -0.502622       -13.6770 
 102   2.0000      -0.492208       -13.3937 
 103   2.0000      -0.487386       -13.2625 
 104   2.0000      -0.484603       -13.1867 
 105   2.0000      -0.481066       -13.0905 
 106   2.0000      -0.478559       -13.0223 
 107   2.0000      -0.473312       -12.8795 
 108   2.0000      -0.471165       -12.8211 
 109   2.0000      -0.464887       -12.6502 
 110   2.0000      -0.462668       -12.5898 
 111   2.0000      -0.457369       -12.4456 
 112   2.0000      -0.453234       -12.3331 
 113   2.0000      -0.451258       -12.2794 
 114   2.0000      -0.448379       -12.2010 
 115   2.0000      -0.447084       -12.1658 
 116   2.0000      -0.442441       -12.0394 
 117   2.0000      -0.441042       -12.0014 
 118   2.0000      -0.435198       -11.8423 
 119   2.0000      -0.433795       -11.8042 
 120   2.0000      -0.428566       -11.6619 
 121   2.0000      -0.425642       -11.5823 
 122   2.0000      -0.421155       -11.4602 
 123   2.0000      -0.420221       -11.4348 
 124   2.0000      -0.418752       -11.3948 
 125   2.0000      -0.416881       -11.3439 
 126   2.0000      -0.414879       -11.2894 
 127   2.0000      -0.410598       -11.1729 
 128   2.0000      -0.406329       -11.0568 
 129   2.0000      -0.402345       -10.9484 
 130   2.0000      -0.401330       -10.9207 
 131   2.0000      -0.395440       -10.7605 
 132   2.0000      -0.392858       -10.6902 
 133   2.0000      -0.389623       -10.6022 
 134   2.0000      -0.386150       -10.5077 
 135   2.0000      -0.383479       -10.4350 
 136   2.0000      -0.382143       -10.3986 
 137   2.0000      -0.379943       -10.3388 
 138   2.0000      -0.375645       -10.2218 
 139   2.0000      -0.372707       -10.1419 
 140   2.0000      -0.371365       -10.1054 
 141   2.0000      -0.368612       -10.0304 
 142   2.0000      -0.366230        -9.9656 
 143   2.0000      -0.357470        -9.7272 
 144   2.0000      -0.351898        -9.5756 
 145   2.0000      -0.349867        -9.5204 
 146   2.0000      -0.346627        -9.4322 
 147   2.0000      -0.346315        -9.4237 
 148   2.0000      -0.344675        -9.3791 
 149   2.0000      -0.343552        -9.3485 
 150   2.0000      -0.323874        -8.8131 
 151   2.0000      -0.322624        -8.7791 
 152   2.0000      -0.308381        -8.3915 
 153   2.0000      -0.297726        -8.1015 
 154   2.0000      -0.296114        -8.0577 
 155   2.0000      -0.284835        -7.7508 
 156   2.0000      -0.282700        -7.6927 
 157   2.0000      -0.276989        -7.5373 
 158   2.0000      -0.275391        -7.4938 
 159   2.0000      -0.274359        -7.4657 
 160   2.0000      -0.270243        -7.3537 
 161   2.0000      -0.264275        -7.1913 
 162   2.0000      -0.262006        -7.1295 
 163   2.0000      -0.258191        -7.0257 
 164   2.0000      -0.251574        -6.8457 
 165   2.0000      -0.250398        -6.8137 
 166   0.0000      -0.070428        -1.9165 
 167   0.0000      -0.064341        -1.7508 
 168   0.0000      -0.039595        -1.0774 
 169   0.0000      -0.026708        -0.7268 
 170   0.0000      -0.016119        -0.4386 
 171   0.0000       0.000578         0.0157 
 172   0.0000       0.003425         0.0932 
 173   0.0000       0.005425         0.1476 
 174   0.0000       0.009995         0.2720 
 175   0.0000       0.019365         0.5270 
 176   0.0000       0.020908         0.5689 
 177   0.0000       0.027014         0.7351 
 178   0.0000       0.027303         0.7429 
 179   0.0000       0.032688         0.8895 
 180   0.0000       0.035104         0.9552 
 181   0.0000       0.038152         1.0382 
 182   0.0000       0.040210         1.0942 
 183   0.0000       0.040554         1.1035 
 184   0.0000       0.042606         1.1594 
 185   0.0000       0.053212         1.4480 
 186   0.0000       0.054183         1.4744 
 187   0.0000       0.055594         1.5128 
 188   0.0000       0.058006         1.5784 
 189   0.0000       0.059075         1.6075 
 190   0.0000       0.061739         1.6800 
 191   0.0000       0.063401         1.7252 
 192   0.0000       0.068940         1.8760 
 193   0.0000       0.069157         1.8819 
 194   0.0000       0.070958         1.9309 
 195   0.0000       0.073144         1.9903 
 196   0.0000       0.074263         2.0208 
 197   0.0000       0.078526         2.1368 
 198   0.0000       0.082193         2.2366 
 199   0.0000       0.085529         2.3274 
 200   0.0000       0.086656         2.3580 
 201   0.0000       0.089501         2.4354 
 202   0.0000       0.093883         2.5547 
 203   0.0000       0.095303         2.5933 
 204   0.0000       0.097316         2.6481 
 205   0.0000       0.101337         2.7575 
 206   0.0000       0.106897         2.9088 
 207   0.0000       0.107985         2.9384 
 208   0.0000       0.110455         3.0056 
 209   0.0000       0.112646         3.0652 
 210   0.0000       0.115531         3.1438 
 211   0.0000       0.116062         3.1582 
 212   0.0000       0.118525         3.2252 
 213   0.0000       0.120444         3.2775 
 214   0.0000       0.120808         3.2874 
 215   0.0000       0.123262         3.3541 
 216   0.0000       0.124274         3.3817 
 217   0.0000       0.129578         3.5260 
 218   0.0000       0.130875         3.5613 
 219   0.0000       0.135680         3.6920 
 220   0.0000       0.136928         3.7260 
 221   0.0000       0.138752         3.7756 
 222   0.0000       0.141417         3.8482 
 223   0.0000       0.143284         3.8989 
 224   0.0000       0.145289         3.9535 
 225   0.0000       0.146459         3.9854 
 226   0.0000       0.148553         4.0423 
 227   0.0000       0.149318         4.0631 
 228   0.0000       0.150136         4.0854 
 229   0.0000       0.154210         4.1963 
 230   0.0000       0.155071         4.2197 
 231   0.0000       0.156967         4.2713 
 232   0.0000       0.158357         4.3091 
 233   0.0000       0.161359         4.3908 
 234   0.0000       0.162767         4.4291 
 235   0.0000       0.165883         4.5139 
 236   0.0000       0.166294         4.5251 
 237   0.0000       0.170069         4.6278 
 238   0.0000       0.173637         4.7249 
 239   0.0000       0.175977         4.7886 
 240   0.0000       0.178796         4.8653 
 241   0.0000       0.181782         4.9465 
 242   0.0000       0.184054         5.0084 
 243   0.0000       0.186370         5.0714 
 244   0.0000       0.187996         5.1156 
 245   0.0000       0.188932         5.1411 
 246   0.0000       0.191712         5.2167 
 247   0.0000       0.193180         5.2567 
 248   0.0000       0.194362         5.2888 
 249   0.0000       0.197679         5.3791 
 250   0.0000       0.200568         5.4577 
 251   0.0000       0.201079         5.4716 
 252   0.0000       0.204341         5.5604 
 253   0.0000       0.206578         5.6213 
 254   0.0000       0.207986         5.6596 
 255   0.0000       0.210015         5.7148 
 256   0.0000       0.212269         5.7761 
 257   0.0000       0.216209         5.8834 
 258   0.0000       0.216808         5.8996 
 259   0.0000       0.219837         5.9821 
 260   0.0000       0.221945         6.0394 
 261   0.0000       0.223471         6.0810 
 262   0.0000       0.225665         6.1406 
 263   0.0000       0.226179         6.1546 
 264   0.0000       0.230748         6.2790 
 265   0.0000       0.230936         6.2841 
 266   0.0000       0.231962         6.3120 
 267   0.0000       0.235346         6.4041 
 268   0.0000       0.237538         6.4637 
 269   0.0000       0.239644         6.5211 
 270   0.0000       0.241135         6.5616 
 271   0.0000       0.243017         6.6128 
 272   0.0000       0.244795         6.6612 
 273   0.0000       0.248192         6.7536 
 274   0.0000       0.248781         6.7697 
 275   0.0000       0.252168         6.8618 
 276   0.0000       0.253273         6.8919 
 277   0.0000       0.254862         6.9351 
 278   0.0000       0.256375         6.9763 
 279   0.0000       0.257444         7.0054 
 280   0.0000       0.260155         7.0792 
 281   0.0000       0.261203         7.1077 
 282   0.0000       0.262914         7.1542 
 283   0.0000       0.264052         7.1852 
 284   0.0000       0.264757         7.2044 
 285   0.0000       0.269521         7.3340 
 286   0.0000       0.270268         7.3544 
 287   0.0000       0.272525         7.4158 
 288   0.0000       0.273296         7.4368 
 289   0.0000       0.273647         7.4463 
 290   0.0000       0.275905         7.5078 
 291   0.0000       0.277368         7.5476 
 292   0.0000       0.278841         7.5877 
 293   0.0000       0.279854         7.6152 
 294   0.0000       0.282733         7.6935 
 295   0.0000       0.283123         7.7042 
 296   0.0000       0.284506         7.7418 
 297   0.0000       0.286631         7.7996 
 298   0.0000       0.287344         7.8190 
 299   0.0000       0.288924         7.8620 
 300   0.0000       0.290817         7.9135 
 301   0.0000       0.292669         7.9639 
 302   0.0000       0.294518         8.0142 
 303   0.0000       0.295987         8.0542 
 304   0.0000       0.298390         8.1196 
 305   0.0000       0.299077         8.1383 
 306   0.0000       0.301510         8.2045 
 307   0.0000       0.303656         8.2629 
 308   0.0000       0.303883         8.2691 
 309   0.0000       0.304919         8.2973 
 310   0.0000       0.306259         8.3337 
 311   0.0000       0.307733         8.3738 
 312   0.0000       0.308134         8.3848 
 313   0.0000       0.308945         8.4068 
 314   0.0000       0.309937         8.4338 
 315   0.0000       0.313281         8.5248 
 316   0.0000       0.315030         8.5724 
 317   0.0000       0.316155         8.6030 
 318   0.0000       0.317687         8.6447 
 319   0.0000       0.318939         8.6788 
 320   0.0000       0.320024         8.7083 
 321   0.0000       0.323037         8.7903 
 322   0.0000       0.324416         8.8278 
 323   0.0000       0.326639         8.8883 
 324   0.0000       0.328292         8.9333 
 325   0.0000       0.328886         8.9495 
 326   0.0000       0.330514         8.9937 
 327   0.0000       0.331140         9.0108 
 328   0.0000       0.335724         9.1355 
 329   0.0000       0.337631         9.1874 
 330   0.0000       0.339129         9.2282 
 331   0.0000       0.341190         9.2843 
 332   0.0000       0.342685         9.3249 
 333   0.0000       0.344541         9.3754 
 334   0.0000       0.345161         9.3923 
 335   0.0000       0.346405         9.4262 
 336   0.0000       0.349449         9.5090 
 337   0.0000       0.350242         9.5306 
 338   0.0000       0.351603         9.5676 
 339   0.0000       0.353430         9.6173 
 340   0.0000       0.354803         9.6547 
 341   0.0000       0.356411         9.6984 
 342   0.0000       0.357066         9.7163 
 343   0.0000       0.359073         9.7709 
 344   0.0000       0.363056         9.8793 
 345   0.0000       0.364332         9.9140 
 346   0.0000       0.367149         9.9906 
 347   0.0000       0.369789        10.0625 
 348   0.0000       0.370909        10.0930 
 349   0.0000       0.371959        10.1215 
 350   0.0000       0.374977        10.2036 
 351   0.0000       0.375369        10.2143 
 352   0.0000       0.376776        10.2526 
 353   0.0000       0.378450        10.2981 
 354   0.0000       0.381797        10.3892 
 355   0.0000       0.383075        10.4240 
 356   0.0000       0.384310        10.4576 
 357   0.0000       0.386630        10.5207 
 358   0.0000       0.389476        10.5982 
 359   0.0000       0.391548        10.6546 
 360   0.0000       0.392404        10.6779 
 361   0.0000       0.394006        10.7214 
 362   0.0000       0.395000        10.7485 
 363   0.0000       0.399312        10.8658 
 364   0.0000       0.401842        10.9347 
 365   0.0000       0.403563        10.9815 
 366   0.0000       0.406801        11.0696 
 367   0.0000       0.407874        11.0988 
 368   0.0000       0.408814        11.1244 
 369   0.0000       0.411752        11.2043 
 370   0.0000       0.414485        11.2787 
 371   0.0000       0.416669        11.3381 
 372   0.0000       0.417273        11.3546 
 373   0.0000       0.418459        11.3868 
 374   0.0000       0.421619        11.4728 
 375   0.0000       0.423559        11.5256 
 376   0.0000       0.425088        11.5672 
 377   0.0000       0.427446        11.6314 
 378   0.0000       0.428152        11.6506 
 379   0.0000       0.432893        11.7796 
 380   0.0000       0.433455        11.7949 
 381   0.0000       0.435000        11.8369 
 382   0.0000       0.435291        11.8449 
 383   0.0000       0.438159        11.9229 
 384   0.0000       0.440955        11.9990 
 385   0.0000       0.443368        12.0647 
 386   0.0000       0.445831        12.1317 
 387   0.0000       0.449416        12.2292 
 388   0.0000       0.451807        12.2943 
 389   0.0000       0.453419        12.3382 
 390   0.0000       0.454956        12.3800 
 391   0.0000       0.457573        12.4512 
 392   0.0000       0.459915        12.5149 
 393   0.0000       0.461799        12.5662 
 394   0.0000       0.462987        12.5985 
 395   0.0000       0.465590        12.6693 
 396   0.0000       0.467165        12.7122 
 397   0.0000       0.469767        12.7830 
 398   0.0000       0.472306        12.8521 
 399   0.0000       0.473926        12.8962 
 400   0.0000       0.476437        12.9645 
 401   0.0000       0.478431        13.0188 
 402   0.0000       0.480107        13.0644 
 403   0.0000       0.481467        13.1014 
 404   0.0000       0.484280        13.1779 
 405   0.0000       0.486254        13.2316 
 406   0.0000       0.489464        13.3190 
 407   0.0000       0.492472        13.4009 
 408   0.0000       0.493256        13.4222 
 409   0.0000       0.493975        13.4417 
 410   0.0000       0.497995        13.5511 
 411   0.0000       0.499201        13.5840 
 412   0.0000       0.502227        13.6663 
 413   0.0000       0.503117        13.6905 
 414   0.0000       0.504296        13.7226 
 415   0.0000       0.505213        13.7476 
 416   0.0000       0.509847        13.8736 
 417   0.0000       0.511809        13.9270 
 418   0.0000       0.514091        13.9891 
 419   0.0000       0.514763        14.0074 
 420   0.0000       0.515532        14.0283 
 421   0.0000       0.519091        14.1252 
 422   0.0000       0.521381        14.1875 
 423   0.0000       0.524641        14.2762 
 424   0.0000       0.526886        14.3373 
 425   0.0000       0.527946        14.3662 
 426   0.0000       0.529515        14.4088 
 427   0.0000       0.533725        14.5234 
 428   0.0000       0.534680        14.5494 
 429   0.0000       0.537424        14.6240 
 430   0.0000       0.538268        14.6470 
 431   0.0000       0.540373        14.7043 
 432   0.0000       0.544012        14.8033 
 433   0.0000       0.545391        14.8409 
 434   0.0000       0.547960        14.9107 
 435   0.0000       0.550529        14.9807 
 436   0.0000       0.553905        15.0725 
 437   0.0000       0.554980        15.1018 
 438   0.0000       0.555631        15.1195 
 439   0.0000       0.557217        15.1627 
 440   0.0000       0.559377        15.2214 
 441   0.0000       0.561086        15.2679 
 442   0.0000       0.563004        15.3201 
 443   0.0000       0.563532        15.3345 
 444   0.0000       0.568260        15.4631 
 445   0.0000       0.568988        15.4830 
 446   0.0000       0.571040        15.5388 
 447   0.0000       0.574840        15.6422 
 448   0.0000       0.575399        15.6574 
 449   0.0000       0.578529        15.7426 
 450   0.0000       0.580568        15.7981 
 451   0.0000       0.582381        15.8474 
 452   0.0000       0.583642        15.8817 
 453   0.0000       0.584780        15.9127 
 454   0.0000       0.591077        16.0840 
 455   0.0000       0.592505        16.1229 
 456   0.0000       0.595990        16.2177 
 457   0.0000       0.597126        16.2486 
 458   0.0000       0.599316        16.3082 
 459   0.0000       0.601304        16.3623 
 460   0.0000       0.602573        16.3968 
 461   0.0000       0.606353        16.4997 
 462   0.0000       0.607752        16.5378 
 463   0.0000       0.609271        16.5791 
 464   0.0000       0.610410        16.6101 
 465   0.0000       0.613279        16.6882 
 466   0.0000       0.614113        16.7109 
 467   0.0000       0.619731        16.8637 
 468   0.0000       0.619832        16.8665 
 469   0.0000       0.622237        16.9319 
 470   0.0000       0.623169        16.9573 
 471   0.0000       0.626535        17.0489 
 472   0.0000       0.626917        17.0593 
 473   0.0000       0.628113        17.0918 
 474   0.0000       0.629953        17.1419 
 475   0.0000       0.633126        17.2282 
 476   0.0000       0.633678        17.2433 
 477   0.0000       0.637172        17.3383 
 478   0.0000       0.638667        17.3790 
 479   0.0000       0.640836        17.4380 
 480   0.0000       0.642021        17.4703 
 481   0.0000       0.645377        17.5616 
 482   0.0000       0.645858        17.5747 
 483   0.0000       0.647087        17.6081 
 484   0.0000       0.649879        17.6841 
 485   0.0000       0.652513        17.7558 
 486   0.0000       0.656998        17.8778 
 487   0.0000       0.658848        17.9282 
 488   0.0000       0.659600        17.9486 
 489   0.0000       0.662711        18.0333 
 490   0.0000       0.666517        18.1369 
 491   0.0000       0.668753        18.1977 
 492   0.0000       0.670023        18.2323 
 493   0.0000       0.671962        18.2850 
 494   0.0000       0.674129        18.3440 
 495   0.0000       0.675816        18.3899 
 496   0.0000       0.677703        18.4412 
 497   0.0000       0.680222        18.5098 
 498   0.0000       0.681230        18.5372 
 499   0.0000       0.686008        18.6672 
 500   0.0000       0.687303        18.7025 
 501   0.0000       0.688474        18.7343 
 502   0.0000       0.690659        18.7938 
 503   0.0000       0.692826        18.8527 
 504   0.0000       0.694747        18.9050 
 505   0.0000       0.695893        18.9362 
 506   0.0000       0.699768        19.0417 
 507   0.0000       0.701273        19.0826 
 508   0.0000       0.702149        19.1064 
 509   0.0000       0.707143        19.2423 
 510   0.0000       0.708882        19.2897 
 511   0.0000       0.710972        19.3465 
 512   0.0000       0.712121        19.3778 
 513   0.0000       0.713649        19.4194 
 514   0.0000       0.714880        19.4529 
 515   0.0000       0.719576        19.5807 
 516   0.0000       0.721448        19.6316 
 517   0.0000       0.722131        19.6502 
 518   0.0000       0.725578        19.7440 
 519   0.0000       0.726829        19.7780 
 520   0.0000       0.728878        19.8338 
 521   0.0000       0.731177        19.8963 
 522   0.0000       0.732953        19.9447 
 523   0.0000       0.734339        19.9824 
 524   0.0000       0.735648        20.0180 
 525   0.0000       0.739484        20.1224 
 526   0.0000       0.741202        20.1691 
 527   0.0000       0.744675        20.2636 
 528   0.0000       0.745238        20.2790 
 529   0.0000       0.746442        20.3117 
 530   0.0000       0.749996        20.4084 
 531   0.0000       0.751081        20.4380 
 532   0.0000       0.753286        20.4980 
 533   0.0000       0.755020        20.5451 
 534   0.0000       0.756296        20.5799 
 535   0.0000       0.758620        20.6431 
 536   0.0000       0.759695        20.6723 
 537   0.0000       0.760618        20.6975 
 538   0.0000       0.763448        20.7745 
 539   0.0000       0.764950        20.8153 
 540   0.0000       0.770170        20.9574 
 541   0.0000       0.770525        20.9671 
 542   0.0000       0.772263        21.0143 
 543   0.0000       0.772807        21.0291 
 544   0.0000       0.773844        21.0574 
 545   0.0000       0.777985        21.1701 
 546   0.0000       0.780971        21.2513 
 547   0.0000       0.781810        21.2741 
 548   0.0000       0.784171        21.3384 
 549   0.0000       0.786513        21.4021 
 550   0.0000       0.788448        21.4548 
 551   0.0000       0.790822        21.5194 
 552   0.0000       0.791771        21.5452 
 553   0.0000       0.795731        21.6529 
 554   0.0000       0.798409        21.7258 
 555   0.0000       0.799411        21.7531 
 556   0.0000       0.802774        21.8446 
 557   0.0000       0.805263        21.9123 
 558   0.0000       0.806484        21.9455 
 559   0.0000       0.809818        22.0363 
 560   0.0000       0.811459        22.0809 
 561   0.0000       0.813627        22.1399 
 562   0.0000       0.816505        22.2182 
 563   0.0000       0.819266        22.2934 
 564   0.0000       0.819561        22.3014 
 565   0.0000       0.822131        22.3713 
 566   0.0000       0.825198        22.4548 
 567   0.0000       0.827177        22.5086 
 568   0.0000       0.828754        22.5515 
 569   0.0000       0.831530        22.6271 
 570   0.0000       0.832026        22.6406 
 571   0.0000       0.834406        22.7053 
 572   0.0000       0.836492        22.7621 
 573   0.0000       0.838156        22.8074 
 574   0.0000       0.838955        22.8291 
 575   0.0000       0.841652        22.9025 
 576   0.0000       0.843866        22.9628 
 577   0.0000       0.846782        23.0421 
 578   0.0000       0.847734        23.0680 
 579   0.0000       0.848601        23.0916 
 580   0.0000       0.849477        23.1154 
 581   0.0000       0.853122        23.2146 
 582   0.0000       0.856983        23.3197 
 583   0.0000       0.859156        23.3788 
 584   0.0000       0.862419        23.4676 
 585   0.0000       0.863155        23.4877 
 586   0.0000       0.864812        23.5327 
 587   0.0000       0.865945        23.5636 
 588   0.0000       0.867517        23.6063 
 589   0.0000       0.868762        23.6402 
 590   0.0000       0.871117        23.7043 
 591   0.0000       0.872393        23.7390 
 592   0.0000       0.876460        23.8497 
 593   0.0000       0.877412        23.8756 
 594   0.0000       0.879021        23.9194 
 595   0.0000       0.881002        23.9733 
 596   0.0000       0.881831        23.9959 
 597   0.0000       0.885269        24.0894 
 598   0.0000       0.889211        24.1967 
 599   0.0000       0.891051        24.2467 
 600   0.0000       0.891523        24.2596 
 601   0.0000       0.893837        24.3226 
 602   0.0000       0.895656        24.3720 
 603   0.0000       0.899507        24.4768 
 604   0.0000       0.901799        24.5392 
 605   0.0000       0.902704        24.5638 
 606   0.0000       0.905613        24.6430 
 607   0.0000       0.907099        24.6834 
 608   0.0000       0.909004        24.7353 
 609   0.0000       0.910387        24.7729 
 610   0.0000       0.911496        24.8031 
 611   0.0000       0.913736        24.8640 
 612   0.0000       0.915244        24.9051 
 613   0.0000       0.915513        24.9124 
 614   0.0000       0.918563        24.9954 
 615   0.0000       0.921018        25.0622 
 616   0.0000       0.921893        25.0860 
 617   0.0000       0.923952        25.1420 
 618   0.0000       0.924161        25.1477 
 619   0.0000       0.926462        25.2103 
 620   0.0000       0.929820        25.3017 
 621   0.0000       0.931366        25.3438 
 622   0.0000       0.933711        25.4076 
 623   0.0000       0.935167        25.4472 
 624   0.0000       0.940088        25.5811 
 625   0.0000       0.940975        25.6052 
 626   0.0000       0.942834        25.6558 
 627   0.0000       0.946129        25.7455 
 628   0.0000       0.946995        25.7690 
 629   0.0000       0.948222        25.8024 
 630   0.0000       0.950489        25.8641 
 631   0.0000       0.951740        25.8982 
 632   0.0000       0.951972        25.9045 
 633   0.0000       0.953891        25.9567 
 634   0.0000       0.955481        26.0000 
 635   0.0000       0.957138        26.0450 
 636   0.0000       0.961721        26.1697 
 637   0.0000       0.962839        26.2002 
 638   0.0000       0.964218        26.2377 
 639   0.0000       0.966679        26.3047 
 640   0.0000       0.968723        26.3603 
 641   0.0000       0.969532        26.3823 
 642   0.0000       0.970639        26.4124 
 643   0.0000       0.973012        26.4770 
 644   0.0000       0.975850        26.5542 
 645   0.0000       0.976526        26.5726 
 646   0.0000       0.980569        26.6826 
 647   0.0000       0.981140        26.6982 
 648   0.0000       0.983666        26.7669 
 649   0.0000       0.986178        26.8353 
 650   0.0000       0.986532        26.8449 
 651   0.0000       0.988859        26.9082 
 652   0.0000       0.991665        26.9846 
 653   0.0000       0.994786        27.0695 
 654   0.0000       0.996182        27.1075 
 655   0.0000       0.997665        27.1478 
 656   0.0000       0.999093        27.1867 
 657   0.0000       1.002062        27.2675 
 658   0.0000       1.003933        27.3184 
 659   0.0000       1.006503        27.3883 
 660   0.0000       1.009651        27.4740 
 661   0.0000       1.011142        27.5146 
 662   0.0000       1.013623        27.5821 
 663   0.0000       1.014989        27.6192 
 664   0.0000       1.018150        27.7053 
 665   0.0000       1.019183        27.7334 
 666   0.0000       1.023095        27.8398 
 667   0.0000       1.024957        27.8905 
 668   0.0000       1.026095        27.9215 
 669   0.0000       1.030336        28.0369 
 670   0.0000       1.030909        28.0525 
 671   0.0000       1.032924        28.1073 
 672   0.0000       1.036841        28.2139 
 673   0.0000       1.038727        28.2652 
 674   0.0000       1.040033        28.3007 
 675   0.0000       1.044195        28.4140 
 676   0.0000       1.045040        28.4370 
 677   0.0000       1.046021        28.4637 
 678   0.0000       1.048239        28.5240 
 679   0.0000       1.049766        28.5656 
 680   0.0000       1.053443        28.6657 
 681   0.0000       1.054554        28.6959 
 682   0.0000       1.059209        28.8226 
 683   0.0000       1.061454        28.8836 
 684   0.0000       1.062154        28.9027 
 685   0.0000       1.063762        28.9464 
 686   0.0000       1.065083        28.9824 
 687   0.0000       1.066372        29.0175 
 688   0.0000       1.068064        29.0635 
 689   0.0000       1.071877        29.1673 
 690   0.0000       1.074330        29.2340 
 691   0.0000       1.075995        29.2793 
 692   0.0000       1.077272        29.3141 
 693   0.0000       1.081683        29.4341 
 694   0.0000       1.082018        29.4432 
 695   0.0000       1.083941        29.4955 
 696   0.0000       1.086360        29.5613 
 697   0.0000       1.087176        29.5836 
 698   0.0000       1.092627        29.7319 
 699   0.0000       1.093411        29.7532 
 700   0.0000       1.094912        29.7941 
 701   0.0000       1.097908        29.8756 
 702   0.0000       1.100289        29.9404 
 703   0.0000       1.102101        29.9897 
 704   0.0000       1.105212        30.0744 
 705   0.0000       1.107478        30.1360 
 706   0.0000       1.108395        30.1610 
 707   0.0000       1.110919        30.2296 
 708   0.0000       1.111514        30.2458 
 709   0.0000       1.114363        30.3234 
 710   0.0000       1.115393        30.3514 
 711   0.0000       1.116577        30.3836 
 712   0.0000       1.120065        30.4785 
 713   0.0000       1.121794        30.5256 
 714   0.0000       1.126066        30.6418 
 715   0.0000       1.128210        30.7001 
 716   0.0000       1.130733        30.7688 
 717   0.0000       1.133394        30.8412 
 718   0.0000       1.135423        30.8964 
 719   0.0000       1.136294        30.9201 
 720   0.0000       1.137426        30.9509 
 721   0.0000       1.138819        30.9888 
 722   0.0000       1.139588        31.0098 
 723   0.0000       1.146520        31.1984 
 724   0.0000       1.149626        31.2829 
 725   0.0000       1.150858        31.3165 
 726   0.0000       1.154373        31.4121 
 727   0.0000       1.156391        31.4670 
 728   0.0000       1.157632        31.5008 
 729   0.0000       1.158293        31.5188 
 730   0.0000       1.160670        31.5834 
 731   0.0000       1.163385        31.6573 
 732   0.0000       1.166288        31.7363 
 733   0.0000       1.168376        31.7931 
 734   0.0000       1.171732        31.8845 
 735   0.0000       1.174766        31.9670 
 736   0.0000       1.175679        31.9919 
 737   0.0000       1.176617        32.0174 
 738   0.0000       1.177007        32.0280 
 739   0.0000       1.179581        32.0980 
 740   0.0000       1.183981        32.2178 
 741   0.0000       1.186726        32.2925 
 742   0.0000       1.188647        32.3447 
 743   0.0000       1.189701        32.3734 
 744   0.0000       1.191902        32.4333 
 745   0.0000       1.194466        32.5031 
 746   0.0000       1.197052        32.5734 
 747   0.0000       1.199570        32.6420 
 748   0.0000       1.201081        32.6831 
 749   0.0000       1.204706        32.7817 
 750   0.0000       1.206467        32.8296 
 751   0.0000       1.207251        32.8510 
 752   0.0000       1.209716        32.9180 
 753   0.0000       1.211956        32.9790 
 754   0.0000       1.215062        33.0635 
 755   0.0000       1.216461        33.1016 
 756   0.0000       1.217429        33.1279 
 757   0.0000       1.219967        33.1970 
 758   0.0000       1.222539        33.2670 
 759   0.0000       1.223493        33.2929 
 760   0.0000       1.226398        33.3720 
 761   0.0000       1.230646        33.4876 
 762   0.0000       1.233205        33.5572 
 763   0.0000       1.234215        33.5847 
 764   0.0000       1.236872        33.6570 
 765   0.0000       1.237247        33.6672 
 766   0.0000       1.241829        33.7919 
 767   0.0000       1.242912        33.8214 
 768   0.0000       1.247565        33.9480 
 769   0.0000       1.248549        33.9747 
 770   0.0000       1.250112        34.0173 
 771   0.0000       1.252013        34.0690 
 772   0.0000       1.254820        34.1454 
 773   0.0000       1.257006        34.2049 
 774   0.0000       1.257958        34.2308 
 775   0.0000       1.260758        34.3070 
 776   0.0000       1.264769        34.4161 
 777   0.0000       1.268374        34.5142 
 778   0.0000       1.270280        34.5661 
 779   0.0000       1.271257        34.5927 
 780   0.0000       1.273831        34.6627 
 781   0.0000       1.274547        34.6822 
 782   0.0000       1.276115        34.7249 
 783   0.0000       1.277810        34.7710 
 784   0.0000       1.280727        34.8504 
 785   0.0000       1.281034        34.8587 
 786   0.0000       1.285101        34.9694 
 787   0.0000       1.288042        35.0494 
 788   0.0000       1.289196        35.0808 
 789   0.0000       1.295243        35.2454 
 790   0.0000       1.296891        35.2902 
 791   0.0000       1.299132        35.3512 
 792   0.0000       1.300954        35.4008 
 793   0.0000       1.304839        35.5065 
 794   0.0000       1.308346        35.6019 
 795   0.0000       1.310545        35.6617 
 796   0.0000       1.314281        35.7634 
 797   0.0000       1.315264        35.7902 
 798   0.0000       1.317824        35.8598 
 799   0.0000       1.319673        35.9101 
 800   0.0000       1.322324        35.9823 
 801   0.0000       1.325349        36.0646 
 802   0.0000       1.327292        36.1175 
 803   0.0000       1.328514        36.1507 
 804   0.0000       1.329362        36.1738 
 805   0.0000       1.336504        36.3681 
 806   0.0000       1.338571        36.4244 
 807   0.0000       1.341602        36.5068 
 808   0.0000       1.343293        36.5529 
 809   0.0000       1.347378        36.6640 
 810   0.0000       1.349609        36.7247 
 811   0.0000       1.350890        36.7596 
 812   0.0000       1.352144        36.7937 
 813   0.0000       1.353873        36.8408 
 814   0.0000       1.356680        36.9171 
 815   0.0000       1.359282        36.9879 
 816   0.0000       1.360440        37.0194 
 817   0.0000       1.365040        37.1446 
 818   0.0000       1.369434        37.2642 
 819   0.0000       1.372058        37.3356 
 820   0.0000       1.375531        37.4301 
 821   0.0000       1.376528        37.4572 
 822   0.0000       1.378698        37.5163 
 823   0.0000       1.381427        37.5906 
 824   0.0000       1.384842        37.6835 
 825   0.0000       1.389538        37.8112 
 826   0.0000       1.391851        37.8742 
 827   0.0000       1.393883        37.9295 
 828   0.0000       1.394482        37.9458 
 829   0.0000       1.396546        38.0020 
 830   0.0000       1.398900        38.0660 
 831   0.0000       1.403859        38.2010 
 832   0.0000       1.407027        38.2871 
 833   0.0000       1.407420        38.2978 
 834   0.0000       1.408271        38.3210 
 835   0.0000       1.413491        38.4630 
 836   0.0000       1.415049        38.5055 
 837   0.0000       1.418289        38.5936 
 838   0.0000       1.420871        38.6639 
 839   0.0000       1.425631        38.7934 
 840   0.0000       1.427603        38.8470 
 841   0.0000       1.429231        38.8913 
 842   0.0000       1.430852        38.9355 
 843   0.0000       1.434928        39.0464 
 844   0.0000       1.436748        39.0959 
 845   0.0000       1.439566        39.1726 
 846   0.0000       1.444878        39.3171 
 847   0.0000       1.445648        39.3381 
 848   0.0000       1.447100        39.3776 
 849   0.0000       1.449128        39.4328 
 850   0.0000       1.451496        39.4972 
 851   0.0000       1.454053        39.5668 
 852   0.0000       1.456813        39.6419 
 853   0.0000       1.460522        39.7428 
 854   0.0000       1.462680        39.8016 
 855   0.0000       1.466196        39.8972 
 856   0.0000       1.470499        40.0143 
 857   0.0000       1.471851        40.0511 
 858   0.0000       1.475145        40.1407 
 859   0.0000       1.479729        40.2655 
 860   0.0000       1.483195        40.3598 
 861   0.0000       1.489224        40.5238 
 862   0.0000       1.491598        40.5884 
 863   0.0000       1.492680        40.6179 
 864   0.0000       1.496051        40.7096 
 865   0.0000       1.500095        40.8197 
 866   0.0000       1.501658        40.8622 
 867   0.0000       1.504402        40.9369 
 868   0.0000       1.507307        41.0159 
 869   0.0000       1.511231        41.1227 
 870   0.0000       1.512709        41.1629 
 871   0.0000       1.515711        41.2446 
 872   0.0000       1.520522        41.3755 
 873   0.0000       1.521436        41.4004 
 874   0.0000       1.522313        41.4242 
 875   0.0000       1.526323        41.5334 
 876   0.0000       1.529992        41.6332 
 877   0.0000       1.533139        41.7188 
 878   0.0000       1.535481        41.7826 
 879   0.0000       1.537516        41.8379 
 880   0.0000       1.538896        41.8755 
 881   0.0000       1.542539        41.9746 
 882   0.0000       1.543860        42.0106 
 883   0.0000       1.546440        42.0808 
 884   0.0000       1.550145        42.1816 
 885   0.0000       1.550725        42.1974 
 886   0.0000       1.551855        42.2281 
 887   0.0000       1.555288        42.3215 
 888   0.0000       1.558258        42.4024 
 889   0.0000       1.560741        42.4699 
 890   0.0000       1.565429        42.5975 
 891   0.0000       1.570777        42.7430 
 892   0.0000       1.571750        42.7695 
 893   0.0000       1.576611        42.9018 
 894   0.0000       1.577009        42.9126 
 895   0.0000       1.578410        42.9507 
 896   0.0000       1.579676        42.9852 
 897   0.0000       1.585117        43.1332 
 898   0.0000       1.586730        43.1771 
 899   0.0000       1.590108        43.2690 
 900   0.0000       1.592282        43.3282 
 901   0.0000       1.595169        43.4068 
 902   0.0000       1.599121        43.5143 
 903   0.0000       1.600361        43.5480 
 904   0.0000       1.602677        43.6110 
 905   0.0000       1.604194        43.6523 
 906   0.0000       1.608126        43.7593 
 907   0.0000       1.612453        43.8771 
 908   0.0000       1.615868        43.9700 
 909   0.0000       1.616212        43.9794 
 910   0.0000       1.619598        44.0715 
 911   0.0000       1.621469        44.1224 
 912   0.0000       1.624668        44.2095 
 913   0.0000       1.628824        44.3225 
 914   0.0000       1.631623        44.3987 
 915   0.0000       1.634398        44.4742 
 916   0.0000       1.636348        44.5273 
 917   0.0000       1.636731        44.5377 
 918   0.0000       1.638029        44.5730 
 919   0.0000       1.644545        44.7503 
 920   0.0000       1.645934        44.7881 
 921   0.0000       1.649328        44.8805 
 922   0.0000       1.652574        44.9688 
 923   0.0000       1.654266        45.0149 
 924   0.0000       1.657649        45.1069 
 925   0.0000       1.662425        45.2369 
 926   0.0000       1.665131        45.3105 
 927   0.0000       1.667106        45.3643 
 928   0.0000       1.668048        45.3899 
 929   0.0000       1.670907        45.4677 
 930   0.0000       1.671968        45.4966 
 931   0.0000       1.676960        45.6324 
 932   0.0000       1.679878        45.7118 
 933   0.0000       1.682987        45.7964 
 934   0.0000       1.683570        45.8123 
 935   0.0000       1.685314        45.8597 
 936   0.0000       1.686298        45.8865 
 937   0.0000       1.689138        45.9638 
 938   0.0000       1.695811        46.1454 
 939   0.0000       1.698240        46.2115 
 940   0.0000       1.699915        46.2570 
 941   0.0000       1.703243        46.3476 
 942   0.0000       1.705428        46.4071 
 943   0.0000       1.706674        46.4410 
 944   0.0000       1.707210        46.4556 
 945   0.0000       1.709192        46.5095 
 946   0.0000       1.713033        46.6140 
 947   0.0000       1.717074        46.7240 
 948   0.0000       1.719299        46.7845 
 949   0.0000       1.723772        46.9062 
 950   0.0000       1.725347        46.9491 
 951   0.0000       1.728073        47.0233 
 952   0.0000       1.730025        47.0764 
 953   0.0000       1.731102        47.1057 
 954   0.0000       1.732391        47.1408 
 955   0.0000       1.735617        47.2285 
 956   0.0000       1.738116        47.2965 
 957   0.0000       1.738815        47.3156 
 958   0.0000       1.742837        47.4250 
 959   0.0000       1.744778        47.4778 
 960   0.0000       1.748430        47.5772 
 961   0.0000       1.750401        47.6308 
 962   0.0000       1.754813        47.7509 
 963   0.0000       1.755477        47.7690 
 964   0.0000       1.759155        47.8690 
 965   0.0000       1.762119        47.9497 
 966   0.0000       1.763981        48.0004 
 967   0.0000       1.767461        48.0951 
 968   0.0000       1.768880        48.1337 
 969   0.0000       1.770571        48.1797 
 970   0.0000       1.772528        48.2329 
 971   0.0000       1.777008        48.3548 
 972   0.0000       1.780500        48.4499 
 973   0.0000       1.781251        48.4703 
 974   0.0000       1.783570        48.5334 
 975   0.0000       1.785337        48.5815 
 976   0.0000       1.788472        48.6668 
 977   0.0000       1.790007        48.7086 
 978   0.0000       1.794185        48.8222 
 979   0.0000       1.798569        48.9415 
 980   0.0000       1.801854        49.0309 
 981   0.0000       1.805341        49.1258 
 982   0.0000       1.807465        49.1836 
 983   0.0000       1.810205        49.2582 
 984   0.0000       1.811531        49.2943 
 985   0.0000       1.813558        49.3494 
 986   0.0000       1.814710        49.3808 
 987   0.0000       1.818191        49.4755 
 988   0.0000       1.822961        49.6053 
 989   0.0000       1.823641        49.6238 
 990   0.0000       1.827808        49.7372 
 991   0.0000       1.828235        49.7488 
 992   0.0000       1.832021        49.8518 
 993   0.0000       1.837046        49.9886 
 994   0.0000       1.838694        50.0334 
 995   0.0000       1.839813        50.0639 
 996   0.0000       1.844142        50.1817 
 997   0.0000       1.844864        50.2013 
 998   0.0000       1.845619        50.2218 
 999   0.0000       1.850204        50.3466 
 1000   0.0000       1.851968        50.3946 
 1001   0.0000       1.854563        50.4652 
 1002   0.0000       1.856647        50.5219 
 1003   0.0000       1.859912        50.6108 
 1004   0.0000       1.860778        50.6343 
 1005   0.0000       1.864015        50.7224 
 1006   0.0000       1.865206        50.7548 
 1007   0.0000       1.868896        50.8553 
 1008   0.0000       1.872000        50.9397 
 1009   0.0000       1.873380        50.9773 
 1010   0.0000       1.876852        51.0718 
 1011   0.0000       1.877327        51.0847 
 1012   0.0000       1.879224        51.1363 
 1013   0.0000       1.886580        51.3365 
 1014   0.0000       1.888401        51.3860 
 1015   0.0000       1.889353        51.4119 
 1016   0.0000       1.891973        51.4832 
 1017   0.0000       1.896581        51.6086 
 1018   0.0000       1.898390        51.6578 
 1019   0.0000       1.900392        51.7123 
 1020   0.0000       1.901835        51.7515 
 1021   0.0000       1.906088        51.8673 
 1022   0.0000       1.908887        51.9434 
 1023   0.0000       1.911064        52.0027 
 1024   0.0000       1.913610        52.0720 
 1025   0.0000       1.915909        52.1345 
 1026   0.0000       1.917144        52.1681 
 1027   0.0000       1.918606        52.2079 
 1028   0.0000       1.925746        52.4022 
 1029   0.0000       1.927429        52.4480 
 1030   0.0000       1.928153        52.4677 
 1031   0.0000       1.931063        52.5469 
 1032   0.0000       1.934280        52.6344 
 1033   0.0000       1.935033        52.6549 
 1034   0.0000       1.936485        52.6944 
 1035   0.0000       1.939216        52.7688 
 1036   0.0000       1.940467        52.8028 
 1037   0.0000       1.940768        52.8110 
 1038   0.0000       1.945361        52.9360 
 1039   0.0000       1.949422        53.0465 
 1040   0.0000       1.950620        53.0791 
 1041   0.0000       1.952030        53.1174 
 1042   0.0000       1.954455        53.1834 
 1043   0.0000       1.955804        53.2201 
 1044   0.0000       1.957015        53.2531 
 1045   0.0000       1.958947        53.3057 
 1046   0.0000       1.962246        53.3954 
 1047   0.0000       1.963614        53.4326 
 1048   0.0000       1.968598        53.5683 
 1049   0.0000       1.971552        53.6487 
 1050   0.0000       1.972328        53.6698 
 1051   0.0000       1.975745        53.7628 
 1052   0.0000       1.977502        53.8106 
 1053   0.0000       1.978122        53.8274 
 1054   0.0000       1.981371        53.9158 
 1055   0.0000       1.986135        54.0455 
 1056   0.0000       1.987891        54.0933 
 1057   0.0000       1.989200        54.1289 
 1058   0.0000       1.992413        54.2163 
 1059   0.0000       1.993224        54.2384 
 1060   0.0000       1.995186        54.2918 
 1061   0.0000       1.999339        54.4048 
 1062   0.0000       2.000203        54.4283 
 1063   0.0000       2.005026        54.5595 
 1064   0.0000       2.006850        54.6092 
 1065   0.0000       2.007222        54.6193 
 1066   0.0000       2.011404        54.7331 
 1067   0.0000       2.012604        54.7657 
 1068   0.0000       2.013471        54.7893 
 1069   0.0000       2.016917        54.8831 
 1070   0.0000       2.019036        54.9408 
 1071   0.0000       2.020440        54.9790 
 1072   0.0000       2.022421        55.0329 
 1073   0.0000       2.022694        55.0403 
 1074   0.0000       2.026532        55.1447 
 1075   0.0000       2.028062        55.1864 
 1076   0.0000       2.030807        55.2611 
 1077   0.0000       2.032796        55.3152 
 1078   0.0000       2.035641        55.3926 
 1079   0.0000       2.041089        55.5409 
 1080   0.0000       2.041418        55.5498 
 1081   0.0000       2.045166        55.6518 
 1082   0.0000       2.046391        55.6851 
 1083   0.0000       2.048793        55.7505 
 1084   0.0000       2.050852        55.8065 
 1085   0.0000       2.053715        55.8844 
 1086   0.0000       2.056322        55.9554 
 1087   0.0000       2.056663        55.9647 
 1088   0.0000       2.056946        55.9724 
 1089   0.0000       2.061693        56.1015 
 1090   0.0000       2.064910        56.1890 
 1091   0.0000       2.067319        56.2546 
 1092   0.0000       2.070436        56.3394 
 1093   0.0000       2.071605        56.3712 
 1094   0.0000       2.073606        56.4257 
 1095   0.0000       2.076170        56.4955 
 1096   0.0000       2.077130        56.5216 
 1097   0.0000       2.081457        56.6393 
 1098   0.0000       2.082237        56.6605 
 1099   0.0000       2.082814        56.6763 
 1100   0.0000       2.087211        56.7959 
 1101   0.0000       2.089081        56.8468 
 1102   0.0000       2.089892        56.8688 
 1103   0.0000       2.091097        56.9016 
 1104   0.0000       2.092763        56.9470 
 1105   0.0000       2.095130        57.0114 
 1106   0.0000       2.096426        57.0466 
 1107   0.0000       2.100004        57.1440 
 1108   0.0000       2.101984        57.1979 
 1109   0.0000       2.103429        57.2372 
 1110   0.0000       2.107884        57.3584 
 1111   0.0000       2.110299        57.4241 
 1112   0.0000       2.112204        57.4760 
 1113   0.0000       2.115707        57.5713 
 1114   0.0000       2.118711        57.6531 
 1115   0.0000       2.122382        57.7529 
 1116   0.0000       2.124153        57.8012 
 1117   0.0000       2.125320        57.8329 
 1118   0.0000       2.127673        57.8969 
 1119   0.0000       2.129170        57.9377 
 1120   0.0000       2.131006        57.9876 
 1121   0.0000       2.135126        58.0997 
 1122   0.0000       2.135847        58.1193 
 1123   0.0000       2.138654        58.1957 
 1124   0.0000       2.139371        58.2152 
 1125   0.0000       2.142711        58.3061 
 1126   0.0000       2.144036        58.3422 
 1127   0.0000       2.145802        58.3902 
 1128   0.0000       2.146902        58.4202 
 1129   0.0000       2.150440        58.5164 
 1130   0.0000       2.154236        58.6197 
 1131   0.0000       2.155171        58.6452 
 1132   0.0000       2.157397        58.7058 
 1133   0.0000       2.161043        58.8050 
 1134   0.0000       2.162779        58.8522 
 1135   0.0000       2.163999        58.8854 
 1136   0.0000       2.165670        58.9309 
 1137   0.0000       2.166539        58.9545 
 1138   0.0000       2.169732        59.0414 
 1139   0.0000       2.172081        59.1053 
 1140   0.0000       2.173653        59.1481 
 1141   0.0000       2.176599        59.2283 
 1142   0.0000       2.177699        59.2582 
 1143   0.0000       2.181411        59.3592 
 1144   0.0000       2.183179        59.4073 
 1145   0.0000       2.187049        59.5126 
 1146   0.0000       2.188904        59.5631 
 1147   0.0000       2.190554        59.6080 
 1148   0.0000       2.192190        59.6525 
 1149   0.0000       2.194138        59.7055 
 1150   0.0000       2.196481        59.7693 
 1151   0.0000       2.199909        59.8626 
 1152   0.0000       2.203319        59.9554 
 1153   0.0000       2.204308        59.9823 
 1154   0.0000       2.205424        60.0126 
 1155   0.0000       2.206466        60.0410 
 1156   0.0000       2.210622        60.1541 
 1157   0.0000       2.212371        60.2017 
 1158   0.0000       2.214189        60.2511 
 1159   0.0000       2.217192        60.3329 
 1160   0.0000       2.218554        60.3699 
 1161   0.0000       2.220565        60.4247 
 1162   0.0000       2.221738        60.4566 
 1163   0.0000       2.222432        60.4754 
 1164   0.0000       2.224633        60.5353 
 1165   0.0000       2.225977        60.5719 
 1166   0.0000       2.228943        60.6526 
 1167   0.0000       2.230749        60.7018 
 1168   0.0000       2.231728        60.7284 
 1169   0.0000       2.234688        60.8090 
 1170   0.0000       2.237130        60.8754 
 1171   0.0000       2.237758        60.8925 
 1172   0.0000       2.239523        60.9405 
 1173   0.0000       2.242521        61.0221 
 1174   0.0000       2.245166        61.0941 
 1175   0.0000       2.245827        61.1121 
 1176   0.0000       2.249122        61.2017 
 1177   0.0000       2.250890        61.2498 
 1178   0.0000       2.252515        61.2940 
 1179   0.0000       2.255967        61.3880 
 1180   0.0000       2.258319        61.4520 
 1181   0.0000       2.262358        61.5619 
 1182   0.0000       2.263275        61.5869 
 1183   0.0000       2.264742        61.6268 
 1184   0.0000       2.268086        61.7178 
 1185   0.0000       2.270019        61.7704 
 1186   0.0000       2.270561        61.7851 
 1187   0.0000       2.273481        61.8646 
 1188   0.0000       2.274324        61.8875 
 1189   0.0000       2.276262        61.9402 
 1190   0.0000       2.277701        61.9794 
 1191   0.0000       2.279961        62.0409 
 1192   0.0000       2.283315        62.1322 
 1193   0.0000       2.285055        62.1795 
 1194   0.0000       2.286818        62.2275 
 1195   0.0000       2.289468        62.2996 
 1196   0.0000       2.291853        62.3645 
 1197   0.0000       2.293930        62.4210 
 1198   0.0000       2.295344        62.4595 
 1199   0.0000       2.297735        62.5245 
 1200   0.0000       2.299614        62.5757 
 1201   0.0000       2.302787        62.6620 
 1202   0.0000       2.304268        62.7023 
 1203   0.0000       2.305136        62.7259 
 1204   0.0000       2.306277        62.7570 
 1205   0.0000       2.309923        62.8562 
 1206   0.0000       2.311108        62.8884 
 1207   0.0000       2.312751        62.9332 
 1208   0.0000       2.316721        63.0412 
 1209   0.0000       2.319883        63.1272 
 1210   0.0000       2.322342        63.1941 
 1211   0.0000       2.324821        63.2616 
 1212   0.0000       2.327728        63.3407 
 1213   0.0000       2.328440        63.3601 
 1214   0.0000       2.330748        63.4229 
 1215   0.0000       2.334334        63.5204 
 1216   0.0000       2.335974        63.5651 
 1217   0.0000       2.338780        63.6414 
 1218   0.0000       2.340544        63.6894 
 1219   0.0000       2.343731        63.7762 
 1220   0.0000       2.344644        63.8010 
 1221   0.0000       2.347679        63.8836 
 1222   0.0000       2.351287        63.9818 
 1223   0.0000       2.353227        64.0346 
 1224   0.0000       2.354440        64.0676 
 1225   0.0000       2.354680        64.0741 
 1226   0.0000       2.356746        64.1303 
 1227   0.0000       2.360386        64.2294 
 1228   0.0000       2.361904        64.2707 
 1229   0.0000       2.364858        64.3511 
 1230   0.0000       2.367501        64.4230 
 1231   0.0000       2.370092        64.4935 
 1232   0.0000       2.371461        64.5307 
 1233   0.0000       2.374598        64.6161 
 1234   0.0000       2.375941        64.6526 
 1235   0.0000       2.378395        64.7194 
 1236   0.0000       2.379709        64.7552 
 1237   0.0000       2.381534        64.8048 
 1238   0.0000       2.384245        64.8786 
 1239   0.0000       2.386778        64.9475 
 1240   0.0000       2.387775        64.9747 
 1241   0.0000       2.390385        65.0457 
 1242   0.0000       2.392047        65.0909 
 1243   0.0000       2.396013        65.1988 
 1244   0.0000       2.398781        65.2741 
 1245   0.0000       2.401036        65.3355 
 1246   0.0000       2.403070        65.3908 
 1247   0.0000       2.404723        65.4358 
 1248   0.0000       2.405662        65.4614 
 1249   0.0000       2.410058        65.5810 
 1250   0.0000       2.410972        65.6059 
 1251   0.0000       2.412605        65.6503 
 1252   0.0000       2.414488        65.7016 
 1253   0.0000       2.418582        65.8130 
 1254   0.0000       2.421323        65.8875 
 1255   0.0000       2.424030        65.9612 
 1256   0.0000       2.430145        66.1276 
 1257   0.0000       2.431042        66.1520 
 1258   0.0000       2.432161        66.1825 
 1259   0.0000       2.435399        66.2706 
 1260   0.0000       2.436313        66.2955 
 1261   0.0000       2.437710        66.3335 
 1262   0.0000       2.441068        66.4248 
 1263   0.0000       2.443815        66.4996 
 1264   0.0000       2.444785        66.5260 
 1265   0.0000       2.446779        66.5802 
 1266   0.0000       2.449412        66.6519 
 1267   0.0000       2.453564        66.7649 
 1268   0.0000       2.455710        66.8233 
 1269   0.0000       2.457773        66.8794 
 1270   0.0000       2.460856        66.9633 
 1271   0.0000       2.463288        67.0295 
 1272   0.0000       2.463809        67.0437 
 1273   0.0000       2.464428        67.0605 
 1274   0.0000       2.469588        67.2009 
 1275   0.0000       2.471121        67.2426 
 1276   0.0000       2.472209        67.2722 
 1277   0.0000       2.473883        67.3178 
 1278   0.0000       2.475537        67.3628 
 1279   0.0000       2.477124        67.4060 
 1280   0.0000       2.481908        67.5361 
 1281   0.0000       2.484188        67.5982 
 1282   0.0000       2.487211        67.6805 
 1283   0.0000       2.487417        67.6861 
 1284   0.0000       2.488712        67.7213 
 1285   0.0000       2.492270        67.8181 
 1286   0.0000       2.494849        67.8883 
 1287   0.0000       2.497893        67.9711 
 1288   0.0000       2.499861        68.0247 
 1289   0.0000       2.504172        68.1420 
 1290   0.0000       2.504839        68.1601 
 1291   0.0000       2.508356        68.2558 
 1292   0.0000       2.508783        68.2675 
 1293   0.0000       2.510934        68.3260 
 1294   0.0000       2.515264        68.4438 
 1295   0.0000       2.516153        68.4680 
 1296   0.0000       2.519129        68.5490 
 1297   0.0000       2.520472        68.5855 
 1298   0.0000       2.522214        68.6329 
 1299   0.0000       2.523342        68.6636 
 1300   0.0000       2.529256        68.8245 
 1301   0.0000       2.530605        68.8613 
 1302   0.0000       2.532852        68.9224 
 1303   0.0000       2.534348        68.9631 
 1304   0.0000       2.536574        69.0237 
 1305   0.0000       2.538199        69.0679 
 1306   0.0000       2.541556        69.1592 
 1307   0.0000       2.543991        69.2255 
 1308   0.0000       2.545120        69.2562 
 1309   0.0000       2.547808        69.3294 
 1310   0.0000       2.550416        69.4004 
 1311   0.0000       2.551479        69.4293 
 1312   0.0000       2.553262        69.4778 
 1313   0.0000       2.554865        69.5214 
 1314   0.0000       2.557135        69.5832 
 1315   0.0000       2.561659        69.7063 
 1316   0.0000       2.565312        69.8057 
 1317   0.0000       2.566775        69.8455 
 1318   0.0000       2.567627        69.8687 
 1319   0.0000       2.569994        69.9331 
 1320   0.0000       2.572036        69.9887 
 1321   0.0000       2.572441        69.9997 
 1322   0.0000       2.575694        70.0882 
 1323   0.0000       2.577610        70.1403 
 1324   0.0000       2.581985        70.2594 
 1325   0.0000       2.584072        70.3162 
 1326   0.0000       2.584767        70.3351 
 1327   0.0000       2.586584        70.3845 
 1328   0.0000       2.590440        70.4895 
 1329   0.0000       2.591572        70.5203 
 1330   0.0000       2.595597        70.6298 
 1331   0.0000       2.596905        70.6654 
 1332   0.0000       2.597973        70.6944 
 1333   0.0000       2.600320        70.7583 
 1334   0.0000       2.603725        70.8510 
 1335   0.0000       2.605730        70.9055 
 1336   0.0000       2.606718        70.9324 
 1337   0.0000       2.607600        70.9564 
 1338   0.0000       2.611713        71.0683 
 1339   0.0000       2.615828        71.1803 
 1340   0.0000       2.617516        71.2262 
 1341   0.0000       2.621175        71.3258 
 1342   0.0000       2.624938        71.4282 
 1343   0.0000       2.627378        71.4946 
 1344   0.0000       2.628158        71.5158 
 1345   0.0000       2.629620        71.5556 
 1346   0.0000       2.630964        71.5922 
 1347   0.0000       2.635185        71.7070 
 1348   0.0000       2.635547        71.7169 
 1349   0.0000       2.636478        71.7422 
 1350   0.0000       2.640174        71.8428 
 1351   0.0000       2.641557        71.8804 
 1352   0.0000       2.643679        71.9382 
 1353   0.0000       2.646057        72.0029 
 1354   0.0000       2.646878        72.0252 
 1355   0.0000       2.649792        72.1045 
 1356   0.0000       2.653022        72.1924 
 1357   0.0000       2.655716        72.2657 
 1358   0.0000       2.658704        72.3470 
 1359   0.0000       2.659594        72.3712 
 1360   0.0000       2.661704        72.4287 
 1361   0.0000       2.664869        72.5148 
 1362   0.0000       2.666935        72.5710 
 1363   0.0000       2.667936        72.5982 
 1364   0.0000       2.671101        72.6844 
 1365   0.0000       2.671784        72.7029 
 1366   0.0000       2.673991        72.7630 
 1367   0.0000       2.676738        72.8377 
 1368   0.0000       2.680402        72.9375 
 1369   0.0000       2.683545        73.0230 
 1370   0.0000       2.683983        73.0349 
 1371   0.0000       2.686728        73.1096 
 1372   0.0000       2.687998        73.1441 
 1373   0.0000       2.689637        73.1887 
 1374   0.0000       2.691821        73.2482 
 1375   0.0000       2.693284        73.2880 
 1376   0.0000       2.694514        73.3215 
 1377   0.0000       2.696425        73.3735 
 1378   0.0000       2.701128        73.5014 
 1379   0.0000       2.701441        73.5099 
 1380   0.0000       2.703208        73.5580 
 1381   0.0000       2.705339        73.6160 
 1382   0.0000       2.710923        73.7680 
 1383   0.0000       2.711244        73.7767 
 1384   0.0000       2.715548        73.8938 
 1385   0.0000       2.717229        73.9396 
 1386   0.0000       2.719036        73.9887 
 1387   0.0000       2.720790        74.0365 
 1388   0.0000       2.722789        74.0908 
 1389   0.0000       2.723901        74.1211 
 1390   0.0000       2.727369        74.2155 
 1391   0.0000       2.731628        74.3314 
 1392   0.0000       2.732567        74.3569 
 1393   0.0000       2.735001        74.4232 
 1394   0.0000       2.735894        74.4475 
 1395   0.0000       2.740616        74.5759 
 1396   0.0000       2.742116        74.6168 
 1397   0.0000       2.743862        74.6643 
 1398   0.0000       2.744532        74.6825 
 1399   0.0000       2.749361        74.8139 
 1400   0.0000       2.749907        74.8288 
 1401   0.0000       2.753782        74.9342 
 1402   0.0000       2.757633        75.0390 
 1403   0.0000       2.759001        75.0762 
 1404   0.0000       2.760704        75.1226 
 1405   0.0000       2.761614        75.1473 
 1406   0.0000       2.765331        75.2485 
 1407   0.0000       2.769345        75.3577 
 1408   0.0000       2.770996        75.4026 
 1409   0.0000       2.772108        75.4329 
 1410   0.0000       2.773796        75.4788 
 1411   0.0000       2.778037        75.5942 
 1412   0.0000       2.780692        75.6665 
 1413   0.0000       2.782363        75.7119 
 1414   0.0000       2.784386        75.7670 
 1415   0.0000       2.785766        75.8045 
 1416   0.0000       2.788431        75.8771 
 1417   0.0000       2.789202        75.8980 
 1418   0.0000       2.791536        75.9616 
 1419   0.0000       2.794551        76.0436 
 1420   0.0000       2.795652        76.0736 
 1421   0.0000       2.797608        76.1268 
 1422   0.0000       2.801357        76.2288 
 1423   0.0000       2.803095        76.2761 
 1424   0.0000       2.803286        76.2813 
 1425   0.0000       2.805796        76.3496 
 1426   0.0000       2.806678        76.3736 
 1427   0.0000       2.810014        76.4644 
 1428   0.0000       2.812007        76.5186 
 1429   0.0000       2.814963        76.5990 
 1430   0.0000       2.819554        76.7240 
 1431   0.0000       2.821283        76.7710 
 1432   0.0000       2.822255        76.7975 
 1433   0.0000       2.823628        76.8348 
 1434   0.0000       2.825137        76.8759 
 1435   0.0000       2.828235        76.9602 
 1436   0.0000       2.831709        77.0547 
 1437   0.0000       2.832983        77.0894 
 1438   0.0000       2.834758        77.1377 
 1439   0.0000       2.836908        77.1962 
 1440   0.0000       2.840779        77.3015 
 1441   0.0000       2.844886        77.4133 
 1442   0.0000       2.845293        77.4244 
 1443   0.0000       2.846727        77.4634 
 1444   0.0000       2.852550        77.6218 
 1445   0.0000       2.853573        77.6497 
 1446   0.0000       2.856089        77.7181 
 1447   0.0000       2.858781        77.7914 
 1448   0.0000       2.861618        77.8686 
 1449   0.0000       2.862442        77.8910 
 1450   0.0000       2.863447        77.9184 
 1451   0.0000       2.867810        78.0371 
 1452   0.0000       2.871218        78.1298 
 1453   0.0000       2.873061        78.1800 
 1454   0.0000       2.876152        78.2641 
 1455   0.0000       2.877674        78.3055 
 1456   0.0000       2.880452        78.3811 
 1457   0.0000       2.883325        78.4593 
 1458   0.0000       2.885325        78.5137 
 1459   0.0000       2.885963        78.5310 
 1460   0.0000       2.889180        78.6186 
 1461   0.0000       2.892714        78.7148 
 1462   0.0000       2.894792        78.7713 
 1463   0.0000       2.898903        78.8832 
 1464   0.0000       2.901324        78.9490 
 1465   0.0000       2.903662        79.0126 
 1466   0.0000       2.906900        79.1008 
 1467   0.0000       2.909635        79.1752 
 1468   0.0000       2.913242        79.2733 
 1469   0.0000       2.916395        79.3592 
 1470   0.0000       2.917543        79.3904 
 1471   0.0000       2.919789        79.4515 
 1472   0.0000       2.920045        79.4585 
 1473   0.0000       2.923956        79.5649 
 1474   0.0000       2.925145        79.5972 
 1475   0.0000       2.926366        79.6305 
 1476   0.0000       2.930567        79.7448 
 1477   0.0000       2.933192        79.8162 
 1478   0.0000       2.934828        79.8607 
 1479   0.0000       2.936952        79.9185 
 1480   0.0000       2.938445        79.9592 
 1481   0.0000       2.941767        80.0496 
 1482   0.0000       2.945269        80.1448 
 1483   0.0000       2.947372        80.2021 
 1484   0.0000       2.950613        80.2903 
 1485   0.0000       2.951948        80.3266 
 1486   0.0000       2.955221        80.4157 
 1487   0.0000       2.959056        80.5200 
 1488   0.0000       2.960032        80.5466 
 1489   0.0000       2.961281        80.5806 
 1490   0.0000       2.963151        80.6314 
 1491   0.0000       2.965682        80.7003 
 1492   0.0000       2.965859        80.7051 
 1493   0.0000       2.972368        80.8822 
 1494   0.0000       2.976097        80.9837 
 1495   0.0000       2.977239        81.0148 
 1496   0.0000       2.980193        81.0952 
 1497   0.0000       2.981382        81.1275 
 1498   0.0000       2.984823        81.2212 
 1499   0.0000       2.988741        81.3278 
 1500   0.0000       2.989414        81.3461 
 1501   0.0000       2.992368        81.4265 
 1502   0.0000       2.995225        81.5042 
 1503   0.0000       2.996705        81.5445 
 1504   0.0000       2.999345        81.6163 
 1505   0.0000       2.999459        81.6194 
 1506   0.0000       3.002955        81.7146 
 1507   0.0000       3.006392        81.8081 
 1508   0.0000       3.009647        81.8967 
 1509   0.0000       3.010977        81.9328 
 1510   0.0000       3.012667        81.9788 
 1511   0.0000       3.015423        82.0538 
 1512   0.0000       3.022234        82.2392 
 1513   0.0000       3.024116        82.2904 
 1514   0.0000       3.024462        82.2998 
 1515   0.0000       3.026258        82.3487 
 1516   0.0000       3.029032        82.4241 
 1517   0.0000       3.031838        82.5005 
 1518   0.0000       3.033122        82.5354 
 1519   0.0000       3.036107        82.6167 
 1520   0.0000       3.038628        82.6853 
 1521   0.0000       3.040644        82.7401 
 1522   0.0000       3.044323        82.8402 
 1523   0.0000       3.049393        82.9782 
 1524   0.0000       3.051353        83.0315 
 1525   0.0000       3.052278        83.0567 
 1526   0.0000       3.054175        83.1083 
 1527   0.0000       3.060774        83.2879 
 1528   0.0000       3.062492        83.3346 
 1529   0.0000       3.063715        83.3679 
 1530   0.0000       3.064702        83.3948 
 1531   0.0000       3.070860        83.5624 
 1532   0.0000       3.074177        83.6526 
 1533   0.0000       3.076012        83.7025 
 1534   0.0000       3.078991        83.7836 
 1535   0.0000       3.079852        83.8070 
 1536   0.0000       3.082929        83.8908 
 1537   0.0000       3.084511        83.9338 
 1538   0.0000       3.086838        83.9971 
 1539   0.0000       3.087714        84.0210 
 1540   0.0000       3.092779        84.1588 
 1541   0.0000       3.098274        84.3083 
 1542   0.0000       3.100929        84.3806 
 1543   0.0000       3.101756        84.4031 
 1544   0.0000       3.103708        84.4562 
 1545   0.0000       3.107373        84.5559 
 1546   0.0000       3.110847        84.6505 
 1547   0.0000       3.114533        84.7508 
 1548   0.0000       3.116400        84.8016 
 1549   0.0000       3.118105        84.8479 
 1550   0.0000       3.121211        84.9325 
 1551   0.0000       3.123154        84.9853 
 1552   0.0000       3.124978        85.0350 
 1553   0.0000       3.125857        85.0589 
 1554   0.0000       3.129811        85.1665 
 1555   0.0000       3.134576        85.2961 
 1556   0.0000       3.136867        85.3585 
 1557   0.0000       3.138838        85.4121 
 1558   0.0000       3.142192        85.5034 
 1559   0.0000       3.143848        85.5485 
 1560   0.0000       3.147290        85.6421 
 1561   0.0000       3.152804        85.7921 
 1562   0.0000       3.153875        85.8213 
 1563   0.0000       3.157869        85.9300 
 1564   0.0000       3.159459        85.9732 
 1565   0.0000       3.162234        86.0488 
 1566   0.0000       3.164562        86.1121 
 1567   0.0000       3.168470        86.2185 
 1568   0.0000       3.169544        86.2477 
 1569   0.0000       3.172242        86.3211 
 1570   0.0000       3.174823        86.3913 
 1571   0.0000       3.176502        86.4370 
 1572   0.0000       3.179587        86.5210 
 1573   0.0000       3.181100        86.5621 
 1574   0.0000       3.182884        86.6107 
 1575   0.0000       3.184306        86.6494 
 1576   0.0000       3.189821        86.7994 
 1577   0.0000       3.192386        86.8692 
 1578   0.0000       3.198897        87.0464 
 1579   0.0000       3.199454        87.0616 
 1580   0.0000       3.199705        87.0684 
 1581   0.0000       3.202130        87.1344 
 1582   0.0000       3.208644        87.3116 
 1583   0.0000       3.213829        87.4527 
 1584   0.0000       3.214922        87.4825 
 1585   0.0000       3.215741        87.5048 
 1586   0.0000       3.221524        87.6621 
 1587   0.0000       3.223314        87.7108 
 1588   0.0000       3.225309        87.7651 
 1589   0.0000       3.228249        87.8451 
 1590   0.0000       3.233276        87.9819 
 1591   0.0000       3.235511        88.0427 
 1592   0.0000       3.239641        88.1551 
 1593   0.0000       3.242168        88.2239 
 1594   0.0000       3.245083        88.3032 
 1595   0.0000       3.248121        88.3859 
 1596   0.0000       3.251402        88.4751 
 1597   0.0000       3.254089        88.5483 
 1598   0.0000       3.257764        88.6483 
 1599   0.0000       3.260843        88.7320 
 1600   0.0000       3.265403        88.8561 
 1601   0.0000       3.267012        88.8999 
 1602   0.0000       3.270332        88.9903 
 1603   0.0000       3.272031        89.0365 
 1604   0.0000       3.274611        89.1067 
 1605   0.0000       3.276903        89.1691 
 1606   0.0000       3.279236        89.2325 
 1607   0.0000       3.282748        89.3281 
 1608   0.0000       3.286312        89.4251 
 1609   0.0000       3.287888        89.4680 
 1610   0.0000       3.291814        89.5748 
 1611   0.0000       3.296582        89.7045 
 1612   0.0000       3.298187        89.7482 
 1613   0.0000       3.299047        89.7716 
 1614   0.0000       3.305748        89.9540 
 1615   0.0000       3.306389        89.9714 
 1616   0.0000       3.308365        90.0252 
 1617   0.0000       3.311306        90.1052 
 1618   0.0000       3.312538        90.1388 
 1619   0.0000       3.315884        90.2298 
 1620   0.0000       3.321823        90.3914 
 1621   0.0000       3.322990        90.4232 
 1622   0.0000       3.326716        90.5245 
 1623   0.0000       3.329195        90.5920 
 1624   0.0000       3.335196        90.7553 
 1625   0.0000       3.337602        90.8208 
 1626   0.0000       3.341680        90.9317 
 1627   0.0000       3.343109        90.9706 
 1628   0.0000       3.350192        91.1634 
 1629   0.0000       3.355512        91.3081 
 1630   0.0000       3.357326        91.3575 
 1631   0.0000       3.360394        91.4410 
 1632   0.0000       3.360958        91.4563 
 1633   0.0000       3.364820        91.5614 
 1634   0.0000       3.365220        91.5723 
 1635   0.0000       3.365819        91.5886 
 1636   0.0000       3.369439        91.6871 
 1637   0.0000       3.372440        91.7688 
 1638   0.0000       3.377460        91.9054 
 1639   0.0000       3.378542        91.9348 
 1640   0.0000       3.380365        91.9844 
 1641   0.0000       3.382684        92.0475 
 1642   0.0000       3.390438        92.2585 
 1643   0.0000       3.391687        92.2925 
 1644   0.0000       3.394519        92.3696 
 1645   0.0000       3.397200        92.4425 
 1646   0.0000       3.399286        92.4993 
 1647   0.0000       3.399936        92.5170 
 1648   0.0000       3.403322        92.6091 
 1649   0.0000       3.405624        92.6717 
 1650   0.0000       3.406350        92.6915 
 1651   0.0000       3.407299        92.7173 
 1652   0.0000       3.410215        92.7967 
 1653   0.0000       3.415167        92.9314 
 1654   0.0000       3.419173        93.0404 
 1655   0.0000       3.422936        93.1428 
 1656   0.0000       3.424648        93.1894 
 1657   0.0000       3.427612        93.2701 
 1658   0.0000       3.430044        93.3362 
 1659   0.0000       3.432197        93.3948 
 1660   0.0000       3.433694        93.4356 
 1661   0.0000       3.437866        93.5491 
 1662   0.0000       3.440596        93.6234 
 1663   0.0000       3.442253        93.6685 
 1664   0.0000       3.445722        93.7629 
 1665   0.0000       3.450083        93.8815 
 1666   0.0000       3.452796        93.9554 
 1667   0.0000       3.456630        94.0597 
 1668   0.0000       3.458477        94.1099 
 1669   0.0000       3.460377        94.1617 
 1670   0.0000       3.462850        94.2289 
 1671   0.0000       3.466678        94.3331 
 1672   0.0000       3.470529        94.4379 
 1673   0.0000       3.472716        94.4974 
 1674   0.0000       3.474462        94.5449 
 1675   0.0000       3.477336        94.6231 
 1676   0.0000       3.479667        94.6865 
 1677   0.0000       3.481013        94.7232 
 1678   0.0000       3.482926        94.7752 
 1679   0.0000       3.489087        94.9429 
 1680   0.0000       3.492342        95.0315 
 1681   0.0000       3.493734        95.0693 
 1682   0.0000       3.498970        95.2118 
 1683   0.0000       3.500420        95.2513 
 1684   0.0000       3.503496        95.3350 
 1685   0.0000       3.506203        95.4086 
 1686   0.0000       3.508996        95.4846 
 1687   0.0000       3.511370        95.5492 
 1688   0.0000       3.513847        95.6166 
 1689   0.0000       3.514842        95.6437 
 1690   0.0000       3.519909        95.7816 
 1691   0.0000       3.520752        95.8045 
 1692   0.0000       3.522359        95.8483 
 1693   0.0000       3.524718        95.9124 
 1694   0.0000       3.528998        96.0289 
 1695   0.0000       3.530306        96.0645 
 1696   0.0000       3.533850        96.1610 
 1697   0.0000       3.537872        96.2704 
 1698   0.0000       3.539881        96.3251 
 1699   0.0000       3.541607        96.3720 
 1700   0.0000       3.542147        96.3867 
 1701   0.0000       3.546303        96.4998 
 1702   0.0000       3.549965        96.5995 
 1703   0.0000       3.555877        96.7603 
 1704   0.0000       3.558115        96.8212 
 1705   0.0000       3.560688        96.8912 
 1706   0.0000       3.562568        96.9424 
 1707   0.0000       3.563201        96.9596 
 1708   0.0000       3.567910        97.0878 
 1709   0.0000       3.572289        97.2069 
 1710   0.0000       3.575179        97.2856 
 1711   0.0000       3.578814        97.3845 
 1712   0.0000       3.583349        97.5079 
 1713   0.0000       3.584183        97.5306 
 1714   0.0000       3.586402        97.5910 
 1715   0.0000       3.587064        97.6090 
 1716   0.0000       3.591537        97.7307 
 1717   0.0000       3.592131        97.7468 
 1718   0.0000       3.593708        97.7898 
 1719   0.0000       3.598509        97.9204 
 1720   0.0000       3.601131        97.9918 
 1721   0.0000       3.602622        98.0323 
 1722   0.0000       3.608665        98.1968 
 1723   0.0000       3.611038        98.2613 
 1724   0.0000       3.613447        98.3269 
 1725   0.0000       3.614933        98.3673 
 1726   0.0000       3.617827        98.4461 
 1727   0.0000       3.620256        98.5122 
 1728   0.0000       3.624917        98.6390 
 1729   0.0000       3.628628        98.7400 
 1730   0.0000       3.630508        98.7911 
 1731   0.0000       3.634893        98.9105 
 1732   0.0000       3.636228        98.9468 
 1733   0.0000       3.641159        99.0810 
 1734   0.0000       3.644929        99.1836 
 1735   0.0000       3.648212        99.2729 
 1736   0.0000       3.649101        99.2971 
 1737   0.0000       3.653408        99.4143 
 1738   0.0000       3.655578        99.4733 
 1739   0.0000       3.657719        99.5316 
 1740   0.0000       3.659876        99.5903 
 1741   0.0000       3.663449        99.6875 
 1742   0.0000       3.664834        99.7252 
 1743   0.0000       3.665577        99.7454 
 1744   0.0000       3.669832        99.8612 
 1745   0.0000       3.673959        99.9735 
 1746   0.0000       3.676126       100.0325 
 1747   0.0000       3.679388       100.1212 
 1748   0.0000       3.682337       100.2015 
 1749   0.0000       3.684104       100.2496 
 1750   0.0000       3.685758       100.2946 
 1751   0.0000       3.689870       100.4065 
 1752   0.0000       3.692349       100.4739 
 1753   0.0000       3.697436       100.6123 
 1754   0.0000       3.700428       100.6938 
 1755   0.0000       3.705347       100.8276 
 1756   0.0000       3.709167       100.9316 
 1757   0.0000       3.713697       101.0548 
 1758   0.0000       3.716476       101.1305 
 1759   0.0000       3.717908       101.1694 
 1760   0.0000       3.723056       101.3095 
 1761   0.0000       3.728849       101.4672 
 1762   0.0000       3.732386       101.5634 
 1763   0.0000       3.735111       101.6375 
 1764   0.0000       3.741457       101.8102 
 1765   0.0000       3.744372       101.8896 
 1766   0.0000       3.746793       101.9554 
 1767   0.0000       3.753920       102.1494 
 1768   0.0000       3.757855       102.2564 
 1769   0.0000       3.758406       102.2714 
 1770   0.0000       3.762398       102.3800 
 1771   0.0000       3.764129       102.4272 
 1772   0.0000       3.767098       102.5079 
 1773   0.0000       3.767973       102.5318 
 1774   0.0000       3.772744       102.6616 
 1775   0.0000       3.774883       102.7198 
 1776   0.0000       3.780392       102.8697 
 1777   0.0000       3.785736       103.0151 
 1778   0.0000       3.788399       103.0876 
 1779   0.0000       3.790486       103.1444 
 1780   0.0000       3.794379       103.2503 
 1781   0.0000       3.796764       103.3152 
 1782   0.0000       3.804784       103.5334 
 1783   0.0000       3.806766       103.5874 
 1784   0.0000       3.809605       103.6646 
 1785   0.0000       3.817394       103.8766 
 1786   0.0000       3.820334       103.9566 
 1787   0.0000       3.827073       104.1400 
 1788   0.0000       3.830471       104.2324 
 1789   0.0000       3.834524       104.3427 
 1790   0.0000       3.835457       104.3681 
 1791   0.0000       3.840540       104.5064 
 1792   0.0000       3.844569       104.6160 
 1793   0.0000       3.848401       104.7203 
 1794   0.0000       3.851864       104.8145 
 1795   0.0000       3.855937       104.9254 
 1796   0.0000       3.857053       104.9558 
 1797   0.0000       3.861961       105.0893 
 1798   0.0000       3.864684       105.1634 
 1799   0.0000       3.866827       105.2217 
 1800   0.0000       3.870570       105.3236 
 1801   0.0000       3.871771       105.3562 
 1802   0.0000       3.875721       105.4637 
 1803   0.0000       3.877669       105.5167 
 1804   0.0000       3.882148       105.6386 
 1805   0.0000       3.883709       105.6811 
 1806   0.0000       3.888307       105.8062 
 1807   0.0000       3.891110       105.8825 
 1808   0.0000       3.895367       105.9983 
 1809   0.0000       3.899444       106.1093 
 1810   0.0000       3.903353       106.2156 
 1811   0.0000       3.906024       106.2883 
 1812   0.0000       3.908185       106.3471 
 1813   0.0000       3.911819       106.4460 
 1814   0.0000       3.914074       106.5074 
 1815   0.0000       3.922249       106.7298 
 1816   0.0000       3.922724       106.7427 
 1817   0.0000       3.927069       106.8610 
 1818   0.0000       3.931672       106.9862 
 1819   0.0000       3.934428       107.0612 
 1820   0.0000       3.940166       107.2174 
 1821   0.0000       3.942365       107.2772 
 1822   0.0000       3.947929       107.4286 
 1823   0.0000       3.949377       107.4680 
 1824   0.0000       3.953297       107.5747 
 1825   0.0000       3.955055       107.6225 
 1826   0.0000       3.961603       107.8007 
 1827   0.0000       3.962560       107.8267 
 1828   0.0000       3.965204       107.8987 
 1829   0.0000       3.968250       107.9816 
 1830   0.0000       3.970424       108.0407 
 1831   0.0000       3.977053       108.2211 
 1832   0.0000       3.982189       108.3609 
 1833   0.0000       3.984393       108.4208 
 1834   0.0000       3.987388       108.5023 
 1835   0.0000       3.989334       108.5553 
 1836   0.0000       3.992100       108.6306 
 1837   0.0000       3.994564       108.6976 
 1838   0.0000       4.000177       108.8503 
 1839   0.0000       4.003275       108.9347 
 1840   0.0000       4.008429       109.0749 
 1841   0.0000       4.012564       109.1874 
 1842   0.0000       4.014264       109.2337 
 1843   0.0000       4.016366       109.2909 
 1844   0.0000       4.018439       109.3473 
 1845   0.0000       4.023290       109.4793 
 1846   0.0000       4.026563       109.5683 
 1847   0.0000       4.032336       109.7254 
 1848   0.0000       4.035806       109.8199 
 1849   0.0000       4.038905       109.9042 
 1850   0.0000       4.048879       110.1756 
 1851   0.0000       4.050267       110.2134 
 1852   0.0000       4.053449       110.3000 
 1853   0.0000       4.057848       110.4197 
 1854   0.0000       4.064803       110.6089 
 1855   0.0000       4.065273       110.6217 
 1856   0.0000       4.070023       110.7510 
 1857   0.0000       4.071969       110.8039 
 1858   0.0000       4.076095       110.9162 
 1859   0.0000       4.079484       111.0084 
 1860   0.0000       4.081929       111.0749 
 1861   0.0000       4.084902       111.1558 
 1862   0.0000       4.086925       111.2109 
 1863   0.0000       4.088832       111.2628 
 1864   0.0000       4.098429       111.5239 
 1865   0.0000       4.103330       111.6573 
 1866   0.0000       4.111570       111.8815 
 1867   0.0000       4.112250       111.9000 
 1868   0.0000       4.113405       111.9315 
 1869   0.0000       4.118762       112.0772 
 1870   0.0000       4.121515       112.1521 
 1871   0.0000       4.124526       112.2341 
 1872   0.0000       4.127277       112.3089 
 1873   0.0000       4.130140       112.3868 
 1874   0.0000       4.132334       112.4465 
 1875   0.0000       4.138034       112.6016 
 1876   0.0000       4.146171       112.8230 
 1877   0.0000       4.147016       112.8460 
 1878   0.0000       4.150700       112.9463 
 1879   0.0000       4.152951       113.0075 
 1880   0.0000       4.156364       113.1004 
 1881   0.0000       4.159568       113.1876 
 1882   0.0000       4.167659       113.4078 
 1883   0.0000       4.168907       113.4417 
 1884   0.0000       4.172406       113.5369 
 1885   0.0000       4.178390       113.6998 
 1886   0.0000       4.186011       113.9071 
 1887   0.0000       4.189785       114.0099 
 1888   0.0000       4.191629       114.0600 
 1889   0.0000       4.196306       114.1873 
 1890   0.0000       4.200957       114.3139 
 1891   0.0000       4.206454       114.4634 
 1892   0.0000       4.208189       114.5106 
 1893   0.0000       4.218200       114.7831 
 1894   0.0000       4.221789       114.8807 
 1895   0.0000       4.224697       114.9599 
 1896   0.0000       4.226734       115.0153 
 1897   0.0000       4.237290       115.3025 
 1898   0.0000       4.239538       115.3637 
 1899   0.0000       4.247663       115.5848 
 1900   0.0000       4.253964       115.7563 
 1901   0.0000       4.259582       115.9091 
 1902   0.0000       4.263577       116.0178 
 1903   0.0000       4.264706       116.0485 
 1904   0.0000       4.265990       116.0835 
 1905   0.0000       4.274277       116.3090 
 1906   0.0000       4.276737       116.3759 
 1907   0.0000       4.281503       116.5056 
 1908   0.0000       4.285266       116.6080 
 1909   0.0000       4.294621       116.8626 
 1910   0.0000       4.295741       116.8930 
 1911   0.0000       4.300706       117.0282 
 1912   0.0000       4.303615       117.1073 
 1913   0.0000       4.309149       117.2579 
 1914   0.0000       4.316145       117.4483 
 1915   0.0000       4.323171       117.6395 
 1916   0.0000       4.332966       117.9060 
 1917   0.0000       4.336006       117.9887 
 1918   0.0000       4.339070       118.0721 
 1919   0.0000       4.344684       118.2249 
 1920   0.0000       4.346547       118.2756 
 1921   0.0000       4.355352       118.5152 
 1922   0.0000       4.363116       118.7264 
 1923   0.0000       4.365642       118.7952 
 1924   0.0000       4.369674       118.9049 
 1925   0.0000       4.377109       119.1072 
 1926   0.0000       4.380104       119.1887 
 1927   0.0000       4.384916       119.3196 
 1928   0.0000       4.398393       119.6864 
 1929   0.0000       4.400270       119.7374 
 1930   0.0000       4.405311       119.8746 
 1931   0.0000       4.413163       120.0883 
 1932   0.0000       4.418781       120.2411 
 1933   0.0000       4.427482       120.4779 
 1934   0.0000       4.437089       120.7393 
 1935   0.0000       4.438081       120.7663 
 1936   0.0000       4.441752       120.8662 
 1937   0.0000       4.452378       121.1554 
 1938   0.0000       4.456181       121.2588 
 1939   0.0000       4.466699       121.5450 
 1940   0.0000       4.473098       121.7192 
 1941   0.0000       4.480712       121.9264 
 1942   0.0000       4.483748       122.0090 
 1943   0.0000       4.497852       122.3928 
 1944   0.0000       4.498734       122.4168 
 1945   0.0000       4.510117       122.7265 
 1946   0.0000       4.517256       122.9208 
 1947   0.0000       4.518185       122.9461 
 1948   0.0000       4.526749       123.1791 
 1949   0.0000       4.535538       123.4183 
 1950   0.0000       4.540994       123.5667 
 1951   0.0000       4.543010       123.6216 
 1952   0.0000       4.553103       123.8962 
 1953   0.0000       4.554888       123.9448 
 1954   0.0000       4.557135       124.0059 
 1955   0.0000       4.567028       124.2752 
 1956   0.0000       4.574629       124.4820 
 1957   0.0000       4.582780       124.7038 
 1958   0.0000       4.586392       124.8021 
 1959   0.0000       4.588546       124.8607 
 1960   0.0000       4.595412       125.0475 
 1961   0.0000       4.599136       125.1489 
 1962   0.0000       4.606943       125.3613 
 1963   0.0000       4.610484       125.4577 
 1964   0.0000       4.613087       125.5285 
 1965   0.0000       4.619139       125.6932 
 1966   0.0000       4.627886       125.9312 
 1967   0.0000       4.633344       126.0797 
 1968   0.0000       4.636697       126.1709 
 1969   0.0000       4.641046       126.2893 
 1970   0.0000       4.651801       126.5819 
 1971   0.0000       4.655743       126.6892 
 1972   0.0000       4.661367       126.8422 
 1973   0.0000       4.666613       126.9850 
 1974   0.0000       4.673591       127.1749 
 1975   0.0000       4.675023       127.2138 
 1976   0.0000       4.681389       127.3871 
 1977   0.0000       4.690633       127.6386 
 1978   0.0000       4.698196       127.8444 
 1979   0.0000       4.705652       128.0473 
 1980   0.0000       4.713455       128.2596 
 1981   0.0000       4.721389       128.4755 
 1982   0.0000       4.725385       128.5843 
 1983   0.0000       4.728080       128.6576 
 1984   0.0000       4.729952       128.7085 
 1985   0.0000       4.733982       128.8182 
 1986   0.0000       4.742484       129.0496 
 1987   0.0000       4.744677       129.1092 
 1988   0.0000       4.749117       129.2300 
 1989   0.0000       4.755253       129.3970 
 1990   0.0000       4.760542       129.5409 
 1991   0.0000       4.765224       129.6683 
 1992   0.0000       4.766965       129.7157 
 1993   0.0000       4.771433       129.8373 
 1994   0.0000       4.777661       130.0068 
 1995   0.0000       4.781177       130.1024 
 1996   0.0000       4.793096       130.4268 
 1997   0.0000       4.799559       130.6026 
 1998   0.0000       4.805583       130.7666 
 1999   0.0000       4.813957       130.9944 
 2000   0.0000       4.820019       131.1594 
 2001   0.0000       4.826266       131.3294 
 2002   0.0000       4.827118       131.3526 
 2003   0.0000       4.833681       131.5312 
 2004   0.0000       4.841623       131.7473 
 2005   0.0000       4.842683       131.7761 
 2006   0.0000       4.849640       131.9654 
 2007   0.0000       4.851198       132.0078 
 2008   0.0000       4.856334       132.1476 
 2009   0.0000       4.861590       132.2906 
 2010   0.0000       4.868607       132.4815 
 2011   0.0000       4.875846       132.6785 
 2012   0.0000       4.880562       132.8069 
 2013   0.0000       4.885118       132.9308 
 2014   0.0000       4.888377       133.0195 
 2015   0.0000       4.895916       133.2246 
 2016   0.0000       4.897094       133.2567 
 2017   0.0000       4.900355       133.3454 
 2018   0.0000       4.904574       133.4603 
 2019   0.0000       4.910833       133.6306 
 2020   0.0000       4.912010       133.6626 
 2021   0.0000       4.915033       133.7448 
 2022   0.0000       4.916867       133.7948 
 2023   0.0000       4.924593       134.0050 
 2024   0.0000       4.929146       134.1289 
 2025   0.0000       4.933831       134.2564 
 2026   0.0000       4.937123       134.3460 
 2027   0.0000       4.941113       134.4545 
 2028   0.0000       4.948232       134.6482 
 2029   0.0000       4.958109       134.9170 
 2030   0.0000       4.961425       135.0073 
 2031   0.0000       4.964182       135.0823 
 2032   0.0000       4.971085       135.2701 
 2033   0.0000       4.976189       135.4090 
 2034   0.0000       4.979562       135.5008 
 2035   0.0000       4.988227       135.7366 
 2036   0.0000       4.990039       135.7859 
 2037   0.0000       4.994952       135.9196 
 2038   0.0000       5.001225       136.0902 
 2039   0.0000       5.002963       136.1376 
 2040   0.0000       5.006690       136.2390 
 2041   0.0000       5.012469       136.3962 
 2042   0.0000       5.019485       136.5871 
 2043   0.0000       5.022260       136.6627 
 2044   0.0000       5.029687       136.8648 
 2045   0.0000       5.036365       137.0464 
 2046   0.0000       5.039955       137.1442 
 2047   0.0000       5.044462       137.2668 
 2048   0.0000       5.053189       137.5043 
 2049   0.0000       5.057718       137.6275 
 2050   0.0000       5.059843       137.6853 
 2051   0.0000       5.061721       137.7364 
 2052   0.0000       5.065919       137.8507 
 2053   0.0000       5.071180       137.9938 
 2054   0.0000       5.075807       138.1197 
 2055   0.0000       5.077109       138.1552 
 2056   0.0000       5.081044       138.2622 
 2057   0.0000       5.088195       138.4568 
 2058   0.0000       5.089863       138.5022 
 2059   0.0000       5.095610       138.6586 
 2060   0.0000       5.099084       138.7531 
 2061   0.0000       5.103064       138.8614 
 2062   0.0000       5.104994       138.9140 
 2063   0.0000       5.112028       139.1054 
 2064   0.0000       5.113337       139.1410 
 2065   0.0000       5.119712       139.3144 
 2066   0.0000       5.124313       139.4397 
 2067   0.0000       5.130058       139.5960 
 2068   0.0000       5.134091       139.7057 
 2069   0.0000       5.135112       139.7335 
 2070   0.0000       5.138307       139.8204 
 2071   0.0000       5.139373       139.8494 
 2072   0.0000       5.145371       140.0127 
 2073   0.0000       5.148557       140.0994 
 2074   0.0000       5.151303       140.1741 
 2075   0.0000       5.153719       140.2398 
 2076   0.0000       5.158720       140.3759 
 2077   0.0000       5.163968       140.5187 
 2078   0.0000       5.168049       140.6298 
 2079   0.0000       5.170498       140.6964 
 2080   0.0000       5.173319       140.7732 
 2081   0.0000       5.175767       140.8398 
 2082   0.0000       5.178984       140.9273 
 2083   0.0000       5.181811       141.0042 
 2084   0.0000       5.185380       141.1014 
 2085   0.0000       5.187211       141.1512 
 2086   0.0000       5.192715       141.3010 
 2087   0.0000       5.193692       141.3275 
 2088   0.0000       5.196407       141.4014 
 2089   0.0000       5.199286       141.4798 
 2090   0.0000       5.203655       141.5987 
 2091   0.0000       5.209798       141.7658 
 2092   0.0000       5.214659       141.8981 
 2093   0.0000       5.217622       141.9787 
 2094   0.0000       5.225633       142.1967 
 2095   0.0000       5.232236       142.3764 
 2096   0.0000       5.234116       142.4275 
 2097   0.0000       5.237342       142.5153 
 2098   0.0000       5.240767       142.6085 
 2099   0.0000       5.244868       142.7201 
 2100   0.0000       5.246488       142.7642 
 2101   0.0000       5.255788       143.0173 
 2102   0.0000       5.260943       143.1575 
 2103   0.0000       5.265047       143.2692 
 2104   0.0000       5.269228       143.3830 
 2105   0.0000       5.271849       143.4543 
 2106   0.0000       5.273009       143.4859 
 2107   0.0000       5.277346       143.6039 
 2108   0.0000       5.283488       143.7710 
 2109   0.0000       5.285189       143.8173 
 2110   0.0000       5.288428       143.9055 
 2111   0.0000       5.292271       144.0100 
 2112   0.0000       5.294393       144.0678 
 2113   0.0000       5.297687       144.1574 
 2114   0.0000       5.298548       144.1808 
 2115   0.0000       5.303075       144.3040 
 2116   0.0000       5.306522       144.3978 
 2117   0.0000       5.310526       144.5068 
 2118   0.0000       5.321237       144.7982 
 2119   0.0000       5.322851       144.8421 
 2120   0.0000       5.330237       145.0431 
 2121   0.0000       5.332874       145.1149 
 2122   0.0000       5.339876       145.3054 
 2123   0.0000       5.343315       145.3990 
 2124   0.0000       5.352194       145.6406 
 2125   0.0000       5.355886       145.7411 
 2126   0.0000       5.357036       145.7723 
 2127   0.0000       5.365655       146.0069 
 2128   0.0000       5.370203       146.1307 
 2129   0.0000       5.373119       146.2100 
 2130   0.0000       5.374234       146.2403 
 2131   0.0000       5.380601       146.4136 
 2132   0.0000       5.385294       146.5413 
 2133   0.0000       5.389758       146.6628 
 2134   0.0000       5.394193       146.7835 
 2135   0.0000       5.396723       146.8523 
 2136   0.0000       5.401527       146.9830 
 2137   0.0000       5.407397       147.1427 
 2138   0.0000       5.412334       147.2771 
 2139   0.0000       5.413749       147.3156 
 2140   0.0000       5.415793       147.3712 
 2141   0.0000       5.424985       147.6213 
 2142   0.0000       5.430356       147.7675 
 2143   0.0000       5.430561       147.7731 
 2144   0.0000       5.435470       147.9066 
 2145   0.0000       5.436547       147.9360 
 2146   0.0000       5.441873       148.0809 
 2147   0.0000       5.444771       148.1598 
 2148   0.0000       5.447018       148.2209 
 2149   0.0000       5.449951       148.3007 
 2150   0.0000       5.457857       148.5158 
 2151   0.0000       5.461858       148.6247 
 2152   0.0000       5.465026       148.7109 
 2153   0.0000       5.471747       148.8938 
 2154   0.0000       5.472413       148.9119 
 2155   0.0000       5.476388       149.0201 
 2156   0.0000       5.479491       149.1045 
 2157   0.0000       5.481343       149.1549 
 2158   0.0000       5.486937       149.3071 
 2159   0.0000       5.489357       149.3730 
 2160   0.0000       5.491070       149.4196 
 2161   0.0000       5.496140       149.5576 
 2162   0.0000       5.499660       149.6534 
 2163   0.0000       5.503680       149.7628 
 2164   0.0000       5.506284       149.8336 
 2165   0.0000       5.509582       149.9234 
 2166   0.0000       5.515900       150.0953 
 2167   0.0000       5.517894       150.1495 
 2168   0.0000       5.520292       150.2148 
 2169   0.0000       5.521368       150.2441 
 2170   0.0000       5.524369       150.3257 
 2171   0.0000       5.527558       150.4125 
 2172   0.0000       5.531466       150.5188 
 2173   0.0000       5.533321       150.5693 
 2174   0.0000       5.536480       150.6553 
 2175   0.0000       5.538217       150.7026 
 2176   0.0000       5.543593       150.8488 
 2177   0.0000       5.546193       150.9196 
 2178   0.0000       5.548019       150.9693 
 2179   0.0000       5.554426       151.1436 
 2180   0.0000       5.561638       151.3399 
 2181   0.0000       5.563840       151.3998 
 2182   0.0000       5.565563       151.4467 
 2183   0.0000       5.568881       151.5370 
 2184   0.0000       5.571428       151.6063 
 2185   0.0000       5.578327       151.7940 
 2186   0.0000       5.582628       151.9110 
 2187   0.0000       5.584182       151.9533 
 2188   0.0000       5.588848       152.0803 
 2189   0.0000       5.589499       152.0980 
 2190   0.0000       5.592115       152.1692 
 2191   0.0000       5.596513       152.2889 
 2192   0.0000       5.597885       152.3262 
 2193   0.0000       5.601677       152.4294 
 2194   0.0000       5.602947       152.4639 
 2195   0.0000       5.605674       152.5381 
 2196   0.0000       5.615199       152.7973 
 2197   0.0000       5.616258       152.8262 
 2198   0.0000       5.619819       152.9231 
 2199   0.0000       5.622906       153.0071 
 2200   0.0000       5.627023       153.1191 
 2201   0.0000       5.628695       153.1646 
 2202   0.0000       5.634133       153.3125 
 2203   0.0000       5.641377       153.5097 
 2204   0.0000       5.643717       153.5733 
 2205   0.0000       5.644787       153.6025 
 2206   0.0000       5.646003       153.6355 
 2207   0.0000       5.655207       153.8860 
 2208   0.0000       5.658835       153.9847 
 2209   0.0000       5.661823       154.0660 
 2210   0.0000       5.665041       154.1536 
 2211   0.0000       5.669493       154.2748 
 2212   0.0000       5.671183       154.3207 
 2213   0.0000       5.676747       154.4721 
 2214   0.0000       5.680280       154.5683 
 2215   0.0000       5.681563       154.6032 
 2216   0.0000       5.687565       154.7665 
 2217   0.0000       5.693963       154.9406 
 2218   0.0000       5.694939       154.9672 
 2219   0.0000       5.698972       155.0769 
 2220   0.0000       5.704997       155.2408 
 2221   0.0000       5.706022       155.2688 
 2222   0.0000       5.708674       155.3409 
 2223   0.0000       5.715426       155.5247 
 2224   0.0000       5.718310       155.6031 
 2225   0.0000       5.720485       155.6623 
 2226   0.0000       5.723738       155.7508 
 2227   0.0000       5.727652       155.8573 
 2228   0.0000       5.730065       155.9230 
 2229   0.0000       5.733313       156.0114 
 2230   0.0000       5.734542       156.0448 
 2231   0.0000       5.738601       156.1553 
 2232   0.0000       5.741708       156.2398 
 2233   0.0000       5.742783       156.2691 
 2234   0.0000       5.749553       156.4533 
 2235   0.0000       5.751771       156.5137 
 2236   0.0000       5.755516       156.6155 
 2237   0.0000       5.759078       156.7125 
 2238   0.0000       5.763014       156.8196 
 2239   0.0000       5.767353       156.9376 
 2240   0.0000       5.768269       156.9626 
 2241   0.0000       5.772493       157.0775 
 2242   0.0000       5.777224       157.2063 
 2243   0.0000       5.778802       157.2492 
 2244   0.0000       5.781494       157.3225 
 2245   0.0000       5.785105       157.4207 
 2246   0.0000       5.788735       157.5195 
 2247   0.0000       5.789852       157.5499 
 2248   0.0000       5.794711       157.6821 
 2249   0.0000       5.796772       157.7382 
 2250   0.0000       5.801691       157.8720 
 2251   0.0000       5.804560       157.9501 
 2252   0.0000       5.808893       158.0680 
 2253   0.0000       5.811235       158.1318 
 2254   0.0000       5.813779       158.2010 
 2255   0.0000       5.819163       158.3475 
 2256   0.0000       5.821822       158.4198 
 2257   0.0000       5.824304       158.4874 
 2258   0.0000       5.824945       158.5048 
 2259   0.0000       5.828733       158.6079 
 2260   0.0000       5.834800       158.7730 
 2261   0.0000       5.837157       158.8371 
 2262   0.0000       5.840011       158.9148 
 2263   0.0000       5.841221       158.9477 
 2264   0.0000       5.843895       159.0205 
 2265   0.0000       5.844597       159.0396 
 2266   0.0000       5.847638       159.1223 
 2267   0.0000       5.851995       159.2409 
 2268   0.0000       5.853930       159.2935 
 2269   0.0000       5.858823       159.4267 
 2270   0.0000       5.860747       159.4790 
 2271   0.0000       5.861510       159.4998 
 2272   0.0000       5.863332       159.5494 
 2273   0.0000       5.867326       159.6581 
 2274   0.0000       5.868565       159.6918 
 2275   0.0000       5.873355       159.8221 
 2276   0.0000       5.875429       159.8786 
 2277   0.0000       5.877377       159.9316 
 2278   0.0000       5.878312       159.9570 
 2279   0.0000       5.883095       160.0872 
 2280   0.0000       5.887067       160.1953 
 2281   0.0000       5.888760       160.2413 
 2282   0.0000       5.892095       160.3321 
 2283   0.0000       5.893129       160.3602 
 2284   0.0000       5.894241       160.3905 
 2285   0.0000       5.898384       160.5032 
 2286   0.0000       5.903721       160.6484 
 2287   0.0000       5.906501       160.7241 
 2288   0.0000       5.907889       160.7618 
 2289   0.0000       5.909357       160.8018 
 2290   0.0000       5.913430       160.9126 
 2291   0.0000       5.916491       160.9959 
 2292   0.0000       5.919212       161.0699 
 2293   0.0000       5.922502       161.1595 
 2294   0.0000       5.923134       161.1767 
 2295   0.0000       5.925991       161.2544 
 2296   0.0000       5.928428       161.3207 
 2297   0.0000       5.929036       161.3373 
 2298   0.0000       5.935097       161.5022 
 2299   0.0000       5.938142       161.5851 
 2300   0.0000       5.939422       161.6199 
 2301   0.0000       5.940297       161.6437 
 2302   0.0000       5.945087       161.7740 
 2303   0.0000       5.946325       161.8077 
 2304   0.0000       5.950187       161.9128 
 2305   0.0000       5.950728       161.9275 
 2306   0.0000       5.953565       162.0047 
 2307   0.0000       5.957196       162.1035 
 2308   0.0000       5.959584       162.1685 
 2309   0.0000       5.962764       162.2551 
 2310   0.0000       5.964864       162.3122 
 2311   0.0000       5.969242       162.4313 
 2312   0.0000       5.971498       162.4927 
 2313   0.0000       5.972145       162.5103 
 2314   0.0000       5.974260       162.5679 
 2315   0.0000       5.974756       162.5814 
 2316   0.0000       5.980075       162.7261 
 2317   0.0000       5.982717       162.7980 
 2318   0.0000       5.983930       162.8310 
 2319   0.0000       5.985545       162.8750 
 2320   0.0000       5.985853       162.8833 
 2321   0.0000       5.989622       162.9859 
 2322   0.0000       5.992972       163.0771 
 2323   0.0000       5.996875       163.1833 
 2324   0.0000       6.002132       163.3263 
 2325   0.0000       6.004468       163.3899 
 2326   0.0000       6.004798       163.3989 
 2327   0.0000       6.005686       163.4230 
 2328   0.0000       6.006435       163.4434 
 2329   0.0000       6.011012       163.5680 
 2330   0.0000       6.011556       163.5828 
 2331   0.0000       6.015024       163.6771 
 2332   0.0000       6.015545       163.6913 
 2333   0.0000       6.018859       163.7815 
 2334   0.0000       6.021847       163.8628 
 2335   0.0000       6.024517       163.9354 
 2336   0.0000       6.025854       163.9718 
 2337   0.0000       6.028034       164.0312 
 2338   0.0000       6.029965       164.0837 
 2339   0.0000       6.033186       164.1713 
 2340   0.0000       6.035590       164.2367 
 2341   0.0000       6.037988       164.3020 
 2342   0.0000       6.039508       164.3434 
 2343   0.0000       6.041601       164.4003 
 2344   0.0000       6.049117       164.6048 
 2345   0.0000       6.051105       164.6589 
 2346   0.0000       6.052612       164.6999 
 2347   0.0000       6.055465       164.7776 
 2348   0.0000       6.058371       164.8567 
 2349   0.0000       6.058582       164.8624 
 2350   0.0000       6.061160       164.9325 
 2351   0.0000       6.063720       165.0022 
 2352   0.0000       6.067042       165.0926 
 2353   0.0000       6.069117       165.1491 
 2354   0.0000       6.072629       165.2446 
 2355   0.0000       6.075201       165.3146 
 2356   0.0000       6.077551       165.3786 
 2357   0.0000       6.079718       165.4375 
 2358   0.0000       6.080857       165.4685 
 2359   0.0000       6.084556       165.5692 
 2360   0.0000       6.086037       165.6095 
 2361   0.0000       6.087201       165.6412 
 2362   0.0000       6.089673       165.7084 
 2363   0.0000       6.093540       165.8136 
 2364   0.0000       6.094401       165.8371 
 2365   0.0000       6.095596       165.8696 
 2366   0.0000       6.100466       166.0021 
 2367   0.0000       6.100735       166.0095 
 2368   0.0000       6.104055       166.0998 
 2369   0.0000       6.106694       166.1716 
 2370   0.0000       6.108403       166.2181 
 2371   0.0000       6.112254       166.3229 
 2372   0.0000       6.114855       166.3937 
 2373   0.0000       6.117396       166.4628 
 2374   0.0000       6.119123       166.5098 
 2375   0.0000       6.120444       166.5458 
 2376   0.0000       6.126608       166.7135 
 2377   0.0000       6.127087       166.7265 
 2378   0.0000       6.129264       166.7858 
 2379   0.0000       6.131300       166.8411 
 2380   0.0000       6.132861       166.8836 
 2381   0.0000       6.135039       166.9429 
 2382   0.0000       6.138323       167.0323 
 2383   0.0000       6.138743       167.0437 
 2384   0.0000       6.140578       167.0936 
 2385   0.0000       6.145048       167.2153 
 2386   0.0000       6.148363       167.3055 
 2387   0.0000       6.149399       167.3337 
 2388   0.0000       6.151217       167.3831 
 2389   0.0000       6.153899       167.4561 
 2390   0.0000       6.156015       167.5137 
 2391   0.0000       6.157101       167.5432 
 2392   0.0000       6.160476       167.6351 
 2393   0.0000       6.162575       167.6922 
 2394   0.0000       6.166243       167.7920 
 2395   0.0000       6.167461       167.8251 
 2396   0.0000       6.170902       167.9188 
 2397   0.0000       6.171784       167.9428 
 2398   0.0000       6.175369       168.0403 
 2399   0.0000       6.176998       168.0847 
 2400   0.0000       6.178859       168.1353 
 2401   0.0000       6.180714       168.1858 
 2402   0.0000       6.183183       168.2530 
 2403   0.0000       6.185556       168.3175 
 2404   0.0000       6.185769       168.3233 
 2405   0.0000       6.188012       168.3844 
 2406   0.0000       6.190763       168.4592 
 2407   0.0000       6.192806       168.5148 
 2408   0.0000       6.196696       168.6207 
 2409   0.0000       6.197606       168.6454 
 2410   0.0000       6.199504       168.6971 
 2411   0.0000       6.201625       168.7548 
 2412   0.0000       6.204188       168.8245 
 2413   0.0000       6.208809       168.9503 
 2414   0.0000       6.211287       169.0177 
 2415   0.0000       6.214166       169.0961 
 2416   0.0000       6.215289       169.1266 
 2417   0.0000       6.218733       169.2203 
 2418   0.0000       6.220404       169.2658 
 2419   0.0000       6.220689       169.2736 
 2420   0.0000       6.226066       169.4199 
 2421   0.0000       6.228296       169.4805 
 2422   0.0000       6.231585       169.5700 
 2423   0.0000       6.235088       169.6654 
 2424   0.0000       6.236057       169.6917 
 2425   0.0000       6.239538       169.7865 
 2426   0.0000       6.240414       169.8103 
 2427   0.0000       6.241537       169.8409 
 2428   0.0000       6.244444       169.9200 
 2429   0.0000       6.246580       169.9781 
 2430   0.0000       6.249385       170.0544 
 2431   0.0000       6.251920       170.1234 
 2432   0.0000       6.252592       170.1417 
 2433   0.0000       6.256273       170.2418 
 2434   0.0000       6.258094       170.2914 
 2435   0.0000       6.258993       170.3159 
 2436   0.0000       6.261423       170.3820 
 2437   0.0000       6.265397       170.4901 
 2438   0.0000       6.267166       170.5383 
 2439   0.0000       6.269528       170.6025 
 2440   0.0000       6.271927       170.6678 
 2441   0.0000       6.273898       170.7214 
 2442   0.0000       6.276096       170.7813 
 2443   0.0000       6.279319       170.8689 
 2444   0.0000       6.282842       170.9648 
 2445   0.0000       6.285068       171.0254 
 2446   0.0000       6.288095       171.1078 
 2447   0.0000       6.288722       171.1248 
 2448   0.0000       6.291700       171.2059 
 2449   0.0000       6.294523       171.2827 
 2450   0.0000       6.294812       171.2906 
 2451   0.0000       6.296729       171.3427 
 2452   0.0000       6.298976       171.4038 
 2453   0.0000       6.300150       171.4358 
 2454   0.0000       6.304325       171.5494 
 2455   0.0000       6.306455       171.6074 
 2456   0.0000       6.307912       171.6470 
 2457   0.0000       6.311293       171.7390 
 2458   0.0000       6.314428       171.8243 
 2459   0.0000       6.316054       171.8686 
 2460   0.0000       6.320484       171.9891 
 2461   0.0000       6.321200       172.0086 
 2462   0.0000       6.322552       172.0454 
 2463   0.0000       6.323489       172.0709 
 2464   0.0000       6.326990       172.1661 
 2465   0.0000       6.330722       172.2677 
 2466   0.0000       6.332632       172.3197 
 2467   0.0000       6.333385       172.3402 
 2468   0.0000       6.335722       172.4038 
 2469   0.0000       6.338908       172.4905 
 2470   0.0000       6.339493       172.5064 
 2471   0.0000       6.342981       172.6013 
 2472   0.0000       6.346586       172.6994 
 2473   0.0000       6.347460       172.7232 
 2474   0.0000       6.349996       172.7922 
 2475   0.0000       6.350812       172.8144 
 2476   0.0000       6.353890       172.8981 
 2477   0.0000       6.354918       172.9261 
 2478   0.0000       6.358584       173.0259 
 2479   0.0000       6.358984       173.0368 
 2480   0.0000       6.363367       173.1560 
 2481   0.0000       6.367423       173.2664 
 2482   0.0000       6.368759       173.3027 
 2483   0.0000       6.370292       173.3445 
 2484   0.0000       6.372411       173.4021 
 2485   0.0000       6.376003       173.4999 
 2486   0.0000       6.381108       173.6388 
 2487   0.0000       6.382157       173.6673 
 2488   0.0000       6.384205       173.7230 
 2489   0.0000       6.387709       173.8184 
 2490   0.0000       6.388309       173.8347 
 2491   0.0000       6.390929       173.9060 
 2492   0.0000       6.393050       173.9637 
 2493   0.0000       6.395026       174.0175 
 2494   0.0000       6.396483       174.0571 
 2495   0.0000       6.403031       174.2353 
 2496   0.0000       6.404784       174.2830 
 2497   0.0000       6.407522       174.3575 
 2498   0.0000       6.408630       174.3877 
 2499   0.0000       6.413511       174.5205 
 2500   0.0000       6.415340       174.5703 
 2501   0.0000       6.417662       174.6335 
 2502   0.0000       6.417928       174.6407 
 2503   0.0000       6.423955       174.8047 
 2504   0.0000       6.425097       174.8358 
 2505   0.0000       6.428223       174.9208 
 2506   0.0000       6.430583       174.9851 
 2507   0.0000       6.431771       175.0174 
 2508   0.0000       6.437538       175.1743 
 2509   0.0000       6.440203       175.2468 
 2510   0.0000       6.440685       175.2600 
 2511   0.0000       6.442630       175.3129 
 2512   0.0000       6.445146       175.3814 
 2513   0.0000       6.446667       175.4227 
 2514   0.0000       6.449460       175.4987 
 2515   0.0000       6.454028       175.6230 
 2516   0.0000       6.455378       175.6598 
 2517   0.0000       6.458166       175.7356 
 2518   0.0000       6.459357       175.7680 
 2519   0.0000       6.462790       175.8615 
 2520   0.0000       6.464350       175.9039 
 2521   0.0000       6.465872       175.9453 
 2522   0.0000       6.470097       176.0603 
 2523   0.0000       6.473519       176.1534 
 2524   0.0000       6.476056       176.2224 
 2525   0.0000       6.478125       176.2787 
 2526   0.0000       6.480682       176.3483 
 2527   0.0000       6.482609       176.4008 
 2528   0.0000       6.484267       176.4459 
 2529   0.0000       6.485694       176.4847 
 2530   0.0000       6.488771       176.5684 
 2531   0.0000       6.492349       176.6658 
 2532   0.0000       6.495995       176.7650 
 2533   0.0000       6.496633       176.7824 
 2534   0.0000       6.500526       176.8883 
 2535   0.0000       6.505421       177.0215 
 2536   0.0000       6.508600       177.1080 
 2537   0.0000       6.509307       177.1273 
 2538   0.0000       6.511995       177.2004 
 2539   0.0000       6.514245       177.2616 
 2540   0.0000       6.517377       177.3469 
 2541   0.0000       6.520111       177.4213 
 2542   0.0000       6.524805       177.5490 
 2543   0.0000       6.526527       177.5958 
 2544   0.0000       6.529061       177.6648 
 2545   0.0000       6.534740       177.8193 
 2546   0.0000       6.534850       177.8223 
 2547   0.0000       6.537304       177.8891 
 2548   0.0000       6.542802       178.0387 
 2549   0.0000       6.543970       178.0705 
 2550   0.0000       6.545517       178.1126 
 2551   0.0000       6.548433       178.1919 
 2552   0.0000       6.549470       178.2201 
 2553   0.0000       6.551438       178.2737 
 2554   0.0000       6.553582       178.3320 
 2555   0.0000       6.556129       178.4013 
 2556   0.0000       6.560704       178.5258 
 2557   0.0000       6.562282       178.5688 
 2558   0.0000       6.563569       178.6038 
 2559   0.0000       6.566400       178.6808 
 2560   0.0000       6.572303       178.8414 
 2561   0.0000       6.574011       178.8879 
 2562   0.0000       6.576326       178.9509 
 2563   0.0000       6.577175       178.9740 
 2564   0.0000       6.580072       179.0529 
 2565   0.0000       6.584932       179.1851 
 2566   0.0000       6.588137       179.2723 
 2567   0.0000       6.589540       179.3105 
 2568   0.0000       6.589791       179.3173 
 2569   0.0000       6.593139       179.4084 
 2570   0.0000       6.595408       179.4702 
 2571   0.0000       6.596418       179.4976 
 2572   0.0000       6.599686       179.5866 
 2573   0.0000       6.602265       179.6568 
 2574   0.0000       6.604041       179.7051 
 2575   0.0000       6.605683       179.7498 
 2576   0.0000       6.609851       179.8632 
 2577   0.0000       6.613023       179.9495 
 2578   0.0000       6.614544       179.9909 
 2579   0.0000       6.617568       180.0732 
 2580   0.0000       6.619940       180.1377 
 2581   0.0000       6.623111       180.2240 
 2582   0.0000       6.625525       180.2897 
 2583   0.0000       6.629679       180.4027 
 2584   0.0000       6.630042       180.4126 
 2585   0.0000       6.632932       180.4913 
 2586   0.0000       6.635302       180.5558 
 2587   0.0000       6.635893       180.5718 
 2588   0.0000       6.638146       180.6331 
 2589   0.0000       6.640542       180.6983 
 2590   0.0000       6.643258       180.7722 
 2591   0.0000       6.646135       180.8505 
 2592   0.0000       6.648409       180.9124 
 2593   0.0000       6.649857       180.9518 
 2594   0.0000       6.651060       180.9845 
 2595   0.0000       6.653411       181.0485 
 2596   0.0000       6.656210       181.1247 
 2597   0.0000       6.659918       181.2256 
 2598   0.0000       6.662186       181.2873 
 2599   0.0000       6.663510       181.3233 
 2600   0.0000       6.665436       181.3757 
 2601   0.0000       6.670301       181.5081 
 2602   0.0000       6.672921       181.5794 
 2603   0.0000       6.673161       181.5860 
 2604   0.0000       6.677215       181.6963 
 2605   0.0000       6.679771       181.7658 
 2606   0.0000       6.683501       181.8673 
 2607   0.0000       6.683982       181.8804 
 2608   0.0000       6.686156       181.9396 
 2609   0.0000       6.691057       182.0729 
 2610   0.0000       6.692725       182.1183 
 2611   0.0000       6.696688       182.2261 
 2612   0.0000       6.698162       182.2663 
 2613   0.0000       6.701563       182.3588 
 2614   0.0000       6.701945       182.3692 
 2615   0.0000       6.704177       182.4299 
 2616   0.0000       6.709399       182.5720 
 2617   0.0000       6.710273       182.5958 
 2618   0.0000       6.715107       182.7273 
 2619   0.0000       6.718090       182.8085 
 2620   0.0000       6.719266       182.8405 
 2621   0.0000       6.723847       182.9652 
 2622   0.0000       6.727296       183.0590 
 2623   0.0000       6.727803       183.0728 
 2624   0.0000       6.730620       183.1495 
 2625   0.0000       6.732576       183.2027 
 2626   0.0000       6.737935       183.3485 
 2627   0.0000       6.739975       183.4040 
 2628   0.0000       6.742036       183.4601 
 2629   0.0000       6.743381       183.4967 
 2630   0.0000       6.747524       183.6095 
 2631   0.0000       6.750427       183.6884 
 2632   0.0000       6.753385       183.7690 
 2633   0.0000       6.754854       183.8089 
 2634   0.0000       6.755652       183.8306 
 2635   0.0000       6.756665       183.8582 
 2636   0.0000       6.760298       183.9571 
 2637   0.0000       6.763829       184.0531 
 2638   0.0000       6.764669       184.0760 
 2639   0.0000       6.767481       184.1525 
 2640   0.0000       6.773894       184.3270 
 2641   0.0000       6.776912       184.4091 
 2642   0.0000       6.779301       184.4742 
 2643   0.0000       6.781149       184.5245 
 2644   0.0000       6.786799       184.6782 
 2645   0.0000       6.788356       184.7206 
 2646   0.0000       6.789594       184.7542 
 2647   0.0000       6.793452       184.8592 
 2648   0.0000       6.798190       184.9882 
 2649   0.0000       6.807559       185.2431 
 2650   0.0000       6.808567       185.2705 
 2651   0.0000       6.810775       185.3306 
 2652   0.0000       6.815161       185.4500 
 2653   0.0000       6.817331       185.5090 
 2654   0.0000       6.820535       185.5962 
 2655   0.0000       6.821295       185.6169 
 2656   0.0000       6.823667       185.6814 
 2657   0.0000       6.826206       185.7505 
 2658   0.0000       6.830866       185.8773 
 2659   0.0000       6.831918       185.9059 
 2660   0.0000       6.842713       186.1997 
 2661   0.0000       6.843152       186.2116 
 2662   0.0000       6.846250       186.2959 
 2663   0.0000       6.852687       186.4711 
 2664   0.0000       6.862491       186.7379 
 2665   0.0000       6.864591       186.7950 
 2666   0.0000       6.870637       186.9595 
 2667   0.0000       6.874125       187.0544 
 2668   0.0000       6.877311       187.1412 
 2669   0.0000       6.881101       187.2443 
 2670   0.0000       6.882852       187.2919 
 2671   0.0000       6.886742       187.3978 
 2672   0.0000       6.890863       187.5099 
 2673   0.0000       6.893905       187.5927 
 2674   0.0000       6.896271       187.6571 
 2675   0.0000       6.899024       187.7320 
 2676   0.0000       6.901482       187.7989 
 2677   0.0000       6.903033       187.8411 
 2678   0.0000       6.908988       188.0031 
 2679   0.0000       6.912384       188.0955 
 2680   0.0000       6.916678       188.2124 
 2681   0.0000       6.919969       188.3019 
 2682   0.0000       6.923977       188.4110 
 2683   0.0000       6.926870       188.4897 
 2684   0.0000       6.932502       188.6430 
 2685   0.0000       6.935738       188.7310 
 2686   0.0000       6.939356       188.8295 
 2687   0.0000       6.943153       188.9328 
 2688   0.0000       6.944704       188.9750 
 2689   0.0000       6.949123       189.0953 
 2690   0.0000       6.950262       189.1262 
 2691   0.0000       6.952904       189.1981 
 2692   0.0000       6.957961       189.3357 
 2693   0.0000       6.960986       189.4181 
 2694   0.0000       6.968744       189.6292 
 2695   0.0000       6.971278       189.6981 
 2696   0.0000       6.972184       189.7228 
 2697   0.0000       6.977372       189.8639 
 2698   0.0000       6.978916       189.9059 
 2699   0.0000       6.982798       190.0116 
 2700   0.0000       6.985167       190.0760 
 2701   0.0000       6.991794       190.2564 
 2702   0.0000       6.993989       190.3161 
 2703   0.0000       6.996826       190.3933 
 2704   0.0000       6.998009       190.4255 
 2705   0.0000       7.005514       190.6297 
 2706   0.0000       7.007649       190.6878 
 2707   0.0000       7.014885       190.8847 
 2708   0.0000       7.015575       190.9035 
 2709   0.0000       7.020806       191.0459 
 2710   0.0000       7.023569       191.1210 
 2711   0.0000       7.028609       191.2582 
 2712   0.0000       7.031243       191.3298 
 2713   0.0000       7.036333       191.4683 
 2714   0.0000       7.040494       191.5816 
 2715   0.0000       7.044344       191.6863 
 2716   0.0000       7.045920       191.7292 
 2717   0.0000       7.047999       191.7858 
 2718   0.0000       7.053008       191.9221 
 2719   0.0000       7.055089       191.9787 
 2720   0.0000       7.057779       192.0519 
 2721   0.0000       7.065851       192.2716 
 2722   0.0000       7.067041       192.3040 
 2723   0.0000       7.069165       192.3618 
 2724   0.0000       7.071313       192.4202 
 2725   0.0000       7.073527       192.4805 
 2726   0.0000       7.077406       192.5860 
 2727   0.0000       7.079430       192.6411 
 2728   0.0000       7.082971       192.7374 
 2729   0.0000       7.087369       192.8571 
 2730   0.0000       7.091034       192.9568 
 2731   0.0000       7.095754       193.0853 
 2732   0.0000       7.097449       193.1314 
 2733   0.0000       7.102267       193.2625 
 2734   0.0000       7.107985       193.4181 
 2735   0.0000       7.111990       193.5271 
 2736   0.0000       7.113690       193.5733 
 2737   0.0000       7.116245       193.6429 
 2738   0.0000       7.117714       193.6828 
 2739   0.0000       7.122857       193.8228 
 2740   0.0000       7.125504       193.8948 
 2741   0.0000       7.130692       194.0360 
 2742   0.0000       7.133799       194.1205 
 2743   0.0000       7.137230       194.2139 
 2744   0.0000       7.140755       194.3098 
 2745   0.0000       7.146964       194.4788 
 2746   0.0000       7.151460       194.6011 
 2747   0.0000       7.155673       194.7158 
 2748   0.0000       7.158430       194.7908 
 2749   0.0000       7.163049       194.9165 
 2750   0.0000       7.166119       195.0000 
 2751   0.0000       7.170861       195.1291 
 2752   0.0000       7.174127       195.2179 
 2753   0.0000       7.176244       195.2755 
 2754   0.0000       7.181090       195.4074 
 2755   0.0000       7.183523       195.4736 
 2756   0.0000       7.186532       195.5555 
 2757   0.0000       7.187023       195.5688 
 2758   0.0000       7.188988       195.6223 
 2759   0.0000       7.194177       195.7635 
 2760   0.0000       7.197297       195.8484 
 2761   0.0000       7.200950       195.9478 
 2762   0.0000       7.202271       195.9838 
 2763   0.0000       7.205609       196.0746 
 2764   0.0000       7.211363       196.2312 
 2765   0.0000       7.214888       196.3271 
 2766   0.0000       7.217540       196.3992 
 2767   0.0000       7.220556       196.4813 
 2768   0.0000       7.223357       196.5575 
 2769   0.0000       7.231654       196.7833 
 2770   0.0000       7.232788       196.8142 
 2771   0.0000       7.237979       196.9554 
 2772   0.0000       7.240324       197.0192 
 2773   0.0000       7.246618       197.1905 
 2774   0.0000       7.248934       197.2535 
 2775   0.0000       7.256883       197.4698 
 2776   0.0000       7.264210       197.6692 
 2777   0.0000       7.266588       197.7339 
 2778   0.0000       7.270085       197.8291 
 2779   0.0000       7.271210       197.8597 
 2780   0.0000       7.274494       197.9490 
 2781   0.0000       7.279497       198.0852 
 2782   0.0000       7.281728       198.1459 
 2783   0.0000       7.288234       198.3229 
 2784   0.0000       7.289437       198.3557 
 2785   0.0000       7.294181       198.4848 
 2786   0.0000       7.297544       198.5763 
 2787   0.0000       7.303601       198.7411 
 2788   0.0000       7.309266       198.8952 
 2789   0.0000       7.314526       199.0384 
 2790   0.0000       7.321235       199.2209 
 2791   0.0000       7.322670       199.2600 
 2792   0.0000       7.332936       199.5393 
 2793   0.0000       7.334363       199.5782 
 2794   0.0000       7.338278       199.6847 
 2795   0.0000       7.342033       199.7869 
 2796   0.0000       7.344099       199.8431 
 2797   0.0000       7.348145       199.9532 
 2798   0.0000       7.350550       200.0186 
 2799   0.0000       7.359262       200.2557 
 2800   0.0000       7.360236       200.2822 
 2801   0.0000       7.360560       200.2910 
 2802   0.0000       7.369983       200.5474 
 2803   0.0000       7.374215       200.6626 
 2804   0.0000       7.381475       200.8601 
 2805   0.0000       7.389287       201.0727 
 2806   0.0000       7.389885       201.0890 
 2807   0.0000       7.395897       201.2526 
 2808   0.0000       7.402422       201.4301 
 2809   0.0000       7.404448       201.4853 
 2810   0.0000       7.407020       201.5553 
 2811   0.0000       7.410632       201.6536 
 2812   0.0000       7.414331       201.7542 
 2813   0.0000       7.417768       201.8477 
 2814   0.0000       7.424987       202.0442 
 2815   0.0000       7.427717       202.1185 
 2816   0.0000       7.428429       202.1378 
 2817   0.0000       7.433151       202.2663 
 2818   0.0000       7.436780       202.3651 
 2819   0.0000       7.439857       202.4488 
 2820   0.0000       7.443869       202.5580 
 2821   0.0000       7.445843       202.6117 
 2822   0.0000       7.449007       202.6978 
 2823   0.0000       7.452388       202.7898 
 2824   0.0000       7.458649       202.9602 
 2825   0.0000       7.460059       202.9985 
 2826   0.0000       7.462616       203.0681 
 2827   0.0000       7.468623       203.2316 
 2828   0.0000       7.470236       203.2754 
 2829   0.0000       7.472971       203.3499 
 2830   0.0000       7.476151       203.4364 
 2831   0.0000       7.478555       203.5018 
 2832   0.0000       7.482903       203.6201 
 2833   0.0000       7.485485       203.6904 
 2834   0.0000       7.487593       203.7478 
 2835   0.0000       7.493051       203.8963 
 2836   0.0000       7.493505       203.9087 
 2837   0.0000       7.496231       203.9828 
 2838   0.0000       7.498432       204.0427 
 2839   0.0000       7.499656       204.0760 
 2840   0.0000       7.504175       204.1990 
 2841   0.0000       7.507000       204.2759 
 2842   0.0000       7.509819       204.3526 
 2843   0.0000       7.512562       204.4272 
 2844   0.0000       7.516765       204.5416 
 2845   0.0000       7.520830       204.6522 
 2846   0.0000       7.524360       204.7482 
 2847   0.0000       7.527957       204.8461 
 2848   0.0000       7.529955       204.9005 
 2849   0.0000       7.532521       204.9703 
 2850   0.0000       7.533108       204.9863 
 2851   0.0000       7.536647       205.0826 
 2852   0.0000       7.542454       205.2406 
 2853   0.0000       7.546556       205.3522 
 2854   0.0000       7.550379       205.4563 
 2855   0.0000       7.550983       205.4727 
 2856   0.0000       7.556331       205.6182 
 2857   0.0000       7.558751       205.6841 
 2858   0.0000       7.564542       205.8417 
 2859   0.0000       7.567430       205.9202 
 2860   0.0000       7.573964       206.0980 
 2861   0.0000       7.575856       206.1495 
 2862   0.0000       7.576526       206.1677 
 2863   0.0000       7.581250       206.2963 
 2864   0.0000       7.584621       206.3880 
 2865   0.0000       7.587731       206.4727 
 2866   0.0000       7.592846       206.6118 
 2867   0.0000       7.593923       206.6411 
 2868   0.0000       7.602446       206.8731 
 2869   0.0000       7.609640       207.0688 
 2870   0.0000       7.613696       207.1792 
 2871   0.0000       7.615300       207.2229 
 2872   0.0000       7.618047       207.2976 
 2873   0.0000       7.620820       207.3730 
 2874   0.0000       7.623708       207.4516 
 2875   0.0000       7.626099       207.5167 
 2876   0.0000       7.628333       207.5775 
 2877   0.0000       7.634427       207.7433 
 2878   0.0000       7.637886       207.8374 
 2879   0.0000       7.641136       207.9259 
 2880   0.0000       7.645472       208.0439 
 2881   0.0000       7.647379       208.0958 
 2882   0.0000       7.653420       208.2601 
 2883   0.0000       7.654808       208.2979 
 2884   0.0000       7.654982       208.3027 
 2885   0.0000       7.659091       208.4145 
 2886   0.0000       7.661794       208.4880 
 2887   0.0000       7.662629       208.5107 
 2888   0.0000       7.663223       208.5269 
 2889   0.0000       7.667539       208.6443 
 2890   0.0000       7.670846       208.7343 
 2891   0.0000       7.676687       208.8933 
 2892   0.0000       7.680862       209.0069 
 2893   0.0000       7.685245       209.1261 
 2894   0.0000       7.692041       209.3111 
 2895   0.0000       7.695959       209.4177 
 2896   0.0000       7.696470       209.4316 
 2897   0.0000       7.699531       209.5149 
 2898   0.0000       7.706699       209.7099 
 2899   0.0000       7.708378       209.7556 
 2900   0.0000       7.711524       209.8412 
 2901   0.0000       7.714609       209.9252 
 2902   0.0000       7.717970       210.0166 
 2903   0.0000       7.720043       210.0730 
 2904   0.0000       7.722534       210.1408 
 2905   0.0000       7.727154       210.2666 
 2906   0.0000       7.732149       210.4025 
 2907   0.0000       7.736712       210.5266 
 2908   0.0000       7.737737       210.5545 
 2909   0.0000       7.738788       210.5831 
 2910   0.0000       7.743599       210.7141 
 2911   0.0000       7.745881       210.7761 
 2912   0.0000       7.748147       210.8378 
 2913   0.0000       7.755239       211.0308 
 2914   0.0000       7.756180       211.0564 
 2915   0.0000       7.758817       211.1281 
 2916   0.0000       7.768195       211.3833 
 2917   0.0000       7.772671       211.5051 
 2918   0.0000       7.780377       211.7148 
 2919   0.0000       7.782576       211.7747 
 2920   0.0000       7.784066       211.8152 
 2921   0.0000       7.787504       211.9088 
 2922   0.0000       7.790667       211.9948 
 2923   0.0000       7.792692       212.0499 
 2924   0.0000       7.795685       212.1314 
 2925   0.0000       7.797176       212.1720 
 2926   0.0000       7.803476       212.3434 
 2927   0.0000       7.806896       212.4364 
 2928   0.0000       7.809518       212.5078 
 2929   0.0000       7.809829       212.5162 
 2930   0.0000       7.815325       212.6658 
 2931   0.0000       7.816822       212.7065 
 2932   0.0000       7.821282       212.8279 
 2933   0.0000       7.823835       212.8974 
 2934   0.0000       7.825357       212.9388 
 2935   0.0000       7.825713       212.9485 
 2936   0.0000       7.833925       213.1719 
 2937   0.0000       7.833990       213.1737 
 2938   0.0000       7.836776       213.2495 
 2939   0.0000       7.841501       213.3781 
 2940   0.0000       7.843526       213.4332 
 2941   0.0000       7.846128       213.5040 
 2942   0.0000       7.848023       213.5556 
 2943   0.0000       7.852674       213.6821 
 2944   0.0000       7.856788       213.7941 
 2945   0.0000       7.862958       213.9620 
 2946   0.0000       7.864572       214.0059 
 2947   0.0000       7.868836       214.1219 
 2948   0.0000       7.870042       214.1547 
 2949   0.0000       7.872523       214.2223 
 2950   0.0000       7.877222       214.3501 
 2951   0.0000       7.881225       214.4590 
 2952   0.0000       7.882334       214.4892 
 2953   0.0000       7.885271       214.5691 
 2954   0.0000       7.886793       214.6105 
 2955   0.0000       7.891211       214.7308 
 2956   0.0000       7.892064       214.7540 
 2957   0.0000       7.893466       214.7921 
 2958   0.0000       7.896142       214.8650 
 2959   0.0000       7.899610       214.9593 
 2960   0.0000       7.905372       215.1161 
 2961   0.0000       7.907597       215.1767 
 2962   0.0000       7.910005       215.2422 
 2963   0.0000       7.915112       215.3812 
 2964   0.0000       7.919589       215.5030 
 2965   0.0000       7.922001       215.5686 
 2966   0.0000       7.925391       215.6609 
 2967   0.0000       7.926740       215.6976 
 2968   0.0000       7.929329       215.7680 
 2969   0.0000       7.935034       215.9233 
 2970   0.0000       7.936827       215.9720 
 2971   0.0000       7.939062       216.0328 
 2972   0.0000       7.945519       216.2086 
 2973   0.0000       7.948082       216.2783 
 2974   0.0000       7.949749       216.3237 
 2975   0.0000       7.952590       216.4010 
 2976   0.0000       7.955893       216.4909 
 2977   0.0000       7.961772       216.6508 
 2978   0.0000       7.965211       216.7444 
 2979   0.0000       7.966685       216.7845 
 2980   0.0000       7.969893       216.8718 
 2981   0.0000       7.972859       216.9525 
 2982   0.0000       7.976695       217.0569 
 2983   0.0000       7.978854       217.1157 
 2984   0.0000       7.982852       217.2245 
 2985   0.0000       7.985790       217.3044 
 2986   0.0000       7.989511       217.4057 
 2987   0.0000       7.992028       217.4741 
 2988   0.0000       7.994252       217.5347 
 2989   0.0000       7.998294       217.6446 
 2990   0.0000       8.003194       217.7780 
 2991   0.0000       8.006957       217.8804 
 2992   0.0000       8.010218       217.9691 
 2993   0.0000       8.012128       218.0211 
 2994   0.0000       8.015249       218.1060 
 2995   0.0000       8.016938       218.1520 
 2996   0.0000       8.024065       218.3459 
 2997   0.0000       8.028582       218.4688 
 2998   0.0000       8.029625       218.4972 
 2999   0.0000       8.034739       218.6364 
 3000   0.0000       8.035191       218.6487 
 3001   0.0000       8.039339       218.7615 
 3002   0.0000       8.041116       218.8099 
 3003   0.0000       8.042553       218.8490 
 3004   0.0000       8.044834       218.9111 
 3005   0.0000       8.047234       218.9764 
 3006   0.0000       8.051976       219.1054 
 3007   0.0000       8.054526       219.1748 
 3008   0.0000       8.059574       219.3122 
 3009   0.0000       8.060275       219.3312 
 3010   0.0000       8.065843       219.4828 
 3011   0.0000       8.074481       219.7178 
 3012   0.0000       8.079153       219.8449 
 3013   0.0000       8.080372       219.8781 
 3014   0.0000       8.082549       219.9373 
 3015   0.0000       8.085732       220.0240 
 3016   0.0000       8.090472       220.1529 
 3017   0.0000       8.095930       220.3014 
 3018   0.0000       8.096887       220.3275 
 3019   0.0000       8.102759       220.4873 
 3020   0.0000       8.103976       220.5204 
 3021   0.0000       8.107988       220.6296 
 3022   0.0000       8.110933       220.7097 
 3023   0.0000       8.112296       220.7468 
 3024   0.0000       8.114480       220.8062 
 3025   0.0000       8.121257       220.9906 
 3026   0.0000       8.121840       221.0065 
 3027   0.0000       8.127824       221.1693 
 3028   0.0000       8.131705       221.2750 
 3029   0.0000       8.135564       221.3800 
 3030   0.0000       8.138754       221.4667 
 3031   0.0000       8.141342       221.5372 
 3032   0.0000       8.146961       221.6901 
 3033   0.0000       8.149203       221.7511 
 3034   0.0000       8.150717       221.7923 
 3035   0.0000       8.152800       221.8490 
 3036   0.0000       8.158443       222.0025 
 3037   0.0000       8.159387       222.0282 
 3038   0.0000       8.162496       222.1128 
 3039   0.0000       8.166370       222.2182 
 3040   0.0000       8.168152       222.2667 
 3041   0.0000       8.168513       222.2765 
 3042   0.0000       8.172751       222.3919 
 3043   0.0000       8.173601       222.4150 
 3044   0.0000       8.173769       222.4195 
 3045   0.0000       8.175491       222.4664 
 3046   0.0000       8.179896       222.5863 
 3047   0.0000       8.184348       222.7074 
 3048   0.0000       8.186283       222.7601 
 3049   0.0000       8.190287       222.8690 
 3050   0.0000       8.194764       222.9909 
 3051   0.0000       8.197441       223.0637 
 3052   0.0000       8.200787       223.1548 
 3053   0.0000       8.211602       223.4490 
 3054   0.0000       8.213380       223.4974 
 3055   0.0000       8.213734       223.5071 
 3056   0.0000       8.217151       223.6001 
 3057   0.0000       8.222595       223.7482 
 3058   0.0000       8.230353       223.9593 
 3059   0.0000       8.231048       223.9782 
 3060   0.0000       8.234340       224.0678 
 3061   0.0000       8.236554       224.1280 
 3062   0.0000       8.240919       224.2468 
 3063   0.0000       8.244857       224.3540 
 3064   0.0000       8.245741       224.3780 
 3065   0.0000       8.250075       224.4960 
 3066   0.0000       8.252861       224.5718 
 3067   0.0000       8.254444       224.6148 
 3068   0.0000       8.254839       224.6256 
 3069   0.0000       8.259239       224.7453 
 3070   0.0000       8.263060       224.8493 
 3071   0.0000       8.264522       224.8891 
 3072   0.0000       8.265976       224.9286 
 3073   0.0000       8.270211       225.0439 
 3074   0.0000       8.272025       225.0933 
 3075   0.0000       8.274253       225.1539 
 3076   0.0000       8.276384       225.2119 
 3077   0.0000       8.278854       225.2791 
 3078   0.0000       8.280737       225.3303 
 3079   0.0000       8.282814       225.3868 
 3080   0.0000       8.285432       225.4581 
 3081   0.0000       8.285831       225.4689 
 3082   0.0000       8.289091       225.5576 
 3083   0.0000       8.291322       225.6183 
 3084   0.0000       8.293481       225.6771 
 3085   0.0000       8.295006       225.7186 
 3086   0.0000       8.298495       225.8135 
 3087   0.0000       8.300888       225.8786 
 3088   0.0000       8.303036       225.9371 
 3089   0.0000       8.304856       225.9866 
 3090   0.0000       8.307766       226.0658 
 3091   0.0000       8.309683       226.1180 
 3092   0.0000       8.314090       226.2379 
 3093   0.0000       8.316188       226.2950 
 3094   0.0000       8.320717       226.4182 
 3095   0.0000       8.321511       226.4398 
 3096   0.0000       8.324155       226.5118 
 3097   0.0000       8.325284       226.5425 
 3098   0.0000       8.328308       226.6248 
 3099   0.0000       8.331684       226.7166 
 3100   0.0000       8.337808       226.8833 
 3101   0.0000       8.341379       226.9805 
 3102   0.0000       8.343840       227.0474 
 3103   0.0000       8.345398       227.0898 
 3104   0.0000       8.348624       227.1776 
 3105   0.0000       8.349370       227.1979 
 3106   0.0000       8.354440       227.3359 
 3107   0.0000       8.359778       227.4811 
 3108   0.0000       8.365932       227.6486 
 3109   0.0000       8.366831       227.6730 
 3110   0.0000       8.370090       227.7617 
 3111   0.0000       8.375355       227.9050 
 3112   0.0000       8.377786       227.9711 
 3113   0.0000       8.380244       228.0380 
 3114   0.0000       8.382994       228.1129 
 3115   0.0000       8.384946       228.1660 
 3116   0.0000       8.389370       228.2864 
 3117   0.0000       8.390124       228.3069 
 3118   0.0000       8.394641       228.4298 
 3119   0.0000       8.397759       228.5146 
 3120   0.0000       8.398905       228.5458 
 3121   0.0000       8.403082       228.6595 
 3122   0.0000       8.405693       228.7305 
 3123   0.0000       8.407115       228.7692 
 3124   0.0000       8.409350       228.8300 
 3125   0.0000       8.413473       228.9423 
 3126   0.0000       8.416575       229.0267 
 3127   0.0000       8.417846       229.0612 
 3128   0.0000       8.420210       229.1256 
 3129   0.0000       8.421877       229.1709 
 3130   0.0000       8.424396       229.2395 
 3131   0.0000       8.426572       229.2987 
 3132   0.0000       8.431763       229.4399 
 3133   0.0000       8.432207       229.4520 
 3134   0.0000       8.436652       229.5730 
 3135   0.0000       8.438121       229.6129 
 3136   0.0000       8.442545       229.7333 
 3137   0.0000       8.446071       229.8293 
 3138   0.0000       8.449256       229.9159 
 3139   0.0000       8.450807       229.9582 
 3140   0.0000       8.452649       230.0083 
 3141   0.0000       8.454495       230.0585 
 3142   0.0000       8.458619       230.1707 
 3143   0.0000       8.460827       230.2308 
 3144   0.0000       8.465597       230.3606 
 3145   0.0000       8.470640       230.4978 
 3146   0.0000       8.477126       230.6743 
 3147   0.0000       8.481462       230.7923 
 3148   0.0000       8.484952       230.8873 
 3149   0.0000       8.487211       230.9487 
 3150   0.0000       8.489768       231.0183 
 3151   0.0000       8.495832       231.1833 
 3152   0.0000       8.500561       231.3120 
 3153   0.0000       8.501987       231.3508 
 3154   0.0000       8.505228       231.4390 
 3155   0.0000       8.506777       231.4812 
 3156   0.0000       8.510683       231.5875 
 3157   0.0000       8.515177       231.7097 
 3158   0.0000       8.518452       231.7989 
 3159   0.0000       8.521617       231.8850 
 3160   0.0000       8.525241       231.9836 
 3161   0.0000       8.528686       232.0773 
 3162   0.0000       8.530106       232.1160 
 3163   0.0000       8.535232       232.2555 
 3164   0.0000       8.537047       232.3049 
 3165   0.0000       8.540531       232.3997 
 3166   0.0000       8.546884       232.5725 
 3167   0.0000       8.548912       232.6277 
 3168   0.0000       8.550009       232.6576 
 3169   0.0000       8.550981       232.6840 
 3170   0.0000       8.553522       232.7532 
 3171   0.0000       8.557239       232.8543 
 3172   0.0000       8.560166       232.9340 
 3173   0.0000       8.563339       233.0203 
 3174   0.0000       8.567058       233.1215 
 3175   0.0000       8.571201       233.2342 
 3176   0.0000       8.574402       233.3213 
 3177   0.0000       8.577340       233.4013 
 3178   0.0000       8.578975       233.4458 
 3179   0.0000       8.582528       233.5425 
 3180   0.0000       8.586956       233.6629 
 3181   0.0000       8.590534       233.7603 
 3182   0.0000       8.593712       233.8468 
 3183   0.0000       8.594947       233.8804 
 3184   0.0000       8.600116       234.0210 
 3185   0.0000       8.603471       234.1123 
 3186   0.0000       8.606459       234.1936 
 3187   0.0000       8.609603       234.2792 
 3188   0.0000       8.614243       234.4055 
 3189   0.0000       8.616889       234.4775 
 3190   0.0000       8.623264       234.6510 
 3191   0.0000       8.624842       234.6939 
 3192   0.0000       8.628073       234.7818 
 3193   0.0000       8.633960       234.9420 
 3194   0.0000       8.638320       235.0606 
 3195   0.0000       8.640668       235.1245 
 3196   0.0000       8.643133       235.1916 
 3197   0.0000       8.648083       235.3263 
 3198   0.0000       8.651512       235.4196 
 3199   0.0000       8.652922       235.4580 
 3200   0.0000       8.658122       235.5995 
 3201   0.0000       8.661613       235.6945 
 3202   0.0000       8.663301       235.7404 
 3203   0.0000       8.664521       235.7736 
 3204   0.0000       8.669169       235.9001 
 3205   0.0000       8.670645       235.9402 
 3206   0.0000       8.673390       236.0150 
 3207   0.0000       8.675466       236.0714 
 3208   0.0000       8.679101       236.1703 
 3209   0.0000       8.685228       236.3371 
 3210   0.0000       8.689011       236.4400 
 3211   0.0000       8.696817       236.6524 
 3212   0.0000       8.698649       236.7023 
 3213   0.0000       8.705473       236.8880 
 3214   0.0000       8.707891       236.9538 
 3215   0.0000       8.709417       236.9953 
 3216   0.0000       8.712114       237.0687 
 3217   0.0000       8.715298       237.1553 
 3218   0.0000       8.721847       237.3335 
 3219   0.0000       8.725222       237.4254 
 3220   0.0000       8.727529       237.4881 
 3221   0.0000       8.730013       237.5557 
 3222   0.0000       8.731952       237.6085 
 3223   0.0000       8.739968       237.8266 
 3224   0.0000       8.740712       237.8469 
 3225   0.0000       8.746297       237.9988 
 3226   0.0000       8.752440       238.1660 
 3227   0.0000       8.759083       238.3468 
 3228   0.0000       8.764956       238.5066 
 3229   0.0000       8.765920       238.5328 
 3230   0.0000       8.772265       238.7055 
 3231   0.0000       8.776163       238.8115 
 3232   0.0000       8.779513       238.9027 
 3233   0.0000       8.782343       238.9797 
 3234   0.0000       8.785333       239.0611 
 3235   0.0000       8.786231       239.0855 
 3236   0.0000       8.791219       239.2212 
 3237   0.0000       8.800734       239.4802 
 3238   0.0000       8.801684       239.5060 
 3239   0.0000       8.808307       239.6862 
 3240   0.0000       8.814061       239.8428 
 3241   0.0000       8.815610       239.8849 
 3242   0.0000       8.824650       240.1309 
 3243   0.0000       8.828455       240.2345 
 3244   0.0000       8.833352       240.3677 
 3245   0.0000       8.838082       240.4964 
 3246   0.0000       8.840409       240.5597 
 3247   0.0000       8.841091       240.5783 
 3248   0.0000       8.844533       240.6720 
 3249   0.0000       8.851554       240.8630 
 3250   0.0000       8.856556       240.9992 
 3251   0.0000       8.860249       241.0996 
 3252   0.0000       8.864288       241.2095 
 3253   0.0000       8.867925       241.3085 
 3254   0.0000       8.873580       241.4624 
 3255   0.0000       8.879392       241.6205 
 3256   0.0000       8.886530       241.8148 
 3257   0.0000       8.887244       241.8342 
 3258   0.0000       8.891276       241.9439 
 3259   0.0000       8.893884       242.0149 
 3260   0.0000       8.895522       242.0595 
 3261   0.0000       8.899820       242.1764 
 3262   0.0000       8.903864       242.2865 
 3263   0.0000       8.905548       242.3323 
 3264   0.0000       8.909057       242.4278 
 3265   0.0000       8.913041       242.5362 
 3266   0.0000       8.916906       242.6413 
 3267   0.0000       8.919520       242.7125 
 3268   0.0000       8.921441       242.7648 
 3269   0.0000       8.928724       242.9629 
 3270   0.0000       8.932496       243.0656 
 3271   0.0000       8.933584       243.0952 
 3272   0.0000       8.940893       243.2941 
 3273   0.0000       8.944299       243.3868 
 3274   0.0000       8.948848       243.5105 
 3275   0.0000       8.954891       243.6750 
 3276   0.0000       8.957174       243.7371 
 3277   0.0000       8.958701       243.7786 
 3278   0.0000       8.967578       244.0202 
 3279   0.0000       8.970945       244.1118 
 3280   0.0000       8.974872       244.2187 
 3281   0.0000       8.978301       244.3120 
 3282   0.0000       8.979212       244.3368 
 3283   0.0000       8.984359       244.4769 
 3284   0.0000       8.988100       244.5786 
 3285   0.0000       8.992633       244.7020 
 3286   0.0000       8.993806       244.7339 
 3287   0.0000       8.998711       244.8674 
 3288   0.0000       9.000186       244.9075 
 3289   0.0000       9.010413       245.1858 
 3290   0.0000       9.013374       245.2664 
 3291   0.0000       9.018003       245.3923 
 3292   0.0000       9.024379       245.5658 
 3293   0.0000       9.026063       245.6117 
 3294   0.0000       9.028050       245.6657 
 3295   0.0000       9.030935       245.7442 
 3296   0.0000       9.037567       245.9247 
 3297   0.0000       9.039442       245.9757 
 3298   0.0000       9.045091       246.1294 
 3299   0.0000       9.049790       246.2573 
 3300   0.0000       9.052870       246.3411 
 3301   0.0000       9.055783       246.4204 
 3302   0.0000       9.060992       246.5621 
 3303   0.0000       9.066424       246.7099 
 3304   0.0000       9.067661       246.7436 
 3305   0.0000       9.072924       246.8868 
 3306   0.0000       9.075541       246.9580 
 3307   0.0000       9.079845       247.0752 
 3308   0.0000       9.082469       247.1465 
 3309   0.0000       9.088724       247.3168 
 3310   0.0000       9.090338       247.3607 
 3311   0.0000       9.097054       247.5434 
 3312   0.0000       9.098414       247.5804 
 3313   0.0000       9.105048       247.7610 
 3314   0.0000       9.110173       247.9004 
 3315   0.0000       9.116127       248.0624 
 3316   0.0000       9.117998       248.1133 
 3317   0.0000       9.121153       248.1992 
 3318   0.0000       9.125287       248.3117 
 3319   0.0000       9.131046       248.4684 
 3320   0.0000       9.133955       248.5476 
 3321   0.0000       9.139540       248.6995 
 3322   0.0000       9.148462       248.9423 
 3323   0.0000       9.150559       248.9994 
 3324   0.0000       9.154026       249.0937 
 3325   0.0000       9.163519       249.3520 
 3326   0.0000       9.165778       249.4135 
 3327   0.0000       9.173071       249.6120 
 3328   0.0000       9.177796       249.7405 
 3329   0.0000       9.185243       249.9432 
 3330   0.0000       9.187794       250.0126 
 3331   0.0000       9.190393       250.0833 
 3332   0.0000       9.194807       250.2034 
 3333   0.0000       9.199018       250.3180 
 3334   0.0000       9.203084       250.4287 
 3335   0.0000       9.204603       250.4700 
 3336   0.0000       9.220128       250.8924 
 3337   0.0000       9.226955       251.0782 
 3338   0.0000       9.234059       251.2715 
 3339   0.0000       9.237115       251.3547 
 3340   0.0000       9.251324       251.7413 
 3341   0.0000       9.253472       251.7998 
 3342   0.0000       9.261943       252.0303 
 3343   0.0000       9.273724       252.3509 
 3344   0.0000       9.278070       252.4691 
 3345   0.0000       9.284044       252.6317 
 3346   0.0000       9.293246       252.8821 
 3347   0.0000       9.302848       253.1434 
 3348   0.0000       9.307140       253.2602 
 3349   0.0000       9.311279       253.3728 
 3350   0.0000       9.318804       253.5775 
 3351   0.0000       9.329463       253.8676 
 3352   0.0000       9.336784       254.0668 
 3353   0.0000       9.342401       254.2197 
 3354   0.0000       9.343760       254.2566 
 3355   0.0000       9.353580       254.5238 
 3356   0.0000       9.362663       254.7710 
 3357   0.0000       9.364727       254.8272 
 3358   0.0000       9.375004       255.1068 
 3359   0.0000       9.379238       255.2220 
 3360   0.0000       9.385111       255.3819 
 3361   0.0000       9.388890       255.4847 
 3362   0.0000       9.395076       255.6530 
 3363   0.0000       9.398879       255.7565 
 3364   0.0000       9.406272       255.9577 
 3365   0.0000       9.421123       256.3618 
 3366   0.0000       9.423852       256.4360 
 3367   0.0000       9.427628       256.5388 
 3368   0.0000       9.431310       256.6390 
 3369   0.0000       9.436370       256.7767 
 3370   0.0000       9.442161       256.9343 
 3371   0.0000       9.447140       257.0698 
 3372   0.0000       9.451741       257.1950 
 3373   0.0000       9.465843       257.5787 
 3374   0.0000       9.473521       257.7876 
 3375   0.0000       9.479577       257.9524 
 3376   0.0000       9.484017       258.0732 
 3377   0.0000       9.489251       258.2156 
 3378   0.0000       9.497746       258.4468 
 3379   0.0000       9.498522       258.4679 
 3380   0.0000       9.503222       258.5958 
 3381   0.0000       9.508339       258.7351 
 3382   0.0000       9.517672       258.9890 
 3383   0.0000       9.524916       259.1862 
 3384   0.0000       9.538538       259.5568 
 3385   0.0000       9.556368       260.0420 
 3386   0.0000       9.565063       260.2786 
 3387   0.0000       9.566369       260.3141 
 3388   0.0000       9.571167       260.4447 
 3389   0.0000       9.578521       260.6448 
 3390   0.0000       9.585753       260.8416 
 3391   0.0000       9.596948       261.1462 
 3392   0.0000       9.624274       261.8898 
 3393   0.0000       9.639013       262.2909 
 3394   0.0000       9.645634       262.4710 
 3395   0.0000       9.649845       262.5856 
 3396   0.0000       9.656443       262.7652 
 3397   0.0000       9.659832       262.8574 
 3398   0.0000       9.662517       262.9305 
 3399   0.0000       9.683831       263.5104 
 3400   0.0000       9.684569       263.5305 
 3401   0.0000       9.695336       263.8235 
 3402   0.0000       9.700859       263.9738 
 3403   0.0000       9.704712       264.0786 
 3404   0.0000       9.709820       264.2176 
 3405   0.0000       9.721780       264.5431 
 3406   0.0000       9.725462       264.6433 
 3407   0.0000       9.727555       264.7002 
 3408   0.0000       9.739720       265.0312 
 3409   0.0000       9.742154       265.0975 
 3410   0.0000       9.744438       265.1596 
 3411   0.0000       9.753145       265.3966 
 3412   0.0000       9.756872       265.4980 
 3413   0.0000       9.759953       265.5818 
 3414   0.0000       9.761459       265.6228 
 3415   0.0000       9.766324       265.7552 
 3416   0.0000       9.775390       266.0019 
 3417   0.0000       9.780412       266.1385 
 3418   0.0000       9.783672       266.2272 
 3419   0.0000       9.789648       266.3899 
 3420   0.0000       9.794548       266.5232 
 3421   0.0000       9.800018       266.6720 
 3422   0.0000       9.803538       266.7678 
 3423   0.0000       9.808361       266.8991 
 3424   0.0000       9.809095       266.9191 
 3425   0.0000       9.811184       266.9759 
 3426   0.0000       9.814055       267.0540 
 3427   0.0000       9.824628       267.3417 
 3428   0.0000       9.827874       267.4300 
 3429   0.0000       9.830483       267.5011 
 3430   0.0000       9.839187       267.7379 
 3431   0.0000       9.847467       267.9632 
 3432   0.0000       9.850979       268.0588 
 3433   0.0000       9.853774       268.1348 
 3434   0.0000       9.858598       268.2661 
 3435   0.0000       9.859718       268.2966 
 3436   0.0000       9.861893       268.3558 
 3437   0.0000       9.866818       268.4898 
 3438   0.0000       9.870229       268.5826 
 3439   0.0000       9.873463       268.6706 
 3440   0.0000       9.874945       268.7109 
 3441   0.0000       9.884095       268.9599 
 3442   0.0000       9.885139       268.9883 
 3443   0.0000       9.894004       269.2295 
 3444   0.0000       9.896324       269.2927 
 3445   0.0000       9.904918       269.5265 
 3446   0.0000       9.905750       269.5492 
 3447   0.0000       9.908799       269.6321 
 3448   0.0000       9.912068       269.7211 
 3449   0.0000       9.914046       269.7749 
 3450   0.0000       9.916905       269.8527 
 3451   0.0000       9.921880       269.9881 
 3452   0.0000       9.925088       270.0754 
 3453   0.0000       9.930179       270.2139 
 3454   0.0000       9.933561       270.3059 
 3455   0.0000       9.936560       270.3875 
 3456   0.0000       9.943058       270.5644 
 3457   0.0000       9.946013       270.6448 
 3458   0.0000       9.956824       270.9389 
 3459   0.0000       9.962446       271.0919 
 3460   0.0000       9.966390       271.1993 
 3461   0.0000       9.973943       271.4048 
 3462   0.0000       9.976036       271.4617 
 3463   0.0000       9.978588       271.5312 
 3464   0.0000       9.981830       271.6194 
 3465   0.0000       9.982908       271.6487 
 3466   0.0000       9.999310       272.0951 
 3467   0.0000      10.000991       272.1408 
 3468   0.0000      10.007803       272.3262 
 3469   0.0000      10.021300       272.6934 
 3470   0.0000      10.023913       272.7645 
 3471   0.0000      10.032611       273.0012 
 3472   0.0000      10.034672       273.0573 
 3473   0.0000      10.043451       273.2962 
 3474   0.0000      10.048673       273.4383 
 3475   0.0000      10.053098       273.5587 
 3476   0.0000      10.065636       273.8999 
 3477   0.0000      10.068129       273.9677 
 3478   0.0000      10.070295       274.0266 
 3479   0.0000      10.071517       274.0599 
 3480   0.0000      10.080800       274.3125 
 3481   0.0000      10.081733       274.3379 
 3482   0.0000      10.086134       274.4577 
 3483   0.0000      10.089275       274.5431 
 3484   0.0000      10.095182       274.7039 
 3485   0.0000      10.099284       274.8155 
 3486   0.0000      10.100737       274.8550 
 3487   0.0000      10.106795       275.0199 
 3488   0.0000      10.114779       275.2371 
 3489   0.0000      10.128863       275.6204 
 3490   0.0000      10.133224       275.7391 
 3491   0.0000      10.137225       275.8479 
 3492   0.0000      10.143236       276.0115 
 3493   0.0000      10.148477       276.1541 
 3494   0.0000      10.155438       276.3435 
 3495   0.0000      10.162370       276.5321 
 3496   0.0000      10.166378       276.6412 
 3497   0.0000      10.170134       276.7434 
 3498   0.0000      10.176468       276.9158 
 3499   0.0000      10.189490       277.2701 
 3500   0.0000      10.195501       277.4337 
 3501   0.0000      10.198591       277.5178 
 3502   0.0000      10.212941       277.9083 
 3503   0.0000      10.218034       278.0468 
 3504   0.0000      10.222678       278.1732 
 3505   0.0000      10.227234       278.2972 
 3506   0.0000      10.232124       278.4302 
 3507   0.0000      10.240919       278.6696 
 3508   0.0000      10.241863       278.6953 
 3509   0.0000      10.245692       278.7995 
 3510   0.0000      10.251249       278.9507 
 3511   0.0000      10.258047       279.1357 
 3512   0.0000      10.264157       279.3019 
 3513   0.0000      10.272249       279.5221 
 3514   0.0000      10.283178       279.8195 
 3515   0.0000      10.287541       279.9382 
 3516   0.0000      10.297042       280.1968 
 3517   0.0000      10.303524       280.3731 
 3518   0.0000      10.307222       280.4738 
 3519   0.0000      10.314151       280.6623 
 3520   0.0000      10.318938       280.7926 
 3521   0.0000      10.329130       281.0699 
 3522   0.0000      10.337005       281.2842 
 3523   0.0000      10.341115       281.3961 
 3524   0.0000      10.357405       281.8393 
 3525   0.0000      10.362262       281.9715 
 3526   0.0000      10.366271       282.0806 
 3527   0.0000      10.373424       282.2752 
 3528   0.0000      10.376511       282.3592 
 3529   0.0000      10.379425       282.4385 
 3530   0.0000      10.383158       282.5401 
 3531   0.0000      10.385022       282.5908 
 3532   0.0000      10.392213       282.7865 
 3533   0.0000      10.400425       283.0100 
 3534   0.0000      10.412004       283.3250 
 3535   0.0000      10.422721       283.6167 
 3536   0.0000      10.436009       283.9782 
 3537   0.0000      10.442597       284.1575 
 3538   0.0000      10.451835       284.4089 
 3539   0.0000      10.457874       284.5732 
 3540   0.0000      10.467098       284.8242 
 3541   0.0000      10.483482       285.2700 
 3542   0.0000      10.498585       285.6810 
 3543   0.0000      10.507797       285.9317 
 3544   0.0000      10.519385       286.2470 
 3545   0.0000      10.521839       286.3138 
 3546   0.0000      10.532033       286.5912 
 3547   0.0000      10.539303       286.7890 
 3548   0.0000      10.545476       286.9570 
 3549   0.0000      10.553745       287.1820 
 3550   0.0000      10.568547       287.5848 
 3551   0.0000      10.575479       287.7734 
 3552   0.0000      10.579031       287.8701 
 3553   0.0000      10.601606       288.4844 
 3554   0.0000      10.609528       288.6999 
 3555   0.0000      10.647554       289.7347 
 3556   0.0000      10.655032       289.9382 
 3557   0.0000      10.656437       289.9764 
 3558   0.0000      10.666729       290.2564 
 3559   0.0000      10.677015       290.5363 
 3560   0.0000      10.683740       290.7194 
 3561   0.0000      10.685408       290.7647 
 3562   0.0000      10.707342       291.3616 
 3563   0.0000      10.714614       291.5595 
 3564   0.0000      10.719780       291.7000 
 3565   0.0000      10.727309       291.9049 
 3566   0.0000      10.745210       292.3920 
 3567   0.0000      10.749170       292.4998 
 3568   0.0000      10.775468       293.2154 
 3569   0.0000      10.785482       293.4879 
 3570   0.0000      10.819659       294.4179 
 3571   0.0000      10.847223       295.1680 
 3572   0.0000      10.855563       295.3949 
 3573   0.0000      10.876933       295.9764 
 3574   0.0000      10.915913       297.0371 
 3575   0.0000      10.919843       297.1440 
 3576   0.0000      10.943288       297.7820 
 3577   0.0000      10.969138       298.4854 
 3578   0.0000      11.001607       299.3690 
 3579   0.0000      11.009980       299.5968 
 3580   0.0000      11.065872       301.1177 
 3581   0.0000      11.079510       301.4888 
 3582   0.0000      11.109989       302.3182 
 3583   0.0000      11.113125       302.4035 
 3584   0.0000      11.120770       302.6115 
 3585   0.0000      11.140011       303.1351 
 3586   0.0000      11.156245       303.5769 
 3587   0.0000      11.172294       304.0136 
 3588   0.0000      11.219079       305.2867 
 3589   0.0000      11.275275       306.8158 
 3590   0.0000      11.338850       308.5458 
 3591   0.0000      11.411826       310.5316 
 3592   0.0000      11.416949       310.6710 
 3593   0.0000      11.458504       311.8018 
 3594   0.0000      11.470471       312.1274 
 3595   0.0000      11.476521       312.2920 
 3596   0.0000      11.499562       312.9190 
 3597   0.0000      11.538364       313.9748 
 3598   0.0000      11.566065       314.7286 
 3599   0.0000      11.576810       315.0210 
 3600   0.0000      11.599969       315.6512 
 3601   0.0000      11.623353       316.2875 
 3602   0.0000      11.643472       316.8350 
 3603   0.0000      11.666320       317.4567 
 3604   0.0000      11.681842       317.8791 
 3605   0.0000      11.740376       319.4719 
 3606   0.0000      11.770768       320.2989 
 3607   0.0000      11.776867       320.4648 
 3608   0.0000      11.793038       320.9049 
 3609   0.0000      11.797588       321.0287 
 3610   0.0000      11.827182       321.8340 
 3611   0.0000      11.859396       322.7106 
 3612   0.0000      11.868276       322.9522 
 3613   0.0000      11.921540       324.4016 
 3614   0.0000      11.932520       324.7004 
 3615   0.0000      11.947740       325.1145 
 3616   0.0000      11.967105       325.6415 
 3617   0.0000      12.011861       326.8594 
 3618   0.0000      12.025844       327.2399 
 3619   0.0000      12.051690       327.9431 
 3620   0.0000      12.065354       328.3150 
 3621   0.0000      12.102968       329.3385 
 3622   0.0000      12.136972       330.2638 
 3623   0.0000      12.151729       330.6654 
 3624   0.0000      12.173361       331.2540 
 3625   0.0000      12.176171       331.3305 
 3626   0.0000      12.188281       331.6600 
 3627   0.0000      12.217903       332.4660 
 3628   0.0000      12.223688       332.6235 
 3629   0.0000      12.256303       333.5110 
 3630   0.0000      12.270405       333.8947 
 3631   0.0000      12.276318       334.0556 
 3632   0.0000      12.290589       334.4439 
 3633   0.0000      12.307175       334.8953 
 3634   0.0000      12.315682       335.1267 
 3635   0.0000      12.319515       335.2310 
 3636   0.0000      12.329830       335.5117 
 3637   0.0000      12.334886       335.6493 
 3638   0.0000      12.342882       335.8669 
 3639   0.0000      12.347185       335.9840 
 3640   0.0000      12.353230       336.1485 
 3641   0.0000      12.380761       336.8976 
 3642   0.0000      12.398544       337.3815 
 3643   0.0000      12.410815       337.7154 
 3644   0.0000      12.444291       338.6264 
 3645   0.0000      12.455242       338.9244 
 3646   0.0000      12.485252       339.7410 
 3647   0.0000      12.515803       340.5723 
 3648   0.0000      12.559253       341.7547 
 3649   0.0000      12.592800       342.6675 
 3650   0.0000      12.601039       342.8917 
 3651   0.0000      12.630858       343.7031 
 3652   0.0000      12.635617       343.8326 
 3653   0.0000      12.657400       344.4254 
 3654   0.0000      12.675207       344.9099 
 3655   0.0000      12.687670       345.2491 
 3656   0.0000      12.719039       346.1027 
 3657   0.0000      12.726280       346.2997 
 3658   0.0000      12.733832       346.5052 
 3659   0.0000      12.753500       347.0404 
 3660   0.0000      12.764790       347.3476 
 3661   0.0000      12.828417       349.0790 
 3662   0.0000      12.838610       349.3564 
 3663   0.0000      12.923414       351.6640 
 3664   0.0000      12.927528       351.7759 
 3665   0.0000      12.949281       352.3679 
 3666   0.0000      12.980393       353.2144 
 3667   0.0000      13.025509       354.4421 
 3668   0.0000      13.072225       355.7133 
 3669   0.0000      13.129045       357.2595 
 3670   0.0000      13.154302       357.9468 
 3671   0.0000      13.162137       358.1600 
 3672   0.0000      13.174470       358.4955 
 3673   0.0000      13.177530       358.5788 
 3674   0.0000      13.184195       358.7602 
 3675   0.0000      13.184531       358.7693 
 3676   0.0000      13.202572       359.2602 
 3677   0.0000      13.257481       360.7544 
 3678   0.0000      13.258853       360.7917 
 3679   0.0000      13.294728       361.7679 
 3680   0.0000      13.303650       362.0107 
 3681   0.0000      13.412351       364.9686 
 3682   0.0000      13.467960       366.4818 
 3683   0.0000      13.587281       369.7287 
 3684   0.0000      13.648117       371.3841 
 3685   0.0000      14.004778       381.0894 
 3686   0.0000      14.314562       389.5190 
 3687   0.0000      14.397560       391.7775 
 3688   0.0000      14.406400       392.0181 
 3689   0.0000      14.459249       393.4562 
 3690   0.0000      14.523713       395.2103 
 3691   0.0000      14.682627       399.5346 
 3692   0.0000      14.890203       405.1830 
 3693   0.0000      15.043666       409.3590 
 3694   0.0000      15.092562       410.6895 
 3695   0.0000      28.036667       762.9165 
 3696   0.0000      28.080155       764.0999 
 3697   0.0000      28.123123       765.2691 
 3698   0.0000      28.283743       769.6398 
 3699   0.0000      28.422704       773.4211 
 3700   0.0000      28.444046       774.0019 
 3701   0.0000      28.470332       774.7171 
 3702   0.0000      28.514302       775.9136 
 3703   0.0000      28.531662       776.3860 
 3704   0.0000      28.562291       777.2194 
 3705   0.0000      28.570822       777.4516 
 3706   0.0000      28.593274       778.0625 
 3707   0.0000      28.626274       778.9605 
 3708   0.0000      28.651961       779.6595 
 3709   0.0000      28.740461       782.0677 
 3710   0.0000      28.814400       784.0797 
 3711   0.0000      28.896836       786.3229 
 3712   0.0000      28.926658       787.1344 
 3713   0.0000      28.929793       787.2197 
 3714   0.0000      28.936245       787.3953 
 3715   0.0000      28.957086       787.9624 
 3716   0.0000      28.960582       788.0575 
 3717   0.0000      28.970939       788.3393 
 3718   0.0000      29.024485       789.7964 
 3719   0.0000      29.046330       790.3908 
 3720   0.0000      29.049521       790.4776 
 3721   0.0000      29.080905       791.3316 
 3722   0.0000      29.132694       792.7409 
 3723   0.0000      29.175859       793.9155 
 3724   0.0000      29.189124       794.2764 
 3725   0.0000      29.194710       794.4284 
 3726   0.0000      29.224796       795.2471 
 3727   0.0000      29.269010       796.4503 
 3728   0.0000      29.295199       797.1629 
 3729   0.0000      29.307658       797.5019 
 3730   0.0000      29.319802       797.8324 
 3731   0.0000      29.358140       798.8756 
 3732   0.0000      29.381808       799.5197 
 3733   0.0000      37.705209      1026.0109 
 3734   0.0000      37.933324      1032.2182 
 3735   0.0000      37.956577      1032.8510 
 3736   0.0000      38.353135      1043.6419 
 3737   0.0000      38.358772      1043.7953 
 3738   0.0000      48.354975      1315.8058 
 3739   0.0000      48.437773      1318.0588 
 3740   0.0000      48.529336      1320.5504 
 3741   0.0000      48.577937      1321.8729 
 3742   0.0000     147.164605      4004.5525 
 3743   0.0000     147.218629      4006.0226 
 3744   0.0000     147.270603      4007.4368 
 3745   0.0000     147.391806      4010.7349 
 3746   0.0000     147.537486      4014.6991 
 3747   0.0000     147.579005      4015.8289 
 3748   0.0000     147.587789      4016.0679 
 3749   0.0000     147.632261      4017.2781 
 3750   0.0000     147.637776      4017.4281 
 3751   0.0000     147.677304      4018.5037 
 3752   0.0000     147.691473      4018.8893 
 3753   0.0000     147.702442      4019.1878 
 3754   0.0000     147.720469      4019.6783 
 3755   0.0000     147.746647      4020.3906 
 3756   0.0000     147.854510      4023.3258 
 3757   0.0000     147.910832      4024.8584 
 3758   0.0000     147.983829      4026.8447 
 3759   0.0000     148.005068      4027.4227 
 3760   0.0000     148.013710      4027.6578 
 3761   0.0000     148.030257      4028.1081 
 3762   0.0000     148.033589      4028.1987 
 3763   0.0000     148.074724      4029.3181 
 3764   0.0000     148.118499      4030.5093 
 3765   0.0000     148.125451      4030.6984 
 3766   0.0000     148.131423      4030.8609 
 3767   0.0000     148.176589      4032.0900 
 3768   0.0000     148.247230      4034.0122 
 3769   0.0000     148.279473      4034.8896 
 3770   0.0000     148.334788      4036.3948 
 3771   0.0000     148.349946      4036.8073 
 3772   0.0000     148.353912      4036.9152 
 3773   0.0000     148.376865      4037.5398 
 3774   0.0000     148.404394      4038.2889 
 3775   0.0000     148.438766      4039.2242 
 3776   0.0000     148.457549      4039.7353 
 3777   0.0000     148.468681      4040.0382 
 3778   0.0000     148.487700      4040.5557 
 3779   0.0000     148.535720      4041.8624 
 3780   0.0000     197.060151      5362.2793 
 3781   0.0000     197.315848      5369.2372 
 3782   0.0000     197.338799      5369.8617 
 3783   0.0000     197.781764      5381.9154 
 3784   0.0000     197.788161      5382.0895 
 3785   0.0000     253.474636      6897.3955 
 3786   0.0000     253.563508      6899.8138 
 3787   0.0000     253.673577      6902.8090 
 3788   0.0000     253.742740      6904.6910 

                    ********************************
                    * MULLIKEN POPULATION ANALYSIS *
                    ********************************

-----------------------
MULLIKEN ATOMIC CHARGES
-----------------------
   0 C :   -0.095938
   1 C :    0.172639
   2 C :   -0.154335
   3 C :   -0.130212
   4 C :   -0.108204
   5 C :   -0.183417
   6 C :   -0.119895
   7 C :    0.178713
   8 C :    0.034234
   9 C :    0.029849
  10 C :    0.156139
  11 N :   -0.213654
  12 N :   -0.238215
  13 C :   -0.017140
  14 C :   -0.000141
  15 N :   -0.185300
  16 O :   -0.391037
  17 H :    0.203654
  18 H :    0.141188
  19 H :    0.143987
  20 H :    0.062973
  21 H :    0.132847
  22 H :    0.104142
  23 H :    0.097280
  24 H :    0.074885
  25 H :    0.103043
  26 H :    0.070899
  27 H :    0.075964
  28 C :   -0.109869
  29 C :    0.103841
  30 C :   -0.182397
  31 C :   -0.120956
  32 C :   -0.080945
  33 C :   -0.121380
  34 C :    0.131377
  35 O :   -0.322147
  36 C :    0.132002
  37 C :    0.162833
  38 C :    0.036559
  39 C :   -0.095354
  40 C :   -0.158875
  41 C :   -0.097339
  42 N :   -0.334265
  43 C :    0.318829
  44 O :   -0.279212
  45 C :   -0.000102
  46 C :   -0.146149
  47 C :   -0.070262
  48 C :   -0.124641
  49 C :    0.040712
  50 C :   -0.182149
  51 C :    0.317252
  52 N :   -0.351061
  53 C :   -0.055419
  54 C :   -0.302003
  55 C :   -0.286382
  56 C :   -0.283688
  57 O :   -0.464990
  58 H :    0.103759
  59 H :    0.139913
  60 H :    0.117501
  61 H :    0.138361
  62 H :    0.114016
  63 H :    0.155993
  64 H :    0.105232
  65 H :    0.096111
  66 H :    0.076631
  67 H :    0.084763
  68 H :    0.087984
  69 H :    0.104395
  70 H :    0.212345
  71 H :    0.118997
  72 H :    0.115303
  73 H :    0.075825
  74 H :    0.114532
  75 H :    0.098122
  76 H :    0.084748
  77 H :    0.190400
  78 H :    0.093506
  79 H :    0.100826
  80 H :    0.103114
  81 H :    0.113379
  82 H :    0.144353
  83 H :    0.091125
Sum of atomic charges:   -0.0000000

--------------------------------
MULLIKEN REDUCED ORBITAL CHARGES
--------------------------------
  0 C s       :     3.346806  s :     3.346806
      pz      :     0.911594  p :     2.642105
      px      :     0.829341
      py      :     0.901169
      dz2     :     0.023661  d :     0.091575
      dxz     :     0.015308
      dyz     :     0.011346
      dx2y2   :     0.029587
      dxy     :     0.011671
      f0      :     0.001858  f :     0.014277
      f+1     :     0.002854
      f-1     :     0.002321
      f+2     :     0.002459
      f-2     :     0.001311
      f+3     :     0.002115
      f-3     :     0.001359
      g0      :     0.000144  g :     0.001175
      g+1     :     0.000147
      g-1     :     0.000105
      g+2     :     0.000052
      g-2     :     0.000190
      g+3     :     0.000169
      g-3     :     0.000169
      g+4     :     0.000092
      g-4     :     0.000108
  1 C s       :     3.276244  s :     3.276244
      pz      :     0.771384  p :     2.408076
      px      :     0.764184
      py      :     0.872508
      dz2     :     0.029342  d :     0.122841
      dxz     :     0.023269
      dyz     :     0.029870
      dx2y2   :     0.027240
      dxy     :     0.013120
      f0      :     0.002319  f :     0.018720
      f+1     :     0.004282
      f-1     :     0.004429
      f+2     :     0.001759
      f-2     :     0.001873
      f+3     :     0.002372
      f-3     :     0.001686
      g0      :     0.000285  g :     0.001480
      g+1     :     0.000237
      g-1     :     0.000223
      g+2     :     0.000053
      g-2     :     0.000186
      g+3     :     0.000141
      g-3     :     0.000142
      g+4     :     0.000084
      g-4     :     0.000128
  2 C s       :     3.279674  s :     3.279674
      pz      :     0.877880  p :     2.754791
      px      :     0.956750
      py      :     0.920161
      dz2     :     0.026629  d :     0.104569
      dxz     :     0.025087
      dyz     :     0.027196
      dx2y2   :     0.012245
      dxy     :     0.013412
      f0      :     0.001624  f :     0.014140
      f+1     :     0.002990
      f-1     :     0.003712
      f+2     :     0.001927
      f-2     :     0.001309
      f+3     :     0.001027
      f-3     :     0.001551
      g0      :     0.000229  g :     0.001162
      g+1     :     0.000206
      g-1     :     0.000222
      g+2     :     0.000065
      g-2     :     0.000137
      g+3     :     0.000094
      g-3     :     0.000127
      g+4     :     0.000034
      g-4     :     0.000048
  3 C s       :     3.256249  s :     3.256249
      pz      :     0.930980  p :     2.741109
      px      :     0.901481
      py      :     0.908647
      dz2     :     0.038421  d :     0.117860
      dxz     :     0.020213
      dyz     :     0.012913
      dx2y2   :     0.031579
      dxy     :     0.014734
      f0      :     0.001615  f :     0.013819
      f+1     :     0.002841
      f-1     :     0.002340
      f+2     :     0.002497
      f-2     :     0.001163
      f+3     :     0.002018
      f-3     :     0.001345
      g0      :     0.000151  g :     0.001175
      g+1     :     0.000137
      g-1     :     0.000100
      g+2     :     0.000051
      g-2     :     0.000198
      g+3     :     0.000168
      g-3     :     0.000175
      g+4     :     0.000087
      g-4     :     0.000107
  4 C s       :     3.258857  s :     3.258857
      pz      :     0.882352  p :     2.722313
      px      :     0.902506
      py      :     0.937455
      dz2     :     0.017530  d :     0.112428
      dxz     :     0.035374
      dyz     :     0.032872
      dx2y2   :     0.015633
      dxy     :     0.011020
      f0      :     0.001477  f :     0.013442
      f+1     :     0.003228
      f-1     :     0.003317
      f+2     :     0.000884
      f-2     :     0.001535
      f+3     :     0.002036
      f-3     :     0.000964
      g0      :     0.000256  g :     0.001164
      g+1     :     0.000210
      g-1     :     0.000176
      g+2     :     0.000039
      g-2     :     0.000151
      g+3     :     0.000088
      g-3     :     0.000083
      g+4     :     0.000071
      g-4     :     0.000090
  5 C s       :     3.283844  s :     3.283844
      pz      :     0.887923  p :     2.770937
      px      :     0.905472
      py      :     0.977542
      dz2     :     0.026641  d :     0.113454
      dxz     :     0.031267
      dyz     :     0.029424
      dx2y2   :     0.013465
      dxy     :     0.012656
      f0      :     0.001729  f :     0.013978
      f+1     :     0.003007
      f-1     :     0.003660
      f+2     :     0.001838
      f-2     :     0.001188
      f+3     :     0.001099
      f-3     :     0.001457
      g0      :     0.000238  g :     0.001204
      g+1     :     0.000226
      g-1     :     0.000233
      g+2     :     0.000069
      g-2     :     0.000140
      g+3     :     0.000095
      g-3     :     0.000122
      g+4     :     0.000034
      g-4     :     0.000046
  6 C s       :     3.266581  s :     3.266581
      pz      :     0.918461  p :     2.751814
      px      :     0.968661
      py      :     0.864692
      dz2     :     0.021068  d :     0.089769
      dxz     :     0.004248
      dyz     :     0.025912
      dx2y2   :     0.026398
      dxy     :     0.012144
      f0      :     0.001419  f :     0.010865
      f+1     :     0.001187
      f-1     :     0.001803
      f+2     :     0.001856
      f-2     :     0.000582
      f+3     :     0.001893
      f-3     :     0.002125
      g0      :     0.000103  g :     0.000867
      g+1     :     0.000034
      g-1     :     0.000097
      g+2     :     0.000083
      g-2     :     0.000098
      g+3     :     0.000095
      g-3     :     0.000087
      g+4     :     0.000140
      g-4     :     0.000130
  7 C s       :     3.189134  s :     3.189134
      pz      :     0.938471  p :     2.473687
      px      :     0.692086
      py      :     0.843130
      dz2     :     0.033885  d :     0.134952
      dxz     :     0.021922
      dyz     :     0.018346
      dx2y2   :     0.024493
      dxy     :     0.036307
      f0      :     0.002225  f :     0.021902
      f+1     :     0.002813
      f-1     :     0.003277
      f+2     :     0.003722
      f-2     :     0.001504
      f+3     :     0.003911
      f-3     :     0.004449
      g0      :     0.000153  g :     0.001612
      g+1     :     0.000146
      g-1     :     0.000134
      g+2     :     0.000143
      g-2     :     0.000136
      g+3     :     0.000173
      g-3     :     0.000190
      g+4     :     0.000269
      g-4     :     0.000269
  8 C s       :     3.238373  s :     3.238373
      pz      :     0.866107  p :     2.554120
      px      :     0.794545
      py      :     0.893469
      dz2     :     0.030539  d :     0.146072
      dxz     :     0.029941
      dyz     :     0.015711
      dx2y2   :     0.041981
      dxy     :     0.027900
      f0      :     0.002620  f :     0.025037
      f+1     :     0.002699
      f-1     :     0.002490
      f+2     :     0.006091
      f-2     :     0.001482
      f+3     :     0.002974
      f-3     :     0.006681
      g0      :     0.000135  g :     0.002164
      g+1     :     0.000287
      g-1     :     0.000085
      g+2     :     0.000146
      g-2     :     0.000223
      g+3     :     0.000348
      g-3     :     0.000177
      g+4     :     0.000302
      g-4     :     0.000463
  9 C s       :     3.250810  s :     3.250810
      pz      :     0.897460  p :     2.569859
      px      :     0.814714
      py      :     0.857686
      dz2     :     0.030643  d :     0.123828
      dxz     :     0.020907
      dyz     :     0.019348
      dx2y2   :     0.035775
      dxy     :     0.017155
      f0      :     0.001955  f :     0.023468
      f+1     :     0.002739
      f-1     :     0.004099
      f+2     :     0.004625
      f-2     :     0.002748
      f+3     :     0.003314
      f-3     :     0.003988
      g0      :     0.000127  g :     0.002186
      g+1     :     0.000161
      g-1     :     0.000205
      g+2     :     0.000181
      g-2     :     0.000314
      g+3     :     0.000350
      g-3     :     0.000374
      g+4     :     0.000239
      g-4     :     0.000236
 10 C s       :     3.093363  s :     3.093363
      pz      :     0.832656  p :     2.479436
      px      :     0.810989
      py      :     0.835790
      dz2     :     0.050007  d :     0.238852
      dxz     :     0.048006
      dyz     :     0.023515
      dx2y2   :     0.068132
      dxy     :     0.049192
      f0      :     0.002459  f :     0.028328
      f+1     :     0.003993
      f-1     :     0.003886
      f+2     :     0.003466
      f-2     :     0.004947
      f+3     :     0.006491
      f-3     :     0.003088
      g0      :     0.000352  g :     0.003882
      g+1     :     0.000199
      g-1     :     0.000360
      g+2     :     0.000390
      g-2     :     0.000416
      g+3     :     0.000535
      g-3     :     0.000510
      g+4     :     0.000677
      g-4     :     0.000445
 11 N s       :     3.482695  s :     3.482695
      pz      :     1.315474  p :     3.660312
      px      :     1.100463
      py      :     1.244375
      dz2     :     0.011162  d :     0.062041
      dxz     :     0.015332
      dyz     :     0.006797
      dx2y2   :     0.013824
      dxy     :     0.014926
      f0      :     0.000861  f :     0.008116
      f+1     :     0.000845
      f-1     :     0.001329
      f+2     :     0.001220
      f-2     :     0.001277
      f+3     :     0.001418
      f-3     :     0.001166
      g0      :     0.000030  g :     0.000490
      g+1     :     0.000031
      g-1     :     0.000056
      g+2     :     0.000076
      g-2     :     0.000026
      g+3     :     0.000057
      g-3     :     0.000090
      g+4     :     0.000056
      g-4     :     0.000068
 12 N s       :     3.559245  s :     3.559245
      pz      :     1.155177  p :     3.594722
      px      :     1.232991
      py      :     1.206554
      dz2     :     0.014218  d :     0.075809
      dxz     :     0.016153
      dyz     :     0.009239
      dx2y2   :     0.018313
      dxy     :     0.017886
      f0      :     0.000999  f :     0.007853
      f+1     :     0.000705
      f-1     :     0.001032
      f+2     :     0.001610
      f-2     :     0.000751
      f+3     :     0.000927
      f-3     :     0.001828
      g0      :     0.000037  g :     0.000586
      g+1     :     0.000061
      g-1     :     0.000050
      g+2     :     0.000074
      g-2     :     0.000048
      g+3     :     0.000091
      g-3     :     0.000045
      g+4     :     0.000082
      g-4     :     0.000099
 13 C s       :     3.215385  s :     3.215385
      pz      :     0.852211  p :     2.660860
      px      :     0.956386
      py      :     0.852263
      dz2     :     0.028125  d :     0.123121
      dxz     :     0.018305
      dyz     :     0.016738
      dx2y2   :     0.037853
      dxy     :     0.022100
      f0      :     0.001336  f :     0.015988
      f+1     :     0.002374
      f-1     :     0.002921
      f+2     :     0.002767
      f-2     :     0.001983
      f+3     :     0.002467
      f-3     :     0.002139
      g0      :     0.000087  g :     0.001786
      g+1     :     0.000108
      g-1     :     0.000191
      g+2     :     0.000159
      g-2     :     0.000291
      g+3     :     0.000290
      g-3     :     0.000329
      g+4     :     0.000189
      g-4     :     0.000141
 14 C s       :     3.218082  s :     3.218082
      pz      :     0.933003  p :     2.649609
      px      :     0.786176
      py      :     0.930430
      dz2     :     0.013688  d :     0.115588
      dxz     :     0.033084
      dyz     :     0.010654
      dx2y2   :     0.024932
      dxy     :     0.033230
      f0      :     0.001438  f :     0.015107
      f+1     :     0.001688
      f-1     :     0.001665
      f+2     :     0.003537
      f-2     :     0.001179
      f+3     :     0.001878
      f-3     :     0.003722
      g0      :     0.000111  g :     0.001756
      g+1     :     0.000242
      g-1     :     0.000040
      g+2     :     0.000140
      g-2     :     0.000159
      g+3     :     0.000279
      g-3     :     0.000117
      g+4     :     0.000260
      g-4     :     0.000408
 15 N s       :     3.563038  s :     3.563038
      pz      :     1.174014  p :     3.539657
      px      :     1.159210
      py      :     1.206432
      dz2     :     0.014716  d :     0.074381
      dxz     :     0.016380
      dyz     :     0.009210
      dx2y2   :     0.017057
      dxy     :     0.017018
      f0      :     0.000918  f :     0.007638
      f+1     :     0.000704
      f-1     :     0.000924
      f+2     :     0.001514
      f-2     :     0.000823
      f+3     :     0.001022
      f-3     :     0.001732
      g0      :     0.000039  g :     0.000586
      g+1     :     0.000061
      g-1     :     0.000050
      g+2     :     0.000074
      g-2     :     0.000049
      g+3     :     0.000092
      g-3     :     0.000041
      g+4     :     0.000084
      g-4     :     0.000096
 16 O s       :     3.783415  s :     3.783415
      pz      :     1.552621  p :     4.569091
      px      :     1.456666
      py      :     1.559804
      dz2     :     0.004941  d :     0.034794
      dxz     :     0.008910
      dyz     :     0.003333
      dx2y2   :     0.008699
      dxy     :     0.008911
      f0      :     0.000260  f :     0.003535
      f+1     :     0.000619
      f-1     :     0.000148
      f+2     :     0.000444
      f-2     :     0.000531
      f+3     :     0.000864
      f-3     :     0.000668
      g0      :     0.000019  g :     0.000202
      g+1     :     0.000022
      g-1     :     0.000007
      g+2     :     0.000011
      g-2     :     0.000021
      g+3     :     0.000020
      g-3     :     0.000036
      g+4     :     0.000036
      g-4     :     0.000031
 17 H s       :     0.704462  s :     0.704462
      pz      :     0.023004  p :     0.082439
      px      :     0.035940
      py      :     0.023495
      dz2     :     0.001640  d :     0.008677
      dxz     :     0.002025
      dyz     :     0.000805
      dx2y2   :     0.002369
      dxy     :     0.001839
      f0      :     0.000038  f :     0.000767
      f+1     :     0.000185
      f-1     :     0.000053
      f+2     :     0.000112
      f-2     :     0.000095
      f+3     :     0.000189
      f-3     :     0.000097
 18 H s       :     0.830616  s :     0.830616
      pz      :     0.010215  p :     0.024978
      px      :     0.004960
      py      :     0.009803
      dz2     :     0.000156  d :     0.003013
      dxz     :     0.001230
      dyz     :     0.000157
      dx2y2   :     0.000208
      dxy     :     0.001261
      f0      :     0.000023  f :     0.000206
      f+1     :     0.000022
      f-1     :     0.000006
      f+2     :     0.000047
      f-2     :     0.000013
      f+3     :     0.000029
      f-3     :     0.000065
 19 H s       :     0.829525  s :     0.829525
      pz      :     0.009577  p :     0.023383
      px      :     0.006486
      py      :     0.007319
      dz2     :     0.000968  d :     0.002901
      dxz     :     0.000470
      dyz     :     0.000230
      dx2y2   :     0.000746
      dxy     :     0.000487
      f0      :     0.000020  f :     0.000205
      f+1     :     0.000020
      f-1     :     0.000050
      f+2     :     0.000038
      f-2     :     0.000027
      f+3     :     0.000022
      f-3     :     0.000028
 20 H s       :     0.902849  s :     0.902849
      pz      :     0.004266  p :     0.031207
      px      :     0.015244
      py      :     0.011696
      dz2     :    -0.000067  d :     0.002758
      dxz     :     0.001339
      dyz     :     0.001228
      dx2y2   :     0.000138
      dxy     :     0.000120
      f0      :     0.000041  f :     0.000213
      f+1     :     0.000077
      f-1     :     0.000067
      f+2     :     0.000014
      f-2     :     0.000014
      f+3     :     0.000001
      f-3     :     0.000000
 21 H s       :     0.839510  s :     0.839510
      pz      :     0.008475  p :     0.024602
      px      :     0.006496
      py      :     0.009632
      dz2     :     0.000570  d :     0.002840
      dxz     :     0.000592
      dyz     :     0.000400
      dx2y2   :     0.001000
      dxy     :     0.000277
      f0      :     0.000013  f :     0.000201
      f+1     :     0.000037
      f-1     :     0.000021
      f+2     :     0.000024
      f-2     :     0.000029
      f+3     :     0.000055
      f-3     :     0.000023
 22 H s       :     0.864996  s :     0.864996
      pz      :     0.006653  p :     0.027447
      px      :     0.010306
      py      :     0.010488
      dz2     :     0.001080  d :     0.003194
      dxz     :     0.000389
      dyz     :     0.000353
      dx2y2   :     0.000960
      dxy     :     0.000413
      f0      :     0.000024  f :     0.000221
      f+1     :     0.000033
      f-1     :     0.000036
      f+2     :     0.000051
      f-2     :     0.000021
      f+3     :     0.000027
      f-3     :     0.000029
 23 H s       :     0.870577  s :     0.870577
      pz      :     0.003380  p :     0.028603
      px      :     0.012301
      py      :     0.012922
      dz2     :     0.000302  d :     0.003315
      dxz     :     0.001313
      dyz     :     0.001442
      dx2y2   :     0.000126
      dxy     :     0.000131
      f0      :     0.000051  f :     0.000224
      f+1     :     0.000067
      f-1     :     0.000079
      f+2     :     0.000012
      f-2     :     0.000015
      f+3     :     0.000001
      f-3     :     0.000000
 24 H s       :     0.891981  s :     0.891981
      pz      :     0.010399  p :     0.029449
      px      :     0.008171
      py      :     0.010878
      dz2     :     0.000639  d :     0.003446
      dxz     :     0.000823
      dyz     :     0.000472
      dx2y2   :     0.001174
      dxy     :     0.000339
      f0      :     0.000015  f :     0.000239
      f+1     :     0.000043
      f-1     :     0.000023
      f+2     :     0.000031
      f-2     :     0.000036
      f+3     :     0.000063
      f-3     :     0.000028
 25 H s       :     0.869030  s :     0.869030
      pz      :     0.012302  p :     0.023939
      px      :     0.001410
      py      :     0.010227
      dz2     :     0.000247  d :     0.003722
      dxz     :     0.001464
      dyz     :     0.000075
      dx2y2   :     0.000334
      dxy     :     0.001602
      f0      :     0.000029  f :     0.000266
      f+1     :     0.000038
      f-1     :     0.000005
      f+2     :     0.000065
      f-2     :     0.000003
      f+3     :     0.000043
      f-3     :     0.000083
 26 H s       :     0.887243  s :     0.887243
      pz      :     0.010800  p :     0.037086
      px      :     0.014629
      py      :     0.011657
      dz2     :     0.000927  d :     0.004467
      dxz     :     0.001583
      dyz     :     0.001545
      dx2y2   :     0.000289
      dxy     :     0.000123
      f0      :     0.000096  f :     0.000306
      f+1     :     0.000084
      f-1     :     0.000080
      f+2     :     0.000033
      f-2     :     0.000010
      f+3     :     0.000001
      f-3     :     0.000001
 27 H s       :     0.886269  s :     0.886269
      pz      :     0.006656  p :     0.032918
      px      :     0.012631
      py      :     0.013632
      dz2     :     0.000458  d :     0.004596
      dxz     :     0.001651
      dyz     :     0.002005
      dx2y2   :     0.000336
      dxy     :     0.000145
      f0      :     0.000057  f :     0.000254
      f+1     :     0.000066
      f-1     :     0.000084
      f+2     :     0.000032
      f-2     :     0.000010
      f+3     :     0.000002
      f-3     :     0.000001
 28 C s       :     3.296780  s :     3.296780
      pz      :     0.896857  p :     2.700189
      px      :     0.870338
      py      :     0.932993
      dz2     :     0.003858  d :     0.098029
      dxz     :     0.024239
      dyz     :     0.012394
      dx2y2   :     0.021915
      dxy     :     0.035623
      f0      :     0.001968  f :     0.013691
      f+1     :     0.000932
      f-1     :     0.000812
      f+2     :     0.001757
      f-2     :     0.001280
      f+3     :     0.001228
      f-3     :     0.005714
      g0      :     0.000051  g :     0.001181
      g+1     :     0.000092
      g-1     :     0.000067
      g+2     :     0.000088
      g-2     :     0.000062
      g+3     :     0.000195
      g-3     :     0.000017
      g+4     :     0.000279
      g-4     :     0.000331
 29 C s       :     3.261428  s :     3.261428
      pz      :     0.973679  p :     2.519527
      px      :     0.739127
      py      :     0.806722
      dz2     :     0.003487  d :     0.094909
      dxz     :     0.014254
      dyz     :     0.028851
      dx2y2   :     0.030492
      dxy     :     0.017826
      f0      :     0.002758  f :     0.018835
      f+1     :     0.001419
      f-1     :     0.000693
      f+2     :     0.000937
      f-2     :     0.002776
      f+3     :     0.001796
      f-3     :     0.008456
      g0      :     0.000059  g :     0.001460
      g+1     :     0.000071
      g-1     :     0.000113
      g+2     :     0.000099
      g-2     :     0.000095
      g+3     :     0.000271
      g-3     :     0.000018
      g+4     :     0.000406
      g-4     :     0.000329
 30 C s       :     3.357582  s :     3.357582
      pz      :     0.915469  p :     2.713890
      px      :     0.840280
      py      :     0.958141
      dz2     :     0.006160  d :     0.095634
      dxz     :     0.024296
      dyz     :     0.012590
      dx2y2   :     0.020465
      dxy     :     0.032123
      f0      :     0.001954  f :     0.014120
      f+1     :     0.000906
      f-1     :     0.000877
      f+2     :     0.001794
      f-2     :     0.001287
      f+3     :     0.001617
      f-3     :     0.005686
      g0      :     0.000061  g :     0.001170
      g+1     :     0.000090
      g-1     :     0.000063
      g+2     :     0.000083
      g-2     :     0.000061
      g+3     :     0.000192
      g-3     :     0.000022
      g+4     :     0.000285
      g-4     :     0.000313
 31 C s       :     3.295423  s :     3.295423
      pz      :     0.938911  p :     2.698021
      px      :     0.883728
      py      :     0.875381
      dz2     :     0.003839  d :     0.112455
      dxz     :     0.019720
      dyz     :     0.012758
      dx2y2   :     0.027807
      dxy     :     0.048331
      f0      :     0.001964  f :     0.013881
      f+1     :     0.000978
      f-1     :     0.000685
      f+2     :     0.001722
      f-2     :     0.001234
      f+3     :     0.001316
      f-3     :     0.005981
      g0      :     0.000048  g :     0.001176
      g+1     :     0.000087
      g-1     :     0.000077
      g+2     :     0.000083
      g-2     :     0.000058
      g+3     :     0.000191
      g-3     :     0.000016
      g+4     :     0.000294
      g-4     :     0.000322
 32 C s       :     3.251011  s :     3.251011
      pz      :     0.927414  p :     2.701358
      px      :     0.910026
      py      :     0.863918
      dz2     :     0.003433  d :     0.113895
      dxz     :     0.008195
      dyz     :     0.025429
      dx2y2   :     0.052075
      dxy     :     0.024764
      f0      :     0.002020  f :     0.013501
      f+1     :     0.000825
      f-1     :     0.000747
      f+2     :     0.000619
      f-2     :     0.002145
      f+3     :     0.001169
      f-3     :     0.005976
      g0      :     0.000048  g :     0.001181
      g+1     :     0.000057
      g-1     :     0.000110
      g+2     :     0.000054
      g-2     :     0.000088
      g+3     :     0.000189
      g-3     :     0.000009
      g+4     :     0.000356
      g-4     :     0.000271
 33 C s       :     3.257180  s :     3.257180
      pz      :     0.943753  p :     2.737048
      px      :     0.886721
      py      :     0.906574
      dz2     :     0.004343  d :     0.112538
      dxz     :     0.017783
      dyz     :     0.013701
      dx2y2   :     0.029972
      dxy     :     0.046739
      f0      :     0.001840  f :     0.013431
      f+1     :     0.000981
      f-1     :     0.000861
      f+2     :     0.001594
      f-2     :     0.001081
      f+3     :     0.001256
      f-3     :     0.005818
      g0      :     0.000053  g :     0.001182
      g+1     :     0.000083
      g-1     :     0.000069
      g+2     :     0.000090
      g-2     :     0.000065
      g+3     :     0.000182
      g-3     :     0.000023
      g+4     :     0.000287
      g-4     :     0.000330
 34 C s       :     3.201890  s :     3.201890
      pz      :     0.762825  p :     2.437796
      px      :     0.883945
      py      :     0.791026
      dz2     :     0.022156  d :     0.200946
      dxz     :     0.039058
      dyz     :     0.033308
      dx2y2   :     0.052650
      dxy     :     0.053774
      f0      :     0.001139  f :     0.025063
      f+1     :     0.002118
      f-1     :     0.003914
      f+2     :     0.004076
      f-2     :     0.002902
      f+3     :     0.002907
      f-3     :     0.008007
      g0      :     0.000209  g :     0.002929
      g+1     :     0.000147
      g-1     :     0.000203
      g+2     :     0.000223
      g-2     :     0.000348
      g+3     :     0.000403
      g-3     :     0.000481
      g+4     :     0.000515
      g-4     :     0.000401
 35 O s       :     3.798319  s :     3.798319
      pz      :     1.330108  p :     4.482275
      px      :     1.730683
      py      :     1.421484
      dz2     :     0.007932  d :     0.037651
      dxz     :     0.004477
      dyz     :     0.008599
      dx2y2   :     0.008173
      dxy     :     0.008470
      f0      :     0.000169  f :     0.003692
      f+1     :     0.000251
      f-1     :     0.000789
      f+2     :     0.000520
      f-2     :     0.000610
      f+3     :     0.000649
      f-3     :     0.000703
      g0      :     0.000020  g :     0.000211
      g+1     :     0.000007
      g-1     :     0.000024
      g+2     :     0.000015
      g-2     :     0.000029
      g+3     :     0.000041
      g-3     :     0.000027
      g+4     :     0.000021
      g-4     :     0.000026
 36 C s       :     3.296064  s :     3.296064
      pz      :     0.811685  p :     2.446351
      px      :     0.901021
      py      :     0.733645
      dz2     :     0.035548  d :     0.105717
      dxz     :     0.013472
      dyz     :     0.018102
      dx2y2   :     0.016104
      dxy     :     0.022491
      f0      :     0.001933  f :     0.018460
      f+1     :     0.003378
      f-1     :     0.001880
      f+2     :     0.002647
      f-2     :     0.003731
      f+3     :     0.002116
      f-3     :     0.002774
      g0      :     0.000173  g :     0.001405
      g+1     :     0.000109
      g-1     :     0.000182
      g+2     :     0.000183
      g-2     :     0.000181
      g+3     :     0.000195
      g-3     :     0.000142
      g+4     :     0.000135
      g-4     :     0.000107
 37 C s       :     3.200927  s :     3.200927
      pz      :     0.717633  p :     2.441948
      px      :     0.849564
      py      :     0.874751
      dz2     :     0.040977  d :     0.158964
      dxz     :     0.025042
      dyz     :     0.029371
      dx2y2   :     0.036166
      dxy     :     0.027408
      f0      :     0.004988  f :     0.032474
      f+1     :     0.006198
      f-1     :     0.004017
      f+2     :     0.005253
      f-2     :     0.004817
      f+3     :     0.002953
      f-3     :     0.004248
      g0      :     0.000340  g :     0.002855
      g+1     :     0.000416
      g-1     :     0.000301
      g+2     :     0.000387
      g-2     :     0.000427
      g+3     :     0.000310
      g-3     :     0.000309
      g+4     :     0.000164
      g-4     :     0.000201
 38 C s       :     3.183210  s :     3.183210
      pz      :     0.828744  p :     2.612779
      px      :     0.891556
      py      :     0.892478
      dz2     :     0.032997  d :     0.139518
      dxz     :     0.036579
      dyz     :     0.022438
      dx2y2   :     0.032449
      dxy     :     0.015055
      f0      :     0.004666  f :     0.025748
      f+1     :     0.004745
      f-1     :     0.002234
      f+2     :     0.003351
      f-2     :     0.005740
      f+3     :     0.001330
      f-3     :     0.003684
      g0      :     0.000226  g :     0.002185
      g+1     :     0.000328
      g-1     :     0.000188
      g+2     :     0.000314
      g-2     :     0.000312
      g+3     :     0.000240
      g-3     :     0.000281
      g+4     :     0.000125
      g-4     :     0.000171
 39 C s       :     3.300095  s :     3.300095
      pz      :     0.896994  p :     2.675333
      px      :     0.851031
      py      :     0.927308
      dz2     :     0.029957  d :     0.105883
      dxz     :     0.021257
      dyz     :     0.014825
      dx2y2   :     0.013160
      dxy     :     0.026684
      f0      :     0.001782  f :     0.012926
      f+1     :     0.003160
      f-1     :     0.000999
      f+2     :     0.001659
      f-2     :     0.002250
      f+3     :     0.001601
      f-3     :     0.001475
      g0      :     0.000114  g :     0.001117
      g+1     :     0.000121
      g-1     :     0.000146
      g+2     :     0.000140
      g-2     :     0.000159
      g+3     :     0.000172
      g-3     :     0.000133
      g+4     :     0.000082
      g-4     :     0.000049
 40 C s       :     3.276521  s :     3.276521
      pz      :     0.932723  p :     2.742842
      px      :     0.888262
      py      :     0.921857
      dz2     :     0.024158  d :     0.124077
      dxz     :     0.019108
      dyz     :     0.026405
      dx2y2   :     0.031140
      dxy     :     0.023267
      f0      :     0.000916  f :     0.014261
      f+1     :     0.003127
      f-1     :     0.001836
      f+2     :     0.001893
      f-2     :     0.002479
      f+3     :     0.001350
      f-3     :     0.002659
      g0      :     0.000096  g :     0.001174
      g+1     :     0.000130
      g-1     :     0.000087
      g+2     :     0.000097
      g-2     :     0.000158
      g+3     :     0.000170
      g-3     :     0.000151
      g+4     :     0.000131
      g-4     :     0.000154
 41 C s       :     3.292067  s :     3.292067
      pz      :     0.905464  p :     2.687752
      px      :     0.875594
      py      :     0.906693
      dz2     :     0.025983  d :     0.101897
      dxz     :     0.017341
      dyz     :     0.014070
      dx2y2   :     0.029895
      dxy     :     0.014607
      f0      :     0.002812  f :     0.014428
      f+1     :     0.001956
      f-1     :     0.001302
      f+2     :     0.001880
      f-2     :     0.002836
      f+3     :     0.001339
      f-3     :     0.002301
      g0      :     0.000162  g :     0.001197
      g+1     :     0.000071
      g-1     :     0.000186
      g+2     :     0.000109
      g-2     :     0.000184
      g+3     :     0.000137
      g-3     :     0.000123
      g+4     :     0.000090
      g-4     :     0.000134
 42 N s       :     3.624228  s :     3.624228
      pz      :     1.022185  p :     3.627743
      px      :     1.328567
      py      :     1.276991
      dz2     :     0.016071  d :     0.074188
      dxz     :     0.013478
      dyz     :     0.013516
      dx2y2   :     0.015655
      dxy     :     0.015468
      f0      :     0.000980  f :     0.007544
      f+1     :     0.001226
      f-1     :     0.001114
      f+2     :     0.001071
      f-2     :     0.001643
      f+3     :     0.000702
      f-3     :     0.000808
      g0      :     0.000035  g :     0.000563
      g+1     :     0.000054
      g-1     :     0.000060
      g+2     :     0.000124
      g-2     :     0.000054
      g+3     :     0.000100
      g-3     :     0.000099
      g+4     :     0.000021
      g-4     :     0.000016
 43 C s       :     3.184998  s :     3.184998
      pz      :     0.892176  p :     2.250036
      px      :     0.636394
      py      :     0.721466
      dz2     :     0.035601  d :     0.206884
      dxz     :     0.041966
      dyz     :     0.035217
      dx2y2   :     0.043607
      dxy     :     0.050494
      f0      :     0.005311  f :     0.035984
      f+1     :     0.004352
      f-1     :     0.005362
      f+2     :     0.004500
      f-2     :     0.007517
      f+3     :     0.006188
      f-3     :     0.002753
      g0      :     0.000217  g :     0.003269
      g+1     :     0.000279
      g-1     :     0.000397
      g+2     :     0.000347
      g-2     :     0.000410
      g+3     :     0.000340
      g-3     :     0.000503
      g+4     :     0.000376
      g-4     :     0.000400
 44 O s       :     3.836802  s :     3.836802
      pz      :     1.431785  p :     4.380841
      px      :     1.363059
      py      :     1.585996
      dz2     :     0.012821  d :     0.055829
      dxz     :     0.008897
      dyz     :     0.011111
      dx2y2   :     0.010854
      dxy     :     0.012146
      f0      :     0.000924  f :     0.005476
      f+1     :     0.000869
      f-1     :     0.000635
      f+2     :     0.000645
      f-2     :     0.000901
      f+3     :     0.000813
      f-3     :     0.000690
      g0      :     0.000024  g :     0.000263
      g+1     :     0.000041
      g-1     :     0.000025
      g+2     :     0.000023
      g-2     :     0.000047
      g+3     :     0.000017
      g-3     :     0.000031
      g+4     :     0.000026
      g-4     :     0.000029
 45 C s       :     3.128836  s :     3.128836
      pz      :     0.860848  p :     2.718179
      px      :     0.916994
      py      :     0.940337
      dz2     :     0.022240  d :     0.131235
      dxz     :     0.027380
      dyz     :     0.033948
      dx2y2   :     0.012504
      dxy     :     0.035163
      f0      :     0.001938  f :     0.020381
      f+1     :     0.002930
      f-1     :     0.003015
      f+2     :     0.004164
      f-2     :     0.003425
      f+3     :     0.002216
      f-3     :     0.002693
      g0      :     0.000116  g :     0.001470
      g+1     :     0.000165
      g-1     :     0.000113
      g+2     :     0.000114
      g-2     :     0.000270
      g+3     :     0.000235
      g-3     :     0.000240
      g+4     :     0.000104
      g-4     :     0.000112
 46 C s       :     3.257883  s :     3.257883
      pz      :     0.957454  p :     2.775899
      px      :     0.916717
      py      :     0.901727
      dz2     :     0.017707  d :     0.098799
      dxz     :     0.018854
      dyz     :     0.026518
      dx2y2   :     0.013641
      dxy     :     0.022078
      f0      :     0.000868  f :     0.012635
      f+1     :     0.001523
      f-1     :     0.001835
      f+2     :     0.002548
      f-2     :     0.002777
      f+3     :     0.001423
      f-3     :     0.001660
      g0      :     0.000082  g :     0.000934
      g+1     :     0.000066
      g-1     :     0.000082
      g+2     :     0.000044
      g-2     :     0.000182
      g+3     :     0.000185
      g-3     :     0.000140
      g+4     :     0.000067
      g-4     :     0.000085
 47 C s       :     3.181753  s :     3.181753
      pz      :     0.892751  p :     2.732534
      px      :     0.906499
      py      :     0.933283
      dz2     :     0.018228  d :     0.132568
      dxz     :     0.029918
      dyz     :     0.030631
      dx2y2   :     0.015417
      dxy     :     0.038374
      f0      :     0.002029  f :     0.021886
      f+1     :     0.003136
      f-1     :     0.003228
      f+2     :     0.003887
      f-2     :     0.003659
      f+3     :     0.003028
      f-3     :     0.002919
      g0      :     0.000113  g :     0.001521
      g+1     :     0.000116
      g-1     :     0.000149
      g+2     :     0.000093
      g-2     :     0.000285
      g+3     :     0.000264
      g-3     :     0.000253
      g+4     :     0.000122
      g-4     :     0.000127
 48 C s       :     3.182642  s :     3.182642
      pz      :     0.909461  p :     2.832074
      px      :     0.999107
      py      :     0.923505
      dz2     :     0.005411  d :     0.096037
      dxz     :     0.023115
      dyz     :     0.023409
      dx2y2   :     0.020126
      dxy     :     0.023976
      f0      :     0.001221  f :     0.012877
      f+1     :     0.001315
      f-1     :     0.002044
      f+2     :     0.002186
      f-2     :     0.002991
      f+3     :     0.001644
      f-3     :     0.001476
      g0      :     0.000076  g :     0.001011
      g+1     :     0.000061
      g-1     :     0.000106
      g+2     :     0.000080
      g-2     :     0.000205
      g+3     :     0.000166
      g-3     :     0.000167
      g+4     :     0.000075
      g-4     :     0.000075
 49 C s       :     3.171337  s :     3.171337
      pz      :     0.815676  p :     2.629458
      px      :     0.883921
      py      :     0.929860
      dz2     :     0.016811  d :     0.135772
      dxz     :     0.032773
      dyz     :     0.037277
      dx2y2   :     0.020863
      dxy     :     0.028049
      f0      :     0.002032  f :     0.021211
      f+1     :     0.003146
      f-1     :     0.003256
      f+2     :     0.004168
      f-2     :     0.003387
      f+3     :     0.002762
      f-3     :     0.002459
      g0      :     0.000109  g :     0.001511
      g+1     :     0.000111
      g-1     :     0.000149
      g+2     :     0.000110
      g-2     :     0.000305
      g+3     :     0.000251
      g-3     :     0.000258
      g+4     :     0.000110
      g-4     :     0.000107
 50 C s       :     3.278668  s :     3.278668
      pz      :     0.889782  p :     2.795414
      px      :     0.993869
      py      :     0.911764
      dz2     :     0.017065  d :     0.094561
      dxz     :     0.023987
      dyz     :     0.016933
      dx2y2   :     0.008024
      dxy     :     0.028552
      f0      :     0.001182  f :     0.012571
      f+1     :     0.002227
      f-1     :     0.002006
      f+2     :     0.002433
      f-2     :     0.002747
      f+3     :     0.000935
      f-3     :     0.001043
      g0      :     0.000073  g :     0.000933
      g+1     :     0.000086
      g-1     :     0.000108
      g+2     :     0.000078
      g-2     :     0.000211
      g+3     :     0.000150
      g-3     :     0.000140
      g+4     :     0.000055
      g-4     :     0.000031
 51 C s       :     3.109378  s :     3.109378
      pz      :     0.770812  p :     2.278462
      px      :     0.775322
      py      :     0.732327
      dz2     :     0.025493  d :     0.258440
      dxz     :     0.060947
      dyz     :     0.029306
      dx2y2   :     0.079289
      dxy     :     0.063404
      f0      :     0.002783  f :     0.032776
      f+1     :     0.002000
      f-1     :     0.004569
      f+2     :     0.004127
      f-2     :     0.005257
      f+3     :     0.010324
      f-3     :     0.003715
      g0      :     0.000220  g :     0.003692
      g+1     :     0.000389
      g-1     :     0.000220
      g+2     :     0.000355
      g-2     :     0.000258
      g+3     :     0.000246
      g-3     :     0.000609
      g+4     :     0.000835
      g-4     :     0.000560
 52 N s       :     3.583041  s :     3.583041
      pz      :     1.393462  p :     3.707189
      px      :     1.146208
      py      :     1.167519
      dz2     :     0.006550  d :     0.052526
      dxz     :     0.009587
      dyz     :     0.012849
      dx2y2   :     0.008920
      dxy     :     0.014620
      f0      :     0.000803  f :     0.007836
      f+1     :     0.000443
      f-1     :     0.001304
      f+2     :     0.000763
      f-2     :     0.001364
      f+3     :     0.001842
      f-3     :     0.001318
      g0      :     0.000034  g :     0.000468
      g+1     :     0.000021
      g-1     :     0.000047
      g+2     :     0.000043
      g-2     :     0.000041
      g+3     :     0.000047
      g-3     :     0.000083
      g+4     :     0.000080
      g-4     :     0.000072
 53 C s       :     3.276977  s :     3.276977
      pz      :     1.014656  p :     2.659503
      px      :     0.741547
      py      :     0.903300
      dz2     :     0.015892  d :     0.102160
      dxz     :     0.019923
      dyz     :     0.024701
      dx2y2   :     0.023608
      dxy     :     0.018036
      f0      :     0.001862  f :     0.015463
      f+1     :     0.001379
      f-1     :     0.001612
      f+2     :     0.000959
      f-2     :     0.003484
      f+3     :     0.003698
      f-3     :     0.002469
      g0      :     0.000091  g :     0.001317
      g+1     :     0.000147
      g-1     :     0.000108
      g+2     :     0.000063
      g-2     :     0.000163
      g+3     :     0.000102
      g-3     :     0.000193
      g+4     :     0.000216
      g-4     :     0.000237
 54 C s       :     3.288369  s :     3.288369
      pz      :     1.000321  p :     2.937270
      px      :     0.953759
      py      :     0.983190
      dz2     :     0.007366  d :     0.068519
      dxz     :     0.018740
      dyz     :     0.016244
      dx2y2   :     0.009940
      dxy     :     0.016230
      f0      :     0.000392  f :     0.007234
      f+1     :     0.001104
      f-1     :     0.000523
      f+2     :     0.001033
      f-2     :     0.002338
      f+3     :     0.000817
      f-3     :     0.001027
      g0      :     0.000065  g :     0.000611
      g+1     :     0.000036
      g-1     :     0.000047
      g+2     :     0.000017
      g-2     :     0.000099
      g+3     :     0.000094
      g-3     :     0.000127
      g+4     :     0.000062
      g-4     :     0.000064
 55 C s       :     3.277224  s :     3.277224
      pz      :     0.989651  p :     2.931524
      px      :     0.970163
      py      :     0.971710
      dz2     :     0.007283  d :     0.069706
      dxz     :     0.014492
      dyz     :     0.020342
      dx2y2   :     0.011562
      dxy     :     0.016026
      f0      :     0.000361  f :     0.007311
      f+1     :     0.000431
      f-1     :     0.001201
      f+2     :     0.000971
      f-2     :     0.002232
      f+3     :     0.001002
      f-3     :     0.001112
      g0      :     0.000062  g :     0.000618
      g+1     :     0.000047
      g-1     :     0.000040
      g+2     :     0.000020
      g-2     :     0.000091
      g+3     :     0.000126
      g-3     :     0.000085
      g+4     :     0.000071
      g-4     :     0.000075
 56 C s       :     3.279966  s :     3.279966
      pz      :     0.963743  p :     2.927484
      px      :     0.979847
      py      :     0.983893
      dz2     :     0.008974  d :     0.068208
      dxz     :     0.017915
      dyz     :     0.015050
      dx2y2   :     0.007834
      dxy     :     0.018434
      f0      :     0.000789  f :     0.007399
      f+1     :     0.000615
      f-1     :     0.001213
      f+2     :     0.001273
      f-2     :     0.002481
      f+3     :     0.000689
      f-3     :     0.000339
      g0      :     0.000056  g :     0.000632
      g+1     :     0.000049
      g-1     :     0.000085
      g+2     :     0.000071
      g-2     :     0.000135
      g+3     :     0.000088
      g-3     :     0.000087
      g+4     :     0.000032
      g-4     :     0.000029
 57 O s       :     3.836020  s :     3.836020
      pz      :     1.567829  p :     4.590332
      px      :     1.378449
      py      :     1.644054
      dz2     :     0.003162  d :     0.034754
      dxz     :     0.007956
      dyz     :     0.003413
      dx2y2   :     0.010293
      dxy     :     0.009929
      f0      :     0.000453  f :     0.003687
      f+1     :     0.000398
      f-1     :     0.000157
      f+2     :     0.000289
      f-2     :     0.000530
      f+3     :     0.001048
      f-3     :     0.000812
      g0      :     0.000012  g :     0.000198
      g+1     :     0.000024
      g-1     :     0.000008
      g+2     :     0.000012
      g-2     :     0.000020
      g+3     :     0.000001
      g-3     :     0.000026
      g+4     :     0.000046
      g-4     :     0.000048
 58 H s       :     0.865177  s :     0.865177
      pz      :     0.011523  p :     0.026333
      px      :     0.002510
      py      :     0.012300
      dz2     :     0.001021  d :     0.004408
      dxz     :     0.000613
      dyz     :     0.000789
      dx2y2   :     0.001027
      dxy     :     0.000958
      f0      :     0.000012  f :     0.000323
      f+1     :     0.000071
      f-1     :     0.000028
      f+2     :     0.000060
      f-2     :     0.000048
      f+3     :     0.000056
      f-3     :     0.000047
 59 H s       :     0.830281  s :     0.830281
      pz      :     0.011755  p :     0.025388
      px      :     0.002583
      py      :     0.011050
      dz2     :     0.001216  d :     0.004126
      dxz     :     0.001088
      dyz     :     0.000516
      dx2y2   :     0.000640
      dxy     :     0.000667
      f0      :     0.000038  f :     0.000291
      f+1     :     0.000043
      f-1     :     0.000048
      f+2     :     0.000056
      f-2     :     0.000069
      f+3     :     0.000023
      f-3     :     0.000014
 60 H s       :     0.852083  s :     0.852083
      pz      :     0.007009  p :     0.026248
      px      :     0.007961
      py      :     0.011278
      dz2     :     0.000752  d :     0.003887
      dxz     :     0.000622
      dyz     :     0.000645
      dx2y2   :     0.001034
      dxy     :     0.000834
      f0      :     0.000011  f :     0.000282
      f+1     :     0.000061
      f-1     :     0.000027
      f+2     :     0.000051
      f-2     :     0.000046
      f+3     :     0.000047
      f-3     :     0.000038
 61 H s       :     0.831439  s :     0.831439
      pz      :     0.004633  p :     0.026062
      px      :     0.011449
      py      :     0.009981
      dz2     :     0.001255  d :     0.003857
      dxz     :     0.000533
      dyz     :     0.000481
      dx2y2   :     0.000844
      dxy     :     0.000743
      f0      :     0.000038  f :     0.000281
      f+1     :     0.000050
      f-1     :     0.000050
      f+2     :     0.000058
      f-2     :     0.000035
      f+3     :     0.000016
      f-3     :     0.000033
 62 H s       :     0.856592  s :     0.856592
      pz      :     0.009359  p :     0.024718
      px      :     0.007106
      py      :     0.008253
      dz2     :     0.001006  d :     0.004355
      dxz     :     0.000724
      dyz     :     0.000743
      dx2y2   :     0.001078
      dxy     :     0.000804
      f0      :     0.000013  f :     0.000319
      f+1     :     0.000058
      f-1     :     0.000036
      f+2     :     0.000070
      f-2     :     0.000053
      f+3     :     0.000058
      f-3     :     0.000031
 63 H s       :     0.816818  s :     0.816818
      pz      :     0.012647  p :     0.023002
      px      :     0.014271
      py      :    -0.003915
      dz2     :     0.000559  d :     0.003908
      dxz     :     0.000711
      dyz     :     0.000894
      dx2y2   :     0.001187
      dxy     :     0.000558
      f0      :     0.000018  f :     0.000278
      f+1     :     0.000025
      f-1     :     0.000041
      f+2     :     0.000052
      f-2     :     0.000037
      f+3     :     0.000057
      f-3     :     0.000049
 64 H s       :     0.862264  s :     0.862264
      pz      :     0.008166  p :     0.028640
      px      :     0.011055
      py      :     0.009418
      dz2     :     0.001125  d :     0.003581
      dxz     :     0.000574
      dyz     :     0.000485
      dx2y2   :     0.000902
      dxy     :     0.000494
      f0      :     0.000028  f :     0.000282
      f+1     :     0.000055
      f-1     :     0.000044
      f+2     :     0.000077
      f-2     :     0.000028
      f+3     :     0.000015
      f-3     :     0.000035
 65 H s       :     0.868486  s :     0.868486
      pz      :     0.011354  p :     0.031273
      px      :     0.010826
      py      :     0.009092
      dz2     :     0.000488  d :     0.003838
      dxz     :     0.000591
      dyz     :     0.000767
      dx2y2   :     0.001459
      dxy     :     0.000534
      f0      :     0.000015  f :     0.000292
      f+1     :     0.000020
      f-1     :     0.000046
      f+2     :     0.000046
      f-2     :     0.000032
      f+3     :     0.000053
      f-3     :     0.000079
 66 H s       :     0.887750  s :     0.887750
      pz      :     0.010707  p :     0.031428
      px      :     0.008211
      py      :     0.012510
      dz2     :     0.000791  d :     0.003900
      dxz     :     0.000716
      dyz     :     0.000683
      dx2y2   :     0.000789
      dxy     :     0.000922
      f0      :     0.000009  f :     0.000291
      f+1     :     0.000072
      f-1     :     0.000025
      f+2     :     0.000045
      f-2     :     0.000056
      f+3     :     0.000050
      f-3     :     0.000034
 67 H s       :     0.880717  s :     0.880717
      pz      :     0.009074  p :     0.030442
      px      :     0.010428
      py      :     0.010941
      dz2     :     0.001262  d :     0.003789
      dxz     :     0.000456
      dyz     :     0.000699
      dx2y2   :     0.000785
      dxy     :     0.000586
      f0      :     0.000049  f :     0.000289
      f+1     :     0.000043
      f-1     :     0.000054
      f+2     :     0.000065
      f-2     :     0.000032
      f+3     :     0.000020
      f-3     :     0.000027
 68 H s       :     0.877927  s :     0.877927
      pz      :     0.011364  p :     0.030057
      px      :     0.008253
      py      :     0.010439
      dz2     :     0.000632  d :     0.003745
      dxz     :     0.000818
      dyz     :     0.000569
      dx2y2   :     0.001053
      dxy     :     0.000674
      f0      :     0.000011  f :     0.000287
      f+1     :     0.000066
      f-1     :     0.000023
      f+2     :     0.000049
      f-2     :     0.000041
      f+3     :     0.000063
      f-3     :     0.000034
 69 H s       :     0.861629  s :     0.861629
      pz      :     0.008909  p :     0.030020
      px      :     0.011743
      py      :     0.009367
      dz2     :     0.001084  d :     0.003673
      dxz     :     0.000843
      dyz     :     0.000396
      dx2y2   :     0.000602
      dxy     :     0.000749
      f0      :     0.000038  f :     0.000283
      f+1     :     0.000035
      f-1     :     0.000042
      f+2     :     0.000065
      f-2     :     0.000058
      f+3     :     0.000023
      f-3     :     0.000022
 70 H s       :     0.721487  s :     0.721487
      pz      :     0.028084  p :     0.058144
      px      :     0.017103
      py      :     0.012958
      dz2     :     0.002194  d :     0.007314
      dxz     :     0.001209
      dyz     :     0.000966
      dx2y2   :     0.001465
      dxy     :     0.001480
      f0      :     0.000035  f :     0.000711
      f+1     :     0.000221
      f-1     :     0.000064
      f+2     :     0.000101
      f-2     :     0.000091
      f+3     :     0.000123
      f-3     :     0.000075
 71 H s       :     0.848241  s :     0.848241
      pz      :     0.011752  p :     0.028873
      px      :     0.010451
      py      :     0.006670
      dz2     :     0.000626  d :     0.003608
      dxz     :     0.000597
      dyz     :     0.000825
      dx2y2   :     0.000980
      dxy     :     0.000580
      f0      :     0.000011  f :     0.000280
      f+1     :     0.000024
      f-1     :     0.000065
      f+2     :     0.000047
      f-2     :     0.000042
      f+3     :     0.000034
      f-3     :     0.000058
 72 H s       :     0.851085  s :     0.851085
      pz      :     0.009503  p :     0.029576
      px      :     0.009620
      py      :     0.010453
      dz2     :     0.001316  d :     0.003750
      dxz     :     0.000690
      dyz     :     0.000465
      dx2y2   :     0.000683
      dxy     :     0.000596
      f0      :     0.000052  f :     0.000286
      f+1     :     0.000052
      f-1     :     0.000045
      f+2     :     0.000061
      f-2     :     0.000033
      f+3     :     0.000024
      f-3     :     0.000020
 73 H s       :     0.891044  s :     0.891044
      pz      :     0.008046  p :     0.029177
      px      :     0.009386
      py      :     0.011745
      dz2     :     0.001063  d :     0.003666
      dxz     :     0.000381
      dyz     :     0.000792
      dx2y2   :     0.000595
      dxy     :     0.000834
      f0      :     0.000037  f :     0.000289
      f+1     :     0.000041
      f-1     :     0.000032
      f+2     :     0.000063
      f-2     :     0.000062
      f+3     :     0.000025
      f-3     :     0.000029
 74 H s       :     0.855817  s :     0.855817
      pz      :     0.009574  p :     0.026210
      px      :     0.008867
      py      :     0.007769
      dz2     :     0.000370  d :     0.003213
      dxz     :     0.000514
      dyz     :     0.000733
      dx2y2   :     0.001355
      dxy     :     0.000241
      f0      :     0.000016  f :     0.000229
      f+1     :     0.000018
      f-1     :     0.000033
      f+2     :     0.000019
      f-2     :     0.000041
      f+3     :     0.000037
      f-3     :     0.000064
 75 H s       :     0.869922  s :     0.869922
      pz      :     0.006934  p :     0.028473
      px      :     0.011078
      py      :     0.010461
      dz2     :     0.001059  d :     0.003262
      dxz     :     0.000924
      dyz     :     0.000443
      dx2y2   :     0.000413
      dxy     :     0.000422
      f0      :     0.000071  f :     0.000222
      f+1     :     0.000029
      f-1     :     0.000027
      f+2     :     0.000038
      f-2     :     0.000043
      f+3     :     0.000006
      f-3     :     0.000007
 76 H s       :     0.881628  s :     0.881628
      pz      :     0.009067  p :     0.030175
      px      :     0.009071
      py      :     0.012036
      dz2     :     0.000853  d :     0.003217
      dxz     :     0.000523
      dyz     :     0.000497
      dx2y2   :     0.000484
      dxy     :     0.000859
      f0      :     0.000016  f :     0.000232
      f+1     :     0.000074
      f-1     :     0.000008
      f+2     :     0.000032
      f-2     :     0.000046
      f+3     :     0.000030
      f-3     :     0.000026
 77 H s       :     0.782507  s :     0.782507
      pz      :     0.010779  p :     0.023971
      px      :     0.009176
      py      :     0.004016
      dz2     :     0.000026  d :     0.002903
      dxz     :     0.000353
      dyz     :     0.000775
      dx2y2   :     0.001341
      dxy     :     0.000408
      f0      :     0.000029  f :     0.000220
      f+1     :     0.000006
      f-1     :     0.000018
      f+2     :     0.000013
      f-2     :     0.000032
      f+3     :     0.000036
      f-3     :     0.000087
 78 H s       :     0.873284  s :     0.873284
      pz      :     0.015082  p :     0.029641
      px      :     0.007955
      py      :     0.006604
      dz2     :     0.000075  d :     0.003345
      dxz     :     0.000412
      dyz     :     0.001178
      dx2y2   :     0.001155
      dxy     :     0.000526
      f0      :     0.000037  f :     0.000223
      f+1     :     0.000008
      f-1     :     0.000011
      f+2     :     0.000017
      f-2     :     0.000041
      f+3     :     0.000031
      f-3     :     0.000077
 79 H s       :     0.866761  s :     0.866761
      pz      :     0.014471  p :     0.028893
      px      :     0.004257
      py      :     0.010165
      dz2     :     0.000114  d :     0.003301
      dxz     :     0.001408
      dyz     :     0.000085
      dx2y2   :     0.000148
      dxy     :     0.001547
      f0      :     0.000034  f :     0.000218
      f+1     :     0.000020
      f-1     :     0.000005
      f+2     :     0.000048
      f-2     :     0.000006
      f+3     :     0.000029
      f-3     :     0.000076
 80 H s       :     0.864063  s :     0.864063
      pz      :     0.014647  p :     0.029248
      px      :     0.008279
      py      :     0.006322
      dz2     :     0.000066  d :     0.003354
      dxz     :     0.000430
      dyz     :     0.001172
      dx2y2   :     0.001211
      dxy     :     0.000474
      f0      :     0.000040  f :     0.000221
      f+1     :     0.000008
      f-1     :     0.000010
      f+2     :     0.000015
      f-2     :     0.000041
      f+3     :     0.000029
      f-3     :     0.000078
 81 H s       :     0.853498  s :     0.853498
      pz      :     0.013093  p :     0.029513
      px      :     0.011730
      py      :     0.004690
      dz2     :     0.000109  d :     0.003381
      dxz     :     0.000430
      dyz     :     0.000952
      dx2y2   :     0.001331
      dxy     :     0.000559
      f0      :     0.000032  f :     0.000230
      f+1     :     0.000007
      f-1     :     0.000018
      f+2     :     0.000016
      f-2     :     0.000036
      f+3     :     0.000033
      f-3     :     0.000088
 82 H s       :     0.830042  s :     0.830042
      pz      :     0.008432  p :     0.021559
      px      :     0.010707
      py      :     0.002420
      dz2     :     0.000832  d :     0.003764
      dxz     :     0.001054
      dyz     :     0.001079
      dx2y2   :     0.000175
      dxy     :     0.000624
      f0      :     0.000059  f :     0.000282
      f+1     :     0.000042
      f-1     :     0.000074
      f+2     :     0.000039
      f-2     :     0.000053
      f+3     :     0.000008
      f-3     :     0.000007
 83 H s       :     0.875862  s :     0.875862
      pz      :     0.009294  p :     0.028316
      px      :     0.011130
      py      :     0.007891
      dz2     :     0.001624  d :     0.004395
      dxz     :     0.000487
      dyz     :     0.000241
      dx2y2   :     0.000797
      dxy     :     0.001247
      f0      :     0.000037  f :     0.000302
      f+1     :     0.000021
      f-1     :     0.000080
      f+2     :     0.000030
      f-2     :     0.000042
      f+3     :     0.000057
      f-3     :     0.000035


                     *******************************
                     * LOEWDIN POPULATION ANALYSIS *
                     *******************************

----------------------
LOEWDIN ATOMIC CHARGES
----------------------
   0 C :    0.092028
   1 C :   -0.096001
   2 C :    0.076451
   3 C :    0.062474
   4 C :    0.060386
   5 C :    0.071319
   6 C :    0.131755
   7 C :   -0.109749
   8 C :   -0.247311
   9 C :   -0.270885
  10 C :   -0.666665
  11 N :    0.620286
  12 N :    0.395840
  13 C :   -0.099617
  14 C :   -0.104835
  15 N :    0.406195
  16 O :    0.295012
  17 H :   -0.223391
  18 H :   -0.067932
  19 H :   -0.068493
  20 H :   -0.052087
  21 H :   -0.059142
  22 H :   -0.064729
  23 H :   -0.063762
  24 H :   -0.056914
  25 H :   -0.027655
  26 H :   -0.026255
  27 H :   -0.026125
  28 C :    0.098037
  29 C :   -0.108313
  30 C :    0.087688
  31 C :    0.070171
  32 C :    0.077414
  33 C :    0.073341
  34 C :   -0.460363
  35 O :    0.387126
  36 C :   -0.090695
  37 C :   -0.283521
  38 C :   -0.273346
  39 C :    0.101677
  40 C :    0.071631
  41 C :    0.092103
  42 N :    0.372981
  43 C :   -0.480964
  44 O :    0.660104
  45 C :   -0.217730
  46 C :    0.146829
  47 C :   -0.227495
  48 C :    0.135582
  49 C :   -0.218305
  50 C :    0.155739
  51 C :   -0.619337
  52 N :    0.603099
  53 C :    0.051495
  54 C :    0.266234
  55 C :    0.252509
  56 C :    0.254981
  57 O :    0.363186
  58 H :   -0.022213
  59 H :   -0.023732
  60 H :   -0.022504
  61 H :   -0.021693
  62 H :   -0.020810
  63 H :   -0.019023
  64 H :   -0.047417
  65 H :   -0.044864
  66 H :   -0.052966
  67 H :   -0.051320
  68 H :   -0.049387
  69 H :   -0.046636
  70 H :   -0.153842
  71 H :   -0.044576
  72 H :   -0.044822
  73 H :   -0.051899
  74 H :   -0.055205
  75 H :   -0.060675
  76 H :   -0.050456
  77 H :   -0.042889
  78 H :   -0.056348
  79 H :   -0.058089
  80 H :   -0.058458
  81 H :   -0.046140
  82 H :   -0.035126
  83 H :   -0.040965

-------------------------------
LOEWDIN REDUCED ORBITAL CHARGES
-------------------------------
  0 C s       :     2.578663  s :     2.578663
      pz      :     0.944206  p :     2.697574
      px      :     0.892520
      py      :     0.860847
      dz2     :     0.142181  d :     0.503980
      dxz     :     0.098783
      dyz     :     0.074848
      dx2y2   :     0.094474
      dxy     :     0.093695
      f0      :     0.012517  f :     0.115984
      f+1     :     0.022871
      f-1     :     0.019648
      f+2     :     0.020258
      f-2     :     0.015078
      f+3     :     0.013305
      f-3     :     0.012306
      g0      :     0.001298  g :     0.011771
      g+1     :     0.001168
      g-1     :     0.000932
      g+2     :     0.000563
      g-2     :     0.002252
      g+3     :     0.001381
      g-3     :     0.001753
      g+4     :     0.001198
      g-4     :     0.001226
  1 C s       :     2.568059  s :     2.568059
      pz      :     0.969361  p :     2.698039
      px      :     0.886375
      py      :     0.842303
      dz2     :     0.166693  d :     0.655983
      dxz     :     0.158386
      dyz     :     0.140759
      dx2y2   :     0.102873
      dxy     :     0.087272
      f0      :     0.022929  f :     0.159565
      f+1     :     0.036717
      f-1     :     0.036308
      f+2     :     0.019050
      f-2     :     0.014547
      f+3     :     0.015069
      f-3     :     0.014945
      g0      :     0.002416  g :     0.014355
      g+1     :     0.002145
      g-1     :     0.002141
      g+2     :     0.000648
      g-2     :     0.001959
      g+3     :     0.001058
      g-3     :     0.001482
      g+4     :     0.000991
      g-4     :     0.001517
  2 C s       :     2.578477  s :     2.578477
      pz      :     0.977101  p :     2.708372
      px      :     0.876168
      py      :     0.855103
      dz2     :     0.147341  d :     0.509155
      dxz     :     0.130755
      dyz     :     0.123980
      dx2y2   :     0.039157
      dxy     :     0.067921
      f0      :     0.019688  f :     0.115808
      f+1     :     0.025376
      f-1     :     0.029703
      f+2     :     0.015381
      f-2     :     0.010828
      f+3     :     0.005827
      f-3     :     0.009004
      g0      :     0.001889  g :     0.011738
      g+1     :     0.002114
      g-1     :     0.002401
      g+2     :     0.000717
      g-2     :     0.001337
      g+3     :     0.000816
      g-3     :     0.001210
      g+4     :     0.000585
      g-4     :     0.000670
  3 C s       :     2.587237  s :     2.587237
      pz      :     0.939406  p :     2.712771
      px      :     0.902977
      py      :     0.870387
      dz2     :     0.143438  d :     0.511636
      dxz     :     0.100496
      dyz     :     0.073249
      dx2y2   :     0.102356
      dxy     :     0.092097
      f0      :     0.012149  f :     0.114200
      f+1     :     0.022644
      f-1     :     0.019255
      f+2     :     0.020981
      f-2     :     0.014953
      f+3     :     0.012581
      f-3     :     0.011637
      g0      :     0.001294  g :     0.011682
      g+1     :     0.001184
      g-1     :     0.000923
      g+2     :     0.000586
      g-2     :     0.002199
      g+3     :     0.001357
      g-3     :     0.001768
      g+4     :     0.001142
      g-4     :     0.001229
  4 C s       :     2.587184  s :     2.587184
      pz      :     0.975113  p :     2.717757
      px      :     0.891019
      py      :     0.851625
      dz2     :     0.119058  d :     0.508890
      dxz     :     0.144540
      dyz     :     0.124786
      dx2y2   :     0.053328
      dxy     :     0.067178
      f0      :     0.017861  f :     0.114140
      f+1     :     0.029332
      f-1     :     0.026005
      f+2     :     0.008602
      f-2     :     0.011819
      f+3     :     0.011953
      f-3     :     0.008569
      g0      :     0.002359  g :     0.011642
      g+1     :     0.001835
      g-1     :     0.001650
      g+2     :     0.000518
      g-2     :     0.001638
      g+3     :     0.000719
      g-3     :     0.000946
      g+4     :     0.000920
      g-4     :     0.001057
  5 C s       :     2.586508  s :     2.586508
      pz      :     0.986095  p :     2.709163
      px      :     0.872513
      py      :     0.850556
      dz2     :     0.146565  d :     0.507354
      dxz     :     0.131516
      dyz     :     0.125327
      dx2y2   :     0.038593
      dxy     :     0.065353
      f0      :     0.018913  f :     0.113991
      f+1     :     0.025631
      f-1     :     0.029357
      f+2     :     0.014917
      f-2     :     0.010709
      f+3     :     0.005772
      f-3     :     0.008694
      g0      :     0.001858  g :     0.011665
      g+1     :     0.002156
      g-1     :     0.002353
      g+2     :     0.000700
      g-2     :     0.001325
      g+3     :     0.000815
      g-3     :     0.001205
      g+4     :     0.000586
      g-4     :     0.000666
  6 C s       :     2.528144  s :     2.528144
      pz      :     0.915497  p :     2.699282
      px      :     0.918960
      py      :     0.864825
      dz2     :     0.133586  d :     0.519542
      dxz     :     0.048014
      dyz     :     0.106065
      dx2y2   :     0.147530
      dxy     :     0.084346
      f0      :     0.013975  f :     0.114520
      f+1     :     0.012188
      f-1     :     0.019076
      f+2     :     0.020078
      f-2     :     0.011899
      f+3     :     0.019593
      f-3     :     0.017710
      g0      :     0.000574  g :     0.006758
      g+1     :     0.000416
      g-1     :     0.000948
      g+2     :     0.000706
      g-2     :     0.000782
      g+3     :     0.000646
      g-3     :     0.000956
      g+4     :     0.001002
      g-4     :     0.000728
  7 C s       :     2.530076  s :     2.530076
      pz      :     0.923733  p :     2.629813
      px      :     0.803160
      py      :     0.902920
      dz2     :     0.154740  d :     0.738042
      dxz     :     0.125465
      dyz     :     0.117691
      dx2y2   :     0.169252
      dxy     :     0.170894
      f0      :     0.021250  f :     0.197267
      f+1     :     0.022600
      f-1     :     0.020889
      f+2     :     0.036421
      f-2     :     0.020811
      f+3     :     0.036273
      f-3     :     0.039024
      g0      :     0.001113  g :     0.014550
      g+1     :     0.001219
      g-1     :     0.001013
      g+2     :     0.001524
      g-2     :     0.001430
      g+3     :     0.001714
      g-3     :     0.002026
      g+4     :     0.002430
      g-4     :     0.002080
  8 C s       :     2.564811  s :     2.564811
      pz      :     0.829941  p :     2.662649
      px      :     0.976702
      py      :     0.856006
      dz2     :     0.122489  d :     0.782621
      dxz     :     0.182568
      dyz     :     0.075409
      dx2y2   :     0.199413
      dxy     :     0.202742
      f0      :     0.023071  f :     0.214253
      f+1     :     0.029775
      f-1     :     0.015830
      f+2     :     0.039808
      f-2     :     0.016807
      f+3     :     0.033030
      f-3     :     0.055932
      g0      :     0.001601  g :     0.022977
      g+1     :     0.003399
      g-1     :     0.001201
      g+2     :     0.001395
      g-2     :     0.002169
      g+3     :     0.003296
      g-3     :     0.001946
      g+4     :     0.002869
      g-4     :     0.005103
  9 C s       :     2.572940  s :     2.572940
      pz      :     0.858973  p :     2.704760
      px      :     0.961855
      py      :     0.883932
      dz2     :     0.123326  d :     0.762043
      dxz     :     0.144884
      dyz     :     0.147004
      dx2y2   :     0.184561
      dxy     :     0.162267
      f0      :     0.017612  f :     0.208102
      f+1     :     0.025514
      f-1     :     0.024577
      f+2     :     0.039932
      f-2     :     0.031950
      f+3     :     0.029971
      f-3     :     0.038547
      g0      :     0.001609  g :     0.023040
      g+1     :     0.001530
      g-1     :     0.002582
      g+2     :     0.002106
      g-2     :     0.002935
      g+3     :     0.003334
      g-3     :     0.004896
      g+4     :     0.002188
      g-4     :     0.001857
 10 C s       :     2.595521  s :     2.595521
      pz      :     0.801216  p :     2.628017
      px      :     0.988861
      py      :     0.837940
      dz2     :     0.197553  d :     1.100269
      dxz     :     0.214815
      dyz     :     0.146476
      dx2y2   :     0.302121
      dxy     :     0.239304
      f0      :     0.029557  f :     0.298531
      f+1     :     0.042302
      f-1     :     0.022585
      f+2     :     0.030897
      f-2     :     0.054773
      f+3     :     0.071809
      f-3     :     0.046607
      g0      :     0.004929  g :     0.044327
      g+1     :     0.002458
      g-1     :     0.004653
      g+2     :     0.003072
      g-2     :     0.005385
      g+3     :     0.006558
      g-3     :     0.005303
      g+4     :     0.007372
      g-4     :     0.004597
 11 N s       :     2.691470  s :     2.691470
      pz      :     1.135363  p :     3.312463
      px      :     1.051645
      py      :     1.125455
      dz2     :     0.046946  d :     0.316879
      dxz     :     0.070573
      dyz     :     0.045615
      dx2y2   :     0.072997
      dxy     :     0.080749
      f0      :     0.005289  f :     0.055739
      f+1     :     0.006740
      f-1     :     0.006201
      f+2     :     0.008159
      f-2     :     0.009802
      f+3     :     0.011308
      f-3     :     0.008239
      g0      :     0.000390  g :     0.003164
      g+1     :     0.000218
      g-1     :     0.000385
      g+2     :     0.000325
      g-2     :     0.000283
      g+3     :     0.000486
      g-3     :     0.000390
      g+4     :     0.000382
      g-4     :     0.000304
 12 N s       :     2.870194  s :     2.870194
      pz      :     1.054953  p :     3.364775
      px      :     1.210969
      py      :     1.098853
      dz2     :     0.045300  d :     0.303184
      dxz     :     0.070258
      dyz     :     0.037923
      dx2y2   :     0.074938
      dxy     :     0.074765
      f0      :     0.008209  f :     0.061953
      f+1     :     0.004763
      f-1     :     0.006582
      f+2     :     0.012588
      f-2     :     0.005919
      f+3     :     0.007659
      f-3     :     0.016233
      g0      :     0.000256  g :     0.004054
      g+1     :     0.000437
      g-1     :     0.000391
      g+2     :     0.000354
      g-2     :     0.000340
      g+3     :     0.000597
      g-3     :     0.000532
      g+4     :     0.000438
      g-4     :     0.000710
 13 C s       :     2.605440  s :     2.605440
      pz      :     0.853050  p :     2.698836
      px      :     0.964053
      py      :     0.881734
      dz2     :     0.113461  d :     0.621262
      dxz     :     0.095652
      dyz     :     0.131370
      dx2y2   :     0.172093
      dxy     :     0.108685
      f0      :     0.012455  f :     0.156017
      f+1     :     0.018978
      f-1     :     0.021992
      f+2     :     0.032043
      f-2     :     0.022923
      f+3     :     0.020179
      f-3     :     0.027448
      g0      :     0.001291  g :     0.018061
      g+1     :     0.000982
      g-1     :     0.002409
      g+2     :     0.001670
      g-2     :     0.002480
      g+3     :     0.002585
      g-3     :     0.004097
      g+4     :     0.001542
      g-4     :     0.001004
 14 C s       :     2.604716  s :     2.604716
      pz      :     0.853704  p :     2.707397
      px      :     0.971187
      py      :     0.882506
      dz2     :     0.067864  d :     0.618905
      dxz     :     0.154836
      dyz     :     0.061304
      dx2y2   :     0.161595
      dxy     :     0.173307
      f0      :     0.015332  f :     0.155760
      f+1     :     0.021876
      f-1     :     0.009060
      f+2     :     0.029035
      f-2     :     0.012467
      f+3     :     0.027034
      f-3     :     0.040957
      g0      :     0.001412  g :     0.018057
      g+1     :     0.002681
      g-1     :     0.000552
      g+2     :     0.001188
      g-2     :     0.001618
      g+3     :     0.002768
      g-3     :     0.001175
      g+4     :     0.002369
      g-4     :     0.004293
 15 N s       :     2.873680  s :     2.873680
      pz      :     1.050054  p :     3.348971
      px      :     1.203645
      py      :     1.095272
      dz2     :     0.046325  d :     0.304604
      dxz     :     0.070511
      dyz     :     0.039119
      dx2y2   :     0.073163
      dxy     :     0.075486
      f0      :     0.008249  f :     0.062476
      f+1     :     0.004807
      f-1     :     0.006827
      f+2     :     0.012284
      f-2     :     0.006557
      f+3     :     0.007974
      f-3     :     0.015778
      g0      :     0.000271  g :     0.004074
      g+1     :     0.000396
      g-1     :     0.000434
      g+2     :     0.000368
      g-2     :     0.000366
      g+3     :     0.000608
      g-3     :     0.000547
      g+4     :     0.000449
      g-4     :     0.000634
 16 O s       :     3.257506  s :     3.257506
      pz      :     1.404753  p :     4.329274
      px      :     1.486003
      py      :     1.438518
      dz2     :     0.013500  d :     0.095622
      dxz     :     0.020636
      dyz     :     0.009614
      dx2y2   :     0.028347
      dxy     :     0.023524
      f0      :     0.001555  f :     0.021379
      f+1     :     0.003777
      f-1     :     0.000985
      f+2     :     0.002234
      f-2     :     0.003467
      f+3     :     0.005780
      f-3     :     0.003580
      g0      :     0.000120  g :     0.001209
      g+1     :     0.000097
      g-1     :     0.000039
      g+2     :     0.000076
      g-2     :     0.000127
      g+3     :     0.000141
      g-3     :     0.000179
      g+4     :     0.000256
      g-4     :     0.000175
 17 H s       :     0.680709  s :     0.680709
      pz      :     0.102493  p :     0.393394
      px      :     0.193962
      py      :     0.096939
      dz2     :     0.020778  d :     0.127169
      dxz     :     0.032252
      dyz     :     0.011171
      dx2y2   :     0.032188
      dxy     :     0.030779
      f0      :     0.001334  f :     0.022119
      f+1     :     0.004776
      f-1     :     0.001384
      f+2     :     0.003276
      f-2     :     0.003009
      f+3     :     0.004963
      f-3     :     0.003376
 18 H s       :     0.808112  s :     0.808112
      pz      :     0.045529  p :     0.185967
      px      :     0.096602
      py      :     0.043836
      dz2     :     0.005717  d :     0.064235
      dxz     :     0.020885
      dyz     :     0.001151
      dx2y2   :     0.015195
      dxy     :     0.021287
      f0      :     0.001108  f :     0.009618
      f+1     :     0.001310
      f-1     :     0.000179
      f+2     :     0.001862
      f-2     :     0.000303
      f+3     :     0.001968
      f-3     :     0.002888
 19 H s       :     0.808338  s :     0.808338
      pz      :     0.069164  p :     0.186144
      px      :     0.044755
      py      :     0.072226
      dz2     :     0.015317  d :     0.064365
      dxz     :     0.010394
      dyz     :     0.013705
      dx2y2   :     0.013170
      dxy     :     0.011777
      f0      :     0.000922  f :     0.009647
      f+1     :     0.000739
      f-1     :     0.001992
      f+2     :     0.001932
      f-2     :     0.001910
      f+3     :     0.000941
      f-3     :     0.001211
 20 H s       :     0.780482  s :     0.780482
      pz      :     0.096169  p :     0.196137
      px      :     0.051113
      py      :     0.048855
      dz2     :     0.019447  d :     0.065680
      dxz     :     0.021824
      dyz     :     0.021344
      dx2y2   :     0.001578
      dxy     :     0.001488
      f0      :     0.003044  f :     0.009788
      f+1     :     0.002937
      f-1     :     0.002875
      f+2     :     0.000463
      f-2     :     0.000443
      f+3     :     0.000012
      f-3     :     0.000015
 21 H s       :     0.795004  s :     0.795004
      pz      :     0.051059  p :     0.189595
      px      :     0.075135
      py      :     0.063401
      dz2     :     0.010995  d :     0.064828
      dxz     :     0.014089
      dyz     :     0.008818
      dx2y2   :     0.016963
      dxy     :     0.013963
      f0      :     0.000750  f :     0.009714
      f+1     :     0.001799
      f-1     :     0.000978
      f+2     :     0.000984
      f-2     :     0.001768
      f+3     :     0.001944
      f-3     :     0.001492
 22 H s       :     0.798828  s :     0.798828
      pz      :     0.062047  p :     0.191208
      px      :     0.062093
      py      :     0.067067
      dz2     :     0.017417  d :     0.064948
      dxz     :     0.010910
      dyz     :     0.011954
      dx2y2   :     0.013145
      dxy     :     0.011523
      f0      :     0.001101  f :     0.009745
      f+1     :     0.001433
      f-1     :     0.001824
      f+2     :     0.001671
      f-2     :     0.001648
      f+3     :     0.000968
      f-3     :     0.001099
 23 H s       :     0.798338  s :     0.798338
      pz      :     0.090034  p :     0.190766
      px      :     0.050677
      py      :     0.050055
      dz2     :     0.019178  d :     0.064925
      dxz     :     0.021400
      dyz     :     0.021379
      dx2y2   :     0.001530
      dxy     :     0.001438
      f0      :     0.003010  f :     0.009733
      f+1     :     0.002924
      f-1     :     0.002881
      f+2     :     0.000458
      f-2     :     0.000435
      f+3     :     0.000011
      f-3     :     0.000013
 24 H s       :     0.790815  s :     0.790815
      pz      :     0.049570  p :     0.190855
      px      :     0.076029
      py      :     0.065257
      dz2     :     0.010719  d :     0.065518
      dxz     :     0.014387
      dyz     :     0.008800
      dx2y2   :     0.017722
      dxy     :     0.013890
      f0      :     0.000744  f :     0.009725
      f+1     :     0.001810
      f-1     :     0.000963
      f+2     :     0.001009
      f-2     :     0.001742
      f+3     :     0.001984
      f-3     :     0.001472
 25 H s       :     0.759104  s :     0.759104
      pz      :     0.051811  p :     0.190233
      px      :     0.089554
      py      :     0.048868
      dz2     :     0.007242  d :     0.068666
      dxz     :     0.023034
      dyz     :     0.000402
      dx2y2   :     0.014540
      dxy     :     0.023448
      f0      :     0.001006  f :     0.009653
      f+1     :     0.001649
      f-1     :     0.000226
      f+2     :     0.001908
      f-2     :     0.000140
      f+3     :     0.001997
      f-3     :     0.002727
 26 H s       :     0.754493  s :     0.754493
      pz      :     0.089453  p :     0.192421
      px      :     0.053566
      py      :     0.049402
      dz2     :     0.020335  d :     0.069594
      dxz     :     0.022016
      dyz     :     0.022005
      dx2y2   :     0.003977
      dxy     :     0.001260
      f0      :     0.003153  f :     0.009747
      f+1     :     0.002579
      f-1     :     0.002656
      f+2     :     0.000944
      f-2     :     0.000351
      f+3     :     0.000022
      f-3     :     0.000043
 27 H s       :     0.760192  s :     0.760192
      pz      :     0.091987  p :     0.187766
      px      :     0.044482
      py      :     0.051298
      dz2     :     0.020657  d :     0.068592
      dxz     :     0.019733
      dyz     :     0.023809
      dx2y2   :     0.003429
      dxy     :     0.000964
      f0      :     0.003042  f :     0.009576
      f+1     :     0.002463
      f-1     :     0.002775
      f+2     :     0.000891
      f-2     :     0.000342
      f+3     :     0.000031
      f-3     :     0.000031
 28 C s       :     2.578407  s :     2.578407
      pz      :     0.743284  p :     2.684485
      px      :     0.983959
      py      :     0.957243
      dz2     :     0.041687  d :     0.510165
      dxz     :     0.080342
      dyz     :     0.044286
      dx2y2   :     0.156126
      dxy     :     0.187724
      f0      :     0.006780  f :     0.117103
      f+1     :     0.008498
      f-1     :     0.006812
      f+2     :     0.016699
      f-2     :     0.011519
      f+3     :     0.017595
      f-3     :     0.049200
      g0      :     0.000532  g :     0.011803
      g+1     :     0.001182
      g-1     :     0.000957
      g+2     :     0.001271
      g-2     :     0.001126
      g+3     :     0.001000
      g-3     :     0.000251
      g+4     :     0.002378
      g-4     :     0.003106
 29 C s       :     2.571940  s :     2.571940
      pz      :     0.786428  p :     2.742038
      px      :     0.947394
      py      :     1.008216
      dz2     :     0.055523  d :     0.625731
      dxz     :     0.064722
      dyz     :     0.101096
      dx2y2   :     0.220691
      dxy     :     0.183699
      f0      :     0.010086  f :     0.154113
      f+1     :     0.011262
      f-1     :     0.009179
      f+2     :     0.011518
      f-2     :     0.024069
      f+3     :     0.020945
      f-3     :     0.067053
      g0      :     0.000630  g :     0.014491
      g+1     :     0.000881
      g-1     :     0.001493
      g+2     :     0.001464
      g-2     :     0.001322
      g+3     :     0.001473
      g-3     :     0.000343
      g+4     :     0.003771
      g-4     :     0.003114
 30 C s       :     2.574682  s :     2.574682
      pz      :     0.746615  p :     2.694689
      px      :     0.988063
      py      :     0.960011
      dz2     :     0.043390  d :     0.514163
      dxz     :     0.083169
      dyz     :     0.045344
      dx2y2   :     0.155640
      dxy     :     0.186620
      f0      :     0.006448  f :     0.117015
      f+1     :     0.008137
      f-1     :     0.007407
      f+2     :     0.017230
      f-2     :     0.011594
      f+3     :     0.017697
      f-3     :     0.048502
      g0      :     0.000577  g :     0.011764
      g+1     :     0.001195
      g-1     :     0.000906
      g+2     :     0.001232
      g-2     :     0.001153
      g+3     :     0.000947
      g-3     :     0.000324
      g+4     :     0.002372
      g-4     :     0.003057
 31 C s       :     2.582931  s :     2.582931
      pz      :     0.769239  p :     2.712639
      px      :     0.981380
      py      :     0.962020
      dz2     :     0.040965  d :     0.508071
      dxz     :     0.075264
      dyz     :     0.043890
      dx2y2   :     0.158004
      dxy     :     0.189948
      f0      :     0.006673  f :     0.114485
      f+1     :     0.008108
      f-1     :     0.006942
      f+2     :     0.016372
      f-2     :     0.010348
      f+3     :     0.017105
      f-3     :     0.048936
      g0      :     0.000509  g :     0.011702
      g+1     :     0.001112
      g-1     :     0.000944
      g+2     :     0.001286
      g-2     :     0.001127
      g+3     :     0.000952
      g-3     :     0.000244
      g+4     :     0.002383
      g-4     :     0.003145
 32 C s       :     2.586857  s :     2.586857
      pz      :     0.751747  p :     2.698530
      px      :     0.945129
      py      :     1.001654
      dz2     :     0.038773  d :     0.511024
      dxz     :     0.025527
      dyz     :     0.099667
      dx2y2   :     0.205447
      dxy     :     0.141611
      f0      :     0.006928  f :     0.114530
      f+1     :     0.006167
      f-1     :     0.008480
      f+2     :     0.005733
      f-2     :     0.021576
      f+3     :     0.016663
      f-3     :     0.048983
      g0      :     0.000457  g :     0.011645
      g+1     :     0.000686
      g-1     :     0.001495
      g+2     :     0.001132
      g-2     :     0.001270
      g+3     :     0.000967
      g-3     :     0.000140
      g+4     :     0.003498
      g-4     :     0.002000
 33 C s       :     2.585390  s :     2.585390
      pz      :     0.768120  p :     2.710221
      px      :     0.982286
      py      :     0.959815
      dz2     :     0.041438  d :     0.505447
      dxz     :     0.074382
      dyz     :     0.042485
      dx2y2   :     0.155988
      dxy     :     0.191154
      f0      :     0.006343  f :     0.113918
      f+1     :     0.008035
      f-1     :     0.007328
      f+2     :     0.016549
      f-2     :     0.010247
      f+3     :     0.016994
      f-3     :     0.048422
      g0      :     0.000565  g :     0.011684
      g+1     :     0.001096
      g-1     :     0.000870
      g+2     :     0.001271
      g-2     :     0.001139
      g+3     :     0.000941
      g-3     :     0.000350
      g+4     :     0.002360
      g-4     :     0.003092
 34 C s       :     2.605606  s :     2.605606
      pz      :     0.734370  p :     2.610741
      px      :     0.959990
      py      :     0.916381
      dz2     :     0.109831  d :     0.946534
      dxz     :     0.153699
      dyz     :     0.155552
      dx2y2   :     0.274225
      dxy     :     0.253227
      f0      :     0.017420  f :     0.262178
      f+1     :     0.018091
      f-1     :     0.027632
      f+2     :     0.043664
      f-2     :     0.037763
      f+3     :     0.035926
      f-3     :     0.081681
      g0      :     0.003711  g :     0.035304
      g+1     :     0.002048
      g-1     :     0.002702
      g+2     :     0.002255
      g-2     :     0.003682
      g+3     :     0.004170
      g-3     :     0.007955
      g+4     :     0.005183
      g-4     :     0.003597
 35 O s       :     3.240440  s :     3.240440
      pz      :     1.265036  p :     4.245612
      px      :     1.540881
      py      :     1.439695
      dz2     :     0.011636  d :     0.103309
      dxz     :     0.012758
      dyz     :     0.024060
      dx2y2   :     0.027610
      dxy     :     0.027245
      f0      :     0.001305  f :     0.022257
      f+1     :     0.000905
      f-1     :     0.003039
      f+2     :     0.004314
      f-2     :     0.004013
      f+3     :     0.003010
      f-3     :     0.005672
      g0      :     0.000081  g :     0.001255
      g+1     :     0.000043
      g-1     :     0.000103
      g+2     :     0.000070
      g-2     :     0.000112
      g+3     :     0.000197
      g-3     :     0.000307
      g+4     :     0.000212
      g-4     :     0.000130
 36 C s       :     2.569832  s :     2.569832
      pz      :     0.933045  p :     2.737160
      px      :     0.908735
      py      :     0.895379
      dz2     :     0.132381  d :     0.614395
      dxz     :     0.123366
      dyz     :     0.118979
      dx2y2   :     0.111860
      dxy     :     0.127809
      f0      :     0.017515  f :     0.154221
      f+1     :     0.029705
      f-1     :     0.017125
      f+2     :     0.023438
      f-2     :     0.022514
      f+3     :     0.018090
      f-3     :     0.025834
      g0      :     0.001403  g :     0.015087
      g+1     :     0.001229
      g-1     :     0.001662
      g+2     :     0.002224
      g-2     :     0.002038
      g+3     :     0.001702
      g-3     :     0.001723
      g+4     :     0.001625
      g-4     :     0.001481
 37 C s       :     2.557439  s :     2.557439
      pz      :     0.799571  p :     2.612635
      px      :     0.933560
      py      :     0.879503
      dz2     :     0.187332  d :     0.813986
      dxz     :     0.175460
      dyz     :     0.161384
      dx2y2   :     0.143079
      dxy     :     0.146731
      f0      :     0.045985  f :     0.267662
      f+1     :     0.050400
      f-1     :     0.036880
      f+2     :     0.041426
      f-2     :     0.033300
      f+3     :     0.024844
      f-3     :     0.034828
      g0      :     0.003834  g :     0.031799
      g+1     :     0.004720
      g-1     :     0.003474
      g+2     :     0.005240
      g-2     :     0.004500
      g+3     :     0.003256
      g-3     :     0.003043
      g+4     :     0.001682
      g-4     :     0.002049
 38 C s       :     2.560678  s :     2.560678
      pz      :     0.908176  p :     2.687817
      px      :     0.872260
      py      :     0.907381
      dz2     :     0.176054  d :     0.781620
      dxz     :     0.174068
      dyz     :     0.148048
      dx2y2   :     0.137155
      dxy     :     0.146295
      f0      :     0.034494  f :     0.220134
      f+1     :     0.042458
      f-1     :     0.022405
      f+2     :     0.029267
      f-2     :     0.042162
      f+3     :     0.018199
      f-3     :     0.031149
      g0      :     0.001997  g :     0.023097
      g+1     :     0.003825
      g-1     :     0.001744
      g+2     :     0.003330
      g-2     :     0.003527
      g+3     :     0.002355
      g-3     :     0.003480
      g+4     :     0.001206
      g-4     :     0.001633
 39 C s       :     2.586627  s :     2.586627
      pz      :     0.913917  p :     2.691093
      px      :     0.907777
      py      :     0.869399
      dz2     :     0.125765  d :     0.493778
      dxz     :     0.108688
      dyz     :     0.090818
      dx2y2   :     0.062789
      dxy     :     0.105718
      f0      :     0.016554  f :     0.114808
      f+1     :     0.025315
      f-1     :     0.012325
      f+2     :     0.018822
      f-2     :     0.016882
      f+3     :     0.012242
      f-3     :     0.012668
      g0      :     0.001083  g :     0.012016
      g+1     :     0.001362
      g-1     :     0.001531
      g+2     :     0.002002
      g-2     :     0.001546
      g+3     :     0.001376
      g-3     :     0.001497
      g+4     :     0.000952
      g-4     :     0.000666
 40 C s       :     2.584883  s :     2.584883
      pz      :     0.899294  p :     2.713357
      px      :     0.925982
      py      :     0.888081
      dz2     :     0.091988  d :     0.505451
      dxz     :     0.095139
      dyz     :     0.096969
      dx2y2   :     0.110485
      dxy     :     0.110870
      f0      :     0.009043  f :     0.113111
      f+1     :     0.024788
      f-1     :     0.012538
      f+2     :     0.015062
      f-2     :     0.016618
      f+3     :     0.012399
      f-3     :     0.022663
      g0      :     0.000932  g :     0.011566
      g+1     :     0.001269
      g-1     :     0.000803
      g+2     :     0.001203
      g-2     :     0.001433
      g+3     :     0.001511
      g-3     :     0.001484
      g+4     :     0.001375
      g-4     :     0.001558
 41 C s       :     2.576254  s :     2.576254
      pz      :     0.908454  p :     2.688558
      px      :     0.891829
      py      :     0.888274
      dz2     :     0.099684  d :     0.515626
      dxz     :     0.121337
      dyz     :     0.110042
      dx2y2   :     0.104221
      dxy     :     0.080343
      f0      :     0.020664  f :     0.115877
      f+1     :     0.017132
      f-1     :     0.015191
      f+2     :     0.015971
      f-2     :     0.017381
      f+3     :     0.011945
      f-3     :     0.017593
      g0      :     0.001344  g :     0.011582
      g+1     :     0.000697
      g-1     :     0.001567
      g+2     :     0.001410
      g-2     :     0.002024
      g+3     :     0.001163
      g-3     :     0.001156
      g+4     :     0.000944
      g-4     :     0.001278
 42 N s       :     2.867986  s :     2.867986
      pz      :     1.053086  p :     3.401753
      px      :     1.175260
      py      :     1.173406
      dz2     :     0.072513  d :     0.287102
      dxz     :     0.059788
      dyz     :     0.066845
      dx2y2   :     0.041688
      dxy     :     0.046270
      f0      :     0.007618  f :     0.065928
      f+1     :     0.010035
      f-1     :     0.010051
      f+2     :     0.009674
      f-2     :     0.013489
      f+3     :     0.007014
      f-3     :     0.008046
      g0      :     0.000199  g :     0.004249
      g+1     :     0.000504
      g-1     :     0.000574
      g+2     :     0.000639
      g-2     :     0.000545
      g+3     :     0.000551
      g-3     :     0.000615
      g+4     :     0.000288
      g-4     :     0.000335
 43 C s       :     2.575288  s :     2.575288
      pz      :     0.903689  p :     2.593464
      px      :     0.816712
      py      :     0.873063
      dz2     :     0.187342  d :     0.962939
      dxz     :     0.188467
      dyz     :     0.165209
      dx2y2   :     0.187111
      dxy     :     0.234810
      f0      :     0.042192  f :     0.313287
      f+1     :     0.037172
      f-1     :     0.047037
      f+2     :     0.036729
      f-2     :     0.054257
      f+3     :     0.058833
      f-3     :     0.037067
      g0      :     0.002613  g :     0.035986
      g+1     :     0.002553
      g-1     :     0.004603
      g+2     :     0.003828
      g-2     :     0.004219
      g+3     :     0.004498
      g-3     :     0.004905
      g+4     :     0.004283
      g-4     :     0.004485
 44 O s       :     3.034903  s :     3.034903
      pz      :     1.330431  p :     4.063882
      px      :     1.299505
      py      :     1.433946
      dz2     :     0.045803  d :     0.202633
      dxz     :     0.043053
      dyz     :     0.037882
      dx2y2   :     0.035195
      dxy     :     0.040700
      f0      :     0.007196  f :     0.037242
      f+1     :     0.004170
      f-1     :     0.005662
      f+2     :     0.004839
      f-2     :     0.004658
      f+3     :     0.006350
      f-3     :     0.004367
      g0      :     0.000144  g :     0.001236
      g+1     :     0.000119
      g-1     :     0.000157
      g+2     :     0.000201
      g-2     :     0.000130
      g+3     :     0.000062
      g-3     :     0.000149
      g+4     :     0.000131
      g-4     :     0.000143
 45 C s       :     2.526193  s :     2.526193
      pz      :     0.900710  p :     2.707616
      px      :     0.901237
      py      :     0.905670
      dz2     :     0.133779  d :     0.775792
      dxz     :     0.187516
      dyz     :     0.164057
      dx2y2   :     0.124236
      dxy     :     0.166203
      f0      :     0.024181  f :     0.196195
      f+1     :     0.029047
      f-1     :     0.030496
      f+2     :     0.035157
      f-2     :     0.026585
      f+3     :     0.022870
      f-3     :     0.027860
      g0      :     0.001263  g :     0.011934
      g+1     :     0.001485
      g-1     :     0.001012
      g+2     :     0.001321
      g-2     :     0.001727
      g+3     :     0.001484
      g-3     :     0.001583
      g+4     :     0.000933
      g-4     :     0.001126
 46 C s       :     2.514751  s :     2.514751
      pz      :     0.907636  p :     2.676950
      px      :     0.881565
      py      :     0.887749
      dz2     :     0.065926  d :     0.537351
      dxz     :     0.122097
      dyz     :     0.144162
      dx2y2   :     0.086549
      dxy     :     0.118616
      f0      :     0.012937  f :     0.117395
      f+1     :     0.015443
      f-1     :     0.018859
      f+2     :     0.020869
      f-2     :     0.015899
      f+3     :     0.013435
      f-3     :     0.019953
      g0      :     0.000644  g :     0.006724
      g+1     :     0.000619
      g-1     :     0.000573
      g+2     :     0.000548
      g-2     :     0.001021
      g+3     :     0.000826
      g-3     :     0.001108
      g+4     :     0.000712
      g-4     :     0.000673
 47 C s       :     2.523966  s :     2.523966
      pz      :     0.901672  p :     2.695638
      px      :     0.896846
      py      :     0.897121
      dz2     :     0.135250  d :     0.794980
      dxz     :     0.168419
      dyz     :     0.177314
      dx2y2   :     0.125623
      dxy     :     0.188374
      f0      :     0.020984  f :     0.201111
      f+1     :     0.032827
      f-1     :     0.029823
      f+2     :     0.034473
      f-2     :     0.026286
      f+3     :     0.029324
      f-3     :     0.027393
      g0      :     0.001088  g :     0.011800
      g+1     :     0.001139
      g-1     :     0.001230
      g+2     :     0.001079
      g-2     :     0.001748
      g+3     :     0.001489
      g-3     :     0.001603
      g+4     :     0.001186
      g-4     :     0.001239
 48 C s       :     2.513808  s :     2.513808
      pz      :     0.883382  p :     2.671052
      px      :     0.898543
      py      :     0.889128
      dz2     :     0.069111  d :     0.550772
      dxz     :     0.132497
      dyz     :     0.144252
      dx2y2   :     0.074200
      dxy     :     0.130712
      f0      :     0.015912  f :     0.121883
      f+1     :     0.014420
      f-1     :     0.019475
      f+2     :     0.019724
      f-2     :     0.019859
      f+3     :     0.015002
      f-3     :     0.017492
      g0      :     0.000684  g :     0.006903
      g+1     :     0.000534
      g-1     :     0.000821
      g+2     :     0.000673
      g-2     :     0.001089
      g+3     :     0.000750
      g-3     :     0.001049
      g+4     :     0.000538
      g-4     :     0.000765
 49 C s       :     2.526573  s :     2.526573
      pz      :     0.901081  p :     2.706772
      px      :     0.906845
      py      :     0.898846
      dz2     :     0.127070  d :     0.777071
      dxz     :     0.170760
      dyz     :     0.177213
      dx2y2   :     0.125708
      dxy     :     0.176321
      f0      :     0.021365  f :     0.196035
      f+1     :     0.028654
      f-1     :     0.028840
      f+2     :     0.037291
      f-2     :     0.025893
      f+3     :     0.027059
      f-3     :     0.026933
      g0      :     0.000934  g :     0.011854
      g+1     :     0.001126
      g-1     :     0.001262
      g+2     :     0.001293
      g-2     :     0.001670
      g+3     :     0.001573
      g-3     :     0.001697
      g+4     :     0.001060
      g-4     :     0.001239
 50 C s       :     2.515728  s :     2.515728
      pz      :     0.884625  p :     2.671052
      px      :     0.903638
      py      :     0.882789
      dz2     :     0.085613  d :     0.533914
      dxz     :     0.136512
      dyz     :     0.125744
      dx2y2   :     0.051718
      dxy     :     0.134327
      f0      :     0.018245  f :     0.116913
      f+1     :     0.017733
      f-1     :     0.017175
      f+2     :     0.023193
      f-2     :     0.015798
      f+3     :     0.012161
      f-3     :     0.012608
      g0      :     0.000370  g :     0.006654
      g+1     :     0.000932
      g-1     :     0.001011
      g+2     :     0.001064
      g-2     :     0.000747
      g+3     :     0.000746
      g-3     :     0.000973
      g+4     :     0.000451
      g-4     :     0.000360
 51 C s       :     2.585427  s :     2.585427
      pz      :     0.761708  p :     2.591776
      px      :     0.954286
      py      :     0.875782
      dz2     :     0.123907  d :     1.087662
      dxz     :     0.214273
      dyz     :     0.160185
      dx2y2   :     0.303602
      dxy     :     0.285696
      f0      :     0.024358  f :     0.312574
      f+1     :     0.026139
      f-1     :     0.036710
      f+2     :     0.038840
      f-2     :     0.041637
      f+3     :     0.093391
      f-3     :     0.051500
      g0      :     0.002973  g :     0.041897
      g+1     :     0.005377
      g-1     :     0.002360
      g+2     :     0.004517
      g-2     :     0.002793
      g+3     :     0.002962
      g-3     :     0.005952
      g+4     :     0.009257
      g-4     :     0.005706
 52 N s       :     2.689745  s :     2.689745
      pz      :     1.143626  p :     3.324895
      px      :     1.071715
      py      :     1.109554
      dz2     :     0.028775  d :     0.325779
      dxz     :     0.053961
      dyz     :     0.066291
      dx2y2   :     0.084216
      dxy     :     0.092536
      f0      :     0.005588  f :     0.053299
      f+1     :     0.002854
      f-1     :     0.006536
      f+2     :     0.006355
      f-2     :     0.010670
      f+3     :     0.014127
      f-3     :     0.007169
      g0      :     0.000324  g :     0.003183
      g+1     :     0.000328
      g-1     :     0.000289
      g+2     :     0.000266
      g-2     :     0.000180
      g+3     :     0.000419
      g-3     :     0.000441
      g+4     :     0.000387
      g-4     :     0.000549
 53 C s       :     2.528353  s :     2.528353
      pz      :     0.945789  p :     2.644773
      px      :     0.832812
      py      :     0.866172
      dz2     :     0.084431  d :     0.611366
      dxz     :     0.108406
      dyz     :     0.143479
      dx2y2   :     0.127465
      dxy     :     0.147585
      f0      :     0.016894  f :     0.152953
      f+1     :     0.019494
      f-1     :     0.012965
      f+2     :     0.016148
      f-2     :     0.027186
      f+3     :     0.036547
      f-3     :     0.023721
      g0      :     0.000934  g :     0.011060
      g+1     :     0.001110
      g-1     :     0.000772
      g+2     :     0.000582
      g-2     :     0.001206
      g+3     :     0.001087
      g-3     :     0.001366
      g+4     :     0.001789
      g-4     :     0.002214
 54 C s       :     2.536222  s :     2.536222
      pz      :     0.925096  p :     2.726523
      px      :     0.894310
      py      :     0.907117
      dz2     :     0.033940  d :     0.391507
      dxz     :     0.117833
      dyz     :     0.086843
      dx2y2   :     0.058878
      dxy     :     0.094013
      f0      :     0.007729  f :     0.075776
      f+1     :     0.012236
      f-1     :     0.008888
      f+2     :     0.010124
      f-2     :     0.012166
      f+3     :     0.012779
      f-3     :     0.011853
      g0      :     0.000527  g :     0.003739
      g+1     :     0.000118
      g-1     :     0.000250
      g+2     :     0.000115
      g-2     :     0.000699
      g+3     :     0.000507
      g-3     :     0.000520
      g+4     :     0.000354
      g-4     :     0.000650
 55 C s       :     2.535095  s :     2.535095
      pz      :     0.923571  p :     2.738079
      px      :     0.911035
      py      :     0.903473
      dz2     :     0.032583  d :     0.393313
      dxz     :     0.084472
      dyz     :     0.119546
      dx2y2   :     0.064458
      dxy     :     0.092255
      f0      :     0.007904  f :     0.077088
      f+1     :     0.008503
      f-1     :     0.011894
      f+2     :     0.010065
      f-2     :     0.012554
      f+3     :     0.011839
      f-3     :     0.014328
      g0      :     0.000564  g :     0.003916
      g+1     :     0.000259
      g-1     :     0.000125
      g+2     :     0.000104
      g-2     :     0.000696
      g+3     :     0.000534
      g-3     :     0.000512
      g+4     :     0.000393
      g-4     :     0.000728
 56 C s       :     2.533770  s :     2.533770
      pz      :     0.896015  p :     2.739995
      px      :     0.929414
      py      :     0.914567
      dz2     :     0.053927  d :     0.390321
      dxz     :     0.104415
      dyz     :     0.095467
      dx2y2   :     0.035591
      dxy     :     0.100921
      f0      :     0.013674  f :     0.076949
      f+1     :     0.009367
      f-1     :     0.011580
      f+2     :     0.012114
      f-2     :     0.013764
      f+3     :     0.008683
      f-3     :     0.007768
      g0      :     0.000306  g :     0.003983
      g+1     :     0.000416
      g-1     :     0.000743
      g+2     :     0.000596
      g-2     :     0.000509
      g+3     :     0.000351
      g-3     :     0.000605
      g+4     :     0.000252
      g-4     :     0.000205
 57 O s       :     3.223424  s :     3.223424
      pz      :     1.388314  p :     4.289855
      px      :     1.417632
      py      :     1.483909
      dz2     :     0.011001  d :     0.100550
      dxz     :     0.020504
      dyz     :     0.006704
      dx2y2   :     0.032888
      dxy     :     0.029453
      f0      :     0.002450  f :     0.021833
      f+1     :     0.001957
      f-1     :     0.001044
      f+2     :     0.001529
      f-2     :     0.002788
      f+3     :     0.007307
      f-3     :     0.004759
      g0      :     0.000054  g :     0.001152
      g+1     :     0.000157
      g-1     :     0.000041
      g+2     :     0.000066
      g-2     :     0.000102
      g+3     :     0.000020
      g-3     :     0.000136
      g+4     :     0.000354
      g-4     :     0.000221
 58 H s       :     0.752105  s :     0.752105
      pz      :     0.060114  p :     0.190092
      px      :     0.075845
      py      :     0.054133
      dz2     :     0.013068  d :     0.070317
      dxz     :     0.015352
      dyz     :     0.010429
      dx2y2   :     0.014953
      dxy     :     0.016515
      f0      :     0.000575  f :     0.009699
      f+1     :     0.002123
      f-1     :     0.000656
      f+2     :     0.001736
      f-2     :     0.001644
      f+3     :     0.001434
      f-3     :     0.001530
 59 H s       :     0.754130  s :     0.754130
      pz      :     0.074375  p :     0.190693
      px      :     0.056099
      py      :     0.060218
      dz2     :     0.017952  d :     0.069248
      dxz     :     0.016584
      dyz     :     0.014406
      dx2y2   :     0.008882
      dxy     :     0.011424
      f0      :     0.001343  f :     0.009661
      f+1     :     0.001404
      f-1     :     0.001968
      f+2     :     0.001875
      f-2     :     0.001869
      f+3     :     0.000728
      f-3     :     0.000474
 60 H s       :     0.758618  s :     0.758618
      pz      :     0.057530  p :     0.185670
      px      :     0.072747
      py      :     0.055393
      dz2     :     0.011182  d :     0.068586
      dxz     :     0.015785
      dyz     :     0.010529
      dx2y2   :     0.015529
      dxy     :     0.015561
      f0      :     0.000568  f :     0.009630
      f+1     :     0.001852
      f-1     :     0.000815
      f+2     :     0.001695
      f-2     :     0.001703
      f+3     :     0.001658
      f-3     :     0.001339
 61 H s       :     0.759429  s :     0.759429
      pz      :     0.066629  p :     0.184675
      px      :     0.059254
      py      :     0.058792
      dz2     :     0.017904  d :     0.068036
      dxz     :     0.012846
      dyz     :     0.014310
      dx2y2   :     0.011390
      dxy     :     0.011585
      f0      :     0.001100  f :     0.009553
      f+1     :     0.001684
      f-1     :     0.001598
      f+2     :     0.002096
      f-2     :     0.001542
      f+3     :     0.000621
      f-3     :     0.000914
 62 H s       :     0.749522  s :     0.749522
      pz      :     0.059108  p :     0.190906
      px      :     0.071406
      py      :     0.060392
      dz2     :     0.013305  d :     0.070660
      dxz     :     0.014772
      dyz     :     0.012074
      dx2y2   :     0.014808
      dxy     :     0.015701
      f0      :     0.000578  f :     0.009723
      f+1     :     0.001755
      f-1     :     0.001079
      f+2     :     0.001829
      f-2     :     0.001718
      f+3     :     0.001516
      f-3     :     0.001248
 63 H s       :     0.752906  s :     0.752906
      pz      :     0.053591  p :     0.188009
      px      :     0.063369
      py      :     0.071049
      dz2     :     0.008630  d :     0.068511
      dxz     :     0.011735
      dyz     :     0.014168
      dx2y2   :     0.019661
      dxy     :     0.014317
      f0      :     0.000701  f :     0.009597
      f+1     :     0.000828
      f-1     :     0.001304
      f+2     :     0.001425
      f-2     :     0.001679
      f+3     :     0.001827
      f-3     :     0.001833
 64 H s       :     0.780568  s :     0.780568
      pz      :     0.065501  p :     0.190370
      px      :     0.064142
      py      :     0.060728
      dz2     :     0.016967  d :     0.067066
      dxz     :     0.012859
      dyz     :     0.013137
      dx2y2   :     0.013071
      dxy     :     0.011032
      f0      :     0.000936  f :     0.009413
      f+1     :     0.001823
      f-1     :     0.001343
      f+2     :     0.002095
      f-2     :     0.001535
      f+3     :     0.000643
      f-3     :     0.001039
 65 H s       :     0.775297  s :     0.775297
      pz      :     0.055216  p :     0.192735
      px      :     0.065775
      py      :     0.071744
      dz2     :     0.008206  d :     0.067363
      dxz     :     0.009877
      dyz     :     0.014714
      dx2y2   :     0.020251
      dxy     :     0.014314
      f0      :     0.000713  f :     0.009470
      f+1     :     0.000679
      f-1     :     0.001327
      f+2     :     0.001293
      f-2     :     0.001612
      f+3     :     0.001827
      f-3     :     0.002018
 66 H s       :     0.782096  s :     0.782096
      pz      :     0.059690  p :     0.193621
      px      :     0.074832
      py      :     0.059099
      dz2     :     0.011870  d :     0.067785
      dxz     :     0.015278
      dyz     :     0.010076
      dx2y2   :     0.014159
      dxy     :     0.016401
      f0      :     0.000540  f :     0.009465
      f+1     :     0.001953
      f-1     :     0.000739
      f+2     :     0.001622
      f-2     :     0.001731
      f+3     :     0.001506
      f-3     :     0.001374
 67 H s       :     0.782647  s :     0.782647
      pz      :     0.071030  p :     0.191961
      px      :     0.058789
      py      :     0.062141
      dz2     :     0.018949  d :     0.067304
      dxz     :     0.011961
      dyz     :     0.014419
      dx2y2   :     0.010866
      dxy     :     0.011109
      f0      :     0.001284  f :     0.009408
      f+1     :     0.001499
      f-1     :     0.001622
      f+2     :     0.002037
      f-2     :     0.001565
      f+3     :     0.000571
      f-3     :     0.000829
 68 H s       :     0.780755  s :     0.780755
      pz      :     0.059549  p :     0.191794
      px      :     0.075638
      py      :     0.056607
      dz2     :     0.009991  d :     0.067407
      dxz     :     0.015897
      dyz     :     0.009365
      dx2y2   :     0.016684
      dxy     :     0.015470
      f0      :     0.000615  f :     0.009431
      f+1     :     0.001744
      f-1     :     0.000615
      f+2     :     0.001514
      f-2     :     0.001590
      f+3     :     0.001846
      f-3     :     0.001506
 69 H s       :     0.779334  s :     0.779334
      pz      :     0.070776  p :     0.191025
      px      :     0.055583
      py      :     0.064665
      dz2     :     0.017707  d :     0.066913
      dxz     :     0.014338
      dyz     :     0.013913
      dx2y2   :     0.008966
      dxy     :     0.011989
      f0      :     0.001311  f :     0.009365
      f+1     :     0.001115
      f-1     :     0.001933
      f+2     :     0.001828
      f-2     :     0.001863
      f+3     :     0.000782
      f-3     :     0.000533
 70 H s       :     0.691328  s :     0.691328
      pz      :     0.111923  p :     0.317030
      px      :     0.130414
      py      :     0.074693
      dz2     :     0.029066  d :     0.123109
      dxz     :     0.027166
      dyz     :     0.014339
      dx2y2   :     0.024921
      dxy     :     0.027617
      f0      :     0.001283  f :     0.022375
      f+1     :     0.006231
      f-1     :     0.001651
      f+2     :     0.003528
      f-2     :     0.003250
      f+3     :     0.003549
      f-3     :     0.002883
 71 H s       :     0.777928  s :     0.777928
      pz      :     0.059077  p :     0.190452
      px      :     0.056972
      py      :     0.074402
      dz2     :     0.009721  d :     0.066823
      dxz     :     0.009571
      dyz     :     0.015916
      dx2y2   :     0.016651
      dxy     :     0.014963
      f0      :     0.000636  f :     0.009373
      f+1     :     0.000641
      f-1     :     0.001704
      f+2     :     0.001476
      f-2     :     0.001599
      f+3     :     0.001496
      f-3     :     0.001821
 72 H s       :     0.777688  s :     0.777688
      pz      :     0.071840  p :     0.190500
      px      :     0.059504
      py      :     0.059155
      dz2     :     0.019109  d :     0.067214
      dxz     :     0.014744
      dyz     :     0.012319
      dx2y2   :     0.009943
      dxy     :     0.011098
      f0      :     0.001336  f :     0.009420
      f+1     :     0.001633
      f-1     :     0.001586
      f+2     :     0.001973
      f-2     :     0.001593
      f+3     :     0.000756
      f-3     :     0.000543
 73 H s       :     0.781578  s :     0.781578
      pz      :     0.069974  p :     0.193078
      px      :     0.066747
      py      :     0.056357
      dz2     :     0.017450  d :     0.067795
      dxz     :     0.013877
      dyz     :     0.013959
      dx2y2   :     0.009763
      dxy     :     0.012747
      f0      :     0.001174  f :     0.009448
      f+1     :     0.001942
      f-1     :     0.001059
      f+2     :     0.001889
      f-2     :     0.001875
      f+3     :     0.000632
      f-3     :     0.000876
 74 H s       :     0.793643  s :     0.793643
      pz      :     0.048791  p :     0.187345
      px      :     0.063713
      py      :     0.074842
      dz2     :     0.007837  d :     0.064499
      dxz     :     0.008742
      dyz     :     0.014065
      dx2y2   :     0.019587
      dxy     :     0.014268
      f0      :     0.000890  f :     0.009718
      f+1     :     0.000845
      f-1     :     0.001280
      f+2     :     0.000687
      f-2     :     0.001836
      f+3     :     0.001776
      f-3     :     0.002404
 75 H s       :     0.793999  s :     0.793999
      pz      :     0.081129  p :     0.191395
      px      :     0.049549
      py      :     0.060717
      dz2     :     0.019169  d :     0.065462
      dxz     :     0.016859
      dyz     :     0.015826
      dx2y2   :     0.007036
      dxy     :     0.006572
      f0      :     0.002276  f :     0.009819
      f+1     :     0.001549
      f-1     :     0.001987
      f+2     :     0.001791
      f-2     :     0.001643
      f+3     :     0.000265
      f-3     :     0.000309
 76 H s       :     0.778790  s :     0.778790
      pz      :     0.061836  p :     0.195175
      px      :     0.081814
      py      :     0.051525
      dz2     :     0.015826  d :     0.066671
      dxz     :     0.015609
      dyz     :     0.008192
      dx2y2   :     0.012064
      dxy     :     0.014980
      f0      :     0.000867  f :     0.009821
      f+1     :     0.002771
      f-1     :     0.000311
      f+2     :     0.001666
      f-2     :     0.001794
      f+3     :     0.001137
      f-3     :     0.001273
 77 H s       :     0.769728  s :     0.769728
      pz      :     0.050980  p :     0.196538
      px      :     0.061198
      py      :     0.084359
      dz2     :     0.005115  d :     0.066859
      dxz     :     0.005487
      dyz     :     0.015763
      dx2y2   :     0.023052
      dxy     :     0.017443
      f0      :     0.001024  f :     0.009763
      f+1     :     0.000439
      f-1     :     0.000870
      f+2     :     0.000551
      f-2     :     0.001275
      f+3     :     0.002039
      f-3     :     0.003565
 78 H s       :     0.789678  s :     0.789678
      pz      :     0.053619  p :     0.191603
      px      :     0.055806
      py      :     0.082178
      dz2     :     0.005129  d :     0.065293
      dxz     :     0.005369
      dyz     :     0.015651
      dx2y2   :     0.021982
      dxy     :     0.017162
      f0      :     0.001022  f :     0.009773
      f+1     :     0.000439
      f-1     :     0.000902
      f+2     :     0.000553
      f-2     :     0.001336
      f+3     :     0.002009
      f-3     :     0.003511
 79 H s       :     0.795077  s :     0.795077
      pz      :     0.052480  p :     0.188704
      px      :     0.092359
      py      :     0.043864
      dz2     :     0.005394  d :     0.064605
      dxz     :     0.019421
      dyz     :     0.000804
      dx2y2   :     0.014251
      dxy     :     0.024735
      f0      :     0.000938  f :     0.009704
      f+1     :     0.001191
      f-1     :     0.000212
      f+2     :     0.001697
      f-2     :     0.000224
      f+3     :     0.001977
      f-3     :     0.003465
 80 H s       :     0.794503  s :     0.794503
      pz      :     0.052999  p :     0.189313
      px      :     0.055724
      py      :     0.080590
      dz2     :     0.004852  d :     0.064888
      dxz     :     0.005360
      dyz     :     0.015384
      dx2y2   :     0.022221
      dxy     :     0.017071
      f0      :     0.001059  f :     0.009754
      f+1     :     0.000440
      f-1     :     0.000845
      f+2     :     0.000486
      f-2     :     0.001339
      f+3     :     0.002027
      f-3     :     0.003558
 81 H s       :     0.780716  s :     0.780716
      pz      :     0.050865  p :     0.190228
      px      :     0.059101
      py      :     0.080262
      dz2     :     0.005241  d :     0.065471
      dxz     :     0.005597
      dyz     :     0.014847
      dx2y2   :     0.022658
      dxy     :     0.017129
      f0      :     0.000980  f :     0.009725
      f+1     :     0.000432
      f-1     :     0.000920
      f+2     :     0.000552
      f-2     :     0.001307
      f+3     :     0.002017
      f-3     :     0.003518
 82 H s       :     0.768015  s :     0.768015
      pz      :     0.088047  p :     0.189545
      px      :     0.046895
      py      :     0.054603
      dz2     :     0.019382  d :     0.068017
      dxz     :     0.017425
      dyz     :     0.020660
      dx2y2   :     0.003818
      dxy     :     0.006731
      f0      :     0.002278  f :     0.009549
      f+1     :     0.001897
      f-1     :     0.002382
      f+2     :     0.001176
      f-2     :     0.001487
      f+3     :     0.000179
      f-3     :     0.000151
 83 H s       :     0.774418  s :     0.774418
      pz      :     0.068722  p :     0.189190
      px      :     0.046922
      py      :     0.073546
      dz2     :     0.019047  d :     0.067894
      dxz     :     0.007906
      dyz     :     0.013591
      dx2y2   :     0.011039
      dxy     :     0.016310
      f0      :     0.001069  f :     0.009463
      f+1     :     0.000548
      f-1     :     0.002417
      f+2     :     0.001585
      f-2     :     0.001520
      f+3     :     0.001332
      f-3     :     0.000992


                      *****************************
                      * MAYER POPULATION ANALYSIS *
                      *****************************

  NA   - Mulliken gross atomic population
  ZA   - Total nuclear charge
  QA   - Mulliken gross atomic charge
  VA   - Mayer's total valence
  BVA  - Mayer's bonded valence
  FA   - Mayer's free valence

  ATOM       NA         ZA         QA         VA         BVA        FA
  0 C      6.0959     6.0000    -0.0959     3.7564     3.7564     0.0000
  1 C      5.8274     6.0000     0.1726     3.5562     3.5562    -0.0000
  2 C      6.1543     6.0000    -0.1543     3.8850     3.8850     0.0000
  3 C      6.1302     6.0000    -0.1302     3.9357     3.9357    -0.0000
  4 C      6.1082     6.0000    -0.1082     3.8846     3.8846    -0.0000
  5 C      6.1834     6.0000    -0.1834     3.9256     3.9256    -0.0000
  6 C      6.1199     6.0000    -0.1199     3.8500     3.8500    -0.0000
  7 C      5.8213     6.0000     0.1787     3.9588     3.9588     0.0000
  8 C      5.9658     6.0000     0.0342     3.9308     3.9308    -0.0000
  9 C      5.9702     6.0000     0.0298     3.9544     3.9544     0.0000
 10 C      5.8439     6.0000     0.1561     4.2907     4.2907     0.0000
 11 N      7.2137     7.0000    -0.2137     3.1282     3.1282    -0.0000
 12 N      7.2382     7.0000    -0.2382     3.0935     3.0935    -0.0000
 13 C      6.0171     6.0000    -0.0171     3.8989     3.8989     0.0000
 14 C      6.0001     6.0000    -0.0001     3.8438     3.8438    -0.0000
 15 N      7.1853     7.0000    -0.1853     3.0783     3.0783    -0.0000
 16 O      8.3910     8.0000    -0.3910     2.1344     2.1344    -0.0000
 17 H      0.7963     1.0000     0.2037     1.0522     1.0522    -0.0000
 18 H      0.8588     1.0000     0.1412     0.9630     0.9630    -0.0000
 19 H      0.8560     1.0000     0.1440     0.9574     0.9574    -0.0000
 20 H      0.9370     1.0000     0.0630     1.0304     1.0304    -0.0000
 21 H      0.8672     1.0000     0.1328     0.9733     0.9733     0.0000
 22 H      0.8959     1.0000     0.1041     0.9850     0.9850     0.0000
 23 H      0.9027     1.0000     0.0973     0.9884     0.9884     0.0000
 24 H      0.9251     1.0000     0.0749     1.0011     1.0011     0.0000
 25 H      0.8970     1.0000     0.1030     1.0027     1.0027     0.0000
 26 H      0.9291     1.0000     0.0709     0.9737     0.9737     0.0000
 27 H      0.9240     1.0000     0.0760     0.9932     0.9932     0.0000
 28 C      6.1099     6.0000    -0.1099     3.8080     3.8080    -0.0000
 29 C      5.8962     6.0000     0.1038     3.6186     3.6186     0.0000
 30 C      6.1824     6.0000    -0.1824     3.7907     3.7907    -0.0000
 31 C      6.1210     6.0000    -0.1210     3.8601     3.8601     0.0000
 32 C      6.0809     6.0000    -0.0809     3.8904     3.8904    -0.0000
 33 C      6.1214     6.0000    -0.1214     3.9070     3.9070    -0.0000
 34 C      5.8686     6.0000     0.1314     3.9593     3.9593     0.0000
 35 O      8.3221     8.0000    -0.3221     2.1086     2.1086    -0.0000
 36 C      5.8680     6.0000     0.1320     3.6882     3.6882    -0.0000
 37 C      5.8372     6.0000     0.1628     3.7576     3.7576     0.0000
 38 C      5.9634     6.0000     0.0366     3.9951     3.9951    -0.0000
 39 C      6.0954     6.0000    -0.0954     3.8592     3.8592    -0.0000
 40 C      6.1589     6.0000    -0.1589     3.9221     3.9221     0.0000
 41 C      6.0973     6.0000    -0.0973     3.8010     3.8010     0.0000
 42 N      7.3343     7.0000    -0.3343     3.0355     3.0355     0.0000
 43 C      5.6812     6.0000     0.3188     3.7719     3.7719     0.0000
 44 O      8.2792     8.0000    -0.2792     2.3175     2.3175    -0.0000
 45 C      6.0001     6.0000    -0.0001     4.1096     4.1096     0.0000
 46 C      6.1461     6.0000    -0.1461     3.8406     3.8406     0.0000
 47 C      6.0703     6.0000    -0.0703     3.9310     3.9310    -0.0000
 48 C      6.1246     6.0000    -0.1246     3.7931     3.7931    -0.0000
 49 C      5.9593     6.0000     0.0407     3.8264     3.8264    -0.0000
 50 C      6.1821     6.0000    -0.1821     3.8876     3.8876    -0.0000
 51 C      5.6827     6.0000     0.3173     4.0441     4.0441    -0.0000
 52 N      7.3511     7.0000    -0.3511     3.1657     3.1657    -0.0000
 53 C      6.0554     6.0000    -0.0554     3.8881     3.8881     0.0000
 54 C      6.3020     6.0000    -0.3020     3.9498     3.9498    -0.0000
 55 C      6.2864     6.0000    -0.2864     3.9946     3.9946    -0.0000
 56 C      6.2837     6.0000    -0.2837     3.9924     3.9924    -0.0000
 57 O      8.4650     8.0000    -0.4650     2.0722     2.0722     0.0000
 58 H      0.8962     1.0000     0.1038     0.9934     0.9934    -0.0000
 59 H      0.8601     1.0000     0.1399     0.9862     0.9862     0.0000
 60 H      0.8825     1.0000     0.1175     0.9930     0.9930    -0.0000
 61 H      0.8616     1.0000     0.1384     0.9799     0.9799     0.0000
 62 H      0.8860     1.0000     0.1140     0.9780     0.9780     0.0000
 63 H      0.8440     1.0000     0.1560     0.9642     0.9642     0.0000
 64 H      0.8948     1.0000     0.1052     0.9974     0.9974     0.0000
 65 H      0.9039     1.0000     0.0961     1.0081     1.0081     0.0000
 66 H      0.9234     1.0000     0.0766     0.9952     0.9952    -0.0000
 67 H      0.9152     1.0000     0.0848     1.0027     1.0027    -0.0000
 68 H      0.9120     1.0000     0.0880     1.0002     1.0002     0.0000
 69 H      0.8956     1.0000     0.1044     0.9989     0.9989     0.0000
 70 H      0.7877     1.0000     0.2123     1.0194     1.0194     0.0000
 71 H      0.8810     1.0000     0.1190     0.9921     0.9921    -0.0000
 72 H      0.8847     1.0000     0.1153     1.0014     1.0014    -0.0000
 73 H      0.9242     1.0000     0.0758     0.9987     0.9987    -0.0000
 74 H      0.8855     1.0000     0.1145     0.9935     0.9935     0.0000
 75 H      0.9019     1.0000     0.0981     0.9889     0.9889    -0.0000
 76 H      0.9153     1.0000     0.0847     0.9983     0.9983    -0.0000
 77 H      0.8096     1.0000     0.1904     0.9187     0.9187    -0.0000
 78 H      0.9065     1.0000     0.0935     0.9936     0.9936    -0.0000
 79 H      0.8992     1.0000     0.1008     0.9907     0.9907    -0.0000
 80 H      0.8969     1.0000     0.1031     0.9910     0.9910     0.0000
 81 H      0.8866     1.0000     0.1134     1.0121     1.0121    -0.0000
 82 H      0.8556     1.0000     0.1444     0.9489     0.9489    -0.0000
 83 H      0.9089     1.0000     0.0911     0.9757     0.9757     0.0000

  Mayer bond orders larger than 0.100000
B(  0-C ,  1-C ) :   1.2491 B(  0-C ,  5-C ) :   1.4039 B(  0-C , 20-H ) :   0.9852 
B(  1-C ,  2-C ) :   1.2947 B(  1-C ,  6-C ) :   0.9422 B(  2-C ,  3-C ) :   1.4333 
B(  2-C , 24-H ) :   0.9612 B(  3-C ,  4-C ) :   1.3852 B(  3-C , 23-H ) :   0.9579 
B(  4-C ,  5-C ) :   1.3869 B(  4-C , 22-H ) :   0.9550 B(  5-C , 21-H ) :   0.9495 
B(  6-C ,  7-C ) :   0.9898 B(  6-C , 25-H ) :   0.9275 B(  6-C , 26-H ) :   0.9499 
B(  7-C ,  8-C ) :   0.9550 B(  7-C , 11-N ) :   0.9471 B(  7-C , 27-H ) :   0.9240 
B(  8-C ,  9-C ) :   1.2503 B(  8-C , 12-N ) :   1.5036 B(  9-C , 10-C ) :   1.0248 
B(  9-C , 15-N ) :   1.5441 B( 10-C , 11-N ) :   1.2741 B( 10-C , 16-O ) :   1.9757 
B( 11-N , 17-H ) :   0.8633 B( 12-N , 13-C ) :   1.4549 B( 13-C , 14-C ) :   1.3346 
B( 13-C , 18-H ) :   0.9534 B( 14-C , 15-N ) :   1.4164 B( 14-C , 19-H ) :   0.9498 
B( 17-H , 57-O ) :   0.1636 B( 28-C , 29-C ) :   1.2828 B( 28-C , 33-C ) :   1.4089 
B( 28-C , 81-H ) :   0.9493 B( 29-C , 30-C ) :   1.2711 B( 29-C , 34-C ) :   0.9642 
B( 30-C , 31-C ) :   1.3528 B( 30-C , 77-H ) :   0.9163 B( 31-C , 32-C ) :   1.3867 
B( 31-C , 78-H ) :   0.9514 B( 32-C , 33-C ) :   1.3806 B( 32-C , 79-H ) :   0.9587 
B( 33-C , 80-H ) :   0.9595 B( 34-C , 35-O ) :   1.9477 B( 34-C , 36-C ) :   1.0027 
B( 36-C , 37-C ) :   1.2395 B( 36-C , 41-C ) :   1.2765 B( 37-C , 38-C ) :   1.2630 
B( 37-C , 44-O ) :   1.0927 B( 38-C , 39-C ) :   1.3187 B( 38-C , 42-N ) :   1.2357 
B( 39-C , 40-C ) :   1.4078 B( 39-C , 74-H ) :   0.9362 B( 40-C , 41-C ) :   1.3890 
B( 40-C , 75-H ) :   0.9588 B( 41-C , 76-H ) :   0.9512 B( 42-N , 43-C ) :   1.6207 
B( 43-C , 44-O ) :   1.0348 B( 43-C , 45-C ) :   1.0110 B( 45-C , 46-C ) :   0.9458 
B( 45-C , 50-C ) :   0.9563 B( 45-C , 54-C ) :   1.0198 B( 46-C , 47-C ) :   0.9503 
B( 46-C , 58-H ) :   0.9414 B( 46-C , 59-H ) :   0.9320 B( 47-C , 48-C ) :   0.9474 
B( 47-C , 53-C ) :   0.9634 B( 47-C , 55-C ) :   1.0696 B( 48-C , 49-C ) :   0.9307 
B( 48-C , 60-H ) :   0.9360 B( 48-C , 61-H ) :   0.9484 B( 49-C , 50-C ) :   0.9694 
B( 49-C , 51-C ) :   0.8996 B( 49-C , 56-C ) :   1.0696 B( 50-C , 62-H ) :   0.9266 
B( 50-C , 63-H ) :   0.9291 B( 51-C , 52-N ) :   1.2602 B( 51-C , 57-O ) :   1.8239 
B( 52-N , 53-C ) :   0.9767 B( 52-N , 70-H ) :   0.8807 B( 53-C , 82-H ) :   0.9169 
B( 53-C , 83-H ) :   0.9416 B( 54-C , 71-H ) :   0.9605 B( 54-C , 72-H ) :   0.9593 
B( 54-C , 73-H ) :   0.9538 B( 55-C , 67-H ) :   0.9572 B( 55-C , 68-H ) :   0.9605 
B( 55-C , 69-H ) :   0.9589 B( 56-C , 64-H ) :   0.9546 B( 56-C , 65-H ) :   0.9626 
B( 56-C , 66-H ) :   0.9527 

-------
TIMINGS
-------

Total SCF time: 0 days 0 hours 48 min 4 sec 

Total time                  ....    2884.333 sec
Sum of individual times     ....    2848.406 sec  ( 98.8%)

Fock matrix formation       ....    2730.337 sec  ( 94.7%)
  Split-RI-J                ....      75.972 sec  (  2.8% of F)
  Chain of spheres X        ....    2545.281 sec  ( 93.2% of F)
  XC integration            ....     107.280 sec  (  3.9% of F)
    Basis function eval.    ....       5.727 sec  (  5.3% of XC)
    Density eval.           ....      51.099 sec  ( 47.6% of XC)
    XC-Functional eval.     ....       0.448 sec  (  0.4% of XC)
    XC-Potential eval.      ....      45.978 sec  ( 42.9% of XC)
Diagonalization             ....       5.765 sec  (  0.2%)
Density matrix formation    ....       1.192 sec  (  0.0%)
Population analysis         ....      14.463 sec  (  0.5%)
Initial guess               ....      31.536 sec  (  1.1%)
Orbital Transformation      ....       0.000 sec  (  0.0%)
Orbital Orthonormalization  ....      30.711 sec  (  1.1%)
DIIS solution               ....       2.472 sec  (  0.1%)
SOSCF solution              ....       4.797 sec  (  0.2%)
Grid generation             ....      57.844 sec  (  2.0%)

Maximum memory used throughout the entire SCF-calculation: 2137.9 MB


-------------------------------------------------------------------------------
                          DFT DISPERSION CORRECTION                            
                                                                               
                                 DFTD4 V2.5                                    
-------------------------------------------------------------------------------
The PW6B95 functional is recognized
Active option DFTDOPT                   ...         5   

Starting D4
-------------------------   ----------------
Dispersion correction           -0.115578137
-------------------------   ----------------


-------------------------   --------------------
FINAL SINGLE POINT ENERGY     -2048.661383235993
-------------------------   --------------------


                            ***************************************
                            *     ORCA property calculations      *
                            ***************************************

                                    ---------------------
                                    Active property flags
                                    ---------------------
   (+) Dipole Moment


------------------------------------------------------------------------------
                       ORCA ELECTRIC PROPERTIES CALCULATION
------------------------------------------------------------------------------

Dipole Moment Calculation                       ... on
Quadrupole Moment Calculation                   ... off
Polarizability Calculation                      ... off
GBWName                                         ... orca.gbw
Electron density                                ... orca.scfp
The origin for moment calculation is the CENTER OF MASS  = (-0.000003, -0.000001 -0.000005)

-------------
DIPOLE MOMENT
-------------
                                X             Y             Z
Electronic contribution:    -26.79675      -4.31662      24.01646
Nuclear contribution   :     26.66252       3.86969     -24.38361
                        -----------------------------------------
Total Dipole Moment    :     -0.13423      -0.44693      -0.36715
                        -----------------------------------------
Magnitude (a.u.)       :      0.59377
Magnitude (Debye)      :      1.50925


--------------------
Rotational spectrum 
--------------------
 
Rotational constants in cm-1:     0.003356     0.001980     0.001748 
Rotational constants in MHz :   100.608759    59.356183    52.408881 

 Dipole components along the rotational axes: 
x,y,z [a.u.] :    -0.010623    -0.178415    -0.566235 
x,y,z [Debye]:    -0.027001    -0.453494    -1.439254 

 

Timings for individual modules:

Sum of individual times         ...     2900.529 sec (=  48.342 min)
GTO integral calculation        ...       14.813 sec (=   0.247 min)   0.5 %
SCF iterations                  ...     2885.716 sec (=  48.095 min)  99.5 %
                             ****ORCA TERMINATED NORMALLY****
TOTAL RUN TIME: 0 days 0 hours 48 minutes 29 seconds 366 msec
