# Supplementary material for: Photochemical Deracemization of 4,7-Diaza-1-isoindolinones by Unidirectional Hydrogen Atom Shuttling
Source: J Am Chem Soc. 2024 Dec 30;147(2):1434–9. doi: 10.1021/jacs.4c16053 (PMC11744763; doi:10.1021/jacs.4c16053)
Supplement: Supplementary file 3 — ja4c16053_si_003.zip [file ja4c16053_si_003.zip › to_zip/2b_1b/thermodynamics/s0/freq.out]

                                 *****************
                                 * O   R   C   A *
                                 *****************

                                            #,                                       
                                            ###                                      
                                            ####                                     
                                            #####                                    
                                            ######                                   
                                           ########,                                 
                                     ,,################,,,,,                         
                               ,,#################################,,                 
                          ,,##########################################,,             
                       ,#########################################, ''#####,          
                    ,#############################################,,   '####,        
                  ,##################################################,,,,####,       
                ,###########''''           ''''###############################       
              ,#####''   ,,,,##########,,,,          '''####'''          '####       
            ,##' ,,,,###########################,,,                        '##       
           ' ,,###''''                  '''############,,,                           
         ,,##''                                '''############,,,,        ,,,,,,###''
      ,#''                                            '''#######################'''  
     '                                                          ''''####''''         
             ,#######,   #######,   ,#######,      ##                                
            ,#'     '#,  ##    ##  ,#'     '#,    #''#        ######   ,####,        
            ##       ##  ##   ,#'  ##            #'  '#       #        #'  '#        
            ##       ##  #######   ##           ,######,      #####,   #    #        
            '#,     ,#'  ##    ##  '#,     ,#' ,#      #,         ##   #,  ,#        
             '#######'   ##     ##  '#######'  #'      '#     #####' # '####'        


                  #######################################################
                  #                        -***-                        #
                  #          Department of theory and spectroscopy      #
                  #    Directorship and core code : Frank Neese         #
                  #        Max Planck Institute fuer Kohlenforschung    #
                  #                Kaiser Wilhelm Platz 1               #
                  #                 D-45470 Muelheim/Ruhr               #
                  #                      Germany                        #
                  #                                                     #
                  #                  All rights reserved                #
                  #                        -***-                        #
                  #######################################################


                         Program Version 5.0.3 -  RELEASE  -


 With contributions from (in alphabetic order):
   Daniel Aravena         : Magnetic Suceptibility
   Michael Atanasov       : Ab Initio Ligand Field Theory (pilot matlab implementation)
   Alexander A. Auer      : GIAO ZORA, VPT2 properties, NMR spectrum
   Ute Becker             : Parallelization
   Giovanni Bistoni       : ED, misc. LED, open-shell LED, HFLD
   Martin Brehm           : Molecular dynamics
   Dmytro Bykov           : SCF Hessian
   Vijay G. Chilkuri      : MRCI spin determinant printing, contributions to CSF-ICE
   Dipayan Datta          : RHF DLPNO-CCSD density
   Achintya Kumar Dutta   : EOM-CC, STEOM-CC
   Dmitry Ganyushin       : Spin-Orbit,Spin-Spin,Magnetic field MRCI
   Miquel Garcia          : C-PCM and meta-GGA Hessian, CC/C-PCM, Gaussian charge scheme
   Yang Guo               : DLPNO-NEVPT2, F12-NEVPT2, CIM, IAO-localization
   Andreas Hansen         : Spin unrestricted coupled pair/coupled cluster methods
   Benjamin Helmich-Paris : MC-RPA, TRAH-SCF, COSX integrals
   Lee Huntington         : MR-EOM, pCC
   Robert Izsak           : Overlap fitted RIJCOSX, COSX-SCS-MP3, EOM
   Marcus Kettner         : VPT2
   Christian Kollmar      : KDIIS, OOCD, Brueckner-CCSD(T), CCSD density, CASPT2, CASPT2-K
   Simone Kossmann        : Meta GGA functionals, TD-DFT gradient, OOMP2, MP2 Hessian
   Martin Krupicka        : Initial AUTO-CI
   Lucas Lang             : DCDCAS
   Marvin Lechner         : AUTO-CI (C++ implementation), FIC-MRCC
   Dagmar Lenk            : GEPOL surface, SMD
   Dimitrios Liakos       : Extrapolation schemes; Compound Job, initial MDCI parallelization
   Dimitrios Manganas     : Further ROCIS development; embedding schemes
   Dimitrios Pantazis     : SARC Basis sets
   Anastasios Papadopoulos: AUTO-CI, single reference methods and gradients
   Taras Petrenko         : DFT Hessian,TD-DFT gradient, ASA, ECA, R-Raman, ABS, FL, XAS/XES, NRVS
   Peter Pinski           : DLPNO-MP2, DLPNO-MP2 Gradient
   Christoph Reimann      : Effective Core Potentials
   Marius Retegan         : Local ZFS, SOC
   Christoph Riplinger    : Optimizer, TS searches, QM/MM, DLPNO-CCSD(T), (RO)-DLPNO pert. Triples
   Tobias Risthaus        : Range-separated hybrids, TD-DFT gradient, RPA, STAB
   Michael Roemelt        : Original ROCIS implementation
   Masaaki Saitow         : Open-shell DLPNO-CCSD energy and density
   Barbara Sandhoefer     : DKH picture change effects
   Avijit Sen             : IP-ROCIS
   Kantharuban Sivalingam : CASSCF convergence, NEVPT2, FIC-MRCI
   Bernardo de Souza      : ESD, SOC TD-DFT
   Georgi Stoychev        : AutoAux, RI-MP2 NMR, DLPNO-MP2 response
   Willem Van den Heuvel  : Paramagnetic NMR
   Boris Wezisla          : Elementary symmetry handling
   Frank Wennmohs         : Technical directorship


 We gratefully acknowledge several colleagues who have allowed us to
 interface, adapt or use parts of their codes:
   Stefan Grimme, W. Hujo, H. Kruse, P. Pracht,  : VdW corrections, initial TS optimization,
                  C. Bannwarth, S. Ehlert          DFT functionals, gCP, sTDA/sTD-DF
   Ed Valeev, F. Pavosevic, A. Kumar             : LibInt (2-el integral package), F12 methods
   Garnet Chan, S. Sharma, J. Yang, R. Olivares  : DMRG
   Ulf Ekstrom                                   : XCFun DFT Library
   Mihaly Kallay                                 : mrcc  (arbitrary order and MRCC methods)
   Jiri Pittner, Ondrej Demel                    : Mk-CCSD
   Frank Weinhold                                : gennbo (NPA and NBO analysis)
   Christopher J. Cramer and Donald G. Truhlar   : smd solvation model
   Lars Goerigk                                  : TD-DFT with DH, B97 family of functionals
   V. Asgeirsson, H. Jonsson                     : NEB implementation
   FAccTs GmbH                                   : IRC, NEB, NEB-TS, DLPNO-Multilevel, CI-OPT
                                                   MM, QMMM, 2- and 3-layer-ONIOM, Crystal-QMMM,
                                                   LR-CPCM, SF, NACMEs, symmetry and pop. for TD-DFT,
                                                   nearIR, NL-DFT gradient (VV10), updates on ESD,
                                                   ML-optimized integration grids
   S Lehtola, MJT Oliveira, MAL Marques          : LibXC Library
   Liviu Ungur et al                             : ANISO software


 Your calculation uses the libint2 library for the computation of 2-el integrals
 For citations please refer to: http://libint.valeyev.net

 Your ORCA version has been built with support for libXC version: 5.1.0
 For citations please refer to: https://tddft.org/programs/libxc/

 This ORCA versions uses:
   CBLAS   interface :  Fast vector & matrix operations
   LAPACKE interface :  Fast linear algebra routines
   SCALAPACK package :  Parallel linear algebra routines
   Shared memory     :  Shared parallel matrices
   BLAS/LAPACK       :  OpenBLAS 0.3.15  USE64BITINT DYNAMIC_ARCH NO_AFFINITY SkylakeX SINGLE_THREADED
        Core in use  :  SkylakeX
   Copyright (c) 2011-2014, The OpenBLAS Project


***************************************
The coordinates will be read from file: coord.xyz
***************************************


Your calculation utilizes the geometrical counterpoise correction gCP
Please cite in your paper:
H.Kruse, S. Grimme J.Chem.Phys., 136, (2012), 154101 
   

Your calculation utilizes the atom-pairwise dispersion correction
with the Becke-Johnson damping scheme (D3BJ)
Cite in your paper:
S.Grimme, S.Ehrlich, L.Goerigk, J Comput Chem, (2011), 32, 1456–1465 
S.Grimme, J.Antony, S.Ehrlich and H.Krieg, J.Chem.Phys., 132, (2010), 154104 
   

Your calculation employs the composite approach PBEh-3c.
Please cite in your paper:
S. Grimme, J. G. Brandenburg, C. Bannwarth, A. Hansen J.Chem.Phys., 143, (2015), 054107 
   

================================================================================

----- Orbital basis set information -----
Your calculation utilizes the basis: def2-mSVP

----- AuxJ basis set information -----
Your calculation utilizes the auxiliary basis: def2/J
   F. Weigend, Phys. Chem. Chem. Phys. 8, 1057 (2006).

================================================================================
                                        WARNINGS
                       Please study these warnings very carefully!
================================================================================


INFO   : the flag for use of the SHARK integral package has been found!

================================================================================
                                       INPUT FILE
================================================================================
NAME = orca.inp
|  1> ! PBEH-3c FREQ VERYTIGHTSCF CPCM(DCM)
|  2> %pal nprocs 12 end
|  3> * XYZFILE 0 1 coord.xyz
|  4> 
|  5> 
|  6>                          ****END OF INPUT****
================================================================================

                       ****************************
                       * Single Point Calculation *
                       ****************************

---------------------------------
CARTESIAN COORDINATES (ANGSTROEM)
---------------------------------
  C     -1.661468    2.741298   -1.325125
  C     -2.702512    1.966304   -1.824183
  C     -2.995190    2.039362   -3.185564
  C     -2.262078    2.862769   -4.026718
  C     -1.222072    3.631295   -3.517208
  C     -0.925781    3.569381   -2.163513
  C     -3.484039    1.046659   -0.926744
  C     -3.160816   -0.428210   -1.184604
  C     -3.942732   -1.367581   -0.320220
  C     -3.080616   -2.190313    0.381368
  C     -1.683573   -1.826434    0.021023
  N     -1.801013   -0.802519   -0.842632
  N     -5.254169   -1.438183   -0.198935
  C     -5.675717   -2.367712    0.652396
  C     -4.802209   -3.199888    1.356520
  N     -3.483423   -3.118475    1.227724
  O     -0.657387   -2.348815    0.427756
  H     -0.967162   -0.365679   -1.250427
  H     -6.745346   -2.466152    0.791245
  H     -5.194302   -3.944002    2.038645
  H     -1.419592    2.698117   -0.270895
  H     -0.117954    4.163533   -1.755498
  H     -0.649334    4.275253   -4.172163
  H     -2.504390    2.908282   -5.080822
  H     -3.808454    1.448321   -3.592319
  H     -4.555594    1.180125   -1.094071
  H     -3.290185    1.278635    0.121882
  H     -3.357549   -0.654393   -2.239649
  C     -2.296443    2.691838    2.577825
  C     -1.589459    1.488613    2.528605
  C     -2.283976    0.286768    2.663974
  C     -3.658112    0.288945    2.853484
  C     -4.350462    1.489489    2.913213
  C     -3.666499    2.691971    2.775701
  C     -0.127351    1.540067    2.255932
  O      0.359985    2.489523    1.676314
  C      0.736240    0.413409    2.685132
  C      1.886380    0.072853    1.984091
  C      2.722684   -0.976765    2.345706
  C      2.462398   -1.724033    3.485930
  C      1.346878   -1.376533    4.231852
  C      0.501985   -0.339537    3.837584
  N      3.742313   -1.060611    1.419535
  C      3.503884   -0.118105    0.578747
  O      2.402294    0.619337    0.861252
  C      4.394626    0.315434   -0.549172
  C      5.117041   -0.902211   -1.142676
  C      4.309737   -1.751620   -2.134084
  C      3.794945   -0.848913   -3.247341
  C      2.882940    0.234062   -2.674664
  C      3.674154    1.087285   -1.665098
  C      1.718429   -0.407871   -1.941476
  N      1.951691   -1.576740   -1.331898
  C      3.100405   -2.448980   -1.508196
  C      5.434997    1.252741    0.095264
  C      5.234558   -2.827750   -2.696734
  C      2.369403    1.137465   -3.790836
  O      0.631692    0.164062   -1.866876
  H      5.988195   -0.520143   -1.685337
  H      5.508080   -1.530208   -0.338926
  H      4.634487   -0.375830   -3.767428
  H      3.254138   -1.438998   -3.995837
  H      4.450577    1.603731   -2.238427
  H      3.035821    1.872420   -1.252563
  H      1.772278    0.578619   -4.512782
  H      1.759017    1.954533   -3.408416
  H      3.215700    1.571770   -4.325375
  H      4.731617   -3.419471   -3.463696
  H      6.120366   -2.378392   -3.148447
  H      5.570872   -3.510095   -1.913095
  H      1.171374   -1.962409   -0.809226
  H      4.960903    2.129556    0.538928
  H      5.997950    0.737274    0.873693
  H      6.138762    1.598049   -0.663093
  H      3.110133   -2.538152    3.782365
  H      1.118626   -1.920360    5.138309
  H     -0.349636   -0.101863    4.460496
  H     -1.761149   -0.658193    2.605091
  H     -4.187909   -0.649082    2.956250
  H     -5.422168    1.489889    3.063897
  H     -4.203639    3.630074    2.821677
  H     -1.768571    3.630070    2.468064
  H      3.364550   -2.874658   -0.538406
  H      2.804245   -3.283132   -2.153105

----------------------------
CARTESIAN COORDINATES (A.U.)
----------------------------
  NO LB      ZA    FRAG     MASS         X           Y           Z
   0 C     6.0000    0    12.011   -3.139719    5.180303   -2.504124
   1 C     6.0000    0    12.011   -5.107008    3.715776   -3.447207
   2 C     6.0000    0    12.011   -5.660088    3.853836   -6.019843
   3 C     6.0000    0    12.011   -4.274708    5.409850   -7.609395
   4 C     6.0000    0    12.011   -2.309381    6.862154   -6.646560
   5 C     6.0000    0    12.011   -1.749473    6.745152   -4.088448
   6 C     6.0000    0    12.011   -6.583880    1.977898   -1.751291
   7 C     6.0000    0    12.011   -5.973077   -0.809199   -2.238577
   8 C     6.0000    0    12.011   -7.450684   -2.584353   -0.605128
   9 C     6.0000    0    12.011   -5.821521   -4.139091    0.720681
  10 C     6.0000    0    12.011   -3.181492   -3.451461    0.039727
  11 N     7.0000    0    14.007   -3.403421   -1.516542   -1.592344
  12 N     7.0000    0    14.007   -9.928941   -2.717772   -0.375933
  13 C     6.0000    0    12.011  -10.725551   -4.474328    1.232851
  14 C     6.0000    0    12.011   -9.074859   -6.046911    2.563451
  15 N     7.0000    0    14.007   -6.582716   -5.893063    2.320061
  16 O     8.0000    0    15.999   -1.242281   -4.438618    0.808342
  17 H     1.0000    0     1.008   -1.827671   -0.691034   -2.362964
  18 H     1.0000    0     1.008  -12.746857   -4.660353    1.495237
  19 H     1.0000    0     1.008   -9.815809   -7.453084    3.852481
  20 H     1.0000    0     1.008   -2.682641    5.098701   -0.511917
  21 H     1.0000    0     1.008   -0.222901    7.867937   -3.317411
  22 H     1.0000    0     1.008   -1.227064    8.079057   -7.884246
  23 H     1.0000    0     1.008   -4.732611    5.495857   -9.601362
  24 H     1.0000    0     1.008   -7.196935    2.736929   -6.788499
  25 H     1.0000    0     1.008   -8.608825    2.230113   -2.067494
  26 H     1.0000    0     1.008   -6.217548    2.416269    0.230323
  27 H     1.0000    0     1.008   -6.344849   -1.236623   -4.232324
  28 C     6.0000    0    12.011   -4.339648    5.086837    4.871384
  29 C     6.0000    0    12.011   -3.003642    2.813071    4.778370
  30 C     6.0000    0    12.011   -4.316090    0.541912    5.034182
  31 C     6.0000    0    12.011   -6.912831    0.546026    5.392304
  32 C     6.0000    0    12.011   -8.221182    2.814727    5.505175
  33 C     6.0000    0    12.011   -6.928679    5.087088    5.245314
  34 C     6.0000    0    12.011   -0.240659    2.910306    4.263093
  35 O     8.0000    0    15.999    0.680273    4.704517    3.167774
  36 C     6.0000    0    12.011    1.391293    0.781230    5.074164
  37 C     6.0000    0    12.011    3.564741    0.137672    3.749389
  38 C     6.0000    0    12.011    5.145128   -1.845818    4.432741
  39 C     6.0000    0    12.011    4.653258   -3.257950    6.587452
  40 C     6.0000    0    12.011    2.545231   -2.601271    7.997041
  41 C     6.0000    0    12.011    0.948615   -0.641633    7.251983
  42 N     7.0000    0    14.007    7.071946   -2.004265    2.682533
  43 C     6.0000    0    12.011    6.621381   -0.223186    1.093673
  44 O     8.0000    0    15.999    4.539678    1.170378    1.627530
  45 C     6.0000    0    12.011    8.304639    0.596084   -1.037784
  46 C     6.0000    0    12.011    9.669806   -1.704932   -2.159344
  47 C     6.0000    0    12.011    8.144222   -3.310082   -4.032834
  48 C     6.0000    0    12.011    7.171407   -1.604212   -6.136586
  49 C     6.0000    0    12.011    5.447968    0.442313   -5.054382
  50 C     6.0000    0    12.011    6.943145    2.054672   -3.146580
  51 C     6.0000    0    12.011    3.247360   -0.770765   -3.668859
  52 N     7.0000    0    14.007    3.688161   -2.979607   -2.516923
  53 C     6.0000    0    12.011    5.858917   -4.627902   -2.850078
  54 C     6.0000    0    12.011   10.270655    2.367337    0.180023
  55 C     6.0000    0    12.011    9.891881   -5.343673   -5.096088
  56 C     6.0000    0    12.011    4.477523    2.149497   -7.163642
  57 O     8.0000    0    15.999    1.193725    0.310032   -3.527884
  58 H     1.0000    0     1.008   11.316048   -0.982927   -3.184825
  59 H     1.0000    0     1.008   10.408763   -2.891674   -0.640477
  60 H     1.0000    0     1.008    8.757912   -0.710215   -7.119406
  61 H     1.0000    0     1.008    6.149429   -2.719313   -7.551038
  62 H     1.0000    0     1.008    8.410372    3.030612   -4.230014
  63 H     1.0000    0     1.008    5.736870    3.538360   -2.367001
  64 H     1.0000    0     1.008    3.349119    1.093432   -8.527923
  65 H     1.0000    0     1.008    3.324060    3.693531   -6.440973
  66 H     1.0000    0     1.008    6.076792    2.970215   -8.173774
  67 H     1.0000    0     1.008    8.941461   -6.461864   -6.545438
  68 H     1.0000    0     1.008   11.565816   -4.494509   -5.949703
  69 H     1.0000    0     1.008   10.527423   -6.633119   -3.615226
  70 H     1.0000    0     1.008    2.213576   -3.708416   -1.529216
  71 H     1.0000    0     1.008    9.374749    4.024278    1.018427
  72 H     1.0000    0     1.008   11.334484    1.393246    1.651041
  73 H     1.0000    0     1.008   11.600579    3.019875   -1.253063
  74 H     1.0000    0     1.008    5.877300   -4.796413    7.147633
  75 H     1.0000    0     1.008    2.113897   -3.628955    9.709998
  76 H     1.0000    0     1.008   -0.660717   -0.192494    8.429115
  77 H     1.0000    0     1.008   -3.328090   -1.243804    4.922909
  78 H     1.0000    0     1.008   -7.914001   -1.226588    5.586504
  79 H     1.0000    0     1.008  -10.246413    2.815482    5.789925
  80 H     1.0000    0     1.008   -7.943727    6.859846    5.332196
  81 H     1.0000    0     1.008   -3.342115    6.859838    4.663966
  82 H     1.0000    0     1.008    6.358078   -5.432317   -1.017441
  83 H     1.0000    0     1.008    5.299256   -6.204220   -4.068779

--------------------------------
INTERNAL COORDINATES (ANGSTROEM)
--------------------------------
 C      0   0   0     0.000000000000     0.00000000     0.00000000
 C      1   0   0     1.390485403720     0.00000000     0.00000000
 C      2   1   0     1.394400894946   118.57796556     0.00000000
 C      3   2   1     1.386720569758   120.82120727     0.23356102
 C      4   3   2     1.389908640153   120.10186010   359.87384408
 C      5   4   3     1.387123248799   119.53081840   359.90287216
 C      2   1   3     1.503971164752   121.04400441   178.84622591
 C      7   2   1     1.531731724092   112.25131606   252.09281068
 C      8   7   2     1.496986576159   113.37746626   180.98337847
 C      9   8   7     1.382880290062   109.91625757   235.90022194
 C     10   9   8     1.487946987503   108.48008157     0.41583440
 N     11  10   9     1.344653623243   105.05599150     1.20365027
 N      9   8   7     1.318924415286   127.30439499    55.43527301
 C     13   9   8     1.329094919458   114.31216512   180.41955859
 C     14  13   9     1.396897431018   122.76358736   359.90252387
 N     10   9   8     1.319111599090   123.62539094   179.78405574
 O     11  10   9     1.221217597620   127.13500597   181.11434162
 H     12  11  10     1.025881566279   120.56882090   180.32184565
 H     14  13   9     1.083086562769   117.31667213   179.85248414
 H     15  14  13     1.082930921077   120.02911946   180.08760806
 H      1   2   3     1.082483018878   119.64334075   179.98565806
 H      6   5   4     1.082625300857   120.17748022   180.00208948
 H      5   4   3     1.082439657467   120.20229876   180.05462824
 H      4   3   2     1.082552829983   119.81942666   180.10557001
 H      3   2   1     1.084517801164   119.67093276   180.47027668
 H      7   2   1     1.092721641945   110.09120509   132.53084834
 H      7   2   1     1.091332898852   110.55340137    14.29976843
 H      8   7   2     1.096806004752   108.82325654   302.97997977
 C     21   1   2     2.980623172730   149.90003462   314.64701193
 C     29  21   1     1.396424284642    79.58289515   123.13320129
 C     30  29  21     1.394672530409   119.14210179   247.47122949
 C     31  30  29     1.387144132201   120.34576421   359.59435219
 C     32  31  30     1.387163749016   120.11069540   359.82424088
 C     29  21   1     1.384271695690   115.32687403     4.29023782
 C     30  29  21     1.488206011577   118.29881814    64.08273421
 O     35  30  29     1.214462440494   120.57831296   336.43249782
 C     35  30  29     1.483024508689   119.52563261   157.06630155
 C     37  35  30     1.389337041755   121.48327519   149.58430482
 C     38  37  35     1.389916698421   123.49961117   180.24111334
 C     39  38  37     1.387900769760   120.49702661   357.64125535
 C     40  39  38     1.386196647481   117.25979451     0.00000000
 C     41  40  39     1.394507551020   121.45605729     1.47512499
 N     39  38  37     1.380022927000   108.41125846   178.30158093
 C     43  39  38     1.285337309544   104.91599679   359.94065715
 O     38  37  35     1.351140276093   129.51509364   358.70941167
 C     44  43  39     1.501191647910   126.38346270   173.16972919
 C     46  44  43     1.535184627159   109.91513006    35.25957446
 C     47  46  44     1.534967637093   116.17516916    80.66565310
 C     48  47  46     1.522902657676   108.77898430    54.89640924
 C     49  48  47     1.527267868748   110.36917746   299.16705256
 C     46  44  43     1.536269967381   114.36813048   159.25878298
 C     50  49  48     1.518462892380   109.83034848   301.62309493
 N     52  50  49     1.338749553140   117.08682764    32.43229260
 C     53  52  50     1.453075866525   127.34395566   346.17053187
 C     46  44  43     1.541496769983   105.18621152   278.00399742
 C     48  47  46     1.526409430679   108.03225055   175.09977335
 C     50  49  48     1.525023495998   110.28555919   179.95781076
 O     52  50  49     1.230313041274   120.67440468   209.12649580
 H     47  46  44     1.095155763763   106.80865132   199.85174869
 H     47  46  44     1.092385254526   109.87529813   314.72851663
 H     49  48  47     1.095047056336   110.12752703    59.86314945
 H     49  48  47     1.095864958845   110.29991555   177.31523975
 H     51  46  44     1.094648226900   106.54975521   162.57567136
 H     51  46  44     1.092744428119   111.14404880    47.71726045
 H     57  50  49     1.090904898370   111.42111184    61.90862284
 H     57  50  49     1.089227351659   112.09276851   183.14099705
 H     57  50  49     1.091133024389   109.46090139   302.87986165
 H     56  48  47     1.091473674915   111.22548203   184.07988263
 H     56  48  47     1.091157262241   110.73940824   303.98593581
 H     56  48  47     1.092149877879   111.25737700    63.75436347
 H     53  52  50     1.015293546634   115.60403845   177.00479219
 H     55  46  44     1.091058047544   111.43119613   298.37856470
 H     55  46  44     1.090217822146   111.07001078    59.22366640
 H     55  46  44     1.090700770169   109.71313575   178.84734877
 H     40  39  38     1.081769518786   121.20051949   180.50165781
 H     41  40  39     1.081440008369   119.65824300   181.20521877
 H     42  41  40     1.081557524040   118.53164518   180.60656950
 H     31  30  29     1.081557021687   120.45737502   178.50826165
 H     32  31  30     1.082192364423   119.77405362   179.92778565
 H     33  32  31     1.082247351526   120.03738407   180.17217936
 H     34  29  21     1.081975718616   119.83494432   272.04583717
 H     29  21   1     1.082115811984    75.97905511   247.62330421
 H     54  53  52     1.091543084719   108.51802042   142.06236152
 H     54  53  52     1.095183701498   108.35273758   257.85422340

---------------------------
INTERNAL COORDINATES (A.U.)
---------------------------
 C      0   0   0     0.000000000000     0.00000000     0.00000000
 C      1   0   0     2.627636606246     0.00000000     0.00000000
 C      2   1   0     2.635035812343   118.57796556     0.00000000
 C      3   2   1     2.620522101118   120.82120727     0.23356102
 C      4   3   2     2.626546681060   120.10186010   359.87384408
 C      5   4   3     2.621283054226   119.53081840   359.90287216
 C      2   1   3     2.842093614695   121.04400441   178.84622591
 C      7   2   1     2.894553469173   112.25131606   252.09281068
 C      8   7   2     2.828894655097   113.37746626   180.98337847
 C      9   8   7     2.613265024214   109.91625757   235.90022194
 C     10   9   8     2.811812308173   108.48008157     0.41583440
 N     11  10   9     2.541027092913   105.05599150     1.20365027
 N      9   8   7     2.492405936233   127.30439499    55.43527301
 C     13   9   8     2.511625403762   114.31216512   180.41955859
 C     14  13   9     2.639753581803   122.76358736   359.90252387
 N     10   9   8     2.492759662359   123.62539094   179.78405574
 O     11  10   9     2.307766809427   127.13500597   181.11434162
 H     12  11  10     1.938635206106   120.56882090   180.32184565
 H     14  13   9     2.046736982963   117.31667213   179.85248414
 H     15  14  13     2.046442862790   120.02911946   180.08760806
 H      1   2   3     2.045596450299   119.64334075   179.98565806
 H      6   5   4     2.045865324274   120.17748022   180.00208948
 H      5   4   3     2.045514509108   120.20229876   180.05462824
 H      4   3   2     2.045728374170   119.81942666   180.10557001
 H      3   2   1     2.049441631563   119.67093276   180.47027668
 H      7   2   1     2.064944643884   110.09120509   132.53084834
 H      7   2   1     2.062320299769   110.55340137    14.29976843
 H      8   7   2     2.072662971021   108.82325654   302.97997977
 C     21   1   2     5.632561504879   149.90003462   314.64701193
 C     29  21   1     2.638859464730    79.58289515   123.13320129
 C     30  29  21     2.635549128977   119.14210179   247.47122949
 C     31  30  29     2.621322518136   120.34576421   359.59435219
 C     32  31  30     2.621359588544   120.11069540   359.82424088
 C     29  21   1     2.615894399793   115.32687403     4.29023782
 C     30  29  21     2.812301792736   118.29881814    64.08273421
 O     35  30  29     2.295001412467   120.57831296   336.43249782
 C     35  30  29     2.802510171315   119.52563261   157.06630155
 C     37  35  30     2.625466516630   121.48327519   149.58430482
 C     38  37  35     2.626561908979   123.49961117   180.24111334
 C     39  38  37     2.622752355905   120.49702661   357.64125535
 C     40  39  38     2.619532031500   117.25979451     0.00000000
 C     41  40  39     2.635237363113   121.45605729     1.47512499
 N     39  38  37     2.607865390561   108.41125846   178.30158093
 C     43  39  38     2.428935504750   104.91599679   359.94065715
 O     38  37  35     2.553285090327   129.51509364   358.70941167
 C     44  43  39     2.836841089079   126.38346270   173.16972919
 C     46  44  43     2.901078510337   109.91513006    35.25957446
 C     47  46  44     2.900668458538   116.17516916    80.66565310
 C     48  47  46     2.877868951628   108.77898430    54.89640924
 C     49  48  47     2.886118005071   110.36917746   299.16705256
 C     46  44  43     2.903129506118   114.36813048   159.25878298
 C     50  49  48     2.869479011120   109.83034848   301.62309493
 N     52  50  49     2.529870017343   117.08682764    32.43229260
 C     53  52  50     2.745915439543   127.34395566   346.17053187
 C     46  44  43     2.913006731592   105.18621152   278.00399742
 C     48  47  46     2.884495792218   108.03225055   175.09977335
 C     50  49  48     2.881876755231   110.28555919   179.95781076
 O     52  50  49     2.324954707001   120.67440468   209.12649580
 H     47  46  44     2.069544467496   106.80865132   199.85174869
 H     47  46  44     2.064308963787   109.87529813   314.72851663
 H     49  48  47     2.069339040231   110.12752703    59.86314945
 H     49  48  47     2.070884651977   110.29991555   177.31523975
 H     51  46  44     2.068585361824   106.54975521   162.57567136
 H     51  46  44     2.064987703513   111.14404880    47.71726045
 H     57  50  49     2.061511496073   111.42111184    61.90862284
 H     57  50  49     2.058341392211   112.09276851   183.14099705
 H     57  50  49     2.061942591772   109.46090139   302.87986165
 H     56  48  47     2.062586327974   111.22548203   184.07988263
 H     56  48  47     2.061988394674   110.73940824   303.98593581
 H     56  48  47     2.063864166387   111.25737700    63.75436347
 H     53  52  50     1.918626748677   115.60403845   177.00479219
 H     55  46  44     2.061800906070   111.43119613   298.37856470
 H     55  46  44     2.060213110177   111.07001078    59.22366640
 H     55  46  44     2.061125749677   109.71313575   178.84734877
 H     40  39  38     2.044248130530   121.20051949   180.50165781
 H     41  40  39     2.043625446083   119.65824300   181.20521877
 H     42  41  40     2.043847518518   118.53164518   180.60656950
 H     31  30  29     2.043846569207   120.45737502   178.50826165
 H     32  31  30     2.045047192979   119.77405362   179.92778565
 H     33  32  31     2.045151103546   120.03738407   180.17217936
 H     34  29  21     2.044637791737   119.83494432   272.04583717
 H     29  21   1     2.044902529835    75.97905511   247.62330421
 H     54  53  52     2.062717493494   108.51802042   142.06236152
 H     54  53  52     2.069597262165   108.35273758   257.85422340

---------------------
BASIS SET INFORMATION
---------------------
There are 4 groups of distinct atoms

 Group   1 Type C   : 8s4p1d contracted to 4s2p1d pattern {5111/31/1}
 Group   2 Type N   : 8s4p1d contracted to 4s2p1d pattern {5111/31/1}
 Group   3 Type O   : 8s4p1d contracted to 4s2p1d pattern {5111/31/1}
 Group   4 Type H   : 4s contracted to 2s pattern {31}

Atom   0C    basis set group =>   1
Atom   1C    basis set group =>   1
Atom   2C    basis set group =>   1
Atom   3C    basis set group =>   1
Atom   4C    basis set group =>   1
Atom   5C    basis set group =>   1
Atom   6C    basis set group =>   1
Atom   7C    basis set group =>   1
Atom   8C    basis set group =>   1
Atom   9C    basis set group =>   1
Atom  10C    basis set group =>   1
Atom  11N    basis set group =>   2
Atom  12N    basis set group =>   2
Atom  13C    basis set group =>   1
Atom  14C    basis set group =>   1
Atom  15N    basis set group =>   2
Atom  16O    basis set group =>   3
Atom  17H    basis set group =>   4
Atom  18H    basis set group =>   4
Atom  19H    basis set group =>   4
Atom  20H    basis set group =>   4
Atom  21H    basis set group =>   4
Atom  22H    basis set group =>   4
Atom  23H    basis set group =>   4
Atom  24H    basis set group =>   4
Atom  25H    basis set group =>   4
Atom  26H    basis set group =>   4
Atom  27H    basis set group =>   4
Atom  28C    basis set group =>   1
Atom  29C    basis set group =>   1
Atom  30C    basis set group =>   1
Atom  31C    basis set group =>   1
Atom  32C    basis set group =>   1
Atom  33C    basis set group =>   1
Atom  34C    basis set group =>   1
Atom  35O    basis set group =>   3
Atom  36C    basis set group =>   1
Atom  37C    basis set group =>   1
Atom  38C    basis set group =>   1
Atom  39C    basis set group =>   1
Atom  40C    basis set group =>   1
Atom  41C    basis set group =>   1
Atom  42N    basis set group =>   2
Atom  43C    basis set group =>   1
Atom  44O    basis set group =>   3
Atom  45C    basis set group =>   1
Atom  46C    basis set group =>   1
Atom  47C    basis set group =>   1
Atom  48C    basis set group =>   1
Atom  49C    basis set group =>   1
Atom  50C    basis set group =>   1
Atom  51C    basis set group =>   1
Atom  52N    basis set group =>   2
Atom  53C    basis set group =>   1
Atom  54C    basis set group =>   1
Atom  55C    basis set group =>   1
Atom  56C    basis set group =>   1
Atom  57O    basis set group =>   3
Atom  58H    basis set group =>   4
Atom  59H    basis set group =>   4
Atom  60H    basis set group =>   4
Atom  61H    basis set group =>   4
Atom  62H    basis set group =>   4
Atom  63H    basis set group =>   4
Atom  64H    basis set group =>   4
Atom  65H    basis set group =>   4
Atom  66H    basis set group =>   4
Atom  67H    basis set group =>   4
Atom  68H    basis set group =>   4
Atom  69H    basis set group =>   4
Atom  70H    basis set group =>   4
Atom  71H    basis set group =>   4
Atom  72H    basis set group =>   4
Atom  73H    basis set group =>   4
Atom  74H    basis set group =>   4
Atom  75H    basis set group =>   4
Atom  76H    basis set group =>   4
Atom  77H    basis set group =>   4
Atom  78H    basis set group =>   4
Atom  79H    basis set group =>   4
Atom  80H    basis set group =>   4
Atom  81H    basis set group =>   4
Atom  82H    basis set group =>   4
Atom  83H    basis set group =>   4
---------------------------------
AUXILIARY/J BASIS SET INFORMATION
---------------------------------
There are 4 groups of distinct atoms

 Group   1 Type C   : 12s5p4d2f1g contracted to 6s4p3d1f1g pattern {711111/2111/211/2/1}
 Group   2 Type N   : 12s5p4d2f1g contracted to 6s4p3d1f1g pattern {711111/2111/211/2/1}
 Group   3 Type O   : 12s5p4d2f1g contracted to 6s4p3d1f1g pattern {711111/2111/211/2/1}
 Group   4 Type H   : 5s2p1d contracted to 3s1p1d pattern {311/2/1}

Atom   0C    basis set group =>   1
Atom   1C    basis set group =>   1
Atom   2C    basis set group =>   1
Atom   3C    basis set group =>   1
Atom   4C    basis set group =>   1
Atom   5C    basis set group =>   1
Atom   6C    basis set group =>   1
Atom   7C    basis set group =>   1
Atom   8C    basis set group =>   1
Atom   9C    basis set group =>   1
Atom  10C    basis set group =>   1
Atom  11N    basis set group =>   2
Atom  12N    basis set group =>   2
Atom  13C    basis set group =>   1
Atom  14C    basis set group =>   1
Atom  15N    basis set group =>   2
Atom  16O    basis set group =>   3
Atom  17H    basis set group =>   4
Atom  18H    basis set group =>   4
Atom  19H    basis set group =>   4
Atom  20H    basis set group =>   4
Atom  21H    basis set group =>   4
Atom  22H    basis set group =>   4
Atom  23H    basis set group =>   4
Atom  24H    basis set group =>   4
Atom  25H    basis set group =>   4
Atom  26H    basis set group =>   4
Atom  27H    basis set group =>   4
Atom  28C    basis set group =>   1
Atom  29C    basis set group =>   1
Atom  30C    basis set group =>   1
Atom  31C    basis set group =>   1
Atom  32C    basis set group =>   1
Atom  33C    basis set group =>   1
Atom  34C    basis set group =>   1
Atom  35O    basis set group =>   3
Atom  36C    basis set group =>   1
Atom  37C    basis set group =>   1
Atom  38C    basis set group =>   1
Atom  39C    basis set group =>   1
Atom  40C    basis set group =>   1
Atom  41C    basis set group =>   1
Atom  42N    basis set group =>   2
Atom  43C    basis set group =>   1
Atom  44O    basis set group =>   3
Atom  45C    basis set group =>   1
Atom  46C    basis set group =>   1
Atom  47C    basis set group =>   1
Atom  48C    basis set group =>   1
Atom  49C    basis set group =>   1
Atom  50C    basis set group =>   1
Atom  51C    basis set group =>   1
Atom  52N    basis set group =>   2
Atom  53C    basis set group =>   1
Atom  54C    basis set group =>   1
Atom  55C    basis set group =>   1
Atom  56C    basis set group =>   1
Atom  57O    basis set group =>   3
Atom  58H    basis set group =>   4
Atom  59H    basis set group =>   4
Atom  60H    basis set group =>   4
Atom  61H    basis set group =>   4
Atom  62H    basis set group =>   4
Atom  63H    basis set group =>   4
Atom  64H    basis set group =>   4
Atom  65H    basis set group =>   4
Atom  66H    basis set group =>   4
Atom  67H    basis set group =>   4
Atom  68H    basis set group =>   4
Atom  69H    basis set group =>   4
Atom  70H    basis set group =>   4
Atom  71H    basis set group =>   4
Atom  72H    basis set group =>   4
Atom  73H    basis set group =>   4
Atom  74H    basis set group =>   4
Atom  75H    basis set group =>   4
Atom  76H    basis set group =>   4
Atom  77H    basis set group =>   4
Atom  78H    basis set group =>   4
Atom  79H    basis set group =>   4
Atom  80H    basis set group =>   4
Atom  81H    basis set group =>   4
Atom  82H    basis set group =>   4
Atom  83H    basis set group =>   4


           ************************************************************
           *        Program running with 12 parallel MPI-processes    *
           *              working on a common directory               *
           ************************************************************
------------------------------------------------------------------------------
                           ORCA GTO INTEGRAL CALCULATION
                           -- RI-GTO INTEGRALS CHOSEN --
------------------------------------------------------------------------------
------------------------------------------------------------------------------
                   ___                                                        
                  /   \      - P O W E R E D   B Y -                         
                 /     \                                                     
                 |  |  |   _    _      __       _____    __    __             
                 |  |  |  | |  | |    /  \     |  _  \  |  |  /  |          
                  \  \/   | |  | |   /    \    | | | |  |  | /  /          
                 / \  \   | |__| |  /  /\  \   | |_| |  |  |/  /          
                |  |  |   |  __  | /  /__\  \  |    /   |      \           
                |  |  |   | |  | | |   __   |  |    \   |  |\   \          
                \     /   | |  | | |  |  |  |  | |\  \  |  | \   \       
                 \___/    |_|  |_| |__|  |__|  |_| \__\ |__|  \__/        
                                                                              
                      - O R C A' S   B I G   F R I E N D -                    
                                      &                                       
                       - I N T E G R A L  F E E D E R -                       
                                                                              
 v1 FN, 2020, v2 2021                                                         
------------------------------------------------------------------------------


Reading SHARK input file orca.SHARKINP.tmp ... ok
----------------------
SHARK INTEGRAL PACKAGE
----------------------

Number of atoms                             ...     84
Number of basis functions                   ...    779
Number of shells                            ...    403
Maximum angular momentum                    ...      2
Integral batch strategy                     ... SHARK/LIBINT Hybrid
RI-J (if used) integral strategy            ... SPLIT-RIJ (Revised 2003 algorithm where possible)
Printlevel                                  ...      1
Contraction scheme used                     ... SEGMENTED contraction
Coulomb Range Separation                    ... NOT USED
Exchange Range Separation                   ... NOT USED
Finite Nucleus Model                        ... NOT USED
Auxiliary Coulomb fitting basis             ... AVAILABLE
   # of basis functions in Aux-J            ...   2710
   # of shells in Aux-J                     ...    890
   Maximum angular momentum in Aux-J        ...      4
Auxiliary J/K fitting basis                 ... NOT available
Auxiliary Correlation fitting basis         ... NOT available
Auxiliary 'external' fitting basis          ... NOT available
Integral threshold                          ...     1.000000e-12
Primitive cut-off                           ...     1.000000e-14
Primitive pair pre-selection threshold      ...     1.000000e-14

Calculating pre-screening integrals         ... done (  0.0 sec) Dimension = 403
Organizing shell pair data                  ... done (  0.4 sec)
Shell pair information
Total number of shell pairs                 ...     81406
Shell pairs after pre-screening             ...     47057
Total number of primitive shell pairs       ...    289142
Primitive shell pairs kept                  ...     97877
          la=0 lb=0:  17074 shell pairs
          la=1 lb=0:  16839 shell pairs
          la=1 lb=1:   3750 shell pairs
          la=2 lb=0:   5788 shell pairs
          la=2 lb=1:   3083 shell pairs
          la=2 lb=2:    523 shell pairs

Calculating one electron integrals          ... done (  0.1 sec)
Calculating RI/J V-Matrix + Cholesky decomp.... done (  0.3 sec)
Calculating Nuclear repulsion               ... done (  0.0 sec) ENN=   6278.131912089833 Eh

SHARK setup successfully completed in   1.1 seconds

Maximum memory used throughout the entire GTOINT-calculation: 68.3 MB


           ************************************************************
           *        Program running with 12 parallel MPI-processes    *
           *              working on a common directory               *
           ************************************************************
-------------------------------------------------------------------------------
                                 ORCA SCF
-------------------------------------------------------------------------------

------------
SCF SETTINGS
------------
Hamiltonian:
 Density Functional     Method          .... DFT(GTOs)
 Exchange Functional    Exchange        .... PBE
   PBE kappa parameter   XKappa         ....  1.024500
   PBE mue parameter    XMuePBE         ....  0.123457
 Correlation Functional Correlation     .... PBE
   PBE beta parameter  CBetaPBE         ....  0.030000
 LDA part of GGA corr.  LDAOpt          .... PW91-LDA
 Gradients option       PostSCFGGA      .... off
 Hybrid DFT is turned on
   Fraction HF Exchange ScalHFX         ....  0.420000
   Scaling of DF-GGA-X  ScalDFX         ....  0.580000
   Scaling of DF-GGA-C  ScalDFC         ....  1.000000
   Scaling of DF-LDA-C  ScalLDAC        ....  1.000000
   Perturbative correction              ....  0.000000
   Density functional embedding theory  .... OFF
 RI-approximation to the Coulomb term is turned on
   Number of AuxJ basis functions       .... 2710
   RIJ-ON(X) (HFX calculated with O(N)) .... on
   Number of AuxJ basis functions       .... 2710
   RIJ-COSX (HFX calculated with COS-X)).... on


General Settings:
 Integral files         IntName         .... orca
 Hartree-Fock type      HFTyp           .... RHF
 Total Charge           Charge          ....    0
 Multiplicity           Mult            ....    1
 Number of Electrons    NEL             ....  332
 Basis Dimension        Dim             ....  779
 Nuclear Repulsion      ENuc            ....   6278.1319120898 Eh

Convergence Acceleration:
 DIIS                   CNVDIIS         .... on
   Start iteration      DIISMaxIt       ....    12
   Startup error        DIISStart       ....  0.200000
   # of expansion vecs  DIISMaxEq       ....     5
   Bias factor          DIISBfac        ....   1.050
   Max. coefficient     DIISMaxC        ....  10.000
 Trust-Rad. Augm. Hess. CNVTRAH         .... auto
   Auto Start mean grad. ratio tolernc. ....  1.125000
   Auto Start start iteration           ....    20
   Auto Start num. interpolation iter.  ....    10
   Max. Number of Micro iterations      ....    16
   Max. Number of Macro iterations      .... Maxiter - #DIIS iter
   Number of Davidson start vectors     ....     2
   Converg. threshold I  (grad. norm)   ....   2.000e-06
   Converg. threshold II (energy diff.) ....   1.000e-09
   Grad. Scal. Fac. for Micro threshold ....   0.100
   Minimum threshold for Micro iter.    ....   0.010
   NR start threshold (gradient norm)   ....   0.001
   Initial trust radius                 ....   0.400
   Minimum AH scaling param. (alpha)    ....   1.000
   Maximum AH scaling param. (alpha)    .... 1000.000
   Orbital update algorithm             .... Taylor
   White noise on init. David. guess    .... on
   Maximum white noise                  ....   0.010
   Quad. conv. algorithm                .... NR
   COSX micro iterations for RIJONX calc.... off
 SOSCF                  CNVSOSCF        .... on
   Start iteration      SOSCFMaxIt      ....   150
   Startup grad/error   SOSCFStart      ....  0.003300
 Level Shifting         CNVShift        .... on
   Level shift para.    LevelShift      ....    0.2500
   Turn off err/grad.   ShiftErr        ....    0.0010
 Zerner damping         CNVZerner       .... off
 Static damping         CNVDamp         .... on
   Fraction old density DampFac         ....    0.7000
   Max. Damping (<1)    DampMax         ....    0.9800
   Min. Damping (>=0)   DampMin         ....    0.0000
   Turn off err/grad.   DampErr         ....    0.1000
 Fernandez-Rico         CNVRico         .... off

SCF Procedure:
 Maximum # iterations   MaxIter         ....   125
 SCF integral mode      SCFMode         .... Direct
   Integral package                     .... SHARK and LIBINT hybrid scheme
 Reset frequency        DirectResetFreq ....    20
 Integral Threshold     Thresh          ....  1.000e-12 Eh
 Primitive CutOff       TCut            ....  1.000e-14 Eh

Convergence Tolerance:
 Convergence Check Mode ConvCheckMode   .... Total+1el-Energy
 Convergence forced     ConvForced      .... 0
 Energy Change          TolE            ....  1.000e-09 Eh
 1-El. energy change                    ....  1.000e-06 Eh
 Orbital Gradient       TolG            ....  2.000e-06
 Orbital Rotation angle TolX            ....  2.000e-06
 DIIS Error             TolErr          ....  1.000e-08


Diagonalization of the overlap matrix:
Smallest eigenvalue                        ... 3.824e-04
Time for diagonalization                   ...    0.147 sec
Threshold for overlap eigenvalues          ... 1.000e-08
Number of eigenvalues below threshold      ... 0
Time for construction of square roots      ...    0.093 sec
Total time needed                          ...    0.244 sec

--------------------------------
INITIAL GUESS: MINIMAL BASIS EHT
--------------------------------
The minimal basis has 272 functions
EHT matrix was diagonalized
Basis set overlap was calculated now projecting the orbitals
Using GuessMode=FMatrix for the initial guess
C*T matrix was formed
Effective Fockian was calculated
Effective Fockian was diagonalized
Initial density was built
                      ------------------
                      INITIAL GUESS DONE
                      ------------------
-------------------
DFT GRID GENERATION
-------------------

General Integration Accuracy     IntAcc      ... 4.159
Radial Grid Type                 RadialGrid  ... OptM3 with GC (2021)
Angular Grid (max. ang.)         AngularGrid ... 3 (Lebedev-194)
Angular grid pruning method      GridPruning ... 4 (adaptive)
Weight generation scheme         WeightScheme... Becke
Basis function cutoff            BFCut       ... 1.0000e-12
Integration weight cutoff        WCut        ... 1.0000e-14
Angular grids for H and He will be reduced by one unit
Partially contracted basis set               ... off
Rotationally invariant grid construction     ... off

Total number of grid points                  ...   199823
Total number of batches                      ...     3168
Average number of points per batch           ...       63
Average number of grid points per atom       ...     2379
Time for grid setup =    2.207 sec

--------------------
COSX GRID GENERATION
--------------------

GRIDX 1
-------
General Integration Accuracy     IntAcc      ... 3.816
Radial Grid Type                 RadialGrid  ... OptM3 with GC (2021)
Angular Grid (max. ang.)         AngularGrid ... 1 (Lebedev-50)
Angular grid pruning method      GridPruning ... 4 (adaptive)
Weight generation scheme         WeightScheme... Becke
Basis function cutoff            BFCut       ... 1.0000e-12
Integration weight cutoff        WCut        ... 1.0000e-14
Angular grids for H and He will be reduced by one unit
Partially contracted basis set               ... on
Rotationally invariant grid construction     ... off

Total number of grid points                  ...    49851
Total number of batches                      ...      822
Average number of points per batch           ...       60
Average number of grid points per atom       ...      593
UseSFitting                                  ... on

GRIDX 2
-------
General Integration Accuracy     IntAcc      ... 4.020
Radial Grid Type                 RadialGrid  ... OptM3 with GC (2021)
Angular Grid (max. ang.)         AngularGrid ... 2 (Lebedev-110)
Angular grid pruning method      GridPruning ... 4 (adaptive)
Weight generation scheme         WeightScheme... Becke
Basis function cutoff            BFCut       ... 1.0000e-12
Integration weight cutoff        WCut        ... 1.0000e-14
Angular grids for H and He will be reduced by one unit
Partially contracted basis set               ... on
Rotationally invariant grid construction     ... off

Total number of grid points                  ...   106638
Total number of batches                      ...     1707
Average number of points per batch           ...       62
Average number of grid points per atom       ...     1270
UseSFitting                                  ... on

GRIDX 3
-------
General Integration Accuracy     IntAcc      ... 4.338
Radial Grid Type                 RadialGrid  ... OptM3 with GC (2021)
Angular Grid (max. ang.)         AngularGrid ... 3 (Lebedev-194)
Angular grid pruning method      GridPruning ... 4 (adaptive)
Weight generation scheme         WeightScheme... Becke
Basis function cutoff            BFCut       ... 1.0000e-12
Integration weight cutoff        WCut        ... 1.0000e-14
Angular grids for H and He will be reduced by one unit
Partially contracted basis set               ... on
Rotationally invariant grid construction     ... off

Total number of grid points                  ...   231674
Total number of batches                      ...     3658
Average number of points per batch           ...       63
Average number of grid points per atom       ...     2758
UseSFitting                                  ... on

Time for X-Grid setup             =    5.411 sec


--------------------
CPCM SOLVATION MODEL
--------------------
CPCM parameters:
  Epsilon                                         ...       9.0800
  Refrac                                          ...       1.4240
  Rsolv                                           ...       1.3000
  Surface type                                    ... GAUSSIAN VDW
  Epsilon function type                           ...         CPCM
Radii:
 Radius for C  used is    3.8550 Bohr (=   2.0400 Ang.)
 Radius for N  used is    3.5149 Bohr (=   1.8600 Ang.)
 Radius for O  used is    3.4469 Bohr (=   1.8240 Ang.)
 Radius for H  used is    2.4944 Bohr (=   1.3200 Ang.)
Calculating surface                               ...        done! (  0.0s)
GEPOL surface points                              ...         4176
GEPOL Volume                                      ...    4841.2984
GEPOL Surface-area                                ...    2211.7790
Calculating surface distance matrix               ...        done! (  0.1s)
Performing Cholesky decomposition & store         ...        done! (  1.1s)
Overall time for CPCM initialization              ...                 1.3s
--------------
SCF ITERATIONS
--------------
ITER       Energy         Delta-E        Max-DP      RMS-DP      [F,P]     Damp
               ***  Starting incremental Fock matrix formation  ***
  0  -2034.7130587495   0.000000000000 0.22932429  0.00296682  0.5461604 0.7000
  1  -2036.7895237816  -2.076465032074 0.14174963  0.00189982  0.2976559 0.7000
  2  -2037.9591274104  -1.169603628879 0.08329016  0.00126196  0.2115788 0.7000
                               ***Turning on DIIS***
  3  -2038.7766078075  -0.817480397036 0.05503457  0.00090337  0.1499187 0.7000
  4  -2039.3634285681  -0.586820760618 0.04188038  0.00067570  0.1057079 0.7000
  5  -2039.7792665838  -0.415838015652 0.09704200  0.00163992  0.0738190 0.0000
  6  -2040.7684591220  -0.989192538245 0.00497397  0.00007363  0.0041313 0.0000
                      *** Initiating the SOSCF procedure ***
                           *** Shutting down DIIS ***
                      *** Re-Reading the Fockian *** 
                      *** Removing any level shift *** 
ITER      Energy       Delta-E        Grad      Rot      Max-DP    RMS-DP
  7  -2040.76909193  -0.0006328121  0.000844  0.000844  0.002133  0.000035
               *** Restarting incremental Fock matrix formation ***
  8  -2040.76947799  -0.0003860603  0.000999  0.003193  0.002039  0.000030
  9  -2040.76951392  -0.0000359284  0.000315  0.001102  0.002138  0.000023
 10  -2040.76953266  -0.0000187422  0.000100  0.000423  0.000736  0.000009
 11  -2040.76953523  -0.0000025696  0.000051  0.000097  0.000171  0.000002
 12  -2040.76953538  -0.0000001446  0.000031  0.000086  0.000102  0.000002
 13  -2040.76953556  -0.0000001831  0.000005  0.000013  0.000029  0.000000
 14  -2040.76953556   0.0000000011  0.000006  0.000008  0.000018  0.000000
 15  -2040.76953556  -0.0000000026  0.000001  0.000002  0.000003  0.000000
 16  -2040.76953556   0.0000000003  0.000001  0.000001  0.000002  0.000000
                  ***Gradient check signals convergence***
              ***Rediagonalizing the Fockian in SOSCF/NRSCF***

               *****************************************************
               *                     SUCCESS                       *
               *           SCF CONVERGED AFTER  17 CYCLES          *
               *****************************************************

Old exchange energy                            =   -116.106270511 Eh
New exchange energy                            =   -116.106458492 Eh
Exchange energy change after final integration =     -0.000187981 Eh
Total energy after final integration           =  -2040.769723545 Eh
Final COS-X integration done in                =    50.224 sec

----------------
TOTAL SCF ENERGY
----------------

Total Energy       :        -2040.76972355 Eh          -55532.16738 eV

Components:
Nuclear Repulsion  :         6278.13191209 Eh          170836.65450 eV
Electronic Energy  :        -8318.90163563 Eh         -226368.82187 eV
One Electron Energy:       -15283.08049594 Eh         -415873.76291 eV
Two Electron Energy:         6964.17886031 Eh          189504.94103 eV
Max COSX asymmetry :            0.00000977 Eh               0.00027 eV
CPCM Dielectric    :           -0.04167250 Eh              -1.13397 eV

Virial components:
Potential Energy   :        -4066.11428226 Eh         -110644.59468 eV
Kinetic Energy     :         2025.34455871 Eh           55112.42730 eV
Virial Ratio       :            2.00761607


DFT components:
N(Alpha)           :      166.001474056412 electrons
N(Beta)            :      166.001474056412 electrons
N(Total)           :      332.002948112824 electrons
E(X)               :     -154.303322141656 Eh       
E(C)               :      -14.656719872318 Eh       
E(XC)              :     -168.960042013974 Eh       
DFET-embed. en.    :        0.000000000000 Eh       
CPCM Solvation Model Properties:
Surface-charge          :           -0.03036334
Charge-correction       :           -0.00047534 Eh              -0.01293 eV
Free-energy (cav+disp)  :  This term is not implemented in the current solvation scheme

---------------
SCF CONVERGENCE
---------------

  Last Energy change         ...   -6.9917e-10  Tolerance :   1.0000e-09
  Last MAX-Density change    ...    3.8858e-15  Tolerance :   1.0000e-08
  Last RMS-Density change    ...    2.9273e-17  Tolerance :   1.0000e-09
  Last Orbital Gradient      ...    9.3982e-08  Tolerance :   2.0000e-06
  Last Orbital Rotation      ...    3.6114e-07  Tolerance :   2.0000e-06

             **** THE GBW FILE WAS UPDATED (orca.gbw) ****
             **** DENSITY orca.scfp WAS UPDATED ****
             **** ENERGY FILE WAS UPDATED (orca.en.tmp) ****
             **** THE GBW FILE WAS UPDATED (orca.gbw) ****
             **** DENSITY orca.scfp WAS UPDATED ****
----------------
ORBITAL ENERGIES
----------------

  NO   OCC          E(Eh)            E(eV) 
   0   2.0000     -19.586350      -532.9717 
   1   2.0000     -19.500008      -530.6222 
   2   2.0000     -19.474715      -529.9339 
   3   2.0000     -19.466921      -529.7219 
   4   2.0000     -14.677193      -399.3867 
   5   2.0000     -14.675214      -399.3329 
   6   2.0000     -14.661872      -398.9698 
   7   2.0000     -14.660574      -398.9345 
   8   2.0000     -14.643309      -398.4647 
   9   2.0000     -10.559339      -287.3342 
  10   2.0000     -10.554779      -287.2101 
  11   2.0000     -10.554301      -287.1971 
  12   2.0000     -10.549060      -287.0545 
  13   2.0000     -10.523306      -286.3537 
  14   2.0000     -10.508599      -285.9535 
  15   2.0000     -10.504188      -285.8335 
  16   2.0000     -10.501460      -285.7593 
  17   2.0000     -10.500718      -285.7391 
  18   2.0000     -10.499829      -285.7149 
  19   2.0000     -10.487548      -285.3807 
  20   2.0000     -10.477716      -285.1131 
  21   2.0000     -10.477697      -285.1126 
  22   2.0000     -10.471351      -284.9399 
  23   2.0000     -10.469844      -284.8989 
  24   2.0000     -10.467299      -284.8297 
  25   2.0000     -10.465516      -284.7812 
  26   2.0000     -10.465328      -284.7760 
  27   2.0000     -10.462600      -284.7018 
  28   2.0000     -10.462045      -284.6867 
  29   2.0000     -10.460781      -284.6523 
  30   2.0000     -10.458529      -284.5910 
  31   2.0000     -10.458323      -284.5854 
  32   2.0000     -10.458236      -284.5831 
  33   2.0000     -10.457850      -284.5726 
  34   2.0000     -10.457789      -284.5709 
  35   2.0000     -10.449731      -284.3516 
  36   2.0000     -10.447066      -284.2791 
  37   2.0000     -10.446021      -284.2507 
  38   2.0000     -10.445746      -284.2432 
  39   2.0000     -10.445114      -284.2260 
  40   2.0000     -10.444773      -284.2167 
  41   2.0000     -10.443443      -284.1805 
  42   2.0000     -10.437507      -284.0190 
  43   2.0000     -10.435131      -283.9543 
  44   2.0000     -10.432877      -283.8930 
  45   2.0000     -10.424332      -283.6605 
  46   2.0000     -10.422222      -283.6031 
  47   2.0000      -1.269222       -34.5373 
  48   2.0000      -1.170037       -31.8383 
  49   2.0000      -1.161680       -31.6109 
  50   2.0000      -1.152066       -31.3493 
  51   2.0000      -1.115789       -30.3622 
  52   2.0000      -1.057195       -28.7677 
  53   2.0000      -1.046375       -28.4733 
  54   2.0000      -1.035928       -28.1890 
  55   2.0000      -1.033042       -28.1105 
  56   2.0000      -0.981085       -26.6967 
  57   2.0000      -0.973291       -26.4846 
  58   2.0000      -0.961829       -26.1727 
  59   2.0000      -0.955729       -26.0067 
  60   2.0000      -0.904472       -24.6119 
  61   2.0000      -0.895621       -24.3711 
  62   2.0000      -0.893384       -24.3102 
  63   2.0000      -0.884153       -24.0590 
  64   2.0000      -0.881105       -23.9761 
  65   2.0000      -0.858449       -23.3596 
  66   2.0000      -0.851768       -23.1778 
  67   2.0000      -0.842133       -22.9156 
  68   2.0000      -0.836738       -22.7688 
  69   2.0000      -0.824927       -22.4474 
  70   2.0000      -0.785653       -21.3787 
  71   2.0000      -0.783322       -21.3153 
  72   2.0000      -0.770677       -20.9712 
  73   2.0000      -0.766653       -20.8617 
  74   2.0000      -0.764861       -20.8129 
  75   2.0000      -0.758008       -20.6265 
  76   2.0000      -0.756244       -20.5785 
  77   2.0000      -0.732201       -19.9242 
  78   2.0000      -0.715311       -19.4646 
  79   2.0000      -0.713852       -19.4249 
  80   2.0000      -0.709220       -19.2988 
  81   2.0000      -0.702165       -19.1069 
  82   2.0000      -0.688124       -18.7248 
  83   2.0000      -0.683600       -18.6017 
  84   2.0000      -0.671159       -18.2632 
  85   2.0000      -0.656271       -17.8580 
  86   2.0000      -0.650503       -17.7011 
  87   2.0000      -0.644815       -17.5463 
  88   2.0000      -0.640982       -17.4420 
  89   2.0000      -0.618029       -16.8174 
  90   2.0000      -0.609771       -16.5927 
  91   2.0000      -0.596703       -16.2371 
  92   2.0000      -0.590401       -16.0656 
  93   2.0000      -0.584944       -15.9171 
  94   2.0000      -0.583259       -15.8713 
  95   2.0000      -0.574537       -15.6339 
  96   2.0000      -0.572186       -15.5700 
  97   2.0000      -0.570357       -15.5202 
  98   2.0000      -0.568701       -15.4751 
  99   2.0000      -0.563008       -15.3202 
 100   2.0000      -0.551815       -15.0156 
 101   2.0000      -0.547923       -14.9098 
 102   2.0000      -0.541905       -14.7460 
 103   2.0000      -0.535642       -14.5756 
 104   2.0000      -0.534035       -14.5318 
 105   2.0000      -0.526028       -14.3139 
 106   2.0000      -0.524135       -14.2624 
 107   2.0000      -0.521140       -14.1809 
 108   2.0000      -0.517512       -14.0822 
 109   2.0000      -0.514590       -14.0027 
 110   2.0000      -0.511258       -13.9120 
 111   2.0000      -0.504845       -13.7375 
 112   2.0000      -0.500521       -13.6199 
 113   2.0000      -0.496929       -13.5221 
 114   2.0000      -0.494665       -13.4605 
 115   2.0000      -0.492670       -13.4062 
 116   2.0000      -0.488213       -13.2850 
 117   2.0000      -0.485687       -13.2162 
 118   2.0000      -0.480283       -13.0692 
 119   2.0000      -0.479486       -13.0475 
 120   2.0000      -0.476775       -12.9737 
 121   2.0000      -0.474685       -12.9168 
 122   2.0000      -0.468643       -12.7524 
 123   2.0000      -0.463891       -12.6231 
 124   2.0000      -0.457436       -12.4475 
 125   2.0000      -0.450919       -12.2701 
 126   2.0000      -0.449737       -12.2380 
 127   2.0000      -0.447127       -12.1669 
 128   2.0000      -0.446761       -12.1570 
 129   2.0000      -0.443786       -12.0760 
 130   2.0000      -0.438061       -11.9202 
 131   2.0000      -0.436861       -11.8876 
 132   2.0000      -0.435453       -11.8493 
 133   2.0000      -0.427710       -11.6386 
 134   2.0000      -0.425152       -11.5690 
 135   2.0000      -0.421773       -11.4770 
 136   2.0000      -0.420879       -11.4527 
 137   2.0000      -0.419031       -11.4024 
 138   2.0000      -0.417366       -11.3571 
 139   2.0000      -0.416100       -11.3227 
 140   2.0000      -0.407631       -11.0922 
 141   2.0000      -0.405809       -11.0426 
 142   2.0000      -0.403085       -10.9685 
 143   2.0000      -0.399804       -10.8792 
 144   2.0000      -0.395592       -10.7646 
 145   2.0000      -0.389998       -10.6124 
 146   2.0000      -0.388147       -10.5620 
 147   2.0000      -0.387210       -10.5365 
 148   2.0000      -0.379862       -10.3366 
 149   2.0000      -0.374765       -10.1979 
 150   2.0000      -0.362654        -9.8683 
 151   2.0000      -0.350908        -9.5487 
 152   2.0000      -0.345255        -9.3949 
 153   2.0000      -0.344930        -9.3860 
 154   2.0000      -0.328526        -8.9397 
 155   2.0000      -0.323356        -8.7990 
 156   2.0000      -0.316163        -8.6032 
 157   2.0000      -0.314849        -8.5675 
 158   2.0000      -0.308634        -8.3984 
 159   2.0000      -0.307070        -8.3558 
 160   2.0000      -0.304514        -8.2862 
 161   2.0000      -0.302811        -8.2399 
 162   2.0000      -0.299673        -8.1545 
 163   2.0000      -0.293988        -7.9998 
 164   2.0000      -0.285822        -7.7776 
 165   2.0000      -0.282000        -7.6736 
 166   0.0000      -0.057656        -1.5689 
 167   0.0000      -0.048973        -1.3326 
 168   0.0000      -0.020939        -0.5698 
 169   0.0000      -0.011142        -0.3032 
 170   0.0000       0.005390         0.1467 
 171   0.0000       0.015911         0.4330 
 172   0.0000       0.018989         0.5167 
 173   0.0000       0.019757         0.5376 
 174   0.0000       0.050597         1.3768 
 175   0.0000       0.055593         1.5128 
 176   0.0000       0.081661         2.2221 
 177   0.0000       0.090907         2.4737 
 178   0.0000       0.115993         3.1563 
 179   0.0000       0.138233         3.7615 
 180   0.0000       0.140793         3.8312 
 181   0.0000       0.144875         3.9422 
 182   0.0000       0.149312         4.0630 
 183   0.0000       0.156118         4.2482 
 184   0.0000       0.164646         4.4803 
 185   0.0000       0.165359         4.4997 
 186   0.0000       0.171609         4.6697 
 187   0.0000       0.173632         4.7248 
 188   0.0000       0.175015         4.7624 
 189   0.0000       0.178480         4.8567 
 190   0.0000       0.181217         4.9312 
 191   0.0000       0.185008         5.0343 
 192   0.0000       0.185447         5.0463 
 193   0.0000       0.187480         5.1016 
 194   0.0000       0.189082         5.1452 
 195   0.0000       0.191890         5.2216 
 196   0.0000       0.193119         5.2550 
 197   0.0000       0.198023         5.3885 
 198   0.0000       0.204220         5.5571 
 199   0.0000       0.205440         5.5903 
 200   0.0000       0.206949         5.6314 
 201   0.0000       0.208426         5.6716 
 202   0.0000       0.209408         5.6983 
 203   0.0000       0.212480         5.7819 
 204   0.0000       0.216277         5.8852 
 205   0.0000       0.216959         5.9038 
 206   0.0000       0.219219         5.9652 
 207   0.0000       0.221786         6.0351 
 208   0.0000       0.222102         6.0437 
 209   0.0000       0.223263         6.0753 
 210   0.0000       0.224669         6.1135 
 211   0.0000       0.227606         6.1935 
 212   0.0000       0.230986         6.2854 
 213   0.0000       0.233118         6.3435 
 214   0.0000       0.235968         6.4210 
 215   0.0000       0.238003         6.4764 
 216   0.0000       0.242799         6.6069 
 217   0.0000       0.244566         6.6550 
 218   0.0000       0.247119         6.7245 
 219   0.0000       0.247524         6.7355 
 220   0.0000       0.250908         6.8275 
 221   0.0000       0.253784         6.9058 
 222   0.0000       0.255694         6.9578 
 223   0.0000       0.261672         7.1205 
 224   0.0000       0.262417         7.1407 
 225   0.0000       0.264738         7.2039 
 226   0.0000       0.275171         7.4878 
 227   0.0000       0.278673         7.5831 
 228   0.0000       0.280920         7.6442 
 229   0.0000       0.283453         7.7132 
 230   0.0000       0.287694         7.8285 
 231   0.0000       0.291488         7.9318 
 232   0.0000       0.293764         7.9937 
 233   0.0000       0.296690         8.0733 
 234   0.0000       0.301387         8.2012 
 235   0.0000       0.302457         8.2303 
 236   0.0000       0.307403         8.3649 
 237   0.0000       0.310606         8.4520 
 238   0.0000       0.314309         8.5528 
 239   0.0000       0.315867         8.5952 
 240   0.0000       0.316458         8.6112 
 241   0.0000       0.321372         8.7450 
 242   0.0000       0.325195         8.8490 
 243   0.0000       0.331264         9.0142 
 244   0.0000       0.331863         9.0304 
 245   0.0000       0.333916         9.0863 
 246   0.0000       0.337039         9.1713 
 247   0.0000       0.347284         9.4501 
 248   0.0000       0.351542         9.5659 
 249   0.0000       0.357641         9.7319 
 250   0.0000       0.363791         9.8993 
 251   0.0000       0.367878        10.0105 
 252   0.0000       0.374626        10.1941 
 253   0.0000       0.377002        10.2588 
 254   0.0000       0.382599        10.4110 
 255   0.0000       0.387015        10.5312 
 256   0.0000       0.403655        10.9840 
 257   0.0000       0.410481        11.1698 
 258   0.0000       0.415948        11.3185 
 259   0.0000       0.428161        11.6509 
 260   0.0000       0.433206        11.7881 
 261   0.0000       0.441707        12.0195 
 262   0.0000       0.451291        12.2803 
 263   0.0000       0.461661        12.5624 
 264   0.0000       0.463393        12.6096 
 265   0.0000       0.470595        12.8055 
 266   0.0000       0.478584        13.0229 
 267   0.0000       0.486661        13.2427 
 268   0.0000       0.492534        13.4025 
 269   0.0000       0.496333        13.5059 
 270   0.0000       0.497145        13.5280 
 271   0.0000       0.502516        13.6742 
 272   0.0000       0.509927        13.8758 
 273   0.0000       0.513192        13.9647 
 274   0.0000       0.514897        14.0111 
 275   0.0000       0.519663        14.1407 
 276   0.0000       0.520552        14.1649 
 277   0.0000       0.524014        14.2591 
 278   0.0000       0.529433        14.4066 
 279   0.0000       0.531931        14.4746 
 280   0.0000       0.538025        14.6404 
 281   0.0000       0.540643        14.7116 
 282   0.0000       0.542993        14.7756 
 283   0.0000       0.547176        14.8894 
 284   0.0000       0.552141        15.0245 
 285   0.0000       0.553956        15.0739 
 286   0.0000       0.561079        15.2677 
 287   0.0000       0.562856        15.3161 
 288   0.0000       0.569690        15.5020 
 289   0.0000       0.571180        15.5426 
 290   0.0000       0.576110        15.6768 
 291   0.0000       0.576825        15.6962 
 292   0.0000       0.587285        15.9808 
 293   0.0000       0.589069        16.0294 
 294   0.0000       0.593207        16.1420 
 295   0.0000       0.596418        16.2294 
 296   0.0000       0.597317        16.2538 
 297   0.0000       0.600944        16.3525 
 298   0.0000       0.602606        16.3977 
 299   0.0000       0.605573        16.4785 
 300   0.0000       0.611485        16.6393 
 301   0.0000       0.612352        16.6629 
 302   0.0000       0.614521        16.7220 
 303   0.0000       0.617549        16.8044 
 304   0.0000       0.619029        16.8446 
 305   0.0000       0.621002        16.8983 
 306   0.0000       0.624005        16.9801 
 307   0.0000       0.624569        16.9954 
 308   0.0000       0.627892        17.0858 
 309   0.0000       0.630417        17.1545 
 310   0.0000       0.633156        17.2290 
 311   0.0000       0.634786        17.2734 
 312   0.0000       0.636676        17.3248 
 313   0.0000       0.639027        17.3888 
 314   0.0000       0.642138        17.4735 
 315   0.0000       0.646452        17.5909 
 316   0.0000       0.649419        17.6716 
 317   0.0000       0.652110        17.7448 
 318   0.0000       0.655673        17.8418 
 319   0.0000       0.657523        17.8921 
 320   0.0000       0.658951        17.9310 
 321   0.0000       0.663553        18.0562 
 322   0.0000       0.670178        18.2365 
 323   0.0000       0.673100        18.3160 
 324   0.0000       0.682714        18.5776 
 325   0.0000       0.684586        18.6285 
 326   0.0000       0.686749        18.6874 
 327   0.0000       0.691563        18.8184 
 328   0.0000       0.695460        18.9244 
 329   0.0000       0.698739        19.0136 
 330   0.0000       0.699652        19.0385 
 331   0.0000       0.703791        19.1511 
 332   0.0000       0.706411        19.2224 
 333   0.0000       0.714344        19.4383 
 334   0.0000       0.715359        19.4659 
 335   0.0000       0.719666        19.5831 
 336   0.0000       0.723031        19.6747 
 337   0.0000       0.723517        19.6879 
 338   0.0000       0.727633        19.7999 
 339   0.0000       0.730817        19.8865 
 340   0.0000       0.734371        19.9832 
 341   0.0000       0.739582        20.1250 
 342   0.0000       0.740324        20.1452 
 343   0.0000       0.744532        20.2597 
 344   0.0000       0.745210        20.2782 
 345   0.0000       0.749161        20.3857 
 346   0.0000       0.754177        20.5222 
 347   0.0000       0.756861        20.5952 
 348   0.0000       0.763173        20.7670 
 349   0.0000       0.769240        20.9321 
 350   0.0000       0.773656        21.0522 
 351   0.0000       0.782355        21.2890 
 352   0.0000       0.789070        21.4717 
 353   0.0000       0.794407        21.6169 
 354   0.0000       0.799424        21.7534 
 355   0.0000       0.814267        22.1573 
 356   0.0000       0.817800        22.2535 
 357   0.0000       0.819727        22.3059 
 358   0.0000       0.828953        22.5570 
 359   0.0000       0.842945        22.9377 
 360   0.0000       0.845265        23.0008 
 361   0.0000       0.859120        23.3778 
 362   0.0000       0.861718        23.4485 
 363   0.0000       0.869201        23.6522 
 364   0.0000       0.871080        23.7033 
 365   0.0000       0.878212        23.8974 
 366   0.0000       0.886312        24.1178 
 367   0.0000       0.893001        24.2998 
 368   0.0000       0.899848        24.4861 
 369   0.0000       0.912728        24.8366 
 370   0.0000       0.915217        24.9043 
 371   0.0000       0.921868        25.0853 
 372   0.0000       0.929761        25.3001 
 373   0.0000       0.936974        25.4964 
 374   0.0000       0.937962        25.5233 
 375   0.0000       0.943346        25.6698 
 376   0.0000       0.944779        25.7087 
 377   0.0000       0.952260        25.9123 
 378   0.0000       0.954548        25.9746 
 379   0.0000       0.955093        25.9894 
 380   0.0000       0.957216        26.0472 
 381   0.0000       0.961409        26.1613 
 382   0.0000       0.962407        26.1884 
 383   0.0000       0.968799        26.3624 
 384   0.0000       0.971439        26.4342 
 385   0.0000       0.973562        26.4920 
 386   0.0000       0.979500        26.6536 
 387   0.0000       0.983429        26.7605 
 388   0.0000       0.984555        26.7911 
 389   0.0000       0.988255        26.8918 
 390   0.0000       0.990927        26.9645 
 391   0.0000       0.997287        27.1376 
 392   0.0000       0.998069        27.1589 
 393   0.0000       1.001932        27.2640 
 394   0.0000       1.005926        27.3727 
 395   0.0000       1.008733        27.4490 
 396   0.0000       1.009716        27.4758 
 397   0.0000       1.015264        27.6267 
 398   0.0000       1.018451        27.7134 
 399   0.0000       1.027534        27.9606 
 400   0.0000       1.031581        28.0707 
 401   0.0000       1.036259        28.1981 
 402   0.0000       1.038976        28.2720 
 403   0.0000       1.043760        28.4021 
 404   0.0000       1.046300        28.4713 
 405   0.0000       1.048204        28.5231 
 406   0.0000       1.049448        28.5569 
 407   0.0000       1.052313        28.6349 
 408   0.0000       1.055681        28.7265 
 409   0.0000       1.061097        28.8739 
 410   0.0000       1.063534        28.9402 
 411   0.0000       1.064989        28.9798 
 412   0.0000       1.067887        29.0587 
 413   0.0000       1.072075        29.1727 
 414   0.0000       1.073524        29.2121 
 415   0.0000       1.076745        29.2997 
 416   0.0000       1.079119        29.3643 
 417   0.0000       1.081392        29.4262 
 418   0.0000       1.085293        29.5323 
 419   0.0000       1.089835        29.6559 
 420   0.0000       1.094504        29.7830 
 421   0.0000       1.096216        29.8295 
 422   0.0000       1.102120        29.9902 
 423   0.0000       1.103370        30.0242 
 424   0.0000       1.107079        30.1252 
 425   0.0000       1.111535        30.2464 
 426   0.0000       1.115459        30.3532 
 427   0.0000       1.120500        30.4904 
 428   0.0000       1.122499        30.5447 
 429   0.0000       1.129853        30.7449 
 430   0.0000       1.133596        30.8467 
 431   0.0000       1.138382        30.9770 
 432   0.0000       1.143685        31.1213 
 433   0.0000       1.146096        31.1869 
 434   0.0000       1.146736        31.2043 
 435   0.0000       1.155815        31.4513 
 436   0.0000       1.158954        31.5367 
 437   0.0000       1.160711        31.5846 
 438   0.0000       1.171008        31.8647 
 439   0.0000       1.174400        31.9571 
 440   0.0000       1.178861        32.0784 
 441   0.0000       1.184771        32.2393 
 442   0.0000       1.195022        32.5182 
 443   0.0000       1.201882        32.7049 
 444   0.0000       1.204193        32.7678 
 445   0.0000       1.210987        32.9526 
 446   0.0000       1.217199        33.1217 
 447   0.0000       1.231858        33.5206 
 448   0.0000       1.236867        33.6569 
 449   0.0000       1.241128        33.7728 
 450   0.0000       1.241760        33.7900 
 451   0.0000       1.253489        34.1092 
 452   0.0000       1.259046        34.2604 
 453   0.0000       1.271622        34.6026 
 454   0.0000       1.275515        34.7085 
 455   0.0000       1.286319        35.0025 
 456   0.0000       1.291796        35.1515 
 457   0.0000       1.293094        35.1869 
 458   0.0000       1.299449        35.3598 
 459   0.0000       1.304895        35.5080 
 460   0.0000       1.309861        35.6431 
 461   0.0000       1.312712        35.7207 
 462   0.0000       1.318426        35.8762 
 463   0.0000       1.323489        36.0140 
 464   0.0000       1.333127        36.2762 
 465   0.0000       1.334962        36.3262 
 466   0.0000       1.344065        36.5739 
 467   0.0000       1.347431        36.6655 
 468   0.0000       1.358093        36.9556 
 469   0.0000       1.360681        37.0260 
 470   0.0000       1.371396        37.3176 
 471   0.0000       1.382379        37.6165 
 472   0.0000       1.388427        37.7810 
 473   0.0000       1.393814        37.9276 
 474   0.0000       1.397820        38.0366 
 475   0.0000       1.404713        38.2242 
 476   0.0000       1.413387        38.4602 
 477   0.0000       1.415870        38.5278 
 478   0.0000       1.424411        38.7602 
 479   0.0000       1.429085        38.8874 
 480   0.0000       1.448728        39.4219 
 481   0.0000       1.452477        39.5239 
 482   0.0000       1.459076        39.7035 
 483   0.0000       1.464919        39.8625 
 484   0.0000       1.471403        40.0389 
 485   0.0000       1.482118        40.3305 
 486   0.0000       1.486108        40.4391 
 487   0.0000       1.489325        40.5266 
 488   0.0000       1.494224        40.6599 
 489   0.0000       1.498964        40.7889 
 490   0.0000       1.506583        40.9962 
 491   0.0000       1.512633        41.1608 
 492   0.0000       1.514697        41.2170 
 493   0.0000       1.519178        41.3389 
 494   0.0000       1.525334        41.5064 
 495   0.0000       1.528234        41.5854 
 496   0.0000       1.530924        41.6585 
 497   0.0000       1.536834        41.8194 
 498   0.0000       1.538140        41.8549 
 499   0.0000       1.543254        41.9941 
 500   0.0000       1.546146        42.0728 
 501   0.0000       1.546390        42.0794 
 502   0.0000       1.550498        42.1912 
 503   0.0000       1.553508        42.2731 
 504   0.0000       1.560670        42.4680 
 505   0.0000       1.562832        42.5268 
 506   0.0000       1.570351        42.7314 
 507   0.0000       1.571704        42.7683 
 508   0.0000       1.586415        43.1686 
 509   0.0000       1.590868        43.2897 
 510   0.0000       1.594887        43.3991 
 511   0.0000       1.611181        43.8425 
 512   0.0000       1.620105        44.0853 
 513   0.0000       1.623026        44.1648 
 514   0.0000       1.632951        44.4349 
 515   0.0000       1.641430        44.6656 
 516   0.0000       1.654568        45.0231 
 517   0.0000       1.670049        45.4444 
 518   0.0000       1.691555        46.0296 
 519   0.0000       1.697643        46.1952 
 520   0.0000       1.724881        46.9364 
 521   0.0000       1.728360        47.0311 
 522   0.0000       1.735112        47.2148 
 523   0.0000       1.749870        47.6164 
 524   0.0000       1.757400        47.8213 
 525   0.0000       1.760279        47.8996 
 526   0.0000       1.768486        48.1230 
 527   0.0000       1.780984        48.4630 
 528   0.0000       1.783715        48.5374 
 529   0.0000       1.796359        48.8814 
 530   0.0000       1.799674        48.9716 
 531   0.0000       1.820797        49.5464 
 532   0.0000       1.830198        49.8022 
 533   0.0000       1.832147        49.8552 
 534   0.0000       1.835668        49.9511 
 535   0.0000       1.837041        49.9884 
 536   0.0000       1.846583        50.2481 
 537   0.0000       1.853144        50.4266 
 538   0.0000       1.855759        50.4978 
 539   0.0000       1.860999        50.6404 
 540   0.0000       1.871400        50.9234 
 541   0.0000       1.878839        51.1258 
 542   0.0000       1.882634        51.2291 
 543   0.0000       1.885507        51.3073 
 544   0.0000       1.886086        51.3230 
 545   0.0000       1.891050        51.4581 
 546   0.0000       1.899114        51.6775 
 547   0.0000       1.901303        51.7371 
 548   0.0000       1.906210        51.8706 
 549   0.0000       1.909584        51.9624 
 550   0.0000       1.913709        52.0747 
 551   0.0000       1.919122        52.2220 
 552   0.0000       1.930097        52.5206 
 553   0.0000       1.931569        52.5607 
 554   0.0000       1.932125        52.5758 
 555   0.0000       1.944708        52.9182 
 556   0.0000       1.949641        53.0524 
 557   0.0000       1.952665        53.1347 
 558   0.0000       1.956662        53.2435 
 559   0.0000       1.972439        53.6728 
 560   0.0000       1.984364        53.9973 
 561   0.0000       1.985634        54.0318 
 562   0.0000       1.986381        54.0522 
 563   0.0000       1.992235        54.2115 
 564   0.0000       2.000351        54.4323 
 565   0.0000       2.006132        54.5896 
 566   0.0000       2.009819        54.6900 
 567   0.0000       2.018104        54.9154 
 568   0.0000       2.023276        55.0562 
 569   0.0000       2.028976        55.2112 
 570   0.0000       2.030816        55.2613 
 571   0.0000       2.036124        55.4057 
 572   0.0000       2.039572        55.4996 
 573   0.0000       2.045202        55.6528 
 574   0.0000       2.053379        55.8753 
 575   0.0000       2.064235        56.1707 
 576   0.0000       2.066400        56.2296 
 577   0.0000       2.071653        56.3725 
 578   0.0000       2.073021        56.4098 
 579   0.0000       2.078290        56.5532 
 580   0.0000       2.081091        56.6294 
 581   0.0000       2.083841        56.7042 
 582   0.0000       2.089728        56.8644 
 583   0.0000       2.095352        57.0174 
 584   0.0000       2.103739        57.2456 
 585   0.0000       2.116217        57.5852 
 586   0.0000       2.123624        57.7867 
 587   0.0000       2.129321        57.9418 
 588   0.0000       2.141066        58.2614 
 589   0.0000       2.144059        58.3428 
 590   0.0000       2.152196        58.5642 
 591   0.0000       2.155305        58.6488 
 592   0.0000       2.156970        58.6941 
 593   0.0000       2.173075        59.1324 
 594   0.0000       2.179287        59.3014 
 595   0.0000       2.185230        59.4631 
 596   0.0000       2.186128        59.4876 
 597   0.0000       2.192682        59.6659 
 598   0.0000       2.197762        59.8042 
 599   0.0000       2.201699        59.9113 
 600   0.0000       2.204507        59.9877 
 601   0.0000       2.209918        60.1349 
 602   0.0000       2.215011        60.2735 
 603   0.0000       2.222380        60.4740 
 604   0.0000       2.222824        60.4861 
 605   0.0000       2.223612        60.5075 
 606   0.0000       2.231635        60.7259 
 607   0.0000       2.234459        60.8027 
 608   0.0000       2.242823        61.0303 
 609   0.0000       2.248367        61.1812 
 610   0.0000       2.248890        61.1954 
 611   0.0000       2.262981        61.5788 
 612   0.0000       2.266432        61.6727 
 613   0.0000       2.278554        62.0026 
 614   0.0000       2.280316        62.0506 
 615   0.0000       2.285288        62.1859 
 616   0.0000       2.291250        62.3481 
 617   0.0000       2.297956        62.5306 
 618   0.0000       2.300487        62.5994 
 619   0.0000       2.307506        62.7904 
 620   0.0000       2.311227        62.8917 
 621   0.0000       2.317636        63.0661 
 622   0.0000       2.319302        63.1114 
 623   0.0000       2.330026        63.4032 
 624   0.0000       2.331883        63.4538 
 625   0.0000       2.337323        63.6018 
 626   0.0000       2.342691        63.7479 
 627   0.0000       2.345327        63.8196 
 628   0.0000       2.345640        63.8281 
 629   0.0000       2.347126        63.8685 
 630   0.0000       2.347808        63.8871 
 631   0.0000       2.352520        64.0153 
 632   0.0000       2.362498        64.2868 
 633   0.0000       2.363680        64.3190 
 634   0.0000       2.371791        64.5397 
 635   0.0000       2.376891        64.6785 
 636   0.0000       2.377620        64.6983 
 637   0.0000       2.382140        64.8213 
 638   0.0000       2.383601        64.8611 
 639   0.0000       2.389795        65.0296 
 640   0.0000       2.394438        65.1560 
 641   0.0000       2.400148        65.3114 
 642   0.0000       2.408816        65.5472 
 643   0.0000       2.424349        65.9699 
 644   0.0000       2.433242        66.2119 
 645   0.0000       2.438126        66.3448 
 646   0.0000       2.443385        66.4879 
 647   0.0000       2.457973        66.8849 
 648   0.0000       2.463746        67.0419 
 649   0.0000       2.475609        67.3648 
 650   0.0000       2.478753        67.4503 
 651   0.0000       2.490318        67.7650 
 652   0.0000       2.512766        68.3758 
 653   0.0000       2.517169        68.4956 
 654   0.0000       2.530293        68.8528 
 655   0.0000       2.543901        69.2231 
 656   0.0000       2.556984        69.5791 
 657   0.0000       2.571395        69.9712 
 658   0.0000       2.596223        70.6468 
 659   0.0000       2.597063        70.6697 
 660   0.0000       2.601960        70.8029 
 661   0.0000       2.604090        70.8609 
 662   0.0000       2.626245        71.4637 
 663   0.0000       2.627749        71.5047 
 664   0.0000       2.630671        71.5842 
 665   0.0000       2.636381        71.7396 
 666   0.0000       2.645276        71.9816 
 667   0.0000       2.646770        72.0223 
 668   0.0000       2.652784        72.1859 
 669   0.0000       2.662956        72.4627 
 670   0.0000       2.668175        72.6047 
 671   0.0000       2.674021        72.7638 
 672   0.0000       2.686891        73.1140 
 673   0.0000       2.697810        73.4111 
 674   0.0000       2.702745        73.5454 
 675   0.0000       2.703997        73.5795 
 676   0.0000       2.713787        73.8459 
 677   0.0000       2.721268        74.0495 
 678   0.0000       2.732961        74.3677 
 679   0.0000       2.733741        74.3889 
 680   0.0000       2.739629        74.5491 
 681   0.0000       2.745610        74.7118 
 682   0.0000       2.752973        74.9122 
 683   0.0000       2.756583        75.0104 
 684   0.0000       2.761029        75.1314 
 685   0.0000       2.773039        75.4582 
 686   0.0000       2.786362        75.8208 
 687   0.0000       2.788529        75.8797 
 688   0.0000       2.795180        76.0607 
 689   0.0000       2.802570        76.2618 
 690   0.0000       2.803752        76.2940 
 691   0.0000       2.812487        76.5317 
 692   0.0000       2.814304        76.5811 
 693   0.0000       2.826228        76.9056 
 694   0.0000       2.836686        77.1902 
 695   0.0000       2.840975        77.3069 
 696   0.0000       2.845459        77.4289 
 697   0.0000       2.848151        77.5021 
 698   0.0000       2.852946        77.6326 
 699   0.0000       2.858149        77.7742 
 700   0.0000       2.871957        78.1499 
 701   0.0000       2.872697        78.1700 
 702   0.0000       2.891458        78.6806 
 703   0.0000       2.901353        78.9498 
 704   0.0000       2.902715        78.9869 
 705   0.0000       2.919822        79.4524 
 706   0.0000       2.925821        79.6156 
 707   0.0000       2.933749        79.8314 
 708   0.0000       2.937542        79.9346 
 709   0.0000       2.941336        80.0378 
 710   0.0000       2.957826        80.4865 
 711   0.0000       2.975302        80.9621 
 712   0.0000       3.001987        81.6882 
 713   0.0000       3.020320        82.1871 
 714   0.0000       3.033028        82.5329 
 715   0.0000       3.057026        83.1859 
 716   0.0000       3.099552        84.3431 
 717   0.0000       3.113722        84.7287 
 718   0.0000       3.119079        84.8745 
 719   0.0000       3.144063        85.5543 
 720   0.0000       3.163605        86.0861 
 721   0.0000       3.203163        87.1625 
 722   0.0000       3.205037        87.2135 
 723   0.0000       3.243122        88.2498 
 724   0.0000       3.266334        88.8815 
 725   0.0000       3.283503        89.3487 
 726   0.0000       3.343336        90.9768 
 727   0.0000       3.387662        92.1830 
 728   0.0000       3.487504        94.8998 
 729   0.0000       3.493477        95.0623 
 730   0.0000       3.571749        97.1922 
 731   0.0000       3.572233        97.2054 
 732   0.0000      13.255473       360.6997 
 733   0.0000      13.283565       361.4642 
 734   0.0000      13.389682       364.3518 
 735   0.0000      13.499236       367.3329 
 736   0.0000      13.520407       367.9090 
 737   0.0000      13.579908       369.5281 
 738   0.0000      13.659133       371.6839 
 739   0.0000      13.665156       371.8478 
 740   0.0000      13.675288       372.1235 
 741   0.0000      13.702827       372.8729 
 742   0.0000      13.735984       373.7751 
 743   0.0000      13.747296       374.0829 
 744   0.0000      13.772796       374.7768 
 745   0.0000      13.795805       375.4029 
 746   0.0000      13.915115       378.6495 
 747   0.0000      13.917558       378.7160 
 748   0.0000      13.932377       379.1192 
 749   0.0000      13.943181       379.4133 
 750   0.0000      13.984910       380.5488 
 751   0.0000      14.024772       381.6335 
 752   0.0000      14.103009       383.7624 
 753   0.0000      14.104758       383.8100 
 754   0.0000      14.115431       384.1004 
 755   0.0000      14.137922       384.7124 
 756   0.0000      14.144616       384.8946 
 757   0.0000      14.150822       385.0634 
 758   0.0000      14.156920       385.2294 
 759   0.0000      14.168629       385.5480 
 760   0.0000      14.179577       385.8459 
 761   0.0000      14.200018       386.4021 
 762   0.0000      14.209951       386.6724 
 763   0.0000      14.246476       387.6663 
 764   0.0000      14.297188       389.0463 
 765   0.0000      14.362767       390.8308 
 766   0.0000      14.374151       391.1405 
 767   0.0000      14.558795       396.1649 
 768   0.0000      14.571565       396.5125 
 769   0.0000      14.585722       396.8977 
 770   0.0000      19.395358       527.7745 
 771   0.0000      19.406915       528.0890 
 772   0.0000      19.413460       528.2671 
 773   0.0000      19.591091       533.1007 
 774   0.0000      19.604499       533.4655 
 775   0.0000      25.761140       700.9963 
 776   0.0000      25.810212       702.3316 
 777   0.0000      25.841169       703.1740 
 778   0.0000      25.875192       704.0998 

                    ********************************
                    * MULLIKEN POPULATION ANALYSIS *
                    ********************************

-----------------------
MULLIKEN ATOMIC CHARGES
-----------------------
   0 C :   -0.311494
   1 C :    0.126865
   2 C :   -0.293760
   3 C :   -0.234976
   4 C :   -0.265416
   5 C :   -0.238317
   6 C :   -0.516542
   7 C :   -0.095987
   8 C :    0.250536
   9 C :    0.047384
  10 C :    0.513097
  11 N :   -0.695177
  12 N :   -0.360392
  13 C :   -0.109791
  14 C :   -0.124514
  15 N :   -0.340921
  16 O :   -0.474178
  17 H :    0.446379
  18 H :    0.280545
  19 H :    0.278954
  20 H :    0.257524
  21 H :    0.247978
  22 H :    0.248105
  23 H :    0.247290
  24 H :    0.243149
  25 H :    0.264390
  26 H :    0.271081
  27 H :    0.292987
  28 C :   -0.266691
  29 C :   -0.031380
  30 C :   -0.300712
  31 C :   -0.238690
  32 C :   -0.241599
  33 C :   -0.239796
  34 C :    0.366928
  35 O :   -0.376384
  36 C :   -0.124210
  37 C :    0.332419
  38 C :    0.160083
  39 C :   -0.311074
  40 C :   -0.251549
  41 C :   -0.305155
  42 N :   -0.437031
  43 C :    0.564434
  44 O :   -0.438198
  45 C :   -0.251651
  46 C :   -0.373525
  47 C :   -0.131595
  48 C :   -0.384975
  49 C :   -0.225334
  50 C :   -0.386142
  51 C :    0.601540
  52 N :   -0.646292
  53 C :   -0.244545
  54 C :   -0.636103
  55 C :   -0.644174
  56 C :   -0.638003
  57 O :   -0.503336
  58 H :    0.236809
  59 H :    0.250694
  60 H :    0.238486
  61 H :    0.241817
  62 H :    0.247727
  63 H :    0.260509
  64 H :    0.231849
  65 H :    0.238809
  66 H :    0.225231
  67 H :    0.230572
  68 H :    0.230844
  69 H :    0.231349
  70 H :    0.407291
  71 H :    0.244108
  72 H :    0.243537
  73 H :    0.240682
  74 H :    0.268763
  75 H :    0.263392
  76 H :    0.279507
  77 H :    0.281798
  78 H :    0.264479
  79 H :    0.262842
  80 H :    0.261246
  81 H :    0.266508
  82 H :    0.254235
  83 H :    0.244854
Sum of atomic charges:   -0.0000000

--------------------------------
MULLIKEN REDUCED ORBITAL CHARGES
--------------------------------
  0 C s       :     3.284952  s :     3.284952
      pz      :     1.090751  p :     2.986803
      px      :     0.942104
      py      :     0.953947
      dz2     :     0.012225  d :     0.039739
      dxz     :     0.008143
      dyz     :     0.006224
      dx2y2   :     0.006864
      dxy     :     0.006283
  1 C s       :     3.155807  s :     3.155807
      pz      :     0.828913  p :     2.671210
      px      :     0.894050
      py      :     0.948246
      dz2     :     0.012188  d :     0.046119
      dxz     :     0.010576
      dyz     :     0.010006
      dx2y2   :     0.006846
      dxy     :     0.006502
  2 C s       :     3.284901  s :     3.284901
      pz      :     0.914503  p :     2.969240
      px      :     1.046138
      py      :     1.008600
      dz2     :     0.010536  d :     0.039620
      dxz     :     0.010096
      dyz     :     0.008836
      dx2y2   :     0.003546
      dxy     :     0.006605
  3 C s       :     3.250723  s :     3.250723
      pz      :     1.050594  p :     2.944092
      px      :     0.942343
      py      :     0.951154
      dz2     :     0.012246  d :     0.040161
      dxz     :     0.008349
      dyz     :     0.006222
      dx2y2   :     0.007133
      dxy     :     0.006211
  4 C s       :     3.259536  s :     3.259536
      pz      :     0.966379  p :     2.965865
      px      :     0.986166
      py      :     1.013320
      dz2     :     0.009313  d :     0.040015
      dxz     :     0.010486
      dyz     :     0.009776
      dx2y2   :     0.004264
      dxy     :     0.006176
  5 C s       :     3.255064  s :     3.255064
      pz      :     0.918367  p :     2.943158
      px      :     1.023895
      py      :     1.000896
      dz2     :     0.010466  d :     0.040095
      dxz     :     0.010331
      dyz     :     0.009146
      dx2y2   :     0.003578
      dxy     :     0.006573
  6 C s       :     3.376929  s :     3.376929
      pz      :     1.101131  p :     3.096977
      px      :     1.117641
      py      :     0.878205
      dz2     :     0.012219  d :     0.042636
      dxz     :     0.004447
      dyz     :     0.007502
      dx2y2   :     0.013170
      dxy     :     0.005297
  7 C s       :     3.253679  s :     3.253679
      pz      :     1.097599  p :     2.777771
      px      :     0.769628
      py      :     0.910544
      dz2     :     0.014556  d :     0.064537
      dxz     :     0.011693
      dyz     :     0.009012
      dx2y2   :     0.014533
      dxy     :     0.014742
  8 C s       :     3.097960  s :     3.097960
      pz      :     0.882395  p :     2.586007
      px      :     0.793901
      py      :     0.909711
      dz2     :     0.008682  d :     0.065497
      dxz     :     0.017231
      dyz     :     0.005239
      dx2y2   :     0.015177
      dxy     :     0.019169
  9 C s       :     3.153942  s :     3.153942
      pz      :     0.919655  p :     2.735112
      px      :     0.915964
      py      :     0.899494
      dz2     :     0.010361  d :     0.063561
      dxz     :     0.012877
      dyz     :     0.010930
      dx2y2   :     0.014747
      dxy     :     0.014645
 10 C s       :     2.928110  s :     2.928110
      pz      :     0.785924  p :     2.432584
      px      :     0.855229
      py      :     0.791430
      dz2     :     0.022733  d :     0.126209
      dxz     :     0.023137
      dyz     :     0.017879
      dx2y2   :     0.037362
      dxy     :     0.025098
 11 N s       :     3.579655  s :     3.579655
      pz      :     1.439456  p :     4.081277
      px      :     1.251260
      py      :     1.390561
      dz2     :     0.005635  d :     0.034245
      dxz     :     0.006959
      dyz     :     0.005183
      dx2y2   :     0.008873
      dxy     :     0.007595
 12 N s       :     3.613550  s :     3.613550
      pz      :     1.196501  p :     3.702349
      px      :     1.260033
      py      :     1.245815
      dz2     :     0.008705  d :     0.044494
      dxz     :     0.007531
      dyz     :     0.007542
      dx2y2   :     0.013097
      dxy     :     0.007618
 13 C s       :     3.199056  s :     3.199056
      pz      :     0.884167  p :     2.852167
      px      :     1.088671
      py      :     0.879329
      dz2     :     0.010050  d :     0.058568
      dxz     :     0.010424
      dyz     :     0.010471
      dx2y2   :     0.015819
      dxy     :     0.011804
 14 C s       :     3.199282  s :     3.199282
      pz      :     0.999261  p :     2.866968
      px      :     0.852924
      py      :     1.014783
      dz2     :     0.006152  d :     0.058263
      dxz     :     0.014747
      dyz     :     0.006498
      dx2y2   :     0.014501
      dxy     :     0.016366
 15 N s       :     3.614688  s :     3.614688
      pz      :     1.199829  p :     3.681062
      px      :     1.237828
      py      :     1.243405
      dz2     :     0.008739  d :     0.045172
      dxz     :     0.007782
      dyz     :     0.008145
      dx2y2   :     0.012540
      dxy     :     0.007966
 16 O s       :     3.757483  s :     3.757483
      pz      :     1.590958  p :     4.688880
      px      :     1.488955
      py      :     1.608967
      dz2     :     0.003857  d :     0.027815
      dxz     :     0.007567
      dyz     :     0.002176
      dx2y2   :     0.006381
      dxy     :     0.007834
 17 H s       :     0.553621  s :     0.553621
 18 H s       :     0.719455  s :     0.719455
 19 H s       :     0.721046  s :     0.721046
 20 H s       :     0.742476  s :     0.742476
 21 H s       :     0.752022  s :     0.752022
 22 H s       :     0.751895  s :     0.751895
 23 H s       :     0.752710  s :     0.752710
 24 H s       :     0.756851  s :     0.756851
 25 H s       :     0.735610  s :     0.735610
 26 H s       :     0.728919  s :     0.728919
 27 H s       :     0.707013  s :     0.707013
 28 C s       :     3.287894  s :     3.287894
      pz      :     0.947683  p :     2.938948
      px      :     0.949824
      py      :     1.041442
      dz2     :     0.003941  d :     0.039849
      dxz     :     0.005988
      dyz     :     0.003738
      dx2y2   :     0.011833
      dxy     :     0.014349
 29 C s       :     3.213633  s :     3.213633
      pz      :     1.035424  p :     2.774946
      px      :     0.865320
      py      :     0.874201
      dz2     :     0.003670  d :     0.042801
      dxz     :     0.003865
      dyz     :     0.007222
      dx2y2   :     0.015394
      dxy     :     0.012650
 30 C s       :     3.291488  s :     3.291488
      pz      :     0.956024  p :     2.969025
      px      :     0.966296
      py      :     1.046704
      dz2     :     0.004083  d :     0.040199
      dxz     :     0.006036
      dyz     :     0.003763
      dx2y2   :     0.011948
      dxy     :     0.014368
 31 C s       :     3.250376  s :     3.250376
      pz      :     0.987539  p :     2.948571
      px      :     0.935267
      py      :     1.025765
      dz2     :     0.003838  d :     0.039743
      dxz     :     0.005407
      dyz     :     0.003735
      dx2y2   :     0.012514
      dxy     :     0.014249
 32 C s       :     3.269422  s :     3.269422
      pz      :     0.954409  p :     2.931904
      px      :     1.077808
      py      :     0.899687
      dz2     :     0.003698  d :     0.040273
      dxz     :     0.002867
      dyz     :     0.006908
      dx2y2   :     0.015412
      dxy     :     0.011388
 33 C s       :     3.258932  s :     3.258932
      pz      :     0.983707  p :     2.941096
      px      :     0.936603
      py      :     1.020787
      dz2     :     0.003937  d :     0.039768
      dxz     :     0.005379
      dyz     :     0.003605
      dx2y2   :     0.012393
      dxy     :     0.014455
 34 C s       :     3.140461  s :     3.140461
      pz      :     0.761152  p :     2.392187
      px      :     0.814607
      py      :     0.816428
      dz2     :     0.011752  d :     0.100423
      dxz     :     0.015470
      dyz     :     0.015417
      dx2y2   :     0.030886
      dxy     :     0.026899
 35 O s       :     3.766069  s :     3.766069
      pz      :     1.368646  p :     4.580888
      px      :     1.751861
      py      :     1.460381
      dz2     :     0.006326  d :     0.029427
      dxz     :     0.003337
      dyz     :     0.007247
      dx2y2   :     0.006122
      dxy     :     0.006395
 36 C s       :     3.257620  s :     3.257620
      pz      :     0.988602  p :     2.823605
      px      :     0.897077
      py      :     0.937926
      dz2     :     0.008802  d :     0.042985
      dxz     :     0.009181
      dyz     :     0.008478
      dx2y2   :     0.007867
      dxy     :     0.008657
 37 C s       :     3.090136  s :     3.090136
      pz      :     0.783854  p :     2.501695
      px      :     0.836367
      py      :     0.881474
      dz2     :     0.019729  d :     0.075751
      dxz     :     0.017226
      dyz     :     0.013705
      dx2y2   :     0.011359
      dxy     :     0.013731
 38 C s       :     3.103073  s :     3.103073
      pz      :     0.871884  p :     2.671315
      px      :     0.864783
      py      :     0.934648
      dz2     :     0.015700  d :     0.065530
      dxz     :     0.015369
      dyz     :     0.011358
      dx2y2   :     0.010548
      dxy     :     0.012554
 39 C s       :     3.312191  s :     3.312191
      pz      :     0.944268  p :     2.958925
      px      :     0.994106
      py      :     1.020551
      dz2     :     0.009593  d :     0.039959
      dxz     :     0.007516
      dyz     :     0.007868
      dx2y2   :     0.005434
      dxy     :     0.009547
 40 C s       :     3.252011  s :     3.252011
      pz      :     1.048291  p :     2.959875
      px      :     0.932529
      py      :     0.979056
      dz2     :     0.007493  d :     0.039662
      dxz     :     0.007889
      dyz     :     0.008647
      dx2y2   :     0.007975
      dxy     :     0.007658
 41 C s       :     3.298254  s :     3.298254
      pz      :     0.963725  p :     2.966813
      px      :     1.070739
      py      :     0.932349
      dz2     :     0.007800  d :     0.040088
      dxz     :     0.010036
      dyz     :     0.007761
      dx2y2   :     0.007840
      dxy     :     0.006651
 42 N s       :     3.609119  s :     3.609119
      pz      :     1.078363  p :     3.782114
      px      :     1.394881
      py      :     1.308870
      dz2     :     0.006634  d :     0.045797
      dxz     :     0.011396
      dyz     :     0.008589
      dx2y2   :     0.011898
      dxy     :     0.007280
 43 C s       :     3.021372  s :     3.021372
      pz      :     0.828483  p :     2.313678
      px      :     0.714685
      py      :     0.770509
      dz2     :     0.019944  d :     0.100517
      dxz     :     0.018353
      dyz     :     0.017900
      dx2y2   :     0.020316
      dxy     :     0.024005
 44 O s       :     3.798523  s :     3.798523
      pz      :     1.504037  p :     4.598933
      px      :     1.445012
      py      :     1.649884
      dz2     :     0.009922  d :     0.040741
      dxz     :     0.005297
      dyz     :     0.008886
      dx2y2   :     0.006704
      dxy     :     0.009932
 45 C s       :     3.313358  s :     3.313358
      pz      :     0.930926  p :     2.884863
      px      :     0.973069
      py      :     0.980869
      dz2     :     0.008155  d :     0.053430
      dxz     :     0.014841
      dyz     :     0.011135
      dx2y2   :     0.007353
      dxy     :     0.011946
 46 C s       :     3.314783  s :     3.314783
      pz      :     1.041294  p :     3.016149
      px      :     1.017498
      py      :     0.957357
      dz2     :     0.004009  d :     0.042594
      dxz     :     0.010775
      dyz     :     0.012364
      dx2y2   :     0.005703
      dxy     :     0.009742
 47 C s       :     3.246408  s :     3.246408
      pz      :     0.945699  p :     2.830991
      px      :     0.945409
      py      :     0.939883
      dz2     :     0.007825  d :     0.054196
      dxz     :     0.012005
      dyz     :     0.013243
      dx2y2   :     0.007209
      dxy     :     0.013914
 48 C s       :     3.320497  s :     3.320497
      pz      :     0.986497  p :     3.021229
      px      :     1.058523
      py      :     0.976208
      dz2     :     0.004263  d :     0.043249
      dxz     :     0.011260
      dyz     :     0.012164
      dx2y2   :     0.004240
      dxy     :     0.011322
 49 C s       :     3.274075  s :     3.274075
      pz      :     0.965304  p :     2.898489
      px      :     0.957795
      py      :     0.975390
      dz2     :     0.007500  d :     0.052770
      dxz     :     0.012464
      dyz     :     0.012882
      dx2y2   :     0.006818
      dxy     :     0.013106
 50 C s       :     3.323104  s :     3.323104
      pz      :     0.950953  p :     3.020450
      px      :     1.059667
      py      :     1.009830
      dz2     :     0.004916  d :     0.042588
      dxz     :     0.011737
      dyz     :     0.010639
      dx2y2   :     0.002979
      dxy     :     0.012317
 51 C s       :     2.943053  s :     2.943053
      pz      :     0.763301  p :     2.333065
      px      :     0.827093
      py      :     0.742671
      dz2     :     0.011349  d :     0.122342
      dxz     :     0.024839
      dyz     :     0.017626
      dx2y2   :     0.038477
      dxy     :     0.030051
 52 N s       :     3.556430  s :     3.556430
      pz      :     1.506728  p :     4.054938
      px      :     1.307537
      py      :     1.240674
      dz2     :     0.003142  d :     0.034924
      dxz     :     0.007107
      dyz     :     0.006638
      dx2y2   :     0.008470
      dxy     :     0.009566
 53 C s       :     3.273011  s :     3.273011
      pz      :     1.131583  p :     2.913970
      px      :     0.827636
      py      :     0.954751
      dz2     :     0.009133  d :     0.057564
      dxz     :     0.008401
      dyz     :     0.014570
      dx2y2   :     0.009815
      dxy     :     0.015645
 54 C s       :     3.389197  s :     3.389197
      pz      :     1.115474  p :     3.209993
      px      :     1.033597
      py      :     1.060921
      dz2     :     0.002638  d :     0.036914
      dxz     :     0.011892
      dyz     :     0.008841
      dx2y2   :     0.004072
      dxy     :     0.009471
 55 C s       :     3.384339  s :     3.384339
      pz      :     1.113726  p :     3.222866
      px      :     1.069036
      py      :     1.040104
      dz2     :     0.002705  d :     0.036969
      dxz     :     0.008576
      dyz     :     0.012161
      dx2y2   :     0.004338
      dxy     :     0.009188
 56 C s       :     3.380053  s :     3.380053
      pz      :     1.025777  p :     3.221170
      px      :     1.115992
      py      :     1.079401
      dz2     :     0.003621  d :     0.036780
      dxz     :     0.010240
      dyz     :     0.009604
      dx2y2   :     0.002817
      dxy     :     0.010498
 57 O s       :     3.769026  s :     3.769026
      pz      :     1.617091  p :     4.708503
      px      :     1.416829
      py      :     1.674584
      dz2     :     0.002552  d :     0.025807
      dxz     :     0.006283
      dyz     :     0.002290
      dx2y2   :     0.007018
      dxy     :     0.007663
 58 H s       :     0.763191  s :     0.763191
 59 H s       :     0.749306  s :     0.749306
 60 H s       :     0.761514  s :     0.761514
 61 H s       :     0.758183  s :     0.758183
 62 H s       :     0.752273  s :     0.752273
 63 H s       :     0.739491  s :     0.739491
 64 H s       :     0.768151  s :     0.768151
 65 H s       :     0.761191  s :     0.761191
 66 H s       :     0.774769  s :     0.774769
 67 H s       :     0.769428  s :     0.769428
 68 H s       :     0.769156  s :     0.769156
 69 H s       :     0.768651  s :     0.768651
 70 H s       :     0.592709  s :     0.592709
 71 H s       :     0.755892  s :     0.755892
 72 H s       :     0.756463  s :     0.756463
 73 H s       :     0.759318  s :     0.759318
 74 H s       :     0.731237  s :     0.731237
 75 H s       :     0.736608  s :     0.736608
 76 H s       :     0.720493  s :     0.720493
 77 H s       :     0.718202  s :     0.718202
 78 H s       :     0.735521  s :     0.735521
 79 H s       :     0.737158  s :     0.737158
 80 H s       :     0.738754  s :     0.738754
 81 H s       :     0.733492  s :     0.733492
 82 H s       :     0.745765  s :     0.745765
 83 H s       :     0.755146  s :     0.755146


                     *******************************
                     * LOEWDIN POPULATION ANALYSIS *
                     *******************************

----------------------
LOEWDIN ATOMIC CHARGES
----------------------
   0 C :   -0.139528
   1 C :   -0.059401
   2 C :   -0.142193
   3 C :   -0.142330
   4 C :   -0.149576
   5 C :   -0.140452
   6 C :   -0.217306
   7 C :   -0.044202
   8 C :    0.017194
   9 C :   -0.044056
  10 C :    0.096498
  11 N :   -0.208316
  12 N :   -0.109576
  13 C :   -0.063032
  14 C :   -0.078887
  15 N :   -0.092139
  16 O :   -0.304979
  17 H :    0.274942
  18 H :    0.154080
  19 H :    0.153338
  20 H :    0.145748
  21 H :    0.146756
  22 H :    0.145735
  23 H :    0.146039
  24 H :    0.145303
  25 H :    0.153460
  26 H :    0.149430
  27 H :    0.156295
  28 C :   -0.103842
  29 C :   -0.101094
  30 C :   -0.118139
  31 C :   -0.141482
  32 C :   -0.117340
  33 C :   -0.138433
  34 C :    0.131713
  35 O :   -0.214691
  36 C :   -0.108271
  37 C :    0.077151
  38 C :   -0.026037
  39 C :   -0.116675
  40 C :   -0.145359
  41 C :   -0.116080
  42 N :   -0.187978
  43 C :    0.138482
  44 O :   -0.060101
  45 C :   -0.100734
  46 C :   -0.200095
  47 C :   -0.101392
  48 C :   -0.204778
  49 C :   -0.114839
  50 C :   -0.196523
  51 C :    0.126607
  52 N :   -0.204340
  53 C :   -0.128915
  54 C :   -0.330304
  55 C :   -0.340205
  56 C :   -0.337049
  57 O :   -0.316000
  58 H :    0.137758
  59 H :    0.141916
  60 H :    0.135477
  61 H :    0.135758
  62 H :    0.143949
  63 H :    0.145034
  64 H :    0.134654
  65 H :    0.136667
  66 H :    0.131978
  67 H :    0.132309
  68 H :    0.133690
  69 H :    0.133836
  70 H :    0.270804
  71 H :    0.139244
  72 H :    0.139117
  73 H :    0.138115
  74 H :    0.161198
  75 H :    0.154633
  76 H :    0.160195
  77 H :    0.157992
  78 H :    0.151413
  79 H :    0.153439
  80 H :    0.153034
  81 H :    0.158184
  82 H :    0.137498
  83 H :    0.130007

-------------------------------
LOEWDIN REDUCED ORBITAL CHARGES
-------------------------------
  0 C s       :     2.891533  s :     2.891533
      pz      :     1.087983  p :     3.157590
      px      :     1.039681
      py      :     1.029926
      dz2     :     0.025880  d :     0.090406
      dxz     :     0.019100
      dyz     :     0.014666
      dx2y2   :     0.014563
      dxy     :     0.016197
  1 C s       :     2.847431  s :     2.847431
      pz      :     1.074062  p :     3.100741
      px      :     1.026980
      py      :     0.999699
      dz2     :     0.030440  d :     0.111230
      dxz     :     0.027565
      dyz     :     0.024324
      dx2y2   :     0.013946
      dxy     :     0.014955
  2 C s       :     2.890336  s :     2.890336
      pz      :     1.075719  p :     3.161625
      px      :     1.049773
      py      :     1.036132
      dz2     :     0.027336  d :     0.090232
      dxz     :     0.023240
      dyz     :     0.021414
      dx2y2   :     0.006265
      dxy     :     0.011977
  3 C s       :     2.892969  s :     2.892969
      pz      :     1.082450  p :     3.158069
      px      :     1.045786
      py      :     1.029833
      dz2     :     0.025716  d :     0.091292
      dxz     :     0.019642
      dyz     :     0.014746
      dx2y2   :     0.015206
      dxy     :     0.015981
  4 C s       :     2.893945  s :     2.893945
      pz      :     1.086872  p :     3.164876
      px      :     1.046889
      py      :     1.031115
      dz2     :     0.023801  d :     0.090755
      dxz     :     0.025095
      dyz     :     0.021201
      dx2y2   :     0.008315
      dxy     :     0.012343
  5 C s       :     2.893352  s :     2.893352
      pz      :     1.087372  p :     3.156000
      px      :     1.041672
      py      :     1.026956
      dz2     :     0.027184  d :     0.091101
      dxz     :     0.023966
      dyz     :     0.021809
      dx2y2   :     0.006303
      dxy     :     0.011839
  6 C s       :     2.902724  s :     2.902724
      pz      :     1.102985  p :     3.226977
      px      :     1.104314
      py      :     1.019677
      dz2     :     0.023329  d :     0.087605
      dxz     :     0.008443
      dyz     :     0.016508
      dx2y2   :     0.027376
      dxy     :     0.011948
  7 C s       :     2.853605  s :     2.853605
      pz      :     1.092013  p :     3.049357
      px      :     0.912167
      py      :     1.045176
      dz2     :     0.029618  d :     0.141240
      dxz     :     0.025670
      dyz     :     0.018247
      dx2y2   :     0.034555
      dxy     :     0.033149
  8 C s       :     2.832695  s :     2.832695
      pz      :     0.970392  p :     2.992425
      px      :     1.035245
      py      :     0.986789
      dz2     :     0.019387  d :     0.157685
      dxz     :     0.041792
      dyz     :     0.011603
      dx2y2   :     0.037105
      dxy     :     0.047798
  9 C s       :     2.842321  s :     2.842321
      pz      :     0.993237  p :     3.047182
      px      :     1.051125
      py      :     1.002819
      dz2     :     0.021751  d :     0.154554
      dxz     :     0.032125
      dyz     :     0.027974
      dx2y2   :     0.035304
      dxy     :     0.037400
 10 C s       :     2.809203  s :     2.809203
      pz      :     0.871185  p :     2.802739
      px      :     1.029179
      py      :     0.902375
      dz2     :     0.049334  d :     0.291560
      dxz     :     0.051437
      dyz     :     0.044078
      dx2y2   :     0.089171
      dxy     :     0.057540
 11 N s       :     3.110174  s :     3.110174
      pz      :     1.426685  p :     4.017751
      px      :     1.219707
      py      :     1.371359
      dz2     :     0.011051  d :     0.080392
      dxz     :     0.016584
      dyz     :     0.013044
      dx2y2   :     0.021025
      dxy     :     0.018687
 12 N s       :     3.195996  s :     3.195996
      pz      :     1.219431  p :     3.818136
      px      :     1.327194
      py      :     1.271510
      dz2     :     0.015753  d :     0.095445
      dxz     :     0.017800
      dyz     :     0.014789
      dx2y2   :     0.028233
      dxy     :     0.018869
 13 C s       :     2.898138  s :     2.898138
      pz      :     0.965044  p :     3.034451
      px      :     1.088448
      py      :     0.980958
      dz2     :     0.019725  d :     0.130443
      dxz     :     0.023703
      dyz     :     0.026256
      dx2y2   :     0.033141
      dxy     :     0.027618
 14 C s       :     2.896445  s :     2.896445
      pz      :     1.004276  p :     3.052289
      px      :     1.024195
      py      :     1.023818
      dz2     :     0.013044  d :     0.130152
      dxz     :     0.033487
      dyz     :     0.010995
      dx2y2   :     0.034277
      dxy     :     0.038350
 15 N s       :     3.197069  s :     3.197069
      pz      :     1.212402  p :     3.798570
      px      :     1.323440
      py      :     1.262728
      dz2     :     0.016418  d :     0.096501
      dxz     :     0.017911
      dyz     :     0.015552
      dx2y2   :     0.027667
      dxy     :     0.018953
 16 O s       :     3.511539  s :     3.511539
      pz      :     1.583396  p :     4.739458
      px      :     1.549686
      py      :     1.606377
      dz2     :     0.007251  d :     0.053982
      dxz     :     0.013170
      dyz     :     0.004448
      dx2y2   :     0.013969
      dxy     :     0.015144
 17 H s       :     0.725058  s :     0.725058
 18 H s       :     0.845920  s :     0.845920
 19 H s       :     0.846662  s :     0.846662
 20 H s       :     0.854252  s :     0.854252
 21 H s       :     0.853244  s :     0.853244
 22 H s       :     0.854265  s :     0.854265
 23 H s       :     0.853961  s :     0.853961
 24 H s       :     0.854697  s :     0.854697
 25 H s       :     0.846540  s :     0.846540
 26 H s       :     0.850570  s :     0.850570
 27 H s       :     0.843705  s :     0.843705
 28 C s       :     2.891692  s :     2.891692
      pz      :     0.948900  p :     3.121733
      px      :     1.084991
      py      :     1.087841
      dz2     :     0.006463  d :     0.090418
      dxz     :     0.012036
      dyz     :     0.007025
      dx2y2   :     0.029691
      dxy     :     0.035204
 29 C s       :     2.852914  s :     2.852914
      pz      :     1.003212  p :     3.142018
      px      :     1.041983
      py      :     1.096823
      dz2     :     0.007557  d :     0.106163
      dxz     :     0.007750
      dyz     :     0.014936
      dx2y2   :     0.041740
      dxy     :     0.034180
 30 C s       :     2.892118  s :     2.892118
      pz      :     0.956988  p :     3.134978
      px      :     1.091079
      py      :     1.086911
      dz2     :     0.006645  d :     0.091043
      dxz     :     0.012345
      dyz     :     0.007110
      dx2y2   :     0.029978
      dxy     :     0.034965
 31 C s       :     2.891675  s :     2.891675
      pz      :     0.982702  p :     3.159065
      px      :     1.085372
      py      :     1.090991
      dz2     :     0.006523  d :     0.090741
      dxz     :     0.011098
      dyz     :     0.006607
      dx2y2   :     0.031727
      dxy     :     0.034787
 32 C s       :     2.897281  s :     2.897281
      pz      :     0.947604  p :     3.129101
      px      :     1.089097
      py      :     1.092401
      dz2     :     0.006197  d :     0.090957
      dxz     :     0.004271
      dyz     :     0.014523
      dx2y2   :     0.036573
      dxy     :     0.029393
 33 C s       :     2.893096  s :     2.893096
      pz      :     0.978955  p :     3.154764
      px      :     1.086461
      py      :     1.089348
      dz2     :     0.006589  d :     0.090572
      dxz     :     0.011037
      dyz     :     0.006486
      dx2y2   :     0.031287
      dxy     :     0.035174
 34 C s       :     2.847288  s :     2.847288
      pz      :     0.804728  p :     2.791944
      px      :     1.024651
      py      :     0.962566
      dz2     :     0.023284  d :     0.229056
      dxz     :     0.034512
      dyz     :     0.035168
      dx2y2   :     0.073614
      dxy     :     0.062477
 35 O s       :     3.511670  s :     3.511670
      pz      :     1.385987  p :     4.645816
      px      :     1.748228
      py      :     1.511601
      dz2     :     0.008497  d :     0.057205
      dxz     :     0.006767
      dyz     :     0.015033
      dx2y2   :     0.012866
      dxy     :     0.014042
 36 C s       :     2.847164  s :     2.847164
      pz      :     1.069200  p :     3.154651
      px      :     1.041169
      py      :     1.044282
      dz2     :     0.021774  d :     0.106456
      dxz     :     0.023439
      dyz     :     0.020470
      dx2y2   :     0.018787
      dxy     :     0.021985
 37 C s       :     2.814776  s :     2.814776
      pz      :     0.902779  p :     2.931150
      px      :     1.031106
      py      :     0.997265
      dz2     :     0.044690  d :     0.176924
      dxz     :     0.041390
      dyz     :     0.033060
      dx2y2   :     0.025732
      dxy     :     0.032052
 38 C s       :     2.819273  s :     2.819273
      pz      :     1.023911  p :     3.052188
      px      :     0.990110
      py      :     1.038167
      dz2     :     0.035578  d :     0.154576
      dxz     :     0.037789
      dyz     :     0.025729
      dx2y2   :     0.024401
      dxy     :     0.031080
 39 C s       :     2.893966  s :     2.893966
      pz      :     1.041223  p :     3.132801
      px      :     1.053630
      py      :     1.037948
      dz2     :     0.021804  d :     0.089908
      dxz     :     0.019106
      dyz     :     0.018149
      dx2y2   :     0.011914
      dxy     :     0.018935
 40 C s       :     2.889211  s :     2.889211
      pz      :     1.063623  p :     3.165713
      px      :     1.055512
      py      :     1.046577
      dz2     :     0.016256  d :     0.090436
      dxz     :     0.018653
      dyz     :     0.017393
      dx2y2   :     0.018480
      dxy     :     0.019655
 41 C s       :     2.889793  s :     2.889793
      pz      :     1.045545  p :     3.135670
      px      :     1.059449
      py      :     1.030676
      dz2     :     0.018065  d :     0.090617
      dxz     :     0.020539
      dyz     :     0.020039
      dx2y2   :     0.016910
      dxy     :     0.015064
 42 N s       :     3.201832  s :     3.201832
      pz      :     1.154700  p :     3.891809
      px      :     1.387823
      py      :     1.349286
      dz2     :     0.016207  d :     0.094336
      dxz     :     0.023686
      dyz     :     0.021974
      dx2y2   :     0.019847
      dxy     :     0.012621
 43 C s       :     2.828310  s :     2.828310
      pz      :     0.996446  p :     2.809886
      px      :     0.881846
      py      :     0.931594
      dz2     :     0.043048  d :     0.223322
      dxz     :     0.038876
      dyz     :     0.039731
      dx2y2   :     0.044490
      dxy     :     0.057176
 44 O s       :     3.404151  s :     3.404151
      pz      :     1.487571  p :     4.569559
      px      :     1.443249
      py      :     1.638740
      dz2     :     0.021060  d :     0.086390
      dxz     :     0.014291
      dyz     :     0.017477
      dx2y2   :     0.013465
      dxy     :     0.020097
 45 C s       :     2.833923  s :     2.833923
      pz      :     1.028715  p :     3.142377
      px      :     1.049789
      py      :     1.063873
      dz2     :     0.018114  d :     0.124434
      dxz     :     0.035516
      dyz     :     0.026824
      dx2y2   :     0.015439
      dxy     :     0.028541
 46 C s       :     2.903889  s :     2.903889
      pz      :     1.083187  p :     3.207991
      px      :     1.071878
      py      :     1.052926
      dz2     :     0.008410  d :     0.088215
      dxz     :     0.021000
      dyz     :     0.025708
      dx2y2   :     0.012455
      dxy     :     0.020643
 47 C s       :     2.833885  s :     2.833885
      pz      :     1.052375  p :     3.140471
      px      :     1.041289
      py      :     1.046807
      dz2     :     0.017292  d :     0.127036
      dxz     :     0.028413
      dyz     :     0.031787
      dx2y2   :     0.015505
      dxy     :     0.034039
 48 C s       :     2.902160  s :     2.902160
      pz      :     1.068221  p :     3.212097
      px      :     1.082164
      py      :     1.061712
      dz2     :     0.009983  d :     0.090521
      dxz     :     0.022165
      dyz     :     0.025692
      dx2y2   :     0.009249
      dxy     :     0.023432
 49 C s       :     2.841450  s :     2.841450
      pz      :     1.051052  p :     3.150548
      px      :     1.043684
      py      :     1.055812
      dz2     :     0.015771  d :     0.122840
      dxz     :     0.029404
      dyz     :     0.031334
      dx2y2   :     0.014961
      dxy     :     0.031370
 50 C s       :     2.904573  s :     2.904573
      pz      :     1.050078  p :     3.203703
      px      :     1.083479
      py      :     1.070146
      dz2     :     0.011159  d :     0.088247
      dxz     :     0.024342
      dyz     :     0.022721
      dx2y2   :     0.006396
      dxy     :     0.023629
 51 C s       :     2.819495  s :     2.819495
      pz      :     0.837668  p :     2.774156
      px      :     1.006869
      py      :     0.929619
      dz2     :     0.025013  d :     0.279742
      dxz     :     0.055208
      dyz     :     0.038722
      dx2y2   :     0.089343
      dxy     :     0.071456
 52 N s       :     3.100012  s :     3.100012
      pz      :     1.467614  p :     4.021620
      px      :     1.276429
      py      :     1.277577
      dz2     :     0.006316  d :     0.082708
      dxz     :     0.014068
      dyz     :     0.016365
      dx2y2   :     0.021697
      dxy     :     0.024263
 53 C s       :     2.895709  s :     2.895709
      pz      :     1.120320  p :     3.113494
      px      :     0.965562
      py      :     1.027612
      dz2     :     0.017283  d :     0.119712
      dxz     :     0.018441
      dyz     :     0.027357
      dx2y2   :     0.022549
      dxy     :     0.034082
 54 C s       :     2.955006  s :     2.955006
      pz      :     1.125683  p :     3.306204
      px      :     1.083002
      py      :     1.097519
      dz2     :     0.004949  d :     0.069094
      dxz     :     0.021574
      dyz     :     0.015921
      dx2y2   :     0.008392
      dxy     :     0.018259
 55 C s       :     2.949364  s :     2.949364
      pz      :     1.121517  p :     3.321405
      px      :     1.105805
      py      :     1.094083
      dz2     :     0.005220  d :     0.069436
      dxz     :     0.015393
      dyz     :     0.021917
      dx2y2   :     0.008796
      dxy     :     0.018110
 56 C s       :     2.946469  s :     2.946469
      pz      :     1.086127  p :     3.321026
      px      :     1.126200
      py      :     1.108699
      dz2     :     0.007915  d :     0.069554
      dxz     :     0.018599
      dyz     :     0.018842
      dx2y2   :     0.005560
      dxy     :     0.018638
 57 O s       :     3.506567  s :     3.506567
      pz      :     1.601770  p :     4.756977
      px      :     1.487538
      py      :     1.667669
      dz2     :     0.006080  d :     0.052456
      dxz     :     0.010343
      dyz     :     0.003436
      dx2y2   :     0.015500
      dxy     :     0.017096
 58 H s       :     0.862242  s :     0.862242
 59 H s       :     0.858084  s :     0.858084
 60 H s       :     0.864523  s :     0.864523
 61 H s       :     0.864242  s :     0.864242
 62 H s       :     0.856051  s :     0.856051
 63 H s       :     0.854966  s :     0.854966
 64 H s       :     0.865346  s :     0.865346
 65 H s       :     0.863333  s :     0.863333
 66 H s       :     0.868022  s :     0.868022
 67 H s       :     0.867691  s :     0.867691
 68 H s       :     0.866310  s :     0.866310
 69 H s       :     0.866164  s :     0.866164
 70 H s       :     0.729196  s :     0.729196
 71 H s       :     0.860756  s :     0.860756
 72 H s       :     0.860883  s :     0.860883
 73 H s       :     0.861885  s :     0.861885
 74 H s       :     0.838802  s :     0.838802
 75 H s       :     0.845367  s :     0.845367
 76 H s       :     0.839805  s :     0.839805
 77 H s       :     0.842008  s :     0.842008
 78 H s       :     0.848587  s :     0.848587
 79 H s       :     0.846561  s :     0.846561
 80 H s       :     0.846966  s :     0.846966
 81 H s       :     0.841816  s :     0.841816
 82 H s       :     0.862502  s :     0.862502
 83 H s       :     0.869993  s :     0.869993


                      *****************************
                      * MAYER POPULATION ANALYSIS *
                      *****************************

  NA   - Mulliken gross atomic population
  ZA   - Total nuclear charge
  QA   - Mulliken gross atomic charge
  VA   - Mayer's total valence
  BVA  - Mayer's bonded valence
  FA   - Mayer's free valence

  ATOM       NA         ZA         QA         VA         BVA        FA
  0 C      6.3115     6.0000    -0.3115     3.8232     3.8232    -0.0000
  1 C      5.8731     6.0000     0.1269     3.7054     3.7054    -0.0000
  2 C      6.2938     6.0000    -0.2938     3.7781     3.7781     0.0000
  3 C      6.2350     6.0000    -0.2350     3.8002     3.8002     0.0000
  4 C      6.2654     6.0000    -0.2654     3.7986     3.7986     0.0000
  5 C      6.2383     6.0000    -0.2383     3.8016     3.8016    -0.0000
  6 C      6.5165     6.0000    -0.5165     3.6520     3.6520     0.0000
  7 C      6.0960     6.0000    -0.0960     3.6465     3.6465     0.0000
  8 C      5.7495     6.0000     0.2505     3.6946     3.6946    -0.0000
  9 C      5.9526     6.0000     0.0474     3.7905     3.7905    -0.0000
 10 C      5.4869     6.0000     0.5131     4.0969     4.0969    -0.0000
 11 N      7.6952     7.0000    -0.6952     2.9864     2.9864    -0.0000
 12 N      7.3604     7.0000    -0.3604     3.0888     3.0888     0.0000
 13 C      6.1098     6.0000    -0.1098     3.8228     3.8228     0.0000
 14 C      6.1245     6.0000    -0.1245     3.8211     3.8211    -0.0000
 15 N      7.3409     7.0000    -0.3409     3.1001     3.1001    -0.0000
 16 O      8.4742     8.0000    -0.4742     2.1662     2.1662     0.0000
 17 H      0.5536     1.0000     0.4464     0.8303     0.8303    -0.0000
 18 H      0.7195     1.0000     0.2805     0.8876     0.8876     0.0000
 19 H      0.7210     1.0000     0.2790     0.8891     0.8891     0.0000
 20 H      0.7425     1.0000     0.2575     0.9031     0.9031    -0.0000
 21 H      0.7520     1.0000     0.2480     0.9016     0.9016    -0.0000
 22 H      0.7519     1.0000     0.2481     0.9016     0.9016     0.0000
 23 H      0.7527     1.0000     0.2473     0.9011     0.9011     0.0000
 24 H      0.7569     1.0000     0.2431     0.9065     0.9065     0.0000
 25 H      0.7356     1.0000     0.2644     0.8916     0.8916     0.0000
 26 H      0.7289     1.0000     0.2711     0.8827     0.8827     0.0000
 27 H      0.7070     1.0000     0.2930     0.8649     0.8649     0.0000
 28 C      6.2667     6.0000    -0.2667     3.7972     3.7972    -0.0000
 29 C      6.0314     6.0000    -0.0314     3.6462     3.6462     0.0000
 30 C      6.3007     6.0000    -0.3007     3.7535     3.7535     0.0000
 31 C      6.2387     6.0000    -0.2387     3.7992     3.7992     0.0000
 32 C      6.2416     6.0000    -0.2416     3.7934     3.7934    -0.0000
 33 C      6.2398     6.0000    -0.2398     3.7794     3.7794    -0.0000
 34 C      5.6331     6.0000     0.3669     3.9120     3.9120     0.0000
 35 O      8.3764     8.0000    -0.3764     2.2135     2.2135     0.0000
 36 C      6.1242     6.0000    -0.1242     3.5825     3.5825    -0.0000
 37 C      5.6676     6.0000     0.3324     3.6896     3.6896    -0.0000
 38 C      5.8399     6.0000     0.1601     3.8607     3.8607    -0.0000
 39 C      6.3111     6.0000    -0.3111     3.7653     3.7653    -0.0000
 40 C      6.2515     6.0000    -0.2515     3.8184     3.8184    -0.0000
 41 C      6.3052     6.0000    -0.3052     3.7957     3.7957     0.0000
 42 N      7.4370     7.0000    -0.4370     3.0666     3.0666    -0.0000
 43 C      5.4356     6.0000     0.5644     3.6308     3.6308    -0.0000
 44 O      8.4382     8.0000    -0.4382     2.2661     2.2661    -0.0000
 45 C      6.2517     6.0000    -0.2517     3.8197     3.8197     0.0000
 46 C      6.3735     6.0000    -0.3735     3.5946     3.5946    -0.0000
 47 C      6.1316     6.0000    -0.1316     3.8033     3.8033    -0.0000
 48 C      6.3850     6.0000    -0.3850     3.5754     3.5754     0.0000
 49 C      6.2253     6.0000    -0.2253     3.7608     3.7608    -0.0000
 50 C      6.3861     6.0000    -0.3861     3.5884     3.5884     0.0000
 51 C      5.3985     6.0000     0.6015     3.9090     3.9090    -0.0000
 52 N      7.6463     7.0000    -0.6463     3.0380     3.0380     0.0000
 53 C      6.2445     6.0000    -0.2445     3.6199     3.6199     0.0000
 54 C      6.6361     6.0000    -0.6361     3.6691     3.6691     0.0000
 55 C      6.6442     6.0000    -0.6442     3.6939     3.6939    -0.0000
 56 C      6.6380     6.0000    -0.6380     3.7116     3.7116    -0.0000
 57 O      8.5033     8.0000    -0.5033     2.1361     2.1361    -0.0000
 58 H      0.7632     1.0000     0.2368     0.9069     0.9069     0.0000
 59 H      0.7493     1.0000     0.2507     0.9109     0.9109    -0.0000
 60 H      0.7615     1.0000     0.2385     0.9109     0.9109    -0.0000
 61 H      0.7582     1.0000     0.2418     0.9053     0.9053     0.0000
 62 H      0.7523     1.0000     0.2477     0.9037     0.9037    -0.0000
 63 H      0.7395     1.0000     0.2605     0.9025     0.9025    -0.0000
 64 H      0.7682     1.0000     0.2318     0.9118     0.9118     0.0000
 65 H      0.7612     1.0000     0.2388     0.9153     0.9153    -0.0000
 66 H      0.7748     1.0000     0.2252     0.9114     0.9114    -0.0000
 67 H      0.7694     1.0000     0.2306     0.9129     0.9129    -0.0000
 68 H      0.7692     1.0000     0.2308     0.9122     0.9122    -0.0000
 69 H      0.7687     1.0000     0.2313     0.9098     0.9098    -0.0000
 70 H      0.5927     1.0000     0.4073     0.8408     0.8408    -0.0000
 71 H      0.7559     1.0000     0.2441     0.9055     0.9055    -0.0000
 72 H      0.7565     1.0000     0.2435     0.9079     0.9079     0.0000
 73 H      0.7593     1.0000     0.2407     0.9105     0.9105     0.0000
 74 H      0.7312     1.0000     0.2688     0.8962     0.8962    -0.0000
 75 H      0.7366     1.0000     0.2634     0.8955     0.8955    -0.0000
 76 H      0.7205     1.0000     0.2795     0.8864     0.8864     0.0000
 77 H      0.7182     1.0000     0.2818     0.8898     0.8898    -0.0000
 78 H      0.7355     1.0000     0.2645     0.8951     0.8951    -0.0000
 79 H      0.7372     1.0000     0.2628     0.8956     0.8956     0.0000
 80 H      0.7388     1.0000     0.2612     0.8962     0.8962    -0.0000
 81 H      0.7335     1.0000     0.2665     0.9037     0.9037    -0.0000
 82 H      0.7458     1.0000     0.2542     0.9008     0.9008     0.0000
 83 H      0.7551     1.0000     0.2449     0.8956     0.8956    -0.0000

  Mayer bond orders larger than 0.100000
B(  0-C ,  1-C ) :   1.4148 B(  0-C ,  5-C ) :   1.4205 B(  0-C , 20-H ) :   0.8932 
B(  1-C ,  2-C ) :   1.3689 B(  1-C ,  6-C ) :   0.9594 B(  2-C ,  3-C ) :   1.4368 
B(  2-C , 24-H ) :   0.9134 B(  3-C ,  4-C ) :   1.4114 B(  3-C , 23-H ) :   0.9102 
B(  4-C ,  5-C ) :   1.4242 B(  4-C , 22-H ) :   0.9096 B(  5-C , 21-H ) :   0.9100 
B(  6-C ,  7-C ) :   0.9349 B(  6-C , 25-H ) :   0.8968 B(  6-C , 26-H ) :   0.8983 
B(  7-C ,  8-C ) :   0.9457 B(  7-C , 11-N ) :   0.9558 B(  7-C , 27-H ) :   0.8643 
B(  8-C ,  9-C ) :   1.2824 B(  8-C , 12-N ) :   1.4740 B(  9-C , 10-C ) :   0.9502 
B(  9-C , 15-N ) :   1.4804 B( 10-C , 11-N ) :   1.2394 B( 10-C , 16-O ) :   1.9126 
B( 11-N , 16-O ) :   0.1063 B( 11-N , 17-H ) :   0.6503 B( 12-N , 13-C ) :   1.5182 
B( 13-C , 14-C ) :   1.3253 B( 13-C , 18-H ) :   0.8918 B( 14-C , 15-N ) :   1.5256 
B( 14-C , 19-H ) :   0.8931 B( 17-H , 57-O ) :   0.1392 B( 28-C , 29-C ) :   1.3560 
B( 28-C , 33-C ) :   1.4328 B( 28-C , 81-H ) :   0.8996 B( 29-C , 30-C ) :   1.3578 
B( 29-C , 34-C ) :   0.9633 B( 30-C , 31-C ) :   1.4274 B( 30-C , 77-H ) :   0.8846 
B( 31-C , 32-C ) :   1.4217 B( 31-C , 78-H ) :   0.8996 B( 32-C , 33-C ) :   1.4000 
B( 32-C , 79-H ) :   0.9044 B( 33-C , 80-H ) :   0.9055 B( 34-C , 35-O ) :   2.0585 
B( 34-C , 36-C ) :   0.9306 B( 36-C , 37-C ) :   1.2815 B( 36-C , 41-C ) :   1.3846 
B( 37-C , 38-C ) :   1.2829 B( 37-C , 44-O ) :   1.0503 B( 38-C , 39-C ) :   1.3103 
B( 38-C , 42-N ) :   1.2429 B( 39-C , 40-C ) :   1.4486 B( 39-C , 74-H ) :   0.9024 
B( 40-C , 41-C ) :   1.4225 B( 40-C , 75-H ) :   0.9038 B( 41-C , 76-H ) :   0.8956 
B( 42-N , 43-C ) :   1.6999 B( 43-C , 44-O ) :   1.0505 B( 43-C , 45-C ) :   0.9197 
B( 45-C , 46-C ) :   0.9710 B( 45-C , 50-C ) :   0.9642 B( 45-C , 54-C ) :   0.9997 
B( 46-C , 47-C ) :   0.9707 B( 46-C , 58-H ) :   0.9048 B( 46-C , 59-H ) :   0.9001 
B( 47-C , 48-C ) :   0.9538 B( 47-C , 53-C ) :   0.9588 B( 47-C , 55-C ) :   1.0014 
B( 48-C , 49-C ) :   0.9514 B( 48-C , 60-H ) :   0.9120 B( 48-C , 61-H ) :   0.9132 
B( 49-C , 50-C ) :   0.9630 B( 49-C , 51-C ) :   0.9042 B( 49-C , 56-C ) :   1.0053 
B( 50-C , 62-H ) :   0.9001 B( 50-C , 63-H ) :   0.8993 B( 51-C , 52-N ) :   1.2431 
B( 51-C , 57-O ) :   1.8061 B( 52-N , 53-C ) :   0.9310 B( 52-N , 70-H ) :   0.7442 
B( 53-C , 82-H ) :   0.8954 B( 53-C , 83-H ) :   0.8983 B( 54-C , 71-H ) :   0.9150 
B( 54-C , 72-H ) :   0.9153 B( 54-C , 73-H ) :   0.9122 B( 55-C , 67-H ) :   0.9202 
B( 55-C , 68-H ) :   0.9209 B( 55-C , 69-H ) :   0.9208 B( 56-C , 64-H ) :   0.9243 
B( 56-C , 65-H ) :   0.9150 B( 56-C , 66-H ) :   0.9182 

-------
TIMINGS
-------

Total SCF time: 0 days 0 hours 6 min 52 sec 

Total time                  ....     412.552 sec
Sum of individual times     ....     409.212 sec  ( 99.2%)

Fock matrix formation       ....     396.456 sec  ( 96.1%)
  Split-RI-J                ....      35.857 sec  (  9.0% of F)
  Chain of spheres X        ....     295.240 sec  ( 74.5% of F)
  XC integration            ....      13.700 sec  (  3.5% of F)
    Basis function eval.    ....       2.423 sec  ( 17.7% of XC)
    Density eval.           ....       3.807 sec  ( 27.8% of XC)
    XC-Functional eval.     ....       0.215 sec  (  1.6% of XC)
    XC-Potential eval.      ....       2.673 sec  ( 19.5% of XC)
Diagonalization             ....       1.471 sec  (  0.4%)
Density matrix formation    ....       0.227 sec  (  0.1%)
Population analysis         ....       0.132 sec  (  0.0%)
Initial guess               ....       0.495 sec  (  0.1%)
Orbital Transformation      ....       0.000 sec  (  0.0%)
Orbital Orthonormalization  ....       0.000 sec  (  0.0%)
DIIS solution               ....       0.640 sec  (  0.2%)
SOSCF solution              ....       2.173 sec  (  0.5%)
Grid generation             ....       7.619 sec  (  1.8%)

Maximum memory used throughout the entire SCF-calculation: 366.9 MB


-------------------------------------------------------------------------------
                          DFT DISPERSION CORRECTION                            
                                                                               
                              DFTD3 V3.1  Rev 1                                
                          USING Becke-Johnson damping                          
-------------------------------------------------------------------------------
The PBEh-3c composite method is recognized
Using three-body term ABC
Active option DFTDOPT                   ...         4   

molecular C6(AA) [au] = 77870.995471 


            DFT-D V3
 parameters
 s6 scaling factor         :     1.0000 
 a1 scaling factor         :     0.4860 
 s8 scaling factor         :     0.0000 
 a2 scaling factor         :     4.5000 
 Damping factor alpha9(ATM):    16.0000 
 ad hoc parameters k1-k3   :    16.0000     1.3333    -4.0000 

 Edisp/kcal,au: -49.450725200293  -0.078804738365 
 E6   /kcal   : -50.739924361 
 E8   /kcal   :  -0.000000000 
 E6(ABC)      :   1.289199161 
 % E8         :   0.000000000 
 % E6(ABC)    :  -2.607037926 

-------------------------   ----------------
Dispersion correction           -0.078804738
-------------------------   ----------------

------------------   -----------------
gCP correction             0.153036999
------------------   -----------------

-------------------------   --------------------
FINAL SINGLE POINT ENERGY     -2040.695491284700
-------------------------   --------------------


                            ***************************************
                            *     ORCA property calculations      *
                            ***************************************

                                    ---------------------
                                    Active property flags
                                    ---------------------
   (+) Dipole Moment


------------------------------------------------------------------------------
                       ORCA ELECTRIC PROPERTIES CALCULATION
------------------------------------------------------------------------------

Dipole Moment Calculation                       ... on
Quadrupole Moment Calculation                   ... off
Polarizability Calculation                      ... off
GBWName                                         ... orca.gbw
Electron density                                ... orca.scfp
The origin for moment calculation is the CENTER OF MASS  = (-0.000003, -0.000001 -0.000005)

-------------
DIPOLE MOMENT
-------------
                                X             Y             Z
Electronic contribution:    -27.19649      -4.57909      23.83096
Nuclear contribution   :     26.66252       3.86969     -24.38361
                        -----------------------------------------
Total Dipole Moment    :     -0.53397      -0.70940      -0.55266
                        -----------------------------------------
Magnitude (a.u.)       :      1.04585
Magnitude (Debye)      :      2.65834


--------------------
Rotational spectrum 
--------------------
 
Rotational constants in cm-1:     0.003356     0.001980     0.001748 
Rotational constants in MHz :   100.608759    59.356183    52.408881 

 Dipole components along the rotational axes: 
x,y,z [a.u.] :    -0.334735    -0.319452    -0.937927 
x,y,z [Debye]:    -0.850828    -0.811983    -2.384021 

 


           ************************************************************
           *        Program running with 12 parallel MPI-processes    *
           *              working on a common directory               *
           ************************************************************

-------------------------------------------------------------------------------
                               ORCA SCF HESSIAN
-------------------------------------------------------------------------------

                   --------- SHARK INITIALIZATION DONE ---------

Hessian of the Kohn-Sham DFT energy:
Kohn-Sham wavefunction type                      ... RKS
Hartree-Fock exchange scaling                    ...    0.420
Number of operators                              ...    1
Number of atoms                                  ...   84
Basis set dimensions                             ...  779
Integral neglect threshold                       ... 1.0e-12
Integral primitive cutoff                        ... 1.0e-14

Setting up DFT Hessian calculations              ... 

HESS GRID
---------

General Integration Accuracy     IntAcc      ... 4.388
Radial Grid Type                 RadialGrid  ... OptM3 with GC (2021)
Angular Grid (max. ang.)         AngularGrid ... 4 (Lebedev-302)
Angular grid pruning method      GridPruning ... 4 (adaptive)
Weight generation scheme         WeightScheme... Becke
Basis function cutoff            BFCut       ... 1.0000e-12
Integration weight cutoff        WCut        ... 1.0000e-14
Angular grids for H and He will be reduced by one unit
Partially contracted basis set               ... off
Rotationally invariant grid construction     ... off

Total number of grid points                  ...   393884
Total number of batches                      ...     6196
Average number of points per batch           ...       63
Average number of grid points per atom       ...     4689

Building densities                               ... done   (      0.1 sec)
Calculating rho(r) on the grid                   ... done   (      1.2 sec)
Building xc-kernel on the grid                   ... done   (      0.1 sec)
                                                     done   (      6.4 sec)

Nuclear repulsion Hessian  (SHARK)               ... done   (      0.0 sec)

----------------------------------------------
Forming right-hand sides of CP-SCF equations     ...
----------------------------------------------
One electron integral derivatives  (SHARK)       ... done   (      2.2 sec)
C-PCM contribution to the Fock matrix derivative ... done   (    205.0 sec)

Transforming the overlap derivative matrices     ... 
IBatch  1 (of  2):                                                67.6 sec
IBatch  2 (of  2):                                                70.1 sec
                                                 ... done   (    137.7 sec)
Adding tr(S(x)F(y) C-PCM term to the hessian     ... done   (      2.5 sec)

Making the Q(x) pseudodensities                  ... 
IBatch  1 (of  2):                                                 1.1 sec
IBatch  2 (of  2):                                                 1.0 sec
                                                 ... done   (      2.2 sec)

Adding the E*S(x)*S(y) terms to the Hessian      ... done   (      2.5 sec)

Calculating energy weighted overlap derivatives  ... done   (      0.3 sec)

Two electron integral derivatives (SHARK-RI)     ... 
IBatch  1 (of  2):                                               413.9 sec
IBatch  2 (of  2):                                               107.2 sec
                                                 ... done   (    521.1 sec)
Exchange-correlation integral derivatives        ... done   (    338.1 sec)
tr(F(y)Q(x)) contribution to the Hessian         ... done   (      5.6 sec)

Response fock operator R(S(x)) (SHARK-RI)        ... 
IBatch  1 (of  6):                                               830.4 sec
IBatch  2 (of  6):                                               909.2 sec
IBatch  3 (of  6):                                              1089.9 sec
IBatch  4 (of  6):                                               934.3 sec
IBatch  5 (of  6):                                               915.3 sec
IBatch  6 (of  6):                                               152.8 sec
                                                 ... done   (   4831.9 sec)

XC Response fock operator R(S(x))                ... 
IBatch  1 (of  2):                                               147.8 sec
IBatch  2 (of  2):                                                53.1 sec
                                                 ... done   (    200.8 sec)

tr(F(y)S(x)) contribution to the Hessian         ... 
                                                 ... done   (      0.5 sec)

Transforming and finalizing RHSs                 ... done   (     31.0 sec)

----------------------------------------------
Solving the CP-SCF equations (RI)                ...
----------------------------------------------
IBatch 1 (of 8)
     CP-SCF ITERATION   0:   3.1367e-01 ( 114.9 sec   0/ 34 done)
     CP-SCF ITERATION   1:   4.8335e-02 ( 123.4 sec   0/ 34 done)
     CP-SCF ITERATION   2:   2.6668e-02 ( 128.2 sec   0/ 34 done)
     CP-SCF ITERATION   3:   8.9620e-03 ( 122.4 sec   0/ 34 done)
     CP-SCF ITERATION   4:   2.6118e-03 ( 122.0 sec   0/ 34 done)
     CP-SCF ITERATION   5:   8.1291e-04 ( 121.9 sec   0/ 34 done)
     CP-SCF ITERATION   6:   2.7626e-04 ( 117.7 sec   0/ 34 done)
     CP-SCF ITERATION   7:   8.2570e-05 ( 117.6 sec   4/ 34 done)
     CP-SCF ITERATION   8:   3.5439e-05 ( 110.5 sec  31/ 34 done)
     CP-SCF ITERATION   9:   1.1764e-05 (  18.6 sec  34/ 34 done)
                    *** THE CP-SCF HAS CONVERGED ***
IBatch 2 (of 8)
     CP-SCF ITERATION   0:   2.0764e-01 ( 124.1 sec   0/ 34 done)
     CP-SCF ITERATION   1:   4.4162e-02 ( 128.8 sec   0/ 34 done)
     CP-SCF ITERATION   2:   2.2768e-02 ( 124.5 sec   0/ 34 done)
     CP-SCF ITERATION   3:   6.8845e-03 ( 119.2 sec   0/ 34 done)
     CP-SCF ITERATION   4:   2.2097e-03 ( 112.8 sec   0/ 34 done)
     CP-SCF ITERATION   5:   7.5277e-04 ( 120.2 sec   0/ 34 done)
     CP-SCF ITERATION   6:   2.6762e-04 ( 128.0 sec   2/ 34 done)
     CP-SCF ITERATION   7:   9.7094e-05 ( 120.9 sec  14/ 34 done)
     CP-SCF ITERATION   8:   3.6544e-05 (  68.4 sec  30/ 34 done)
     CP-SCF ITERATION   9:   1.1322e-05 (  21.0 sec  34/ 34 done)
                    *** THE CP-SCF HAS CONVERGED ***
IBatch 3 (of 8)
     CP-SCF ITERATION   0:   1.7813e-01 ( 114.8 sec   0/ 34 done)
     CP-SCF ITERATION   1:   3.9843e-02 ( 124.6 sec   0/ 34 done)
     CP-SCF ITERATION   2:   2.2681e-02 ( 127.5 sec   0/ 34 done)
     CP-SCF ITERATION   3:   7.6238e-03 ( 123.9 sec   0/ 34 done)
     CP-SCF ITERATION   4:   2.4216e-03 ( 118.1 sec   0/ 34 done)
     CP-SCF ITERATION   5:   6.5415e-04 ( 116.1 sec   0/ 34 done)
     CP-SCF ITERATION   6:   2.1098e-04 ( 119.5 sec   6/ 34 done)
     CP-SCF ITERATION   7:   1.0469e-04 ( 105.4 sec  20/ 34 done)
     CP-SCF ITERATION   8:   3.8871e-05 (  48.9 sec  32/ 34 done)
     CP-SCF ITERATION   9:   1.5542e-05 (  16.2 sec  34/ 34 done)
                    *** THE CP-SCF HAS CONVERGED ***
IBatch 4 (of 8)
     CP-SCF ITERATION   0:   3.1450e-01 ( 125.9 sec   0/ 34 done)
     CP-SCF ITERATION   1:   3.9291e-02 ( 124.7 sec   0/ 34 done)
     CP-SCF ITERATION   2:   2.2134e-02 ( 121.7 sec   0/ 34 done)
     CP-SCF ITERATION   3:   7.7131e-03 ( 117.2 sec   0/ 34 done)
     CP-SCF ITERATION   4:   2.5383e-03 ( 116.7 sec   0/ 34 done)
     CP-SCF ITERATION   5:   8.9046e-04 ( 123.8 sec   0/ 34 done)
     CP-SCF ITERATION   6:   3.0929e-04 ( 127.9 sec   0/ 34 done)
     CP-SCF ITERATION   7:   1.3145e-04 ( 127.7 sec   1/ 34 done)
     CP-SCF ITERATION   8:   5.4480e-05 ( 120.6 sec  30/ 34 done)
     CP-SCF ITERATION   9:   1.8463e-05 (  21.0 sec  34/ 34 done)
                    *** THE CP-SCF HAS CONVERGED ***
IBatch 5 (of 8)
     CP-SCF ITERATION   0:   2.8048e-01 ( 120.7 sec   0/ 34 done)
     CP-SCF ITERATION   1:   3.1727e-02 ( 115.0 sec   0/ 34 done)
     CP-SCF ITERATION   2:   1.3439e-02 ( 118.0 sec   0/ 34 done)
     CP-SCF ITERATION   3:   4.6895e-03 ( 120.4 sec   0/ 34 done)
     CP-SCF ITERATION   4:   1.6321e-03 ( 117.7 sec   0/ 34 done)
     CP-SCF ITERATION   5:   5.3326e-04 ( 120.2 sec   0/ 34 done)
     CP-SCF ITERATION   6:   2.0635e-04 ( 122.8 sec   3/ 34 done)
     CP-SCF ITERATION   7:   4.9999e-05 ( 117.7 sec  24/ 34 done)
     CP-SCF ITERATION   8:   2.3549e-05 (  38.7 sec  34/ 34 done)
                    *** THE CP-SCF HAS CONVERGED ***
IBatch 6 (of 8)
     CP-SCF ITERATION   0:   1.5242e-01 ( 121.6 sec   0/ 34 done)
     CP-SCF ITERATION   1:   3.0348e-02 ( 127.5 sec   0/ 34 done)
     CP-SCF ITERATION   2:   1.0767e-02 ( 129.7 sec   0/ 34 done)
     CP-SCF ITERATION   3:   3.4899e-03 ( 125.5 sec   0/ 34 done)
     CP-SCF ITERATION   4:   1.3715e-03 ( 119.5 sec   0/ 34 done)
     CP-SCF ITERATION   5:   3.8229e-04 ( 116.0 sec   0/ 34 done)
     CP-SCF ITERATION   6:   1.5618e-04 ( 118.6 sec  23/ 34 done)
     CP-SCF ITERATION   7:   4.1218e-05 (  41.2 sec  32/ 34 done)
     CP-SCF ITERATION   8:   1.6110e-05 (  16.7 sec  34/ 34 done)
                    *** THE CP-SCF HAS CONVERGED ***
IBatch 7 (of 8)
     CP-SCF ITERATION   0:   1.4328e-01 ( 112.5 sec   0/ 34 done)
     CP-SCF ITERATION   1:   1.9071e-02 ( 124.5 sec   0/ 34 done)
     CP-SCF ITERATION   2:   6.8897e-03 ( 130.0 sec   0/ 34 done)
     CP-SCF ITERATION   3:   1.6944e-03 ( 130.7 sec   0/ 34 done)
     CP-SCF ITERATION   4:   8.3429e-04 ( 125.5 sec   0/ 34 done)
     CP-SCF ITERATION   5:   2.1607e-04 ( 118.4 sec   0/ 34 done)
     CP-SCF ITERATION   6:   7.8221e-05 ( 116.0 sec  16/ 34 done)
     CP-SCF ITERATION   7:   3.4198e-05 (  67.8 sec  33/ 34 done)
     CP-SCF ITERATION   8:   1.2828e-05 (  13.9 sec  34/ 34 done)
                    *** THE CP-SCF HAS CONVERGED ***
IBatch 8 (of 8)
     CP-SCF ITERATION   0:   1.1489e-01 (  49.7 sec   0/ 14 done)
     CP-SCF ITERATION   1:   1.5218e-02 (  55.0 sec   0/ 14 done)
     CP-SCF ITERATION   2:   6.0273e-03 (  47.5 sec   0/ 14 done)
     CP-SCF ITERATION   3:   1.4202e-03 (  54.2 sec   0/ 14 done)
     CP-SCF ITERATION   4:   6.7559e-04 (  52.2 sec   0/ 14 done)
     CP-SCF ITERATION   5:   1.8690e-04 (  53.5 sec   0/ 14 done)
     CP-SCF ITERATION   6:   7.2389e-05 (  49.7 sec   6/ 14 done)
     CP-SCF ITERATION   7:   2.5916e-05 (  35.4 sec  14/ 14 done)
                    *** THE CP-SCF HAS CONVERGED ***

                                                 ... done   (   7556.5 sec)
Forming perturbed density Hessian contributions  ... done   (      5.0 sec)
Calculating [Q*(d^2 A/dXdY)*Q  ] C-PCM term      ... done   (      0.1 sec)
Calculating [d^2(V_N)/(dXdY)*Q ] C-PCM term      ... done   (      0.0 sec)
Calculating [d^2(V_el)/(dXdY)*Q] C-PCM term      ... done   (      7.0 sec)
Calculating C-PCM term that depends on dQ/dX     ... done   (      4.8 sec)
2nd integral derivative contribs (SHARK-RI)      ... done   (    995.3 sec)
Exchange-correlation Hessian                     ... done   (    120.5 sec)
Dispersion correction in the Hessian             ... done   (      5.4 sec)
gCP correction in the Hessian                    ... done   (      3.8 sec)
Dipole derivatives                               ... (center of mass: -0.000003, -0.000001 -0.000005)done   (      0.3 sec)

Total SCF Hessian time: 0 days 4 hours 11 min 9 sec 

Writing the Hessian file to the disk             ... done


Maximum memory used throughout the entire SCFHESS-calculation: 1039.5 MB

-----------------------
VIBRATIONAL FREQUENCIES
-----------------------

Scaling factor for frequencies =  1.000000000  (already applied!)

   0:         0.00 cm**-1
   1:         0.00 cm**-1
   2:         0.00 cm**-1
   3:         0.00 cm**-1
   4:         0.00 cm**-1
   5:         0.00 cm**-1
   6:         7.72 cm**-1
   7:        19.93 cm**-1
   8:        25.75 cm**-1
   9:        32.72 cm**-1
  10:        34.62 cm**-1
  11:        46.22 cm**-1
  12:        48.17 cm**-1
  13:        51.15 cm**-1
  14:        54.83 cm**-1
  15:        61.09 cm**-1
  16:        65.15 cm**-1
  17:        70.60 cm**-1
  18:        77.30 cm**-1
  19:        86.59 cm**-1
  20:       106.39 cm**-1
  21:       114.66 cm**-1
  22:       123.28 cm**-1
  23:       134.51 cm**-1
  24:       139.59 cm**-1
  25:       146.41 cm**-1
  26:       160.23 cm**-1
  27:       163.48 cm**-1
  28:       193.12 cm**-1
  29:       216.65 cm**-1
  30:       228.53 cm**-1
  31:       235.59 cm**-1
  32:       237.54 cm**-1
  33:       249.01 cm**-1
  34:       254.29 cm**-1
  35:       261.28 cm**-1
  36:       262.90 cm**-1
  37:       265.20 cm**-1
  38:       270.21 cm**-1
  39:       278.74 cm**-1
  40:       287.86 cm**-1
  41:       301.56 cm**-1
  42:       304.92 cm**-1
  43:       315.49 cm**-1
  44:       325.18 cm**-1
  45:       342.46 cm**-1
  46:       367.05 cm**-1
  47:       384.11 cm**-1
  48:       386.88 cm**-1
  49:       395.99 cm**-1
  50:       413.12 cm**-1
  51:       426.19 cm**-1
  52:       432.40 cm**-1
  53:       436.28 cm**-1
  54:       447.72 cm**-1
  55:       454.81 cm**-1
  56:       457.56 cm**-1
  57:       466.44 cm**-1
  58:       484.06 cm**-1
  59:       495.74 cm**-1
  60:       499.23 cm**-1
  61:       508.69 cm**-1
  62:       527.77 cm**-1
  63:       541.69 cm**-1
  64:       566.35 cm**-1
  65:       582.93 cm**-1
  66:       585.34 cm**-1
  67:       599.08 cm**-1
  68:       601.77 cm**-1
  69:       612.36 cm**-1
  70:       620.23 cm**-1
  71:       633.32 cm**-1
  72:       642.31 cm**-1
  73:       646.56 cm**-1
  74:       662.49 cm**-1
  75:       672.93 cm**-1
  76:       677.36 cm**-1
  77:       688.84 cm**-1
  78:       725.43 cm**-1
  79:       728.95 cm**-1
  80:       737.93 cm**-1
  81:       739.70 cm**-1
  82:       743.81 cm**-1
  83:       753.41 cm**-1
  84:       761.29 cm**-1
  85:       777.22 cm**-1
  86:       780.71 cm**-1
  87:       797.66 cm**-1
  88:       802.52 cm**-1
  89:       814.28 cm**-1
  90:       818.88 cm**-1
  91:       831.68 cm**-1
  92:       837.79 cm**-1
  93:       849.72 cm**-1
  94:       858.58 cm**-1
  95:       864.24 cm**-1
  96:       881.68 cm**-1
  97:       882.10 cm**-1
  98:       898.44 cm**-1
  99:       912.02 cm**-1
 100:       913.51 cm**-1
 101:       917.98 cm**-1
 102:       918.51 cm**-1
 103:       925.42 cm**-1
 104:       929.61 cm**-1
 105:       935.33 cm**-1
 106:       952.68 cm**-1
 107:       969.80 cm**-1
 108:       972.13 cm**-1
 109:       976.06 cm**-1
 110:       980.42 cm**-1
 111:       982.58 cm**-1
 112:      1011.26 cm**-1
 113:      1011.75 cm**-1
 114:      1028.61 cm**-1
 115:      1031.84 cm**-1
 116:      1038.40 cm**-1
 117:      1041.43 cm**-1
 118:      1041.99 cm**-1
 119:      1042.43 cm**-1
 120:      1042.89 cm**-1
 121:      1048.41 cm**-1
 122:      1052.57 cm**-1
 123:      1053.89 cm**-1
 124:      1056.63 cm**-1
 125:      1067.30 cm**-1
 126:      1068.73 cm**-1
 127:      1083.96 cm**-1
 128:      1085.05 cm**-1
 129:      1105.78 cm**-1
 130:      1112.40 cm**-1
 131:      1116.82 cm**-1
 132:      1124.61 cm**-1
 133:      1125.92 cm**-1
 134:      1139.74 cm**-1
 135:      1144.24 cm**-1
 136:      1145.39 cm**-1
 137:      1151.57 cm**-1
 138:      1153.90 cm**-1
 139:      1164.96 cm**-1
 140:      1195.98 cm**-1
 141:      1199.90 cm**-1
 142:      1203.18 cm**-1
 143:      1208.76 cm**-1
 144:      1212.84 cm**-1
 145:      1230.81 cm**-1
 146:      1236.49 cm**-1
 147:      1240.45 cm**-1
 148:      1244.42 cm**-1
 149:      1245.31 cm**-1
 150:      1262.57 cm**-1
 151:      1268.44 cm**-1
 152:      1271.11 cm**-1
 153:      1278.87 cm**-1
 154:      1280.95 cm**-1
 155:      1293.60 cm**-1
 156:      1304.31 cm**-1
 157:      1312.76 cm**-1
 158:      1329.57 cm**-1
 159:      1334.40 cm**-1
 160:      1345.32 cm**-1
 161:      1352.17 cm**-1
 162:      1364.30 cm**-1
 163:      1367.19 cm**-1
 164:      1372.33 cm**-1
 165:      1372.87 cm**-1
 166:      1385.75 cm**-1
 167:      1391.27 cm**-1
 168:      1393.26 cm**-1
 169:      1398.37 cm**-1
 170:      1403.43 cm**-1
 171:      1408.95 cm**-1
 172:      1423.03 cm**-1
 173:      1423.69 cm**-1
 174:      1429.43 cm**-1
 175:      1441.79 cm**-1
 176:      1449.08 cm**-1
 177:      1454.32 cm**-1
 178:      1455.31 cm**-1
 179:      1458.16 cm**-1
 180:      1459.60 cm**-1
 181:      1466.44 cm**-1
 182:      1491.45 cm**-1
 183:      1513.10 cm**-1
 184:      1515.64 cm**-1
 185:      1516.47 cm**-1
 186:      1523.40 cm**-1
 187:      1526.91 cm**-1
 188:      1532.50 cm**-1
 189:      1533.09 cm**-1
 190:      1534.10 cm**-1
 191:      1535.43 cm**-1
 192:      1535.66 cm**-1
 193:      1536.26 cm**-1
 194:      1538.46 cm**-1
 195:      1538.71 cm**-1
 196:      1541.12 cm**-1
 197:      1555.03 cm**-1
 198:      1575.77 cm**-1
 199:      1578.46 cm**-1
 200:      1581.11 cm**-1
 201:      1582.56 cm**-1
 202:      1592.80 cm**-1
 203:      1677.27 cm**-1
 204:      1693.18 cm**-1
 205:      1700.44 cm**-1
 206:      1702.05 cm**-1
 207:      1716.22 cm**-1
 208:      1721.62 cm**-1
 209:      1723.79 cm**-1
 210:      1724.91 cm**-1
 211:      1726.70 cm**-1
 212:      1794.10 cm**-1
 213:      1822.93 cm**-1
 214:      1852.32 cm**-1
 215:      3092.01 cm**-1
 216:      3093.82 cm**-1
 217:      3094.33 cm**-1
 218:      3104.13 cm**-1
 219:      3107.88 cm**-1
 220:      3110.18 cm**-1
 221:      3115.73 cm**-1
 222:      3118.33 cm**-1
 223:      3129.54 cm**-1
 224:      3141.91 cm**-1
 225:      3163.38 cm**-1
 226:      3166.11 cm**-1
 227:      3167.96 cm**-1
 228:      3188.55 cm**-1
 229:      3192.67 cm**-1
 230:      3195.15 cm**-1
 231:      3197.57 cm**-1
 232:      3202.92 cm**-1
 233:      3210.05 cm**-1
 234:      3213.59 cm**-1
 235:      3249.45 cm**-1
 236:      3264.62 cm**-1
 237:      3268.52 cm**-1
 238:      3271.82 cm**-1
 239:      3273.44 cm**-1
 240:      3279.11 cm**-1
 241:      3280.79 cm**-1
 242:      3281.54 cm**-1
 243:      3283.12 cm**-1
 244:      3285.92 cm**-1
 245:      3288.01 cm**-1
 246:      3290.35 cm**-1
 247:      3292.39 cm**-1
 248:      3295.86 cm**-1
 249:      3299.06 cm**-1
 250:      3363.22 cm**-1
 251:      3572.93 cm**-1


------------
NORMAL MODES
------------

These modes are the Cartesian displacements weighted by the diagonal matrix
M(i,i)=1/sqrt(m[i]) where m[i] is the mass of the displaced atom
Thus, these vectors are normalized but *not* orthogonal

                  0          1          2          3          4          5    
      0       0.000000   0.000000   0.000000   0.000000   0.000000   0.000000
      1       0.000000   0.000000   0.000000   0.000000   0.000000   0.000000
      2       0.000000   0.000000   0.000000   0.000000   0.000000   0.000000
      3       0.000000   0.000000   0.000000   0.000000   0.000000   0.000000
      4       0.000000   0.000000   0.000000   0.000000   0.000000   0.000000
      5       0.000000   0.000000   0.000000   0.000000   0.000000   0.000000
      6       0.000000   0.000000   0.000000   0.000000   0.000000   0.000000
      7       0.000000   0.000000   0.000000   0.000000   0.000000   0.000000
      8       0.000000   0.000000   0.000000   0.000000   0.000000   0.000000
      9       0.000000   0.000000   0.000000   0.000000   0.000000   0.000000
     10       0.000000   0.000000   0.000000   0.000000   0.000000   0.000000
     11       0.000000   0.000000   0.000000   0.000000   0.000000   0.000000
     12       0.000000   0.000000   0.000000   0.000000   0.000000   0.000000
     13       0.000000   0.000000   0.000000   0.000000   0.000000   0.000000
     14       0.000000   0.000000   0.000000   0.000000   0.000000   0.000000
     15       0.000000   0.000000   0.000000   0.000000   0.000000   0.000000
     16       0.000000   0.000000   0.000000   0.000000   0.000000   0.000000
     17       0.000000   0.000000   0.000000   0.000000   0.000000   0.000000
     18       0.000000   0.000000   0.000000   0.000000   0.000000   0.000000
     19       0.000000   0.000000   0.000000   0.000000   0.000000   0.000000
     20       0.000000   0.000000   0.000000   0.000000   0.000000   0.000000
     21       0.000000   0.000000   0.000000   0.000000   0.000000   0.000000
     22       0.000000   0.000000   0.000000   0.000000   0.000000   0.000000
     23       0.000000   0.000000   0.000000   0.000000   0.000000   0.000000
     24       0.000000   0.000000   0.000000   0.000000   0.000000   0.000000
     25       0.000000   0.000000   0.000000   0.000000   0.000000   0.000000
     26       0.000000   0.000000   0.000000   0.000000   0.000000   0.000000
     27       0.000000   0.000000   0.000000   0.000000   0.000000   0.000000
     28       0.000000   0.000000   0.000000   0.000000   0.000000   0.000000
     29       0.000000   0.000000   0.000000   0.000000   0.000000   0.000000
     30       0.000000   0.000000   0.000000   0.000000   0.000000   0.000000
     31       0.000000   0.000000   0.000000   0.000000   0.000000   0.000000
     32       0.000000   0.000000   0.000000   0.000000   0.000000   0.000000
     33       0.000000   0.000000   0.000000   0.000000   0.000000   0.000000
     34       0.000000   0.000000   0.000000   0.000000   0.000000   0.000000
     35       0.000000   0.000000   0.000000   0.000000   0.000000   0.000000
     36       0.000000   0.000000   0.000000   0.000000   0.000000   0.000000
     37       0.000000   0.000000   0.000000   0.000000   0.000000   0.000000
     38       0.000000   0.000000   0.000000   0.000000   0.000000   0.000000
     39       0.000000   0.000000   0.000000   0.000000   0.000000   0.000000
     40       0.000000   0.000000   0.000000   0.000000   0.000000   0.000000
     41       0.000000   0.000000   0.000000   0.000000   0.000000   0.000000
     42       0.000000   0.000000   0.000000   0.000000   0.000000   0.000000
     43       0.000000   0.000000   0.000000   0.000000   0.000000   0.000000
     44       0.000000   0.000000   0.000000   0.000000   0.000000   0.000000
     45       0.000000   0.000000   0.000000   0.000000   0.000000   0.000000
     46       0.000000   0.000000   0.000000   0.000000   0.000000   0.000000
     47       0.000000   0.000000   0.000000   0.000000   0.000000   0.000000
     48       0.000000   0.000000   0.000000   0.000000   0.000000   0.000000
     49       0.000000   0.000000   0.000000   0.000000   0.000000   0.000000
     50       0.000000   0.000000   0.000000   0.000000   0.000000   0.000000
     51       0.000000   0.000000   0.000000   0.000000   0.000000   0.000000
     52       0.000000   0.000000   0.000000   0.000000   0.000000   0.000000
     53       0.000000   0.000000   0.000000   0.000000   0.000000   0.000000
     54       0.000000   0.000000   0.000000   0.000000   0.000000   0.000000
     55       0.000000   0.000000   0.000000   0.000000   0.000000   0.000000
     56       0.000000   0.000000   0.000000   0.000000   0.000000   0.000000
     57       0.000000   0.000000   0.000000   0.000000   0.000000   0.000000
     58       0.000000   0.000000   0.000000   0.000000   0.000000   0.000000
     59       0.000000   0.000000   0.000000   0.000000   0.000000   0.000000
     60       0.000000   0.000000   0.000000   0.000000   0.000000   0.000000
     61       0.000000   0.000000   0.000000   0.000000   0.000000   0.000000
     62       0.000000   0.000000   0.000000   0.000000   0.000000   0.000000
     63       0.000000   0.000000   0.000000   0.000000   0.000000   0.000000
     64       0.000000   0.000000   0.000000   0.000000   0.000000   0.000000
     65       0.000000   0.000000   0.000000   0.000000   0.000000   0.000000
     66       0.000000   0.000000   0.000000   0.000000   0.000000   0.000000
     67       0.000000   0.000000   0.000000   0.000000   0.000000   0.000000
     68       0.000000   0.000000   0.000000   0.000000   0.000000   0.000000
     69       0.000000   0.000000   0.000000   0.000000   0.000000   0.000000
     70       0.000000   0.000000   0.000000   0.000000   0.000000   0.000000
     71       0.000000   0.000000   0.000000   0.000000   0.000000   0.000000
     72       0.000000   0.000000   0.000000   0.000000   0.000000   0.000000
     73       0.000000   0.000000   0.000000   0.000000   0.000000   0.000000
     74       0.000000   0.000000   0.000000   0.000000   0.000000   0.000000
     75       0.000000   0.000000   0.000000   0.000000   0.000000   0.000000
     76       0.000000   0.000000   0.000000   0.000000   0.000000   0.000000
     77       0.000000   0.000000   0.000000   0.000000   0.000000   0.000000
     78       0.000000   0.000000   0.000000   0.000000   0.000000   0.000000
     79       0.000000   0.000000   0.000000   0.000000   0.000000   0.000000
     80       0.000000   0.000000   0.000000   0.000000   0.000000   0.000000
     81       0.000000   0.000000   0.000000   0.000000   0.000000   0.000000
     82       0.000000   0.000000   0.000000   0.000000   0.000000   0.000000
     83       0.000000   0.000000   0.000000   0.000000   0.000000   0.000000
     84       0.000000   0.000000   0.000000   0.000000   0.000000   0.000000
     85       0.000000   0.000000   0.000000   0.000000   0.000000   0.000000
     86       0.000000   0.000000   0.000000   0.000000   0.000000   0.000000
     87       0.000000   0.000000   0.000000   0.000000   0.000000   0.000000
     88       0.000000   0.000000   0.000000   0.000000   0.000000   0.000000
     89       0.000000   0.000000   0.000000   0.000000   0.000000   0.000000
     90       0.000000   0.000000   0.000000   0.000000   0.000000   0.000000
     91       0.000000   0.000000   0.000000   0.000000   0.000000   0.000000
     92       0.000000   0.000000   0.000000   0.000000   0.000000   0.000000
     93       0.000000   0.000000   0.000000   0.000000   0.000000   0.000000
     94       0.000000   0.000000   0.000000   0.000000   0.000000   0.000000
     95       0.000000   0.000000   0.000000   0.000000   0.000000   0.000000
     96       0.000000   0.000000   0.000000   0.000000   0.000000   0.000000
     97       0.000000   0.000000   0.000000   0.000000   0.000000   0.000000
     98       0.000000   0.000000   0.000000   0.000000   0.000000   0.000000
     99       0.000000   0.000000   0.000000   0.000000   0.000000   0.000000
    100       0.000000   0.000000   0.000000   0.000000   0.000000   0.000000
    101       0.000000   0.000000   0.000000   0.000000   0.000000   0.000000
    102       0.000000   0.000000   0.000000   0.000000   0.000000   0.000000
    103       0.000000   0.000000   0.000000   0.000000   0.000000   0.000000
    104       0.000000   0.000000   0.000000   0.000000   0.000000   0.000000
    105       0.000000   0.000000   0.000000   0.000000   0.000000   0.000000
    106       0.000000   0.000000   0.000000   0.000000   0.000000   0.000000
    107       0.000000   0.000000   0.000000   0.000000   0.000000   0.000000
    108       0.000000   0.000000   0.000000   0.000000   0.000000   0.000000
    109       0.000000   0.000000   0.000000   0.000000   0.000000   0.000000
    110       0.000000   0.000000   0.000000   0.000000   0.000000   0.000000
    111       0.000000   0.000000   0.000000   0.000000   0.000000   0.000000
    112       0.000000   0.000000   0.000000   0.000000   0.000000   0.000000
    113       0.000000   0.000000   0.000000   0.000000   0.000000   0.000000
    114       0.000000   0.000000   0.000000   0.000000   0.000000   0.000000
    115       0.000000   0.000000   0.000000   0.000000   0.000000   0.000000
    116       0.000000   0.000000   0.000000   0.000000   0.000000   0.000000
    117       0.000000   0.000000   0.000000   0.000000   0.000000   0.000000
    118       0.000000   0.000000   0.000000   0.000000   0.000000   0.000000
    119       0.000000   0.000000   0.000000   0.000000   0.000000   0.000000
    120       0.000000   0.000000   0.000000   0.000000   0.000000   0.000000
    121       0.000000   0.000000   0.000000   0.000000   0.000000   0.000000
    122       0.000000   0.000000   0.000000   0.000000   0.000000   0.000000
    123       0.000000   0.000000   0.000000   0.000000   0.000000   0.000000
    124       0.000000   0.000000   0.000000   0.000000   0.000000   0.000000
    125       0.000000   0.000000   0.000000   0.000000   0.000000   0.000000
    126       0.000000   0.000000   0.000000   0.000000   0.000000   0.000000
    127       0.000000   0.000000   0.000000   0.000000   0.000000   0.000000
    128       0.000000   0.000000   0.000000   0.000000   0.000000   0.000000
    129       0.000000   0.000000   0.000000   0.000000   0.000000   0.000000
    130       0.000000   0.000000   0.000000   0.000000   0.000000   0.000000
    131       0.000000   0.000000   0.000000   0.000000   0.000000   0.000000
    132       0.000000   0.000000   0.000000   0.000000   0.000000   0.000000
    133       0.000000   0.000000   0.000000   0.000000   0.000000   0.000000
    134       0.000000   0.000000   0.000000   0.000000   0.000000   0.000000
    135       0.000000   0.000000   0.000000   0.000000   0.000000   0.000000
    136       0.000000   0.000000   0.000000   0.000000   0.000000   0.000000
    137       0.000000   0.000000   0.000000   0.000000   0.000000   0.000000
    138       0.000000   0.000000   0.000000   0.000000   0.000000   0.000000
    139       0.000000   0.000000   0.000000   0.000000   0.000000   0.000000
    140       0.000000   0.000000   0.000000   0.000000   0.000000   0.000000
    141       0.000000   0.000000   0.000000   0.000000   0.000000   0.000000
    142       0.000000   0.000000   0.000000   0.000000   0.000000   0.000000
    143       0.000000   0.000000   0.000000   0.000000   0.000000   0.000000
    144       0.000000   0.000000   0.000000   0.000000   0.000000   0.000000
    145       0.000000   0.000000   0.000000   0.000000   0.000000   0.000000
    146       0.000000   0.000000   0.000000   0.000000   0.000000   0.000000
    147       0.000000   0.000000   0.000000   0.000000   0.000000   0.000000
    148       0.000000   0.000000   0.000000   0.000000   0.000000   0.000000
    149       0.000000   0.000000   0.000000   0.000000   0.000000   0.000000
    150       0.000000   0.000000   0.000000   0.000000   0.000000   0.000000
    151       0.000000   0.000000   0.000000   0.000000   0.000000   0.000000
    152       0.000000   0.000000   0.000000   0.000000   0.000000   0.000000
    153       0.000000   0.000000   0.000000   0.000000   0.000000   0.000000
    154       0.000000   0.000000   0.000000   0.000000   0.000000   0.000000
    155       0.000000   0.000000   0.000000   0.000000   0.000000   0.000000
    156       0.000000   0.000000   0.000000   0.000000   0.000000   0.000000
    157       0.000000   0.000000   0.000000   0.000000   0.000000   0.000000
    158       0.000000   0.000000   0.000000   0.000000   0.000000   0.000000
    159       0.000000   0.000000   0.000000   0.000000   0.000000   0.000000
    160       0.000000   0.000000   0.000000   0.000000   0.000000   0.000000
    161       0.000000   0.000000   0.000000   0.000000   0.000000   0.000000
    162       0.000000   0.000000   0.000000   0.000000   0.000000   0.000000
    163       0.000000   0.000000   0.000000   0.000000   0.000000   0.000000
    164       0.000000   0.000000   0.000000   0.000000   0.000000   0.000000
    165       0.000000   0.000000   0.000000   0.000000   0.000000   0.000000
    166       0.000000   0.000000   0.000000   0.000000   0.000000   0.000000
    167       0.000000   0.000000   0.000000   0.000000   0.000000   0.000000
    168       0.000000   0.000000   0.000000   0.000000   0.000000   0.000000
    169       0.000000   0.000000   0.000000   0.000000   0.000000   0.000000
    170       0.000000   0.000000   0.000000   0.000000   0.000000   0.000000
    171       0.000000   0.000000   0.000000   0.000000   0.000000   0.000000
    172       0.000000   0.000000   0.000000   0.000000   0.000000   0.000000
    173       0.000000   0.000000   0.000000   0.000000   0.000000   0.000000
    174       0.000000   0.000000   0.000000   0.000000   0.000000   0.000000
    175       0.000000   0.000000   0.000000   0.000000   0.000000   0.000000
    176       0.000000   0.000000   0.000000   0.000000   0.000000   0.000000
    177       0.000000   0.000000   0.000000   0.000000   0.000000   0.000000
    178       0.000000   0.000000   0.000000   0.000000   0.000000   0.000000
    179       0.000000   0.000000   0.000000   0.000000   0.000000   0.000000
    180       0.000000   0.000000   0.000000   0.000000   0.000000   0.000000
    181       0.000000   0.000000   0.000000   0.000000   0.000000   0.000000
    182       0.000000   0.000000   0.000000   0.000000   0.000000   0.000000
    183       0.000000   0.000000   0.000000   0.000000   0.000000   0.000000
    184       0.000000   0.000000   0.000000   0.000000   0.000000   0.000000
    185       0.000000   0.000000   0.000000   0.000000   0.000000   0.000000
    186       0.000000   0.000000   0.000000   0.000000   0.000000   0.000000
    187       0.000000   0.000000   0.000000   0.000000   0.000000   0.000000
    188       0.000000   0.000000   0.000000   0.000000   0.000000   0.000000
    189       0.000000   0.000000   0.000000   0.000000   0.000000   0.000000
    190       0.000000   0.000000   0.000000   0.000000   0.000000   0.000000
    191       0.000000   0.000000   0.000000   0.000000   0.000000   0.000000
    192       0.000000   0.000000   0.000000   0.000000   0.000000   0.000000
    193       0.000000   0.000000   0.000000   0.000000   0.000000   0.000000
    194       0.000000   0.000000   0.000000   0.000000   0.000000   0.000000
    195       0.000000   0.000000   0.000000   0.000000   0.000000   0.000000
    196       0.000000   0.000000   0.000000   0.000000   0.000000   0.000000
    197       0.000000   0.000000   0.000000   0.000000   0.000000   0.000000
    198       0.000000   0.000000   0.000000   0.000000   0.000000   0.000000
    199       0.000000   0.000000   0.000000   0.000000   0.000000   0.000000
    200       0.000000   0.000000   0.000000   0.000000   0.000000   0.000000
    201       0.000000   0.000000   0.000000   0.000000   0.000000   0.000000
    202       0.000000   0.000000   0.000000   0.000000   0.000000   0.000000
    203       0.000000   0.000000   0.000000   0.000000   0.000000   0.000000
    204       0.000000   0.000000   0.000000   0.000000   0.000000   0.000000
    205       0.000000   0.000000   0.000000   0.000000   0.000000   0.000000
    206       0.000000   0.000000   0.000000   0.000000   0.000000   0.000000
    207       0.000000   0.000000   0.000000   0.000000   0.000000   0.000000
    208       0.000000   0.000000   0.000000   0.000000   0.000000   0.000000
    209       0.000000   0.000000   0.000000   0.000000   0.000000   0.000000
    210       0.000000   0.000000   0.000000   0.000000   0.000000   0.000000
    211       0.000000   0.000000   0.000000   0.000000   0.000000   0.000000
    212       0.000000   0.000000   0.000000   0.000000   0.000000   0.000000
    213       0.000000   0.000000   0.000000   0.000000   0.000000   0.000000
    214       0.000000   0.000000   0.000000   0.000000   0.000000   0.000000
    215       0.000000   0.000000   0.000000   0.000000   0.000000   0.000000
    216       0.000000   0.000000   0.000000   0.000000   0.000000   0.000000
    217       0.000000   0.000000   0.000000   0.000000   0.000000   0.000000
    218       0.000000   0.000000   0.000000   0.000000   0.000000   0.000000
    219       0.000000   0.000000   0.000000   0.000000   0.000000   0.000000
    220       0.000000   0.000000   0.000000   0.000000   0.000000   0.000000
    221       0.000000   0.000000   0.000000   0.000000   0.000000   0.000000
    222       0.000000   0.000000   0.000000   0.000000   0.000000   0.000000
    223       0.000000   0.000000   0.000000   0.000000   0.000000   0.000000
    224       0.000000   0.000000   0.000000   0.000000   0.000000   0.000000
    225       0.000000   0.000000   0.000000   0.000000   0.000000   0.000000
    226       0.000000   0.000000   0.000000   0.000000   0.000000   0.000000
    227       0.000000   0.000000   0.000000   0.000000   0.000000   0.000000
    228       0.000000   0.000000   0.000000   0.000000   0.000000   0.000000
    229       0.000000   0.000000   0.000000   0.000000   0.000000   0.000000
    230       0.000000   0.000000   0.000000   0.000000   0.000000   0.000000
    231       0.000000   0.000000   0.000000   0.000000   0.000000   0.000000
    232       0.000000   0.000000   0.000000   0.000000   0.000000   0.000000
    233       0.000000   0.000000   0.000000   0.000000   0.000000   0.000000
    234       0.000000   0.000000   0.000000   0.000000   0.000000   0.000000
    235       0.000000   0.000000   0.000000   0.000000   0.000000   0.000000
    236       0.000000   0.000000   0.000000   0.000000   0.000000   0.000000
    237       0.000000   0.000000   0.000000   0.000000   0.000000   0.000000
    238       0.000000   0.000000   0.000000   0.000000   0.000000   0.000000
    239       0.000000   0.000000   0.000000   0.000000   0.000000   0.000000
    240       0.000000   0.000000   0.000000   0.000000   0.000000   0.000000
    241       0.000000   0.000000   0.000000   0.000000   0.000000   0.000000
    242       0.000000   0.000000   0.000000   0.000000   0.000000   0.000000
    243       0.000000   0.000000   0.000000   0.000000   0.000000   0.000000
    244       0.000000   0.000000   0.000000   0.000000   0.000000   0.000000
    245       0.000000   0.000000   0.000000   0.000000   0.000000   0.000000
    246       0.000000   0.000000   0.000000   0.000000   0.000000   0.000000
    247       0.000000   0.000000   0.000000   0.000000   0.000000   0.000000
    248       0.000000   0.000000   0.000000   0.000000   0.000000   0.000000
    249       0.000000   0.000000   0.000000   0.000000   0.000000   0.000000
    250       0.000000   0.000000   0.000000   0.000000   0.000000   0.000000
    251       0.000000   0.000000   0.000000   0.000000   0.000000   0.000000
                  6          7          8          9         10         11    
      0      -0.003580  -0.028092   0.118207   0.029656  -0.002924  -0.063446
      1       0.017528   0.010413  -0.034000  -0.043009   0.110285   0.011910
      2       0.098319   0.049905  -0.059419   0.094926  -0.015012   0.030647
      3       0.075821  -0.016213   0.041029  -0.011305   0.045180  -0.050331
      4      -0.036995   0.017180   0.032265   0.028352   0.042151   0.027179
      5       0.017586   0.014942  -0.001300   0.069061  -0.009521  -0.020699
      6       0.226040   0.011130  -0.049084  -0.045286   0.092186  -0.007656
      7      -0.107273   0.041537   0.072432   0.133102  -0.044081   0.061015
      8      -0.018450   0.010364   0.020142   0.082378  -0.024489  -0.027852
      9       0.297476   0.026536  -0.061704  -0.038769   0.092769   0.019836
     10      -0.125059   0.058673   0.046094   0.167059  -0.064700   0.082334
     11       0.026263   0.040483  -0.016580   0.120742  -0.043985   0.016221
     12       0.218270   0.014858   0.017095   0.004245   0.044645   0.006203
     13      -0.071537   0.051363  -0.021631   0.092229   0.003876   0.066708
     14       0.107249   0.075478  -0.075251   0.145766  -0.049182   0.067565
     15       0.066832  -0.012371   0.107005   0.039697  -0.004159  -0.034240
     16       0.000518   0.027081  -0.061470  -0.013761   0.092050   0.030174
     17       0.143621   0.080303  -0.096711   0.133260  -0.034623   0.074885
     18       0.006461  -0.032334   0.050901  -0.013736   0.047714  -0.074292
     19      -0.019516   0.000190   0.057853  -0.008471   0.061065   0.004717
     20      -0.023865  -0.016323   0.033320   0.027969   0.014229  -0.065801
     21      -0.001371  -0.031423  -0.010092   0.019256   0.016890   0.031755
     22      -0.025355   0.004572   0.046950   0.002670   0.056246   0.014747
     23       0.001593  -0.039590   0.017928  -0.001294   0.011974   0.002264
     24      -0.017036  -0.049694  -0.037309   0.042864   0.048374   0.014844
     25      -0.010504  -0.010424   0.073026  -0.026016   0.061629   0.012946
     26       0.003407  -0.072551   0.021148  -0.010216   0.046206  -0.015388
     27      -0.029177  -0.064848  -0.062704   0.063780   0.074528   0.003722
     28      -0.008058  -0.027125   0.030084  -0.008953   0.039872   0.106249
     29       0.022003  -0.073445   0.001997  -0.015956  -0.010718   0.106842
     30      -0.022522  -0.057487  -0.051136   0.053380   0.059603   0.012590
     31      -0.020256  -0.021627  -0.022132   0.020916   0.033016   0.155908
     32       0.033295  -0.038765  -0.009617  -0.022062  -0.071060   0.190470
     33      -0.007946  -0.038825  -0.021067   0.028657   0.029343   0.025041
     34      -0.026821  -0.005966  -0.011880   0.027372   0.045345   0.103066
     35       0.023816  -0.022023  -0.002679  -0.010813  -0.049937   0.124752
     36      -0.018753  -0.052118  -0.038627   0.044755   0.054215   0.009053
     37      -0.001641  -0.009011   0.129200  -0.060526   0.078386  -0.053089
     38      -0.010238  -0.098040   0.038570  -0.009197   0.116486  -0.118555
     39      -0.033546  -0.070461  -0.067449   0.069403   0.087640  -0.008491
     40       0.009665  -0.025599   0.138444  -0.077896   0.072732  -0.024566
     41      -0.005072  -0.125286   0.034408  -0.015936   0.127263  -0.096121
     42      -0.046241  -0.085819  -0.093773   0.091131   0.113755  -0.019208
     43       0.011789  -0.043643   0.092123  -0.059350   0.047454   0.071241
     44       0.012929  -0.127592   0.012154  -0.020846   0.064954   0.030017
     45      -0.044240  -0.083227  -0.091741   0.088785   0.108112  -0.013077
     46       0.002936  -0.044711   0.037615  -0.024304   0.031066   0.138399
     47       0.026826  -0.101466  -0.003542  -0.020962  -0.004953   0.133936
     48      -0.029142  -0.065619  -0.067275   0.065282   0.073904   0.008569
     49      -0.021977  -0.029195  -0.062522   0.032201   0.017015   0.228953
     50       0.047212  -0.026471  -0.022857  -0.036779  -0.124354   0.292311
     51      -0.002974  -0.029111  -0.008564   0.017762   0.015682   0.031079
     52      -0.041233   0.007043  -0.049955   0.014958   0.057021   0.075809
     53       0.017103   0.010920  -0.015527  -0.046172  -0.069238   0.110298
     54      -0.035656  -0.073287  -0.069782   0.071970   0.093937  -0.014412
     55       0.017385  -0.025136   0.183895  -0.107487   0.087907  -0.078046
     56      -0.015793  -0.146687   0.048792  -0.017244   0.186311  -0.179742
     57      -0.058144  -0.100687  -0.116809   0.110743   0.140250  -0.033164
     58       0.020871  -0.057788   0.100697  -0.073763   0.041672   0.093360
     59       0.016006  -0.151572   0.008282  -0.025307   0.073842   0.046136
     60      -0.120660  -0.049983   0.187635   0.051127  -0.036284  -0.097893
     61       0.071483  -0.008146  -0.063066  -0.119439   0.175508  -0.014274
     62       0.127076   0.053874  -0.076524   0.085977  -0.004558   0.036729
     63       0.003808  -0.021817   0.168418   0.072123  -0.041773  -0.045281
     64       0.042308   0.020897  -0.113368  -0.071928   0.145732   0.017304
     65       0.207537   0.108003  -0.142621   0.153793  -0.038349   0.115537
     66       0.274196   0.026717   0.008054   0.009284   0.045316   0.026867
     67      -0.086516   0.064493  -0.042423   0.117535  -0.012422   0.082992
     68       0.141433   0.098760  -0.103623   0.175059  -0.064618   0.101636
     69       0.415188   0.047686  -0.132675  -0.066685   0.130711   0.051996
     70      -0.181548   0.077675   0.078473   0.251380  -0.134791   0.110779
     71      -0.003219   0.036444   0.001118   0.130795  -0.055726   0.010048
     72       0.289430   0.020553  -0.110543  -0.077367   0.130009   0.004163
     73      -0.149038   0.047540   0.124787   0.189984  -0.097058   0.071739
     74      -0.084493  -0.017202   0.066972   0.063979  -0.023182  -0.067069
     75       0.017763  -0.029402   0.048341  -0.012734   0.045818  -0.067463
     76      -0.003326   0.005494   0.094027  -0.024770   0.079227  -0.061268
     77      -0.084426  -0.031090   0.079063   0.010051   0.039785  -0.160953
     78      -0.048734  -0.049182   0.103646  -0.038427   0.077092  -0.177082
     79      -0.015906  -0.021111   0.049196  -0.031768   0.063747   0.039659
     80      -0.014218  -0.008448   0.025525   0.037439   0.008082  -0.053772
     81       0.011686  -0.012711  -0.034362   0.021837  -0.032207   0.126359
     82      -0.039409   0.025763   0.062664   0.018070   0.050762  -0.030563
     83       0.002181  -0.047612   0.019007  -0.004920   0.022126  -0.005309
     84      -0.015405  -0.000955  -0.039167  -0.038794  -0.097355  -0.043229
     85       0.012822  -0.043427  -0.069732   0.038418  -0.094979  -0.089934
     86       0.032091  -0.003668   0.021844   0.018494  -0.013494  -0.135796
     87      -0.014261   0.039670  -0.022081  -0.029131  -0.056687  -0.041690
     88       0.013955  -0.018998  -0.059962   0.044456  -0.071429  -0.093448
     89       0.019116  -0.010187   0.024330   0.010199  -0.002287  -0.047548
     90      -0.013185   0.081577  -0.003376  -0.020036  -0.013893  -0.041312
     91       0.012002  -0.044254  -0.069269   0.037414  -0.093021  -0.080703
     92       0.006595  -0.018750   0.037633  -0.002921   0.026428   0.066167
     93      -0.013318   0.081117  -0.001804  -0.020441  -0.011468  -0.039728
     94       0.008810  -0.092670  -0.087369   0.024212  -0.136717  -0.064701
     95       0.005751  -0.021261   0.049185  -0.006581   0.043327   0.080444
     96      -0.014653   0.040253  -0.018937  -0.030052  -0.052580  -0.040172
     97       0.007477  -0.116517  -0.097295   0.018391  -0.160028  -0.060738
     98       0.016446  -0.012673   0.045798   0.002421   0.029485  -0.013673
     99      -0.015657  -0.001158  -0.037591  -0.039436  -0.095454  -0.040889
    100       0.009580  -0.091950  -0.088253   0.025237  -0.138926  -0.072650
    101       0.029755  -0.003950   0.032227   0.014722   0.001382  -0.120767
    102      -0.014712   0.038507  -0.024930  -0.028396  -0.060470  -0.046638
    103       0.017847   0.028409  -0.039493   0.054538  -0.029134  -0.104218
    104       0.017616  -0.005415   0.016184   0.016777  -0.016212  -0.086729
    105      -0.014258   0.010432  -0.039989  -0.024988  -0.094288  -0.073923
    106       0.028631   0.034766  -0.029764   0.066688  -0.028439  -0.136121
    107       0.035872  -0.018169   0.019048   0.039456  -0.042965  -0.163023
    108      -0.014774   0.070432  -0.004220  -0.032682  -0.025564  -0.012920
    109       0.008524   0.063038  -0.027427   0.044586   0.007415  -0.061363
    110      -0.005918   0.021081   0.006310  -0.002130   0.008881  -0.043834
    111      -0.021862   0.072715  -0.003213  -0.047818  -0.025526   0.002614
    112       0.013841   0.065952  -0.004811   0.027223   0.006209  -0.041434
    113      -0.019899   0.024173  -0.003177  -0.018492   0.008947  -0.031257
    114      -0.015242   0.094509   0.027202  -0.052832  -0.012237   0.033828
    115       0.014729   0.092171   0.019915   0.024198   0.024299  -0.007187
    116      -0.032866   0.049964  -0.002235  -0.016188   0.031464  -0.003828
    117      -0.003845   0.121193   0.055025  -0.043351   0.011418   0.054385
    118       0.006375   0.126871   0.019739   0.036911   0.056668   0.012786
    119      -0.035697   0.078861   0.004072  -0.005809   0.057919   0.014051
    120       0.000862   0.120126   0.051290  -0.030102   0.017552   0.043810
    121      -0.002241   0.128435  -0.005247   0.052406   0.066913  -0.001168
    122      -0.024743   0.076566   0.009969   0.006104   0.061831   0.004363
    123      -0.004149   0.093099   0.022897  -0.024668  -0.001495   0.012202
    124      -0.000591   0.095009  -0.027621   0.056899   0.041116  -0.037167
    125      -0.009869   0.046411   0.011626   0.007445   0.036057  -0.023109
    126      -0.021458   0.080503   0.025142  -0.061568  -0.020575   0.042085
    127       0.024792   0.073589   0.043657   0.008260   0.007147   0.003790
    128      -0.040694   0.036588  -0.006420  -0.023017   0.025024   0.003939
    129      -0.032229   0.053506  -0.005066  -0.060006  -0.031380   0.020342
    130       0.027865   0.039799   0.032273   0.001235  -0.014672  -0.018593
    131      -0.034124   0.006306  -0.010625  -0.031174   0.003581  -0.015174
    132      -0.034047   0.049513  -0.025568  -0.055943  -0.037033  -0.004043
    133       0.020981   0.036509   0.001778   0.010086  -0.017140  -0.047498
    134      -0.022296  -0.000926  -0.010679  -0.032544  -0.009002  -0.037412
    135      -0.042766   0.026169  -0.017986  -0.045727  -0.020500   0.019576
    136       0.041264  -0.002661   0.055575  -0.011126  -0.037431  -0.014185
    137      -0.037258  -0.031662  -0.011805  -0.025686   0.002033  -0.015290
    138      -0.017382  -0.011246   0.038511  -0.011160  -0.047352   0.023378
    139       0.054251  -0.031735   0.078112  -0.016131  -0.057838  -0.010704
    140      -0.032680  -0.018584   0.011746   0.027120   0.009795  -0.018899
    141       0.000102  -0.055569   0.081147   0.026311  -0.062779   0.026759
    142       0.032634  -0.047721   0.028417  -0.056001  -0.037114  -0.009797
    143      -0.028412   0.031067   0.019572   0.031156   0.005370  -0.022392
    144      -0.019816  -0.071287   0.056347   0.056122  -0.018080   0.020972
    145       0.016845  -0.071437  -0.010234  -0.094401  -0.024415  -0.008381
    146      -0.032010   0.019248  -0.000018  -0.013384  -0.004853  -0.018656
    147      -0.042472  -0.036550   0.006224   0.026508   0.006675   0.018726
    148      -0.000261  -0.039237  -0.038652  -0.085790   0.005412  -0.012912
    149      -0.036020   0.013841  -0.026357  -0.076925  -0.021867  -0.013929
    150      -0.060330   0.004728  -0.042213  -0.024052   0.010781   0.019053
    151       0.021271  -0.023641   0.008985  -0.049967  -0.018527  -0.013012
    152      -0.040058  -0.031923  -0.028694  -0.067156  -0.004618  -0.013869
    153      -0.027473  -0.028777   0.023593   0.008246  -0.024585   0.024036
    154      -0.021218  -0.000790  -0.073722  -0.069259   0.042905  -0.014074
    155      -0.031053   0.059587  -0.030115  -0.094237  -0.041182  -0.007031
    156      -0.002106  -0.033333   0.063562  -0.000266  -0.066930   0.028894
    157      -0.013425   0.012847  -0.055245  -0.044932   0.044767  -0.019162
    158      -0.025608   0.087395  -0.009123  -0.045465  -0.022959  -0.017192
    159       0.015534  -0.049951   0.102415   0.010113  -0.093005   0.030550
    160       0.009299  -0.008982  -0.010823  -0.043845   0.007236  -0.016457
    161      -0.024648   0.086051   0.018540   0.013792  -0.004166  -0.022905
    162      -0.061932   0.060301  -0.063498  -0.076998   0.001149   0.017926
    163       0.066265  -0.000796   0.110539   0.023100  -0.063972  -0.013847
    164      -0.042513  -0.090100  -0.017823  -0.023752   0.006768  -0.013266
    165       0.022622  -0.090624   0.130408   0.052211  -0.092600   0.030778
    166       0.049912  -0.080934   0.056525  -0.067985  -0.071511  -0.003627
    167      -0.024406   0.036648   0.046655   0.096729   0.022370  -0.027654
    168      -0.063855  -0.051078  -0.017324   0.059897   0.057061   0.011351
    169      -0.016331  -0.061710  -0.076472  -0.122869   0.021592  -0.012670
    170      -0.039271   0.002236  -0.046247  -0.121925  -0.031705  -0.010233
    171      -0.038719  -0.019033   0.000697   0.003749  -0.011001   0.028040
    172      -0.042937   0.017211  -0.115840  -0.070107   0.074454  -0.010012
    173      -0.031715   0.066158  -0.051954  -0.145727  -0.069669   0.010255
    174      -0.026291  -0.021856   0.025207  -0.003897  -0.032484   0.023018
    175       0.070757  -0.061645   0.107220  -0.018121  -0.082504  -0.006575
    176      -0.035352  -0.056668   0.010886   0.037337   0.016260  -0.016558
    177      -0.002775   0.003237   0.061009  -0.020961  -0.071329   0.024006
    178       0.066069  -0.014151   0.107455   0.013065  -0.066512  -0.012358
    179      -0.030598  -0.011914   0.023601   0.054349   0.014551  -0.020396
    180      -0.030259  -0.077717   0.042685   0.069561   0.004799   0.018104
    181       0.032588  -0.101322   0.015788  -0.102503  -0.052645  -0.003877
    182      -0.034523  -0.018287   0.001645   0.000957   0.006378  -0.019126
    183      -0.007728  -0.102957   0.088078   0.086324  -0.025831   0.021663
    184       0.002140  -0.083608  -0.043540  -0.120998  -0.009038  -0.008400
    185      -0.029144   0.051742   0.003318  -0.014265  -0.011400  -0.019120
    186      -0.072031  -0.004372  -0.059775  -0.014563   0.030081   0.018561
    187       0.035840  -0.050475   0.037106  -0.045867  -0.031893  -0.012458
    188      -0.042748  -0.068407  -0.027085  -0.050521   0.009542  -0.014018
    189      -0.077402   0.028013  -0.082061  -0.054528   0.021455   0.019080
    190       0.008919  -0.002954  -0.014832  -0.054332  -0.006761  -0.013667
    191      -0.042932  -0.035171  -0.044835  -0.105452  -0.010093  -0.012652
    192      -0.051274  -0.079646   0.014116   0.091142   0.050514   0.012260
    193      -0.033086  -0.071698  -0.111964  -0.149530   0.041378  -0.014075
    194      -0.036746   0.033629  -0.044762  -0.127132  -0.041585  -0.009933
    195      -0.083026  -0.027174  -0.055229   0.039224   0.078525   0.008271
    196      -0.029109  -0.040825  -0.095304  -0.116575   0.043060  -0.016863
    197      -0.042385  -0.004199  -0.066392  -0.168341  -0.043371  -0.006243
    198      -0.074067  -0.057953  -0.028482   0.075770   0.081324   0.007674
    199       0.000958  -0.090858  -0.050487  -0.131648  -0.007906  -0.007101
    200      -0.041392  -0.032321  -0.042771  -0.103873  -0.017285  -0.011475
    201       0.034535  -0.122358   0.162182   0.081882  -0.103027   0.032148
    202       0.035444  -0.093290   0.022714  -0.096862  -0.057013  -0.003565
    203      -0.021061   0.067024   0.051885   0.099508   0.018020  -0.028601
    204       0.012359  -0.094377   0.116241   0.064069  -0.070572   0.027516
    205       0.066976  -0.110356   0.085291  -0.076705  -0.104649   0.002402
    206      -0.027552   0.000019   0.047466   0.111257   0.032580  -0.028009
    207       0.038313  -0.082347   0.151041   0.030975  -0.127410   0.035908
    208       0.060867  -0.064922   0.083744  -0.039792  -0.080061  -0.004514
    209      -0.021608   0.047032   0.061496   0.130387   0.029867  -0.030640
    210       0.007932  -0.033823   0.068272  -0.008138  -0.083709   0.041614
    211      -0.027596   0.032840  -0.081746  -0.027792   0.073448  -0.013496
    212      -0.022362   0.102653  -0.023538  -0.043729  -0.023320   0.001837
    213      -0.079586   0.086871  -0.104580  -0.101787   0.021372   0.015638
    214       0.058441   0.018776   0.096660   0.028789  -0.051324  -0.017347
    215      -0.045984  -0.100288  -0.034350  -0.061531   0.003583  -0.008698
    216      -0.050202   0.076112  -0.046677  -0.089953  -0.016457   0.020574
    217       0.081565   0.012603   0.146592   0.053769  -0.077919  -0.015408
    218      -0.040799  -0.092743  -0.006057   0.005970   0.010090  -0.016325
    219      -0.069958   0.042203  -0.072932  -0.061782   0.013891   0.015546
    220       0.077456  -0.032824   0.129758   0.012000  -0.082750  -0.008254
    221      -0.044861  -0.121467  -0.017823  -0.014667   0.010064  -0.012941
    222       0.001231   0.139955   0.079091  -0.044787   0.025436   0.079121
    223       0.006646   0.149455   0.039074   0.035268   0.073796   0.040379
    224      -0.046050   0.099876   0.004575  -0.007216   0.074299   0.035819
    225       0.009313   0.138813   0.071897  -0.022873   0.036075   0.060421
    226      -0.009452   0.153738  -0.006104   0.062983   0.094121   0.016505
    227      -0.026940   0.096458   0.014642   0.014260   0.082815   0.019145
    228       0.001084   0.087973   0.023330  -0.014291   0.000151   0.008033
    229      -0.005941   0.094110  -0.043778   0.071995   0.047983  -0.045481
    230      -0.000592   0.039994   0.018387   0.016026   0.035685  -0.026011
    231      -0.011997   0.115350   0.009289  -0.011837   0.017771  -0.044767
    232       0.013254  -0.025477  -0.062433   0.042300  -0.076413  -0.086673
    233      -0.001939  -0.025087   0.038507  -0.009316   0.038165   0.141559
    234      -0.012576   0.112994   0.012585  -0.013111   0.022341  -0.037744
    235       0.007453  -0.111469  -0.093649   0.018639  -0.152320  -0.056438
    236      -0.003221  -0.028998   0.064000  -0.018683   0.073021   0.164466
    237      -0.014851   0.040150  -0.017697  -0.030486  -0.050765  -0.038801
    238       0.004835  -0.154334  -0.112161   0.008660  -0.194721  -0.048437
    239       0.015079  -0.013236   0.054649  -0.000632   0.042400  -0.003862
    240      -0.016529  -0.033546  -0.050989  -0.047423  -0.127164  -0.039448
    241       0.008629  -0.110804  -0.095802   0.020331  -0.156619  -0.068256
    242       0.038968   0.002413   0.029625   0.021325  -0.008293  -0.193663
    243      -0.016025  -0.032541  -0.053537  -0.046072  -0.130493  -0.045988
    244       0.014509  -0.024731  -0.062921   0.043633  -0.078586  -0.098390
    245       0.043167   0.003173   0.011692   0.027929  -0.033580  -0.220680
    246       0.025505  -0.030442   0.109268  -0.018283  -0.117898   0.033499
    247       0.018042   0.017824   0.016340  -0.015420   0.004248  -0.018430
    248      -0.023668   0.092642   0.028443   0.033758   0.001514  -0.024456
    249       0.031562  -0.079047   0.144045   0.034490  -0.112460   0.031599
    250       0.001531  -0.025502  -0.033355  -0.063297   0.011931  -0.015249
    251      -0.021886   0.120814   0.028730   0.027662  -0.001506  -0.024798
                 12         13         14         15         16         17    
      0       0.054913   0.119060  -0.021922   0.039598  -0.155809   0.075700
      1      -0.076555   0.013925  -0.117328  -0.093585   0.134881  -0.075746
      2       0.040410  -0.086791  -0.037148  -0.044370  -0.007275  -0.039735
      3       0.016405   0.086938  -0.068691  -0.021566  -0.038074   0.093800
      4      -0.018156   0.011551  -0.035185  -0.005746  -0.002448  -0.074669
      5       0.029497  -0.016435  -0.066808  -0.053477  -0.041633  -0.079853
      6      -0.012247   0.007727  -0.050399  -0.032471   0.037440   0.054031
      7       0.054250  -0.003099   0.014742   0.051250  -0.089084   0.037046
      8       0.039914  -0.000536  -0.068087  -0.048129  -0.062658  -0.065262
      9      -0.004385  -0.040600   0.017174   0.019530  -0.012199  -0.016212
     10       0.070257  -0.016366  -0.018436   0.018721  -0.030749   0.161662
     11       0.061842  -0.055116  -0.041913  -0.035156  -0.048321  -0.006248
     12       0.032665  -0.008939   0.066580   0.083053  -0.140148  -0.044379
     13       0.012381  -0.012743  -0.104124  -0.072772   0.118112   0.170775
     14       0.073514  -0.125457  -0.013315  -0.026691  -0.012284   0.037336
     15       0.062914   0.070359   0.045297   0.091177  -0.208402   0.007119
     16      -0.061387   0.002519  -0.151168  -0.126520   0.196731   0.045368
     17       0.063443  -0.141947  -0.010812  -0.030918   0.006658   0.020526
     18       0.001572   0.125244  -0.113761  -0.056510  -0.015085   0.111878
     19      -0.021803   0.022523  -0.026548   0.007178  -0.025797  -0.125247
     20       0.012053   0.029786  -0.099218  -0.071054  -0.046201  -0.114928
     21      -0.022037   0.137575  -0.089717  -0.032778  -0.013062   0.081067
     22      -0.026114   0.021097  -0.023973   0.007160  -0.024188  -0.131349
     23       0.006392   0.052072  -0.092152  -0.048950  -0.048970  -0.132744
     24      -0.013468   0.085921  -0.055540   0.000920  -0.015931   0.054775
     25      -0.007198   0.008807  -0.021497   0.004805  -0.002635  -0.068912
     26       0.036331  -0.010020  -0.058665  -0.019870  -0.028914  -0.087736
     27      -0.006440   0.043653  -0.025198   0.032427  -0.019007   0.031341
     28      -0.009092  -0.001157   0.043460   0.053135   0.026304  -0.022521
     29       0.026264   0.031006  -0.020472  -0.001155   0.007859  -0.004655
     30      -0.010603   0.065040  -0.038513   0.016822  -0.017026   0.040960
     31      -0.029391   0.011039   0.069359   0.086723   0.011693  -0.089548
     32      -0.009852   0.124494  -0.044970  -0.020072  -0.001773  -0.035398
     33      -0.019103   0.115341  -0.075451  -0.019696  -0.014158   0.068367
     34      -0.042090   0.023231   0.017169   0.049691  -0.023552  -0.168265
     35      -0.023504   0.133990  -0.102492  -0.055871  -0.044721  -0.130362
     36      -0.010876   0.077948  -0.053127   0.004339  -0.016437   0.052984
     37       0.017323  -0.009086  -0.064148  -0.034888   0.006413  -0.019297
     38       0.077876  -0.110644  -0.054803  -0.006771  -0.029232  -0.081425
     39      -0.001128   0.024709  -0.018303   0.042217  -0.020930   0.026057
     40       0.040425  -0.038974  -0.039677  -0.021820   0.044787   0.086898
     41       0.108375  -0.169760  -0.010859   0.026811   0.010203   0.020739
     42       0.005656  -0.018584   0.012976   0.074829  -0.024111   0.002509
     43       0.037009  -0.049502   0.028490   0.029695   0.075141   0.145260
     44       0.095677  -0.128826   0.031049   0.047175   0.050239   0.118628
     45       0.003370  -0.009591   0.009737   0.071084  -0.023486   0.004741
     46       0.012220  -0.030742   0.071180   0.068187   0.065961   0.088173
     47       0.054097  -0.026733   0.026457   0.033010   0.049364   0.104308
     48      -0.007092   0.044391  -0.020655   0.035236  -0.018433   0.028911
     49      -0.032668   0.007284   0.124609   0.134681   0.029760  -0.074785
     50      -0.023057   0.175060  -0.021501  -0.001479   0.023518   0.017490
     51      -0.022139   0.135721  -0.091113  -0.029210  -0.014095   0.084778
     52      -0.038022   0.006555   0.020865   0.073176  -0.035448  -0.153348
     53      -0.025657   0.145614  -0.123297  -0.053229  -0.054413  -0.092922
     54       0.001458   0.015359  -0.014678   0.046623  -0.021471   0.023208
     55       0.063069  -0.056958  -0.074199  -0.052394   0.053415   0.132580
     56       0.144344  -0.254442  -0.007530   0.038782   0.012082   0.031209
     57       0.013689  -0.061838   0.041084   0.104854  -0.027259  -0.018485
     58       0.056336  -0.075840   0.048268   0.040184   0.108517   0.241535
     59       0.121379  -0.182406   0.068777   0.075835   0.084822   0.211615
     60       0.076952   0.183452  -0.037807   0.047504  -0.209852   0.105043
     61      -0.132082   0.025844  -0.158821  -0.139223   0.195955  -0.159893
     62       0.032505  -0.100112  -0.034748  -0.047530   0.009405  -0.050357
     63       0.092229   0.095957   0.083456   0.140506  -0.306483  -0.012372
     64      -0.107857   0.006267  -0.217739  -0.197692   0.311763   0.048060
     65       0.073123  -0.198011   0.010568  -0.024946   0.033039   0.055296
     66       0.037606  -0.045965   0.121384   0.125415  -0.183489  -0.106039
     67       0.025139  -0.021394  -0.132665  -0.100342   0.169655   0.273750
     68       0.090354  -0.166385   0.006549  -0.016783   0.000612   0.084588
     69      -0.027803  -0.103539   0.033271   0.011900   0.045985  -0.053994
     70       0.128647  -0.028679   0.021053   0.063618  -0.098760   0.255933
     71       0.069734  -0.041202  -0.043905  -0.031473  -0.064581   0.006470
     72      -0.042178  -0.018892  -0.085428  -0.079451   0.131702   0.068050
     73       0.101011  -0.005537   0.077516   0.119487  -0.199164   0.040066
     74       0.031926   0.056019  -0.089138  -0.053270  -0.091090  -0.097551
     75       0.003886   0.119980  -0.106962  -0.051080  -0.018050   0.111163
     76      -0.004957   0.008128  -0.030207  -0.000590  -0.031479  -0.112577
     77       0.011302   0.051699  -0.143501  -0.109664  -0.034382  -0.101055
     78       0.001194   0.147882  -0.154333  -0.091398  -0.009352   0.117091
     79      -0.033988   0.046445  -0.029581   0.017448  -0.029704  -0.155320
     80       0.013444   0.020130  -0.089134  -0.066094  -0.046042  -0.107421
     81      -0.050634   0.202037  -0.098406  -0.038070  -0.015910   0.065808
     82      -0.027604   0.023661  -0.038910  -0.013293  -0.033323  -0.131688
     83       0.012081   0.039050  -0.086660  -0.043384  -0.045888  -0.128941
     84      -0.019630  -0.030196   0.018916   0.005461   0.021958  -0.002390
     85      -0.016527   0.003094   0.007446  -0.028124  -0.010703   0.005196
     86      -0.201652   0.037224   0.081646   0.035978   0.021987   0.045388
     87       0.018332   0.007547   0.032081   0.008102   0.045404  -0.018853
     88      -0.001116   0.023767   0.016467  -0.026684   0.002005  -0.003158
     89      -0.063022   0.067113   0.062519   0.027288   0.042795   0.017880
     90       0.040214   0.037963   0.049753   0.004135   0.061083  -0.029536
     91      -0.009752   0.004083   0.005436  -0.028631  -0.010860   0.003313
     92      -0.024557   0.051499   0.054371  -0.010221   0.008608   0.020470
     93       0.027504   0.031467   0.051376   0.000592   0.053876  -0.025387
     94      -0.031490  -0.036612  -0.013924  -0.031965  -0.035497   0.019469
     95      -0.114533   0.004071   0.065516  -0.035659  -0.043998   0.051301
     96      -0.011145  -0.006281   0.038255  -0.001508   0.029461  -0.008502
     97      -0.047002  -0.057023  -0.022725  -0.034004  -0.048789   0.027703
     98      -0.261818  -0.027324   0.091002  -0.029098  -0.071021   0.083030
     99      -0.034707  -0.037032   0.021501   0.001385   0.013494   0.002879
    100      -0.038742  -0.037276  -0.012194  -0.031711  -0.035959   0.020702
    101      -0.309100  -0.009941   0.099002   0.005827  -0.038999   0.080408
    102       0.035525   0.014474   0.029864   0.015575   0.055037  -0.024235
    103       0.022266   0.059829   0.030147  -0.013601   0.027629  -0.015886
    104       0.034574   0.111404   0.060289   0.065708   0.102040  -0.010019
    105       0.065041   0.021169   0.023612   0.029545   0.074611  -0.031488
    106       0.042221   0.091978   0.027828   0.022757   0.064191  -0.028496
    107       0.092203   0.170330   0.051819   0.136725   0.179766  -0.037326
    108       0.021911   0.011260   0.031403   0.009598   0.039336  -0.018135
    109       0.012306   0.041647   0.034913  -0.039992  -0.003642  -0.006324
    110       0.041373   0.075879   0.071761   0.010445   0.058846   0.000155
    111       0.007497  -0.023408   0.002773   0.021770   0.017486  -0.013050
    112      -0.006139   0.012947  -0.005607   0.006665  -0.011190  -0.000132
    113       0.029088   0.033814   0.047263   0.006367   0.029108   0.004985
    114      -0.000267  -0.041926  -0.002859   0.018925   0.001928  -0.000143
    115      -0.015588  -0.013322  -0.008648  -0.011684  -0.037665   0.014353
    116       0.018837   0.000748   0.050717  -0.040302  -0.012252   0.016562
    117       0.006343  -0.021676   0.025299  -0.001223   0.004571   0.009044
    118      -0.004417  -0.008851   0.037847  -0.090431  -0.065313   0.025961
    119       0.027914   0.008270   0.087960  -0.096978  -0.029955   0.026552
    120       0.022140   0.016822   0.057198  -0.018128   0.024583   0.002958
    121       0.016308   0.022470   0.083403  -0.145357  -0.061490   0.019346
    122       0.042887   0.051144   0.115476  -0.097856  -0.001863   0.020756
    123       0.027313   0.031235   0.056163  -0.009371   0.041695  -0.011270
    124       0.023612   0.046173   0.078992  -0.117558  -0.030458   0.002830
    125       0.049145   0.082575   0.105305  -0.043762   0.041792   0.007424
    126      -0.013623  -0.073482  -0.028988   0.025082  -0.014691  -0.000024
    127      -0.027925  -0.036674  -0.045466   0.034497  -0.032188   0.015399
    128       0.003735  -0.031994   0.023961  -0.035178  -0.030186   0.015915
    129      -0.013106  -0.069298  -0.032132   0.023865  -0.010768  -0.011885
    130      -0.023240  -0.022571  -0.054686   0.065467  -0.007426   0.003570
    131       0.008429  -0.017186   0.013971   0.000332  -0.003641   0.005878
    132      -0.003048  -0.044476  -0.021209   0.029598   0.006098  -0.019493
    133      -0.013635   0.003660  -0.040483   0.061341   0.004881  -0.005809
    134       0.021103   0.017939   0.019564   0.034774   0.030433  -0.000235
    135      -0.017303  -0.069333  -0.020028   0.001119  -0.012567  -0.021471
    136      -0.010389  -0.020446  -0.041639   0.056069   0.007101   0.001007
    137       0.010071  -0.018346   0.028316  -0.021079   0.001062  -0.003410
    138      -0.016956  -0.067353  -0.010817  -0.016696   0.017000  -0.028724
    139       0.002650  -0.015999  -0.025462   0.035049   0.015197   0.001280
    140      -0.015751  -0.026995   0.007873  -0.000024   0.023932  -0.014615
    141      -0.013643  -0.056531   0.013859  -0.057334   0.038017  -0.036401
    142       0.025019  -0.004521   0.015258  -0.006727  -0.012993   0.004728
    143      -0.037188  -0.045816  -0.045317   0.067593   0.031057  -0.011672
    144      -0.021274  -0.054191   0.046131  -0.067018   0.049830  -0.053492
    145       0.049467   0.008834   0.056784  -0.050830  -0.037328   0.008688
    146      -0.014137  -0.035954  -0.026949   0.036965   0.006417  -0.000727
    147      -0.024873  -0.055354   0.029925  -0.039780   0.025783  -0.046224
    148       0.031161   0.000193   0.037162  -0.012360  -0.037906   0.003945
    149       0.013980  -0.024409  -0.015339   0.007954  -0.029069   0.017546
    150      -0.022861  -0.059742   0.002460  -0.020579  -0.011370  -0.032495
    151       0.011407  -0.007264  -0.003198   0.019625  -0.016500   0.003838
    152       0.028739  -0.015360   0.040502  -0.033411  -0.017381   0.006046
    153      -0.018449  -0.043973   0.005082  -0.036304   0.014084  -0.028156
    154       0.005474  -0.001556   0.008878   0.034159  -0.033088  -0.002956
    155       0.001896  -0.013259  -0.077923   0.050859  -0.044226   0.036058
    156      -0.008818  -0.050030  -0.001066  -0.043019   0.015708  -0.023394
    157      -0.005147  -0.014192  -0.000652   0.061424  -0.019353  -0.007809
    158      -0.022051  -0.038791  -0.090925   0.103688  -0.018362   0.021592
    159      -0.006478  -0.055794  -0.001651  -0.056902   0.029708  -0.024137
    160       0.003904  -0.016365  -0.000162   0.039646  -0.011108  -0.003776
    161      -0.047959  -0.060588  -0.093986   0.122878   0.019456   0.001216
    162      -0.014737  -0.068477  -0.024860   0.011475  -0.041890  -0.012681
    163      -0.021871  -0.028361  -0.063739   0.077123   0.036994  -0.001840
    164       0.023760  -0.007047   0.071941  -0.071544   0.005571  -0.013894
    165      -0.009744  -0.050680   0.024038  -0.088802   0.057612  -0.040205
    166       0.044826   0.006960   0.033030  -0.051698  -0.017253   0.012031
    167      -0.068436  -0.057508  -0.062403   0.102324   0.071029  -0.031403
    168      -0.034341  -0.066042   0.071420  -0.043689   0.045418  -0.073830
    169       0.055308   0.006550   0.083386  -0.052707  -0.059426   0.004513
    170       0.037759  -0.014443   0.003177  -0.022930  -0.055249   0.030421
    171      -0.023984  -0.030413  -0.006843  -0.027600   0.007852  -0.024510
    172      -0.007286   0.020591  -0.012065   0.052834  -0.038922   0.002815
    173       0.013336   0.025094  -0.110237   0.035615  -0.075286   0.060468
    174      -0.015012  -0.061911   0.009022  -0.040926   0.012384  -0.032612
    175       0.014877  -0.009938  -0.012851   0.014963   0.023974   0.002746
    176      -0.003960  -0.013951   0.048713  -0.053305   0.022659  -0.019790
    177      -0.019594  -0.075205  -0.040312   0.018670   0.024820  -0.022919
    178      -0.016057  -0.026260  -0.056478   0.070074   0.034446  -0.002255
    179      -0.028839  -0.031264  -0.001737   0.009480   0.034758  -0.020054
    180      -0.024854  -0.053508   0.062173  -0.070955   0.054531  -0.061653
    181       0.065958   0.015901   0.074879  -0.087475  -0.035786   0.011841
    182      -0.004959  -0.028302   0.015278  -0.002690   0.015445  -0.010927
    183      -0.019966  -0.052308   0.068240  -0.093252   0.070803  -0.063574
    184       0.064294   0.017663   0.084317  -0.075470  -0.054658   0.010860
    185      -0.026767  -0.044234  -0.064654   0.075280   0.004924   0.004873
    186      -0.026094  -0.055743   0.014365  -0.030651  -0.012028  -0.038744
    187       0.024141  -0.003317   0.021441   0.002818  -0.001374   0.001978
    188       0.035817  -0.006276   0.078841  -0.062226  -0.004593  -0.004032
    189      -0.022124  -0.061755  -0.009189  -0.014809  -0.037215  -0.025894
    190       0.002253  -0.010633  -0.020328   0.031630  -0.029007   0.004997
    191       0.047054  -0.012071   0.055018  -0.046548  -0.033209   0.013823
    192      -0.034880  -0.070273   0.091804  -0.066737   0.071844  -0.086316
    193       0.069883   0.009539   0.115603  -0.074450  -0.077267   0.003529
    194       0.026936  -0.013322  -0.038569   0.012972  -0.063316   0.041525
    195      -0.036684  -0.064476   0.063452  -0.022161   0.025261  -0.069334
    196       0.043248   0.003249   0.072035  -0.024144  -0.061630   0.000837
    197       0.059844  -0.005170   0.014951  -0.049555  -0.082781   0.045204
    198      -0.038799  -0.070650   0.091394  -0.045312   0.054451  -0.086840
    199       0.072272   0.010960   0.099980  -0.092364  -0.056689   0.009395
    200       0.044438  -0.018142   0.048216  -0.057752  -0.038593   0.013808
    201      -0.010069  -0.046449   0.040044  -0.114301   0.078568  -0.049367
    202       0.061179   0.015863   0.061910  -0.078853  -0.037412   0.015337
    203      -0.080836  -0.067160  -0.095199   0.140003   0.072830  -0.027936
    204      -0.014912  -0.051335   0.035339  -0.087366   0.063395  -0.048623
    205       0.061850   0.016799   0.047334  -0.092101  -0.019389   0.018430
    206      -0.061624  -0.048932  -0.026017   0.064872   0.080207  -0.041494
    207      -0.001407  -0.050180   0.004745  -0.089235   0.046999  -0.026186
    208       0.027023  -0.002745   0.003933  -0.020337   0.001924   0.008038
    209      -0.087516  -0.066209  -0.079449   0.129823   0.092280  -0.040918
    210      -0.005956  -0.032374  -0.013431  -0.044478   0.012547  -0.012296
    211      -0.020848  -0.007946  -0.011880   0.094202  -0.017654  -0.010836
    212      -0.029462  -0.008569  -0.119567   0.128582  -0.022806   0.037370
    213      -0.013017  -0.067158  -0.027465   0.018763  -0.066697  -0.006633
    214      -0.031061  -0.030858  -0.075607   0.093693   0.033604  -0.002721
    215       0.043760  -0.000746   0.092713  -0.096588  -0.014379  -0.005639
    216      -0.010314  -0.071658  -0.037229   0.023111  -0.043688  -0.003586
    217      -0.037084  -0.036552  -0.089988   0.105516   0.059307  -0.004389
    218       0.010477  -0.010175   0.063394  -0.060999   0.021764  -0.022214
    219      -0.018993  -0.065740  -0.013617   0.000575  -0.036484  -0.021884
    220      -0.006126  -0.023534  -0.042722   0.048615   0.040773  -0.000266
    221       0.026994  -0.002284   0.091975  -0.094667   0.012307  -0.021707
    222      -0.000716  -0.034170   0.023490  -0.005976  -0.008577   0.019830
    223      -0.011174  -0.028298   0.039569  -0.110563  -0.088300   0.038671
    224       0.024735  -0.017896   0.096648  -0.141858  -0.064381   0.037913
    225       0.029786   0.034850   0.082214  -0.038248   0.026614   0.009547
    226       0.025397   0.027612   0.120665  -0.208987  -0.082604   0.026842
    227       0.050310   0.058793   0.144174  -0.141106  -0.013984   0.026909
    228       0.037815   0.056957   0.075353  -0.019192   0.056176  -0.015721
    229       0.037832   0.067551   0.110553  -0.159107  -0.029093  -0.001852
    230       0.058566   0.110093   0.120003  -0.041543   0.061456   0.003077
    231       0.065319   0.067169   0.063099   0.003393   0.078568  -0.041521
    232      -0.001874   0.019079   0.013430  -0.028088  -0.001814  -0.002336
    233       0.071704   0.074409   0.038008  -0.017892   0.021378  -0.002704
    234       0.046233   0.056494   0.063134  -0.001227   0.066173  -0.035929
    235      -0.036964  -0.052349  -0.021349  -0.033028  -0.043940   0.025893
    236      -0.070260  -0.010065   0.056915  -0.056987  -0.061041   0.052613
    237      -0.022324  -0.011673   0.040145  -0.004487   0.023115  -0.004559
    238      -0.065756  -0.087887  -0.037636  -0.037258  -0.069029   0.039378
    239      -0.341522  -0.065479   0.104749  -0.050300  -0.116142   0.111219
    240      -0.064506  -0.067077   0.010100   0.000513  -0.005502   0.016051
    241      -0.050065  -0.053265  -0.019673  -0.032453  -0.045839   0.027000
    242      -0.427188  -0.034374   0.118921   0.010938  -0.059518   0.106025
    243      -0.037800  -0.054875   0.006952   0.007034   0.010175   0.007137
    244      -0.010090   0.018313   0.014920  -0.025732  -0.000755  -0.000544
    245      -0.232705   0.049124   0.087280   0.065422   0.050369   0.042571
    246       0.001134  -0.056331  -0.022659  -0.045915   0.012166  -0.008964
    247      -0.016441  -0.035785  -0.030643   0.076975   0.006961  -0.006922
    248      -0.058780  -0.069003  -0.101277   0.135574   0.031646  -0.004159
    249      -0.006026  -0.060425   0.008852  -0.079043   0.050419  -0.031303
    250       0.016807  -0.002010   0.019883   0.016461  -0.023531  -0.001846
    251      -0.064902  -0.076871  -0.124997   0.162894   0.026109   0.002186
                 18         19         20         21         22         23    
      0      -0.008585  -0.051875  -0.007985  -0.003542   0.056391   0.047920
      1       0.048794   0.051378  -0.010385   0.011425   0.068103   0.028166
      2      -0.012936  -0.016069  -0.010336   0.033569   0.070925  -0.032148
      3       0.004431  -0.037371  -0.010674  -0.005355   0.048111   0.058825
      4       0.026049   0.045651  -0.000452  -0.001909   0.025739   0.003546
      5      -0.005689  -0.039264  -0.021152   0.060162   0.156448  -0.022805
      6       0.016053   0.005712  -0.008040  -0.018520  -0.012505   0.053754
      7      -0.005303   0.031721   0.015424  -0.039711  -0.059327   0.002674
      8      -0.010085  -0.049609  -0.020761   0.061449   0.166647  -0.022508
      9       0.014466   0.034101  -0.004320  -0.021160  -0.049146   0.014706
     10      -0.015874   0.021835   0.024215  -0.072002  -0.121702   0.039566
     11      -0.021752  -0.035687  -0.009677   0.030554   0.079957  -0.022302
     12       0.000568   0.019193  -0.001926  -0.014165  -0.028096  -0.012895
     13       0.007579   0.026230   0.013744  -0.061633  -0.088525   0.078780
     14      -0.029002  -0.012156   0.000952   0.001025  -0.012908  -0.026262
     15      -0.011486  -0.024048  -0.002507  -0.008859   0.018413   0.009656
     16       0.040164   0.041186  -0.004763  -0.015324   0.014261   0.064907
     17      -0.024758  -0.001774   0.000482   0.001740  -0.018668  -0.031548
     18       0.008586  -0.054822  -0.018619   0.016596   0.103867   0.037546
     19       0.029821   0.050553   0.004022  -0.010106   0.013216   0.027312
     20       0.003766  -0.046926  -0.024009   0.065250   0.185018  -0.004727
     21       0.000606  -0.027289   0.015932  -0.023711  -0.022240  -0.041335
     22       0.030532   0.051355   0.001648  -0.001827   0.019266   0.006431
     23      -0.008720  -0.017989   0.031715  -0.035967  -0.043880   0.005734
     24       0.016321   0.009869   0.008843  -0.015676  -0.007718  -0.027510
     25       0.011644   0.034035   0.007138  -0.012059  -0.008597   0.011508
     26      -0.014551   0.000773   0.033050  -0.044750  -0.068971   0.035899
     27       0.031696   0.045127   0.003297  -0.010983   0.005846  -0.006714
     28       0.005358   0.036608   0.000688   0.010928   0.064566   0.018057
     29      -0.039883  -0.037648   0.033269  -0.026233  -0.001671   0.021278
     30       0.022846   0.025901   0.006430  -0.012081  -0.000413  -0.017470
     31       0.020965   0.074477   0.007002  -0.000854   0.046120   0.029570
     32      -0.051466  -0.057942   0.051337  -0.048369  -0.045798   0.004760
     33       0.005515  -0.014086   0.013582  -0.019314  -0.018100  -0.037623
     34       0.034438   0.085713   0.025212  -0.036010  -0.066427  -0.014365
     35      -0.030013  -0.035141   0.071006  -0.090578  -0.170668  -0.039937
     36       0.018108   0.015420   0.008653  -0.016313  -0.009999  -0.025644
     37      -0.013562   0.006163   0.017534  -0.021591  -0.074677  -0.036490
     38      -0.011606   0.041548   0.036746  -0.054272  -0.130990   0.035589
     39       0.037090   0.060698   0.002641  -0.012397   0.003179   0.002859
     40      -0.045150  -0.019136   0.020778   0.000729  -0.040604  -0.082197
     41      -0.036308   0.037655   0.037764  -0.028898  -0.087991   0.001942
     42       0.052976   0.097204  -0.003098  -0.007026   0.019291   0.026071
     43      -0.049865  -0.020559   0.010325   0.039729   0.082225  -0.078803
     44      -0.062051  -0.010018   0.032897   0.011096   0.038014  -0.023729
     45       0.050922   0.091562  -0.002216  -0.007538   0.020056   0.023352
     46      -0.024530   0.008752   0.001465   0.041774   0.129475  -0.022873
     47      -0.064226  -0.047758   0.031637   0.009504   0.075707  -0.010141
     48       0.031615   0.043664   0.002410  -0.009502   0.010473  -0.007318
     49       0.013159   0.089002   0.004501   0.015197   0.110087   0.062811
     50      -0.080606  -0.080745   0.058048  -0.038570   0.011324   0.023276
     51       0.002602  -0.009574   0.014482  -0.020993  -0.019046  -0.042131
     52       0.025109   0.093374   0.003973   0.012654  -0.038048  -0.056460
     53      -0.052110  -0.019499   0.049433  -0.033652  -0.145571  -0.095604
     54       0.039132   0.067068   0.002285  -0.012418   0.001711   0.005301
     55      -0.068679  -0.040107   0.032403  -0.009820  -0.105681  -0.126010
     56      -0.037232   0.071536   0.043024  -0.036406  -0.145631  -0.010235
     57       0.067462   0.132186  -0.007758  -0.003207   0.030282   0.048233
     58      -0.076844  -0.045063   0.012389   0.066849   0.135081  -0.123225
     59      -0.083131  -0.016675   0.032400   0.042895   0.101935  -0.059370
     60      -0.013463  -0.084942  -0.013910   0.006557   0.104108   0.061376
     61       0.069885   0.062498  -0.020388   0.038307   0.135654   0.031355
     62      -0.010401  -0.007669  -0.008847   0.032799   0.062097  -0.034836
     63      -0.021982  -0.036846  -0.001100  -0.003999   0.032966  -0.008600
     64       0.058548   0.045176  -0.012182  -0.004531   0.046282   0.090264
     65      -0.030709   0.017692   0.008462  -0.023770  -0.093972  -0.032252
     66      -0.000378   0.041197   0.000283  -0.012262  -0.047900  -0.050472
     67      -0.000370   0.017559   0.020780  -0.088288  -0.140743   0.115026
     68      -0.037644  -0.001402   0.009801  -0.023444  -0.081513  -0.023479
     69       0.024054   0.067799  -0.003788  -0.025725  -0.088701  -0.000315
     70      -0.042804   0.009630   0.039499  -0.106143  -0.198605   0.041164
     71      -0.025116  -0.043956  -0.009145   0.030180   0.085818  -0.018785
     72       0.027142   0.018934  -0.010379  -0.022052  -0.025005   0.068263
     73      -0.023675   0.027487   0.023607  -0.051650  -0.092341  -0.016930
     74      -0.005606  -0.069803  -0.027929   0.085854   0.239485  -0.022950
     75       0.007103  -0.052001  -0.015938   0.010536   0.089199   0.040923
     76       0.038241   0.033689  -0.025231   0.026652   0.119518   0.084824
     77       0.019274  -0.077922  -0.063794   0.132686   0.360862   0.018399
     78       0.025812  -0.085151  -0.059479   0.084432   0.283588   0.070935
     79       0.024088   0.070773   0.042749  -0.071421  -0.124547   0.024394
     80       0.001843  -0.045455  -0.025787   0.065977   0.179753  -0.010000
     81      -0.011256  -0.037862   0.044563  -0.061076  -0.111219  -0.086983
     82       0.038869   0.029954  -0.030258   0.056803   0.157488  -0.001160
     83      -0.008493  -0.011979   0.032665  -0.040272  -0.053878   0.015811
     84       0.082826  -0.009745   0.015172  -0.072709   0.016405  -0.051709
     85       0.017251   0.004880  -0.004311   0.005423  -0.003117   0.001882
     86      -0.043750   0.029402   0.186157   0.005984   0.027593  -0.096077
     87       0.008213   0.002365  -0.023973  -0.088318   0.016218  -0.031889
     88      -0.030935   0.014114  -0.019066  -0.011605   0.000304   0.009930
     89       0.042560  -0.009519   0.004794   0.088949  -0.028390  -0.057507
     90      -0.066667   0.017091  -0.060877  -0.127497   0.022385  -0.021028
     91       0.019190   0.002299  -0.018956   0.013903  -0.008805   0.010390
     92       0.092786  -0.041681  -0.203347   0.132839  -0.082077   0.020488
     93      -0.075545   0.018175  -0.073100  -0.137336   0.021034  -0.007263
     94       0.118615  -0.019806  -0.008041   0.059864  -0.021855   0.003045
     95       0.039079  -0.036765  -0.288345   0.085063  -0.095280   0.119592
     96      -0.002794   0.005380  -0.040708  -0.117665   0.018171  -0.017361
     97       0.166129  -0.029330   0.002794   0.076808  -0.026476  -0.002398
     98      -0.056794   0.004506  -0.133044  -0.020804  -0.043256   0.112070
     99       0.077175  -0.008753   0.006675  -0.082116   0.015773  -0.041646
    100       0.116723  -0.017288   0.005602   0.051805  -0.017411  -0.004031
    101      -0.093567   0.038989   0.128907  -0.061365   0.024906  -0.021200
    102       0.006573   0.002008  -0.022843  -0.074807   0.011534  -0.016410
    103      -0.117286   0.027352  -0.030365  -0.014764   0.001402   0.032870
    104       0.034427  -0.007471   0.009690   0.102629  -0.039722   0.000080
    105       0.036250  -0.001657  -0.011401  -0.066068   0.004477   0.021139
    106      -0.161012   0.028354  -0.003369   0.060541  -0.019272   0.103513
    107      -0.013278  -0.008077   0.064608   0.234127  -0.079790   0.147361
    108      -0.004013  -0.001948  -0.029334  -0.044467   0.004562  -0.028230
    109      -0.114667   0.027475  -0.050141  -0.049975   0.013349  -0.004956
    110       0.059449   0.003602  -0.030561  -0.029089  -0.005489  -0.053948
    111       0.001543  -0.012416  -0.000475  -0.022881   0.006182   0.022449
    112      -0.077907  -0.002029  -0.015510   0.009462   0.001318   0.028654
    113       0.052922   0.002314  -0.003007  -0.044975   0.008368   0.003319
    114       0.078863  -0.028997   0.052921   0.034766  -0.004880   0.037202
    115      -0.006969  -0.014930   0.046942   0.063690  -0.005224   0.055845
    116       0.073064   0.004398   0.053679  -0.011948   0.012231   0.055723
    117       0.146616  -0.037138   0.077734   0.099165  -0.027156  -0.015285
    118       0.027042   0.003248   0.080581   0.073599  -0.003326   0.026674
    119       0.112530   0.014821   0.082560   0.008432   0.008927   0.024462
    120       0.126099  -0.024115   0.024454   0.075029  -0.032298  -0.085899
    121      -0.023314   0.035660   0.021468   0.001921   0.008194  -0.034146
    122       0.107670   0.020226   0.029810  -0.001886  -0.002064  -0.056350
    123       0.046705  -0.008353  -0.032610   0.007733  -0.017922  -0.079781
    124      -0.094447   0.046128  -0.046798  -0.061589   0.017133  -0.042969
    125       0.081710   0.014226  -0.030262  -0.026094  -0.008045  -0.088767
    126       0.065725  -0.033284   0.066512   0.044499  -0.002048   0.083608
    127       0.032409  -0.037644   0.057945   0.083401  -0.012271   0.066404
    128       0.052809  -0.001105   0.066604   0.003158   0.013556   0.103675
    129      -0.018326  -0.019715   0.022752   0.014041   0.003819   0.084785
    130      -0.009718  -0.034644   0.003090   0.042295  -0.010663   0.026898
    131       0.026553  -0.001706   0.017145  -0.031054   0.012795   0.061535
    132      -0.060431  -0.008617  -0.016606  -0.026883   0.009758   0.057835
    133      -0.079855  -0.017885  -0.038692   0.006127  -0.004032   0.015038
    134       0.025213  -0.001272  -0.022931  -0.059551   0.010683   0.010439
    135      -0.065016  -0.025065   0.009700   0.045533  -0.008350   0.056316
    136       0.026356  -0.021157  -0.018218  -0.018018  -0.000647  -0.028221
    137       0.002553  -0.001357  -0.004829  -0.040194   0.009066   0.014623
    138      -0.032351   0.004493  -0.003708   0.006904  -0.000495   0.018131
    139       0.051575   0.003835  -0.025451  -0.063447   0.011278  -0.040995
    140      -0.004640  -0.018342  -0.012780  -0.016204  -0.001689  -0.019159
    141      -0.028342   0.039511  -0.002492   0.026103  -0.004824  -0.002519
    142       0.023707  -0.007553  -0.007573  -0.043489   0.008367  -0.005695
    143       0.016683  -0.039657  -0.028067  -0.050629   0.004641  -0.028224
    144      -0.039729  -0.037652   0.002813   0.037664  -0.017790  -0.029270
    145       0.002105  -0.007461   0.007627  -0.025772   0.006168   0.022243
    146       0.004990  -0.003794  -0.018348  -0.040305   0.008409   0.004252
    147      -0.063871  -0.065424   0.002573   0.061581  -0.024555  -0.029570
    148      -0.011126  -0.063630   0.001707  -0.013600  -0.003540  -0.002866
    149      -0.010290   0.051126  -0.008759  -0.026329   0.014432   0.046168
    150      -0.105024  -0.051587   0.002035   0.100180  -0.030141  -0.010408
    151       0.003955  -0.031718  -0.012032  -0.008576  -0.003865  -0.028841
    152       0.010031   0.008882   0.004458  -0.063956   0.019503   0.058268
    153      -0.060281   0.011963  -0.002799   0.079064  -0.020483  -0.034702
    154      -0.027299  -0.113486  -0.011005   0.022655  -0.022031  -0.083951
    155      -0.027563   0.124114  -0.028318   0.037931   0.001406  -0.031190
    156      -0.039924   0.050313   0.002403   0.041018  -0.004850   0.029315
    157      -0.003150  -0.158987  -0.007544  -0.029514  -0.010705  -0.029532
    158       0.008622   0.014298  -0.021790  -0.048260   0.016350   0.055239
    159      -0.018488   0.089375  -0.000850   0.017225   0.005114   0.032867
    160       0.018013  -0.097274  -0.009765  -0.050395   0.000974  -0.018787
    161       0.033271  -0.042104  -0.029969  -0.082247   0.017493   0.020873
    162      -0.093592  -0.046003   0.034855   0.101302  -0.017259   0.132564
    163       0.072538  -0.001029  -0.029551  -0.070313   0.012749  -0.052831
    164      -0.017192   0.002144  -0.027451  -0.054519   0.004064  -0.070930
    165      -0.017735   0.099679  -0.006961   0.035611  -0.003810  -0.025517
    166       0.025619   0.073192  -0.002368  -0.031634   0.015186   0.015995
    167       0.031346  -0.096253  -0.045989  -0.060684  -0.006183  -0.108738
    168      -0.061166  -0.195748   0.013154   0.030049  -0.032637  -0.030862
    169      -0.021157  -0.093502   0.021199  -0.033413   0.002068   0.059604
    170      -0.019839   0.086597   0.002032  -0.027882   0.022674   0.097701
    171      -0.075719   0.031812  -0.012489   0.128656  -0.034486  -0.112630
    172      -0.049402  -0.093445  -0.027246   0.098375  -0.044354  -0.212250
    173      -0.071676   0.268372  -0.049803   0.171132  -0.027997  -0.197787
    174      -0.054874  -0.003089   0.006185   0.041504  -0.009423   0.023704
    175       0.075412   0.038268  -0.031048  -0.095687   0.021251  -0.048202
    176      -0.024065  -0.006191  -0.000687   0.016600  -0.008948  -0.014854
    177       0.002429   0.018776  -0.018590  -0.045105   0.013212   0.010028
    178       0.068302   0.000427  -0.037783  -0.075330   0.011683  -0.065338
    179      -0.008509  -0.027373  -0.014910  -0.000654  -0.007745  -0.033298
    180      -0.045150  -0.078079   0.006244   0.041781  -0.023635  -0.037971
    181       0.011781   0.043085   0.012193  -0.035188   0.013703   0.040005
    182       0.005107  -0.023110  -0.008662  -0.042370   0.005858   0.006287
    183      -0.025854  -0.034397   0.005163   0.023783  -0.015984  -0.034037
    184      -0.013908  -0.019507   0.017905  -0.012020   0.002929   0.037324
    185       0.007577   0.003413  -0.028149  -0.041120   0.009652  -0.004287
    186      -0.126886  -0.070584  -0.001457   0.127718  -0.041656  -0.047230
    187       0.048458  -0.030859  -0.004198  -0.065488   0.011920  -0.000390
    188       0.020636  -0.016217   0.006923  -0.077953   0.018139   0.034311
    189      -0.142202  -0.050724   0.002086   0.136179  -0.037939  -0.006189
    190      -0.030697  -0.035562  -0.016727   0.034073  -0.015737  -0.046801
    191       0.018839   0.016351   0.013328  -0.088861   0.029648   0.097867
    192      -0.042041  -0.207265   0.016284   0.003241  -0.030016  -0.030052
    193      -0.032385  -0.132696   0.035540  -0.046691   0.004251   0.106080
    194      -0.026936   0.126077  -0.011555   0.004246   0.018889   0.061726
    195      -0.079303  -0.224285   0.013467   0.047157  -0.037935  -0.032053
    196      -0.029130  -0.134986   0.017282  -0.022369  -0.005657   0.035557
    197      -0.031822   0.128695   0.011058  -0.024597   0.030669   0.147869
    198      -0.059729  -0.259947   0.018589   0.014409  -0.036696  -0.030858
    199      -0.010174  -0.038137   0.027104  -0.049829   0.012859   0.095225
    200      -0.008597   0.029846   0.015444  -0.066167   0.025049   0.126712
    201      -0.011918   0.120417  -0.011864   0.043272  -0.007977  -0.065305
    202       0.008691   0.060561   0.011130  -0.019344   0.012885   0.042168
    203       0.040608  -0.100148  -0.053195  -0.075285  -0.001657  -0.102854
    204      -0.023058   0.053780  -0.007412   0.037374  -0.011871  -0.052572
    205       0.028686   0.151514   0.001936  -0.020651   0.022149   0.036616
    206       0.023885  -0.108354  -0.042559  -0.046209  -0.015102  -0.141372
    207      -0.009362   0.172117  -0.006094   0.031767   0.009532   0.020295
    208       0.041139   0.073257  -0.015543  -0.045030   0.016410  -0.011245
    209       0.041254  -0.127311  -0.057858  -0.070692  -0.010862  -0.152234
    210      -0.038834   0.086598   0.001140   0.049457  -0.004227   0.012413
    211      -0.010223  -0.181310  -0.013904  -0.003936  -0.018271  -0.075775
    212       0.007288   0.053192  -0.029775  -0.017542   0.012119  -0.004849
    213      -0.124937  -0.066156   0.054572   0.154205  -0.026950   0.196854
    214       0.054577  -0.019060  -0.024804  -0.038341   0.004589  -0.036041
    215      -0.014922   0.016080  -0.015517  -0.060941   0.009786  -0.035528
    216      -0.060313  -0.025990   0.046136   0.074609  -0.003958   0.177971
    217       0.100973   0.004967  -0.036948  -0.095359   0.019030  -0.068928
    218      -0.022596  -0.008236  -0.040703  -0.052053  -0.001329  -0.114259
    219      -0.119607  -0.061240   0.021448   0.117616  -0.027848   0.083064
    220       0.098949   0.027319  -0.036777  -0.119160   0.025178  -0.079649
    221      -0.029276   0.000893  -0.043105  -0.061591  -0.000091  -0.128882
    222       0.208400  -0.052449   0.128732   0.167892  -0.041974  -0.008362
    223       0.087856  -0.006878   0.140306   0.133557  -0.012709   0.042483
    224       0.144736   0.020478   0.135208   0.022780   0.015587   0.052554
    225       0.175434  -0.027220   0.030411   0.111725  -0.047768  -0.140615
    226      -0.005777   0.050751   0.032339   0.007269   0.007322  -0.063940
    227       0.130721   0.028518   0.037832   0.010493  -0.006484  -0.088066
    228       0.038670  -0.002496  -0.072477   0.000521  -0.025043  -0.113690
    229      -0.127146   0.066892  -0.084787  -0.100021   0.022994  -0.071292
    230       0.083940   0.014525  -0.069369  -0.021321  -0.019974  -0.125852
    231      -0.123171   0.030308  -0.070545  -0.156968   0.029883  -0.023566
    232      -0.017458   0.011194  -0.019062  -0.007070  -0.002212   0.009704
    233       0.157249  -0.065893  -0.287558   0.189769  -0.117449   0.022390
    234      -0.139663   0.029270  -0.110030  -0.161068   0.020897   0.013837
    235       0.156557  -0.028512  -0.004479   0.076096  -0.026020  -0.000696
    236       0.059915  -0.059402  -0.450546   0.113082  -0.138944   0.197135
    237      -0.009457   0.006360  -0.049885  -0.125178   0.016949  -0.005237
    238       0.241087  -0.045878   0.009161   0.108543  -0.036895  -0.005600
    239      -0.104249   0.011522  -0.198715  -0.073897  -0.052398   0.198581
    240       0.134708  -0.019210   0.035735  -0.059753   0.012607  -0.049923
    241       0.153234  -0.024942   0.015015   0.068802  -0.021578  -0.007361
    242      -0.166400   0.073272   0.276605  -0.145859   0.071959  -0.049834
    243       0.145833  -0.020320   0.050456  -0.051588   0.015659  -0.071672
    244      -0.023018   0.014094  -0.002817  -0.010568   0.002924   0.004343
    245      -0.082038   0.055793   0.367983  -0.024146   0.073875  -0.169390
    246      -0.011968   0.130815   0.002720   0.009217   0.015257   0.080800
    247       0.045553  -0.115390  -0.014851  -0.087641   0.010680  -0.007618
    248       0.043559  -0.060807  -0.032571  -0.095209   0.018832   0.013075
    249      -0.000246   0.119239  -0.005269   0.003507   0.009663   0.012585
    250      -0.003898  -0.090121  -0.006979  -0.023537  -0.006707  -0.027955
    251       0.053341  -0.064539  -0.031614  -0.110791   0.025426   0.041677
                 24         25         26         27         28         29    
      0      -0.138267   0.025044  -0.004532   0.072834  -0.005456  -0.007393
      1       0.011860   0.000385  -0.014742   0.037886  -0.005678  -0.004762
      2       0.055668  -0.003433   0.014224  -0.057372   0.002511  -0.003485
      3      -0.145826   0.023675  -0.004672   0.064061  -0.005026  -0.005905
      4       0.040006  -0.005530  -0.013171   0.032078  -0.003397  -0.002251
      5       0.035917   0.007002   0.014799  -0.041748  -0.000296  -0.009310
      6      -0.112023   0.015184  -0.008777   0.064458  -0.006241  -0.003165
      7       0.014593  -0.008266  -0.015907   0.044192  -0.000794   0.003094
      8       0.028481   0.008635   0.016135  -0.043754   0.000332  -0.009978
      9      -0.021501  -0.000660  -0.008999   0.040001  -0.002833   0.002068
     10      -0.076890  -0.000526  -0.019378   0.072285  -0.002489   0.005059
     11       0.021008   0.002758   0.014095  -0.042994   0.001855  -0.004286
     12       0.022108  -0.006197  -0.007707   0.028026   0.000258   0.003663
     13      -0.140667   0.012180  -0.019908   0.091943  -0.007778  -0.000606
     14       0.028870  -0.005371   0.012693  -0.049382   0.003634   0.001438
     15      -0.049639   0.008079  -0.006303   0.050333  -0.002075  -0.001396
     16      -0.078314   0.010668  -0.015988   0.064077  -0.007742  -0.004916
     17       0.047502  -0.008713   0.012342  -0.055405   0.004155   0.002325
     18      -0.101594   0.014679   0.003981   0.004808   0.002992   0.000554
     19      -0.018309   0.002559  -0.022188   0.087726  -0.009273  -0.002776
     20      -0.007766   0.010604   0.006889  -0.004497  -0.002699  -0.004617
     21       0.126403  -0.017105   0.008454  -0.064851   0.011012  -0.002378
     22       0.030273  -0.003434  -0.014882   0.047975  -0.005600  -0.002708
     23       0.007541   0.001460  -0.018814   0.095149  -0.008745  -0.003557
     24       0.098286  -0.014200   0.007302  -0.063053   0.010511  -0.001107
     25      -0.000798  -0.002741  -0.006069   0.011256   0.000902   0.002797
     26      -0.079886   0.008769  -0.016699   0.092520  -0.006443   0.003088
     27       0.057408  -0.009199   0.001267  -0.036640   0.007901  -0.000986
     28       0.019042  -0.001456  -0.026227   0.087953  -0.001481   0.004946
     29      -0.011681   0.004315  -0.034907   0.156539  -0.006523   0.005310
     30       0.073477  -0.010944   0.005492  -0.051821   0.007761  -0.001069
     31      -0.035194   0.008248   0.001825  -0.015631   0.005401  -0.001141
     32      -0.017260   0.008543   0.002859   0.014653   0.002439  -0.002270
     33       0.113931  -0.015218   0.008565  -0.060857   0.009621  -0.001806
     34       0.114443  -0.015681  -0.020702   0.049763  -0.003543  -0.005082
     35       0.149800  -0.018388  -0.025102   0.093929  -0.006958  -0.007836
     36       0.092491  -0.013809   0.008696  -0.069607   0.011103  -0.001351
     37       0.031249  -0.011193   0.047835  -0.218780   0.017924   0.001503
     38      -0.154466   0.013500   0.026279  -0.078849   0.003275   0.000154
     39       0.035499  -0.006461   0.000209  -0.029970   0.007285  -0.002356
     40       0.112418  -0.018229   0.055862  -0.255775   0.019003  -0.001608
     41      -0.098593   0.009867   0.029673  -0.094477   0.002144  -0.003860
     42      -0.008817  -0.000466  -0.008746   0.011119   0.003157  -0.002704
     43       0.175482  -0.017867   0.001622  -0.033441   0.000773  -0.003418
     44       0.031295   0.003013  -0.022892   0.116541  -0.014355  -0.005553
     45      -0.001000  -0.001531  -0.008908   0.010141   0.003722  -0.002359
     46       0.109673  -0.007612  -0.034125   0.117209  -0.007136   0.000305
     47       0.059839   0.001418  -0.047977   0.211207  -0.015004  -0.000254
     48       0.051264  -0.008133   0.007100  -0.058180   0.009040  -0.001273
     49      -0.198615   0.038077   0.057164  -0.200114   0.016240  -0.007971
     50      -0.167484   0.039850   0.069801  -0.208701   0.015641  -0.011557
     51       0.131115  -0.017390   0.009539  -0.071541   0.014056  -0.002840
     52       0.028473   0.015175   0.022863   0.011460  -0.012994   0.001080
     53       0.080978   0.011287   0.022383   0.037880  -0.017537  -0.001244
     54       0.027242  -0.005614   0.001477  -0.034647   0.007449  -0.002604
     55       0.136190  -0.024634   0.104938  -0.459818   0.033122  -0.004121
     56      -0.145795   0.011881   0.074289  -0.275016   0.013358  -0.007502
     57      -0.054755   0.005618  -0.016208   0.047329  -0.001076  -0.003436
     58       0.271552  -0.025218  -0.005163  -0.008223  -0.005090  -0.008927
     59       0.109535  -0.001496  -0.034608   0.165043  -0.023201  -0.011978
     60      -0.182905   0.036936  -0.000781   0.089676  -0.008270  -0.013886
     61       0.032823   0.002946  -0.016988   0.037281  -0.007675  -0.008451
     62       0.066881  -0.006102   0.012937  -0.060973   0.003043  -0.001973
     63      -0.026273   0.005637  -0.004551   0.044927  -0.000486  -0.000942
     64      -0.111999   0.018074  -0.016490   0.069786  -0.010402  -0.008921
     65       0.050115  -0.014786   0.009512  -0.052813   0.004913   0.007228
     66       0.109076  -0.020962  -0.007141  -0.000265   0.004327   0.008313
     67      -0.228307   0.021726  -0.022516   0.121447  -0.010755  -0.001024
     68       0.018883  -0.008863   0.010646  -0.045256   0.004265   0.005080
     69       0.027829  -0.010811  -0.008932   0.020735  -0.001440   0.005652
     70      -0.107482  -0.002429  -0.021178   0.081817  -0.000338   0.010087
     71       0.008387   0.005031   0.014021  -0.038228   0.001622  -0.004911
     72      -0.129501   0.016043  -0.009792   0.066040  -0.007426  -0.002833
     73       0.039027  -0.013705  -0.016924   0.045020   0.001217   0.006178
     74       0.027814   0.014854   0.019639  -0.048241  -0.000217  -0.015091
     75      -0.106644   0.016342   0.002511   0.015556   0.001428  -0.001324
     76      -0.180374   0.026789  -0.025617   0.139981  -0.015630  -0.002465
     77      -0.102432   0.019496   0.014252  -0.033461   0.002135   0.007156
     78      -0.221814   0.026546   0.007643  -0.003903   0.005840   0.012487
     79       0.013768  -0.005255  -0.037445   0.144423  -0.013336  -0.003491
     80       0.007321   0.009543   0.009266  -0.015644  -0.002016  -0.005672
     81       0.268148  -0.035203   0.001749  -0.060963   0.011041  -0.007817
     82       0.027961   0.002821  -0.003546   0.010310  -0.005080  -0.006185
     83      -0.018828   0.003698  -0.019694   0.101482  -0.008847  -0.001801
     84      -0.011203   0.013010   0.023355   0.008431  -0.000744  -0.006777
     85      -0.001177  -0.001918  -0.010353  -0.006709   0.016056   0.091888
     86      -0.063945  -0.135759  -0.102500  -0.012308   0.053003   0.136516
     87      -0.001816   0.011928   0.016584   0.007836   0.013190   0.075038
     88       0.004027   0.001723  -0.011410  -0.005891   0.023154   0.138682
     89      -0.057520  -0.191707  -0.116994  -0.023057   0.065246   0.188469
     90       0.008917   0.034564   0.024051   0.011884   0.025140   0.163973
     91       0.001295  -0.005559  -0.012090  -0.007867   0.016054   0.089541
     92      -0.024550  -0.149048  -0.090277  -0.028629   0.062214   0.179116
     93       0.019662   0.062105   0.041725   0.014683   0.017868   0.155876
     94      -0.006162  -0.018580  -0.010422  -0.011395  -0.001852  -0.034704
     95       0.046722   0.029129   0.022822  -0.012009   0.004999   0.050411
     96       0.014773   0.070115   0.054541   0.015702  -0.003146   0.045380
     97      -0.009803  -0.019540  -0.006353  -0.012281  -0.011790  -0.094149
     98       0.065219   0.152058   0.097911   0.009178  -0.052633  -0.126681
     99      -0.003231   0.038335   0.039801   0.011402  -0.010417  -0.037390
    100      -0.008047  -0.014313  -0.008489  -0.010195  -0.002503  -0.035347
    101      -0.007275   0.037498   0.008641   0.006066  -0.012635  -0.052614
    102       0.005656   0.021178   0.023706   0.007404   0.001006   0.031638
    103       0.013449  -0.005313  -0.011198  -0.005597   0.015857   0.058532
    104      -0.011331  -0.078128  -0.033300  -0.008422  -0.000444   0.018407
    105       0.041406   0.153860   0.076721   0.016347  -0.020565   0.044125
    106       0.047631   0.081356  -0.016609  -0.011487   0.015973  -0.024995
    107       0.075276   0.176751   0.001132  -0.010626  -0.018163  -0.109735
    108      -0.017419  -0.081520  -0.011594   0.000930   0.003490  -0.062047
    109      -0.013452  -0.109871  -0.003514  -0.001350  -0.007444  -0.036449
    110      -0.025582  -0.135833   0.045239   0.011457  -0.061234  -0.052339
    111      -0.000549  -0.103206   0.040861   0.009516  -0.023677  -0.085261
    112      -0.006518  -0.145424   0.056013   0.014927  -0.028699  -0.077858
    113       0.000382  -0.131818   0.113456   0.021634  -0.092820  -0.058188
    114       0.012192  -0.017115   0.050833   0.012344  -0.003524   0.015521
    115       0.012591  -0.040293   0.068531   0.016093  -0.007633   0.045448
    116       0.027106  -0.034774   0.113868   0.014880  -0.075531   0.063687
    117      -0.004255   0.059734  -0.011856   0.007102   0.034195  -0.029267
    118       0.013166   0.080817   0.007864   0.002072   0.004149   0.025878
    119       0.024096   0.062605   0.062718   0.004616  -0.064549   0.041720
    120      -0.034814   0.034463  -0.092732  -0.005344   0.056327  -0.137317
    121      -0.008163   0.078566  -0.076664  -0.016366   0.017071  -0.078809
    122      -0.011859   0.026865  -0.015484  -0.004853  -0.043556  -0.070511
    123      -0.037858  -0.040230  -0.091908  -0.009504   0.050490  -0.105622
    124      -0.018830  -0.017329  -0.075569  -0.017709   0.014510  -0.059971
    125      -0.033115  -0.069320  -0.017922  -0.001025  -0.038307  -0.073740
    126       0.030798   0.021082   0.041161   0.005148   0.027001   0.104207
    127       0.021492   0.004854   0.079278   0.021369   0.028237   0.135700
    128       0.044895   0.002871   0.098592   0.007768  -0.034946   0.150924
    129       0.021823  -0.048139   0.010386  -0.001722   0.033932  -0.004039
    130       0.001448  -0.063226   0.063585   0.024607   0.035041   0.004487
    131       0.024886  -0.056310   0.084797   0.012453  -0.022631   0.031146
    132       0.005570  -0.136655   0.020427   0.001654  -0.014667  -0.129233
    133      -0.013575  -0.172015   0.060370   0.022034  -0.019297  -0.137874
    134       0.000657  -0.154000   0.108407   0.022250  -0.081778  -0.103730
    135       0.005428  -0.018555  -0.052393  -0.010110   0.055123  -0.022269
    136      -0.006262   0.009866   0.013384   0.013465   0.043451  -0.008964
    137       0.008829   0.004578   0.010979   0.003496   0.023216   0.004678
    138      -0.000479   0.022273  -0.083760  -0.024422   0.006786  -0.020155
    139      -0.003254   0.046409  -0.032469  -0.007333   0.015065  -0.018778
    140      -0.006547  -0.002534   0.059775   0.030010   0.045624   0.015042
    141      -0.009275   0.000417  -0.021475  -0.004466  -0.023696  -0.000939
    142       0.003393   0.019396  -0.014209  -0.004400   0.004343  -0.002037
    143      -0.004071   0.037385  -0.011149   0.008861   0.078429  -0.014370
    144      -0.021863  -0.011977   0.049096   0.025449  -0.015406   0.016250
    145       0.008913  -0.006019   0.013283   0.004186   0.015256   0.009092
    146       0.005504   0.021634  -0.016459   0.003930   0.077585  -0.010103
    147      -0.024051   0.003250  -0.004086   0.010562  -0.014175   0.000765
    148      -0.002514   0.016758  -0.019049  -0.000446   0.014797  -0.002139
    149       0.019643   0.008624  -0.043074  -0.007769   0.096790  -0.020936
    150      -0.024402   0.012526  -0.073960  -0.004510   0.011694  -0.018794
    151      -0.008510   0.019896  -0.007186   0.007737   0.027023  -0.006600
    152       0.026256  -0.003542  -0.001097  -0.005426   0.060979  -0.002159
    153      -0.020190   0.001365  -0.016927  -0.001079  -0.062453   0.011325
    154      -0.032252   0.046541   0.001230   0.013839  -0.045934   0.015262
    155      -0.005161   0.032561  -0.050392  -0.008102  -0.014783   0.004876
    156      -0.003211  -0.015570  -0.090988  -0.048914  -0.186664   0.035247
    157      -0.014339   0.034511  -0.081412  -0.039936  -0.193917   0.044736
    158       0.020303   0.016144  -0.192083  -0.097861  -0.270087   0.057542
    159       0.005388  -0.003256  -0.067569  -0.028825  -0.029737  -0.009397
    160      -0.003162   0.040624  -0.057023  -0.020709  -0.043333   0.003326
    161       0.016961   0.061537  -0.146791  -0.052590   0.038132  -0.031748
    162       0.020120  -0.097402  -0.012940  -0.001576   0.088550  -0.018320
    163      -0.003965   0.024693   0.048290   0.018636   0.017696   0.004616
    164      -0.017910   0.106915  -0.099361  -0.016618   0.007803  -0.022854
    165      -0.016523  -0.013999   0.046260   0.024090   0.003568  -0.001093
    166       0.011080  -0.008604   0.016343   0.001280  -0.005703   0.008389
    167      -0.030348   0.070007   0.038142   0.042989   0.139823  -0.033811
    168      -0.031776   0.006911   0.019812   0.021076  -0.011525   0.007240
    169       0.016169   0.002794  -0.043945  -0.014531   0.077798  -0.024648
    170       0.038169  -0.004116  -0.076674  -0.025169   0.143770  -0.041556
    171      -0.043422   0.020592   0.044775   0.030383  -0.054474   0.019058
    172      -0.066880   0.078035   0.105325   0.065808  -0.023356   0.024891
    173      -0.060769   0.068788   0.085689   0.067553   0.002063   0.019146
    174      -0.004759  -0.008436  -0.027646  -0.003365   0.004030   0.003738
    175       0.000272   0.071972  -0.079935  -0.030828  -0.027677  -0.029376
    176      -0.010791  -0.034456   0.117460   0.047570   0.011667   0.046111
    177       0.006095   0.066438  -0.165539  -0.055542   0.010163  -0.056611
    178      -0.008735   0.065090  -0.043596  -0.006944   0.032944  -0.029130
    179      -0.013637  -0.009168   0.089917   0.044844   0.057216   0.024950
    180      -0.026613  -0.017675   0.077928   0.037397  -0.008805   0.023650
    181       0.015920  -0.025023   0.046291   0.011699   0.015508   0.020311
    182       0.004313  -0.004603   0.059841   0.029918   0.089205   0.011650
    183      -0.023276  -0.028978   0.111146   0.045189  -0.015533   0.035240
    184       0.011478  -0.021051   0.032412   0.011510   0.029438   0.013856
    185       0.004501   0.045836  -0.076241  -0.016031   0.066872  -0.027614
    186      -0.040936   0.030708  -0.084863  -0.002034  -0.025082  -0.013195
    187       0.009378  -0.001815   0.043068   0.011199   0.033111   0.002178
    188       0.020147   0.001177   0.030067   0.001164   0.017230   0.013532
    189      -0.029416   0.023856  -0.122275  -0.012638   0.021690  -0.027304
    190      -0.021205   0.035271  -0.045649   0.004615   0.022543  -0.012652
    191       0.042147  -0.014875  -0.003245  -0.012087   0.083472  -0.003627
    192      -0.032370  -0.004297   0.066581   0.034802  -0.029601   0.030295
    193       0.029062  -0.003068  -0.075214  -0.027844   0.137043  -0.049455
    194       0.028898   0.009592  -0.091832  -0.026511   0.113414  -0.041733
    195      -0.033343   0.018895  -0.018655   0.010771   0.007301  -0.013279
    196       0.006516   0.016417  -0.053887  -0.013697   0.063116  -0.026989
    197       0.056321  -0.014146  -0.117719  -0.043642   0.205008  -0.069493
    198      -0.035014   0.008503   0.031166   0.025987  -0.009131   0.010185
    199       0.030064  -0.016363  -0.032370  -0.016591   0.099582  -0.022319
    200       0.044393  -0.017123  -0.049356  -0.019150   0.165463  -0.035113
    201      -0.030409  -0.019080   0.129328   0.064353   0.063257  -0.005877
    202       0.017471  -0.026756   0.032903   0.005786   0.008513   0.019081
    203      -0.026156   0.087430  -0.029108   0.013149   0.090177  -0.039078
    204      -0.027116  -0.005375   0.082991   0.047161   0.060112  -0.008623
    205       0.018405  -0.035960   0.043834   0.005008  -0.026762   0.020810
    206      -0.043861   0.059734   0.137876   0.092126   0.230592  -0.036317
    207       0.001308  -0.027046  -0.018197  -0.015350  -0.089634   0.010730
    208       0.004177   0.012380  -0.003550  -0.003862  -0.017288  -0.003021
    209      -0.044064   0.093958   0.048652   0.055602   0.170451  -0.048996
    210      -0.010123  -0.012455  -0.076023  -0.058766  -0.214246   0.042885
    211      -0.036284   0.047966  -0.059639  -0.041700  -0.232661   0.056852
    212      -0.003063   0.030871  -0.156379  -0.112788  -0.342443   0.078655
    213       0.030506  -0.168128   0.014276   0.005127   0.120439  -0.021448
    214      -0.005045  -0.021863   0.092372   0.034420   0.026452   0.005069
    215      -0.004666   0.123836  -0.157100  -0.040557   0.024189  -0.026313
    216       0.041415  -0.118213   0.009573  -0.007311   0.094537  -0.001934
    217      -0.003697   0.013586   0.107923   0.034113  -0.002037   0.020649
    218      -0.033123   0.114034  -0.076103  -0.002241  -0.009653  -0.024590
    219      -0.000584  -0.070700  -0.036757   0.002587   0.077579  -0.033781
    220      -0.002689   0.099609  -0.025638  -0.007428   0.002791   0.002834
    221      -0.036474   0.165470  -0.154723  -0.024549  -0.009291  -0.037893
    222       0.002884   0.142366  -0.021797   0.007627   0.059064   0.012916
    223       0.027023   0.186670   0.000952   0.000933   0.024696   0.083078
    224       0.046460   0.172543   0.065555   0.000304  -0.063133   0.106561
    225      -0.052843   0.089316  -0.156696  -0.012774   0.083236  -0.198467
    226      -0.011534   0.170708  -0.146678  -0.031210   0.042265  -0.121728
    227      -0.018413   0.096090  -0.073504  -0.015627  -0.021876  -0.111689
    228      -0.051182  -0.031756  -0.147794  -0.019647   0.081221  -0.095505
    229      -0.026569   0.011008  -0.138673  -0.033538   0.036502  -0.046921
    230      -0.048894  -0.068459  -0.071144  -0.008899  -0.004875  -0.068043
    231       0.011683   0.041943   0.020030   0.015817   0.035330   0.227335
    232       0.003419   0.002743  -0.011050  -0.005357   0.020960   0.127761
    233      -0.028420  -0.198519  -0.126215  -0.031837   0.076008   0.179879
    234       0.031895   0.080329   0.047674   0.015143   0.027051   0.231476
    235      -0.007941  -0.021690  -0.009132  -0.010927  -0.008716  -0.079734
    236       0.090446   0.093921   0.065706  -0.008696  -0.010700   0.024385
    237       0.023851   0.094834   0.071009   0.018433  -0.012965   0.019286
    238      -0.014454  -0.024190  -0.001854  -0.014571  -0.025741  -0.179760
    239       0.129853   0.327837   0.214792   0.028390  -0.122461  -0.312831
    240      -0.009059   0.034933   0.042897   0.010194  -0.026105  -0.137041
    241      -0.011440  -0.019893  -0.008533  -0.011618  -0.009958  -0.086863
    242      -0.006930   0.108965   0.043850   0.020314  -0.043305  -0.163904
    243      -0.022332  -0.000814   0.020023   0.007369  -0.009126  -0.071521
    244       0.001035   0.000383  -0.013160  -0.005998   0.022608   0.132932
    245      -0.098684  -0.182722  -0.142872  -0.011308   0.067954   0.164652
    246       0.022787  -0.009020  -0.144581  -0.070430  -0.102939  -0.001108
    247       0.009021   0.077513  -0.101474  -0.028275   0.129629  -0.064319
    248       0.017662   0.079254  -0.144002  -0.043947   0.134745  -0.062661
    249       0.004136   0.009636  -0.000048   0.014408   0.166350  -0.056053
    250      -0.012777   0.013482  -0.030208  -0.018405  -0.178389   0.051587
    251       0.030106   0.091304  -0.212367  -0.075258   0.125616  -0.073675
                 30         31         32         33         34         35    
      0      -0.004047   0.141357  -0.014990   0.000591  -0.002000   0.004970
      1       0.006249  -0.229947   0.021804   0.001796   0.001826   0.001663
      2       0.001039   0.010153  -0.000119  -0.000412   0.000465  -0.000716
      3      -0.003084   0.110856  -0.011506   0.000428  -0.001374   0.003784
      4       0.004419  -0.174013   0.016295   0.001289   0.001216   0.000897
      5       0.001205   0.010961  -0.000950   0.000396  -0.000046   0.002057
      6      -0.002688   0.119858  -0.011786  -0.000311  -0.000695   0.003090
      7       0.003553  -0.241346   0.022034   0.002116   0.000936  -0.000186
      8       0.001098   0.011847  -0.001127   0.000512  -0.000219   0.002106
      9       0.000247  -0.048390   0.004517   0.000395   0.000511   0.000071
     10      -0.000503  -0.071025   0.005849   0.000665  -0.000053   0.000323
     11      -0.000373   0.044403  -0.003901  -0.000334  -0.000196   0.000042
     12       0.001910  -0.193392   0.017464   0.001908   0.000606  -0.000393
     13      -0.002140   0.099915  -0.009722  -0.000669  -0.000444   0.002410
     14      -0.001466   0.083023  -0.006893  -0.001385   0.000082  -0.002426
     15      -0.001494  -0.020192   0.000370   0.001264  -0.000873   0.002636
     16       0.002688  -0.064269   0.006261   0.000572   0.000782   0.002038
     17      -0.000405   0.037682  -0.002414  -0.001213   0.000422  -0.003126
     18      -0.000117  -0.042867   0.004112   0.000474  -0.000134  -0.001419
     19       0.000625  -0.006893   0.000028  -0.000148   0.000096   0.001863
     20      -0.000051   0.004036  -0.000544  -0.000054  -0.000216   0.000643
     21       0.002384  -0.027496   0.003905   0.000163   0.000257  -0.001516
     22       0.000500   0.036922  -0.003794  -0.000750  -0.000047   0.001543
     23      -0.001470   0.033969  -0.002745  -0.000102  -0.000092  -0.000840
     24       0.002506  -0.001826   0.001880  -0.000824   0.000379  -0.003721
     25       0.000645   0.042130  -0.001778  -0.002783   0.001125  -0.007953
     26      -0.001527   0.008038   0.001678  -0.002044   0.001322  -0.010158
     27       0.002294   0.009042   0.000219  -0.000914   0.000168  -0.002549
     28       0.000808   0.053686  -0.002595  -0.003290   0.001355  -0.009107
     29      -0.000795   0.003642   0.003099  -0.002378   0.001695  -0.012480
     30       0.001701   0.012791   0.000002  -0.000782   0.000087  -0.002698
     31       0.000889   0.087558  -0.007315  -0.001669  -0.000123  -0.001398
     32       0.000055  -0.013465   0.002808   0.000150   0.000521  -0.002179
     33       0.001531  -0.020896   0.003133   0.000076   0.000403  -0.001962
     34      -0.000704   0.157409  -0.016025  -0.000074  -0.001621   0.008514
     35      -0.001102   0.085314  -0.008978   0.001901  -0.001592   0.009759
     36       0.002752  -0.003644   0.001991  -0.000826   0.000358  -0.003512
     37       0.001845   0.062236  -0.002537  -0.002951   0.000964  -0.009101
     38      -0.000543  -0.022172   0.003161  -0.000890   0.000947  -0.004924
     39       0.002905  -0.016763   0.001788  -0.000394   0.000184   0.000135
     40       0.001695   0.051067  -0.003878  -0.000307  -0.000460   0.000396
     41      -0.000617  -0.046400   0.001923   0.002347  -0.000723   0.007769
     42       0.002664  -0.019095   0.000954  -0.000193   0.000045   0.002407
     43       0.000885   0.039224  -0.004896   0.000767  -0.000949   0.004789
     44      -0.001350  -0.055902   0.001644   0.003368  -0.001069   0.010044
     45       0.002694  -0.013628   0.000817  -0.000422   0.000113   0.001262
     46       0.000893   0.040168  -0.003191  -0.001614   0.000543  -0.003645
     47      -0.000832  -0.022798   0.002891  -0.000212   0.000797  -0.004915
     48       0.001563   0.047056  -0.002648  -0.001187  -0.000380  -0.003639
     49       0.002324   0.064396  -0.004986  -0.000910  -0.000566   0.000109
     50       0.003247  -0.131854   0.013041   0.002379   0.000997   0.001614
     51       0.002839  -0.034919   0.004268  -0.000834   0.000269  -0.002362
     52      -0.015506   0.131792  -0.022308   0.006273  -0.004798   0.013604
     53      -0.014124   0.030343  -0.013898   0.005478  -0.004487   0.015361
     54       0.002956  -0.017926   0.001672  -0.000284   0.000120   0.000853
     55       0.002250   0.046686  -0.004053   0.001270  -0.001347   0.005528
     56       0.000066  -0.058605   0.000894   0.004335  -0.001869   0.016986
     57       0.002367  -0.030167   0.000723   0.000304  -0.000157   0.005457
     58       0.000612   0.021559  -0.006270   0.003642  -0.002426   0.015182
     59      -0.001837  -0.081818   0.000031   0.006799  -0.002800   0.023156
     60      -0.004798   0.198443  -0.020099   0.001407  -0.002444   0.006852
     61       0.008412  -0.301555   0.027729   0.002164   0.002109   0.003580
     62       0.001372  -0.007213   0.001422  -0.000545   0.000626  -0.001081
     63      -0.001565  -0.053373   0.003103   0.001961  -0.001066   0.002892
     64       0.003112  -0.012260   0.001692  -0.000077   0.000865   0.002939
     65      -0.000863   0.027341  -0.001142  -0.001653   0.000706  -0.004857
     66       0.005323  -0.390421   0.036321   0.003012   0.002008  -0.002817
     67      -0.006527   0.320218  -0.030544  -0.002365  -0.001819   0.003403
     68      -0.002780   0.127482  -0.010889  -0.002099  -0.000038  -0.003580
     69       0.001762  -0.095548   0.009952  -0.000062   0.001522  -0.002551
     70      -0.003163  -0.023171   0.000844   0.000219  -0.000768  -0.000655
     71      -0.000831   0.057519  -0.005386  -0.000251  -0.000460   0.000601
     72      -0.003099   0.176272  -0.016558  -0.001159  -0.000460   0.002970
     73       0.003797  -0.325047   0.029363   0.002966   0.000835  -0.001068
     74       0.001582   0.020516  -0.002220   0.000956  -0.000538   0.003587
     75      -0.000558  -0.014454   0.001250   0.000519  -0.000355  -0.000360
     76      -0.002251   0.060975  -0.007998   0.000020  -0.001082   0.005515
     77       0.000334  -0.113143   0.010327  -0.000259   0.000184  -0.003064
     78      -0.000857  -0.119316   0.010697   0.000080  -0.000185  -0.003959
     79      -0.000155   0.023742  -0.002274  -0.000538   0.000281   0.000055
     80       0.000126   0.010875  -0.001254   0.000078  -0.000286   0.001567
     81       0.002654   0.020326  -0.002204   0.002282  -0.001198   0.009103
     82       0.001235   0.009718  -0.002477   0.000141  -0.000520   0.005339
     83      -0.001651   0.030129  -0.001806  -0.000696   0.000306  -0.003656
     84       0.016969   0.001240   0.009643  -0.000103   0.003615  -0.000436
     85       0.002974   0.001926   0.005799   0.001696   0.003890  -0.005425
     86      -0.017554  -0.001385  -0.016938  -0.002390  -0.007592   0.010220
     87       0.009011   0.001947   0.009822  -0.000953   0.002876   0.000102
     88       0.000645   0.002667   0.006931   0.001696   0.004192  -0.005631
     89      -0.022600  -0.001859  -0.009468  -0.004744  -0.005792   0.010547
     90       0.017932   0.004414   0.018866   0.001590   0.008402  -0.006183
     91      -0.002837   0.001307   0.002732   0.000387   0.001580  -0.002774
     92      -0.026498  -0.005815  -0.015533  -0.005649  -0.009448   0.014752
     93       0.021006   0.004941   0.022270   0.001961   0.009952  -0.007681
     94      -0.004538  -0.002181  -0.003601  -0.001716  -0.002485   0.002129
     95      -0.015433  -0.005968  -0.002588  -0.005321  -0.004994   0.009641
     96       0.026615   0.004043   0.021482   0.002370   0.009983  -0.008076
     97      -0.002390  -0.003053  -0.004992  -0.001792  -0.003060   0.002836
     98       0.008903  -0.000207   0.010881   0.002117   0.005019  -0.007378
     99       0.021448   0.001742   0.012025   0.000770   0.005062  -0.002663
    100       0.000585  -0.001328  -0.001178  -0.000445  -0.000482  -0.000324
    101       0.005302   0.002253  -0.004901   0.004245   0.000723  -0.004431
    102       0.001961   0.000768   0.005785  -0.001226   0.000578   0.001716
    103      -0.016260  -0.001176   0.000377  -0.007613  -0.005721   0.007919
    104      -0.001743   0.001242   0.012317   0.001938   0.006827  -0.005498
    105       0.032524   0.004540   0.015789   0.015552   0.016647  -0.020330
    106      -0.036566  -0.009788  -0.026351  -0.015822  -0.021747   0.025167
    107      -0.009841  -0.010655  -0.024901   0.003599  -0.006118   0.003861
    108      -0.023556  -0.001363   0.005358  -0.018119  -0.010415   0.016091
    109      -0.023993   0.002281   0.019270  -0.017160  -0.005145   0.012034
    110       0.009730   0.008136   0.047626   0.006605   0.020011  -0.016401
    111      -0.056524  -0.000656   0.020976  -0.037050  -0.017558   0.033479
    112      -0.008839   0.013329   0.089214  -0.043583   0.009859   0.007063
    113      -0.036482   0.005321   0.047075  -0.012498   0.004003   0.011449
    114      -0.036069   0.003319   0.042630  -0.038958  -0.010674   0.027164
    115       0.002765   0.016063   0.101380  -0.042478   0.015070   0.002900
    116      -0.064878   0.001554   0.023442  -0.010716  -0.004635   0.023351
    117       0.032159   0.007249   0.060174  -0.038603   0.006927   0.000462
    118       0.005638   0.006838   0.039006  -0.023368   0.005130   0.007148
    119      -0.052763  -0.004546  -0.019951   0.006374  -0.008268   0.021427
    120       0.068640   0.000893   0.008511  -0.005351   0.009292  -0.024423
    121       0.001810  -0.009695  -0.069784   0.021051  -0.013199   0.001985
    122       0.001822  -0.006711  -0.049682   0.037861   0.002900  -0.012174
    123       0.032251  -0.003130  -0.014616   0.001212  -0.001251  -0.013232
    124      -0.015979  -0.010429  -0.073713   0.027096  -0.015978   0.002910
    125       0.028144   0.000077  -0.012926   0.038146   0.016198  -0.029409
    126      -0.040725  -0.004477  -0.016171  -0.009906  -0.018708   0.019085
    127       0.050342   0.014984   0.077326  -0.007393   0.023806  -0.027306
    128      -0.057500  -0.004132  -0.023383   0.011711  -0.008391   0.010634
    129      -0.050410  -0.013222  -0.073607   0.009750  -0.025691   0.013722
    130       0.074687   0.009321   0.038364   0.012645   0.022073  -0.039890
    131      -0.021782  -0.006857  -0.043370   0.024612  -0.006410  -0.004484
    132      -0.069513  -0.011062  -0.047508  -0.016262  -0.029638   0.031300
    133       0.042227   0.011381   0.064319  -0.017382   0.017783  -0.020088
    134      -0.021044  -0.001548  -0.002971   0.009026  -0.001889   0.001086
    135      -0.015981  -0.004244  -0.029047   0.005369  -0.000960  -0.014757
    136       0.030445   0.002283   0.004702   0.015180  -0.007919  -0.018535
    137       0.006116  -0.000349  -0.003863   0.004084   0.001386  -0.016617
    138      -0.084863  -0.006097  -0.026521  -0.017861  -0.012031  -0.010752
    139      -0.058556   0.001058   0.013143   0.017428  -0.035897   0.023360
    140       0.106157   0.000399  -0.012467  -0.006372   0.031183  -0.051549
    141      -0.019875  -0.002851  -0.014126  -0.009114  -0.010160   0.001587
    142      -0.005773  -0.000728  -0.004100   0.009169  -0.025758   0.000931
    143       0.022415   0.000607  -0.002475   0.014570   0.006123  -0.036463
    144       0.060337  -0.008846  -0.051653  -0.030896  -0.031553  -0.012771
    145       0.058430  -0.004910  -0.035031  -0.015347  -0.039281  -0.019528
    146       0.032164   0.000396  -0.007335   0.013824  -0.001982  -0.065004
    147      -0.003305   0.000476   0.005358  -0.009828   0.011154  -0.013745
    148       0.017597   0.000727   0.006000   0.003927  -0.011215  -0.009861
    149       0.027619   0.002403   0.000385  -0.001292   0.004073  -0.032287
    150       0.010376   0.012069   0.066217  -0.015914   0.052200  -0.023380
    151       0.040432   0.005451   0.026122   0.016045  -0.034299  -0.023309
    152       0.001030  -0.007668  -0.043840   0.005320  -0.027574  -0.009549
    153       0.003071   0.002644   0.004518  -0.016018   0.011094  -0.004391
    154      -0.011830  -0.002457  -0.003716   0.020031  -0.007890   0.003589
    155       0.029874   0.003190  -0.001224  -0.005794   0.004576  -0.012344
    156       0.043972  -0.001304  -0.016899  -0.022558   0.004323   0.019757
    157       0.042490  -0.005502  -0.029199   0.011041  -0.014117   0.025718
    158       0.122264  -0.001585  -0.039070  -0.016857   0.003929   0.020949
    159      -0.064809   0.002205   0.014589  -0.001345  -0.004283  -0.011176
    160      -0.041135  -0.002891  -0.008185   0.012445  -0.032048   0.003350
    161      -0.125794   0.008567   0.048539   0.039179   0.010497  -0.065105
    162       0.087855   0.002201  -0.019801   0.119137  -0.050243  -0.020551
    163      -0.066889  -0.025520  -0.149217  -0.059432   0.064696  -0.024699
    164      -0.023640   0.030175   0.208883  -0.072853  -0.027162  -0.003360
    165       0.042796   0.004685   0.013253   0.072828   0.013935   0.080292
    166       0.013638   0.009469   0.032215   0.091502   0.019090  -0.031698
    167       0.090375  -0.005812  -0.023811  -0.001201  -0.042310   0.151045
    168      -0.069597  -0.012488  -0.029531   0.021064   0.044480  -0.042154
    169      -0.011972  -0.008605  -0.035060  -0.042766   0.077233   0.079952
    170       0.035228   0.000638  -0.018518  -0.054362   0.061196   0.048485
    171      -0.028302   0.000740  -0.006911  -0.010028   0.008675  -0.000391
    172      -0.066923  -0.005880  -0.021796   0.034028  -0.012181   0.008796
    173      -0.038847  -0.004856  -0.026457  -0.007095  -0.007864  -0.000650
    174       0.018141  -0.004989  -0.033331  -0.023504   0.013604  -0.036129
    175      -0.162599   0.002505   0.036374   0.016925  -0.061742   0.052713
    176       0.199708   0.002905  -0.008896  -0.016344   0.054816  -0.072875
    177      -0.241201  -0.007475  -0.014957  -0.004716  -0.054345   0.032682
    178      -0.072890   0.001082   0.015192   0.022702  -0.050836   0.022257
    179       0.168397   0.001012  -0.016794  -0.008431   0.039138  -0.072772
    180       0.092773  -0.011077  -0.066734  -0.036994  -0.036449  -0.026859
    181       0.112050  -0.012035  -0.079507  -0.033797  -0.069403  -0.014253
    182       0.132265  -0.009641  -0.071286  -0.012445  -0.036524  -0.081677
    183       0.134212  -0.017691  -0.107407  -0.049658  -0.060666  -0.025358
    184       0.095323  -0.007233  -0.050622  -0.025956  -0.052164  -0.028327
    185      -0.050084   0.008494   0.044753   0.035245   0.028679  -0.049039
    186       0.009627   0.020629   0.118219  -0.024942   0.082968  -0.028962
    187       0.017162  -0.012002  -0.071259   0.027705  -0.096764  -0.001692
    188      -0.020533  -0.012014  -0.062021   0.004153  -0.043895   0.002166
    189       0.029355   0.021280   0.115771  -0.027337   0.094049  -0.042868
    190       0.057013   0.017990   0.095879   0.006125   0.017153  -0.039316
    191      -0.000180  -0.017021  -0.098699   0.006285  -0.059449  -0.010043
    192      -0.065623  -0.032846  -0.087435   0.025496  -0.190740  -0.367599
    193      -0.044098  -0.012800  -0.058233  -0.078741   0.221679   0.231688
    194       0.056895   0.020790   0.047496  -0.030431   0.145680   0.202101
    195      -0.097530   0.003156   0.015410   0.027678   0.290802   0.266760
    196      -0.039708   0.002461   0.003828  -0.008325   0.220588   0.250252
    197       0.049456   0.001751  -0.029706  -0.117130   0.151465   0.181054
    198      -0.107340  -0.019550  -0.047986   0.037954   0.067819  -0.056426
    199       0.026032  -0.024080  -0.090225  -0.091907  -0.113610  -0.148842
    200       0.006360  -0.023172  -0.092540  -0.067592  -0.057130  -0.159794
    201       0.145004   0.000064  -0.013029   0.010322  -0.049377   0.161132
    202       0.036111  -0.008563  -0.053319  -0.205456  -0.115134  -0.214657
    203       0.005879   0.011125   0.059476   0.269347   0.102868   0.239754
    204       0.103745  -0.014296  -0.070344  -0.171170  -0.124147   0.073138
    205       0.025741   0.022793   0.082548   0.221702   0.087471  -0.055339
    206       0.222821  -0.029944  -0.138204  -0.351964  -0.245831   0.113860
    207      -0.061232   0.035646   0.149610   0.472604   0.240244   0.090968
    208      -0.009891   0.024530   0.105759   0.353444   0.135668   0.142037
    209       0.114889  -0.006035  -0.018591   0.054590  -0.038475   0.298348
    210       0.034027  -0.010259  -0.029429  -0.020336  -0.003688   0.031137
    211       0.028733  -0.003226  -0.033633   0.016782  -0.007705   0.025929
    212       0.098544  -0.011453  -0.061626  -0.009241  -0.003452   0.038096
    213       0.201528   0.010642  -0.000857   0.233714  -0.088052  -0.035425
    214       0.004809  -0.039028  -0.262393  -0.060548   0.218855  -0.125284
    215      -0.044358   0.065870   0.452740   0.050468  -0.371131   0.179274
    216       0.029323  -0.002577  -0.034125   0.200959  -0.245217   0.104914
    217      -0.116852  -0.061960  -0.375916  -0.143409   0.245538  -0.097156
    218      -0.014354   0.009501   0.069014  -0.187005   0.232865  -0.141742
    219       0.125944   0.005278  -0.010691   0.033011   0.129156  -0.131210
    220      -0.180120  -0.001878   0.044424  -0.055481  -0.189993   0.140218
    221      -0.039804   0.043705   0.304894  -0.150669   0.023253  -0.030944
    222       0.069264   0.011778   0.082907  -0.043803   0.019248  -0.012957
    223       0.027062   0.007907   0.041572  -0.024477   0.010038   0.002142
    224      -0.075238  -0.011543  -0.062890   0.014944  -0.021741   0.037083
    225       0.126195  -0.000261  -0.013894   0.018305   0.020542  -0.052958
    226       0.014475  -0.021287  -0.149138   0.051416  -0.023391  -0.004446
    227       0.023945  -0.013963  -0.102972   0.062130  -0.000356  -0.023246
    228       0.054637  -0.007119  -0.048634   0.023742  -0.000520  -0.028005
    229      -0.020174  -0.021103  -0.151884   0.063958  -0.026640  -0.001984
    230       0.061238  -0.001314  -0.030033   0.055543   0.021530  -0.048451
    231       0.024985   0.007223   0.023163   0.005029   0.012687  -0.012508
    232       0.001394   0.002953   0.006402   0.002056   0.004315  -0.006383
    233      -0.031105  -0.004322  -0.027999  -0.003801  -0.013068   0.016589
    234       0.019092   0.006227   0.025509   0.002344   0.011371  -0.009265
    235      -0.003471  -0.003137  -0.005113  -0.002070  -0.003299   0.003175
    236      -0.016464  -0.008380  -0.000422  -0.006839  -0.005604   0.011531
    237       0.029569   0.004389   0.024013   0.003015   0.011318  -0.010051
    238      -0.002691  -0.004921  -0.008766  -0.002695  -0.005224   0.005476
    239       0.029706   0.002217   0.028598   0.006713   0.014394  -0.021333
    240       0.019420  -0.000277   0.005855  -0.000268   0.001658   0.000621
    241      -0.001458  -0.002682  -0.004822  -0.001366  -0.002677   0.002073
    242       0.021962   0.006156  -0.003493   0.010724   0.005267  -0.014596
    243       0.020206   0.000007   0.007628  -0.000216   0.002907   0.000762
    244       0.000910   0.002612   0.006190   0.001916   0.004114  -0.005954
    245      -0.020154  -0.001312  -0.023774  -0.001962  -0.009858   0.012593
    246      -0.085973   0.005635   0.025217  -0.012217  -0.009476  -0.011445
    247      -0.301268   0.008773   0.084316   0.065226  -0.028066  -0.075027
    248      -0.234278   0.012916   0.086618   0.064940   0.013719  -0.099377
    249      -0.154446   0.005458   0.041257   0.011920  -0.013208  -0.041148
    250       0.146104  -0.011373  -0.072076  -0.021230  -0.031322   0.059491
    251      -0.330554   0.018046   0.120164   0.078333   0.014120  -0.125140
                 36         37         38         39         40         41    
      0      -0.081297  -0.005496   0.001438  -0.002300   0.001573   0.001135
      1      -0.044178  -0.005275  -0.001703  -0.001246   0.000125   0.000716
      2       0.005772   0.000213  -0.000779  -0.001030  -0.000419   0.000605
      3      -0.061610  -0.004405   0.001464  -0.002044   0.001117   0.000461
      4      -0.026351  -0.003090  -0.001504  -0.000386   0.000019   0.000830
      5      -0.045251  -0.003819  -0.000750  -0.002861   0.000449   0.001467
      6      -0.046974  -0.003648   0.000618  -0.000971   0.000060   0.000135
      7      -0.002676  -0.001012  -0.000270   0.000669   0.000983   0.000210
      8      -0.046838  -0.003815  -0.000557  -0.003254   0.000713   0.001633
      9      -0.000150  -0.000277  -0.000555   0.000932  -0.000101   0.000078
     10       0.003787  -0.000014   0.001390   0.000845   0.000441  -0.000870
     11      -0.002822  -0.000125  -0.000017  -0.001796   0.000019   0.000655
     12       0.004940  -0.000104   0.000320   0.000636   0.000901  -0.000171
     13      -0.033300  -0.002696   0.000335   0.000037  -0.000285  -0.000034
     14       0.046045   0.003918  -0.000080   0.000121  -0.000943  -0.000202
     15      -0.039797  -0.003107   0.001628  -0.001314   0.001116   0.000095
     16      -0.045853  -0.004297  -0.001613  -0.000713   0.000130   0.000993
     17       0.054374   0.004493  -0.000486   0.000545  -0.000955  -0.000206
     18       0.025931   0.002279   0.001619   0.000160   0.000271  -0.001371
     19      -0.030135  -0.002378  -0.001191   0.000310  -0.000482   0.001030
     20      -0.008038  -0.000392  -0.000004  -0.000242  -0.000090   0.000232
     21       0.015576   0.001319   0.001251  -0.000398   0.000011  -0.000838
     22      -0.025092  -0.001680  -0.000875   0.000359  -0.000778   0.000607
     23       0.020380   0.001707  -0.000423   0.001317  -0.000175   0.001191
     24       0.057904   0.005310   0.000607  -0.000186  -0.000591  -0.001173
     25       0.136373   0.011315  -0.002059   0.001364  -0.002450   0.000031
     26       0.180760   0.014382  -0.002773   0.002473  -0.001827   0.001366
     27       0.039552   0.003968   0.000451  -0.000305  -0.000657  -0.001268
     28       0.152538   0.012497  -0.002301   0.000851  -0.002637  -0.000473
     29       0.215250   0.017060  -0.002741   0.001917  -0.001759   0.000631
     30       0.046861   0.004438   0.000220   0.000139  -0.000243  -0.000668
     31       0.016629   0.001868   0.000659   0.000241  -0.000645  -0.001304
     32       0.028137   0.001480   0.000381   0.000774   0.000456   0.000350
     33       0.024769   0.001701   0.000627  -0.000322  -0.000125   0.000083
     34      -0.145439  -0.010990   0.002393   0.000463   0.001117  -0.000846
     35      -0.168752  -0.013511   0.003457   0.001035   0.002335  -0.000334
     36       0.053486   0.005015   0.000751  -0.000200  -0.000641  -0.001375
     37       0.151482   0.012859  -0.000570   0.001148  -0.002077  -0.000935
     38       0.081634   0.005881  -0.001661   0.001482  -0.000995   0.001406
     39      -0.013216  -0.000590   0.000770  -0.000983  -0.000756  -0.001447
     40      -0.012452  -0.000338   0.001863  -0.001283   0.000521  -0.001540
     41      -0.139797  -0.012137   0.001012  -0.001510   0.001824   0.000768
     42      -0.052655  -0.003903   0.000524  -0.001287  -0.000866  -0.001246
     43      -0.079834  -0.005595   0.001168  -0.001413   0.000573  -0.000858
     44      -0.169532  -0.014221   0.000409  -0.001507   0.002008   0.001473
     45      -0.032271  -0.002161   0.000436  -0.001078  -0.000980  -0.001313
     46       0.063477   0.005637  -0.001655   0.000419  -0.001876  -0.000109
     47       0.088403   0.006924  -0.002200   0.001011  -0.000876   0.001329
     48       0.067228   0.006987   0.000748   0.000830   0.000122  -0.001420
     49      -0.013467  -0.000120   0.000806  -0.000572   0.000621  -0.001328
     50      -0.058699  -0.006866   0.000744  -0.002222   0.000850   0.001152
     51       0.020802   0.002230  -0.000522  -0.000659  -0.001635  -0.000945
     52      -0.177630  -0.012226   0.004629  -0.001961   0.001607  -0.001643
     53      -0.216155  -0.013853   0.000280  -0.000936  -0.000920  -0.001470
     54      -0.026379  -0.001679   0.000881  -0.001156  -0.000696  -0.001497
     55      -0.106341  -0.008000   0.004395  -0.002751   0.002605  -0.002259
     56      -0.308142  -0.026012   0.003671  -0.003819   0.003817  -0.000070
     57      -0.105455  -0.008419   0.000352  -0.001552  -0.000729  -0.000830
     58      -0.254549  -0.019483   0.002950  -0.003048   0.002609  -0.000655
     59      -0.390761  -0.031998   0.002258  -0.003426   0.004320   0.001943
     60      -0.124862  -0.008707   0.000136  -0.003153   0.002234   0.002665
     61      -0.076618  -0.008507  -0.001136  -0.002965   0.000369   0.000689
     62       0.014124   0.000754  -0.000514  -0.000584  -0.000578   0.000113
     63      -0.043177  -0.003482   0.002172  -0.001681   0.001588   0.000057
     64      -0.065714  -0.005736  -0.002417  -0.001142  -0.000163   0.001521
     65       0.089333   0.007263  -0.000388   0.001899  -0.001465  -0.000875
     66       0.043842   0.002270  -0.000414   0.001943   0.001016  -0.000518
     67      -0.042507  -0.002526   0.001290   0.000080  -0.000860  -0.000358
     68       0.071144   0.006175   0.000200   0.001300  -0.001414  -0.000818
     69       0.040786   0.002759  -0.001991   0.002632  -0.001067  -0.000105
     70       0.034470   0.002846   0.003338   0.001569   0.000503  -0.002036
     71      -0.010968  -0.000702   0.000389  -0.002164   0.000243   0.000652
     72      -0.042485  -0.003461   0.000326  -0.000704  -0.000777  -0.000258
     73       0.013446   0.000446   0.000213   0.001346   0.001743   0.000207
     74      -0.078651  -0.006256  -0.000699  -0.004778   0.001270   0.002416
     75       0.006936   0.000794   0.001495  -0.000496   0.000478  -0.000861
     76      -0.082799  -0.006126   0.000016   0.000146   0.000350   0.000237
     77       0.069087   0.006007   0.001758   0.003672  -0.000745  -0.003620
     78       0.087266   0.007674   0.003783   0.004348  -0.000246  -0.005331
     79       0.002935   0.000339  -0.002203   0.001077  -0.001093   0.002188
     80      -0.026388  -0.001948   0.000014  -0.000989   0.000191   0.000441
     81      -0.173061  -0.013933   0.004815  -0.001107   0.002336  -0.001666
     82      -0.091224  -0.006889  -0.000457  -0.001156  -0.000297   0.000563
     83       0.069875   0.005658  -0.001208   0.001759  -0.000721   0.001389
     84      -0.001350   0.000383   0.045357   0.188652  -0.024494  -0.023983
     85      -0.002800  -0.001514  -0.042871  -0.134907   0.016736  -0.005665
     86      -0.000536   0.002629   0.030053   0.021475   0.008659  -0.046465
     87      -0.003000   0.000478   0.013836   0.055659  -0.004802  -0.017956
     88      -0.003769  -0.001680  -0.056918  -0.187812   0.024811  -0.006695
     89      -0.009575   0.002203   0.022242   0.017231   0.007625  -0.032359
     90      -0.005603  -0.001290  -0.012176   0.002738  -0.000030  -0.029954
     91      -0.001984  -0.000712  -0.042941  -0.158411   0.021670  -0.001134
     92      -0.010997   0.003174   0.044753   0.060007   0.004652  -0.044737
     93      -0.006005  -0.001644  -0.016997  -0.001744   0.000122  -0.032999
     94      -0.001327   0.000805   0.001627  -0.018064   0.001752   0.011091
     95      -0.009405   0.002517   0.023504   0.024242   0.005673  -0.034556
     96      -0.003290  -0.001680   0.008317   0.108142  -0.017938  -0.021457
     97      -0.000840   0.000960   0.020541   0.055101  -0.009334   0.014999
     98      -0.000319  -0.002306  -0.034611  -0.059924   0.000281   0.039279
     99      -0.000231  -0.000144   0.043362   0.199956  -0.028717  -0.015614
    100      -0.001534   0.000060   0.001036   0.000954  -0.002575   0.008827
    101       0.006225  -0.001671  -0.013682  -0.029944   0.000335   0.017890
    102      -0.000553   0.000510   0.003353   0.007782   0.001863   0.002782
    103      -0.002931   0.004083   0.003378  -0.049702   0.005406   0.020728
    104      -0.003913  -0.003402  -0.027910   0.005221  -0.004306   0.023614
    105       0.001616  -0.009670  -0.066556  -0.075694   0.011972  -0.032585
    106       0.001700   0.011327   0.073029   0.030926  -0.000097   0.016155
    107       0.006197  -0.000567   0.025217   0.061669  -0.004025  -0.011693
    108      -0.001856   0.009008   0.036626   0.003094  -0.000622   0.055623
    109      -0.004532   0.007162   0.018554   0.030466  -0.010050   0.060043
    110      -0.002981  -0.008794  -0.081754   0.001375  -0.012045   0.079392
    111       0.001379   0.017882   0.057685  -0.037824   0.021568   0.000998
    112      -0.008119   0.016429   0.013264   0.021818  -0.009889  -0.011564
    113       0.002759   0.002319  -0.031298  -0.020636   0.015361   0.012060
    114      -0.003094   0.017469   0.040041  -0.046779   0.012907   0.042120
    115      -0.011917   0.014539   0.003972   0.048329  -0.019243   0.024300
    116       0.002771   0.002123  -0.007209   0.021279   0.018343   0.033783
    117      -0.006726   0.019502   0.018979  -0.133440   0.009081  -0.040325
    118      -0.002894   0.011281   0.026443   0.036698   0.004231  -0.095516
    119       0.009591  -0.001966  -0.001628   0.003301   0.036753  -0.063876
    120      -0.003871   0.004694  -0.007204  -0.133229  -0.008618  -0.008063
    121       0.007758  -0.005434   0.035234   0.048965   0.003909  -0.067506
    122       0.010002  -0.017516  -0.047623   0.003418   0.011732  -0.027927
    123      -0.004382   0.000451   0.002978  -0.064179  -0.018810   0.096084
    124       0.004249  -0.010933   0.021110   0.094249  -0.015471   0.072151
    125       0.001731  -0.021925  -0.091741   0.017000  -0.019345   0.098062
    126      -0.000661   0.003024   0.035285  -0.014972   0.003005   0.085313
    127      -0.012605  -0.004999  -0.038750   0.075350  -0.042742   0.084233
    128       0.002101  -0.009051  -0.004439   0.047001   0.002613   0.075480
    129       0.006857  -0.004414   0.043592  -0.032829   0.016380   0.006507
    130      -0.005515  -0.011865  -0.039583   0.033689  -0.031994  -0.000809
    131       0.005967  -0.012768  -0.006864   0.000235   0.005106   0.002045
    132       0.009281   0.010129   0.074303  -0.074992   0.037759  -0.075318
    133      -0.003475   0.004073  -0.008696  -0.002169  -0.011961  -0.094267
    134       0.009263  -0.005772  -0.022963  -0.049491   0.022301  -0.066274
    135       0.002320  -0.011447   0.021713  -0.009391   0.014420   0.010579
    136       0.002838  -0.014273  -0.013867   0.009368  -0.009150   0.000999
    137      -0.000057  -0.006905   0.022957  -0.008591   0.000545  -0.007206
    138       0.002657  -0.013772   0.005972  -0.012306   0.016159   0.027883
    139       0.007998  -0.008493  -0.045746   0.015119   0.022338  -0.011155
    140      -0.006662  -0.008374   0.079408  -0.017636  -0.031618  -0.001099
    141       0.001879  -0.010077  -0.013781   0.000972   0.005887   0.022339
    142       0.006009  -0.013507  -0.000273   0.011104   0.028635   0.007559
    143      -0.002701  -0.008998   0.045167  -0.016784  -0.015566  -0.017754
    144       0.003084  -0.015321   0.038494  -0.030650  -0.012033   0.093107
    145       0.005059  -0.018184   0.042901  -0.018503   0.010858   0.069984
    146      -0.003438  -0.019047   0.073231  -0.035613  -0.027075  -0.010393
    147       0.000026  -0.005084  -0.017249   0.003253  -0.007584   0.022858
    148       0.002917  -0.006434  -0.002095   0.009832   0.017949   0.020272
    149      -0.001968  -0.008252   0.040269  -0.023899  -0.015525  -0.007466
    150      -0.003064  -0.003277  -0.016540   0.042941   0.028921  -0.001749
    151       0.006054  -0.019157  -0.000394   0.004838   0.010242   0.026275
    152      -0.000565  -0.002547   0.040246  -0.045203  -0.016928   0.008057
    153       0.004971  -0.006177  -0.042332   0.014959  -0.007260   0.032238
    154       0.006817  -0.003963   0.010423   0.006244   0.023730  -0.001510
    155       0.002252   0.000664   0.012811  -0.007130  -0.011190  -0.014165
    156      -0.000405   0.006346  -0.051531   0.015332  -0.011367   0.010663
    157       0.005329   0.007755   0.012550   0.001794   0.019339  -0.006192
    158      -0.002718   0.020606   0.017952  -0.015159  -0.026754  -0.033253
    159       0.000388  -0.017361  -0.076485   0.030019   0.008808   0.018754
    160       0.007431  -0.013445  -0.015777   0.015561   0.039191   0.023685
    161      -0.004626  -0.024018  -0.070625   0.033285   0.001461  -0.008953
    162       0.011111  -0.037462  -0.068396   0.034333   0.038220  -0.005122
    163      -0.001864   0.002533   0.038790  -0.032306  -0.056135   0.005539
    164      -0.006964   0.007159   0.098364  -0.020149   0.032632   0.014619
    165       0.002689   0.024613  -0.005078   0.017902   0.034088  -0.082471
    166       0.000189  -0.013185   0.056920   0.004282   0.015672  -0.101868
    167       0.010206   0.046088  -0.044669   0.025136   0.058788   0.012867
    168      -0.023531   0.024066  -0.014423  -0.037965  -0.105887  -0.105066
    169      -0.016847   0.059699  -0.110967   0.030546  -0.042690  -0.018749
    170      -0.009125   0.034991  -0.046712   0.008716  -0.024556   0.015753
    171       0.007567  -0.004733  -0.040197   0.009443  -0.012357   0.034643
    172       0.014371  -0.005610   0.022875  -0.006081   0.018932   0.002400
    173       0.002002   0.022077  -0.026727  -0.003041  -0.029038  -0.013438
    174      -0.002743  -0.012749   0.057909  -0.017503  -0.011138   0.049904
    175       0.012886  -0.010531  -0.115875   0.031415   0.048495  -0.026769
    176      -0.011923  -0.008748   0.113876  -0.013844  -0.055460   0.022762
    177       0.011550  -0.014760  -0.078538  -0.003591   0.056925  -0.008406
    178       0.009012  -0.011651  -0.058614   0.008547   0.011543  -0.013692
    179      -0.009984  -0.010617   0.108996  -0.026210  -0.058990   0.014429
    180       0.002657  -0.019468   0.063119  -0.047799  -0.027261   0.133180
    181       0.008593  -0.027028   0.095831  -0.049973   0.008701   0.125181
    182      -0.000671  -0.033957   0.160327  -0.091533  -0.053383   0.103905
    183       0.005644  -0.030503   0.115077  -0.072338  -0.026645   0.172430
    184       0.005379  -0.019886   0.065567  -0.041620  -0.003753   0.116821
    185      -0.005592  -0.006614  -0.000174   0.012794  -0.004826  -0.103497
    186      -0.006161   0.003946  -0.036051   0.082805   0.051629  -0.016650
    187       0.013979  -0.028863   0.023399  -0.065777  -0.018086   0.066523
    188       0.002086  -0.000653   0.034613  -0.055654  -0.014305   0.024139
    189      -0.008790   0.002790  -0.013276   0.083036   0.054602  -0.021140
    190      -0.000467  -0.010774  -0.017880   0.059271   0.031954  -0.005822
    191       0.002682  -0.008665   0.077090  -0.085891  -0.018635   0.038810
    192      -0.188680   0.407557  -0.088955   0.025668  -0.063391  -0.139798
    193       0.004349   0.021060  -0.185260   0.023097  -0.130928  -0.069454
    194       0.111738  -0.253921   0.072244  -0.038466   0.007656   0.083513
    195       0.130265  -0.343260   0.057915  -0.116712  -0.189679  -0.122773
    196       0.093346  -0.219284  -0.012130  -0.045815  -0.102754  -0.052649
    197       0.002370   0.040745  -0.141969   0.044802  -0.032586   0.057712
    198      -0.035878   0.037609  -0.016007  -0.062328  -0.168172  -0.182768
    199      -0.168503   0.443682  -0.251168   0.134914   0.033736   0.023824
    200      -0.151876   0.368485  -0.163051   0.055011  -0.060651  -0.072476
    201       0.019182  -0.007397  -0.093875   0.086313   0.092567  -0.262485
    202       0.020323  -0.211976  -0.081632   0.078463  -0.006086  -0.287678
    203      -0.016151   0.220834   0.120641  -0.077034   0.037493   0.274861
    204       0.026977  -0.086957  -0.175278   0.102078   0.070757  -0.186173
    205      -0.009158   0.007081   0.145450  -0.014845   0.001756  -0.213727
    206       0.048658  -0.152954  -0.291397   0.171699   0.117000  -0.301906
    207      -0.037286   0.208050   0.274937  -0.121672  -0.026244   0.094408
    208      -0.017401   0.169893   0.176122  -0.062990   0.038162   0.085502
    209       0.012132   0.126751  -0.061864   0.026803   0.104615   0.100473
    210      -0.001856   0.010718  -0.054356   0.012792  -0.011100   0.004867
    211       0.003879   0.015268  -0.001516   0.003912   0.006938  -0.010003
    212      -0.003999   0.033253   0.004818  -0.018027  -0.035949  -0.045933
    213       0.018308  -0.063320  -0.161119   0.093176   0.105027  -0.020418
    214      -0.014647   0.002477   0.021469   0.056150   0.186839   0.025767
    215       0.025799  -0.020027   0.034312  -0.132276  -0.376394  -0.040996
    216       0.035974  -0.053462  -0.122973  -0.068877  -0.313202  -0.053736
    217      -0.015925   0.022410   0.083719  -0.018678   0.049791   0.026806
    218      -0.034120   0.031721   0.167301   0.063257   0.356476   0.063344
    219      -0.011775  -0.020317  -0.009334   0.120478   0.347841   0.039420
    220       0.019149   0.002196   0.064095  -0.175292  -0.452587  -0.028013
    221      -0.018576   0.022819   0.164431  -0.005286   0.139198   0.040684
    222      -0.010058   0.022496   0.009935  -0.175095   0.010039  -0.114387
    223      -0.002869   0.013566   0.030455   0.005156   0.014406  -0.186027
    224       0.017049  -0.002362   0.028537   0.007362   0.062910  -0.150367
    225      -0.002271  -0.005422  -0.038804  -0.159862  -0.017813  -0.057201
    226       0.016606  -0.014817   0.050746   0.031222   0.015606  -0.141760
    227       0.015739  -0.025748  -0.046580  -0.014134   0.016495  -0.084604
    228      -0.005076  -0.009879  -0.013076  -0.050178  -0.034733   0.147938
    229       0.009253  -0.026802   0.024447   0.171508  -0.026033   0.122134
    230      -0.001028  -0.030353  -0.116873   0.004703  -0.037467   0.152537
    231      -0.003862  -0.003230  -0.040749  -0.062962   0.005768  -0.028941
    232      -0.001266  -0.001720  -0.060031  -0.198021   0.025581  -0.002933
    233      -0.006103   0.002953   0.061480   0.103253  -0.002095  -0.030984
    234      -0.007276  -0.002140  -0.045838  -0.106528   0.015946  -0.039756
    235      -0.000842   0.001146   0.018554   0.042746  -0.007235   0.013702
    236      -0.010538   0.003297   0.031094   0.041617   0.005022  -0.044356
    237      -0.002625  -0.002209   0.001400   0.099412  -0.018785  -0.012741
    238       0.000730   0.001709   0.048424   0.148335  -0.022217   0.020765
    239       0.004213  -0.006084  -0.083964  -0.123562  -0.005515   0.101815
    240       0.002488   0.000843   0.069948   0.278156  -0.040116  -0.000349
    241      -0.000477   0.000775   0.017283   0.046100  -0.008671   0.015869
    242       0.016379  -0.004645  -0.037447  -0.053419  -0.005997   0.054283
    243      -0.000337   0.000751   0.074374   0.298091  -0.040090  -0.026077
    244      -0.002905  -0.001703  -0.058974  -0.197941   0.026197  -0.006783
    245       0.003559   0.003410   0.040726   0.033565   0.010881  -0.065234
    246       0.000114  -0.021850  -0.142202   0.057154   0.013339   0.034082
    247       0.004775  -0.056926  -0.168805   0.090564   0.071316   0.048902
    248      -0.005731  -0.041889  -0.120728   0.059540   0.014160  -0.000830
    249       0.001247  -0.039935  -0.093018   0.041670   0.022939   0.028119
    250       0.008827   0.019316   0.093541  -0.038162   0.015298  -0.000057
    251      -0.006928  -0.056149  -0.204488   0.097364   0.026058   0.019275
                 42         43         44         45         46         47    
      0      -0.000099   0.001687   0.010019  -0.000377   0.085544  -0.002899
      1      -0.000034  -0.000025  -0.071825  -0.004614   0.081352  -0.000402
      2      -0.000067  -0.000139   0.028456  -0.000974   0.057601  -0.000304
      3      -0.000515   0.001026  -0.006877  -0.001080   0.086104  -0.002341
      4       0.000416   0.000070  -0.014194  -0.001740   0.030931   0.000498
      5      -0.000260   0.000669   0.003794  -0.002285   0.099848  -0.001529
      6       0.000088  -0.000535   0.001128  -0.000854   0.022510  -0.000081
      7      -0.000347   0.001408  -0.074963  -0.001479   0.030931  -0.001397
      8      -0.000468   0.001105   0.005510  -0.002388   0.125754  -0.002279
      9       0.000146  -0.000026  -0.025262   0.000358  -0.039601   0.000463
     10      -0.000626  -0.000282  -0.052128  -0.000003  -0.035211   0.000075
     11      -0.000639  -0.000028   0.018582  -0.000124   0.031502  -0.000694
     12      -0.000849   0.001013  -0.072716  -0.000334  -0.009186  -0.001030
     13       0.000427  -0.001069  -0.008395  -0.000354  -0.028932   0.000901
     14      -0.000297  -0.001056   0.051756   0.002193  -0.052617   0.001356
     15      -0.000773   0.000513  -0.018573  -0.000220   0.021735  -0.000798
     16       0.000512   0.000462  -0.048262  -0.002865   0.058511  -0.001387
     17      -0.000255  -0.000857   0.038199   0.001871  -0.050043   0.001253
     18      -0.001289  -0.000186  -0.009279   0.002350  -0.107615   0.003239
     19       0.000590  -0.001050   0.017082   0.001341  -0.060819   0.000873
     20      -0.000820  -0.001014  -0.032613   0.002544  -0.156877   0.002313
     21      -0.000865   0.000076   0.044086   0.000010   0.002151   0.003250
     22       0.001069  -0.001278   0.066667   0.002098  -0.063498   0.001468
     23      -0.001958  -0.000481  -0.090537   0.001082  -0.071763  -0.000946
     24      -0.002975  -0.000865  -0.047188  -0.001650   0.000491   0.003507
     25      -0.000342  -0.001796   0.144882   0.003243  -0.009574   0.003341
     26      -0.002936  -0.000839  -0.078844   0.000958  -0.002280  -0.004456
     27      -0.002377  -0.001141  -0.027239  -0.001448   0.000032   0.004340
     28       0.001078  -0.001292   0.224166   0.003010   0.028745   0.003623
     29      -0.003138  -0.000251  -0.073954  -0.001059   0.046562  -0.002924
     30      -0.002904  -0.000661  -0.105121  -0.001995   0.001806  -0.000359
     31       0.000513  -0.000559   0.043877  -0.001002   0.010590   0.002496
     32       0.000647   0.001532   0.002293  -0.000924   0.017214  -0.001271
     33       0.000334   0.000649   0.075766   0.001768  -0.002584  -0.002994
     34       0.002590   0.000529   0.019577  -0.001121  -0.010703   0.000006
     35       0.001213   0.001681  -0.064670  -0.002419  -0.008768   0.002620
     36      -0.002995  -0.001009  -0.037054  -0.001803   0.002216   0.005049
     37      -0.002510  -0.001629   0.075391   0.000862   0.024745   0.006248
     38       0.000595   0.000286   0.047715   0.001497   0.038353  -0.004320
     39       0.000557  -0.001026   0.156954   0.000831  -0.006084   0.009603
     40      -0.001950  -0.000084  -0.054842  -0.002485   0.000840   0.004169
     41       0.003426   0.002003   0.020661  -0.000643   0.009024  -0.003916
     42       0.002824  -0.001023   0.261520   0.002639  -0.012396   0.010093
     43      -0.001197  -0.000758  -0.039827  -0.000478  -0.043194   0.004168
     44       0.001710   0.001378  -0.080362  -0.000152  -0.036790  -0.005449
     45       0.001934  -0.001185   0.227666   0.002084  -0.008600   0.010262
     46       0.000239  -0.001538   0.157750   0.002939   0.015030   0.004039
     47      -0.002356  -0.000218  -0.073963   0.000072   0.029585  -0.002775
     48      -0.007364  -0.001633  -0.381664  -0.007280   0.008557   0.000744
     49      -0.003537  -0.001006  -0.303501  -0.007250  -0.006927   0.000880
     50       0.004574   0.002610   0.240547   0.004343  -0.022842  -0.001216
     51       0.000089  -0.003469   0.098186  -0.000343  -0.002552   0.011634
     52      -0.002139   0.000392  -0.034197   0.014780  -0.045777  -0.024326
     53      -0.001559  -0.006838  -0.086268   0.009370  -0.046716  -0.002924
     54       0.001047  -0.000973   0.180058   0.001045  -0.006567   0.010239
     55      -0.002273   0.001528  -0.186146  -0.006515   0.014911   0.002089
     56       0.006986   0.003615   0.097824  -0.001904   0.015633  -0.001160
     57       0.005361  -0.000747   0.351063   0.004226  -0.016360   0.008757
     58      -0.001128  -0.000266  -0.151370  -0.001517  -0.103344   0.003919
     59       0.003256   0.002088  -0.151666  -0.000383  -0.104588  -0.006599
     60       0.000163   0.003426   0.010457  -0.001075   0.134876  -0.002530
     61      -0.000298  -0.000557  -0.112677  -0.007826   0.156244  -0.003462
     62       0.000097  -0.000484   0.025855  -0.001135   0.049843  -0.000365
     63      -0.001075   0.000899  -0.014042   0.000298   0.020555  -0.000411
     64       0.001025   0.000456  -0.045812  -0.004512   0.113679  -0.002589
     65      -0.000426  -0.001637   0.025044   0.003226  -0.126467   0.002253
     66      -0.001114   0.001692  -0.116982  -0.000411  -0.026179  -0.001173
     67       0.000830  -0.002342   0.046139   0.001061  -0.066922   0.002261
     68      -0.000111  -0.001711   0.066968   0.003514  -0.104933   0.002517
     69       0.000751  -0.000639  -0.009165   0.001713  -0.113506   0.002517
     70      -0.001398  -0.000858  -0.045810   0.002018  -0.088450   0.000326
     71      -0.000805   0.000090   0.015390  -0.000357   0.046674  -0.001178
     72       0.000435  -0.001914   0.018922  -0.000647  -0.024519   0.002138
     73      -0.000842   0.002625  -0.108795  -0.000803   0.031779  -0.003329
     74      -0.000430   0.002079   0.019279  -0.003791   0.218197  -0.003919
     75      -0.001202   0.000176  -0.008667   0.001318  -0.050564   0.001849
     76       0.001333  -0.000958  -0.014952   0.002003  -0.127180   0.001646
     77      -0.000875  -0.003271  -0.065368   0.009658  -0.577495   0.011662
     78      -0.001111  -0.002554  -0.048518   0.009581  -0.540250   0.012500
     79      -0.000635  -0.001578  -0.007727   0.002262  -0.077758  -0.000307
     80      -0.000406  -0.000447  -0.020096   0.000967  -0.071578   0.000850
     81       0.002099   0.002179   0.080733  -0.002033   0.044172   0.004415
     82       0.001605  -0.001771   0.086736   0.003433  -0.146009   0.004634
     83      -0.002532  -0.000732  -0.098804   0.001240  -0.062498  -0.002097
     84       0.029385  -0.014070  -0.000736   0.002368   0.000863  -0.008085
     85       0.001200   0.007352  -0.000636  -0.001138  -0.001365  -0.009283
     86       0.031622   0.002174  -0.000670  -0.007924   0.006282  -0.005051
     87       0.016497  -0.004069  -0.000574   0.002227   0.000427   0.002548
     88      -0.000420   0.011378  -0.000820  -0.002061  -0.000932  -0.004051
     89       0.024175   0.001140  -0.000924   0.000774   0.000112   0.011863
     90       0.028320  -0.003583  -0.000857   0.001638  -0.000591  -0.013636
     91      -0.006214   0.010422  -0.000740  -0.001454   0.000030  -0.000679
     92       0.031045  -0.000065  -0.000714  -0.008284   0.004506  -0.004224
     93       0.032040  -0.003990  -0.001233   0.002278  -0.000948  -0.015811
     94      -0.012928  -0.000041   0.000142   0.003211  -0.000311   0.000746
     95       0.024260  -0.001405  -0.001268  -0.001454   0.002569  -0.003609
     96       0.029201  -0.012135  -0.000946   0.005062  -0.002062  -0.016386
     97      -0.012428  -0.005352   0.000077   0.004418  -0.000526  -0.000338
     98      -0.028571   0.002526   0.000371   0.006883  -0.005491   0.014575
     99       0.024467  -0.016023  -0.000470   0.003832   0.000195  -0.010518
    100      -0.007869  -0.002458  -0.000073   0.003270  -0.000900  -0.006391
    101      -0.014945   0.004486   0.000634  -0.006381   0.001840  -0.003042
    102      -0.003662   0.002401  -0.000107   0.000970   0.000955   0.018128
    103      -0.028313  -0.009892   0.000772   0.021497  -0.001037  -0.002583
    104      -0.003295   0.004028  -0.000534   0.001677  -0.000681   0.034220
    105       0.046291   0.030717  -0.001576  -0.046618   0.003776   0.040366
    106      -0.043497  -0.025024   0.001663   0.037544  -0.002822  -0.036281
    107       0.012384   0.004715  -0.000459  -0.013758  -0.001556  -0.001901
    108      -0.061812  -0.010028   0.001502   0.031472   0.001663   0.028733
    109      -0.052425  -0.020043   0.000992   0.035920   0.001384   0.029751
    110      -0.031331   0.002470  -0.000467   0.012785  -0.000297   0.056780
    111      -0.026173  -0.008133   0.000754   0.035876   0.002531   0.030663
    112       0.018590  -0.025715  -0.002631   0.034851   0.003029   0.046844
    113       0.000069  -0.000728  -0.000378   0.023976   0.000392   0.031032
    114      -0.059213  -0.015895   0.001806   0.032917   0.001640   0.013790
    115      -0.005384  -0.028158  -0.001869   0.026195   0.002865   0.039994
    116      -0.021515   0.006648   0.000656   0.019351   0.001145   0.035295
    117       0.004560  -0.033223  -0.003235   0.059704  -0.001168  -0.008045
    118       0.083587  -0.019265  -0.004424   0.019796   0.001749   0.043345
    119       0.055465   0.015880  -0.001826   0.014014  -0.000187   0.042090
    120      -0.014324  -0.013786  -0.000507   0.011602  -0.002380  -0.054307
    121       0.050223   0.011241   0.001048  -0.036957   0.000519  -0.025706
    122       0.043582   0.033234  -0.000055  -0.036115  -0.001541   0.006409
    123      -0.097501  -0.005748   0.003553   0.006223  -0.000457  -0.035539
    124      -0.057535   0.014157   0.005456  -0.038284   0.001752  -0.011015
    125      -0.044053   0.024405   0.002637  -0.036361  -0.001083   0.014921
    126      -0.091475   0.011116   0.006001  -0.037216  -0.000618  -0.043994
    127      -0.042363  -0.006528   0.002666  -0.052056  -0.001240  -0.048605
    128      -0.056601   0.025347   0.003779  -0.037722  -0.000965  -0.031514
    129      -0.022137   0.031855   0.004113  -0.051775  -0.001243  -0.028553
    130       0.021867   0.005598   0.001888  -0.068504  -0.002742  -0.061481
    131      -0.004565   0.025609   0.003329  -0.049836  -0.002557  -0.056608
    132       0.028432   0.022814   0.001280  -0.020865   0.000098  -0.026241
    133       0.089387  -0.003513  -0.002190  -0.037211  -0.001092  -0.043706
    134       0.055548   0.017671   0.000216  -0.033236  -0.002680  -0.052077
    135       0.002787   0.055646   0.000414  -0.046827  -0.001333   0.037836
    136       0.011674  -0.004861   0.005592  -0.087002  -0.002434  -0.026548
    137      -0.009682   0.015508   0.002216  -0.034320  -0.001928  -0.027054
    138       0.025728   0.028943  -0.004786  -0.000006   0.000071   0.081840
    139      -0.003544  -0.042573   0.009168  -0.100581  -0.002147  -0.007913
    140      -0.003199   0.063649  -0.009313   0.104470   0.001240   0.016572
    141       0.027549   0.005633  -0.007213   0.031097   0.000446   0.051101
    142       0.004492   0.012273   0.001449   0.001222   0.000077   0.074474
    143      -0.017650   0.011538  -0.002916   0.047018   0.000759  -0.006234
    144       0.101860  -0.028784  -0.010677   0.077258   0.001220   0.004837
    145       0.069407  -0.030814  -0.005594   0.042301   0.001903   0.096697
    146      -0.011360  -0.019328  -0.004421   0.036700   0.001620   0.036703
    147       0.031180   0.009073   0.002102  -0.025201  -0.001039  -0.074704
    148       0.019270  -0.003928  -0.000224  -0.005526   0.001286   0.055753
    149      -0.011035  -0.015526   0.001676  -0.039760  -0.000108   0.029985
    150      -0.009984   0.158679  -0.000178  -0.040372  -0.001060   0.110692
    151       0.032985  -0.047696   0.004142  -0.058851  -0.000151  -0.006387
    152       0.004884  -0.095734   0.002032  -0.014901  -0.000302  -0.069360
    153       0.046815   0.001384   0.002279  -0.014107  -0.000430  -0.103868
    154      -0.013118   0.030380   0.000952   0.022613   0.001757   0.018135
    155      -0.017904  -0.008539   0.001430  -0.028049   0.001374   0.045926
    156       0.021757  -0.026676  -0.003814  -0.010406   0.000095  -0.000626
    157      -0.020448   0.018683  -0.000172   0.040525   0.001470   0.005378
    158      -0.042002  -0.027751   0.006203   0.000864   0.000204  -0.030343
    159       0.040261  -0.022005  -0.006618   0.039626   0.000462   0.041032
    160       0.021160   0.015241  -0.004733   0.056283   0.001487   0.078651
    161       0.019068  -0.024412  -0.008751   0.147726   0.002418  -0.049263
    162       0.006804  -0.014875   0.001456  -0.039153  -0.002020   0.024261
    163       0.017318   0.094629   0.001663  -0.073012  -0.002009   0.006771
    164      -0.022636   0.000529   0.008004  -0.113665  -0.003224  -0.060244
    165      -0.105736   0.016222   0.000088   0.067479   0.001603  -0.032341
    166      -0.120580   0.032204   0.005720   0.067043   0.001157  -0.025712
    167      -0.005322  -0.009605   0.002483  -0.013343   0.000849   0.059032
    168      -0.086497  -0.125069   0.004135  -0.073634   0.001177   0.103272
    169       0.001769  -0.017525  -0.003198   0.054481   0.001097   0.004490
    170       0.024910   0.032418  -0.001684   0.024382  -0.001485  -0.100856
    171       0.047586  -0.001441   0.006356   0.008693  -0.000617  -0.183532
    172      -0.013392   0.034908   0.007626   0.068884   0.001421  -0.131538
    173      -0.009428  -0.068675  -0.007474  -0.004247   0.005314   0.135820
    174       0.044858   0.091146  -0.015432   0.118094   0.002339   0.122028
    175      -0.010447  -0.100807   0.015304  -0.175682  -0.003779  -0.028905
    176       0.021749   0.122009  -0.022130   0.245234   0.003825   0.067087
    177      -0.004401  -0.071116   0.011974  -0.188529  -0.003606   0.011073
    178       0.001459  -0.091610   0.010704  -0.125346  -0.002251  -0.038376
    179       0.015185   0.073334  -0.016258   0.176204   0.002948   0.027417
    180       0.147722  -0.057524  -0.014320   0.121244   0.002122  -0.029923
    181       0.120963  -0.059111  -0.014323   0.105151   0.003804   0.206064
    182       0.108925  -0.091277  -0.017701   0.162785   0.004745   0.079021
    183       0.182864  -0.059954  -0.024690   0.211633   0.004091   0.080847
    184       0.120080  -0.087029  -0.006335   0.035939   0.002615   0.085474
    185      -0.108567   0.047174   0.006191  -0.053207  -0.000966  -0.008272
    186      -0.031085   0.264566  -0.000556  -0.045858  -0.001169   0.201800
    187       0.084311  -0.282784   0.004821  -0.031917   0.000509  -0.254878
    188       0.023399  -0.165270   0.002237   0.003513   0.000184  -0.171919
    189      -0.043453   0.321059  -0.003987  -0.029391  -0.000244   0.329595
    190      -0.008516   0.135971   0.002987  -0.075543  -0.000602   0.190290
    191       0.031540  -0.191583  -0.001807   0.033309   0.001785  -0.103050
    192      -0.135537  -0.072124   0.014508  -0.099386   0.001257   0.127872
    193      -0.022132  -0.077447  -0.007740   0.101400   0.001460  -0.014817
    194       0.084072   0.034050  -0.006710   0.009486  -0.001838  -0.106092
    195      -0.084598  -0.236060  -0.003004  -0.073194   0.001992   0.154851
    196      -0.025189  -0.131246  -0.005311   0.008629   0.002349   0.125198
    197       0.083908   0.093663  -0.009019   0.121744  -0.002745  -0.268164
    198      -0.156145  -0.213123   0.007492  -0.108882   0.002526   0.213620
    199       0.036615   0.132548  -0.000529   0.119031  -0.000592  -0.157626
    200      -0.056966   0.015328   0.005958   0.021279  -0.000731  -0.058233
    201      -0.320483   0.034736   0.009638   0.128289   0.003651  -0.093742
    202      -0.290509   0.058668   0.005642   0.139198   0.001264  -0.087462
    203       0.267138  -0.042224  -0.003685  -0.108801  -0.000568   0.147686
    204      -0.208680   0.017684   0.001972   0.074448   0.001960  -0.001791
    205      -0.254372   0.060617   0.010995   0.154042   0.002583  -0.155954
    206      -0.340480   0.021618   0.011626   0.085908   0.002953  -0.009749
    207       0.070701   0.012932  -0.003776   0.056172   0.001060  -0.076188
    208       0.054335   0.003801   0.005539  -0.009515   0.000908   0.047083
    209       0.071643  -0.033146   0.003873  -0.075346   0.000876   0.142333
    210       0.013911  -0.039770  -0.000213   0.008828  -0.000391   0.035488
    211      -0.019512   0.003561  -0.023919   0.075469   0.001791  -0.067827
    212      -0.054595  -0.059240  -0.010540   0.056545   0.000120  -0.030935
    213       0.005537  -0.123843   0.002117  -0.007544  -0.001959   0.022936
    214      -0.017641  -0.062467   0.006240  -0.073601  -0.001965   0.006686
    215       0.044823   0.195087  -0.000329  -0.079981  -0.003277  -0.062860
    216       0.070092   0.197809  -0.010604   0.042522  -0.000577   0.071684
    217       0.000653   0.095269   0.000878  -0.060265  -0.001155   0.036614
    218      -0.079072  -0.152533   0.016140  -0.164260  -0.003716  -0.074917
    219      -0.049546  -0.192212   0.012007  -0.114978  -0.003302  -0.015396
    220       0.075159   0.348273  -0.005821  -0.073920  -0.002112   0.005175
    221      -0.048336  -0.048573   0.014362  -0.183807  -0.004448  -0.097816
    222       0.065790  -0.043556  -0.007596   0.071770  -0.003159  -0.017133
    223       0.153805  -0.024453  -0.008273   0.026331  -0.000189   0.033862
    224       0.114472   0.024728  -0.002899   0.005274  -0.001185   0.036397
    225       0.036015  -0.003448  -0.001932  -0.027059  -0.004596  -0.091927
    226       0.099553   0.031685   0.001217  -0.075163  -0.001576  -0.083789
    227       0.085721   0.048231  -0.000332  -0.068878  -0.003370  -0.037824
    228      -0.136756   0.003764   0.005978  -0.023419  -0.001149  -0.070022
    229      -0.092653   0.041630   0.009483  -0.092528   0.002252  -0.033106
    230      -0.086122   0.027353   0.004436  -0.056754  -0.002314  -0.024035
    231       0.028428   0.000418  -0.002238  -0.001356  -0.000337  -0.022644
    232      -0.004108   0.012523  -0.001385  -0.002513  -0.000154  -0.005397
    233       0.019141   0.000998  -0.004060  -0.016601   0.010567  -0.011050
    234       0.033105   0.003954  -0.001844  -0.000261  -0.000467  -0.014036
    235      -0.012563  -0.004752   0.000342   0.004637  -0.000440  -0.001183
    236       0.031737  -0.003498  -0.002511  -0.001542   0.004085  -0.010992
    237       0.023160  -0.012042  -0.000892   0.006612  -0.003188  -0.014358
    238      -0.013872  -0.010996   0.000201   0.005316  -0.000179   0.003024
    239      -0.072178   0.003410   0.000788   0.017757  -0.013286   0.029379
    240       0.012705  -0.020574   0.000089   0.005344   0.001229  -0.004996
    241      -0.013440  -0.005106   0.000202   0.004343  -0.000361  -0.002797
    242      -0.041477   0.006855   0.001648  -0.010923   0.003418  -0.010644
    243       0.036502  -0.022087  -0.000854   0.003172   0.001582  -0.012991
    244      -0.001177   0.012346  -0.000612  -0.002528  -0.000912  -0.007017
    245       0.044761   0.002793  -0.000958  -0.012701   0.013255  -0.012830
    246       0.069005  -0.055684  -0.007920   0.061363   0.000698   0.025368
    247       0.095111  -0.017403  -0.019629   0.258782   0.004636   0.034310
    248       0.044029  -0.029928  -0.015247   0.230164   0.003751  -0.064749
    249       0.058601  -0.015434  -0.012227   0.063235   0.000503   0.071485
    250      -0.035238   0.038983   0.008133  -0.084764  -0.000745   0.101139
    251       0.086038  -0.058651  -0.022395   0.322143   0.005320  -0.091657
                 48         49         50         51         52         53    
      0       0.003341  -0.001756  -0.008619  -0.129543   0.039280  -0.008212
      1       0.003832   0.004584   0.008177   0.160762  -0.032560   0.001983
      2       0.002762   0.001982   0.000678   0.040576  -0.007404   0.001455
      3       0.004189   0.001493  -0.002589   0.006279  -0.059865   0.032204
      4       0.001156   0.000307   0.000496  -0.000805   0.076450  -0.039774
      5       0.004259   0.001919  -0.000827   0.005560   0.025693  -0.014902
      6       0.002188   0.003782   0.006724   0.133014   0.031826  -0.025646
      7      -0.000259  -0.004091  -0.008297  -0.151579  -0.020432   0.020429
      8       0.005313   0.001598  -0.003680  -0.029764  -0.000272   0.001278
      9      -0.002391  -0.003959  -0.005438  -0.133651   0.035631  -0.009487
     10      -0.000221   0.002903   0.008152   0.151143  -0.038758   0.008351
     11       0.002333   0.002208   0.001260   0.037041  -0.014504   0.003542
     12      -0.000426  -0.001362  -0.000788   0.000793  -0.055190   0.026236
     13      -0.000557   0.000663   0.002575  -0.003069   0.070272  -0.035921
     14      -0.001520   0.000147   0.000244  -0.005002   0.002934  -0.000764
     15       0.002409   0.003669   0.006182   0.129892   0.027979  -0.023868
     16       0.001289  -0.002870  -0.007310  -0.148084  -0.028274   0.023905
     17      -0.001868  -0.001002  -0.001772  -0.040144  -0.018698   0.012590
     18      -0.003901  -0.001591   0.000220  -0.007051  -0.150233   0.074282
     19      -0.000623   0.000236   0.001796  -0.003384   0.125487  -0.058321
     20      -0.004293  -0.001643   0.003923  -0.005108   0.009210  -0.004897
     21      -0.000163   0.000575  -0.000332   0.000394  -0.015450   0.008491
     22      -0.001114   0.000507   0.001873  -0.002284   0.090131  -0.040987
     23      -0.000697  -0.001788   0.000132  -0.001495   0.113104  -0.050653
     24      -0.000181   0.000888  -0.000709  -0.000320   0.050678  -0.024307
     25      -0.001320   0.001587  -0.001898  -0.000177   0.041720  -0.019652
     26       0.000510  -0.001992  -0.001324  -0.000128   0.080739  -0.038336
     27      -0.000633   0.001430  -0.001409   0.000066   0.029358  -0.014975
     28      -0.001049   0.001960  -0.000512   0.000178  -0.080763   0.027889
     29       0.001271  -0.001057   0.000456  -0.000498  -0.036189   0.004701
     30       0.000357  -0.000488  -0.000823   0.000111   0.017492  -0.008451
     31      -0.000467   0.000580   0.000664  -0.000750  -0.084442   0.032781
     32       0.000765  -0.000923   0.002965  -0.001478  -0.051286   0.015401
     33       0.000605  -0.002322   0.000291   0.000245   0.002358   0.000120
     34       0.001102  -0.000388   0.001863  -0.001954  -0.106627   0.053213
     35       0.001489   0.000431   0.001921  -0.002752  -0.108612   0.055339
     36      -0.000450   0.001573  -0.001006  -0.000177   0.052803  -0.025006
     37      -0.000293   0.003022  -0.005432   0.001944  -0.005449   0.013330
     38       0.002127  -0.000906  -0.002943   0.001849  -0.040390   0.031682
     39      -0.001808   0.003795  -0.001219  -0.000160   0.025010  -0.012465
     40      -0.000611   0.000954   0.000941  -0.000751  -0.009652  -0.006161
     41       0.000889  -0.001797   0.003958  -0.001101  -0.069230   0.020890
     42      -0.002358   0.004232  -0.001434   0.000085   0.001593  -0.000715
     43      -0.001640   0.001025  -0.000483  -0.000713   0.073622  -0.036057
     44       0.000751  -0.002755   0.002522  -0.001437   0.058935  -0.029429
     45      -0.002243   0.004244  -0.002053   0.000174   0.004443  -0.002224
     46      -0.000377   0.002467  -0.004649   0.002113  -0.055156   0.036539
     47       0.002202  -0.000613  -0.003940   0.001517  -0.014238   0.017569
     48       0.001204   0.000497  -0.000213  -0.000246   0.005042  -0.000744
     49       0.002307   0.001419   0.001649   0.000091  -0.008754   0.009837
     50       0.001515  -0.001736  -0.001068   0.000623   0.086188  -0.035146
     51      -0.002350   0.007175   0.000029  -0.000496   0.003150   0.000236
     52      -0.008090  -0.015579  -0.026959   0.003506  -0.033167   0.023981
     53      -0.011878   0.003786  -0.018547   0.001385  -0.027444   0.021812
     54      -0.001972   0.004077  -0.001161  -0.000183   0.017148  -0.009381
     55       0.000517  -0.000656   0.004861  -0.001790  -0.071377   0.010615
     56       0.000505  -0.001055   0.007388  -0.002038  -0.175945   0.057859
     57      -0.002514   0.003945  -0.000740   0.000230  -0.030204   0.014929
     58      -0.002161   0.000009   0.000380  -0.001960   0.182311  -0.083532
     59       0.000098  -0.004079   0.003912  -0.002725   0.158936  -0.072070
     60       0.002326  -0.008426  -0.020517  -0.283876   0.090549  -0.027517
     61       0.008300   0.012922   0.021109   0.347413  -0.075024   0.012813
     62       0.002598   0.003413   0.003929   0.084692  -0.020804   0.006495
     63       0.003172   0.006251   0.012912   0.295191   0.063278  -0.055462
     64       0.002480  -0.005138  -0.016176  -0.338799  -0.066434   0.059991
     65      -0.004967  -0.002735  -0.002231  -0.089609  -0.032740   0.022449
     66      -0.002079  -0.003276  -0.001578   0.008777  -0.124112   0.058761
     67      -0.001374   0.001730   0.004014  -0.015450   0.149797  -0.072666
     68      -0.003793  -0.000498   0.001013  -0.010163   0.020761  -0.008420
     69      -0.006851  -0.009085  -0.011679  -0.294438   0.073221  -0.018222
     70      -0.000676   0.006783   0.016677   0.328742  -0.101836   0.030026
     71       0.003354   0.003562   0.003072   0.081685  -0.025835   0.006465
     72       0.001274   0.007098   0.016596   0.291310   0.067505  -0.057548
     73      -0.001272  -0.008833  -0.018684  -0.339351  -0.064148   0.058053
     74       0.008573   0.001892  -0.008241  -0.073129  -0.008646   0.010615
     75      -0.001708  -0.000778  -0.000819  -0.006036  -0.127026   0.063823
     76      -0.003003  -0.000345   0.002908  -0.011605  -0.037360   0.019403
     77      -0.020344  -0.007380   0.011646  -0.017896  -0.274064   0.126513
     78      -0.020241  -0.007206   0.008572  -0.021560  -0.434791   0.206883
     79       0.000240  -0.000254   0.000549  -0.000385   0.285749  -0.129238
     80      -0.001510  -0.000509   0.002656  -0.002984   0.025748  -0.013433
     81       0.002104   0.001087   0.001358  -0.000272  -0.158801   0.078812
     82      -0.003821   0.000773   0.003751  -0.010466   0.123948  -0.056244
     83      -0.000494  -0.002052  -0.000395   0.000218   0.131776  -0.060219
     84       0.034605   0.011591  -0.023285   0.002301   0.014274   0.027911
     85       0.041821   0.029048  -0.044351   0.000785   0.005919   0.012668
     86      -0.071889  -0.000777   0.075468   0.010992   0.098002   0.189506
     87       0.005806  -0.004473   0.010374  -0.001014  -0.003789  -0.010672
     88       0.022386   0.018019  -0.024156  -0.000305  -0.000328  -0.000632
     89       0.047981  -0.009295  -0.068334  -0.003209  -0.005272  -0.029259
     90       0.066770   0.033256  -0.054613  -0.000955  -0.015238  -0.030632
     91      -0.000019   0.009126   0.003397  -0.000699  -0.002403  -0.003832
     92      -0.074863  -0.010852   0.033568  -0.012229  -0.101909  -0.205237
     93       0.082001   0.040745  -0.062714   0.002386   0.011002   0.021572
     94      -0.000039   0.001193   0.016661   0.000146   0.003009   0.005337
     95      -0.049963   0.001574   0.076788   0.011501   0.094123   0.179493
     96       0.115092   0.041528  -0.103390   0.001402  -0.000239   0.000985
     97       0.011723   0.001091   0.001441   0.000246   0.001735   0.003306
     98       0.064134  -0.010055  -0.059579  -0.000125   0.001900   0.000349
     99       0.053095   0.016640  -0.043500  -0.000739  -0.013690  -0.024411
    100       0.035352   0.017390  -0.026706   0.000265  -0.000565  -0.000671
    101      -0.056884  -0.009011   0.025900  -0.011331  -0.094671  -0.173457
    102      -0.053843  -0.037709   0.070906  -0.001623  -0.003487  -0.010751
    103       0.070627   0.016517   0.026205  -0.001259  -0.004500  -0.008086
    104       0.052202  -0.052243  -0.083652  -0.000794  -0.001666  -0.016096
    105      -0.312887  -0.133570   0.109923   0.000887  -0.004411  -0.010163
    106       0.144616   0.094162   0.048568  -0.001571  -0.003932   0.000253
    107      -0.045415  -0.005149  -0.019772   0.001772  -0.000855  -0.000460
    108       0.006549  -0.037996   0.074935  -0.002308   0.000852  -0.003324
    109       0.048918  -0.048936   0.036974  -0.000905   0.000495  -0.001181
    110       0.077857  -0.080120  -0.017710   0.002555   0.005806   0.009787
    111      -0.033584  -0.033842   0.103322  -0.002394   0.001100   0.001368
    112      -0.057777  -0.113630  -0.040214   0.003238   0.003175   0.005183
    113       0.052372  -0.016429   0.083292   0.000162   0.003194   0.012854
    114      -0.008056  -0.004761   0.116237  -0.002656   0.001011   0.004343
    115      -0.068019  -0.108734  -0.049711   0.003479   0.002484   0.004163
    116       0.023875  -0.022842   0.055974  -0.000147   0.000076   0.003801
    117       0.118562   0.022942   0.008376  -0.000523  -0.003515  -0.004468
    118       0.009564  -0.095815  -0.020973  -0.000870  -0.007744  -0.023018
    119       0.106038  -0.010599   0.073728  -0.003278  -0.007865  -0.016871
    120       0.017674   0.072247  -0.062936   0.002983   0.007825   0.020890
    121      -0.091721   0.022247   0.021250  -0.001706   0.001556   0.001069
    122       0.008510   0.012797  -0.030517   0.001748   0.005095   0.011025
    123      -0.034704   0.043623  -0.017532   0.001681   0.006459   0.015743
    124      -0.123546  -0.002673   0.053520  -0.001339   0.004016   0.006465
    125      -0.013300  -0.024423  -0.044991   0.004037   0.009863   0.021778
    126      -0.061711   0.072243   0.021597  -0.002150   0.001602   0.002534
    127      -0.077818   0.038628  -0.077506   0.002943   0.004541   0.012209
    128      -0.041744   0.053905  -0.077554   0.001620   0.001146   0.003043
    129      -0.044742   0.044463  -0.050650  -0.000864  -0.000642  -0.006535
    130      -0.033778   0.070478  -0.044626   0.000965   0.001536   0.005072
    131      -0.002647   0.089680  -0.050252   0.000217  -0.000728  -0.000421
    132      -0.072068   0.051520  -0.027014  -0.002090  -0.004778  -0.013854
    133      -0.072363   0.031820  -0.098741   0.002488  -0.001630  -0.001652
    134       0.031156   0.110292   0.018618  -0.001184  -0.002713   0.001258
    135       0.010598  -0.038077  -0.081004   0.002502   0.002801   0.000940
    136       0.043628   0.019917   0.091273  -0.003521  -0.000808  -0.003647
    137       0.025310   0.020677  -0.032896   0.000829   0.000691   0.000113
    138       0.006068  -0.089854  -0.167779   0.007262   0.006717   0.014377
    139       0.066297  -0.055621   0.034597   0.000249   0.001340   0.004605
    140      -0.042866   0.104319   0.024767  -0.002884  -0.000462  -0.006261
    141      -0.012300  -0.024817  -0.132888   0.005273   0.004691   0.013252
    142       0.000639   0.046774  -0.013659  -0.000153   0.001074  -0.000541
    143       0.013169  -0.034113   0.057671  -0.001517   0.000710  -0.001834
    144      -0.032390  -0.026308  -0.031389   0.002363   0.001584   0.009247
    145      -0.012742   0.020782   0.033049  -0.001019  -0.001356  -0.001661
    146       0.027149  -0.079191   0.046294  -0.000316   0.000801   0.001215
    147       0.052025  -0.047115   0.078444  -0.001651  -0.002931  -0.003406
    148       0.030197   0.029714   0.120861  -0.005003  -0.005215  -0.012533
    149       0.063680  -0.113925   0.002572   0.002384   0.001273   0.005543
    150       0.078170  -0.001022   0.067756  -0.000919  -0.000635   0.001141
    151       0.057929  -0.011358   0.179298  -0.006324  -0.005553  -0.011804
    152       0.003639  -0.068709  -0.064654   0.002428   0.000524  -0.000745
    153       0.050019  -0.003224   0.159617  -0.005485  -0.007050  -0.012946
    154       0.012011  -0.023702  -0.018529   0.001289  -0.000268   0.001079
    155       0.035105  -0.046594   0.021177   0.000613  -0.001302   0.003119
    156       0.005061   0.059509   0.059626  -0.003875  -0.003916  -0.007932
    157      -0.018288  -0.005671  -0.063091   0.002144   0.000621   0.003495
    158      -0.002558  -0.038171   0.002775   0.000517  -0.000870   0.002797
    159      -0.019417   0.059113  -0.034981   0.000064   0.000031   0.001076
    160      -0.032812   0.025500  -0.127065   0.004575   0.003626   0.009478
    161      -0.048234   0.040491   0.057839  -0.002503  -0.003221  -0.006038
    162       0.059203  -0.020184  -0.006040   0.000397   0.002559   0.001232
    163       0.063793  -0.028809   0.016494  -0.000622  -0.000185  -0.003751
    164      -0.065608   0.073103  -0.063580  -0.000061   0.001451  -0.001615
    165      -0.034498  -0.059704  -0.092430   0.004081   0.001267   0.007476
    166      -0.007188  -0.002125   0.074184  -0.002795  -0.001745  -0.007899
    167      -0.000595   0.029304   0.038325  -0.002095  -0.001593  -0.006354
    168       0.003311   0.006929   0.002534  -0.000959   0.000261   0.003563
    169      -0.051352   0.089800   0.046588  -0.003248  -0.002101  -0.007017
    170       0.033956  -0.129160  -0.040661   0.005217   0.003676   0.011686
    171       0.036778  -0.035798   0.123953  -0.002973  -0.005195  -0.009841
    172      -0.009003  -0.107437  -0.110781   0.006880   0.003721   0.010816
    173      -0.052658   0.109070  -0.020882  -0.001280  -0.002642  -0.000686
    174      -0.085665   0.089743  -0.142885   0.002401   0.003458   0.001116
    175       0.129070  -0.178430  -0.048094   0.006617   0.005140   0.021742
    176      -0.148025   0.308841   0.007388  -0.006318  -0.003093  -0.015829
    177       0.151586  -0.367880  -0.199972   0.014553   0.011443   0.034550
    178       0.105016  -0.153791   0.082151   0.000699   0.002213   0.009921
    179      -0.083136   0.161079   0.075108  -0.005980  -0.002053  -0.011856
    180      -0.050588  -0.022365   0.057751  -0.000578  -0.001381   0.004354
    181      -0.075979   0.015548  -0.110157   0.004934   0.004176   0.015492
    182      -0.058723  -0.077047   0.060466   0.000289   0.001026   0.008699
    183      -0.131548   0.002504  -0.102707   0.005239   0.005400   0.021245
    184      -0.002442  -0.019847   0.104437  -0.002426  -0.004566  -0.003619
    185       0.089427  -0.067858   0.040864  -0.001234   0.000600  -0.005729
    186       0.121568   0.061695   0.155627  -0.003489  -0.002679   0.000834
    187      -0.029110  -0.095689   0.068424  -0.004229  -0.006278  -0.019342
    188      -0.015982  -0.061420  -0.045355   0.000838  -0.002922  -0.008050
    189       0.123303   0.043322   0.110453  -0.001241   0.000465   0.006342
    190       0.120817   0.056802   0.251896  -0.007560  -0.004670  -0.005645
    191      -0.043614  -0.128256  -0.132913   0.004248   0.000517  -0.004340
    192       0.027804  -0.023982   0.013083   0.001019   0.000585   0.002469
    193      -0.130794   0.144058  -0.017248  -0.002190   0.001214   0.000923
    194       0.074982  -0.145353   0.000850   0.002746   0.000845   0.006455
    195      -0.037997   0.062391  -0.021954  -0.003069   0.000901   0.006513
    196      -0.061183   0.132775   0.043825  -0.005527  -0.002557  -0.007217
    197      -0.013215  -0.126533  -0.072959   0.006490   0.005484   0.016652
    198      -0.024720   0.046368  -0.023191  -0.001313   0.001565   0.006262
    199      -0.042850   0.035233   0.049570   0.000337  -0.001218  -0.006345
    200      -0.003741  -0.111477  -0.080653   0.007608   0.006521   0.016612
    201      -0.071528  -0.094401  -0.068979   0.003288  -0.002406   0.000533
    202      -0.007505  -0.041989   0.075917  -0.002137   0.000256  -0.003919
    203       0.023769   0.083029   0.021488  -0.002084  -0.000730  -0.004901
    204      -0.044941  -0.036573  -0.117075   0.004400   0.001169   0.007342
    205      -0.026435  -0.084965   0.131320  -0.003642  -0.003801  -0.011755
    206      -0.039935  -0.006489   0.048173  -0.002397  -0.003870  -0.010657
    207      -0.018153  -0.097221  -0.057909   0.003787   0.001594   0.008194
    208      -0.004922   0.041961   0.063337  -0.003151  -0.003242  -0.010782
    209      -0.005775   0.084746   0.014297  -0.002307  -0.003071  -0.009264
    210      -0.035651   0.081538  -0.042497  -0.000616   0.006139  -0.002791
    211      -0.047040   0.031511   0.000245  -0.000915  -0.000636  -0.004848
    212      -0.085886   0.019912  -0.105564   0.003238   0.012123   0.005071
    213       0.096456  -0.002675   0.071891  -0.001526   0.002983   0.003902
    214       0.077007  -0.032050   0.035969  -0.000884   0.000395  -0.001713
    215      -0.052684   0.099096  -0.019259  -0.001603   0.000720  -0.002853
    216       0.152347  -0.087476   0.031744   0.000993   0.000918  -0.000016
    217       0.100000  -0.094849  -0.021827   0.001639  -0.000749  -0.004305
    218      -0.109077   0.078572  -0.117024   0.001015   0.002277  -0.001085
    219      -0.027562   0.039522  -0.047606   0.000043   0.003970   0.002086
    220       0.043555  -0.024185  -0.011255  -0.000250  -0.001242  -0.006929
    221      -0.155191   0.130706  -0.114585  -0.000230   0.002258  -0.002300
    222       0.213563   0.031434  -0.091805   0.000219  -0.011860  -0.024532
    223       0.112294  -0.073230  -0.074075  -0.002524  -0.019123  -0.050113
    224       0.182227   0.033427   0.148402  -0.009471  -0.020777  -0.047149
    225      -0.008076   0.109283  -0.159898   0.005456   0.010669   0.026589
    226      -0.110395   0.124085   0.001655  -0.003255  -0.001500  -0.003585
    227      -0.008541   0.083472  -0.066378   0.001458   0.004019   0.009823
    228      -0.078344   0.086331  -0.045940   0.001573   0.000359   0.005570
    229      -0.236456   0.022002   0.059498  -0.003063  -0.000853  -0.005712
    230      -0.029083   0.025096  -0.087872   0.004728   0.004126   0.014217
    231       0.098490   0.054558  -0.100432  -0.001002  -0.022890  -0.040321
    232       0.023916   0.022261  -0.025759  -0.000051  -0.000062   0.002580
    233      -0.150204  -0.022997   0.073275  -0.023262  -0.213153  -0.399240
    234       0.059562   0.039535  -0.035837   0.004001   0.026488   0.052549
    235       0.009930   0.003128   0.007941   0.000778   0.005646   0.010673
    236      -0.081534   0.009924   0.144136   0.025917   0.201756   0.393059
    237       0.131140   0.041170  -0.117422   0.001584   0.000582   0.003192
    238      -0.001242  -0.011224   0.012183   0.000317   0.003229   0.006490
    239       0.175549  -0.013549  -0.156839   0.001126   0.007908   0.016183
    240       0.016622  -0.003012  -0.001024  -0.002553  -0.029760  -0.053482
    241       0.016048   0.006106  -0.002800  -0.000242  -0.004384  -0.007934
    242      -0.095640  -0.009758   0.041770  -0.022251  -0.202691  -0.362321
    243       0.047757   0.016668  -0.036610   0.005765   0.034376   0.068811
    244       0.024142   0.025644  -0.024353   0.001020   0.009944   0.020871
    245      -0.135654   0.004096   0.170519   0.028490   0.227976   0.453907
    246      -0.048825   0.135268   0.004376  -0.002353  -0.004231  -0.004848
    247      -0.140160   0.179370  -0.101973   0.001529  -0.001095  -0.000307
    248      -0.087493   0.088746   0.060298  -0.003281  -0.004275  -0.008922
    249      -0.022967   0.078103  -0.033769   0.000030   0.001576   0.000754
    250       0.043781  -0.087330  -0.140825   0.006572   0.006826   0.015955
    251      -0.146938   0.177994   0.072585  -0.004975  -0.007971  -0.014020
                 54         55         56         57         58         59    
      0      -0.000781   0.003258   0.004325   0.000825   0.000117   0.000173
      1       0.000371  -0.004062  -0.009180  -0.001480  -0.000183  -0.000838
      2      -0.000100   0.001613  -0.017035  -0.001806  -0.000286  -0.004428
      3      -0.000380   0.005019  -0.026875  -0.004221  -0.000181  -0.018746
      4      -0.000005  -0.003119   0.013711   0.003001  -0.000078   0.015044
      5      -0.000234  -0.001104   0.007552   0.001241   0.000338   0.006740
      6       0.000294  -0.004859   0.011120   0.000959   0.000471   0.003979
      7      -0.000495   0.001337   0.001911   0.000154  -0.000174  -0.000042
      8      -0.000494   0.002399  -0.005380  -0.000372   0.000205   0.000051
      9      -0.000251  -0.001765   0.022168   0.003073  -0.000020   0.010388
     10       0.000520  -0.003374  -0.001047  -0.001226   0.000291  -0.004884
     11      -0.000103   0.002115  -0.006125  -0.000595   0.000107  -0.001492
     12       0.000084  -0.000710  -0.000964  -0.001178   0.000109  -0.005918
     13       0.000067  -0.005474   0.031376   0.004316   0.000303   0.016783
     14      -0.000009   0.003464  -0.008349  -0.000331  -0.000249  -0.001477
     15       0.000257  -0.002803   0.009216   0.001295   0.000391   0.007016
     16      -0.000596   0.002016  -0.005058  -0.000951  -0.000467  -0.006090
     17      -0.000065   0.004153  -0.013211  -0.001221  -0.000341  -0.005652
     18       0.001117   0.002072  -0.021963  -0.003364  -0.001039  -0.006877
     19      -0.000358   0.001778   0.005473   0.002129   0.000380  -0.000323
     20       0.000681  -0.005463   0.030589   0.003357   0.000261   0.008789
     21       0.000730  -0.004511   0.010960   0.000580  -0.000714   0.002533
     22      -0.000071  -0.001393   0.013005   0.001630  -0.000183  -0.000625
     23      -0.001060   0.006164  -0.005759   0.000908   0.000688  -0.009051
     24      -0.000771   0.005000  -0.010226   0.001184   0.001275  -0.000258
     25      -0.000682   0.030197  -0.099830  -0.005389   0.000494  -0.010998
     26      -0.002298   0.038655  -0.123542  -0.005956  -0.000619  -0.012821
     27      -0.000436   0.005963  -0.014882   0.000033   0.001148  -0.001453
     28       0.000074   0.066731  -0.231517  -0.010894  -0.000496   0.003374
     29      -0.001523   0.076561  -0.260361  -0.010316  -0.000148   0.005072
     30       0.000171   0.000217  -0.000130  -0.000564  -0.001473   0.001883
     31      -0.000329   0.029387  -0.102569  -0.004430  -0.001342   0.003500
     32       0.000630   0.030578  -0.102448  -0.003019   0.000439   0.005257
     33      -0.000175  -0.001720   0.002429  -0.000357  -0.003711   0.004455
     34       0.001673  -0.012909   0.027562   0.000099  -0.001782   0.000591
     35       0.002489  -0.021195   0.053802   0.001962   0.001465  -0.001830
     36      -0.000625   0.000407   0.006563   0.002196   0.002080  -0.000228
     37       0.001155  -0.071608   0.233054   0.008816   0.002995  -0.004888
     38       0.001360  -0.090010   0.283253   0.009382  -0.002549   0.004714
     39       0.000349   0.007533  -0.017965   0.000895   0.004377  -0.004532
     40      -0.000747   0.053843  -0.175251  -0.005469   0.002178   0.001277
     41       0.000158   0.049185  -0.171266  -0.006985  -0.002428   0.009882
     42       0.000845   0.004995  -0.012449  -0.000014   0.003855  -0.006325
     43      -0.000809   0.020955  -0.056730  -0.001561   0.002214  -0.011987
     44      -0.000893   0.014032  -0.042906  -0.001335  -0.001699  -0.004310
     45       0.000770   0.001702  -0.001544   0.000505   0.004173  -0.006357
     46       0.002002  -0.071720   0.223597   0.006697  -0.000257   0.004256
     47       0.000710  -0.078474   0.246443   0.009400   0.000306   0.005871
     48      -0.000237  -0.007626   0.021668   0.000611  -0.000829   0.001831
     49       0.000129  -0.016138   0.044358   0.002605  -0.000047  -0.001719
     50      -0.000523  -0.009154   0.034971   0.003180   0.000194  -0.002807
     51       0.000515  -0.004864   0.007257  -0.000662  -0.000976   0.005087
     52      -0.011309  -0.013008   0.067450  -0.011331  -0.009363  -0.007247
     53      -0.008903  -0.030702   0.105727  -0.011162  -0.001653  -0.004573
     54       0.000499   0.009665  -0.025549   0.000578   0.004687  -0.004562
     55      -0.000850   0.090542  -0.301046  -0.008658   0.000754   0.018169
     56       0.001276   0.091301  -0.317710  -0.011785  -0.001618   0.022378
     57       0.001531  -0.001025   0.002070  -0.000856   0.001414  -0.003606
     58      -0.001424  -0.000281   0.027865   0.003404   0.003475  -0.023692
     59      -0.001154  -0.012637   0.057993   0.003597  -0.001822  -0.015341
     60      -0.000862  -0.000740   0.028584   0.004177   0.000181   0.017025
     61       0.000207  -0.001701  -0.020614  -0.003430   0.000127  -0.011337
     62      -0.000021   0.001704  -0.023361  -0.002754  -0.000315  -0.008621
     63       0.000902  -0.008049   0.019837   0.002936   0.000681   0.019941
     64      -0.001476   0.009214  -0.026135  -0.003798  -0.000848  -0.023983
     65      -0.000039   0.003987  -0.003340  -0.000341  -0.000298  -0.005177
     66       0.000242  -0.000749  -0.014226  -0.003720  -0.000189  -0.013235
     67       0.000085  -0.006329   0.048972   0.007422   0.000665   0.025245
     68       0.000128   0.002625  -0.002786   0.000485  -0.000176   0.000426
     69      -0.000371  -0.001458   0.034543   0.005883  -0.000686   0.022948
     70       0.000993  -0.000862  -0.025501  -0.005435   0.000524  -0.024937
     71      -0.000062   0.002181  -0.010171  -0.001431   0.000264  -0.005270
     72       0.001113  -0.012095   0.028934   0.003469   0.000644   0.019544
     73      -0.001288   0.007803  -0.008015  -0.001658  -0.000273  -0.014544
     74      -0.000985   0.007585  -0.027148  -0.002798  -0.000005  -0.010085
     75       0.000675   0.003395  -0.025280  -0.003800  -0.000888  -0.010596
     76       0.001080   0.001238  -0.005578  -0.000588   0.000670  -0.006649
     77       0.004576  -0.015040   0.044812   0.004002  -0.000519   0.027471
     78       0.005070  -0.007164  -0.006764  -0.002950  -0.001586   0.007723
     79      -0.001888   0.006266   0.001974   0.002985   0.000910  -0.011266
     80       0.000288  -0.004959   0.027957   0.002979   0.000283   0.008329
     81       0.003061  -0.038348   0.103528   0.003981  -0.001504   0.012791
     82       0.000936  -0.020591   0.091149   0.007081   0.000388   0.010203
     83      -0.001748   0.016913  -0.041151  -0.000918   0.000575  -0.012843
     84       0.001060   0.007155  -0.002410   0.005025  -0.002841   0.003732
     85      -0.008001  -0.005887  -0.009585   0.041480   0.046021   0.100947
     86       0.006946   0.047340   0.002626  -0.003829  -0.013420  -0.009028
     87       0.002389  -0.030436  -0.010594  -0.026165  -0.017274  -0.069545
     88      -0.005794  -0.016758  -0.010282   0.021382   0.029430   0.049054
     89       0.003330  -0.244707  -0.114067  -0.030790   0.019171  -0.061497
     90      -0.007514   0.007184   0.004735   0.029045   0.026622   0.052788
     91      -0.004436  -0.004714  -0.003885   0.008643   0.018965   0.020494
     92      -0.008607   0.095347   0.078781   0.011293   0.004409   0.009307
     93      -0.007256   0.008439  -0.001901   0.038395   0.033453   0.077988
     94       0.000604   0.004153   0.003786  -0.010171  -0.008391  -0.027164
     95       0.005541   0.111132   0.040563   0.005844  -0.018669   0.017799
     96      -0.006592  -0.031790  -0.023130   0.042631   0.039419   0.092970
     97       0.001584  -0.002090  -0.000401  -0.007423  -0.009143  -0.018743
     98       0.004634  -0.186940  -0.093494  -0.030628   0.004111  -0.059506
     99      -0.001829   0.019263   0.008348   0.013531   0.002110   0.020069
    100      -0.003276   0.003699   0.000211   0.018644   0.016337   0.043642
    101      -0.008287   0.130600   0.084322   0.017963  -0.000858   0.031960
    102       0.007799  -0.017341   0.000020  -0.058944  -0.047573  -0.131500
    103       0.004035   0.041454   0.028602  -0.039172  -0.054959  -0.110108
    104       0.010287  -0.161639  -0.079007  -0.030965  -0.019216  -0.030447
    105       0.018241   0.012700   0.016921  -0.040604  -0.051770  -0.068617
    106      -0.009033   0.120342   0.064033  -0.012799  -0.022901  -0.080890
    107      -0.003525  -0.020791  -0.015493   0.032985   0.040432   0.089195
    108       0.011125  -0.036946  -0.011821  -0.060928  -0.044224  -0.083124
    109       0.017090   0.016553   0.015246  -0.056797  -0.075118  -0.080672
    110       0.011307   0.004383   0.004812  -0.049355  -0.057214  -0.066284
    111      -0.001034  -0.025544  -0.012525  -0.002310   0.047134   0.071253
    112       0.022883  -0.014915  -0.013214   0.027777  -0.007242   0.163291
    113      -0.010106   0.068272   0.033862   0.005825   0.050007   0.041955
    114      -0.011905   0.006467   0.004047   0.000431   0.073527   0.036265
    115       0.019460  -0.014743  -0.013480   0.033669   0.004516   0.153144
    116      -0.005819   0.032658   0.014593   0.019634   0.038412   0.083560
    117       0.010759   0.066819   0.037940  -0.028780  -0.055994  -0.055189
    118       0.019862  -0.063652  -0.026405  -0.046677  -0.051997  -0.032272
    119      -0.007387   0.003084   0.009319  -0.047177  -0.008931  -0.074408
    120       0.003225   0.062339   0.024857   0.042187  -0.009208   0.050052
    121      -0.008722  -0.044118  -0.022977   0.016296   0.049213   0.014788
    122      -0.011592  -0.010755  -0.010018   0.022978   0.030378   0.037074
    123       0.005434   0.031685   0.011801   0.024804  -0.015521   0.040529
    124      -0.005791  -0.035364  -0.017434   0.001077   0.033206  -0.002550
    125      -0.004905   0.009806  -0.000477   0.012727   0.011178   0.017105
    126      -0.021920  -0.040415  -0.021438   0.014276   0.044832  -0.055550
    127      -0.012777   0.020240   0.006120   0.028575   0.018812  -0.071465
    128      -0.003048  -0.003325  -0.007269   0.043932  -0.023015   0.019554
    129      -0.000687  -0.064466  -0.032581  -0.002957  -0.017602  -0.004769
    130      -0.012767   0.027139   0.015683  -0.013428   0.002778  -0.108210
    131      -0.004041   0.019829   0.009796   0.007496  -0.035930  -0.030891
    132      -0.005131  -0.078400  -0.041772   0.026816   0.006018   0.019801
    133      -0.006509   0.003215  -0.002383   0.034524   0.001459  -0.039530
    134      -0.026864   0.060583   0.030669   0.018002   0.036335  -0.091110
    135       0.016742  -0.020676  -0.009005  -0.030368  -0.043442   0.027933
    136      -0.017048  -0.006629   0.007302  -0.081842   0.025019  -0.029965
    137       0.013755   0.029413   0.018312  -0.030191  -0.070245   0.039838
    138       0.003806   0.056340   0.030367  -0.062005   0.077199   0.030141
    139      -0.078892   0.030497   0.023541  -0.064373   0.039130   0.031539
    140       0.065316   0.005930   0.013349  -0.111331   0.009826   0.058303
    141       0.050879   0.086983   0.045814  -0.054578   0.082776  -0.039985
    142      -0.030622   0.013847   0.012236  -0.062993  -0.118169   0.133886
    143      -0.022017  -0.010060   0.005556  -0.099364   0.147244   0.063779
    144      -0.134810   0.001553   0.001279   0.000818   0.036727  -0.052059
    145      -0.050693  -0.027351  -0.022206   0.099262  -0.064844  -0.005724
    146       0.024901   0.005972   0.002513   0.015784   0.159940  -0.024246
    147       0.007439  -0.011495  -0.007731   0.029404  -0.022066   0.012622
    148       0.097056  -0.042033  -0.028841   0.087967   0.054271  -0.010363
    149       0.039942   0.038225   0.008926   0.111832  -0.034298  -0.045192
    150      -0.041474   0.008503  -0.000607   0.074696  -0.016511  -0.014209
    151       0.068513  -0.042634  -0.024155   0.055135   0.080596  -0.059473
    152       0.096023   0.009531  -0.000549   0.038460  -0.070764   0.030851
    153       0.030383  -0.050730  -0.026969   0.025220  -0.023897   0.063823
    154       0.079147   0.021019   0.004207   0.047492   0.064267  -0.054812
    155      -0.002306   0.013717  -0.001246   0.073108  -0.031080  -0.030214
    156       0.087622  -0.009081  -0.003822  -0.009988   0.037026   0.021105
    157       0.049825   0.022579   0.008352  -0.000631   0.055957  -0.041062
    158      -0.074717  -0.013334  -0.009046   0.001752  -0.056418   0.008559
    159       0.064792   0.038468   0.019037  -0.010342  -0.025609   0.008987
    160      -0.000029   0.058220   0.027641  -0.020586  -0.071954   0.016754
    161      -0.025039  -0.048235  -0.028049   0.045507  -0.005017  -0.031464
    162      -0.004688   0.016340   0.019977  -0.116198  -0.027143   0.038942
    163       0.030144  -0.013411  -0.004241  -0.019170  -0.056372   0.003731
    164      -0.011210  -0.026262  -0.006323  -0.065733  -0.021047  -0.019261
    165       0.042933   0.019524  -0.000443   0.084529   0.063898  -0.149441
    166      -0.080164  -0.059568  -0.026087  -0.027548  -0.086613   0.139119
    167      -0.003416  -0.032169  -0.017586   0.017148  -0.058965   0.077285
    168      -0.034389   0.012604   0.003374   0.029989  -0.056923  -0.006848
    169      -0.004449  -0.041164  -0.014952  -0.058410   0.093007   0.006723
    170      -0.036999   0.054218   0.026623   0.015485  -0.029694  -0.033760
    171      -0.018323  -0.047052  -0.021363  -0.016215  -0.071131   0.096902
    172      -0.010741   0.044982   0.021226  -0.016512  -0.020410  -0.021481
    173      -0.009583  -0.012373  -0.007142  -0.029833   0.033939  -0.003886
    174       0.139083   0.023200   0.015706  -0.105418  -0.061544   0.052140
    175      -0.174728   0.113196   0.060679  -0.013173   0.122928  -0.001422
    176       0.217584   0.009749   0.015389  -0.146064  -0.156423   0.072309
    177      -0.204422   0.107620   0.052992   0.008659   0.293886  -0.013884
    178      -0.129695   0.040386   0.031466  -0.076754   0.238780  -0.029101
    179       0.127167  -0.011218   0.008439  -0.154621   0.059773   0.033696
    180      -0.245852  -0.069987  -0.036544   0.051571   0.061971  -0.087636
    181      -0.195264   0.009363  -0.009356   0.152489  -0.105499  -0.106207
    182      -0.281605  -0.075607  -0.046495   0.144526   0.162997  -0.170541
    183      -0.391671  -0.026709  -0.010807  -0.003000   0.078345  -0.125410
    184      -0.108544  -0.076687  -0.061762   0.282341  -0.103799  -0.127852
    185       0.252128   0.064746   0.041949  -0.123499   0.160148   0.122785
    186      -0.113321   0.026043   0.005240   0.141093   0.003363  -0.039236
    187       0.247026  -0.096937  -0.048012  -0.052659   0.045542   0.023216
    188       0.162551  -0.015822  -0.014308   0.031277  -0.075940   0.072234
    189      -0.127002   0.038279   0.006765   0.189129   0.016126  -0.067502
    190      -0.065548   0.001187  -0.004873   0.136113   0.103101  -0.118806
    191       0.219943  -0.025924  -0.024889   0.061887  -0.060954   0.057878
    192      -0.014411   0.011085  -0.003161   0.087889  -0.099125  -0.010630
    193      -0.122009  -0.029724   0.004313  -0.202436   0.148619   0.001931
    194       0.036515   0.046492   0.017081   0.078880  -0.036986  -0.027470
    195      -0.083533   0.017222   0.010309  -0.018977  -0.048313  -0.005280
    196      -0.002910  -0.040430  -0.018343  -0.021691   0.051716   0.007181
    197      -0.117831   0.058829   0.044411  -0.142372   0.077008  -0.033426
    198      -0.070129   0.017624   0.004877   0.034716  -0.094810  -0.009887
    199      -0.015841  -0.042136  -0.009497  -0.116586   0.156901   0.002113
    200      -0.101750   0.062119   0.033854  -0.025138  -0.036736  -0.042683
    201       0.027517  -0.066830  -0.060889   0.263896  -0.024925  -0.227187
    202      -0.107598  -0.037773  -0.004200  -0.137848   0.031553   0.154449
    203       0.027718   0.007350   0.004930  -0.014621  -0.092805   0.116946
    204       0.067661   0.027257   0.000460   0.107853   0.006051  -0.142717
    205      -0.141255  -0.134336  -0.068652   0.038704  -0.018263   0.068331
    206      -0.014379  -0.091831  -0.058336   0.128434  -0.105767   0.021978
    207       0.003324   0.009157  -0.001049   0.048211   0.158611  -0.162770
    208      -0.052123  -0.071014  -0.041629   0.068813  -0.205883   0.133275
    209       0.038996  -0.037882  -0.031040   0.117513  -0.204674   0.078222
    210       0.073030   0.022384   0.022848  -0.055659   0.031690   0.008630
    211       0.013832  -0.042617  -0.010805  -0.035489   0.083702  -0.014696
    212      -0.128749  -0.014273   0.015530  -0.091776  -0.046514   0.007563
    213      -0.047768   0.071545   0.061254  -0.236600   0.031805   0.074611
    214       0.014867   0.016311   0.015728  -0.064531  -0.042470   0.030914
    215      -0.026029  -0.026824  -0.002342  -0.102120   0.013222  -0.037286
    216       0.042793   0.041043   0.024794  -0.041758  -0.086617   0.085792
    217       0.085854  -0.013591  -0.016683   0.094116  -0.140883   0.033944
    218      -0.008894  -0.044075  -0.017812  -0.046139  -0.034114  -0.032672
    219      -0.044804  -0.010804   0.011997  -0.172919   0.023433  -0.005070
    220       0.054471  -0.060573  -0.036520   0.059825  -0.075716  -0.045278
    221      -0.036876  -0.072764  -0.028393  -0.082105   0.016804  -0.082193
    222       0.027598   0.071892   0.045461  -0.066969  -0.171641  -0.178412
    223       0.028329  -0.070997  -0.021260  -0.105100  -0.151853  -0.212925
    224      -0.021627  -0.027617   0.007367  -0.124660  -0.029054  -0.303026
    225      -0.000808   0.049115   0.013027   0.071715  -0.004923   0.048060
    226      -0.024559  -0.040128  -0.022081   0.045332   0.074350  -0.011757
    227      -0.022310  -0.011069  -0.012149   0.047826   0.046870   0.020355
    228      -0.001788   0.049977   0.019729   0.049185  -0.003152   0.038953
    229      -0.017728  -0.091388  -0.046271   0.016209   0.071546  -0.009306
    230      -0.010340   0.057020   0.021387   0.040848   0.013359   0.017892
    231      -0.014001   0.015032  -0.001917   0.065851   0.060593   0.141211
    232      -0.007711  -0.010896  -0.013674   0.029023   0.039687   0.070281
    233      -0.017011   0.266812   0.167719   0.025996  -0.009798   0.031064
    234      -0.007715   0.027785   0.004001   0.037020   0.033894   0.075760
    235       0.001348   0.008801   0.005170  -0.007197  -0.010509  -0.019961
    236       0.010966   0.259601   0.077904   0.021024  -0.041372   0.061357
    237      -0.005923  -0.062700  -0.040250   0.038841   0.040509   0.086731
    238       0.005552  -0.005059  -0.002436  -0.021705  -0.026083  -0.050376
    239       0.009602  -0.406371  -0.214578  -0.058910   0.010669  -0.107036
    240       0.002608   0.055493   0.032883  -0.015017  -0.034556  -0.052608
    241      -0.000195   0.014400   0.008632   0.000457  -0.004492  -0.001713
    242      -0.019500   0.335247   0.199857   0.054381  -0.002675   0.108420
    243       0.002809   0.030577   0.001996   0.016541  -0.005041   0.031932
    244      -0.007917   0.000316  -0.006521   0.035848   0.043345   0.088184
    245       0.014911   0.214062   0.049740   0.007243  -0.044146   0.023053
    246       0.018373  -0.003992  -0.011502   0.089763  -0.246015   0.005814
    247       0.016951   0.000209  -0.015660   0.147525  -0.224834  -0.110086
    248      -0.004427  -0.063303  -0.039523   0.094033  -0.013061  -0.086279
    249       0.036773   0.042459   0.027424  -0.061054  -0.044610   0.082336
    250      -0.002177   0.098056   0.057070  -0.133632   0.051731   0.093284
    251      -0.009749  -0.100340  -0.069602   0.216646  -0.157694  -0.166560
                 60         61         62         63         64         65    
      0      -0.009710  -0.001205   0.000425   0.015680   0.001463  -0.034455
      1       0.010088   0.000826   0.000045   0.009698  -0.000117   0.004855
      2       0.048222   0.000932   0.001344   0.064535   0.000797  -0.044242
      3       0.181675   0.003492   0.001114  -0.014393  -0.000381  -0.106969
      4      -0.145508  -0.003465   0.001228   0.140992   0.003913  -0.005226
      5      -0.075647  -0.001695  -0.001259  -0.044072  -0.000791   0.094980
      6      -0.046414  -0.001074  -0.001147  -0.051253  -0.001767   0.038037
      7      -0.006104  -0.000167  -0.000520  -0.027739   0.000029   0.047176
      8      -0.009202  -0.000408  -0.000644  -0.035014  -0.000280   0.068590
      9      -0.105232  -0.002048  -0.001135  -0.025844   0.000049   0.075807
     10       0.044266   0.001264  -0.001179  -0.082204  -0.002918   0.005574
     11       0.014724   0.000423  -0.000423  -0.026036  -0.000509   0.027817
     12       0.051656   0.001422  -0.001653  -0.118292  -0.003432   0.031796
     13      -0.171318  -0.003401  -0.001631  -0.029383   0.000182   0.120791
     14       0.026140   0.000551   0.001589   0.095973   0.002299  -0.076784
     15      -0.074908  -0.002096  -0.000116   0.038396   0.001932   0.007987
     16       0.061533   0.001733  -0.000029  -0.051147  -0.000916  -0.026123
     17       0.066754   0.001599   0.001476   0.064885   0.001270  -0.081558
     18       0.077659   0.002477   0.001678   0.112705   0.001558  -0.012678
     19       0.013949   0.000010   0.002153   0.078834   0.002308  -0.213487
     20      -0.088145  -0.000671  -0.002361  -0.113237  -0.003308   0.024779
     21      -0.015080  -0.000889   0.002891   0.165592   0.002547  -0.031681
     22       0.022965   0.000221   0.002277   0.079523   0.000948  -0.145108
     23       0.081040   0.001331  -0.000389  -0.037257  -0.000189   0.003816
     24      -0.012159   0.000090  -0.001819  -0.105242  -0.003609  -0.092896
     25       0.104348   0.002075   0.002386   0.121092   0.003983   0.117938
     26       0.120982   0.000920   0.000177  -0.024748  -0.001366   0.151736
     27       0.000000  -0.000242  -0.001050  -0.042646  -0.000891   0.005561
     28      -0.046107  -0.001926   0.002231   0.124361   0.004561   0.047207
     29      -0.077945  -0.002209  -0.001531  -0.099849  -0.000483  -0.049878
     30      -0.006260  -0.003441   0.002939   0.141624   0.001660   0.048542
     31      -0.040763  -0.001839  -0.000564  -0.030269  -0.002785  -0.034965
     32      -0.065300  -0.000158   0.000297  -0.011624   0.002002  -0.023078
     33      -0.009416  -0.004167   0.004210   0.196918  -0.000356  -0.000347
     34       0.008486  -0.001056   0.000184  -0.048143  -0.004908   0.014009
     35       0.004596   0.003164  -0.000575  -0.022225   0.003204   0.075291
     36      -0.020054   0.000793  -0.002746  -0.148284  -0.004287  -0.128388
     37       0.030442   0.003538  -0.003252  -0.135740  -0.000480   0.064217
     38      -0.006685  -0.001949   0.002259   0.117157  -0.001223  -0.000893
     39       0.003507   0.004207  -0.003917  -0.190587  -0.000612  -0.044734
     40      -0.051979   0.000066  -0.003011  -0.157376  -0.000395  -0.049897
     41      -0.087631  -0.004066   0.002868   0.123388   0.002307  -0.079384
     42       0.030492   0.004273  -0.002297  -0.090978   0.002317   0.071628
     43       0.101520   0.003200  -0.001019  -0.040513   0.000845   0.149769
     44       0.066976  -0.000517   0.002550   0.089738  -0.000509   0.026027
     45       0.025147   0.004188  -0.003074  -0.132740   0.001712   0.061176
     46      -0.028646  -0.000907   0.001748   0.131424   0.003064  -0.003861
     47      -0.058189  -0.000765  -0.002937  -0.160499  -0.003555  -0.134228
     48      -0.009926  -0.001379   0.002487   0.169747   0.005631   0.058961
     49       0.027652   0.001237   0.000376  -0.008612   0.000063  -0.003286
     50       0.028970  -0.001407   0.000743   0.017981  -0.000722   0.021493
     51      -0.019810   0.001251   0.003637   0.225590   0.005457  -0.048346
     52       0.077993  -0.013863  -0.007249  -0.054500  -0.018701   0.075996
     53       0.060003   0.003761  -0.006623  -0.008981  -0.000544   0.047267
     54       0.000346   0.004486  -0.004121  -0.198452  -0.000000  -0.036149
     55      -0.224719  -0.005298  -0.003250  -0.197083  -0.002524  -0.333098
     56      -0.236475  -0.006247   0.001714   0.064814   0.005434  -0.213248
     57       0.033392   0.002121   0.002216   0.151500   0.005737   0.115074
     58       0.223447   0.006292  -0.001555  -0.094402  -0.000827   0.222264
     59       0.200834   0.001532   0.004646   0.174258  -0.000456   0.127010
     60      -0.182290  -0.003737  -0.002446  -0.001177  -0.002274   0.131188
     61       0.119481   0.003338  -0.000516  -0.128269  -0.001293  -0.006458
     62       0.091699   0.001508   0.002000   0.061411   0.001402  -0.081418
     63      -0.211116  -0.005744  -0.000520   0.130441   0.003546   0.081842
     64       0.248480   0.006256   0.001460  -0.109251  -0.001584  -0.161889
     65       0.062848   0.002235   0.000064  -0.034249  -0.000995  -0.028411
     66       0.125025   0.003283  -0.002028  -0.142716  -0.005630   0.039985
     67      -0.253864  -0.005368  -0.001210  -0.000323   0.002081   0.107382
     68       0.009827   0.000237   0.001698   0.104070   0.002272  -0.083715
     69      -0.218034  -0.004304   0.000039   0.114788   0.003937   0.086142
     70       0.248757   0.005644  -0.000049  -0.114386  -0.004635  -0.178276
     71       0.049910   0.001133  -0.000629  -0.059180  -0.001455   0.017219
     72      -0.198635  -0.003944  -0.001979  -0.004900  -0.001357   0.137697
     73       0.134440   0.002750  -0.000822  -0.142428  -0.002058  -0.014665
     74       0.092371   0.001124   0.001507   0.040246   0.001988  -0.041448
     75       0.111514   0.002882   0.001890   0.104270   0.001676  -0.038000
     76       0.073064   0.003175  -0.000286  -0.088162  -0.001560  -0.223132
     77      -0.255245  -0.000558  -0.005900  -0.205647  -0.007634   0.177133
     78      -0.050688   0.003753  -0.002170  -0.030824  -0.003950   0.088594
     79       0.127167   0.000992   0.004074   0.139272   0.003841  -0.355559
     80      -0.089757  -0.001421  -0.001975  -0.100750  -0.002238   0.040034
     81      -0.109971  -0.001684   0.003834   0.259806   0.006072  -0.053227
     82      -0.077282  -0.000970   0.002000   0.082196   0.000752  -0.330821
     83       0.117318   0.001607  -0.000427  -0.052387  -0.000801   0.047979
     84      -0.001752   0.005049   0.006810  -0.001208   0.012556  -0.000909
     85       0.006468  -0.001962  -0.052545   0.002519  -0.060880   0.000018
     86      -0.007245   0.007240   0.009548  -0.002175   0.022453  -0.000080
     87      -0.004202  -0.023064   0.032019  -0.002253   0.053476  -0.000470
     88       0.003578  -0.011213  -0.027220   0.000849  -0.022287   0.000115
     89      -0.001255  -0.111369   0.053048  -0.006509   0.119548   0.000951
     90       0.005780   0.000595  -0.021985   0.001322  -0.015585   0.000851
     91       0.001423  -0.013069  -0.022127   0.000761  -0.017299  -0.000621
     92       0.010639   0.000014  -0.003445   0.002786   0.027415  -0.002106
     93       0.005751   0.009114  -0.035550   0.002173  -0.039798   0.001107
     94      -0.001202  -0.001520   0.007770  -0.000176   0.009648   0.000877
     95      -0.002502   0.056545  -0.021857   0.004296  -0.060942  -0.000827
     96       0.006026   0.000525  -0.030350   0.001017  -0.030662   0.000303
     97      -0.001339   0.002058   0.011118  -0.000885   0.010799   0.000512
     98      -0.004076  -0.070396   0.041819  -0.004894   0.082422  -0.001287
     99       0.001032   0.012799  -0.000399   0.000018  -0.000078  -0.000533
    100       0.003476   0.007000  -0.019785   0.001221  -0.029420   0.001046
    101       0.007499   0.042296  -0.028965   0.004599  -0.053561   0.001697
    102      -0.008802  -0.009686   0.042186  -0.001812   0.033869  -0.000906
    103      -0.008378   0.032407   0.053823  -0.001211   0.047888  -0.000625
    104      -0.003224   0.018155   0.006071   0.001001  -0.075903   0.001336
    105      -0.003463   0.001094   0.057156  -0.003178   0.072047  -0.000417
    106      -0.006011   0.008996   0.027525  -0.000409   0.067325  -0.001493
    107       0.006900  -0.017096  -0.038711   0.000989  -0.037548   0.000610
    108      -0.006549   0.008941   0.000750   0.000858  -0.052554   0.000687
    109      -0.007703   0.060501   0.031719   0.000014  -0.014009   0.000782
    110      -0.007483   0.095656  -0.029584   0.004804  -0.115489  -0.000095
    111       0.007039  -0.077066  -0.064458  -0.000097   0.043972  -0.000146
    112       0.010951   0.034228  -0.002097  -0.003282   0.092342   0.000384
    113       0.004990  -0.070764  -0.066504   0.000214   0.098672  -0.001316
    114       0.005471  -0.118871  -0.083922   0.001118   0.010359  -0.000713
    115       0.010607   0.021402  -0.000032  -0.003110   0.060078   0.000263
    116       0.007302  -0.034404  -0.026163  -0.001799   0.096141  -0.000435
    117      -0.004748   0.032094   0.034934  -0.001125   0.008217   0.000404
    118      -0.003647   0.058566  -0.006320   0.002166  -0.123146   0.001002
    119      -0.004951   0.006869  -0.039821   0.003372  -0.050105  -0.000178
    120       0.002982   0.008274   0.056859  -0.004341   0.125563  -0.000233
    121       0.002914  -0.089480  -0.009116  -0.001728   0.072129  -0.000272
    122       0.002297   0.018655  -0.033398   0.002039   0.012232  -0.001090
    123       0.002350   0.014478   0.052321  -0.003456   0.031668   0.001035
    124       0.001076  -0.062770  -0.015832  -0.000038  -0.041685   0.000671
    125      -0.000204   0.049704  -0.047796   0.004461  -0.120760  -0.000595
    126      -0.003515  -0.040765   0.000776   0.002763  -0.109469   0.000180
    127      -0.005078  -0.020389   0.037415   0.000151  -0.010692  -0.001239
    128      -0.000458   0.070190   0.112277  -0.003925   0.029287   0.001050
    129      -0.002104   0.069638  -0.008382   0.003606  -0.080595   0.000724
    130      -0.007102  -0.031182  -0.016577   0.002277  -0.001172  -0.001000
    131      -0.003159   0.036376   0.072628  -0.002634   0.045192   0.000981
    132       0.000493   0.041142   0.037925   0.001279  -0.121322   0.001522
    133      -0.003037   0.006780   0.056434  -0.000650  -0.036028  -0.000443
    134      -0.005091  -0.055467   0.024561   0.000014  -0.000278  -0.000663
    135       0.000134   0.093305  -0.109519   0.004951   0.023291  -0.002055
    136      -0.000784  -0.042800  -0.114593   0.003631   0.001241   0.000864
    137       0.002254   0.024361   0.035181  -0.005876   0.134754   0.001144
    138      -0.000984   0.041291   0.029458   0.003197  -0.031994  -0.003160
    139       0.001863  -0.037647   0.055174  -0.004024   0.009355   0.001469
    140       0.004051  -0.053590   0.012836  -0.001943  -0.013654   0.000443
    141      -0.002478  -0.081914   0.023520   0.001379  -0.034884  -0.000713
    142       0.009571  -0.080361   0.063650  -0.006810  -0.050915  -0.000025
    143       0.001308   0.055919   0.096013  -0.001124  -0.026715   0.000137
    144      -0.005137   0.025121  -0.027190  -0.003863   0.040770   0.000172
    145       0.001236   0.002725   0.013032   0.004809  -0.029859  -0.000224
    146      -0.001929   0.022126   0.086737   0.006602  -0.060411   0.000238
    147       0.001619  -0.000194   0.001243  -0.012063   0.038848   0.001030
    148       0.000285   0.069827   0.040418   0.003404  -0.004006  -0.000177
    149       0.000778  -0.097048   0.016684   0.002003  -0.041026   0.000677
    150       0.000455   0.015071   0.020967  -0.001318   0.040385   0.000401
    151      -0.001075  -0.007744  -0.061687   0.005069  -0.051582   0.000827
    152       0.002414   0.027071   0.021002  -0.004547   0.075496   0.000097
    153       0.004239   0.027375   0.050249  -0.005704  -0.010177   0.000277
    154      -0.004233   0.008782   0.016995  -0.004391   0.021922  -0.000001
    155      -0.000408  -0.067088  -0.008082   0.002676  -0.055559  -0.000580
    156       0.002376   0.019059   0.053991  -0.002118   0.006921   0.001805
    157      -0.005023   0.029215  -0.000694  -0.002921   0.060805  -0.000753
    158       0.000312  -0.017110  -0.044949   0.000408  -0.027902  -0.001465
    159       0.003460  -0.089440   0.035732   0.000259  -0.052303   0.001230
    160       0.000582  -0.089777   0.006103  -0.005421   0.004257  -0.001268
    161      -0.002559   0.049058  -0.040117   0.000938   0.015797  -0.000289
    162       0.001734   0.037654  -0.129463   0.002813   0.097774  -0.000567
    163       0.000332   0.056765  -0.133959   0.003041   0.095966  -0.000259
    164      -0.002389   0.043764  -0.102983   0.004367   0.039242  -0.000404
    165      -0.009962   0.016752  -0.086586   0.007577   0.029349  -0.001219
    166       0.007906   0.031773   0.061074  -0.007760  -0.025489   0.000371
    167       0.005275   0.014895   0.046877  -0.002048  -0.026709   0.000203
    168       0.001593  -0.072069  -0.014918  -0.000846  -0.022777   0.000232
    169      -0.002011   0.094042   0.001568   0.006248  -0.002464  -0.001125
    170      -0.000122  -0.129874  -0.008651  -0.006152  -0.024314   0.001626
    171       0.006277  -0.006499   0.041780  -0.007366  -0.048332   0.000728
    172      -0.002176  -0.079098  -0.012275   0.000864  -0.055366   0.000570
    173      -0.004542   0.065743  -0.013381  -0.000299   0.060903  -0.001656
    174       0.004586  -0.107336  -0.142933   0.006231  -0.145712  -0.003517
    175      -0.002554   0.007111   0.259543  -0.010870   0.117631   0.002166
    176       0.010065  -0.263320  -0.122640  -0.001825  -0.122410   0.000359
    177      -0.010085   0.270606   0.290184  -0.001573   0.152777  -0.002237
    178      -0.003956   0.006502   0.117029  -0.000665  -0.008568   0.001921
    179       0.003974  -0.127970  -0.064973   0.002952  -0.116230   0.000340
    180      -0.009198   0.145339  -0.059243  -0.002911   0.096779   0.000821
    181      -0.005524  -0.042331  -0.045968   0.015103  -0.029602  -0.001096
    182      -0.014444   0.173707  -0.016974   0.017540   0.029308   0.000462
    183      -0.014024   0.119149  -0.073072   0.005312   0.081621  -0.000432
    184      -0.004920   0.056023  -0.065904   0.010670   0.019981   0.000553
    185       0.009164  -0.086835   0.181204  -0.004500  -0.128481   0.000043
    186       0.000252  -0.009913   0.152273  -0.002803   0.066882   0.003093
    187       0.000856   0.081867  -0.224750  -0.004979  -0.052244  -0.003049
    188       0.003907   0.074178   0.050716  -0.015635   0.111770   0.000177
    189      -0.001057  -0.006146   0.148686   0.009760   0.021979   0.001820
    190      -0.002563  -0.069466   0.067882   0.012706  -0.042265   0.003698
    191       0.002749   0.108590  -0.030912  -0.001861   0.030236  -0.003186
    192       0.001929  -0.096369  -0.013305   0.004637  -0.055321  -0.000059
    193      -0.004670   0.063798  -0.047203   0.010363  -0.045988  -0.001764
    194       0.001621  -0.087160   0.027627  -0.013783   0.035111   0.002353
    195       0.001706  -0.092430  -0.027808   0.001840  -0.046922  -0.000239
    196      -0.000289   0.064825   0.005470   0.012505  -0.037671  -0.001803
    197      -0.003615  -0.095457  -0.038399  -0.014993   0.013926   0.002213
    198       0.002347  -0.126058  -0.030177   0.009655  -0.093586  -0.000922
    199      -0.005052   0.130749  -0.010222  -0.001131   0.038261  -0.000164
    200      -0.001454  -0.185475  -0.042317   0.004461  -0.102033   0.000567
    201      -0.015291   0.129228  -0.198762   0.013313   0.077374  -0.002574
    202       0.006908   0.028101   0.099861  -0.010516  -0.030376   0.000800
    203       0.009577  -0.055804   0.090946  -0.003662  -0.054917   0.000747
    204      -0.008034  -0.022054  -0.092652   0.008686   0.007615  -0.001243
    205      -0.000051   0.181818  -0.006932  -0.005613   0.043061  -0.000543
    206       0.001316   0.087112  -0.031702   0.002305  -0.002725  -0.000731
    207      -0.013263   0.080154  -0.078079   0.006133   0.063961  -0.001314
    208       0.009661   0.018905   0.033696  -0.005655  -0.027790  -0.000014
    209       0.008289  -0.023962   0.019378   0.000451  -0.044358  -0.000082
    210       0.003555  -0.006802   0.022800   0.015900   0.026317   0.006071
    211      -0.003741   0.157918  -0.032719   0.006981   0.144681   0.003531
    212       0.002361   0.038363  -0.120332   0.036917   0.061981   0.007904
    213       0.004965  -0.076640  -0.073994  -0.002042   0.113208   0.001403
    214       0.002626   0.007572  -0.094868  -0.000317   0.120896   0.000783
    215      -0.003609   0.020114  -0.122912   0.005888   0.007071  -0.000372
    216       0.005574   0.066169  -0.060405  -0.004650   0.203964   0.000097
    217       0.002509   0.130605  -0.091998  -0.001271   0.184651  -0.000482
    218      -0.003719   0.072444  -0.125690   0.006907   0.021517  -0.001034
    219      -0.001978   0.023146  -0.192908   0.009941  -0.002328  -0.001304
    220      -0.003587   0.135081  -0.195371   0.008326   0.056213  -0.001934
    221      -0.007598   0.065462  -0.188764   0.013312  -0.071862  -0.001840
    222      -0.017244   0.185332   0.137036  -0.000330  -0.103561   0.001623
    223      -0.019270   0.170722   0.069996   0.004866  -0.273111   0.002040
    224      -0.020654  -0.020639  -0.056249   0.009234  -0.219101  -0.000054
    225       0.001887   0.035060   0.077374  -0.003484   0.105997  -0.000864
    226       0.002122  -0.133435   0.040124  -0.004315   0.178930  -0.000659
    227       0.001527  -0.000651   0.000384   0.000775   0.070475  -0.001503
    228       0.002888   0.006450   0.076925  -0.004078   0.017949   0.001054
    229       0.001884  -0.104245  -0.019007   0.000728  -0.111961   0.001080
    230       0.000119   0.056784  -0.013641   0.003402  -0.115699  -0.000736
    231       0.009845   0.010992  -0.063452   0.001927  -0.077288   0.000202
    232       0.003648  -0.011334  -0.044656   0.000777  -0.047099  -0.000828
    233       0.010902   0.063980  -0.028823   0.006002  -0.056163  -0.006318
    234       0.004450   0.013008  -0.047370   0.003323  -0.059914  -0.000237
    235      -0.000733   0.006555   0.009296  -0.000354   0.005581   0.001597
    236      -0.004825   0.152902  -0.064367   0.006443  -0.199439   0.001084
    237       0.005312  -0.007679  -0.025926   0.000279  -0.026244   0.000194
    238      -0.004939   0.002772   0.030856  -0.002396   0.032995  -0.001151
    239      -0.009248  -0.128960   0.074498  -0.010074   0.115089  -0.002212
    240      -0.003242   0.027214   0.031486  -0.000978   0.026799  -0.000428
    241       0.000560   0.010343   0.001420   0.000290  -0.006726   0.001014
    242       0.017442   0.140994  -0.094173   0.012705  -0.211892   0.003234
    243      -0.001553   0.029609   0.001583  -0.000919  -0.010480  -0.000489
    244       0.005365  -0.004171  -0.053708   0.002706  -0.062738  -0.000416
    245      -0.016398   0.107742  -0.027092   0.000650  -0.104569  -0.000996
    246       0.006807  -0.140548  -0.056055  -0.003324  -0.050244   0.001773
    247      -0.004748  -0.077589  -0.143342  -0.002586   0.093440   0.000157
    248      -0.005781   0.069326  -0.080248   0.002902   0.054661   0.000240
    249       0.008567  -0.115914   0.086816  -0.003723  -0.095039   0.001911
    250       0.003383  -0.089777   0.108282  -0.006045  -0.052609  -0.002476
    251      -0.008646   0.058022  -0.197072   0.003931   0.107909   0.000866
                 66         67         68         69         70         71    
      0      -0.022619   0.001488   0.000336  -0.004507  -0.030710   0.000083
      1      -0.057272   0.002967   0.000931  -0.009284  -0.058496   0.001807
      2      -0.072320   0.005105   0.000871  -0.011554  -0.059674   0.005129
      3       0.031471   0.002811   0.000093  -0.005211  -0.028645   0.001864
      4      -0.178014   0.008548   0.002372  -0.021599  -0.123300   0.003207
      5       0.025157  -0.005987  -0.001020   0.012027   0.068901  -0.001054
      6       0.057131  -0.004432  -0.001472   0.010787   0.069612   0.001196
      7      -0.007721  -0.001329   0.000115   0.000999   0.001977   0.001176
      8       0.016140  -0.005181  -0.000735   0.010147   0.055922  -0.001856
      9       0.003685  -0.003177  -0.000057   0.005397   0.025569  -0.001742
     10       0.097330  -0.004088  -0.001613   0.010891   0.068479   0.000371
     11       0.031443  -0.004059  -0.000622   0.008875   0.046218  -0.004566
     12       0.135649  -0.007670  -0.002087   0.018592   0.108855  -0.002678
     13      -0.008000  -0.004712  -0.000105   0.007615   0.035964  -0.002508
     14      -0.088887   0.007437   0.001627  -0.016552  -0.096806   0.001288
     15      -0.080583   0.003223   0.001304  -0.010845  -0.075459  -0.001417
     16       0.047575  -0.001347  -0.000202   0.002731   0.010633  -0.001517
     17      -0.045979   0.005773   0.001055  -0.011620  -0.064332   0.001589
     18      -0.139765   0.004988   0.001352  -0.012435  -0.066534   0.001394
     19       0.026476   0.012211   0.002084  -0.019688  -0.097049   0.002267
     20       0.154204  -0.005002  -0.001215   0.013730   0.083946  -0.001991
     21      -0.046272  -0.001567  -0.000222   0.010031   0.085188  -0.005257
     22       0.036515   0.002321  -0.000240   0.002079   0.031728  -0.001286
     23       0.133720   0.005942   0.002235  -0.009256  -0.047523   0.000039
     24      -0.082008  -0.015620  -0.006539   0.029129   0.159539  -0.002032
     25      -0.076179   0.001391   0.001878   0.000946   0.021005  -0.002333
     26      -0.097296  -0.012998  -0.003213   0.018422   0.077695  -0.000437
     27       0.035568  -0.005142  -0.002425   0.010069   0.048763   0.000664
     28       0.078658   0.003991   0.001159  -0.000570   0.011729  -0.001009
     29      -0.041441  -0.003219  -0.002311   0.001022  -0.013983   0.001783
     30       0.130206  -0.000760  -0.000709   0.004694   0.021429   0.001091
     31      -0.017271  -0.016031  -0.005888   0.029191   0.154699  -0.002461
     32       0.041705   0.015299   0.006185  -0.028100  -0.139791   0.000789
     33       0.032499  -0.013724  -0.004366   0.029757   0.167149  -0.004608
     34      -0.080353  -0.023971  -0.008798   0.041695   0.207046  -0.001036
     35      -0.030806   0.016771   0.006956  -0.030881  -0.156320   0.001541
     36      -0.105015  -0.017150  -0.007550   0.032708   0.184436  -0.002233
     37      -0.027603   0.009138   0.004358  -0.021575  -0.124136   0.001635
     38      -0.017167  -0.010712  -0.003319   0.023581   0.139926  -0.003409
     39      -0.077110   0.007180   0.002263  -0.016302  -0.086542   0.001350
     40       0.033692   0.005084   0.000707  -0.013223  -0.087353   0.003120
     41       0.070489   0.001204  -0.000823   0.002014   0.017382  -0.000142
     42       0.020503   0.016146   0.006534  -0.030866  -0.165304   0.002175
     43      -0.004524   0.003738   0.002954  -0.007751  -0.043518   0.000345
     44      -0.110697  -0.011436  -0.002984   0.022586   0.131008  -0.003830
     45       0.016237   0.015600   0.006057  -0.032070  -0.180602   0.003313
     46       0.140212   0.007327   0.001992  -0.005134  -0.006617  -0.000285
     47      -0.038379  -0.000931  -0.001772  -0.006873  -0.065197   0.003386
     48       0.128757   0.020258   0.007600  -0.033716  -0.170913   0.001414
     49      -0.078104   0.002803   0.002041  -0.005595  -0.020294  -0.002722
     50       0.051449  -0.003020  -0.000890   0.006387   0.030785  -0.000400
     51      -0.022292  -0.006596  -0.001861   0.028428   0.199041  -0.007859
     52      -0.016694  -0.059534  -0.025577   0.061454   0.154867   0.012281
     53      -0.076668  -0.000315  -0.000913  -0.022853  -0.197676   0.010222
     54      -0.060390   0.011328   0.003815  -0.024579  -0.133297   0.002137
     55       0.117423  -0.002297  -0.005528   0.003558   0.005422   0.003566
     56       0.267619   0.026141   0.006057  -0.045821  -0.254252   0.005860
     57       0.110799   0.014894   0.006446  -0.017699  -0.064499  -0.001322
     58      -0.098563   0.000780   0.003908  -0.005115  -0.029927  -0.001307
     59      -0.163144  -0.015959  -0.002235   0.034202   0.210466  -0.007742
     60      -0.074978  -0.003326  -0.002364   0.001709   0.010373   0.006790
     61       0.130386  -0.005036   0.000012   0.014481   0.071111  -0.006127
     62      -0.052007   0.005980   0.001294  -0.011883  -0.063203   0.003560
     63      -0.252517   0.007461   0.001867  -0.027173  -0.177205   0.003753
     64       0.186549  -0.001266   0.000082   0.009909   0.061657  -0.004586
     65       0.092180  -0.002830  -0.000499   0.010281   0.063213  -0.004209
     66       0.146074  -0.008074  -0.003219   0.019274   0.120342   0.002270
     67      -0.004263  -0.003807   0.000800   0.007861   0.038690  -0.004629
     68      -0.076687   0.008063   0.001542  -0.015838  -0.084715   0.003524
     69      -0.205726   0.006499   0.002804  -0.021579  -0.141479   0.001644
     70       0.228716  -0.001118  -0.002169   0.011424   0.082279  -0.000786
     71       0.084682  -0.006131  -0.001296   0.015052   0.084883  -0.005409
     72      -0.046396  -0.004299  -0.001305   0.006765   0.045106   0.003037
     73       0.179449  -0.006778  -0.001133   0.017807   0.098614  -0.003710
     74      -0.051084   0.002510   0.000750  -0.006307  -0.036159   0.001551
     75      -0.110048   0.005998   0.001636  -0.013682  -0.072219   0.001318
     76      -0.028723   0.009112  -0.000192  -0.022295  -0.143983   0.008864
     77      -0.082249  -0.014664  -0.005195   0.020667   0.086424   0.004001
     78      -0.320157  -0.004896  -0.003039  -0.003675  -0.053410   0.007757
     79       0.195762   0.022985   0.004655  -0.031502  -0.140335   0.000605
     80       0.148539  -0.005791  -0.000933   0.015016   0.091609  -0.002973
     81      -0.002680   0.013714   0.005488  -0.014393  -0.026074  -0.005514
     82       0.255257   0.011715   0.001304  -0.004907   0.025740  -0.002696
     83       0.082318   0.000956   0.000848  -0.002809  -0.023186   0.000266
     84       0.001300  -0.003994   0.002076   0.002381  -0.001377   0.028226
     85       0.000514   0.046524  -0.022593   0.010460   0.002106   0.082046
     86       0.001306   0.000276  -0.001954   0.020901  -0.006902  -0.036426
     87       0.000518  -0.042845   0.033653  -0.012367  -0.001182  -0.060529
     88       0.000380   0.012617  -0.000816   0.000486   0.001188   0.028919
     89      -0.000341  -0.006278   0.002727   0.037563  -0.009848  -0.025576
     90      -0.000330   0.001167   0.001222  -0.002097   0.001040  -0.040385
     91       0.000861  -0.004307   0.018381  -0.012430   0.002718   0.012265
     92      -0.000025  -0.010769   0.006989   0.008614  -0.003151  -0.010201
     93      -0.000733   0.011328  -0.004573  -0.006002   0.003273  -0.023947
     94      -0.000835  -0.022634   0.017689  -0.012441   0.001197  -0.071589
     95      -0.000143   0.002460  -0.001154  -0.027389   0.008540   0.039669
     96      -0.000168   0.039345  -0.030627   0.019590  -0.001271   0.052573
     97      -0.000384  -0.006561   0.000186   0.000805  -0.001122  -0.029760
     98       0.000620  -0.008546   0.005210   0.030993  -0.010931  -0.047386
     99       0.000581  -0.000884  -0.001580  -0.002089   0.000646   0.045321
    100      -0.000538   0.023945  -0.019548   0.008417   0.000428  -0.003845
    101      -0.002073  -0.001805   0.002787  -0.028309   0.009328   0.027326
    102       0.000966  -0.049338   0.041014  -0.030689   0.003360  -0.038358
    103       0.000135  -0.057644   0.018269  -0.024706   0.000822  -0.016805
    104      -0.000735   0.008870  -0.015257  -0.054947   0.017051   0.101758
    105      -0.000105  -0.004527  -0.019846   0.022907  -0.007242  -0.004034
    106       0.000598  -0.071994   0.049993  -0.010427  -0.005381  -0.092462
    107      -0.000134   0.047956  -0.023125   0.020400  -0.000254   0.031254
    108      -0.000008  -0.003119  -0.014456  -0.062807   0.017417   0.036898
    109      -0.000663  -0.006439  -0.033612  -0.045943   0.013968   0.121342
    110       0.000576  -0.036831   0.053942  -0.078311   0.023393   0.127747
    111       0.000283  -0.030604   0.018101  -0.039859   0.009730   0.026822
    112       0.001490  -0.069865  -0.069385  -0.083597   0.012235  -0.000521
    113      -0.000153  -0.034290   0.081343   0.024941  -0.003239   0.092778
    114      -0.001330   0.054284   0.086423   0.085938  -0.011448   0.051162
    115       0.000736   0.003484  -0.063127   0.013527  -0.008012  -0.067550
    116       0.000368  -0.003537  -0.046597   0.046798  -0.018923  -0.140393
    117      -0.001196   0.084402  -0.042244   0.100466  -0.019611   0.006989
    118      -0.000431   0.086182  -0.028302   0.031500   0.000911   0.057760
    119      -0.000068   0.039487  -0.027543   0.053578  -0.015752  -0.153051
    120       0.000678  -0.089888  -0.000360  -0.070965   0.011458   0.062263
    121      -0.000614  -0.050901   0.078263  -0.050232   0.017497   0.201385
    122       0.002789  -0.163087   0.038301  -0.156400   0.022177  -0.145331
    123      -0.000441   0.082553  -0.134552   0.081689  -0.023690  -0.165545
    124      -0.002124   0.150417  -0.028936   0.151899  -0.025501   0.009888
    125       0.000578   0.035810   0.044289   0.045164  -0.007940  -0.053259
    126      -0.000681  -0.006354   0.081702  -0.054555   0.020781   0.122164
    127      -0.000094  -0.037981   0.106794  -0.000547  -0.000335  -0.025920
    128       0.000907  -0.050957  -0.106327  -0.084013   0.010151  -0.035668
    129       0.001047  -0.026154  -0.041527  -0.067723   0.014199   0.010147
    130      -0.000402   0.012025   0.077096   0.049030  -0.006437   0.016473
    131      -0.000147   0.018220  -0.085368  -0.004714   0.002335   0.060515
    132       0.000378   0.011958  -0.082928  -0.065326   0.012834  -0.047511
    133      -0.000227   0.026318   0.032899   0.050532  -0.012378  -0.095072
    134      -0.001472   0.051346   0.060614   0.096663  -0.017740   0.031267
    135       0.001213  -0.042719   0.113992   0.061486  -0.017331  -0.048785
    136       0.000687  -0.012179  -0.112422  -0.064042   0.010172  -0.018756
    137      -0.000690   0.063737  -0.076757   0.052094  -0.005441   0.125013
    138       0.000556  -0.075094   0.141362   0.090608  -0.031421  -0.069418
    139      -0.000717   0.025282  -0.103679  -0.052424   0.012422   0.020171
    140      -0.000372   0.002252  -0.046865  -0.008634  -0.000141   0.026646
    141      -0.000411  -0.027292  -0.038341  -0.004851  -0.005348  -0.012610
    142      -0.001134  -0.004136   0.047248  -0.003147  -0.001896  -0.023077
    143       0.000100   0.000180   0.029067  -0.002948   0.002942  -0.007046
    144      -0.003180   0.078234  -0.001067  -0.073325   0.032458  -0.032142
    145       0.003228  -0.082276  -0.000260   0.080481  -0.036041   0.027080
    146       0.003324  -0.061803  -0.007380   0.035433  -0.017528   0.023125
    147      -0.005563   0.132264   0.059767  -0.107095   0.049688  -0.058743
    148       0.001446  -0.036816   0.014905   0.045333  -0.014694   0.001969
    149       0.001057  -0.012386  -0.013475  -0.004543  -0.002311   0.011000
    150      -0.000719   0.036009   0.031151   0.010032   0.005999   0.005938
    151       0.000915  -0.038707  -0.070463  -0.081968   0.013172  -0.096349
    152      -0.001121   0.055096   0.049828   0.056906  -0.002662   0.072913
    153      -0.002268   0.026394   0.044174  -0.017835   0.009630  -0.019836
    154      -0.002663   0.072726   0.008246  -0.057655   0.026817  -0.001889
    155       0.000400  -0.054303  -0.015007  -0.001997  -0.011527  -0.052487
    156       0.000747   0.019509  -0.015523   0.008470   0.002566   0.073006
    157      -0.004129   0.122922   0.022090  -0.075655   0.047620   0.013923
    158       0.000429  -0.088486  -0.017379   0.050879  -0.034379  -0.031128
    159       0.002164  -0.061108  -0.049938   0.037412  -0.024091   0.044583
    160      -0.004522   0.104535   0.049889  -0.092982   0.046394  -0.049276
    161       0.000104  -0.008388  -0.003246   0.010033  -0.005061  -0.004511
    162       0.001265  -0.015708  -0.039329   0.044821  -0.015144   0.019941
    163       0.001120  -0.004854  -0.039250   0.032788  -0.009939   0.019089
    164       0.001160  -0.015550  -0.025440   0.023641  -0.008458   0.020560
    165       0.000541  -0.024741  -0.063979   0.009533  -0.006963   0.003158
    166      -0.001457   0.037799   0.116722  -0.014119   0.012173  -0.028731
    167       0.000392  -0.005057   0.062728   0.015442  -0.002734  -0.006363
    168      -0.000860   0.031564   0.004868  -0.051907   0.019541  -0.022795
    169       0.002593  -0.088919  -0.016123   0.081924  -0.035212   0.006148
    170      -0.003202   0.097766   0.001283  -0.121076   0.045242  -0.023190
    171       0.001029  -0.072071   0.013987   0.055346  -0.036207   0.003458
    172       0.004163  -0.123545  -0.072184   0.079987  -0.056033   0.043045
    173      -0.002272   0.093661   0.037196  -0.052285   0.040131  -0.010799
    174       0.000339  -0.132265   0.103376  -0.014580  -0.018504  -0.191396
    175      -0.001828   0.101030  -0.113467   0.044189   0.000484   0.171260
    176      -0.001529  -0.036994  -0.116714  -0.112385   0.012847  -0.064711
    177       0.000933   0.019326   0.172698   0.243020  -0.048839   0.128889
    178       0.000086   0.016990  -0.145998  -0.073200   0.016919   0.020744
    179       0.000119  -0.051639  -0.096287  -0.098719   0.011375  -0.071479
    180      -0.002750   0.106296   0.000066  -0.073855   0.039176  -0.012911
    181       0.006525  -0.141608  -0.081078   0.128071  -0.058299   0.092445
    182       0.006944  -0.070134  -0.078021   0.077736  -0.026391   0.113600
    183       0.000091   0.040454  -0.056333  -0.021520   0.014999   0.037850
    184       0.005075  -0.078368  -0.043838   0.091567  -0.037290   0.067892
    185      -0.000490  -0.037162   0.066297  -0.010831  -0.003674  -0.058683
    186       0.000629   0.051276  -0.147623  -0.001888   0.006074   0.127850
    187      -0.005856   0.033353   0.274779  -0.113191   0.040249  -0.322973
    188      -0.005516   0.142351   0.123270   0.013382   0.022322   0.032777
    189       0.005605  -0.063762  -0.122909   0.109670  -0.036927   0.159954
    190       0.006158  -0.093571  -0.326477  -0.043050  -0.011126   0.086665
    191      -0.001395   0.005296   0.299907   0.137381  -0.023038  -0.039066
    192       0.001294  -0.040803  -0.002782   0.010345  -0.008798  -0.004381
    193       0.003620  -0.136807  -0.074630   0.050740  -0.037734  -0.030018
    194      -0.005810   0.194703   0.052429  -0.150010   0.071164  -0.011510
    195       0.000224  -0.000061  -0.026920  -0.056287   0.014851  -0.032235
    196       0.005555  -0.167530  -0.042261   0.140338  -0.063406   0.025576
    197      -0.007625   0.215389   0.006800  -0.252636   0.098510  -0.080966
    198       0.003679  -0.101901  -0.045665   0.024577  -0.023355  -0.008150
    199      -0.001453   0.007230   0.010264   0.000217   0.001345  -0.028197
    200       0.000560  -0.031505  -0.055969  -0.069007   0.008832  -0.027878
    201       0.001319  -0.026762   0.011286   0.046843  -0.011020  -0.015275
    202      -0.003065   0.074338   0.086363  -0.069486   0.032039  -0.039147
    203       0.001131  -0.032255   0.038144   0.034256  -0.015492   0.013598
    204       0.001665  -0.062378  -0.070473   0.038251  -0.022851   0.011806
    205      -0.003125   0.106967   0.174916  -0.049898   0.040936  -0.060670
    206       0.000972  -0.011337   0.108208   0.036797  -0.005531  -0.020679
    207      -0.001108   0.029685  -0.051039  -0.029886   0.015570  -0.012250
    208      -0.000061   0.002484   0.145413   0.036803  -0.006329  -0.019217
    209       0.002394  -0.061062   0.082030   0.078321  -0.029400   0.009007
    210       0.012967  -0.009260  -0.068150   0.048514  -0.001560   0.141007
    211       0.001617   0.150375   0.027221  -0.042688   0.046141   0.080360
    212       0.023572  -0.117062  -0.093577   0.138114  -0.044250   0.115978
    213       0.000427   0.013952  -0.215659  -0.010640  -0.005238   0.076823
    214       0.000610   0.018563  -0.119723   0.019106  -0.006711   0.063302
    215       0.001287  -0.030205  -0.052891  -0.007718  -0.004445  -0.006313
    216      -0.000053   0.048990  -0.032699   0.098606  -0.018762   0.094748
    217       0.000493   0.036694   0.040597   0.109993  -0.019190   0.068948
    218       0.001726  -0.035435   0.021486   0.036155  -0.012267  -0.000699
    219       0.002585  -0.079765  -0.034642  -0.001322  -0.013086  -0.055301
    220       0.001906  -0.041003   0.095557   0.057640  -0.015739  -0.055065
    221       0.002713  -0.090755   0.040157  -0.008279  -0.008952  -0.082444
    222      -0.000709   0.103417  -0.132576   0.064419  -0.014884  -0.062419
    223      -0.000933   0.139911  -0.065920   0.031155   0.004034   0.054010
    224      -0.002467   0.142429   0.069359   0.130789  -0.017891  -0.022852
    225       0.002085  -0.212645   0.108336  -0.207390   0.042848   0.192941
    226      -0.000010  -0.167285   0.101701  -0.146486   0.030926   0.191408
    227       0.003537  -0.265244   0.080766  -0.249289   0.038121  -0.122464
    228      -0.001232   0.169841  -0.157883   0.202856  -0.051825  -0.257169
    229      -0.002733   0.256288  -0.069946   0.264823  -0.053631  -0.202311
    230      -0.000210   0.114325   0.029372   0.168199  -0.035949  -0.101379
    231       0.000292   0.051084  -0.029515   0.012547  -0.000931   0.028241
    232       0.000906   0.022212   0.002172  -0.003612   0.002148   0.050273
    233       0.003850   0.006647  -0.002398  -0.011301  -0.008860   0.004335
    234      -0.000071  -0.001786   0.016057  -0.028165   0.007525  -0.023461
    235      -0.001593  -0.012027   0.004038  -0.004860  -0.000406  -0.064372
    236      -0.004500   0.029431  -0.018728  -0.073647   0.013435   0.109596
    237      -0.000455   0.041238  -0.031988   0.022184  -0.002867   0.050913
    238       0.000766  -0.011436   0.001399   0.003943  -0.003218   0.031528
    239      -0.001429   0.003975  -0.003705   0.049381  -0.022396  -0.061671
    240      -0.000054  -0.041328   0.021790  -0.023609   0.001772  -0.018710
    241      -0.000706  -0.000087  -0.005598  -0.000851   0.000257  -0.045444
    242      -0.005808   0.020280  -0.008568  -0.091562   0.026958   0.125911
    243       0.001213   0.017710  -0.023140   0.011093  -0.001989   0.045611
    244       0.000668   0.036798  -0.009868   0.001150   0.003356   0.077689
    245       0.002261   0.019107  -0.013069  -0.018265   0.001381   0.006914
    246       0.002613  -0.103653  -0.077538   0.069010  -0.049642   0.050314
    247      -0.003747   0.169607  -0.012987  -0.114741   0.063887   0.016720
    248       0.000354   0.031083  -0.023802  -0.008031   0.008936   0.023357
    249       0.003097  -0.087131  -0.019614   0.047488  -0.036810   0.021987
    250      -0.005240   0.061589   0.088275  -0.075591   0.036759  -0.088115
    251       0.000554   0.057692  -0.069172  -0.016860   0.013513   0.056400
                 72         73         74         75         76         77
[truncated: 627,777 more chars]
