# Supplementary material for: Photochemical Deracemization of 4,7-Diaza-1-isoindolinones by Unidirectional Hydrogen Atom Shuttling
Source: J Am Chem Soc. 2024 Dec 30;147(2):1434–9. doi: 10.1021/jacs.4c16053 (PMC11744763; doi:10.1021/jacs.4c16053)
Supplement: Supplementary file 3 — ja4c16053_si_003.zip [file ja4c16053_si_003.zip › to_zip/5b_1b/orca.out]

                                 *****************
                                 * O   R   C   A *
                                 *****************

                                            #,                                       
                                            ###                                      
                                            ####                                     
                                            #####                                    
                                            ######                                   
                                           ########,                                 
                                     ,,################,,,,,                         
                               ,,#################################,,                 
                          ,,##########################################,,             
                       ,#########################################, ''#####,          
                    ,#############################################,,   '####,        
                  ,##################################################,,,,####,       
                ,###########''''           ''''###############################       
              ,#####''   ,,,,##########,,,,          '''####'''          '####       
            ,##' ,,,,###########################,,,                        '##       
           ' ,,###''''                  '''############,,,                           
         ,,##''                                '''############,,,,        ,,,,,,###''
      ,#''                                            '''#######################'''  
     '                                                          ''''####''''         
             ,#######,   #######,   ,#######,      ##                                
            ,#'     '#,  ##    ##  ,#'     '#,    #''#        ######   ,####,        
            ##       ##  ##   ,#'  ##            #'  '#       #        #'  '#        
            ##       ##  #######   ##           ,######,      #####,   #    #        
            '#,     ,#'  ##    ##  '#,     ,#' ,#      #,         ##   #,  ,#        
             '#######'   ##     ##  '#######'  #'      '#     #####' # '####'        


                  #######################################################
                  #                        -***-                        #
                  #          Department of theory and spectroscopy      #
                  #    Directorship and core code : Frank Neese         #
                  #        Max Planck Institute fuer Kohlenforschung    #
                  #                Kaiser Wilhelm Platz 1               #
                  #                 D-45470 Muelheim/Ruhr               #
                  #                      Germany                        #
                  #                                                     #
                  #                  All rights reserved                #
                  #                        -***-                        #
                  #######################################################


                         Program Version 5.0.3 -  RELEASE  -


 With contributions from (in alphabetic order):
   Daniel Aravena         : Magnetic Suceptibility
   Michael Atanasov       : Ab Initio Ligand Field Theory (pilot matlab implementation)
   Alexander A. Auer      : GIAO ZORA, VPT2 properties, NMR spectrum
   Ute Becker             : Parallelization
   Giovanni Bistoni       : ED, misc. LED, open-shell LED, HFLD
   Martin Brehm           : Molecular dynamics
   Dmytro Bykov           : SCF Hessian
   Vijay G. Chilkuri      : MRCI spin determinant printing, contributions to CSF-ICE
   Dipayan Datta          : RHF DLPNO-CCSD density
   Achintya Kumar Dutta   : EOM-CC, STEOM-CC
   Dmitry Ganyushin       : Spin-Orbit,Spin-Spin,Magnetic field MRCI
   Miquel Garcia          : C-PCM and meta-GGA Hessian, CC/C-PCM, Gaussian charge scheme
   Yang Guo               : DLPNO-NEVPT2, F12-NEVPT2, CIM, IAO-localization
   Andreas Hansen         : Spin unrestricted coupled pair/coupled cluster methods
   Benjamin Helmich-Paris : MC-RPA, TRAH-SCF, COSX integrals
   Lee Huntington         : MR-EOM, pCC
   Robert Izsak           : Overlap fitted RIJCOSX, COSX-SCS-MP3, EOM
   Marcus Kettner         : VPT2
   Christian Kollmar      : KDIIS, OOCD, Brueckner-CCSD(T), CCSD density, CASPT2, CASPT2-K
   Simone Kossmann        : Meta GGA functionals, TD-DFT gradient, OOMP2, MP2 Hessian
   Martin Krupicka        : Initial AUTO-CI
   Lucas Lang             : DCDCAS
   Marvin Lechner         : AUTO-CI (C++ implementation), FIC-MRCC
   Dagmar Lenk            : GEPOL surface, SMD
   Dimitrios Liakos       : Extrapolation schemes; Compound Job, initial MDCI parallelization
   Dimitrios Manganas     : Further ROCIS development; embedding schemes
   Dimitrios Pantazis     : SARC Basis sets
   Anastasios Papadopoulos: AUTO-CI, single reference methods and gradients
   Taras Petrenko         : DFT Hessian,TD-DFT gradient, ASA, ECA, R-Raman, ABS, FL, XAS/XES, NRVS
   Peter Pinski           : DLPNO-MP2, DLPNO-MP2 Gradient
   Christoph Reimann      : Effective Core Potentials
   Marius Retegan         : Local ZFS, SOC
   Christoph Riplinger    : Optimizer, TS searches, QM/MM, DLPNO-CCSD(T), (RO)-DLPNO pert. Triples
   Tobias Risthaus        : Range-separated hybrids, TD-DFT gradient, RPA, STAB
   Michael Roemelt        : Original ROCIS implementation
   Masaaki Saitow         : Open-shell DLPNO-CCSD energy and density
   Barbara Sandhoefer     : DKH picture change effects
   Avijit Sen             : IP-ROCIS
   Kantharuban Sivalingam : CASSCF convergence, NEVPT2, FIC-MRCI
   Bernardo de Souza      : ESD, SOC TD-DFT
   Georgi Stoychev        : AutoAux, RI-MP2 NMR, DLPNO-MP2 response
   Willem Van den Heuvel  : Paramagnetic NMR
   Boris Wezisla          : Elementary symmetry handling
   Frank Wennmohs         : Technical directorship


 We gratefully acknowledge several colleagues who have allowed us to
 interface, adapt or use parts of their codes:
   Stefan Grimme, W. Hujo, H. Kruse, P. Pracht,  : VdW corrections, initial TS optimization,
                  C. Bannwarth, S. Ehlert          DFT functionals, gCP, sTDA/sTD-DF
   Ed Valeev, F. Pavosevic, A. Kumar             : LibInt (2-el integral package), F12 methods
   Garnet Chan, S. Sharma, J. Yang, R. Olivares  : DMRG
   Ulf Ekstrom                                   : XCFun DFT Library
   Mihaly Kallay                                 : mrcc  (arbitrary order and MRCC methods)
   Jiri Pittner, Ondrej Demel                    : Mk-CCSD
   Frank Weinhold                                : gennbo (NPA and NBO analysis)
   Christopher J. Cramer and Donald G. Truhlar   : smd solvation model
   Lars Goerigk                                  : TD-DFT with DH, B97 family of functionals
   V. Asgeirsson, H. Jonsson                     : NEB implementation
   FAccTs GmbH                                   : IRC, NEB, NEB-TS, DLPNO-Multilevel, CI-OPT
                                                   MM, QMMM, 2- and 3-layer-ONIOM, Crystal-QMMM,
                                                   LR-CPCM, SF, NACMEs, symmetry and pop. for TD-DFT,
                                                   nearIR, NL-DFT gradient (VV10), updates on ESD,
                                                   ML-optimized integration grids
   S Lehtola, MJT Oliveira, MAL Marques          : LibXC Library
   Liviu Ungur et al                             : ANISO software


 Your calculation uses the libint2 library for the computation of 2-el integrals
 For citations please refer to: http://libint.valeyev.net

 Your ORCA version has been built with support for libXC version: 5.1.0
 For citations please refer to: https://tddft.org/programs/libxc/

 This ORCA versions uses:
   CBLAS   interface :  Fast vector & matrix operations
   LAPACKE interface :  Fast linear algebra routines
   SCALAPACK package :  Parallel linear algebra routines
   Shared memory     :  Shared parallel matrices
   BLAS/LAPACK       :  OpenBLAS 0.3.15  USE64BITINT DYNAMIC_ARCH NO_AFFINITY SkylakeX SINGLE_THREADED
        Core in use  :  SkylakeX
   Copyright (c) 2011-2014, The OpenBLAS Project


***************************************
The coordinates will be read from file: coord.xyz
***************************************


================================================================================

================================================================================
                                        WARNINGS
                       Please study these warnings very carefully!
================================================================================


WARNING: Geometry Optimization
  ===> : Switching off AutoStart
         For restart on a previous wavefunction, please use MOREAD

WARNING: four-center integrals in TRAH must be done with SHARK!
  ===> : Turning Shark on

================================================================================
                                       INPUT FILE
================================================================================
NAME = orca.inp
|  1> ! ExtOpt OPT
|  2> %pal nprocs 4 end
|  3> * xyzfile 0 1 coord.xyz
|  4> 
|  5>                          ****END OF INPUT****
================================================================================

                       *****************************
                       * Geometry Optimization Run *
                       *****************************

Geometry optimization settings:
Update method            Update   .... BFGS
Choice of coordinates    CoordSys .... Z-matrix Internals
Initial Hessian          InHess   .... Almoef's Model

Convergence Tolerances:
Energy Change            TolE     ....  5.0000e-06 Eh
Max. Gradient            TolMAXG  ....  3.0000e-04 Eh/bohr
RMS Gradient             TolRMSG  ....  1.0000e-04 Eh/bohr
Max. Displacement        TolMAXD  ....  4.0000e-03 bohr
RMS Displacement         TolRMSD  ....  2.0000e-03 bohr
Strict Convergence                ....  False
------------------------------------------------------------------------------
                        ORCA OPTIMIZATION COORDINATE SETUP
------------------------------------------------------------------------------

The optimization will be done in new redundant internal coordinates
Making redundant internal coordinates   ...  (new redundants) done
Evaluating the initial hessian          ...  (Almloef) done
Evaluating the coordinates              ...  done
Calculating the B-matrix                .... done
Calculating the G-matrix                .... done
Diagonalizing the G-matrix              .... done
Small eigenvalue found = 7.590e-04
Small eigenvalue found = 1.878e-03
Small eigenvalue found = 4.929e-03
Small eigenvalue found = 6.778e-03
Small eigenvalue found = 1.223e-02
Small eigenvalue found = 1.338e-02
Small eigenvalue found = 1.426e-02
Small eigenvalue found = 1.870e-02
Small eigenvalue found = 2.667e-02
Small eigenvalue found = 2.732e-02
The first mode is                       ....  273
The number of degrees of freedom        ....  246

    -----------------------------------------------------------------
                    Redundant Internal Coordinates


    -----------------------------------------------------------------
         Definition                    Initial Value    Approx d2E/dq
    -----------------------------------------------------------------
      1. B(C   1,C   0)                  1.3922         0.619835   
      2. B(C   2,C   1)                  1.3890         0.627042   
      3. B(C   3,C   2)                  1.3888         0.627530   
      4. B(C   4,C   3)                  1.3860         0.633958   
      5. B(C   5,C   4)                  1.3890         0.627078   
      6. B(C   5,C   0)                  1.3851         0.636098   
      7. B(C   6,C   1)                  1.5100         0.402102   
      8. B(C   7,C   6)                  1.4859         0.439349   
      9. B(C   8,C   7)                  1.3475         0.730487   
     10. B(C   9,C   8)                  1.4935         0.427249   
     11. B(C  10,C   9)                  1.5241         0.381765   
     12. B(N  11,C  10)                  1.3695         0.603357   
     13. B(N  11,C   7)                  1.3857         0.568455   
     14. B(N  12,C   8)                  1.3623         0.619480   
     15. B(C  13,N  12)                  1.2851         0.822605   
     16. B(C  14,C  13)                  1.4700         0.465708   
     17. B(N  15,C  14)                  1.2719         0.863619   
     18. B(N  15,C   9)                  1.4398         0.466004   
     19. B(O  16,C  10)                  1.2095         1.085927   
     20. B(H  17,N  11)                  1.0284         0.404425   
     21. B(H  18,C  13)                  1.0850         0.366761   
     22. B(H  19,C  14)                  1.0881         0.362582   
     23. B(H  20,C   0)                  1.0833         0.369006   
     24. B(H  21,C   5)                  1.0818         0.371062   
     25. B(H  22,C   4)                  1.0823         0.370446   
     26. B(H  23,C   3)                  1.0825         0.370209   
     27. B(H  24,C   2)                  1.0833         0.369083   
     28. B(H  25,C   6)                  1.0912         0.358481   
     29. B(H  26,C   6)                  1.0937         0.355264   
     30. B(H  27,C   9)                  1.1040         0.342008   
     31. B(C  29,C  28)                  1.3927         0.618650   
     32. B(C  30,C  29)                  1.3904         0.623913   
     33. B(C  31,C  30)                  1.3849         0.636508   
     34. B(C  32,C  31)                  1.3876         0.630218   
     35. B(C  33,C  32)                  1.3882         0.628875   
     36. B(C  33,C  28)                  1.3848         0.636775   
     37. B(C  34,C  29)                  1.4860         0.439159   
     38. B(O  35,C  34)                  1.2101         1.083469   
     39. B(C  36,C  34)                  1.4858         0.439514   
     40. B(C  37,C  36)                  1.3845         0.637444   
     41. B(C  38,C  37)                  1.3893         0.626472   
     42. B(C  39,C  38)                  1.3858         0.634584   
     43. B(C  40,C  39)                  1.3867         0.632491   
     44. B(C  41,C  40)                  1.3926         0.618921   
     45. B(C  41,C  36)                  1.3935         0.616775   
     46. B(N  42,C  38)                  1.3822         0.575905   
     47. B(C  43,N  42)                  1.2837         0.827043   
     48. B(O  44,C  43)                  1.3525         0.642179   
     49. B(O  44,C  37)                  1.3519         0.643646   
     50. B(C  45,C  43)                  1.5007         0.416009   
     51. B(C  46,C  45)                  1.5337         0.368579   
     52. B(C  47,C  46)                  1.5354         0.366293   
     53. B(C  48,C  47)                  1.5237         0.382279   
     54. B(C  49,C  48)                  1.5270         0.377742   
     55. B(C  50,C  49)                  1.5419         0.357652   
     56. B(C  50,C  45)                  1.5384         0.362284   
     57. B(C  51,C  49)                  1.5208         0.386378   
     58. B(N  52,C  51)                  1.3403         0.671600   
     59. B(C  53,N  52)                  1.4500         0.448847   
     60. B(C  53,C  47)                  1.5298         0.373806   
     61. B(C  54,C  45)                  1.5398         0.360315   
     62. B(C  55,C  47)                  1.5263         0.378687   
     63. B(C  56,C  49)                  1.5242         0.381658   
     64. B(O  57,H  17)                  1.7700         0.026523   
     65. B(O  57,C  51)                  1.2275         1.016610   
     66. B(H  58,C  46)                  1.0960         0.352300   
     67. B(H  59,C  46)                  1.0924         0.356977   
     68. B(H  60,C  48)                  1.0958         0.352503   
     69. B(H  61,C  48)                  1.0962         0.351980   
     70. B(H  62,C  50)                  1.0956         0.352729   
     71. B(H  63,C  50)                  1.0927         0.356538   
     72. B(H  64,H  24)                  3.7365         0.000004   
     73. B(H  64,C  56)                  1.0884         0.362254   
     74. B(H  65,C  56)                  1.0915         0.358148   
     75. B(H  66,C  56)                  1.0907         0.359165   
     76. B(H  67,C  55)                  1.0915         0.358132   
     77. B(H  68,C  55)                  1.0912         0.358571   
     78. B(H  69,C  55)                  1.0919         0.357557   
     79. B(H  70,O  16)                  2.0421         0.009763   
     80. B(H  70,N  52)                  1.0183         0.419689   
     81. B(H  71,C  54)                  1.0912         0.358500   
     82. B(H  72,C  54)                  1.0902         0.359849   
     83. B(H  73,C  54)                  1.0912         0.358527   
     84. B(H  74,C  39)                  1.0811         0.372049   
     85. B(H  75,C  40)                  1.0812         0.371866   
     86. B(H  76,H  27)                  2.6357         0.000236   
     87. B(H  76,C  41)                  1.0822         0.370510   
     88. B(H  77,C   5)                  2.7841         0.000714   
     89. B(H  77,C  30)                  1.0810         0.372197   
     90. B(H  78,C  31)                  1.0815         0.371454   
     91. B(H  79,C  32)                  1.0824         0.370294   
     92. B(H  80,H  71)                  3.5320         0.000009   
     93. B(H  80,C  33)                  1.0821         0.370736   
     94. B(H  81,C  28)                  1.0833         0.369106   
     95. B(H  82,C  53)                  1.0912         0.358497   
     96. B(H  83,C  53)                  1.0964         0.351768   
     97. A(C   5,C   0,H  20)          120.0597         0.355916   
     98. A(C   1,C   0,C   5)          120.5195         0.436053   
     99. A(C   1,C   0,H  20)          119.4191         0.354356   
    100. A(C   0,C   1,C   6)          119.8189         0.401833   
    101. A(C   2,C   1,C   6)          121.1485         0.402652   
    102. A(C   0,C   1,C   2)          118.9889         0.434928   
    103. A(C   1,C   2,H  24)          119.6869         0.355064   
    104. A(C   3,C   2,H  24)          119.7456         0.355111   
    105. A(C   1,C   2,C   3)          120.5655         0.435896   
    106. A(C   4,C   3,H  23)          120.2075         0.355910   
    107. A(C   2,C   3,H  23)          119.6993         0.355294   
    108. A(C   2,C   3,C   4)          120.0930         0.436758   
    109. A(C   3,C   4,H  22)          120.2813         0.355948   
    110. A(C   5,C   4,H  22)          120.0900         0.355290   
    111. A(C   3,C   4,C   5)          119.6271         0.436701   
    112. A(C   0,C   5,C   4)          120.1688         0.436967   
    113. A(C   4,C   5,H  21)          120.0693         0.355390   
    114. A(C   0,C   5,H  21)          119.7617         0.356252   
    115. A(C   1,C   6,C   7)          114.4171         0.378389   
    116. A(C   1,C   6,H  25)          109.2094         0.328027   
    117. A(C   7,C   6,H  26)          109.0666         0.332371   
    118. A(H  25,C   6,H  26)          106.8068         0.290018   
    119. A(C   1,C   6,H  26)          109.6029         0.327540   
    120. A(C   7,C   6,H  25)          107.4494         0.332868   
    121. A(C   8,C   7,N  11)          109.2129         0.437259   
    122. A(C   6,C   7,N  11)          121.9587         0.399403   
    123. A(C   6,C   7,C   8)          128.6614         0.420258   
    124. A(C   9,C   8,N  12)          121.9994         0.403507   
    125. A(C   7,C   8,N  12)          128.3980         0.444101   
    126. A(C   7,C   8,C   9)          109.2291         0.418171   
    127. A(C   8,C   9,H  27)          110.0291         0.328765   
    128. A(C   8,C   9,C  10)          102.3290         0.373207   
    129. A(C  10,C   9,N  15)          118.3487         0.376463   
    130. A(N  15,C   9,H  27)          107.8971         0.331512   
    131. A(C   8,C   9,N  15)          114.1198         0.383881   
    132. A(C  10,C   9,H  27)          103.4716         0.322734   
    133. A(N  11,C  10,O  16)          126.0508         0.471951   
    134. A(C   9,C  10,N  11)          105.0832         0.393771   
    135. A(C   9,C  10,O  16)          128.8351         0.437129   
    136. A(C   7,N  11,H  17)          125.9667         0.349408   
    137. A(C   7,N  11,C  10)          112.1793         0.419764   
    138. A(C  10,N  11,H  17)          121.2903         0.352944   
    139. A(C   8,N  12,C  13)          114.1962         0.450774   
    140. A(N  12,C  13,H  18)          118.4033         0.369196   
    141. A(C  14,C  13,H  18)          118.9009         0.337386   
    142. A(N  12,C  13,C  14)          122.2671         0.430963   
    143. A(C  13,C  14,N  15)          125.1828         0.434750   
    144. A(C  13,C  14,H  19)          117.2253         0.336742   
    145. A(N  15,C  14,H  19)          117.4584         0.371565   
    146. A(C   9,N  15,C  14)          113.5280         0.431954   
    147. A(C  10,O  16,H  70)          117.8173         0.218788   
    148. A(N  11,H  17,O  57)          168.0004         0.201160   
    149. A(C  29,C  28,C  33)          120.2015         0.435986   
    150. A(C  29,C  28,H  81)          120.0858         0.354258   
    151. A(C  33,C  28,H  81)          119.7025         0.355997   
    152. A(C  30,C  29,C  34)          119.3420         0.408611   
    153. A(C  28,C  29,C  34)          120.9026         0.407999   
    154. A(C  28,C  29,C  30)          119.7436         0.434387   
    155. A(C  29,C  30,C  31)          119.9304         0.436619   
    156. A(C  31,C  30,H  77)          120.3133         0.356476   
    157. A(C  29,C  30,H  77)          119.7449         0.355269   
    158. A(C  30,C  31,C  32)          120.1982         0.437411   
    159. A(C  30,C  31,H  78)          119.4745         0.356355   
    160. A(C  32,C  31,H  78)          120.3268         0.355755   
    161. A(C  31,C  32,C  33)          120.0355         0.436461   
    162. A(C  31,C  32,H  79)          120.0352         0.355566   
    163. A(C  33,C  32,H  79)          119.9289         0.355437   
    164. A(C  32,C  33,H  80)          120.1940         0.355509   
    165. A(C  28,C  33,C  32)          119.8655         0.437276   
    166. A(C  28,C  33,H  80)          119.9405         0.356263   
    167. A(O  35,C  34,C  36)          120.6252         0.448223   
    168. A(C  29,C  34,C  36)          117.5823         0.384246   
    169. A(C  29,C  34,O  35)          121.7915         0.448158   
    170. A(C  34,C  36,C  37)          123.5480         0.410226   
    171. A(C  37,C  36,C  41)          115.1129         0.435830   
    172. A(C  34,C  36,C  41)          121.1854         0.407838   
    173. A(C  36,C  37,C  38)          123.9324         0.437057   
    174. A(C  38,C  37,O  44)          107.0538         0.434950   
    175. A(C  36,C  37,O  44)          128.9777         0.436313   
    176. A(C  39,C  38,N  42)          131.5933         0.427335   
    177. A(C  37,C  38,N  42)          108.3581         0.426352   
    178. A(C  37,C  38,C  39)          120.0350         0.436703   
    179. A(C  40,C  39,H  74)          121.5761         0.356069   
    180. A(C  38,C  39,H  74)          121.0383         0.356269   
    181. A(C  38,C  39,C  40)          117.3819         0.437456   
    182. A(C  41,C  40,H  75)          118.9513         0.354732   
    183. A(C  39,C  40,H  75)          119.4651         0.356039   
    184. A(C  39,C  40,C  41)          121.5796         0.435491   
    185. A(C  40,C  41,H  76)          119.5498         0.354512   
    186. A(C  36,C  41,H  76)          118.4976         0.354303   
    187. A(C  36,C  41,C  40)          121.9490         0.433523   
    188. A(C  38,N  42,C  43)          104.6890         0.445284   
    189. A(O  44,C  43,C  45)          117.7084         0.404172   
    190. A(N  42,C  43,C  45)          127.2308         0.422745   
    191. A(N  42,C  43,O  44)          114.7992         0.454177   
    192. A(C  37,O  44,C  43)          105.0815         0.434032   
    193. A(C  43,C  45,C  46)          109.6871         0.369259   
    194. A(C  50,C  45,C  54)          108.3645         0.359233   
    195. A(C  46,C  45,C  54)          109.3680         0.360289   
    196. A(C  43,C  45,C  54)          105.5502         0.367824   
    197. A(C  46,C  45,C  50)          109.9185         0.360623   
    198. A(C  43,C  45,C  50)          113.7934         0.368169   
    199. A(H  58,C  46,H  59)          106.3837         0.289446   
    200. A(C  47,C  46,H  59)          110.1858         0.322811   
    201. A(C  45,C  46,H  59)          109.5936         0.323141   
    202. A(C  47,C  46,H  58)          107.0510         0.322114   
    203. A(C  45,C  46,H  58)          107.1554         0.322443   
    204. A(C  45,C  46,C  47)          115.9714         0.361301   
    205. A(C  53,C  47,C  55)          108.0716         0.364235   
    206. A(C  48,C  47,C  55)          110.7165         0.365635   
    207. A(C  46,C  47,C  55)          108.0778         0.362973   
    208. A(C  48,C  47,C  53)          107.4906         0.364824   
    209. A(C  46,C  47,C  53)          113.5941         0.362170   
    210. A(C  46,C  47,C  48)          108.9032         0.363559   
    211. A(H  60,C  48,H  61)          106.3258         0.288834   
    212. A(C  49,C  48,H  61)          110.1136         0.323696   
    213. A(C  47,C  48,H  61)          110.2800         0.324331   
    214. A(C  49,C  48,H  60)          109.3885         0.323775   
    215. A(C  47,C  48,H  60)          110.1999         0.324410   
    216. A(C  47,C  48,C  49)          110.4481         0.365479   
    217. A(C  51,C  49,C  56)          110.0342         0.366795   
    218. A(C  50,C  49,C  56)          109.0039         0.361979   
    219. A(C  48,C  49,C  56)          110.5651         0.365377   
    220. A(C  50,C  49,C  51)          107.9070         0.362740   
    221. A(C  48,C  49,C  51)          110.0452         0.366147   
    222. A(C  48,C  49,C  50)          109.2311         0.361343   
    223. A(H  62,C  50,H  63)          105.9423         0.289445   
    224. A(C  49,C  50,H  63)          110.0208         0.321487   
    225. A(C  45,C  50,H  63)          110.9833         0.322165   
    226. A(C  49,C  50,H  62)          106.4905         0.320922   
    227. A(C  45,C  50,H  62)          106.6780         0.321599   
    228. A(C  45,C  50,C  49)          116.0779         0.358780   
    229. A(N  52,C  51,O  57)          122.6658         0.475538   
    230. A(C  49,C  51,O  57)          120.4975         0.432904   
    231. A(C  49,C  51,N  52)          116.7319         0.402103   
    232. A(C  51,N  52,C  53)          127.3672         0.410240   
    233. A(C  53,N  52,H  70)          116.1676         0.337928   
    234. A(C  51,N  52,H  70)          116.2518         0.361700   
    235. A(C  47,C  53,N  52)          113.8337         0.372677   
    236. A(H  82,C  53,H  83)          107.0019         0.289570   
    237. A(N  52,C  53,H  83)          108.5493         0.330998   
    238. A(C  47,C  53,H  83)          108.5199         0.323108   
    239. A(N  52,C  53,H  82)          108.3881         0.332038   
    240. A(C  47,C  53,H  82)          110.3160         0.324114   
    241. A(H  72,C  54,H  73)          108.1606         0.290608   
    242. A(H  71,C  54,H  73)          107.8651         0.290436   
    243. A(C  45,C  54,H  73)          110.1437         0.322171   
    244. A(H  71,C  54,H  72)          108.2766         0.290604   
    245. A(C  45,C  54,H  72)          111.0042         0.322365   
    246. A(C  45,C  54,H  71)          111.2752         0.322167   
    247. A(C  47,C  55,H  68)          110.9852         0.324817   
    248. A(C  47,C  55,H  67)          111.4123         0.324751   
    249. A(H  68,C  55,H  69)          107.5347         0.290322   
    250. A(H  67,C  55,H  69)          107.7554         0.290266   
    251. A(C  47,C  55,H  69)          111.3636         0.324666   
    252. A(H  67,C  55,H  68)          107.6030         0.290395   
    253. A(H  65,C  56,H  66)          107.6736         0.290473   
    254. A(H  64,C  56,H  66)          107.8100         0.290993   
    255. A(C  49,C  56,H  66)          111.4247         0.325323   
    256. A(H  64,C  56,H  65)          108.2460         0.290864   
    257. A(C  49,C  56,H  65)          109.8417         0.325171   
    258. A(C  49,C  56,H  64)          111.6997         0.325781   
    259. A(H  17,O  57,C  51)          128.4863         0.249320   
    260. A(O  16,H  70,N  52)          165.3552         0.179208   
    261. D(C   6,C   1,C   0,C   5)   -175.7335         0.026584   
    262. D(C   2,C   1,C   0,H  20)   -178.5798         0.026584   
    263. D(C   6,C   1,C   0,H  20)      3.7945         0.026584   
    264. D(C   2,C   1,C   0,C   5)      1.8922         0.026584   
    265. D(C   3,C   2,C   1,C   0)     -2.0477         0.027245   
    266. D(H  24,C   2,C   1,C   0)    178.4773         0.027245   
    267. D(C   3,C   2,C   1,C   6)    175.5452         0.027245   
    268. D(H  24,C   2,C   1,C   6)     -3.9297         0.027245   
    269. D(C   4,C   3,C   2,H  24)   -179.8628         0.027290   
    270. D(H  23,C   3,C   2,H  24)      0.2843         0.027290   
    271. D(H  23,C   3,C   2,C   1)   -179.1904         0.027290   
    272. D(C   4,C   3,C   2,C   1)      0.6626         0.027290   
    273. D(C   5,C   4,C   3,H  23)   -179.2442         0.027889   
    274. D(H  22,C   4,C   3,C   2)   -179.5579         0.027889   
    275. D(C   5,C   4,C   3,C   2)      0.9036         0.027889   
    276. D(H  22,C   4,C   3,H  23)      0.2942         0.027889   
    277. D(H  21,C   5,C   4,C   3)    178.7791         0.029613   
    278. D(H  21,C   5,C   4,H  22)     -0.7602         0.029613   
    279. D(C   0,C   5,C   4,H  22)    179.4025         0.029613   
    280. D(C   4,C   5,C   0,C   1)     -0.3507         0.030532   
    281. D(H  21,C   5,C   0,H  20)      0.2865         0.030532   
    282. D(C   0,C   5,C   4,C   3)     -1.0582         0.029613   
    283. D(C   4,C   5,C   0,H  20)   -179.8757         0.030532   
    284. D(H  21,C   5,C   0,C   1)    179.8115         0.030532   
    285. D(H  25,C   6,C   1,C   0)     53.2000         0.011994   
    286. D(H  26,C   6,C   1,C   2)     -7.6860         0.011994   
    287. D(C   7,C   6,C   1,C   2)    115.1685         0.011994   
    288. D(C   7,C   6,C   1,C   0)    -67.2582         0.011994   
    289. D(H  26,C   6,C   1,C   0)    169.8872         0.011994   
    290. D(H  25,C   6,C   1,C   2)   -124.3732         0.011994   
    291. D(C   8,C   7,C   6,C   1)    108.3675         0.014244   
    292. D(N  11,C   7,C   6,H  26)     46.2881         0.014244   
    293. D(N  11,C   7,C   6,H  25)    161.7130         0.014244   
    294. D(N  11,C   7,C   6,C   1)    -76.8562         0.014244   
    295. D(C   8,C   7,C   6,H  26)   -128.4882         0.014244   
    296. D(C   8,C   7,C   6,H  25)    -13.0634         0.014244   
    297. D(N  12,C   8,C   7,N  11)   -169.7771         0.037866   
    298. D(C   9,C   8,C   7,N  11)      3.2222         0.037866   
    299. D(N  12,C   8,C   7,C   6)      5.5309         0.037866   
    300. D(C   9,C   8,C   7,C   6)    178.5301         0.037866   
    301. D(H  27,C   9,C   8,N  12)    -87.3657         0.013485   
    302. D(H  27,C   9,C   8,C   7)     99.1016         0.013485   
    303. D(N  15,C   9,C   8,N  12)     34.0740         0.013485   
    304. D(N  15,C   9,C   8,C   7)   -139.4587         0.013485   
    305. D(C  10,C   9,C   8,N  12)    163.1536         0.013485   
    306. D(C  10,C   9,C   8,C   7)    -10.3792         0.013485   
    307. D(O  16,C  10,C   9,H  27)     77.3113         0.010869   
    308. D(N  11,C  10,C   9,C   8)     13.6458         0.010869   
    309. D(N  11,C  10,C   9,N  15)    140.0315         0.010869   
    310. D(O  16,C  10,C   9,C   8)   -168.3041         0.010869   
    311. D(N  11,C  10,C   9,H  27)   -100.7388         0.010869   
    312. D(O  16,C  10,C   9,N  15)    -41.9184         0.010869   
    313. D(H  17,N  11,C  10,O  16)     -2.9152         0.029357   
    314. D(H  17,N  11,C  10,C   9)    175.2062         0.029357   
    315. D(C   7,N  11,C  10,O  16)    168.9642         0.029357   
    316. D(H  17,N  11,C   7,C   8)    177.9510         0.025853   
    317. D(C   7,N  11,C  10,C   9)    -12.9144         0.029357   
    318. D(H  17,N  11,C   7,C   6)      2.2685         0.025853   
    319. D(C  10,N  11,C   7,C   6)   -169.1542         0.025853   
    320. D(C  10,N  11,C   7,C   8)      6.5283         0.025853   
    321. D(C  13,N  12,C   8,C   9)    -14.9346         0.028152   
    322. D(C  13,N  12,C   8,C   7)    157.2663         0.028152   
    323. D(C  14,C  13,N  12,C   8)     -8.1851         0.052507   
    324. D(H  18,C  13,N  12,C   8)    179.4156         0.052507   
    325. D(H  19,C  14,C  13,H  18)      9.8524         0.014770   
    326. D(H  19,C  14,C  13,N  12)   -162.5105         0.014770   
    327. D(N  15,C  14,C  13,H  18)   -174.4694         0.014770   
    328. D(N  15,C  14,C  13,N  12)     13.1677         0.014770   
    329. D(C   9,N  15,C  14,H  19)   -177.2522         0.058596   
    330. D(C   9,N  15,C  14,C  13)      7.0787         0.058596   
    331. D(C  14,N  15,C   9,H  27)     95.1605         0.017113   
    332. D(C  14,N  15,C   9,C  10)   -147.9414         0.017113   
    333. D(C  14,N  15,C   9,C   8)    -27.4505         0.017113   
    334. D(H  70,O  16,C  10,N  11)     -8.1100         0.099171   
    335. D(H  70,O  16,C  10,C   9)    174.2189         0.099171   
    336. D(O  57,H  17,N  11,C  10)    -33.7474         0.182379   
    337. D(O  57,H  17,N  11,C   7)    155.5533         0.182379   
    338. D(C  34,C  29,C  28,H  81)      0.2312         0.026477   
    339. D(C  34,C  29,C  28,C  33)   -178.6039         0.026477   
    340. D(C  30,C  29,C  28,H  81)    178.9744         0.026477   
    341. D(C  30,C  29,C  28,C  33)      0.1392         0.026477   
    342. D(H  77,C  30,C  29,C  34)     -1.2090         0.026957   
    343. D(H  77,C  30,C  29,C  28)   -179.9719         0.026957   
    344. D(C  31,C  30,C  29,C  34)   -179.9843         0.026957   
    345. D(C  31,C  30,C  29,C  28)      1.2528         0.026957   
    346. D(H  78,C  31,C  30,H  77)     -0.0383         0.028128   
    347. D(H  78,C  31,C  30,C  29)    178.7299         0.028128   
    348. D(C  32,C  31,C  30,C  29)     -1.5025         0.028128   
    349. D(C  32,C  31,C  30,H  77)    179.7292         0.028128   
    350. D(H  79,C  32,C  31,H  78)      0.3452         0.027540   
    351. D(H  79,C  32,C  31,C  30)   -179.4203         0.027540   
    352. D(C  33,C  32,C  31,H  78)   -179.8772         0.027540   
    353. D(C  33,C  32,C  31,C  30)      0.3573         0.027540   
    354. D(H  80,C  33,C  32,H  79)      0.7670         0.027415   
    355. D(H  80,C  33,C  32,C  31)   -179.0109         0.027415   
    356. D(H  80,C  33,C  28,H  81)     -0.0748         0.028153   
    357. D(H  80,C  33,C  28,C  29)    178.7648         0.028153   
    358. D(C  32,C  33,C  28,H  81)    179.8782         0.028153   
    359. D(C  32,C  33,C  28,C  29)     -1.2822         0.028153   
    360. D(C  28,C  33,C  32,H  79)   -179.1859         0.027415   
    361. D(C  28,C  33,C  32,C  31)      1.0362         0.027415   
    362. D(C  36,C  34,C  29,C  30)    142.7841         0.013161   
    363. D(C  36,C  34,C  29,C  28)    -38.4677         0.013161   
    364. D(O  35,C  34,C  29,C  30)    -36.8502         0.013161   
    365. D(O  35,C  34,C  29,C  28)    141.8979         0.013161   
    366. D(C  41,C  36,C  34,O  35)    -32.8401         0.013182   
    367. D(C  41,C  36,C  34,C  29)    147.5210         0.013182   
    368. D(C  37,C  36,C  34,O  35)    142.4300         0.013182   
    369. D(C  37,C  36,C  34,C  29)    -37.2088         0.013182   
    370. D(O  44,C  37,C  36,C  41)    177.2792         0.028217   
    371. D(O  44,C  37,C  36,C  34)      1.7475         0.028217   
    372. D(C  38,C  37,C  36,C  41)     -0.2446         0.028217   
    373. D(C  38,C  37,C  36,C  34)   -175.7763         0.028217   
    374. D(N  42,C  38,C  37,C  36)    178.3435         0.027193   
    375. D(C  39,C  38,C  37,O  44)   -178.4494         0.027193   
    376. D(C  39,C  38,C  37,C  36)     -0.4627         0.027193   
    377. D(N  42,C  38,C  37,O  44)      0.3567         0.027193   
    378. D(H  74,C  39,C  38,N  42)      1.2409         0.027947   
    379. D(H  74,C  39,C  38,C  37)    179.7258         0.027947   
    380. D(C  40,C  39,C  38,N  42)   -178.0600         0.027947   
    381. D(C  40,C  39,C  38,C  37)      0.4249         0.027947   
    382. D(H  75,C  40,C  39,H  74)      0.2758         0.027751   
    383. D(H  75,C  40,C  39,C  38)    179.5727         0.027751   
    384. D(C  41,C  40,C  39,H  74)   -178.9910         0.027751   
    385. D(C  41,C  40,C  39,C  38)      0.3059         0.027751   
    386. D(C  40,C  41,C  36,C  37)      0.9877         0.026307   
    387. D(C  40,C  41,C  36,C  34)    176.6349         0.026307   
    388. D(H  76,C  41,C  40,H  75)      0.3613         0.026501   
    389. D(H  76,C  41,C  40,C  39)    179.6317         0.026501   
    390. D(C  36,C  41,C  40,H  75)    179.6702         0.026501   
    391. D(C  36,C  41,C  40,C  39)     -1.0594         0.026501   
    392. D(H  76,C  41,C  36,C  37)   -179.6964         0.026307   
    393. D(H  76,C  41,C  36,C  34)     -4.0492         0.026307   
    394. D(C  43,N  42,C  38,C  39)    177.5572         0.024102   
    395. D(C  43,N  42,C  38,C  37)     -1.0608         0.024102   
    396. D(C  45,C  43,N  42,C  38)    175.3818         0.053146   
    397. D(O  44,C  43,N  42,C  38)      1.4406         0.053146   
    398. D(C  37,O  44,C  43,C  45)   -175.7934         0.030418   
    399. D(C  37,O  44,C  43,N  42)     -1.2403         0.030418   
    400. D(C  43,O  44,C  37,C  38)      0.4590         0.030569   
    401. D(C  43,O  44,C  37,C  36)   -177.3922         0.030569   
    402. D(C  54,C  45,C  43,O  44)     86.7306         0.012805   
    403. D(C  54,C  45,C  43,N  42)    -87.0564         0.012805   
    404. D(C  50,C  45,C  43,O  44)    -31.9614         0.012805   
    405. D(C  50,C  45,C  43,N  42)    154.2517         0.012805   
    406. D(C  46,C  45,C  43,O  44)   -155.5483         0.012805   
    407. D(C  46,C  45,C  43,N  42)     30.6648         0.012805   
    408. D(H  59,C  46,C  45,C  54)     69.7182         0.010865   
    409. D(H  59,C  46,C  45,C  50)   -171.4272         0.010865   
    410. D(H  59,C  46,C  45,C  43)    -45.5959         0.010865   
    411. D(H  58,C  46,C  45,C  54)    -45.3204         0.010865   
    412. D(H  58,C  46,C  45,C  50)     73.5342         0.010865   
    413. D(H  58,C  46,C  45,C  43)   -160.6345         0.010865   
    414. D(C  47,C  46,C  45,C  54)   -164.7741         0.010865   
    415. D(C  47,C  46,C  45,C  50)    -45.9195         0.010865   
    416. D(C  47,C  46,C  45,C  43)     79.9118         0.010865   
    417. D(C  55,C  47,C  46,H  59)    -59.5440         0.010739   
    418. D(C  55,C  47,C  46,H  58)     55.7399         0.010739   
    419. D(C  55,C  47,C  46,C  45)    175.2504         0.010739   
    420. D(C  53,C  47,C  46,H  59)     60.3668         0.010739   
    421. D(C  53,C  47,C  46,H  58)    175.6507         0.010739   
    422. D(C  53,C  47,C  46,C  45)    -64.8388         0.010739   
    423. D(C  48,C  47,C  46,H  59)   -179.8824         0.010739   
    424. D(C  48,C  47,C  46,H  58)    -64.5986         0.010739   
    425. D(C  48,C  47,C  46,C  45)     54.9119         0.010739   
    426. D(H  61,C  48,C  47,C  55)     58.3886         0.011640   
    427. D(H  61,C  48,C  47,C  53)    -59.4449         0.011640   
    428. D(H  61,C  48,C  47,C  46)    177.0859         0.011640   
    429. D(H  60,C  48,C  47,C  55)    -58.6938         0.011640   
    430. D(H  60,C  48,C  47,C  53)   -176.5272         0.011640   
    431. D(H  60,C  48,C  47,C  46)     60.0035         0.011640   
    432. D(C  49,C  48,C  47,C  55)   -179.6710         0.011640   
    433. D(C  49,C  48,C  47,C  53)     62.4955         0.011640   
    434. D(C  49,C  48,C  47,C  46)    -60.9737         0.011640   
    435. D(C  56,C  49,C  48,H  60)     58.5447         0.011379   
    436. D(C  56,C  49,C  48,C  47)   -179.9961         0.011379   
    437. D(C  51,C  49,C  48,H  61)     63.8037         0.011379   
    438. D(C  51,C  49,C  48,H  60)   -179.6938         0.011379   
    439. D(C  51,C  49,C  48,C  47)    -58.2347         0.011379   
    440. D(C  50,C  49,C  48,H  61)   -177.9069         0.011379   
    441. D(C  50,C  49,C  48,H  60)    -61.4044         0.011379   
    442. D(C  56,C  49,C  48,H  61)    -57.9577         0.011379   
    443. D(C  50,C  49,C  48,C  47)     60.0547         0.011379   
    444. D(H  63,C  50,C  49,C  56)     59.1571         0.010272   
    445. D(H  63,C  50,C  49,C  51)    -60.3191         0.010272   
    446. D(H  62,C  50,C  49,C  56)    -55.2203         0.010272   
    447. D(H  62,C  50,C  49,C  51)   -174.6965         0.010272   
    448. D(H  62,C  50,C  49,C  48)     65.6851         0.010272   
    449. D(C  45,C  50,C  49,C  56)   -173.7823         0.010272   
    450. D(C  45,C  50,C  49,C  51)     66.7415         0.010272   
    451. D(C  45,C  50,C  49,C  48)    -52.8770         0.010272   
    452. D(H  63,C  50,C  45,C  54)    -69.0916         0.010521   
    453. D(H  63,C  50,C  45,C  46)    171.4393         0.010521   
    454. D(H  63,C  50,C  45,C  43)     47.9781         0.010521   
    455. D(H  62,C  50,C  45,C  54)     45.8693         0.010521   
    456. D(H  62,C  50,C  45,C  46)    -73.5999         0.010521   
    457. D(H  62,C  50,C  45,C  43)    162.9390         0.010521   
    458. D(H  63,C  50,C  49,C  48)   -179.9375         0.010272   
    459. D(C  49,C  50,C  45,C  54)    164.3286         0.010521   
    460. D(C  49,C  50,C  45,C  46)     44.8594         0.010521   
    461. D(C  49,C  50,C  45,C  43)    -78.6017         0.010521   
    462. D(O  57,C  51,C  49,C  56)    -28.7055         0.011118   
    463. D(O  57,C  51,C  49,C  50)     90.1158         0.011118   
    464. D(O  57,C  51,C  49,C  48)   -150.7822         0.011118   
    465. D(N  52,C  51,C  49,C  56)    154.9197         0.011118   
    466. D(N  52,C  51,C  49,C  50)    -86.2590         0.011118   
    467. D(N  52,C  51,C  49,C  48)     32.8430         0.011118   
    468. D(H  70,N  52,C  51,O  57)     -5.5974         0.037027   
    469. D(H  70,N  52,C  51,C  49)    170.6919         0.037027   
    470. D(C  53,N  52,C  51,O  57)    168.8540         0.037027   
    471. D(C  53,N  52,C  51,C  49)    -14.8566         0.037027   
    472. D(H  83,C  53,N  52,H  70)     73.2529         0.017185   
    473. D(H  83,C  53,N  52,C  51)   -101.2025         0.017185   
    474. D(H  82,C  53,N  52,H  70)    -42.6322         0.017185   
    475. D(C  47,C  53,N  52,H  70)   -165.7826         0.017185   
    476. D(C  47,C  53,N  52,C  51)     19.7619         0.017185   
    477. D(H  83,C  53,C  47,C  55)    -40.1575         0.011157   
    478. D(H  83,C  53,C  47,C  48)     79.3779         0.011157   
    479. D(H  83,C  53,C  47,C  46)   -160.0718         0.011157   
    480. D(H  82,C  53,C  47,C  55)     76.7690         0.011157   
    481. D(H  82,C  53,C  47,C  48)   -163.6955         0.011157   
    482. D(H  82,C  53,N  52,C  51)    142.9124         0.017185   
    483. D(H  82,C  53,C  47,C  46)    -43.1453         0.011157   
    484. D(N  52,C  53,C  47,C  55)   -161.1384         0.011157   
    485. D(N  52,C  53,C  47,C  48)    -41.6030         0.011157   
    486. D(N  52,C  53,C  47,C  46)     78.9472         0.011157   
    487. D(H  73,C  54,C  45,C  46)     60.4428         0.010415   
    488. D(H  73,C  54,C  45,C  43)    178.3783         0.010415   
    489. D(H  72,C  54,C  45,C  50)   -179.1374         0.010415   
    490. D(H  72,C  54,C  45,C  46)    -59.3230         0.010415   
    491. D(H  72,C  54,C  45,C  43)     58.6126         0.010415   
    492. D(H  71,C  54,C  45,C  50)     60.1989         0.010415   
    493. D(H  71,C  54,C  45,C  46)   -179.9866         0.010415   
    494. D(H  73,C  54,C  45,C  50)    -59.3716         0.010415   
    495. D(H  71,C  54,C  45,C  43)    -62.0511         0.010415   
    496. D(H  69,C  55,C  47,C  53)    -59.6195         0.011433   
    497. D(H  69,C  55,C  47,C  48)   -177.0974         0.011433   
    498. D(H  69,C  55,C  47,C  46)     63.7063         0.011433   
    499. D(H  68,C  55,C  47,C  53)   -179.3903         0.011433   
    500. D(H  68,C  55,C  47,C  48)     63.1318         0.011433   
    501. D(H  68,C  55,C  47,C  46)    -56.0645         0.011433   
    502. D(H  67,C  55,C  47,C  53)     60.7200         0.011433   
    503. D(H  67,C  55,C  47,C  48)    -56.7578         0.011433   
    504. D(H  67,C  55,C  47,C  46)   -175.9541         0.011433   
    505. D(H  66,C  56,C  49,C  51)    -60.5949         0.011604   
    506. D(H  66,C  56,C  49,C  50)   -178.7415         0.011604   
    507. D(H  66,C  56,C  49,C  48)     61.1730         0.011604   
    508. D(H  65,C  56,C  49,C  51)   -179.8242         0.011604   
    509. D(H  65,C  56,C  49,C  50)     62.0292         0.011604   
    510. D(H  65,C  56,C  49,C  48)    -58.0563         0.011604   
    511. D(H  64,C  56,C  49,C  51)     60.0540         0.011604   
    512. D(H  64,C  56,C  49,C  50)    -58.0927         0.011604   
    513. D(H  64,C  56,C  49,C  48)   -178.1781         0.011604   
    514. D(H  17,O  57,C  51,C  49)   -175.0761         0.085093   
    515. D(C  51,O  57,H  17,N  11)     47.2934         0.001834   
    516. D(H  17,O  57,C  51,N  52)      1.0775         0.085093   
    517. D(O  16,H  70,N  52,C  53)    124.8673         0.200154   
    518. D(O  16,H  70,N  52,C  51)    -60.0444         0.200154   
    519. D(N  52,H  70,O  16,C  10)     78.4816         0.001544   
    -----------------------------------------------------------------

Number of atoms                         .... 84
Number of degrees of freedom            .... 519

         *************************************************************
         *                GEOMETRY OPTIMIZATION CYCLE   1            *
         *************************************************************
Calling /mnt/group-bin/orca_5_0_3_linux_x86-64_openmpi411/otool_external orca_EXT.extinp.tmp  ...  done

-------------------------   --------------------
FINAL SINGLE POINT ENERGY     -2040.643547149500   (From external program)
-------------------------   --------------------

------------------------------------------------------------------------------
                         ORCA GEOMETRY RELAXATION STEP
------------------------------------------------------------------------------

Reading the OPT-File                    .... done
Getting information on internals        .... done
Copying old internal coords+grads       .... done
Making the new internal coordinates     .... (new redundants).... done
Validating the new internal coordinates .... (new redundants).... done
Calculating the B-matrix                .... done
Calculating the G,G- and P matrices     .... done
Transforming gradient to internals      .... done
Projecting the internal gradient        .... done
Number of atoms                         ....  84
Number of internal coordinates          .... 519
Current Energy                          .... -2040.643547149 Eh
Current gradient norm                   ....     0.021499469 Eh/bohr
Maximum allowed component of the step   ....  0.300
Current trust radius                    ....  0.300
Evaluating the initial hessian          ....  (Almloef) done
Projecting the Hessian                  .... done
Forming the augmented Hessian           .... done
Diagonalizing the augmented Hessian     .... done
Last element of RFO vector              ....  0.920679708
Lowest eigenvalues of augmented Hessian:
 -0.001592985  0.000576961  0.000955181  0.001260210  0.002132904
Length of the computed step             ....  0.423946500
Warning: the length of the step is outside the trust region - taking restricted step instead
The input lambda is                     ....    -0.001593
   iter:   1  x=   -0.002249  g=  136.749578 f(x)=     0.089731
   iter:   2  x=   -0.002687  g=   63.921259 f(x)=     0.028001
   iter:   3  x=   -0.002808  g=   42.512470 f(x)=     0.005131
   iter:   4  x=   -0.002815  g=   38.399824 f(x)=     0.000254
   iter:   5  x=   -0.002815  g=   38.190748 f(x)=     0.000001
   iter:   6  x=   -0.002815  g=   38.190177 f(x)=     0.000000
   iter:   7  x=   -0.002815  g=   38.190177 f(x)=     0.000000
The output lambda is                    ....    -0.002815 (7 iterations)
The final length of the internal step   ....  0.300000000
Converting the step to cartesian space:
 Initial RMS(Int)=    0.0131685384
Transforming coordinates:
 Iter   0:  RMS(Cart)=    0.1069720592 RMS(Int)=    0.7290539865
 Iter   1:  RMS(Cart)=    0.0042026037 RMS(Int)=    0.0012563407
 Iter   2:  RMS(Cart)=    0.0001635102 RMS(Int)=    0.0000407892
 Iter   3:  RMS(Cart)=    0.0000070121 RMS(Int)=    0.0000019012
 Iter   4:  RMS(Cart)=    0.0000003532 RMS(Int)=    0.0000000959
 Iter   5:  RMS(Cart)=    0.0000000083 RMS(Int)=    0.0000000021
done
Storing new coordinates                 .... done

                                .--------------------.
          ----------------------|Geometry convergence|-------------------------
          Item                value                   Tolerance       Converged
          ---------------------------------------------------------------------
          RMS gradient        0.0007766480            0.0001000000      NO
          MAX gradient        0.0078212188            0.0003000000      NO
          RMS step            0.0131685384            0.0020000000      NO
          MAX step            0.2395990097            0.0040000000      NO
          ........................................................
          Max(Bonds)      0.1268      Max(Angles)    0.91
          Max(Dihed)        2.15      Max(Improp)    0.00
          ---------------------------------------------------------------------

The optimization has not yet converged - more geometry cycles are needed


    ---------------------------------------------------------------------------
                         Redundant Internal Coordinates
                            (Angstroem and degrees)

        Definition                    Value    dE/dq     Step     New-Value
    ----------------------------------------------------------------------------
     1. B(C   1,C   0)                1.3922 -0.001366  0.0012    1.3933   
     2. B(C   2,C   1)                1.3890 -0.001259  0.0009    1.3900   
     3. B(C   3,C   2)                1.3888 -0.001248  0.0010    1.3899   
     4. B(C   4,C   3)                1.3860 -0.001201  0.0010    1.3870   
     5. B(C   5,C   4)                1.3890 -0.001059  0.0009    1.3899   
     6. B(C   5,C   0)                1.3851 -0.001480  0.0012    1.3864   
     7. B(C   6,C   1)                1.5100 -0.000402  0.0005    1.5104   
     8. B(C   7,C   6)                1.4859 -0.000404  0.0006    1.4864   
     9. B(C   8,C   7)                1.3475 -0.001678  0.0013    1.3488   
    10. B(C   9,C   8)                1.4935  0.000075 -0.0004    1.4930   
    11. B(C  10,C   9)                1.5241  0.001265 -0.0020    1.5221   
    12. B(N  11,C  10)                1.3695  0.003175 -0.0026    1.3669   
    13. B(N  11,C   7)                1.3857 -0.000969  0.0014    1.3871   
    14. B(N  12,C   8)                1.3623 -0.001691  0.0015    1.3638   
    15. B(C  13,N  12)                1.2851 -0.002433  0.0016    1.2868   
    16. B(C  14,C  13)                1.4700  0.000171 -0.0002    1.4698   
    17. B(N  15,C  14)                1.2719 -0.002638  0.0016    1.2735   
    18. B(N  15,C   9)                1.4398 -0.001115  0.0012    1.4410   
    19. B(O  16,C  10)                1.2095 -0.003637  0.0017    1.2112   
    20. B(H  17,N  11)                1.0284 -0.001376  0.0027    1.0311   
    21. B(H  18,C  13)                1.0850  0.000417 -0.0006    1.0844   
    22. B(H  19,C  14)                1.0881  0.000526 -0.0008    1.0874   
    23. B(H  20,C   0)                1.0833 -0.000464  0.0007    1.0840   
    24. B(H  21,C   5)                1.0818 -0.000438  0.0006    1.0825   
    25. B(H  22,C   4)                1.0823 -0.000085  0.0001    1.0824   
    26. B(H  23,C   3)                1.0825 -0.000072  0.0001    1.0826   
    27. B(H  24,C   2)                1.0833 -0.000431  0.0004    1.0837   
    28. B(H  25,C   6)                1.0912  0.000047 -0.0001    1.0912   
    29. B(H  26,C   6)                1.0937  0.000286 -0.0004    1.0933   
    30. B(H  27,C   9)                1.1040 -0.000987  0.0014    1.1054   
    31. B(C  29,C  28)                1.3927 -0.001144  0.0010    1.3937   
    32. B(C  30,C  29)                1.3904 -0.002150  0.0018    1.3922   
    33. B(C  31,C  30)                1.3849 -0.000973  0.0008    1.3858   
    34. B(C  32,C  31)                1.3876 -0.001209  0.0010    1.3887   
    35. B(C  33,C  32)                1.3882 -0.001282  0.0011    1.3893   
    36. B(C  33,C  28)                1.3848 -0.000964  0.0008    1.3856   
    37. B(C  34,C  29)                1.4860  0.000417 -0.0005    1.4854   
    38. B(O  35,C  34)                1.2101 -0.004558  0.0022    1.2124   
    39. B(C  36,C  34)                1.4858  0.000577 -0.0008    1.4850   
    40. B(C  37,C  36)                1.3845 -0.000577  0.0003    1.3849   
    41. B(C  38,C  37)                1.3893 -0.000049 -0.0002    1.3891   
    42. B(C  39,C  38)                1.3858 -0.001213  0.0010    1.3868   
    43. B(C  40,C  39)                1.3867 -0.001921  0.0017    1.3884   
    44. B(C  41,C  40)                1.3926 -0.000618  0.0006    1.3932   
    45. B(C  41,C  36)                1.3935 -0.001390  0.0012    1.3947   
    46. B(N  42,C  38)                1.3822 -0.001634  0.0015    1.3837   
    47. B(C  43,N  42)                1.2837 -0.002290  0.0016    1.2853   
    48. B(O  44,C  43)                1.3525 -0.001201  0.0010    1.3535   
    49. B(O  44,C  37)                1.3519  0.000128 -0.0002    1.3517   
    50. B(C  45,C  43)                1.5007 -0.000601  0.0007    1.5014   
    51. B(C  46,C  45)                1.5337 -0.001146  0.0022    1.5359   
    52. B(C  47,C  46)                1.5354 -0.000722  0.0015    1.5368   
    53. B(C  48,C  47)                1.5237  0.000475 -0.0006    1.5232   
    54. B(C  49,C  48)                1.5270  0.000215 -0.0002    1.5267   
    55. B(C  50,C  49)                1.5419 -0.000250  0.0001    1.5419   
    56. B(C  50,C  45)                1.5384  0.000290 -0.0005    1.5378   
    57. B(C  51,C  49)                1.5208 -0.000801  0.0020    1.5228   
    58. B(N  52,C  51)                1.3403  0.001999 -0.0017    1.3386   
    59. B(C  53,N  52)                1.4500 -0.001302  0.0010    1.4510   
    60. B(C  53,C  47)                1.5298  0.000749 -0.0016    1.5282   
    61. B(C  54,C  45)                1.5398 -0.000286  0.0005    1.5403   
    62. B(C  55,C  47)                1.5263  0.000444 -0.0006    1.5257   
    63. B(C  56,C  49)                1.5242 -0.000320  0.0003    1.5245   
    64. B(O  57,H  17)                1.7700 -0.000548  0.0227    1.7927   
    65. B(O  57,C  51)                1.2275 -0.007821  0.0043    1.2318   
    66. B(H  58,C  46)                1.0960  0.000561 -0.0008    1.0951   
    67. B(H  59,C  46)                1.0924 -0.000015  0.0000    1.0924   
    68. B(H  60,C  48)                1.0958  0.000392 -0.0006    1.0952   
    69. B(H  61,C  48)                1.0962  0.000140 -0.0002    1.0960   
    70. B(H  62,C  50)                1.0956  0.000679 -0.0010    1.0946   
    71. B(H  63,C  50)                1.0927 -0.000122  0.0002    1.0929   
    72. B(H  64,H  24)                3.7365 -0.000220 -0.0065    3.7300   
    73. B(H  64,C  56)                1.0884 -0.000596  0.0006    1.0890   
    74. B(H  65,C  56)                1.0915  0.000367 -0.0005    1.0909   
    75. B(H  66,C  56)                1.0907 -0.000289  0.0004    1.0911   
    76. B(H  67,C  55)                1.0915 -0.000083  0.0001    1.0916   
    77. B(H  68,C  55)                1.0912 -0.000071  0.0001    1.0913   
    78. B(H  69,C  55)                1.0919 -0.000213  0.0003    1.0922   
    79. B(H  70,O  16)                2.0421 -0.001333  0.0364    2.0785   
    80. B(H  70,N  52)                1.0183  0.000205 -0.0009    1.0175   
    81. B(H  71,C  54)                1.0912 -0.000007  0.0002    1.0914   
    82. B(H  72,C  54)                1.0902 -0.000203  0.0003    1.0905   
    83. B(H  73,C  54)                1.0912  0.000353 -0.0005    1.0907   
    84. B(H  74,C  39)                1.0811 -0.000574  0.0008    1.0819   
    85. B(H  75,C  40)                1.0812 -0.000304  0.0004    1.0817   
    86. B(H  76,H  27)                2.6357 -0.000838  0.1268    2.7625   
    87. B(H  76,C  41)                1.0822 -0.000251  0.0003    1.0826   
    88. B(H  77,C   5)                2.7841 -0.000190  0.0289    2.8130   
    89. B(H  77,C  30)                1.0810 -0.000681  0.0010    1.0820   
    90. B(H  78,C  31)                1.0815 -0.000327  0.0005    1.0820   
    91. B(H  79,C  32)                1.0824  0.000007 -0.0000    1.0824   
    92. B(H  80,H  71)                3.5320  0.000167 -0.0102    3.5218   
    93. B(H  80,C  33)                1.0821  0.000030 -0.0000    1.0820   
    94. B(H  81,C  28)                1.0833 -0.000071  0.0001    1.0834   
    95. B(H  82,C  53)                1.0912  0.000249 -0.0004    1.0909   
    96. B(H  83,C  53)                1.0964  0.000601 -0.0009    1.0955   
    97. A(C   5,C   0,H  20)          120.06  0.000549   -0.09    119.97   
    98. A(C   1,C   0,C   5)          120.52 -0.000168    0.03    120.55   
    99. A(C   1,C   0,H  20)          119.42 -0.000379    0.06    119.48   
   100. A(C   0,C   1,C   6)          119.82 -0.000763    0.11    119.93   
   101. A(C   2,C   1,C   6)          121.15  0.000586   -0.09    121.05   
   102. A(C   0,C   1,C   2)          118.99  0.000176   -0.02    118.97   
   103. A(C   1,C   2,H  24)          119.69  0.000032   -0.03    119.66   
   104. A(C   3,C   2,H  24)          119.75 -0.000043    0.02    119.76   
   105. A(C   1,C   2,C   3)          120.57  0.000010    0.01    120.57   
   106. A(C   4,C   3,H  23)          120.21  0.000212   -0.03    120.18   
   107. A(C   2,C   3,H  23)          119.70 -0.000063    0.01    119.71   
   108. A(C   2,C   3,C   4)          120.09 -0.000148    0.02    120.11   
   109. A(C   3,C   4,H  22)          120.28  0.000118   -0.02    120.26   
   110. A(C   5,C   4,H  22)          120.09 -0.000114    0.02    120.11   
   111. A(C   3,C   4,C   5)          119.63 -0.000005   -0.00    119.63   
   112. A(C   0,C   5,C   4)          120.17  0.000125   -0.01    120.15   
   113. A(C   4,C   5,H  21)          120.07  0.000031   -0.01    120.06   
   114. A(C   0,C   5,H  21)          119.76 -0.000157    0.02    119.78   
   115. A(C   1,C   6,C   7)          114.42  0.000825   -0.09    114.33   
   116. A(C   1,C   6,H  25)          109.21  0.000018    0.04    109.25   
   117. A(C   7,C   6,H  26)          109.07  0.000556   -0.19    108.87   
   118. A(H  25,C   6,H  26)          106.81  0.000126    0.00    106.81   
   119. A(C   1,C   6,H  26)          109.60 -0.000437   -0.01    109.59   
   120. A(C   7,C   6,H  25)          107.45 -0.001138    0.26    107.71   
   121. A(C   8,C   7,N  11)          109.21  0.000907   -0.10    109.11   
   122. A(C   6,C   7,N  11)          121.96  0.001796   -0.15    121.81   
   123. A(C   6,C   7,C   8)          128.66 -0.002693    0.24    128.90   
   124. A(C   9,C   8,N  12)          122.00  0.001208   -0.23    121.77   
   125. A(C   7,C   8,N  12)          128.40 -0.001536    0.20    128.60   
   126. A(C   7,C   8,C   9)          109.23  0.000353    0.00    109.23   
   127. A(C   8,C   9,H  27)          110.03 -0.000609    0.22    110.25   
   128. A(C   8,C   9,C  10)          102.33  0.000269   -0.05    102.28   
   129. A(C  10,C   9,N  15)          118.35  0.000406   -0.23    118.12   
   130. A(N  15,C   9,H  27)          107.90  0.000232   -0.00    107.90   
   131. A(C   8,C   9,N  15)          114.12 -0.000357    0.04    114.16   
   132. A(C  10,C   9,H  27)          103.47  0.000008    0.05    103.52   
   133. A(N  11,C  10,O  16)          126.05 -0.000326    0.07    126.12   
   134. A(C   9,C  10,N  11)          105.08 -0.001331    0.18    105.26   
   135. A(C   9,C  10,O  16)          128.84  0.001660   -0.25    128.59   
   136. A(C   7,N  11,H  17)          125.97  0.000303   -0.01    125.95   
   137. A(C   7,N  11,C  10)          112.18 -0.000125   -0.08    112.10   
   138. A(C  10,N  11,H  17)          121.29 -0.000144    0.05    121.34   
   139. A(C   8,N  12,C  13)          114.20 -0.001225    0.17    114.37   
   140. A(N  12,C  13,H  18)          118.40 -0.001171    0.18    118.58   
   141. A(C  14,C  13,H  18)          118.90  0.000724   -0.13    118.77   
   142. A(N  12,C  13,C  14)          122.27  0.000461   -0.05    122.22   
   143. A(C  13,C  14,N  15)          125.18  0.000970   -0.14    125.04   
   144. A(C  13,C  14,H  19)          117.23  0.000450   -0.07    117.15   
   145. A(N  15,C  14,H  19)          117.46 -0.001431    0.22    117.68   
   146. A(C   9,N  15,C  14)          113.53 -0.000741    0.07    113.60   
   147. A(C  10,O  16,H  70)          117.82  0.000244   -0.20    117.61   
   148. A(N  11,H  17,O  57)          168.00 -0.000136    0.19    168.19   
   149. A(C  29,C  28,C  33)          120.20  0.000391   -0.05    120.15   
   150. A(C  29,C  28,H  81)          120.09 -0.000584    0.09    120.17   
   151. A(C  33,C  28,H  81)          119.70  0.000195   -0.04    119.67   
   152. A(C  30,C  29,C  34)          119.34 -0.000167    0.03    119.37   
   153. A(C  28,C  29,C  34)          120.90  0.000178   -0.04    120.86   
   154. A(C  28,C  29,C  30)          119.74 -0.000008    0.01    119.75   
   155. A(C  29,C  30,C  31)          119.93 -0.000243    0.03    119.97   
   156. A(C  31,C  30,H  77)          120.31  0.000780   -0.12    120.19   
   157. A(C  29,C  30,H  77)          119.74 -0.000536    0.09    119.83   
   158. A(C  30,C  31,C  32)          120.20  0.000481   -0.07    120.13   
   159. A(C  30,C  31,H  78)          119.47 -0.000721    0.11    119.58   
   160. A(C  32,C  31,H  78)          120.33  0.000240   -0.04    120.28   
   161. A(C  31,C  32,C  33)          120.04 -0.000256    0.03    120.07   
   162. A(C  31,C  32,H  79)          120.04  0.000241   -0.03    120.00   
   163. A(C  33,C  32,H  79)          119.93  0.000014    0.00    119.93   
   164. A(C  32,C  33,H  80)          120.19  0.000143   -0.01    120.18   
   165. A(C  28,C  33,C  32)          119.87 -0.000364    0.05    119.91   
   166. A(C  28,C  33,H  80)          119.94  0.000221   -0.03    119.91   
   167. A(O  35,C  34,C  36)          120.63 -0.000026    0.03    120.65   
   168. A(C  29,C  34,C  36)          117.58 -0.001184    0.10    117.69   
   169. A(C  29,C  34,O  35)          121.79  0.001209   -0.13    121.66   
   170. A(C  34,C  36,C  37)          123.55  0.000373   -0.08    123.47   
   171. A(C  37,C  36,C  41)          115.11 -0.000366    0.04    115.16   
   172. A(C  34,C  36,C  41)          121.19 -0.000006    0.06    121.24   
   173. A(C  36,C  37,C  38)          123.93 -0.000193    0.03    123.96   
   174. A(C  38,C  37,O  44)          107.05  0.000252   -0.05    107.01   
   175. A(C  36,C  37,O  44)          128.98 -0.000054    0.02    129.00   
   176. A(C  39,C  38,N  42)          131.59 -0.000250    0.06    131.66   
   177. A(C  37,C  38,N  42)          108.36  0.000197   -0.04    108.32   
   178. A(C  37,C  38,C  39)          120.03  0.000052   -0.02    120.02   
   179. A(C  40,C  39,H  74)          121.58  0.000407   -0.07    121.51   
   180. A(C  38,C  39,H  74)          121.04 -0.000442    0.07    121.11   
   181. A(C  38,C  39,C  40)          117.38  0.000037   -0.00    117.38   
   182. A(C  41,C  40,H  75)          118.95 -0.000020   -0.00    118.95   
   183. A(C  39,C  40,H  75)          119.47 -0.000067    0.01    119.47   
   184. A(C  39,C  40,C  41)          121.58  0.000086   -0.00    121.58   
   185. A(C  40,C  41,H  76)          119.55  0.000391   -0.07    119.48   
   186. A(C  36,C  41,H  76)          118.50 -0.000782    0.13    118.63   
   187. A(C  36,C  41,C  40)          121.95  0.000392   -0.06    121.88   
   188. A(C  38,N  42,C  43)          104.69 -0.001003    0.16    104.84   
   189. A(O  44,C  43,C  45)          117.71  0.001419   -0.25    117.46   
   190. A(N  42,C  43,C  45)          127.23 -0.004026    0.51    127.74   
   191. A(N  42,C  43,O  44)          114.80  0.002607   -0.32    114.48   
   192. A(C  37,O  44,C  43)          105.08 -0.002051    0.26    105.34   
   193. A(C  43,C  45,C  46)          109.69 -0.001938    0.91    110.60   
   194. A(C  50,C  45,C  54)          108.36 -0.000785   -0.13    108.24   
   195. A(C  46,C  45,C  54)          109.37  0.000383   -0.13    109.24   
   196. A(C  43,C  45,C  54)          105.55  0.000590   -0.28    105.27   
   197. A(C  46,C  45,C  50)          109.92  0.000613   -0.09    109.83   
   198. A(C  43,C  45,C  50)          113.79  0.001139   -0.31    113.49   
   199. A(H  58,C  46,H  59)          106.38  0.000022   -0.13    106.26   
   200. A(C  47,C  46,H  59)          110.19  0.000215    0.09    110.28   
   201. A(C  45,C  46,H  59)          109.59 -0.000496    0.24    109.84   
   202. A(C  47,C  46,H  58)          107.05  0.000097   -0.30    106.76   
   203. A(C  45,C  46,H  58)          107.16  0.000579   -0.38    106.77   
   204. A(C  45,C  46,C  47)          115.97 -0.000357    0.40    116.37   
   205. A(C  53,C  47,C  55)          108.07  0.000272   -0.16    107.92   
   206. A(C  48,C  47,C  55)          110.72 -0.000094   -0.06    110.65   
   207. A(C  46,C  47,C  55)          108.08  0.000006   -0.02    108.05   
   208. A(C  48,C  47,C  53)          107.49  0.000245   -0.19    107.30   
   209. A(C  46,C  47,C  53)          113.59 -0.000488    0.31    113.90   
   210. A(C  46,C  47,C  48)          108.90  0.000058    0.11    109.02   
   211. A(H  60,C  48,H  61)          106.33 -0.000269    0.13    106.46   
   212. A(C  49,C  48,H  61)          110.11 -0.000112    0.02    110.14   
   213. A(C  47,C  48,H  61)          110.28  0.000209   -0.04    110.24   
   214. A(C  49,C  48,H  60)          109.39  0.000403   -0.10    109.28   
   215. A(C  47,C  48,H  60)          110.20 -0.000042    0.01    110.21   
   216. A(C  47,C  48,C  49)          110.45 -0.000187   -0.01    110.44   
   217. A(C  51,C  49,C  56)          110.03 -0.000427    0.23    110.26   
   218. A(C  50,C  49,C  56)          109.00  0.000366   -0.16    108.84   
   219. A(C  48,C  49,C  56)          110.57  0.000098   -0.20    110.37   
   220. A(C  50,C  49,C  51)          107.91 -0.000577    0.38    108.29   
   221. A(C  48,C  49,C  51)          110.05  0.000310    0.01    110.05   
   222. A(C  48,C  49,C  50)          109.23  0.000219   -0.25    108.98   
   223. A(H  62,C  50,H  63)          105.94  0.000058   -0.10    105.84   
   224. A(C  49,C  50,H  63)          110.02 -0.000474    0.14    110.16   
   225. A(C  45,C  50,H  63)          110.98  0.000616    0.03    111.01   
   226. A(C  49,C  50,H  62)          106.49  0.000608   -0.15    106.35   
   227. A(C  45,C  50,H  62)          106.68 -0.000307   -0.08    106.60   
   228. A(C  45,C  50,C  49)          116.08 -0.000449    0.11    116.19   
   229. A(N  52,C  51,O  57)          122.67  0.002095   -0.32    122.35   
   230. A(C  49,C  51,O  57)          120.50 -0.001945    0.28    120.77   
   231. A(C  49,C  51,N  52)          116.73 -0.000170    0.08    116.81   
   232. A(C  51,N  52,C  53)          127.37 -0.000063    0.05    127.42   
   233. A(C  53,N  52,H  70)          116.17  0.001508   -0.21    115.95   
   234. A(C  51,N  52,H  70)          116.25 -0.001432    0.15    116.40   
   235. A(C  47,C  53,N  52)          113.83  0.000100   -0.10    113.74   
   236. A(H  82,C  53,H  83)          107.00  0.000124   -0.03    106.98   
   237. A(N  52,C  53,H  83)          108.55  0.000080   -0.05    108.50   
   238. A(C  47,C  53,H  83)          108.52 -0.000175    0.05    108.57   
   239. A(N  52,C  53,H  82)          108.39  0.000125    0.02    108.41   
   240. A(C  47,C  53,H  82)          110.32 -0.000246    0.10    110.41   
   241. A(H  72,C  54,H  73)          108.16 -0.000245    0.01    108.17   
   242. A(H  71,C  54,H  73)          107.87 -0.000240    0.04    107.90   
   243. A(C  45,C  54,H  73)          110.14  0.000981   -0.20    109.95   
   244. A(H  71,C  54,H  72)          108.28  0.000215    0.00    108.28   
   245. A(C  45,C  54,H  72)          111.00 -0.000266    0.05    111.06   
   246. A(C  45,C  54,H  71)          111.28 -0.000454    0.10    111.37   
   247. A(C  47,C  55,H  68)          110.99  0.000583   -0.10    110.88   
   248. A(C  47,C  55,H  67)          111.41  0.000427   -0.08    111.33   
   249. A(H  68,C  55,H  69)          107.53 -0.000442    0.08    107.62   
   250. A(H  67,C  55,H  69)          107.76 -0.000351    0.06    107.82   
   251. A(C  47,C  55,H  69)          111.36  0.000256   -0.05    111.31   
   252. A(H  67,C  55,H  68)          107.60 -0.000554    0.11    107.71   
   253. A(H  65,C  56,H  66)          107.67 -0.000230   -0.00    107.67   
   254. A(H  64,C  56,H  66)          107.81 -0.000132    0.16    107.97   
   255. A(C  49,C  56,H  66)          111.42  0.000322   -0.01    111.41   
   256. A(H  64,C  56,H  65)          108.25  0.000357   -0.15    108.09   
   257. A(C  49,C  56,H  65)          109.84  0.000454   -0.14    109.70   
   258. A(C  49,C  56,H  64)          111.70 -0.000761    0.15    111.85   
   259. A(H  17,O  57,C  51)          128.49 -0.000160    0.16    128.64   
   260. A(O  16,H  70,N  52)          165.36 -0.000629    0.07    165.43   
   261. D(C   6,C   1,C   0,C   5)   -175.73  0.000251   -0.51   -176.24   
   262. D(C   2,C   1,C   0,H  20)   -178.58  0.000454   -0.90   -179.48   
   263. D(C   6,C   1,C   0,H  20)      3.79  0.000470   -0.86      2.94   
   264. D(C   2,C   1,C   0,C   5)      1.89  0.000235   -0.54      1.35   
   265. D(C   3,C   2,C   1,C   0)     -2.05 -0.000318    0.69     -1.36   
   266. D(H  24,C   2,C   1,C   0)    178.48 -0.000262    0.74    179.21   
   267. D(C   3,C   2,C   1,C   6)    175.55 -0.000367    0.65    176.20   
   268. D(H  24,C   2,C   1,C   6)     -3.93 -0.000311    0.70     -3.23   
   269. D(C   4,C   3,C   2,H  24)   -179.86  0.000103   -0.38   -180.24   
   270. D(H  23,C   3,C   2,H  24)      0.28  0.000138   -0.40     -0.11   
   271. D(H  23,C   3,C   2,C   1)   -179.19  0.000194   -0.35   -179.54   
   272. D(C   4,C   3,C   2,C   1)      0.66  0.000159   -0.33      0.33   
   273. D(C   5,C   4,C   3,H  23)   -179.24  0.000041   -0.16   -179.40   
   274. D(H  22,C   4,C   3,C   2)   -179.56  0.000014   -0.02   -179.57   
   275. D(C   5,C   4,C   3,C   2)      0.90  0.000077   -0.18      0.72   
   276. D(H  22,C   4,C   3,H  23)      0.29 -0.000021    0.01      0.30   
   277. D(H  21,C   5,C   4,C   3)    178.78 -0.000253    0.50    179.28   
   278. D(H  21,C   5,C   4,H  22)     -0.76 -0.000192    0.33     -0.43   
   279. D(C   0,C   5,C   4,H  22)    179.40 -0.000097    0.16    179.56   
   280. D(C   4,C   5,C   0,C   1)     -0.35  0.000002    0.04     -0.31   
   281. D(H  21,C   5,C   0,H  20)      0.29 -0.000120    0.22      0.51   
   282. D(C   0,C   5,C   4,C   3)     -1.06 -0.000159    0.32     -0.73   
   283. D(C   4,C   5,C   0,H  20)   -179.88 -0.000214    0.39   -179.48   
   284. D(H  21,C   5,C   0,C   1)    179.81  0.000096   -0.13    179.68   
   285. D(H  25,C   6,C   1,C   0)     53.20  0.000143   -1.06     52.14   
   286. D(H  26,C   6,C   1,C   2)     -7.69  0.000084   -1.00     -8.69   
   287. D(C   7,C   6,C   1,C   2)    115.17  0.001068   -1.34    113.83   
   288. D(C   7,C   6,C   1,C   0)    -67.26  0.001041   -1.37    -68.63   
   289. D(H  26,C   6,C   1,C   0)    169.89  0.000057   -1.04    168.85   
   290. D(H  25,C   6,C   1,C   2)   -124.37  0.000170   -1.02   -125.40   
   291. D(C   8,C   7,C   6,C   1)    108.37 -0.000290   -0.06    108.31   
   292. D(N  11,C   7,C   6,H  26)     46.29  0.000358   -0.45     45.83   
   293. D(N  11,C   7,C   6,H  25)    161.71  0.000185   -0.41    161.30   
   294. D(N  11,C   7,C   6,C   1)    -76.86 -0.000083   -0.22    -77.08   
   295. D(C   8,C   7,C   6,H  26)   -128.49  0.000151   -0.29   -128.78   
   296. D(C   8,C   7,C   6,H  25)    -13.06 -0.000021   -0.25    -13.31   
   297. D(N  12,C   8,C   7,N  11)   -169.78 -0.000367    0.04   -169.74   
   298. D(C   9,C   8,C   7,N  11)      3.22 -0.000017   -0.16      3.06   
   299. D(N  12,C   8,C   7,C   6)      5.53 -0.000115   -0.11      5.42   
   300. D(C   9,C   8,C   7,C   6)    178.53  0.000235   -0.31    178.22   
   301. D(H  27,C   9,C   8,N  12)    -87.37  0.000054   -0.02    -87.38   
   302. D(H  27,C   9,C   8,C   7)     99.10 -0.000046    0.13     99.24   
   303. D(N  15,C   9,C   8,N  12)     34.07 -0.000349    0.17     34.25   
   304. D(N  15,C   9,C   8,C   7)   -139.46 -0.000449    0.32   -139.13   
   305. D(C  10,C   9,C   8,N  12)    163.15  0.000140   -0.13    163.02   
   306. D(C  10,C   9,C   8,C   7)    -10.38  0.000040    0.02    -10.36   
   307. D(O  16,C  10,C   9,H  27)     77.31  0.000254    0.10     77.41   
   308. D(N  11,C  10,C   9,C   8)     13.65 -0.000388    0.16     13.81   
   309. D(N  11,C  10,C   9,N  15)    140.03 -0.000363    0.02    140.05   
   310. D(O  16,C  10,C   9,C   8)   -168.30 -0.000307    0.34   -167.97   
   311. D(N  11,C  10,C   9,H  27)   -100.74  0.000173   -0.07   -100.81   
   312. D(O  16,C  10,C   9,N  15)    -41.92 -0.000283    0.19    -41.73   
   313. D(H  17,N  11,C  10,O  16)     -2.92 -0.000020   -0.16     -3.07   
   314. D(H  17,N  11,C  10,C   9)    175.21  0.000110    0.00    175.21   
   315. D(C   7,N  11,C  10,O  16)    168.96  0.000249   -0.43    168.54   
   316. D(H  17,N  11,C   7,C   8)    177.95  0.000110   -0.01    177.94   
   317. D(C   7,N  11,C  10,C   9)    -12.91  0.000378   -0.27    -13.18   
   318. D(H  17,N  11,C   7,C   6)      2.27  0.000126    0.10      2.37   
   319. D(C  10,N  11,C   7,C   6)   -169.15 -0.000112    0.38   -168.78   
   320. D(C  10,N  11,C   7,C   8)      6.53 -0.000128    0.26      6.79   
   321. D(C  13,N  12,C   8,C   9)    -14.93  0.000164    0.02    -14.92   
   322. D(C  13,N  12,C   8,C   7)    157.27  0.000468   -0.19    157.08   
   323. D(C  14,C  13,N  12,C   8)     -8.19  0.000201   -0.20     -8.38   
   324. D(H  18,C  13,N  12,C   8)    179.42  0.000023   -0.14    179.28   
   325. D(H  19,C  14,C  13,H  18)      9.85  0.000039    0.03      9.88   
   326. D(H  19,C  14,C  13,N  12)   -162.51 -0.000002    0.06   -162.45   
   327. D(N  15,C  14,C  13,H  18)   -174.47 -0.000207    0.17   -174.30   
   328. D(N  15,C  14,C  13,N  12)     13.17 -0.000248    0.20     13.37   
   329. D(C   9,N  15,C  14,H  19)   -177.25 -0.000069    0.13   -177.13   
   330. D(C   9,N  15,C  14,C  13)      7.08  0.000104   -0.00      7.08   
   331. D(C  14,N  15,C   9,H  27)     95.16 -0.000116    0.06     95.22   
   332. D(C  14,N  15,C   9,C  10)   -147.94  0.000332   -0.01   -147.95   
   333. D(C  14,N  15,C   9,C   8)    -27.45  0.000733   -0.24    -27.69   
   334. D(H  70,O  16,C  10,N  11)     -8.11 -0.000485    0.40     -7.71   
   335. D(H  70,O  16,C  10,C   9)    174.22 -0.000577    0.19    174.41   
   336. D(O  57,H  17,N  11,C  10)    -33.75  0.000165   -0.15    -33.90   
   337. D(O  57,H  17,N  11,C   7)    155.55 -0.000099    0.16    155.71   
   338. D(C  34,C  29,C  28,H  81)      0.23 -0.000084    0.07      0.30   
   339. D(C  34,C  29,C  28,C  33)   -178.60 -0.000201    0.14   -178.46   
   340. D(C  30,C  29,C  28,H  81)    178.97  0.000059   -0.03    178.94   
   341. D(C  30,C  29,C  28,C  33)      0.14 -0.000057    0.04      0.18   
   342. D(H  77,C  30,C  29,C  34)     -1.21  0.000186   -0.20     -1.41   
   343. D(H  77,C  30,C  29,C  28)   -179.97  0.000041   -0.10   -180.07   
   344. D(C  31,C  30,C  29,C  34)   -179.98  0.000146   -0.12   -180.10   
   345. D(C  31,C  30,C  29,C  28)      1.25  0.000001   -0.01      1.24   
   346. D(H  78,C  31,C  30,H  77)     -0.04  0.000006    0.02     -0.02   
   347. D(H  78,C  31,C  30,C  29)    178.73  0.000029   -0.07    178.66   
   348. D(C  32,C  31,C  30,C  29)     -1.50  0.000029   -0.00     -1.50   
   349. D(C  32,C  31,C  30,H  77)    179.73  0.000006    0.08    179.81   
   350. D(H  79,C  32,C  31,H  78)      0.35  0.000021   -0.05      0.29   
   351. D(H  79,C  32,C  31,C  30)   -179.42  0.000023   -0.12   -179.54   
   352. D(C  33,C  32,C  31,H  78)   -179.88 -0.000019    0.06   -179.82   
   353. D(C  33,C  32,C  31,C  30)      0.36 -0.000016   -0.01      0.35   
   354. D(H  80,C  33,C  32,H  79)      0.77 -0.000036   -0.00      0.76   
   355. D(H  80,C  33,C  32,C  31)   -179.01  0.000003   -0.12   -179.13   
   356. D(H  80,C  33,C  28,H  81)     -0.07 -0.000079    0.17      0.10   
   357. D(H  80,C  33,C  28,C  29)    178.76  0.000028    0.10    178.87   
   358. D(C  32,C  33,C  28,H  81)    179.88 -0.000035    0.03    179.90   
   359. D(C  32,C  33,C  28,C  29)     -1.28  0.000072   -0.04     -1.33   
   360. D(C  28,C  33,C  32,H  79)   -179.19 -0.000081    0.14   -179.05   
   361. D(C  28,C  33,C  32,C  31)      1.04 -0.000041    0.03      1.06   
   362. D(C  36,C  34,C  29,C  30)    142.78  0.000089   -0.24    142.54   
   363. D(C  36,C  34,C  29,C  28)    -38.47  0.000234   -0.34    -38.81   
   364. D(O  35,C  34,C  29,C  30)    -36.85  0.000197   -0.41    -37.26   
   365. D(O  35,C  34,C  29,C  28)    141.90  0.000342   -0.51    141.39   
   366. D(C  41,C  36,C  34,O  35)    -32.84 -0.000017    0.45    -32.39   
   367. D(C  41,C  36,C  34,C  29)    147.52  0.000085    0.29    147.81   
   368. D(C  37,C  36,C  34,O  35)    142.43 -0.000016    0.69    143.12   
   369. D(C  37,C  36,C  34,C  29)    -37.21  0.000086    0.52    -36.69   
   370. D(O  44,C  37,C  36,C  41)    177.28  0.000393   -0.42    176.86   
   371. D(O  44,C  37,C  36,C  34)      1.75  0.000380   -0.65      1.10   
   372. D(C  38,C  37,C  36,C  41)     -0.24  0.000214   -0.41     -0.65   
   373. D(C  38,C  37,C  36,C  34)   -175.78  0.000201   -0.63   -176.41   
   374. D(N  42,C  38,C  37,C  36)    178.34  0.000218   -0.10    178.24   
   375. D(C  39,C  38,C  37,O  44)   -178.45  0.000087   -0.27   -178.72   
   376. D(C  39,C  38,C  37,C  36)     -0.46  0.000228   -0.28     -0.74   
   377. D(N  42,C  38,C  37,O  44)      0.36  0.000077   -0.09      0.27   
   378. D(H  74,C  39,C  38,N  42)      1.24 -0.000245    0.26      1.50   
   379. D(H  74,C  39,C  38,C  37)    179.73 -0.000250    0.49    180.21   
   380. D(C  40,C  39,C  38,N  42)   -178.06 -0.000387    0.35   -177.71   
   381. D(C  40,C  39,C  38,C  37)      0.42 -0.000392    0.58      1.01   
   382. D(H  75,C  40,C  39,H  74)      0.28 -0.000069    0.10      0.37   
   383. D(H  75,C  40,C  39,C  38)    179.57  0.000067    0.01    179.58   
   384. D(C  41,C  40,C  39,H  74)   -178.99 -0.000015   -0.11   -179.10   
   385. D(C  41,C  40,C  39,C  38)      0.31  0.000122   -0.20      0.10   
   386. D(C  40,C  41,C  36,C  37)      0.99 -0.000488    0.79      1.78   
   387. D(C  40,C  41,C  36,C  34)    176.63 -0.000456    1.00    177.63   
   388. D(H  76,C  41,C  40,H  75)      0.36  0.000280   -0.47     -0.11   
   389. D(H  76,C  41,C  40,C  39)    179.63  0.000225   -0.27    179.37   
   390. D(C  36,C  41,C  40,H  75)    179.67  0.000385   -0.72    178.95   
   391. D(C  36,C  41,C  40,C  39)     -1.06  0.000330   -0.51     -1.57   
   392. D(H  76,C  41,C  36,C  37)   -179.70 -0.000376    0.55   -179.15   
   393. D(H  76,C  41,C  36,C  34)     -4.05 -0.000344    0.76     -3.29   
   394. D(C  43,N  42,C  38,C  39)    177.56  0.000021    0.18    177.74   
   395. D(C  43,N  42,C  38,C  37)     -1.06  0.000027   -0.03     -1.09   
   396. D(C  45,C  43,N  42,C  38)    175.38  0.000055   -0.59    174.79   
   397. D(O  44,C  43,N  42,C  38)      1.44 -0.000078    0.13      1.57   
   398. D(C  37,O  44,C  43,C  45)   -175.79  0.000382    0.41   -175.38   
   399. D(C  37,O  44,C  43,N  42)     -1.24  0.000138   -0.19     -1.43   
   400. D(C  43,O  44,C  37,C  38)      0.46 -0.000146    0.16      0.62   
   401. D(C  43,O  44,C  37,C  36)   -177.39 -0.000293    0.17   -177.22   
   402. D(C  54,C  45,C  43,O  44)     86.73 -0.000325    0.89     87.62   
   403. D(C  54,C  45,C  43,N  42)    -87.06 -0.000511    1.63    -85.42   
   404. D(C  50,C  45,C  43,O  44)    -31.96 -0.000384    1.41    -30.55   
   405. D(C  50,C  45,C  43,N  42)    154.25 -0.000570    2.15    156.40   
   406. D(C  46,C  45,C  43,O  44)   -155.55 -0.000523    1.05   -154.50   
   407. D(C  46,C  45,C  43,N  42)     30.66 -0.000710    1.79     32.46   
   408. D(H  59,C  46,C  45,C  54)     69.72  0.000123    0.64     70.35   
   409. D(H  59,C  46,C  45,C  50)   -171.43 -0.000236    0.35   -171.08   
   410. D(H  59,C  46,C  45,C  43)    -45.60  0.000281    0.54    -45.06   
   411. D(H  58,C  46,C  45,C  54)    -45.32  0.000037    0.87    -44.45   
   412. D(H  58,C  46,C  45,C  50)     73.53 -0.000321    0.58     74.11   
   413. D(H  58,C  46,C  45,C  43)   -160.63  0.000195    0.77   -159.87   
   414. D(C  47,C  46,C  45,C  54)   -164.77 -0.000287    1.28   -163.50   
   415. D(C  47,C  46,C  45,C  50)    -45.92 -0.000646    0.99    -44.93   
   416. D(C  47,C  46,C  45,C  43)     79.91 -0.000129    1.18     81.09   
   417. D(C  55,C  47,C  46,H  59)    -59.54 -0.000252   -0.29    -59.83   
   418. D(C  55,C  47,C  46,H  58)     55.74 -0.000062   -0.56     55.18   
   419. D(C  55,C  47,C  46,C  45)    175.25  0.000525   -1.01    174.24   
   420. D(C  53,C  47,C  46,H  59)     60.37 -0.000213   -0.31     60.06   
   421. D(C  53,C  47,C  46,H  58)    175.65 -0.000023   -0.58    175.07   
   422. D(C  53,C  47,C  46,C  45)    -64.84  0.000564   -1.03    -65.87   
   423. D(C  48,C  47,C  46,H  59)   -179.88 -0.000176   -0.27   -180.15   
   424. D(C  48,C  47,C  46,H  58)    -64.60  0.000014   -0.53    -65.13   
   425. D(C  48,C  47,C  46,C  45)     54.91  0.000601   -0.99     53.92   
   426. D(H  61,C  48,C  47,C  55)     58.39  0.000005    0.22     58.61   
   427. D(H  61,C  48,C  47,C  53)    -59.44 -0.000416    0.55    -58.89   
   428. D(H  61,C  48,C  47,C  46)    177.09 -0.000009    0.22    177.31   
   429. D(H  60,C  48,C  47,C  55)    -58.69  0.000234    0.08    -58.61   
   430. D(H  60,C  48,C  47,C  53)   -176.53 -0.000187    0.42   -176.11   
   431. D(H  60,C  48,C  47,C  46)     60.00  0.000221    0.08     60.09   
   432. D(C  49,C  48,C  47,C  55)   -179.67 -0.000120    0.21   -179.46   
   433. D(C  49,C  48,C  47,C  53)     62.50 -0.000541    0.55     63.04   
   434. D(C  49,C  48,C  47,C  46)    -60.97 -0.000134    0.22    -60.76   
   435. D(C  56,C  49,C  48,H  60)     58.54  0.000175    0.15     58.70   
   436. D(C  56,C  49,C  48,C  47)   -180.00  0.000266    0.08   -179.91   
   437. D(C  51,C  49,C  48,H  61)     63.80  0.000065    0.20     64.01   
   438. D(C  51,C  49,C  48,H  60)   -179.69 -0.000090    0.31   -179.38   
   439. D(C  51,C  49,C  48,C  47)    -58.23  0.000001    0.25    -57.99   
   440. D(C  50,C  49,C  48,H  61)   -177.91 -0.000322    0.52   -177.39   
   441. D(C  50,C  49,C  48,H  60)    -61.40 -0.000477    0.63    -60.77   
   442. D(C  56,C  49,C  48,H  61)    -57.96  0.000330    0.04    -57.92   
   443. D(C  50,C  49,C  48,C  47)     60.05 -0.000386    0.56     60.62   
   444. D(H  63,C  50,C  49,C  56)     59.16  0.000097   -0.45     58.71   
   445. D(H  63,C  50,C  49,C  51)    -60.32  0.000736   -0.85    -61.17   
   446. D(H  62,C  50,C  49,C  56)    -55.22 -0.000064   -0.32    -55.54   
   447. D(H  62,C  50,C  49,C  51)   -174.70  0.000575   -0.73   -175.42   
   448. D(H  62,C  50,C  49,C  48)     65.69  0.000415   -0.82     64.87   
   449. D(C  45,C  50,C  49,C  56)   -173.78  0.000159   -0.19   -173.97   
   450. D(C  45,C  50,C  49,C  51)     66.74  0.000798   -0.59     66.15   
   451. D(C  45,C  50,C  49,C  48)    -52.88  0.000637   -0.68    -53.56   
   452. D(H  63,C  50,C  45,C  54)    -69.09 -0.000148   -0.10    -69.19   
   453. D(H  63,C  50,C  45,C  46)    171.44 -0.000498    0.19    171.63   
   454. D(H  63,C  50,C  45,C  43)     47.98  0.000747   -0.71     47.26   
   455. D(H  62,C  50,C  45,C  54)     45.87  0.000063   -0.24     45.63   
   456. D(H  62,C  50,C  45,C  46)    -73.60 -0.000287    0.04    -73.56   
   457. D(H  62,C  50,C  45,C  43)    162.94  0.000957   -0.86    162.08   
   458. D(H  63,C  50,C  49,C  48)   -179.94  0.000576   -0.94   -180.88   
   459. D(C  49,C  50,C  45,C  54)    164.33  0.000340   -0.42    163.91   
   460. D(C  49,C  50,C  45,C  46)     44.86 -0.000010   -0.13     44.73   
   461. D(C  49,C  50,C  45,C  43)    -78.60  0.001235   -1.04    -79.64   
   462. D(O  57,C  51,C  49,C  56)    -28.71  0.000283   -0.42    -29.13   
   463. D(O  57,C  51,C  49,C  50)     90.12  0.000139   -0.26     89.85   
   464. D(O  57,C  51,C  49,C  48)   -150.78  0.000237   -0.33   -151.11   
   465. D(N  52,C  51,C  49,C  56)    154.92  0.000538   -1.03    153.89   
   466. D(N  52,C  51,C  49,C  50)    -86.26  0.000394   -0.87    -87.13   
   467. D(N  52,C  51,C  49,C  48)     32.84  0.000492   -0.94     31.91   
   468. D(H  70,N  52,C  51,O  57)     -5.60 -0.000286    0.41     -5.18   
   469. D(H  70,N  52,C  51,C  49)    170.69 -0.000709    1.06    171.75   
   470. D(C  53,N  52,C  51,O  57)    168.85 -0.000044    0.24    169.10   
   471. D(C  53,N  52,C  51,C  49)    -14.86 -0.000467    0.89    -13.97   
   472. D(H  83,C  53,N  52,H  70)     73.25  0.000230   -0.19     73.07   
   473. D(H  83,C  53,N  52,C  51)   -101.20  0.000128   -0.03   -101.23   
   474. D(H  82,C  53,N  52,H  70)    -42.63 -0.000026   -0.14    -42.77   
   475. D(C  47,C  53,N  52,H  70)   -165.78  0.000129   -0.22   -166.00   
   476. D(C  47,C  53,N  52,C  51)     19.76  0.000028   -0.06     19.70   
   477. D(H  83,C  53,C  47,C  55)    -40.16  0.000138   -0.42    -40.58   
   478. D(H  83,C  53,C  47,C  48)     79.38  0.000311   -0.68     78.70   
   479. D(H  83,C  53,C  47,C  46)   -160.07  0.000249   -0.48   -160.55   
   480. D(H  82,C  53,C  47,C  55)     76.77  0.000047   -0.36     76.41   
   481. D(H  82,C  53,C  47,C  48)   -163.70  0.000220   -0.63   -164.32   
   482. D(H  82,C  53,N  52,C  51)    142.91 -0.000128    0.01    142.93   
   483. D(H  82,C  53,C  47,C  46)    -43.15  0.000158   -0.42    -43.57   
   484. D(N  52,C  53,C  47,C  55)   -161.14  0.000096   -0.33   -161.47   
   485. D(N  52,C  53,C  47,C  48)    -41.60  0.000269   -0.59    -42.20   
   486. D(N  52,C  53,C  47,C  46)     78.95  0.000207   -0.39     78.56   
   487. D(H  73,C  54,C  45,C  46)     60.44  0.000771   -0.31     60.14   
   488. D(H  73,C  54,C  45,C  43)    178.38 -0.000987    0.55    178.93   
   489. D(H  72,C  54,C  45,C  50)   -179.14  0.000111    0.04   -179.10   
   490. D(H  72,C  54,C  45,C  46)    -59.32  0.000609   -0.23    -59.55   
   491. D(H  72,C  54,C  45,C  43)     58.61 -0.001149    0.63     59.24   
   492. D(H  71,C  54,C  45,C  50)     60.20  0.000326   -0.07     60.13   
   493. D(H  71,C  54,C  45,C  46)   -179.99  0.000823   -0.33   -180.31   
   494. D(H  73,C  54,C  45,C  50)    -59.37  0.000274   -0.04    -59.41   
   495. D(H  71,C  54,C  45,C  43)    -62.05 -0.000935    0.53    -61.53   
   496. D(H  69,C  55,C  47,C  53)    -59.62  0.000281   -0.24    -59.86   
   497. D(H  69,C  55,C  47,C  48)   -177.10 -0.000125    0.11   -176.98   
   498. D(H  69,C  55,C  47,C  46)     63.71 -0.000144    0.02     63.73   
   499. D(H  68,C  55,C  47,C  53)   -179.39  0.000278   -0.24   -179.63   
   500. D(H  68,C  55,C  47,C  48)     63.13 -0.000127    0.11     63.25   
   501. D(H  68,C  55,C  47,C  46)    -56.06 -0.000146    0.03    -56.04   
   502. D(H  67,C  55,C  47,C  53)     60.72  0.000300   -0.26     60.46   
   503. D(H  67,C  55,C  47,C  48)    -56.76 -0.000105    0.10    -56.66   
   504. D(H  67,C  55,C  47,C  46)   -175.95 -0.000124    0.01   -175.94   
   505. D(H  66,C  56,C  49,C  51)    -60.59 -0.000093    0.27    -60.32   
   506. D(H  66,C  56,C  49,C  50)   -178.74  0.000639   -0.22   -178.97   
   507. D(H  66,C  56,C  49,C  48)     61.17  0.000076    0.30     61.48   
   508. D(H  65,C  56,C  49,C  51)   -179.82 -0.000306    0.38   -179.45   
   509. D(H  65,C  56,C  49,C  50)     62.03  0.000426   -0.12     61.91   
   510. D(H  65,C  56,C  49,C  48)    -58.06 -0.000137    0.41    -57.65   
   511. D(H  64,C  56,C  49,C  51)     60.05 -0.000566    0.57     60.62   
   512. D(H  64,C  56,C  49,C  50)    -58.09  0.000166    0.07    -58.02   
   513. D(H  64,C  56,C  49,C  48)   -178.18 -0.000396    0.60   -177.58   
   514. D(H  17,O  57,C  51,C  49)   -175.08  0.000707   -0.86   -175.93   
   515. D(C  51,O  57,H  17,N  11)     47.29  0.000036    0.27     47.56   
   516. D(H  17,O  57,C  51,N  52)      1.08  0.000340   -0.20      0.88   
   517. D(O  16,H  70,N  52,C  53)    124.87  0.000273    0.01    124.87   
   518. D(O  16,H  70,N  52,C  51)    -60.04  0.000420   -0.13    -60.18   
   519. D(N  52,H  70,O  16,C  10)     78.48  0.000104   -0.30     78.18   
    ----------------------------------------------------------------------------

         *************************************************************
         *                GEOMETRY OPTIMIZATION CYCLE   2            *
         *************************************************************
Calling /mnt/group-bin/orca_5_0_3_linux_x86-64_openmpi411/otool_external orca_EXT.extinp.tmp  ...  done

-------------------------   --------------------
FINAL SINGLE POINT ENERGY     -2040.643713809200   (From external program)
-------------------------   --------------------

------------------------------------------------------------------------------
                         ORCA GEOMETRY RELAXATION STEP
------------------------------------------------------------------------------

Reading the OPT-File                    .... done
Getting information on internals        .... done
Copying old internal coords+grads       .... done
Making the new internal coordinates     .... (new redundants).... done
Validating the new internal coordinates .... (new redundants).... done
Calculating the B-matrix                .... done
Calculating the G,G- and P matrices     .... done
Transforming gradient to internals      .... done
Projecting the internal gradient        .... done
Number of atoms                         ....  84
Number of internal coordinates          .... 519
Current Energy                          .... -2040.643713809 Eh
Current gradient norm                   ....     0.009301575 Eh/bohr
Maximum allowed component of the step   ....  0.300
Current trust radius                    ....  0.300
Updating the Hessian (BFGS)             .... done
Forming the augmented Hessian           .... done
Diagonalizing the augmented Hessian     .... done
Last element of RFO vector              ....  0.922087754
Lowest eigenvalues of augmented Hessian:
 -0.002431366  0.000550602  0.000829450  0.001531212  0.002133535
Length of the computed step             ....  0.419678976
Warning: the length of the step is outside the trust region - taking restricted step instead
The input lambda is                     ....    -0.002431
   iter:   1  x=   -0.003461  g=   83.657487 f(x)=     0.086130
   iter:   2  x=   -0.004155  g=   39.011988 f(x)=     0.027077
   iter:   3  x=   -0.004343  g=   26.092649 f(x)=     0.004915
   iter:   4  x=   -0.004353  g=   23.661414 f(x)=     0.000234
   iter:   5  x=   -0.004353  g=   23.542785 f(x)=     0.000001
   iter:   6  x=   -0.004353  g=   23.542487 f(x)=     0.000000
   iter:   7  x=   -0.004353  g=   23.542487 f(x)=     0.000000
The output lambda is                    ....    -0.004353 (7 iterations)
The final length of the internal step   ....  0.300000000
Converting the step to cartesian space:
 Initial RMS(Int)=    0.0131685384
Transforming coordinates:
 Iter   0:  RMS(Cart)=    0.1903436120 RMS(Int)=    0.5510977439
 Iter   1:  RMS(Cart)=    0.0205826026 RMS(Int)=    0.2758487799
 Iter   2:  RMS(Cart)=    0.0009089818 RMS(Int)=    0.2757974602
 Iter   3:  RMS(Cart)=    0.0001027335 RMS(Int)=    0.0000273642
 Iter   4:  RMS(Cart)=    0.0000060360 RMS(Int)=    0.0000013211
 Iter   5:  RMS(Cart)=    0.0000007133 RMS(Int)=    0.0000001866
 Iter   6:  RMS(Cart)=    0.0000000551 RMS(Int)=    0.0000000130
done
Storing new coordinates                 .... done

                                .--------------------.
          ----------------------|Geometry convergence|-------------------------
          Item                value                   Tolerance       Converged
          ---------------------------------------------------------------------
          Energy change      -0.0001666597            0.0000050000      NO
          RMS gradient        0.0010998446            0.0001000000      NO
          MAX gradient        0.0078452914            0.0003000000      NO
          RMS step            0.0131685384            0.0020000000      NO
          MAX step            0.1854504917            0.0040000000      NO
          ........................................................
          Max(Bonds)      0.0981      Max(Angles)    0.97
          Max(Dihed)        3.30      Max(Improp)    0.00
          ---------------------------------------------------------------------

The optimization has not yet converged - more geometry cycles are needed


    ---------------------------------------------------------------------------
                         Redundant Internal Coordinates
                            (Angstroem and degrees)

        Definition                    Value    dE/dq     Step     New-Value
    ----------------------------------------------------------------------------
     1. B(C   1,C   0)                1.3933  0.000419  0.0011    1.3945   
     2. B(C   2,C   1)                1.3899 -0.000748  0.0015    1.3914   
     3. B(C   3,C   2)                1.3898  0.000101  0.0011    1.3910   
     4. B(C   4,C   3)                1.3870  0.000130  0.0010    1.3880   
     5. B(C   5,C   4)                1.3899 -0.000130  0.0011    1.3909   
     6. B(C   5,C   0)                1.3863 -0.000374  0.0016    1.3879   
     7. B(C   6,C   1)                1.5104 -0.000140  0.0006    1.5111   
     8. B(C   7,C   6)                1.4864 -0.001111  0.0011    1.4875   
     9. B(C   8,C   7)                1.3488  0.000129  0.0017    1.3505   
    10. B(C   9,C   8)                1.4931 -0.000155  0.0002    1.4932   
    11. B(C  10,C   9)                1.5221  0.000138 -0.0025    1.5196   
    12. B(N  11,C  10)                1.3669  0.001206 -0.0037    1.3632   
    13. B(N  11,C   7)                1.3870 -0.000816  0.0014    1.3884   
    14. B(N  12,C   8)                1.3638 -0.000161  0.0018    1.3656   
    15. B(C  13,N  12)                1.2868  0.000336  0.0018    1.2885   
    16. B(C  14,C  13)                1.4698  0.000059 -0.0003    1.4696   
    17. B(N  15,C  14)                1.2735 -0.000140  0.0018    1.2753   
    18. B(N  15,C   9)                1.4410 -0.000006  0.0014    1.4424   
    19. B(O  16,C  10)                1.2112 -0.002557  0.0024    1.2136   
    20. B(H  17,N  11)                1.0311  0.003642  0.0010    1.0321   
    21. B(H  18,C  13)                1.0844  0.000039 -0.0007    1.0837   
    22. B(H  19,C  14)                1.0874  0.000083 -0.0009    1.0864   
    23. B(H  20,C   0)                1.0840  0.000028  0.0007    1.0847   
    24. B(H  21,C   5)                1.0825  0.000050  0.0007    1.0831   
    25. B(H  22,C   4)                1.0824  0.000044  0.0001    1.0825   
    26. B(H  23,C   3)                1.0826 -0.000024  0.0001    1.0827   
    27. B(H  24,C   2)                1.0837 -0.000091  0.0007    1.0844   
    28. B(H  25,C   6)                1.0912  0.000059 -0.0001    1.0910   
    29. B(H  26,C   6)                1.0933 -0.000003 -0.0005    1.0928   
    30. B(H  27,C   9)                1.1055  0.000329  0.0015    1.1070   
    31. B(C  29,C  28)                1.3936 -0.000081  0.0012    1.3948   
    32. B(C  30,C  29)                1.3923  0.000819  0.0019    1.3942   
    33. B(C  31,C  30)                1.3858 -0.000088  0.0010    1.3867   
    34. B(C  32,C  31)                1.3887 -0.000421  0.0013    1.3900   
    35. B(C  33,C  32)                1.3893 -0.000066  0.0012    1.3905   
    36. B(C  33,C  28)                1.3856  0.000049  0.0009    1.3865   
    37. B(C  34,C  29)                1.4854  0.001154 -0.0012    1.4842   
    38. B(O  35,C  34)                1.2124 -0.000535  0.0027    1.2151   
    39. B(C  36,C  34)                1.4850  0.001780 -0.0015    1.4835   
    40. B(C  37,C  36)                1.3849 -0.000944  0.0013    1.3862   
    41. B(C  38,C  37)                1.3891 -0.000216  0.0002    1.3892   
    42. B(C  39,C  38)                1.3868 -0.000111  0.0012    1.3879   
    43. B(C  40,C  39)                1.3884  0.000325  0.0016    1.3899   
    44. B(C  41,C  40)                1.3932  0.000399  0.0004    1.3935   
    45. B(C  41,C  36)                1.3947 -0.000553  0.0016    1.3963   
    46. B(N  42,C  38)                1.3837  0.002513  0.0004    1.3842   
    47. B(C  43,N  42)                1.2853  0.000265  0.0016    1.2868   
    48. B(O  44,C  43)                1.3535 -0.001502  0.0022    1.3557   
    49. B(O  44,C  37)                1.3516 -0.002340  0.0010    1.3526   
    50. B(C  45,C  43)                1.5014 -0.000307  0.0013    1.5027   
    51. B(C  46,C  45)                1.5360  0.002187  0.0003    1.5363   
    52. B(C  47,C  46)                1.5369  0.002621 -0.0007    1.5362   
    53. B(C  48,C  47)                1.5232  0.000255 -0.0005    1.5227   
    54. B(C  49,C  48)                1.5267  0.000506 -0.0001    1.5266   
    55. B(C  50,C  49)                1.5418 -0.000602  0.0008    1.5426   
    56. B(C  50,C  45)                1.5377 -0.002040  0.0009    1.5386   
    57. B(C  51,C  49)                1.5228  0.003722 -0.0014    1.5214   
    58. B(N  52,C  51)                1.3386  0.002027 -0.0034    1.3352   
    59. B(C  53,N  52)                1.4510 -0.002271  0.0026    1.4536   
    60. B(C  53,C  47)                1.5282 -0.000981 -0.0003    1.5279   
    61. B(C  54,C  45)                1.5403 -0.000658  0.0008    1.5412   
    62. B(C  55,C  47)                1.5257 -0.000253 -0.0005    1.5251   
    63. B(C  56,C  49)                1.5245 -0.000111  0.0005    1.5250   
    64. B(O  57,H  17)                1.7927  0.001843  0.0111    1.8038   
    65. B(O  57,C  51)                1.2318 -0.000310  0.0050    1.2367   
    66. B(H  58,C  46)                1.0951  0.000051 -0.0010    1.0941   
    67. B(H  59,C  46)                1.0924 -0.000173  0.0002    1.0925   
    68. B(H  60,C  48)                1.0952  0.000051 -0.0007    1.0945   
    69. B(H  61,C  48)                1.0960  0.000034 -0.0003    1.0957   
    70. B(H  62,C  50)                1.0946 -0.000015 -0.0011    1.0935   
    71. B(H  63,C  50)                1.0929  0.000147  0.0001    1.0930   
    72. B(H  64,H  24)                3.7300 -0.000166  0.0260    3.7560   
    73. B(H  64,C  56)                1.0890 -0.000217  0.0010    1.0900   
    74. B(H  65,C  56)                1.0909 -0.000004 -0.0006    1.0903   
    75. B(H  66,C  56)                1.0911  0.000038  0.0005    1.0916   
    76. B(H  67,C  55)                1.0916  0.000063  0.0001    1.0917   
    77. B(H  68,C  55)                1.0913  0.000027  0.0001    1.0914   
    78. B(H  69,C  55)                1.0922  0.000001  0.0004    1.0926   
    79. B(H  70,O  16)                2.0784 -0.001715  0.0519    2.1303   
    80. B(H  70,N  52)                1.0174  0.000012 -0.0015    1.0159   
    81. B(H  71,C  54)                1.0915 -0.000676  0.0002    1.0916   
    82. B(H  72,C  54)                1.0905  0.000024  0.0003    1.0908   
    83. B(H  73,C  54)                1.0907  0.000001 -0.0006    1.0901   
    84. B(H  74,C  39)                1.0819  0.000059  0.0009    1.0828   
    85. B(H  75,C  40)                1.0817  0.000048  0.0005    1.0821   
    86. B(H  76,H  27)                2.7626  0.000168  0.0498    2.8123   
    87. B(H  76,C  41)                1.0826  0.000172  0.0003    1.0829   
    88. B(H  77,C   5)                2.8131 -0.001418  0.0981    2.9112   
    89. B(H  77,C  30)                1.0821  0.000067  0.0012    1.0833   
    90. B(H  78,C  31)                1.0820  0.000030  0.0005    1.0825   
    91. B(H  79,C  32)                1.0824  0.000000 -0.0000    1.0824   
    92. B(H  80,H  71)                3.5218 -0.000700 -0.0076    3.5142   
    93. B(H  80,C  33)                1.0820  0.000012 -0.0000    1.0820   
    94. B(H  81,C  28)                1.0834  0.000020  0.0001    1.0835   
    95. B(H  82,C  53)                1.0909 -0.000434 -0.0001    1.0907   
    96. B(H  83,C  53)                1.0955  0.000138 -0.0011    1.0943   
    97. A(C   5,C   0,H  20)          119.97  0.000109   -0.11    119.86   
    98. A(C   1,C   0,C   5)          120.54  0.000312    0.01    120.55   
    99. A(C   1,C   0,H  20)          119.48 -0.000422    0.10    119.58   
   100. A(C   0,C   1,C   6)          119.94 -0.002302    0.29    120.23   
   101. A(C   2,C   1,C   6)          121.05  0.002212   -0.28    120.77   
   102. A(C   0,C   1,C   2)          118.97  0.000108   -0.03    118.94   
   103. A(C   1,C   2,H  24)          119.66  0.000122   -0.03    119.63   
   104. A(C   3,C   2,H  24)          119.76  0.000196   -0.00    119.76   
   105. A(C   1,C   2,C   3)          120.58 -0.000313    0.03    120.60   
   106. A(C   4,C   3,H  23)          120.18 -0.000049   -0.03    120.15   
   107. A(C   2,C   3,H  23)          119.71 -0.000162    0.03    119.74   
   108. A(C   2,C   3,C   4)          120.11  0.000210    0.00    120.11   
   109. A(C   3,C   4,H  22)          120.26  0.000046   -0.02    120.24   
   110. A(C   5,C   4,H  22)          120.11 -0.000145    0.03    120.14   
   111. A(C   3,C   4,C   5)          119.63  0.000099   -0.01    119.62   
   112. A(C   0,C   5,C   4)          120.16 -0.000412    0.02    120.17   
   113. A(C   4,C   5,H  21)          120.06  0.000244   -0.03    120.03   
   114. A(C   0,C   5,H  21)          119.78  0.000168    0.01    119.80   
   115. A(C   1,C   6,C   7)          114.29 -0.005702    0.26    114.55   
   116. A(C   1,C   6,H  25)          109.27  0.000644    0.17    109.44   
   117. A(C   7,C   6,H  26)          108.89  0.001292   -0.34    108.55   
   118. A(H  25,C   6,H  26)          106.81 -0.000596   -0.06    106.74   
   119. A(C   1,C   6,H  26)          109.59  0.002510   -0.28    109.31   
   120. A(C   7,C   6,H  25)          107.72  0.002127    0.25    107.97   
   121. A(C   8,C   7,N  11)          109.11  0.000916   -0.19    108.93   
   122. A(C   6,C   7,N  11)          121.80 -0.001115   -0.19    121.61   
   123. A(C   6,C   7,C   8)          128.91  0.000238    0.36    129.27   
   124. A(C   9,C   8,N  12)          121.77  0.000375   -0.29    121.49   
   125. A(C   7,C   8,N  12)          128.60 -0.000199    0.23    128.83   
   126. A(C   7,C   8,C   9)          109.23 -0.000112   -0.01    109.22   
   127. A(C   8,C   9,H  27)          110.25 -0.000406    0.34    110.59   
   128. A(C   8,C   9,C  10)          102.28 -0.000217   -0.09    102.19   
   129. A(C  10,C   9,N  15)          118.12  0.000550   -0.38    117.74   
   130. A(N  15,C   9,H  27)          107.90  0.000207   -0.02    107.88   
   131. A(C   8,C   9,N  15)          114.16  0.000059    0.05    114.21   
   132. A(C  10,C   9,H  27)          103.52 -0.000294    0.15    103.67   
   133. A(N  11,C  10,O  16)          126.12 -0.001068    0.11    126.23   
   134. A(C   9,C  10,N  11)          105.27  0.000525    0.10    105.37   
   135. A(C   9,C  10,O  16)          128.59  0.000539   -0.20    128.38   
   136. A(C   7,N  11,H  17)          125.95  0.000728   -0.08    125.87   
   137. A(C   7,N  11,C  10)          112.10 -0.000862   -0.09    112.01   
   138. A(C  10,N  11,H  17)          121.35  0.000047    0.18    121.54   
   139. A(C   8,N  12,C  13)          114.37 -0.000377    0.24    114.60   
   140. A(N  12,C  13,H  18)          118.58 -0.000416    0.23    118.81   
   141. A(C  14,C  13,H  18)          118.77  0.000392   -0.18    118.59   
   142. A(N  12,C  13,C  14)          122.22  0.000037   -0.06    122.16   
   143. A(C  13,C  14,N  15)          125.04  0.000207   -0.18    124.86   
   144. A(C  13,C  14,H  19)          117.15  0.000322   -0.11    117.04   
   145. A(N  15,C  14,H  19)          117.68 -0.000526    0.29    117.97   
   146. A(C   9,N  15,C  14)          113.60 -0.000180    0.11    113.70   
   147. A(C  10,O  16,H  70)          117.62  0.000402   -0.77    116.85   
   148. A(N  11,H  17,O  57)          168.17  0.003068   -0.20    167.97   
   149. A(C  29,C  28,C  33)          120.15  0.000180   -0.08    120.07   
   150. A(C  29,C  28,H  81)          120.17 -0.000371    0.13    120.31   
   151. A(C  33,C  28,H  81)          119.67  0.000181   -0.05    119.61   
   152. A(C  30,C  29,C  34)          119.37  0.000238   -0.02    119.35   
   153. A(C  28,C  29,C  34)          120.86  0.000151   -0.01    120.85   
   154. A(C  28,C  29,C  30)          119.75 -0.000397    0.03    119.78   
   155. A(C  29,C  30,C  31)          119.96  0.000014    0.04    120.00   
   156. A(C  31,C  30,H  77)          120.19  0.000100   -0.16    120.03   
   157. A(C  29,C  30,H  77)          119.84 -0.000117    0.12    119.96   
   158. A(C  30,C  31,C  32)          120.13  0.000149   -0.09    120.05   
   159. A(C  30,C  31,H  78)          119.58 -0.000483    0.16    119.75   
   160. A(C  32,C  31,H  78)          120.28  0.000333   -0.08    120.21   
   161. A(C  31,C  32,C  33)          120.07  0.000007    0.04    120.11   
   162. A(C  31,C  32,H  79)          120.00  0.000038   -0.04    119.96   
   163. A(C  33,C  32,H  79)          119.93 -0.000045    0.00    119.93   
   164. A(C  32,C  33,H  80)          120.18 -0.000241   -0.01    120.17   
   165. A(C  28,C  33,C  32)          119.91  0.000040    0.06    119.97   
   166. A(C  28,C  33,H  80)          119.90  0.000202   -0.04    119.86   
   167. A(O  35,C  34,C  36)          120.65 -0.000777   -0.04    120.62   
   168. A(C  29,C  34,C  36)          117.68  0.002049    0.23    117.91   
   169. A(C  29,C  34,O  35)          121.66 -0.001273   -0.19    121.48   
   170. A(C  34,C  36,C  37)          123.48 -0.000704    0.17    123.64   
   171. A(C  37,C  36,C  41)          115.15 -0.000853    0.10    115.25   
   172. A(C  34,C  36,C  41)          121.23  0.001477   -0.21    121.03   
   173. A(C  36,C  37,C  38)          123.96  0.002044   -0.14    123.82   
   174. A(C  38,C  37,O  44)          107.00 -0.000254   -0.07    106.93   
   175. A(C  36,C  37,O  44)          129.00 -0.001817    0.22    129.21   
   176. A(C  39,C  38,N  42)          131.66  0.001140   -0.06    131.60   
   177. A(C  37,C  38,N  42)          108.32  0.000221   -0.04    108.27   
   178. A(C  37,C  38,C  39)          120.02 -0.001369    0.11    120.12   
   179. A(C  40,C  39,H  74)          121.51  0.000315   -0.10    121.41   
   180. A(C  38,C  39,H  74)          121.11 -0.000327    0.11    121.22   
   181. A(C  38,C  39,C  40)          117.38  0.000005   -0.01    117.37   
   182. A(C  41,C  40,H  75)          118.95 -0.000211    0.02    118.97   
   183. A(C  39,C  40,H  75)          119.47 -0.000132    0.02    119.49   
   184. A(C  39,C  40,C  41)          121.58  0.000339   -0.04    121.54   
   185. A(C  40,C  41,H  76)          119.48  0.000602   -0.14    119.35   
   186. A(C  36,C  41,H  76)          118.62 -0.000416    0.16    118.78   
   187. A(C  36,C  41,C  40)          121.88 -0.000183   -0.03    121.86   
   188. A(C  38,N  42,C  43)          104.84 -0.001818    0.28    105.13   
   189. A(O  44,C  43,C  45)          117.45 -0.007845    0.34    117.79   
   190. A(N  42,C  43,C  45)          127.75  0.007194    0.07    127.82   
   191. A(N  42,C  43,O  44)          114.47  0.000676   -0.42    114.06   
   192. A(C  37,O  44,C  43)          105.34  0.001155    0.25    105.59   
   193. A(C  43,C  45,C  46)          110.60  0.004320    0.06    110.66   
   194. A(C  50,C  45,C  54)          108.23  0.001601   -0.03    108.19   
   195. A(C  46,C  45,C  54)          109.24 -0.001277   -0.10    109.15   
   196. A(C  43,C  45,C  54)          105.28 -0.000209   -0.12    105.16   
   197. A(C  46,C  45,C  50)          109.83 -0.000401   -0.17    109.66   
   198. A(C  43,C  45,C  50)          113.47 -0.004042    0.35    113.82   
   199. A(H  58,C  46,H  59)          106.25  0.000018   -0.05    106.20   
   200. A(C  47,C  46,H  59)          110.27  0.000103   -0.04    110.22   
   201. A(C  45,C  46,H  59)          109.85  0.000721    0.17    110.02   
   202. A(C  47,C  46,H  58)          106.77 -0.000187    0.02    106.79   
   203. A(C  45,C  46,H  58)          106.77 -0.000835   -0.12    106.65   
   204. A(C  45,C  46,C  47)          116.35  0.000101    0.01    116.36   
   205. A(C  53,C  47,C  55)          107.92 -0.000995    0.01    107.93   
   206. A(C  48,C  47,C  55)          110.65  0.000510   -0.03    110.62   
   207. A(C  46,C  47,C  55)          108.06  0.000140   -0.00    108.06   
   208. A(C  48,C  47,C  53)          107.31 -0.000428    0.05    107.36   
   209. A(C  46,C  47,C  53)          113.89  0.001151   -0.01    113.87   
   210. A(C  46,C  47,C  48)          109.02 -0.000365   -0.02    109.00   
   211. A(H  60,C  48,H  61)          106.46 -0.000114    0.18    106.63   
   212. A(C  49,C  48,H  61)          110.14  0.000292    0.00    110.14   
   213. A(C  47,C  48,H  61)          110.24 -0.000175   -0.03    110.21   
   214. A(C  49,C  48,H  60)          109.29 -0.000256   -0.13    109.16   
   215. A(C  47,C  48,H  60)          110.21  0.000127   -0.03    110.18   
   216. A(C  47,C  48,C  49)          110.43  0.000118    0.01    110.44   
   217. A(C  51,C  49,C  56)          110.28  0.000241    0.20    110.47   
   218. A(C  50,C  49,C  56)          108.84 -0.001009    0.02    108.86   
   219. A(C  48,C  49,C  56)          110.36  0.000441   -0.15    110.21   
   220. A(C  50,C  49,C  51)          108.26  0.001337    0.05    108.31   
   221. A(C  48,C  49,C  51)          110.06 -0.000361   -0.10    109.96   
   222. A(C  48,C  49,C  50)          108.99 -0.000651   -0.00    108.99   
   223. A(H  62,C  50,H  63)          105.84  0.000249   -0.13    105.71   
   224. A(C  49,C  50,H  63)          110.16  0.000291    0.19    110.35   
   225. A(C  45,C  50,H  63)          111.01 -0.001546    0.12    111.13   
   226. A(C  49,C  50,H  62)          106.36 -0.000983   -0.18    106.18   
   227. A(C  45,C  50,H  62)          106.60  0.000707   -0.15    106.45   
   228. A(C  45,C  50,C  49)          116.18  0.001251    0.10    116.28   
   229. A(N  52,C  51,O  57)          122.35 -0.001331   -0.30    122.05   
   230. A(C  49,C  51,O  57)          120.77  0.002902    0.24    121.01   
   231. A(C  49,C  51,N  52)          116.81 -0.001557    0.07    116.87   
   232. A(C  51,N  52,C  53)          127.42  0.000984   -0.01    127.41   
   233. A(C  53,N  52,H  70)          115.95 -0.002790    0.19    116.13   
   234. A(C  51,N  52,H  70)          116.41  0.001798   -0.18    116.23   
   235. A(C  47,C  53,N  52)          113.73  0.000673   -0.10    113.63   
   236. A(H  82,C  53,H  83)          106.98  0.000131   -0.04    106.94   
   237. A(N  52,C  53,H  83)          108.51  0.000549   -0.13    108.38   
   238. A(C  47,C  53,H  83)          108.58 -0.000573    0.10    108.68   
   239. A(N  52,C  53,H  82)          108.41 -0.000656    0.05    108.45   
   240. A(C  47,C  53,H  82)          110.41 -0.000136    0.12    110.52   
   241. A(H  72,C  54,H  73)          108.17 -0.000148    0.02    108.19   
   242. A(H  71,C  54,H  73)          107.90 -0.000183    0.05    107.95   
   243. A(C  45,C  54,H  73)          109.95  0.000488   -0.27    109.68   
   244. A(H  71,C  54,H  72)          108.28  0.000090    0.00    108.28   
   245. A(C  45,C  54,H  72)          111.06 -0.000131    0.07    111.13   
   246. A(C  45,C  54,H  71)          111.37 -0.000125    0.12    111.49   
   247. A(C  47,C  55,H  68)          110.88  0.000232   -0.14    110.74   
   248. A(C  47,C  55,H  67)          111.33  0.000287   -0.12    111.22   
   249. A(H  68,C  55,H  69)          107.62 -0.000180    0.11    107.73   
   250. A(H  67,C  55,H  69)          107.82 -0.000181    0.08    107.90   
   251. A(C  47,C  55,H  69)          111.31  0.000080   -0.07    111.25   
   252. A(H  67,C  55,H  68)          107.71 -0.000276    0.15    107.86   
   253. A(H  65,C  56,H  66)          107.67 -0.000154    0.00    107.68   
   254. A(H  64,C  56,H  66)          107.97 -0.000041    0.18    108.15   
   255. A(C  49,C  56,H  66)          111.41  0.000145   -0.03    111.38   
   256. A(H  64,C  56,H  65)          108.09  0.000136   -0.18    107.91   
   257. A(C  49,C  56,H  65)          109.70  0.000289   -0.19    109.51   
   258. A(C  49,C  56,H  64)          111.85 -0.000372    0.21    112.06   
   259. A(H  17,O  57,C  51)          128.65 -0.002276    0.35    128.99   
   260. A(O  16,H  70,N  52)          165.40  0.003539   -0.97    164.43   
   261. D(C   6,C   1,C   0,C   5)   -176.25 -0.000402   -0.35   -176.60   
   262. D(C   2,C   1,C   0,H  20)   -179.47  0.000128   -0.99   -180.46   
   263. D(C   6,C   1,C   0,H  20)      2.93 -0.000416   -0.63      2.30   
   264. D(C   2,C   1,C   0,C   5)      1.34  0.000141   -0.70      0.64   
   265. D(C   3,C   2,C   1,C   0)     -1.36  0.000417    0.35     -1.01   
   266. D(H  24,C   2,C   1,C   0)    179.21 -0.000155    0.79    180.00   
   267. D(C   3,C   2,C   1,C   6)    176.21  0.000854    0.00    176.21   
   268. D(H  24,C   2,C   1,C   6)     -3.22  0.000282    0.44     -2.78   
   269. D(C   4,C   3,C   2,H  24)    179.76  0.000018   -0.28    179.48   
   270. D(H  23,C   3,C   2,H  24)     -0.11  0.000283   -0.58     -0.69   
   271. D(H  23,C   3,C   2,C   1)   -179.54 -0.000289   -0.14   -179.68   
   272. D(C   4,C   3,C   2,C   1)      0.34 -0.000555    0.16      0.50   
   273. D(C   5,C   4,C   3,H  23)   -179.40 -0.000125   -0.02   -179.43   
   274. D(H  22,C   4,C   3,C   2)   -179.57  0.000321   -0.32   -179.89   
   275. D(C   5,C   4,C   3,C   2)      0.72  0.000142   -0.32      0.40   
   276. D(H  22,C   4,C   3,H  23)      0.30  0.000054   -0.02      0.28   
   277. D(H  21,C   5,C   4,C   3)    179.28 -0.000072    0.57    179.85   
   278. D(H  21,C   5,C   4,H  22)     -0.43 -0.000251    0.57      0.14   
   279. D(C   0,C   5,C   4,H  22)    179.56  0.000230   -0.03    179.53   
   280. D(C   4,C   5,C   0,C   1)     -0.31 -0.000548    0.54      0.24   
   281. D(H  21,C   5,C   0,H  20)      0.50 -0.000050    0.23      0.74   
   282. D(C   0,C   5,C   4,C   3)     -0.74  0.000409   -0.03     -0.76   
   283. D(C   4,C   5,C   0,H  20)   -179.48 -0.000530    0.83   -178.65   
   284. D(H  21,C   5,C   0,C   1)    179.68 -0.000068   -0.05    179.63   
   285. D(H  25,C   6,C   1,C   0)     52.14 -0.000970   -0.01     52.14   
   286. D(H  26,C   6,C   1,C   2)     -8.68 -0.000386    0.20     -8.48   
   287. D(C   7,C   6,C   1,C   2)    113.83 -0.000831   -0.27    113.57   
   288. D(C   7,C   6,C   1,C   0)    -68.62 -0.000331   -0.63    -69.25   
   289. D(H  26,C   6,C   1,C   0)    168.86  0.000115   -0.15    168.71   
   290. D(H  25,C   6,C   1,C   2)   -125.40 -0.001470    0.35   -125.05   
   291. D(C   8,C   7,C   6,C   1)    108.32 -0.001903    2.20    110.51   
   292. D(N  11,C   7,C   6,H  26)     45.84 -0.001020    1.43     47.27   
   293. D(N  11,C   7,C   6,H  25)    161.32  0.000077    1.32    162.64   
   294. D(N  11,C   7,C   6,C   1)    -77.06 -0.001278    1.88    -75.18   
   295. D(C   8,C   7,C   6,H  26)   -128.78 -0.001645    1.75   -127.03   
   296. D(C   8,C   7,C   6,H  25)    -13.31 -0.000548    1.64    -11.67   
   297. D(N  12,C   8,C   7,N  11)   -169.74  0.000185   -0.36   -170.09   
   298. D(C   9,C   8,C   7,N  11)      3.06  0.000798   -1.06      2.00   
   299. D(N  12,C   8,C   7,C   6)      5.43  0.000662   -0.65      4.78   
   300. D(C   9,C   8,C   7,C   6)    178.23  0.001275   -1.35    176.87   
   301. D(H  27,C   9,C   8,N  12)    -87.38 -0.000093   -0.21    -87.59   
   302. D(H  27,C   9,C   8,C   7)     99.23 -0.000611    0.40     99.64   
   303. D(N  15,C   9,C   8,N  12)     34.25 -0.000087    0.07     34.31   
   304. D(N  15,C   9,C   8,C   7)   -139.14 -0.000605    0.68   -138.46   
   305. D(C  10,C   9,C   8,N  12)    163.03  0.000486   -0.45    162.57   
   306. D(C  10,C   9,C   8,C   7)    -10.36 -0.000031    0.16    -10.20   
   307. D(O  16,C  10,C   9,H  27)     77.41 -0.000245    0.73     78.14   
   308. D(N  11,C  10,C   9,C   8)     13.81 -0.000698    0.83     14.64   
   309. D(N  11,C  10,C   9,N  15)    140.05 -0.000434    0.58    140.63   
   310. D(O  16,C  10,C   9,C   8)   -167.98 -0.000867    1.12   -166.86   
   311. D(N  11,C  10,C   9,H  27)   -100.81 -0.000075    0.44   -100.37   
   312. D(O  16,C  10,C   9,N  15)    -41.73 -0.000604    0.86    -40.87   
   313. D(H  17,N  11,C  10,O  16)     -3.07  0.001997   -1.93     -5.00   
   314. D(H  17,N  11,C  10,C   9)    175.20  0.001869   -1.66    173.54   
   315. D(C   7,N  11,C  10,O  16)    168.55  0.001450   -1.82    166.73   
   316. D(H  17,N  11,C   7,C   8)    177.94 -0.002079    1.83    179.78   
   317. D(C   7,N  11,C  10,C   9)    -13.18  0.001322   -1.55    -14.73   
   318. D(H  17,N  11,C   7,C   6)      2.37 -0.002584    2.07      4.44   
   319. D(C  10,N  11,C   7,C   6)   -168.79 -0.001929    1.92   -166.86   
   320. D(C  10,N  11,C   7,C   8)      6.79 -0.001424    1.69      8.47   
   321. D(C  13,N  12,C   8,C   9)    -14.92 -0.000039    0.18    -14.74   
   322. D(C  13,N  12,C   8,C   7)    157.08  0.000605   -0.58    156.50   
   323. D(C  14,C  13,N  12,C   8)     -8.38  0.000153   -0.32     -8.70   
   324. D(H  18,C  13,N  12,C   8)    179.28  0.000011   -0.20    179.07   
   325. D(H  19,C  14,C  13,H  18)      9.88 -0.000054    0.07      9.95   
   326. D(H  19,C  14,C  13,N  12)   -162.45 -0.000137    0.15   -162.29   
   327. D(N  15,C  14,C  13,H  18)   -174.30 -0.000032    0.12   -174.18   
   328. D(N  15,C  14,C  13,N  12)     13.37 -0.000115    0.21     13.58   
   329. D(C   9,N  15,C  14,H  19)   -177.13 -0.000038    0.11   -177.02   
   330. D(C   9,N  15,C  14,C  13)      7.07 -0.000093    0.07      7.14   
   331. D(C  14,N  15,C   9,H  27)     95.22 -0.000074    0.18     95.40   
   332. D(C  14,N  15,C   9,C  10)   -147.96  0.000050    0.11   -147.84   
   333. D(C  14,N  15,C   9,C   8)    -27.69  0.000255   -0.28    -27.98   
   334. D(H  70,O  16,C  10,N  11)     -7.70  0.000570    0.20     -7.50   
   335. D(H  70,O  16,C  10,C   9)    174.43  0.000738   -0.14    174.29   
   336. D(O  57,H  17,N  11,C  10)    -33.91 -0.001217   -0.01    -33.92   
   337. D(O  57,H  17,N  11,C   7)    155.69 -0.000441   -0.15    155.54   
   338. D(C  34,C  29,C  28,H  81)      0.30  0.000264    0.23      0.53   
   339. D(C  34,C  29,C  28,C  33)   -178.47  0.000823    0.25   -178.22   
   340. D(C  30,C  29,C  28,H  81)    178.94 -0.000155   -0.19    178.76   
   341. D(C  30,C  29,C  28,C  33)      0.17  0.000405   -0.17      0.00   
   342. D(H  77,C  30,C  29,C  34)     -1.40 -0.000695   -0.05     -1.46   
   343. D(H  77,C  30,C  29,C  28)    179.93 -0.000282    0.36    180.29   
   344. D(C  31,C  30,C  29,C  34)    179.90 -0.000523   -0.24    179.67   
   345. D(C  31,C  30,C  29,C  28)      1.24 -0.000110    0.18      1.42   
   346. D(H  78,C  31,C  30,H  77)     -0.02  0.000138   -0.22     -0.25   
   347. D(H  78,C  31,C  30,C  29)    178.66 -0.000037   -0.03    178.63   
   348. D(C  32,C  31,C  30,C  29)     -1.50 -0.000193   -0.04     -1.54   
   349. D(C  32,C  31,C  30,H  77)    179.81 -0.000018   -0.23    179.58   
   350. D(H  79,C  32,C  31,H  78)      0.29  0.000091   -0.12      0.17   
   351. D(H  79,C  32,C  31,C  30)   -179.54  0.000250   -0.11   -179.65   
   352. D(C  33,C  32,C  31,H  78)   -179.82  0.000039   -0.10   -179.92   
   353. D(C  33,C  32,C  31,C  30)      0.35  0.000197   -0.10      0.25   
   354. D(H  80,C  33,C  32,H  79)      0.76  0.000283   -0.02      0.74   
   355. D(H  80,C  33,C  32,C  31)   -179.13  0.000335   -0.04   -179.17   
   356. D(H  80,C  33,C  28,H  81)      0.10 -0.000070    0.19      0.28   
   357. D(H  80,C  33,C  28,C  29)    178.87 -0.000634    0.17    179.04   
   358. D(C  32,C  33,C  28,H  81)    179.90  0.000163    0.05    179.95   
   359. D(C  32,C  33,C  28,C  29)     -1.32 -0.000400    0.03     -1.29   
   360. D(C  28,C  33,C  32,H  79)   -179.05  0.000048    0.12   -178.93   
   361. D(C  28,C  33,C  32,C  31)      1.06  0.000100    0.10      1.17   
   362. D(C  36,C  34,C  29,C  30)    142.55 -0.001404    1.91    144.47   
   363. D(C  36,C  34,C  29,C  28)    -38.80 -0.001829    1.50    -37.30   
   364. D(O  35,C  34,C  29,C  30)    -37.25 -0.000917    0.25    -37.00   
   365. D(O  35,C  34,C  29,C  28)    141.40 -0.001343   -0.17    141.23   
   366. D(C  41,C  36,C  34,O  35)    -32.38 -0.000569    0.72    -31.65   
   367. D(C  41,C  36,C  34,C  29)    147.82 -0.000086   -0.92    146.90   
   368. D(C  37,C  36,C  34,O  35)    143.13 -0.001914    1.65    144.78   
   369. D(C  37,C  36,C  34,C  29)    -36.67 -0.001431   -0.00    -36.67   
   370. D(O  44,C  37,C  36,C  41)    176.86 -0.000626   -0.33    176.53   
   371. D(O  44,C  37,C  36,C  34)      1.10  0.000548   -1.19     -0.09   
   372. D(C  38,C  37,C  36,C  41)     -0.65  0.000293   -0.47     -1.12   
   373. D(C  38,C  37,C  36,C  34)   -176.40  0.001467   -1.33   -177.73   
   374. D(N  42,C  38,C  37,C  36)    178.24 -0.001146    0.17    178.41   
   375. D(C  39,C  38,C  37,O  44)   -178.72  0.000055   -0.22   -178.94   
   376. D(C  39,C  38,C  37,C  36)     -0.74 -0.000741   -0.10     -0.84   
   377. D(N  42,C  38,C  37,O  44)      0.27 -0.000351    0.05      0.32   
   378. D(H  74,C  39,C  38,N  42)      1.51  0.000497    0.22      1.73   
   379. D(H  74,C  39,C  38,C  37)   -179.79 -0.000039    0.57   -179.22   
   380. D(C  40,C  39,C  38,N  42)   -177.70  0.001074    0.10   -177.60   
   381. D(C  40,C  39,C  38,C  37)      1.01  0.000538    0.45      1.45   
   382. D(H  75,C  40,C  39,H  74)      0.37  0.000093    0.10      0.48   
   383. D(H  75,C  40,C  39,C  38)    179.58 -0.000491    0.22    179.80   
   384. D(C  41,C  40,C  39,H  74)   -179.10  0.000617   -0.34   -179.44   
   385. D(C  41,C  40,C  39,C  38)      0.10  0.000032   -0.22     -0.12   
   386. D(C  40,C  41,C  36,C  37)      1.78  0.000309    0.70      2.48   
   387. D(C  40,C  41,C  36,C  34)    177.63 -0.000935    1.55    179.19   
   388. D(H  76,C  41,C  40,H  75)     -0.12 -0.000234   -0.37     -0.48   
   389. D(H  76,C  41,C  40,C  39)    179.36 -0.000754    0.07    179.44   
   390. D(C  36,C  41,C  40,H  75)    178.95  0.000025   -0.82    178.13   
   391. D(C  36,C  41,C  40,C  39)     -1.57 -0.000495   -0.38     -1.95   
   392. D(H  76,C  41,C  36,C  37)   -179.15  0.000575    0.25   -178.90   
   393. D(H  76,C  41,C  36,C  34)     -3.29 -0.000668    1.10     -2.18   
   394. D(C  43,N  42,C  38,C  39)    177.74 -0.000678    0.37    178.10   
   395. D(C  43,N  42,C  38,C  37)     -1.09 -0.000171    0.05     -1.04   
   396. D(C  45,C  43,N  42,C  38)    174.81  0.000338   -0.19    174.62   
   397. D(O  44,C  43,N  42,C  38)      1.57  0.000673   -0.15      1.42   
   398. D(C  37,O  44,C  43,C  45)   -175.41 -0.001664    0.23   -175.18   
   399. D(C  37,O  44,C  43,N  42)     -1.43 -0.000945    0.19     -1.25   
   400. D(C  43,O  44,C  37,C  38)      0.62  0.000727   -0.13      0.49   
   401. D(C  43,O  44,C  37,C  36)   -177.21  0.001468   -0.25   -177.47   
   402. D(C  54,C  45,C  43,O  44)     87.64  0.000778    0.67     88.30   
   403. D(C  54,C  45,C  43,N  42)    -85.42  0.000589    0.75    -84.68   
   404. D(C  50,C  45,C  43,O  44)    -30.54  0.001155    0.59    -29.95   
   405. D(C  50,C  45,C  43,N  42)    156.40  0.000965    0.67    157.07   
   406. D(C  46,C  45,C  43,O  44)   -154.48  0.001343    0.52   -153.96   
   407. D(C  46,C  45,C  43,N  42)     32.46  0.001154    0.60     33.06   
   408. D(H  59,C  46,C  45,C  54)     70.36 -0.000186   -0.09     70.26   
   409. D(H  59,C  46,C  45,C  50)   -171.08  0.000758   -0.30   -171.38   
   410. D(H  59,C  46,C  45,C  43)    -45.08 -0.001633    0.07    -45.01   
   411. D(H  58,C  46,C  45,C  54)    -44.45 -0.000119   -0.05    -44.50   
   412. D(H  58,C  46,C  45,C  50)     74.11  0.000825   -0.26     73.85   
   413. D(H  58,C  46,C  45,C  43)   -159.89 -0.001565    0.11   -159.78   
   414. D(C  47,C  46,C  45,C  54)   -163.50  0.000670    0.01   -163.49   
   415. D(C  47,C  46,C  45,C  50)    -44.94  0.001614   -0.19    -45.14   
   416. D(C  47,C  46,C  45,C  43)     81.06 -0.000776    0.17     81.24   
   417. D(C  55,C  47,C  46,H  59)    -59.84 -0.000087    0.45    -59.39   
   418. D(C  55,C  47,C  46,H  58)     55.18 -0.000115    0.37     55.55   
   419. D(C  55,C  47,C  46,C  45)    174.23 -0.001256    0.23    174.47   
   420. D(C  53,C  47,C  46,H  59)     60.05 -0.000519    0.46     60.51   
   421. D(C  53,C  47,C  46,H  58)    175.07 -0.000548    0.38    175.45   
   422. D(C  53,C  47,C  46,C  45)    -65.88 -0.001689    0.24    -65.63   
   423. D(C  48,C  47,C  46,H  59)    179.84 -0.000573    0.50    180.34   
   424. D(C  48,C  47,C  46,H  58)    -65.14 -0.000602    0.42    -64.72   
   425. D(C  48,C  47,C  46,C  45)     53.92 -0.001743    0.28     54.20   
   426. D(H  61,C  48,C  47,C  55)     58.61 -0.000319   -0.03     58.58   
   427. D(H  61,C  48,C  47,C  53)    -58.90  0.000848   -0.06    -58.95   
   428. D(H  61,C  48,C  47,C  46)    177.32 -0.000068   -0.06    177.26   
   429. D(H  60,C  48,C  47,C  55)    -58.62 -0.000151   -0.21    -58.82   
   430. D(H  60,C  48,C  47,C  53)   -176.12  0.001016   -0.24   -176.36   
   431. D(H  60,C  48,C  47,C  46)     60.10  0.000101   -0.24     59.86   
   432. D(C  49,C  48,C  47,C  55)   -179.46  0.000010   -0.04   -179.49   
   433. D(C  49,C  48,C  47,C  53)     63.04  0.001177   -0.07     62.97   
   434. D(C  49,C  48,C  47,C  46)    -60.75  0.000261   -0.07    -60.81   
   435. D(C  56,C  49,C  48,H  60)     58.70 -0.000447   -0.11     58.59   
   436. D(C  56,C  49,C  48,C  47)   -179.91 -0.000381   -0.22   -180.14   
   437. D(C  51,C  49,C  48,H  61)     64.02  0.000026   -0.17     63.85   
   438. D(C  51,C  49,C  48,H  60)   -179.37 -0.000094   -0.03   -179.40   
   439. D(C  51,C  49,C  48,C  47)    -57.97 -0.000027   -0.15    -58.12   
   440. D(C  50,C  49,C  48,H  61)   -177.40  0.001048   -0.18   -177.58   
   441. D(C  50,C  49,C  48,H  60)    -60.78  0.000928   -0.04    -60.82   
   442. D(C  56,C  49,C  48,H  61)    -57.92 -0.000327   -0.25    -58.17   
   443. D(C  50,C  49,C  48,C  47)     60.61  0.000994   -0.16     60.46   
   444. D(H  63,C  50,C  49,C  56)     58.71 -0.000270   -0.12     58.59   
   445. D(H  63,C  50,C  49,C  51)    -61.17 -0.000757   -0.39    -61.56   
   446. D(H  62,C  50,C  49,C  56)    -55.54 -0.000177    0.04    -55.51   
   447. D(H  62,C  50,C  49,C  51)   -175.42 -0.000665   -0.24   -175.66   
   448. D(H  62,C  50,C  49,C  48)     64.87 -0.000636   -0.13     64.74   
   449. D(C  45,C  50,C  49,C  56)   -173.98 -0.001116    0.29   -173.68   
   450. D(C  45,C  50,C  49,C  51)     66.14 -0.001604    0.02     66.17   
   451. D(C  45,C  50,C  49,C  48)    -53.56 -0.001575    0.12    -53.44   
   452. D(H  63,C  50,C  45,C  54)    -69.19 -0.000375    0.22    -68.97   
   453. D(H  63,C  50,C  45,C  46)    171.63  0.000447    0.46    172.08   
   454. D(H  63,C  50,C  45,C  43)     47.27 -0.001955    0.26     47.53   
   455. D(H  62,C  50,C  45,C  54)     45.63 -0.000466    0.04     45.67   
   456. D(H  62,C  50,C  45,C  46)    -73.56  0.000356    0.28    -73.28   
   457. D(H  62,C  50,C  45,C  43)    162.09 -0.002046    0.08    162.17   
   458. D(H  63,C  50,C  49,C  48)    179.13 -0.000728   -0.29    178.84   
   459. D(C  49,C  50,C  45,C  54)    163.93 -0.000449   -0.23    163.70   
   460. D(C  49,C  50,C  45,C  46)     44.74  0.000373    0.01     44.75   
   461. D(C  49,C  50,C  45,C  43)    -79.61 -0.002028   -0.19    -79.81   
   462. D(O  57,C  51,C  49,C  56)    -29.14 -0.000805    0.44    -28.70   
   463. D(O  57,C  51,C  49,C  50)     89.83 -0.001082    0.60     90.44   
   464. D(O  57,C  51,C  49,C  48)   -151.13 -0.001277    0.57   -150.56   
   465. D(N  52,C  51,C  49,C  56)    153.89 -0.001044    0.29    154.18   
   466. D(N  52,C  51,C  49,C  50)    -87.13 -0.001321    0.45    -86.69   
   467. D(N  52,C  51,C  49,C  48)     31.90 -0.001516    0.41     32.31   
   468. D(H  70,N  52,C  51,O  57)     -5.17  0.001393   -0.63     -5.80   
   469. D(H  70,N  52,C  51,C  49)    171.74  0.001775   -0.45    171.29   
   470. D(C  53,N  52,C  51,O  57)    169.11  0.001144   -0.63    168.48   
   471. D(C  53,N  52,C  51,C  49)    -13.97  0.001525   -0.45    -14.43   
   472. D(H  83,C  53,N  52,H  70)     73.07 -0.000232    0.16     73.23   
   473. D(H  83,C  53,N  52,C  51)   -101.23 -0.000208    0.18   -101.06   
   474. D(H  82,C  53,N  52,H  70)    -42.77 -0.000330    0.24    -42.53   
   475. D(C  47,C  53,N  52,H  70)   -165.98 -0.000130    0.13   -165.86   
   476. D(C  47,C  53,N  52,C  51)     19.71 -0.000106    0.15     19.86   
   477. D(H  83,C  53,C  47,C  55)    -40.58 -0.000031   -0.02    -40.60   
   478. D(H  83,C  53,C  47,C  48)     78.69 -0.000198   -0.02     78.67   
   479. D(H  83,C  53,C  47,C  46)   -160.55 -0.000237   -0.02   -160.57   
   480. D(H  82,C  53,C  47,C  55)     76.41 -0.000287    0.06     76.46   
   481. D(H  82,C  53,C  47,C  48)   -164.32 -0.000454    0.06   -164.27   
   482. D(H  82,C  53,N  52,C  51)    142.92 -0.000306    0.26    143.19   
   483. D(H  82,C  53,C  47,C  46)    -43.56 -0.000492    0.06    -43.51   
   484. D(N  52,C  53,C  47,C  55)   -161.48 -0.000763    0.13   -161.35   
   485. D(N  52,C  53,C  47,C  48)    -42.21 -0.000930    0.13    -42.08   
   486. D(N  52,C  53,C  47,C  46)     78.55 -0.000969    0.13     78.68   
   487. D(H  73,C  54,C  45,C  46)     60.14 -0.001550    0.01     60.14   
   488. D(H  73,C  54,C  45,C  43)    178.93  0.002759   -0.04    178.90   
   489. D(H  72,C  54,C  45,C  50)   -179.11 -0.001321    0.39   -178.71   
   490. D(H  72,C  54,C  45,C  46)    -59.55 -0.001599    0.11    -59.44   
   491. D(H  72,C  54,C  45,C  43)     59.25  0.002710    0.07     59.31   
   492. D(H  71,C  54,C  45,C  50)     60.13 -0.001260    0.26     60.38   
   493. D(H  71,C  54,C  45,C  46)    179.69 -0.001539   -0.03    179.66   
   494. D(H  73,C  54,C  45,C  50)    -59.42 -0.001272    0.29    -59.13   
   495. D(H  71,C  54,C  45,C  43)    -61.52  0.002770   -0.07    -61.59   
   496. D(H  69,C  55,C  47,C  53)    -59.86 -0.000567   -0.03    -59.89   
   497. D(H  69,C  55,C  47,C  48)   -176.98  0.000251   -0.08   -177.06   
   498. D(H  69,C  55,C  47,C  46)     63.72  0.000311   -0.04     63.68   
   499. D(H  68,C  55,C  47,C  53)   -179.63 -0.000548   -0.03   -179.66   
   500. D(H  68,C  55,C  47,C  48)     63.25  0.000270   -0.08     63.16   
   501. D(H  68,C  55,C  47,C  46)    -56.05  0.000330   -0.04    -56.09   
   502. D(H  67,C  55,C  47,C  53)     60.47 -0.000547   -0.05     60.42   
   503. D(H  67,C  55,C  47,C  48)    -56.66  0.000272   -0.10    -56.76   
   504. D(H  67,C  55,C  47,C  46)   -175.95  0.000332   -0.06   -176.01   
   505. D(H  66,C  56,C  49,C  51)    -60.33  0.000480    0.08    -60.25   
   506. D(H  66,C  56,C  49,C  50)   -178.95 -0.000678   -0.10   -179.05   
   507. D(H  66,C  56,C  49,C  48)     61.48  0.000479   -0.02     61.46   
   508. D(H  65,C  56,C  49,C  51)   -179.46  0.000394    0.22   -179.24   
   509. D(H  65,C  56,C  49,C  50)     61.92 -0.000765    0.04     61.96   
   510. D(H  65,C  56,C  49,C  48)    -57.65  0.000393    0.12    -57.53   
   511. D(H  64,C  56,C  49,C  51)     60.61  0.000270    0.44     61.05   
   512. D(H  64,C  56,C  49,C  50)    -58.01 -0.000888    0.26    -57.75   
   513. D(H  64,C  56,C  49,C  48)   -177.58  0.000269    0.34   -177.24   
   514. D(H  17,O  57,C  51,C  49)   -175.90 -0.000312   -0.72   -176.62   
   515. D(C  51,O  57,H  17,N  11)     47.54 -0.003051    3.30     50.84   
   516. D(H  17,O  57,C  51,N  52)      0.90 -0.000057   -0.54      0.36   
   517. D(O  16,H  70,N  52,C  53)    124.86 -0.001255    0.02    124.88   
   518. D(O  16,H  70,N  52,C  51)    -60.19 -0.001289    0.01    -60.18   
   519. D(N  52,H  70,O  16,C  10)     78.17 -0.002528    2.10     80.27   
    ----------------------------------------------------------------------------

         *************************************************************
         *                GEOMETRY OPTIMIZATION CYCLE   3            *
         *************************************************************
Calling /mnt/group-bin/orca_5_0_3_linux_x86-64_openmpi411/otool_external orca_EXT.extinp.tmp  ...  done

-------------------------   --------------------
FINAL SINGLE POINT ENERGY     -2040.643238737700   (From external program)
-------------------------   --------------------

------------------------------------------------------------------------------
                         ORCA GEOMETRY RELAXATION STEP
------------------------------------------------------------------------------

Reading the OPT-File                    .... done
Getting information on internals        .... done
Copying old internal coords+grads       .... done
Making the new internal coordinates     .... (new redundants).... done
Validating the new internal coordinates .... (new redundants).... done
Calculating the B-matrix                .... done
Calculating the G,G- and P matrices     .... done
Transforming gradient to internals      .... done
Projecting the internal gradient        .... done
Number of atoms                         ....  84
Number of internal coordinates          .... 519
Current Energy                          .... -2040.643238738 Eh
Current gradient norm                   ....     0.016102376 Eh/bohr
Maximum allowed component of the step   ....  0.300
Current trust radius                    ....  0.300
Updating the Hessian (BFGS)             .... done
Forming the augmented Hessian           .... done
Diagonalizing the augmented Hessian     .... done
Last element of RFO vector              ....  0.937398719
Lowest eigenvalues of augmented Hessian:
 -0.002467626  0.000553030  0.000903578  0.001752177  0.002133707
Length of the computed step             ....  0.371515346
Warning: the length of the step is outside the trust region - taking restricted step instead
The input lambda is                     ....    -0.002468
   iter:   1  x=   -0.003359  g=   53.879800 f(x)=     0.048024
   iter:   2  x=   -0.003801  g=   28.915404 f(x)=     0.012775
   iter:   3  x=   -0.003869  g=   22.433203 f(x)=     0.001521
   iter:   4  x=   -0.003870  g=   21.631349 f(x)=     0.000027
   iter:   5  x=   -0.003870  g=   21.616759 f(x)=     0.000000
   iter:   6  x=   -0.003870  g=   21.616754 f(x)=     0.000000
The output lambda is                    ....    -0.003870 (6 iterations)
The final length of the internal step   ....  0.300000000
Converting the step to cartesian space:
 Initial RMS(Int)=    0.0131685384
Transforming coordinates:
 Iter   0:  RMS(Cart)=    0.2026600683 RMS(Int)=    0.6158559027
 Iter   1:  RMS(Cart)=    0.0257036082 RMS(Int)=    0.2758436967
 Iter   2:  RMS(Cart)=    0.0032830847 RMS(Int)=    0.0007449303
 Iter   3:  RMS(Cart)=    0.0003374019 RMS(Int)=    0.0000785409
 Iter   4:  RMS(Cart)=    0.0000384375 RMS(Int)=    0.0000085916
 Iter   5:  RMS(Cart)=    0.0000045130 RMS(Int)=    0.0000010224
 Iter   6:  RMS(Cart)=    0.0000004850 RMS(Int)=    0.0000001144
 Iter   7:  RMS(Cart)=    0.0000000495 RMS(Int)=    0.0000000117
done
Storing new coordinates                 .... done

                                .--------------------.
          ----------------------|Geometry convergence|-------------------------
          Item                value                   Tolerance       Converged
          ---------------------------------------------------------------------
          Energy change       0.0004750715            0.0000050000      NO
          RMS gradient        0.0008192645            0.0001000000      NO
          MAX gradient        0.0040356847            0.0003000000      NO
          RMS step            0.0131685384            0.0020000000      NO
          MAX step            0.1529194068            0.0040000000      NO
          ........................................................
          Max(Bonds)      0.0809      Max(Angles)    1.02
          Max(Dihed)        2.74      Max(Improp)    0.00
          ---------------------------------------------------------------------

The optimization has not yet converged - more geometry cycles are needed


    ---------------------------------------------------------------------------
                         Redundant Internal Coordinates
                            (Angstroem and degrees)

        Definition                    Value    dE/dq     Step     New-Value
    ----------------------------------------------------------------------------
     1. B(C   1,C   0)                1.3944  0.000931 -0.0006    1.3938   
     2. B(C   2,C   1)                1.3915  0.001656 -0.0004    1.3910   
     3. B(C   3,C   2)                1.3909  0.001060 -0.0005    1.3904   
     4. B(C   4,C   3)                1.3880  0.000399 -0.0002    1.3878   
     5. B(C   5,C   4)                1.3909  0.000775 -0.0003    1.3906   
     6. B(C   5,C   0)                1.3879  0.001135 -0.0004    1.3875   
     7. B(C   6,C   1)                1.5110  0.000290 -0.0001    1.5109   
     8. B(C   7,C   6)                1.4874  0.001108 -0.0005    1.4868   
     9. B(C   8,C   7)                1.3505  0.002134 -0.0009    1.3495   
    10. B(C   9,C   8)                1.4933  0.000089 -0.0000    1.4933   
    11. B(C  10,C   9)                1.5197 -0.000665  0.0005    1.5203   
    12. B(N  11,C  10)                1.3630 -0.002108  0.0007    1.3637   
    13. B(N  11,C   7)                1.3881 -0.002350  0.0011    1.3892   
    14. B(N  12,C   8)                1.3656  0.001439 -0.0006    1.3650   
    15. B(C  13,N  12)                1.2886  0.003434 -0.0013    1.2873   
    16. B(C  14,C  13)                1.4696 -0.000411  0.0002    1.4698   
    17. B(N  15,C  14)                1.2753  0.002779 -0.0008    1.2745   
    18. B(N  15,C   9)                1.4424  0.001179 -0.0007    1.4417   
    19. B(O  16,C  10)                1.2137  0.002432 -0.0001    1.2136   
    20. B(H  17,N  11)                1.0318  0.001686 -0.0029    1.0289   
    21. B(H  18,C  13)                1.0837 -0.000450  0.0003    1.0840   
    22. B(H  19,C  14)                1.0864 -0.000500  0.0003    1.0868   
    23. B(H  20,C   0)                1.0847  0.000455 -0.0004    1.0844   
    24. B(H  21,C   5)                1.0831  0.000521 -0.0004    1.0827   
    25. B(H  22,C   4)                1.0825  0.000084 -0.0001    1.0824   
    26. B(H  23,C   3)                1.0827  0.000151 -0.0001    1.0826   
    27. B(H  24,C   2)                1.0844  0.000867 -0.0005    1.0839   
    28. B(H  25,C   6)                1.0910 -0.000011 -0.0000    1.0910   
    29. B(H  26,C   6)                1.0928 -0.000399  0.0003    1.0931   
    30. B(H  27,C   9)                1.1068  0.002049 -0.0020    1.1048   
    31. B(C  29,C  28)                1.3948  0.000978 -0.0004    1.3944   
    32. B(C  30,C  29)                1.3943  0.002029 -0.0010    1.3933   
    33. B(C  31,C  30)                1.3867  0.001399 -0.0006    1.3861   
    34. B(C  32,C  31)                1.3900  0.000905 -0.0002    1.3898   
    35. B(C  33,C  32)                1.3906  0.001300 -0.0005    1.3900   
    36. B(C  33,C  28)                1.3865  0.000304 -0.0001    1.3864   
    37. B(C  34,C  29)                1.4842 -0.000443 -0.0003    1.4839   
    38. B(O  35,C  34)                1.2151  0.002423 -0.0004    1.2146   
    39. B(C  36,C  34)                1.4836  0.000381 -0.0007    1.4829   
    40. B(C  37,C  36)                1.3864  0.001954 -0.0001    1.3863   
    41. B(C  38,C  37)                1.3893  0.000009  0.0003    1.3897   
    42. B(C  39,C  38)                1.3879  0.001113 -0.0005    1.3874   
    43. B(C  40,C  39)                1.3899  0.000983 -0.0007    1.3892   
    44. B(C  41,C  40)                1.3935 -0.000004 -0.0002    1.3933   
    45. B(C  41,C  36)                1.3964  0.001041 -0.0002    1.3962   
    46. B(N  42,C  38)                1.3841  0.001767 -0.0019    1.3822   
    47. B(C  43,N  42)                1.2868  0.001960 -0.0009    1.2859   
    48. B(O  44,C  43)                1.3558  0.001386  0.0002    1.3560   
    49. B(O  44,C  37)                1.3528  0.002749 -0.0003    1.3525   
    50. B(C  45,C  43)                1.5027  0.002733 -0.0016    1.5011   
    51. B(C  46,C  45)                1.5364  0.001644 -0.0033    1.5331   
    52. B(C  47,C  46)                1.5362  0.000797 -0.0021    1.5342   
    53. B(C  48,C  47)                1.5227 -0.000801  0.0006    1.5233   
    54. B(C  49,C  48)                1.5266 -0.000693  0.0007    1.5273   
    55. B(C  50,C  49)                1.5426  0.002250 -0.0016    1.5410   
    56. B(C  50,C  45)                1.5386  0.000800  0.0001    1.5387   
    57. B(C  51,C  49)                1.5212  0.000720 -0.0035    1.5177   
    58. B(N  52,C  51)                1.3353 -0.001307 -0.0003    1.3350   
    59. B(C  53,N  52)                1.4536  0.000459  0.0013    1.4548   
    60. B(C  53,C  47)                1.5279 -0.000248  0.0015    1.5294   
    61. B(C  54,C  45)                1.5412 -0.000060  0.0004    1.5416   
    62. B(C  55,C  47)                1.5251 -0.000764  0.0007    1.5259   
    63. B(C  56,C  49)                1.5250  0.000464 -0.0002    1.5248   
    64. B(O  57,H  17)                1.8035 -0.000581 -0.0055    1.7980   
    65. B(O  57,C  51)                1.2365  0.004036 -0.0011    1.2353   
    66. B(H  58,C  46)                1.0941 -0.000623  0.0005    1.0946   
    67. B(H  59,C  46)                1.0925 -0.000099  0.0002    1.0927   
    68. B(H  60,C  48)                1.0945 -0.000371  0.0003    1.0948   
    69. B(H  61,C  48)                1.0957 -0.000097  0.0001    1.0958   
    70. B(H  62,C  50)                1.0935 -0.000812  0.0006    1.0941   
    71. B(H  63,C  50)                1.0930  0.000148 -0.0002    1.0928   
    72. B(H  64,H  24)                3.7560  0.000666 -0.0413    3.7147   
    73. B(H  64,C  56)                1.0900  0.000936 -0.0005    1.0895   
    74. B(H  65,C  56)                1.0903 -0.000485  0.0004    1.0907   
    75. B(H  66,C  56)                1.0916  0.000430 -0.0004    1.0912   
    76. B(H  67,C  55)                1.0917  0.000169 -0.0002    1.0915   
    77. B(H  68,C  55)                1.0914  0.000136 -0.0001    1.0912   
    78. B(H  69,C  55)                1.0926  0.000280 -0.0002    1.0924   
    79. B(H  70,O  16)                2.1304 -0.000184  0.0176    2.1480   
    80. B(H  70,N  52)                1.0161  0.000356 -0.0005    1.0156   
    81. B(H  71,C  54)                1.0917  0.000409 -0.0002    1.0915   
    82. B(H  72,C  54)                1.0908  0.000304 -0.0003    1.0906   
    83. B(H  73,C  54)                1.0901 -0.000423  0.0003    1.0904   
    84. B(H  74,C  39)                1.0828  0.000727 -0.0006    1.0822   
    85. B(H  75,C  40)                1.0821  0.000419 -0.0003    1.0818   
    86. B(H  76,H  27)                2.8122  0.001116 -0.0702    2.7420   
    87. B(H  76,C  41)                1.0829  0.000579 -0.0006    1.0823   
    88. B(H  77,C   5)                2.9114  0.002094 -0.0809    2.8305   
    89. B(H  77,C  30)                1.0834  0.001986 -0.0013    1.0822   
    90. B(H  78,C  31)                1.0825  0.000240 -0.0002    1.0823   
    91. B(H  79,C  32)                1.0824  0.000026 -0.0000    1.0824   
    92. B(H  80,H  71)                3.5143  0.000193  0.0030    3.5173   
    93. B(H  80,C  33)                1.0820 -0.000014  0.0000    1.0820   
    94. B(H  81,C  28)                1.0835  0.000241 -0.0002    1.0833   
    95. B(H  82,C  53)                1.0907 -0.000474  0.0006    1.0914   
    96. B(H  83,C  53)                1.0943 -0.000520  0.0003    1.0947   
    97. A(C   5,C   0,H  20)          119.86  0.000229   -0.03    119.84   
    98. A(C   1,C   0,C   5)          120.55 -0.000409    0.01    120.55   
    99. A(C   1,C   0,H  20)          119.58  0.000184    0.02    119.60   
   100. A(C   0,C   1,C   6)          120.25  0.001933   -0.00    120.25   
   101. A(C   2,C   1,C   6)          120.76 -0.001751    0.00    120.76   
   102. A(C   0,C   1,C   2)          118.94 -0.000186    0.00    118.94   
   103. A(C   1,C   2,H  24)          119.63  0.000243   -0.02    119.61   
   104. A(C   3,C   2,H  24)          119.76 -0.000425    0.02    119.78   
   105. A(C   1,C   2,C   3)          120.61  0.000180    0.00    120.61   
   106. A(C   4,C   3,H  23)          120.15  0.000059   -0.00    120.14   
   107. A(C   2,C   3,H  23)          119.74  0.000010    0.01    119.75   
   108. A(C   2,C   3,C   4)          120.11 -0.000070   -0.01    120.11   
   109. A(C   3,C   4,H  22)          120.24  0.000067   -0.01    120.23   
   110. A(C   5,C   4,H  22)          120.14  0.000019    0.01    120.15   
   111. A(C   3,C   4,C   5)          119.61 -0.000087    0.00    119.62   
   112. A(C   0,C   5,C   4)          120.18  0.000565   -0.01    120.16   
   113. A(C   4,C   5,H  21)          120.03 -0.000340    0.01    120.04   
   114. A(C   0,C   5,H  21)          119.79 -0.000230    0.00    119.80   
   115. A(C   1,C   6,C   7)          114.48  0.001775   -0.02    114.46   
   116. A(C   1,C   6,H  25)          109.47  0.000451    0.02    109.49   
   117. A(C   7,C   6,H  26)          108.57  0.000024   -0.05    108.52   
   118. A(H  25,C   6,H  26)          106.74  0.000095    0.03    106.76   
   119. A(C   1,C   6,H  26)          109.31 -0.001729    0.04    109.34   
   120. A(C   7,C   6,H  25)          107.99 -0.000703   -0.01    107.97   
   121. A(C   8,C   7,N  11)          108.92 -0.000353   -0.01    108.91   
   122. A(C   6,C   7,N  11)          121.56 -0.001035   -0.02    121.54   
   123. A(C   6,C   7,C   8)          129.32  0.001409    0.01    129.34   
   124. A(C   9,C   8,N  12)          121.49 -0.000696    0.05    121.53   
   125. A(C   7,C   8,N  12)          128.84  0.001083   -0.02    128.82   
   126. A(C   7,C   8,C   9)          109.20 -0.000449   -0.00    109.20   
   127. A(C   8,C   9,H  27)          110.57  0.000572   -0.04    110.53   
   128. A(C   8,C   9,C  10)          102.19 -0.000795    0.08    102.27   
   129. A(C  10,C   9,N  15)          117.75  0.000524   -0.11    117.64   
   130. A(N  15,C   9,H  27)          107.88 -0.000068   -0.05    107.83   
   131. A(C   8,C   9,N  15)          114.22  0.000250   -0.04    114.18   
   132. A(C  10,C   9,H  27)          103.66 -0.000521    0.18    103.84   
   133. A(N  11,C  10,O  16)          126.21 -0.000922    0.11    126.31   
   134. A(C   9,C  10,N  11)          105.35  0.000940   -0.09    105.25   
   135. A(C   9,C  10,O  16)          128.43 -0.000027   -0.00    128.43   
   136. A(C   7,N  11,H  17)          125.84 -0.001101   -0.13    125.71   
   137. A(C   7,N  11,C  10)          112.03  0.000478    0.06    112.09   
   138. A(C  10,N  11,H  17)          121.55  0.000677    0.10    121.65   
   139. A(C   8,N  12,C  13)          114.60  0.000926   -0.07    114.53   
   140. A(N  12,C  13,H  18)          118.81  0.000631   -0.00    118.80   
   141. A(C  14,C  13,H  18)          118.59 -0.000014   -0.01    118.57   
   142. A(N  12,C  13,C  14)          122.16 -0.000637    0.03    122.20   
   143. A(C  13,C  14,N  15)          124.86 -0.000634    0.03    124.89   
   144. A(C  13,C  14,H  19)          117.04  0.000114   -0.03    117.01   
   145. A(N  15,C  14,H  19)          117.97  0.000523   -0.00    117.97   
   146. A(C   9,N  15,C  14)          113.70  0.000666   -0.03    113.67   
   147. A(C  10,O  16,H  70)          116.81  0.001244   -0.42    116.39   
   148. A(N  11,H  17,O  57)          168.00 -0.001351    0.12    168.13   
   149. A(C  29,C  28,C  33)          120.07  0.000080   -0.02    120.05   
   150. A(C  29,C  28,H  81)          120.31 -0.000157    0.04    120.35   
   151. A(C  33,C  28,H  81)          119.61  0.000082   -0.02    119.59   
   152. A(C  30,C  29,C  34)          119.34  0.001320   -0.15    119.20   
   153. A(C  28,C  29,C  34)          120.85 -0.001783    0.16    121.01   
   154. A(C  28,C  29,C  30)          119.78  0.000461   -0.01    119.77   
   155. A(C  29,C  30,C  31)          120.00 -0.000921    0.06    120.06   
   156. A(C  31,C  30,H  77)          120.03 -0.000059   -0.01    120.02   
   157. A(C  29,C  30,H  77)          119.97  0.000987   -0.05    119.91   
   158. A(C  30,C  31,C  32)          120.05  0.000261   -0.03    120.02   
   159. A(C  30,C  31,H  78)          119.75 -0.000121    0.04    119.79   
   160. A(C  32,C  31,H  78)          120.21 -0.000140   -0.01    120.19   
   161. A(C  31,C  32,C  33)          120.11  0.000232   -0.01    120.10   
   162. A(C  31,C  32,H  79)          119.96 -0.000139    0.00    119.96   
   163. A(C  33,C  32,H  79)          119.93 -0.000093    0.01    119.94   
   164. A(C  32,C  33,H  80)          120.17  0.000150   -0.01    120.16   
   165. A(C  28,C  33,C  32)          119.97 -0.000114    0.02    119.98   
   166. A(C  28,C  33,H  80)          119.86 -0.000037   -0.01    119.85   
   167. A(O  35,C  34,C  36)          120.60  0.000291   -0.08    120.52   
   168. A(C  29,C  34,C  36)          117.93 -0.001152    0.15    118.08   
   169. A(C  29,C  34,O  35)          121.46  0.000802   -0.10    121.35   
   170. A(C  34,C  36,C  37)          123.68  0.001829    0.05    123.73   
   171. A(C  37,C  36,C  41)          115.24  0.000203    0.02    115.26   
   172. A(C  34,C  36,C  41)          120.99 -0.002010   -0.06    120.93   
   173. A(C  36,C  37,C  38)          123.81 -0.000649   -0.09    123.72   
   174. A(C  38,C  37,O  44)          106.92 -0.000976    0.07    106.99   
   175. A(C  36,C  37,O  44)          129.24  0.001626    0.03    129.27   
   176. A(C  39,C  38,N  42)          131.59 -0.000230   -0.09    131.50   
   177. A(C  37,C  38,N  42)          108.28 -0.000007    0.01    108.29   
   178. A(C  37,C  38,C  39)          120.13  0.000240    0.08    120.21   
   179. A(C  40,C  39,H  74)          121.41 -0.000085   -0.01    121.40   
   180. A(C  38,C  39,H  74)          121.21 -0.000230    0.05    121.26   
   181. A(C  38,C  39,C  40)          117.37  0.000309   -0.02    117.35   
   182. A(C  41,C  40,H  75)          118.97  0.000080    0.01    118.98   
   183. A(C  39,C  40,H  75)          119.49  0.000244   -0.01    119.48   
   184. A(C  39,C  40,C  41)          121.53 -0.000323   -0.00    121.53   
   185. A(C  40,C  41,H  76)          119.34  0.000205   -0.08    119.26   
   186. A(C  36,C  41,H  76)          118.78 -0.000389    0.05    118.83   
   187. A(C  36,C  41,C  40)          121.87  0.000180    0.03    121.89   
   188. A(C  38,N  42,C  43)          105.13  0.001773   -0.03    105.10   
   189. A(O  44,C  43,C  45)          117.82  0.000983    0.42    118.23   
   190. A(N  42,C  43,C  45)          127.79  0.001822   -0.52    127.27   
   191. A(N  42,C  43,O  44)          114.06 -0.002837    0.16    114.22   
   192. A(C  37,O  44,C  43)          105.59  0.002022   -0.18    105.41   
   193. A(C  43,C  45,C  46)          110.67  0.001569   -1.02    109.65   
   194. A(C  50,C  45,C  54)          108.19  0.001043    0.01    108.20   
   195. A(C  46,C  45,C  54)          109.15 -0.000090    0.20    109.35   
   196. A(C  43,C  45,C  54)          105.14 -0.001108    0.23    105.36   
   197. A(C  46,C  45,C  50)          109.65 -0.001349    0.08    109.73   
   198. A(C  43,C  45,C  50)          113.84 -0.000043    0.53    114.38   
   199. A(H  58,C  46,H  59)          106.20  0.000103    0.11    106.32   
   200. A(C  47,C  46,H  59)          110.23 -0.000127   -0.14    110.09   
   201. A(C  45,C  46,H  59)          110.01 -0.000301   -0.11    109.90   
   202. A(C  47,C  46,H  58)          106.77 -0.000586    0.38    107.15   
   203. A(C  45,C  46,H  58)          106.65 -0.000213    0.32    106.96   
   204. A(C  45,C  46,C  47)          116.38  0.001039   -0.48    115.90   
   205. A(C  53,C  47,C  55)          107.92 -0.000261    0.19    108.11   
   206. A(C  48,C  47,C  55)          110.62 -0.000003    0.06    110.69   
   207. A(C  46,C  47,C  55)          108.06  0.000046   -0.00    108.05   
   208. A(C  48,C  47,C  53)          107.35  0.000021    0.10    107.46   
   209. A(C  46,C  47,C  53)          113.90  0.000327   -0.30    113.60   
   210. A(C  46,C  47,C  48)          108.99 -0.000133   -0.05    108.94   
   211. A(H  60,C  48,H  61)          106.63  0.000040    0.03    106.66   
   212. A(C  49,C  48,H  61)          110.14  0.000019   -0.02    110.12   
   213. A(C  47,C  48,H  61)          110.21 -0.000207    0.02    110.23   
   214. A(C  49,C  48,H  60)          109.16 -0.000111   -0.03    109.13   
   215. A(C  47,C  48,H  60)          110.17  0.000047   -0.04    110.13   
   216. A(C  47,C  48,C  49)          110.44  0.000205    0.03    110.48   
   217. A(C  51,C  49,C  56)          110.46  0.000092   -0.02    110.45   
   218. A(C  50,C  49,C  56)          108.85 -0.000120    0.12    108.97   
   219. A(C  48,C  49,C  56)          110.22 -0.000106    0.11    110.33   
   220. A(C  50,C  49,C  51)          108.33  0.000462   -0.39    107.94   
   221. A(C  48,C  49,C  51)          109.95 -0.000319   -0.00    109.95   
   222. A(C  48,C  49,C  50)          108.99  0.000001    0.17    109.16   
   223. A(H  62,C  50,H  63)          105.72 -0.000000    0.02    105.74   
   224. A(C  49,C  50,H  63)          110.35  0.000707   -0.03    110.32   
   225. A(C  45,C  50,H  63)          111.12 -0.000605    0.06    111.18   
   226. A(C  49,C  50,H  62)          106.16 -0.000805    0.06    106.23   
   227. A(C  45,C  50,H  62)          106.45  0.000355    0.01    106.46   
   228. A(C  45,C  50,C  49)          116.30  0.000292   -0.11    116.19   
   229. A(N  52,C  51,O  57)          122.04 -0.000436    0.10    122.14   
   230. A(C  49,C  51,O  57)          121.00  0.000219   -0.12    120.88   
   231. A(C  49,C  51,N  52)          116.89  0.000223   -0.00    116.89   
   232. A(C  51,N  52,C  53)          127.41 -0.000163   -0.01    127.40   
   233. A(C  53,N  52,H  70)          116.15 -0.000097    0.25    116.40   
   234. A(C  51,N  52,H  70)          116.22  0.000303   -0.27    115.95   
   235. A(C  47,C  53,N  52)          113.63 -0.000126    0.07    113.70   
   236. A(H  82,C  53,H  83)          106.94 -0.000071    0.00    106.94   
   237. A(N  52,C  53,H  83)          108.38  0.000095   -0.13    108.25   
   238. A(C  47,C  53,H  83)          108.67  0.000241   -0.05    108.62   
   239. A(N  52,C  53,H  82)          108.45  0.000247    0.01    108.46   
   240. A(C  47,C  53,H  82)          110.54 -0.000377    0.09    110.62   
   241. A(H  72,C  54,H  73)          108.19 -0.000018    0.02    108.21   
   242. A(H  71,C  54,H  73)          107.95 -0.000016    0.02    107.97   
   243. A(C  45,C  54,H  73)          109.68 -0.000182   -0.02    109.65   
   244. A(H  71,C  54,H  72)          108.28 -0.000100   -0.00    108.28   
   245. A(C  45,C  54,H  72)          111.13  0.000133   -0.00    111.12   
   246. A(C  45,C  54,H  71)          111.49  0.000175   -0.00    111.49   
   247. A(C  47,C  55,H  68)          110.74 -0.000122   -0.01    110.73   
   248. A(C  47,C  55,H  67)          111.22  0.000012   -0.03    111.19   
   249. A(H  68,C  55,H  69)          107.73  0.000098    0.01    107.74   
   250. A(H  67,C  55,H  69)          107.90  0.000043    0.01    107.91   
   251. A(C  47,C  55,H  69)          111.25 -0.000093    0.00    111.25   
   252. A(H  67,C  55,H  68)          107.86  0.000074    0.02    107.88   
   253. A(H  65,C  56,H  66)          107.68 -0.000030    0.02    107.69   
   254. A(H  64,C  56,H  66)          108.15 -0.000154    0.05    108.19   
   255. A(C  49,C  56,H  66)          111.38 -0.000107    0.01    111.39   
   256. A(H  64,C  56,H  65)          107.91  0.000062   -0.05    107.86   
   257. A(C  49,C  56,H  65)          109.51  0.000047   -0.04    109.47   
   258. A(C  49,C  56,H  64)          112.06  0.000177    0.02    112.08   
   259. A(H  17,O  57,C  51)          128.96  0.000360    0.23    129.18   
   260. A(O  16,H  70,N  52)          164.47 -0.001560   -0.21    164.26   
   261. D(C   6,C   1,C   0,C   5)   -176.61 -0.000270    0.14   -176.46   
   262. D(C   2,C   1,C   0,H  20)    179.54 -0.000125    0.12    179.66   
   263. D(C   6,C   1,C   0,H  20)      2.29  0.000016   -0.01      2.29   
   264. D(C   2,C   1,C   0,C   5)      0.64 -0.000410    0.27      0.91   
   265. D(C   3,C   2,C   1,C   0)     -1.01 -0.000303    0.03     -0.98   
   266. D(H  24,C   2,C   1,C   0)    180.00 -0.000138    0.10    180.10   
   267. D(C   3,C   2,C   1,C   6)    176.22 -0.000340    0.16    176.38   
   268. D(H  24,C   2,C   1,C   6)     -2.77 -0.000175    0.23     -2.54   
   269. D(C   4,C   3,C   2,H  24)    179.49  0.000391   -0.23    179.26   
   270. D(H  23,C   3,C   2,H  24)     -0.69 -0.000027   -0.04     -0.73   
   271. D(H  23,C   3,C   2,C   1)   -179.68  0.000132    0.03   -179.65   
   272. D(C   4,C   3,C   2,C   1)      0.50  0.000550   -0.16      0.34   
   273. D(C   5,C   4,C   3,H  23)   -179.42  0.000335   -0.20   -179.62   
   274. D(H  22,C   4,C   3,C   2)   -179.89 -0.000320    0.07   -179.82   
   275. D(C   5,C   4,C   3,C   2)      0.40 -0.000085   -0.01      0.38   
   276. D(H  22,C   4,C   3,H  23)      0.28  0.000101   -0.11      0.18   
   277. D(H  21,C   5,C   4,C   3)    179.85  0.000024    0.00    179.85   
   278. D(H  21,C   5,C   4,H  22)      0.14  0.000259   -0.09      0.05   
   279. D(C   0,C   5,C   4,H  22)    179.52 -0.000392    0.22    179.75   
   280. D(C   4,C   5,C   0,C   1)      0.25  0.000876   -0.44     -0.20   
   281. D(H  21,C   5,C   0,H  20)      0.73 -0.000060    0.02      0.75   
   282. D(C   0,C   5,C   4,C   3)     -0.77 -0.000627    0.31     -0.46   
   283. D(C   4,C   5,C   0,H  20)   -178.65  0.000590   -0.29   -178.94   
   284. D(H  21,C   5,C   0,C   1)    179.63  0.000225   -0.13    179.50   
   285. D(H  25,C   6,C   1,C   0)     52.14  0.000922   -0.30     51.84   
   286. D(H  26,C   6,C   1,C   2)     -8.47  0.000403   -0.37     -8.84   
   287. D(C   7,C   6,C   1,C   2)    113.56  0.000367   -0.42    113.14   
   288. D(C   7,C   6,C   1,C   0)    -69.24  0.000269   -0.29    -69.53   
   289. D(H  26,C   6,C   1,C   0)    168.73  0.000306   -0.24    168.49   
   290. D(H  25,C   6,C   1,C   2)   -125.06  0.001019   -0.43   -125.48   
   291. D(C   8,C   7,C   6,C   1)    110.55  0.001544    0.23    110.78   
   292. D(N  11,C   7,C   6,H  26)     47.28  0.000815   -0.02     47.27   
   293. D(N  11,C   7,C   6,H  25)    162.65  0.000569   -0.02    162.64   
   294. D(N  11,C   7,C   6,C   1)    -75.14  0.001817   -0.01    -75.16   
   295. D(C   8,C   7,C   6,H  26)   -127.03  0.000542    0.23   -126.80   
   296. D(C   8,C   7,C   6,H  25)    -11.65  0.000296    0.23    -11.43   
   297. D(N  12,C   8,C   7,N  11)   -170.08 -0.000414    0.18   -169.90   
   298. D(C   9,C   8,C   7,N  11)      2.00 -0.001012    0.43      2.44   
   299. D(N  12,C   8,C   7,C   6)      4.79 -0.000214   -0.04      4.75   
   300. D(C   9,C   8,C   7,C   6)    176.88 -0.000812    0.21    177.09   
   301. D(H  27,C   9,C   8,N  12)    -87.59 -0.000585    0.26    -87.32   
   302. D(H  27,C   9,C   8,C   7)     99.64 -0.000204    0.03     99.67   
   303. D(N  15,C   9,C   8,N  12)     34.31 -0.000057    0.14     34.46   
   304. D(N  15,C   9,C   8,C   7)   -138.46  0.000324   -0.09   -138.55   
   305. D(C  10,C   9,C   8,N  12)    162.59  0.000173    0.04    162.63   
   306. D(C  10,C   9,C   8,C   7)    -10.19  0.000554   -0.19    -10.38   
   307. D(O  16,C  10,C   9,H  27)     78.13 -0.000189    0.18     78.31   
   308. D(N  11,C  10,C   9,C   8)     14.62  0.000368   -0.14     14.49   
   309. D(N  11,C  10,C   9,N  15)    140.63  0.000393   -0.19    140.43   
   310. D(O  16,C  10,C   9,C   8)   -166.88 -0.000043    0.23   -166.66   
   311. D(N  11,C  10,C   9,H  27)   -100.37  0.000222   -0.18   -100.55   
   312. D(O  16,C  10,C   9,N  15)    -40.88 -0.000019    0.17    -40.71   
   313. D(H  17,N  11,C  10,O  16)     -4.99 -0.001081   -0.13     -5.11   
   314. D(H  17,N  11,C  10,C   9)    173.55 -0.001464    0.22    173.77   
   315. D(C   7,N  11,C  10,O  16)    166.75 -0.000801    0.07    166.81   
   316. D(H  17,N  11,C   7,C   8)    179.77  0.001794   -0.31    179.45   
   317. D(C   7,N  11,C  10,C   9)    -14.71 -0.001184    0.41    -14.30   
   318. D(H  17,N  11,C   7,C   6)      4.42  0.001468   -0.11      4.31   
   319. D(C  10,N  11,C   7,C   6)   -166.89  0.000987   -0.34   -167.23   
   320. D(C  10,N  11,C   7,C   8)      8.46  0.001314   -0.54      7.92   
   321. D(C  13,N  12,C   8,C   9)    -14.74  0.000202   -0.19    -14.92   
   322. D(C  13,N  12,C   8,C   7)    156.49 -0.000419    0.09    156.59   
   323. D(C  14,C  13,N  12,C   8)     -8.70 -0.000299    0.12     -8.58   
   324. D(H  18,C  13,N  12,C   8)    179.07 -0.000125   -0.00    179.07   
   325. D(H  19,C  14,C  13,H  18)      9.95 -0.000162    0.20     10.15   
   326. D(H  19,C  14,C  13,N  12)   -162.30 -0.000037    0.08   -162.22   
   327. D(N  15,C  14,C  13,H  18)   -174.18 -0.000088    0.12   -174.06   
   328. D(N  15,C  14,C  13,N  12)     13.58  0.000037   -0.01     13.57   
   329. D(C   9,N  15,C  14,H  19)   -177.02  0.000093   -0.12   -177.14   
   330. D(C   9,N  15,C  14,C  13)      7.14  0.000035   -0.03      7.10   
   331. D(C  14,N  15,C   9,H  27)     95.39  0.000348   -0.11     95.28   
   332. D(C  14,N  15,C   9,C  10)   -147.85 -0.000047    0.01   -147.84   
   333. D(C  14,N  15,C   9,C   8)    -27.97 -0.000511    0.00    -27.97   
   334. D(H  70,O  16,C  10,N  11)     -7.48  0.000664   -0.24     -7.72   
   335. D(H  70,O  16,C  10,C   9)    174.32  0.001126   -0.67    173.65   
   336. D(O  57,H  17,N  11,C  10)    -33.92 -0.000062    0.10    -33.82   
   337. D(O  57,H  17,N  11,C   7)    155.55 -0.000548   -0.14    155.40   
   338. D(C  34,C  29,C  28,H  81)      0.53  0.000030   -0.08      0.45   
   339. D(C  34,C  29,C  28,C  33)   -178.23 -0.000234   -0.06   -178.28   
   340. D(C  30,C  29,C  28,H  81)    178.76 -0.000022    0.02    178.78   
   341. D(C  30,C  29,C  28,C  33)     -0.00 -0.000286    0.05      0.05   
   342. D(H  77,C  30,C  29,C  34)     -1.45  0.000477   -0.14     -1.59   
   343. D(H  77,C  30,C  29,C  28)   -179.70  0.000584   -0.25   -179.95   
   344. D(C  31,C  30,C  29,C  34)    179.67  0.000088    0.03    179.70   
   345. D(C  31,C  30,C  29,C  28)      1.42  0.000195   -0.08      1.34   
   346. D(H  78,C  31,C  30,H  77)     -0.25 -0.000348    0.16     -0.09   
   347. D(H  78,C  31,C  30,C  29)    178.63  0.000053   -0.01    178.62   
   348. D(C  32,C  31,C  30,C  29)     -1.54  0.000025    0.03     -1.51   
   349. D(C  32,C  31,C  30,H  77)    179.58 -0.000376    0.20    179.78   
   350. D(H  79,C  32,C  31,H  78)      0.17 -0.000111    0.05      0.22   
   351. D(H  79,C  32,C  31,C  30)   -179.65 -0.000083    0.00   -179.65   
   352. D(C  33,C  32,C  31,H  78)   -179.92 -0.000172    0.08   -179.84   
   353. D(C  33,C  32,C  31,C  30)      0.25 -0.000144    0.04      0.29   
   354. D(H  80,C  33,C  32,H  79)      0.73 -0.000097   -0.01      0.72   
   355. D(H  80,C  33,C  32,C  31)   -179.17 -0.000037   -0.05   -179.22   
   356. D(H  80,C  33,C  28,H  81)      0.28 -0.000004    0.03      0.32   
   357. D(H  80,C  33,C  28,C  29)    179.05  0.000255    0.01    179.06   
   358. D(C  32,C  33,C  28,H  81)    179.95 -0.000110    0.05    180.00   
   359. D(C  32,C  33,C  28,C  29)     -1.29  0.000149    0.02     -1.26   
   360. D(C  28,C  33,C  32,H  79)   -178.93  0.000010   -0.03   -178.96   
   361. D(C  28,C  33,C  32,C  31)      1.17  0.000070   -0.07      1.10   
   362. D(C  36,C  34,C  29,C  30)    144.48  0.002339   -2.48    142.01   
   363. D(C  36,C  34,C  29,C  28)    -37.28  0.002272   -2.37    -39.65   
   364. D(O  35,C  34,C  29,C  30)    -36.98 -0.000287    1.81    -35.17   
   365. D(O  35,C  34,C  29,C  28)    141.25 -0.000354    1.92    143.17   
   366. D(C  41,C  36,C  34,O  35)    -31.64  0.001367   -1.83    -33.47   
   367. D(C  41,C  36,C  34,C  29)    146.91 -0.001227    2.40    149.32   
   368. D(C  37,C  36,C  34,O  35)    144.80  0.001822   -1.65    143.15   
   369. D(C  37,C  36,C  34,C  29)    -36.66 -0.000773    2.58    -34.07   
   370. D(O  44,C  37,C  36,C  41)    176.55 -0.001464    1.92    178.47   
   371. D(O  44,C  37,C  36,C  34)     -0.07 -0.001817    1.75      1.68   
   372. D(C  38,C  37,C  36,C  41)     -1.12 -0.001504    1.60      0.49   
   373. D(C  38,C  37,C  36,C  34)   -177.74 -0.001858    1.44   -176.30   
   374. D(N  42,C  38,C  37,C  36)    178.43  0.000880   -0.42    178.00   
   375. D(C  39,C  38,C  37,O  44)   -178.95  0.000594   -0.74   -179.69   
   376. D(C  39,C  38,C  37,C  36)     -0.84  0.000680   -0.49     -1.32   
   377. D(N  42,C  38,C  37,O  44)      0.32  0.000794   -0.68     -0.36   
   378. D(H  74,C  39,C  38,N  42)      1.72 -0.000227   -0.02      1.70   
   379. D(H  74,C  39,C  38,C  37)   -179.22  0.000030    0.06   -179.16   
   380. D(C  40,C  39,C  38,N  42)   -177.62  0.000238   -0.83   -178.45   
   381. D(C  40,C  39,C  38,C  37)      1.44  0.000495   -0.75      0.70   
   382. D(H  75,C  40,C  39,H  74)      0.48  0.000070   -0.11      0.36   
   383. D(H  75,C  40,C  39,C  38)    179.81 -0.000397    0.70    180.51   
   384. D(C  41,C  40,C  39,H  74)   -179.45 -0.000272   -0.03   -179.48   
   385. D(C  41,C  40,C  39,C  38)     -0.11 -0.000739    0.78      0.67   
   386. D(C  40,C  41,C  36,C  37)      2.46  0.001238   -1.55      0.92   
   387. D(C  40,C  41,C  36,C  34)    179.18  0.001720   -1.38    177.80   
   388. D(H  76,C  41,C  40,H  75)     -0.48 -0.000289    0.44     -0.04   
   389. D(H  76,C  41,C  40,C  39)    179.44  0.000051    0.35    179.80   
   390. D(C  36,C  41,C  40,H  75)    178.14 -0.000488    0.49    178.63   
   391. D(C  36,C  41,C  40,C  39)     -1.94 -0.000148    0.41     -1.53   
   392. D(H  76,C  41,C  36,C  37)   -178.91  0.001048   -1.49   -180.40   
   393. D(H  76,C  41,C  36,C  34)     -2.19  0.001530   -1.32     -3.51   
   394. D(C  43,N  42,C  38,C  39)    178.13 -0.000884    1.27    179.39   
   395. D(C  43,N  42,C  38,C  37)     -1.02 -0.001121    1.19      0.17   
   396. D(C  45,C  43,N  42,C  38)    174.57  0.000717   -0.56    174.00   
   397. D(O  44,C  43,N  42,C  38)      1.40  0.001015   -1.32      0.08   
   398. D(C  37,O  44,C  43,C  45)   -175.12 -0.000365    0.30   -174.82   
   399. D(C  37,O  44,C  43,N  42)     -1.23 -0.000535    0.92     -0.30   
   400. D(C  43,O  44,C  37,C  38)      0.48 -0.000173   -0.09      0.40   
   401. D(C  43,O  44,C  37,C  36)   -177.49 -0.000203   -0.36   -177.85   
   402. D(C  54,C  45,C  43,O  44)     88.28 -0.001437    2.74     91.02   
   403. D(C  54,C  45,C  43,N  42)    -84.66 -0.000909    1.98    -82.68   
   404. D(C  50,C  45,C  43,O  44)    -29.96 -0.001971    2.29    -27.67   
   405. D(C  50,C  45,C  43,N  42)    157.09 -0.001442    1.53    158.62   
   406. D(C  46,C  45,C  43,O  44)   -153.99 -0.001383    2.58   -151.41   
   407. D(C  46,C  45,C  43,N  42)     33.07 -0.000854    1.82     34.89   
   408. D(H  59,C  46,C  45,C  54)     70.26 -0.000373   -0.67     69.59   
   409. D(H  59,C  46,C  45,C  50)   -171.38  0.000047   -0.49   -171.87   
   410. D(H  59,C  46,C  45,C  43)    -44.98  0.000136   -0.48    -45.46   
   411. D(H  58,C  46,C  45,C  54)    -44.50 -0.000229   -0.92    -45.42   
   412. D(H  58,C  46,C  45,C  50)     73.85  0.000191   -0.74     73.11   
   413. D(H  58,C  46,C  45,C  43)   -159.75  0.000280   -0.72   -160.47   
   414. D(C  47,C  46,C  45,C  54)   -163.48  0.000033   -1.33   -164.81   
   415. D(C  47,C  46,C  45,C  50)    -45.12  0.000453   -1.15    -46.27   
   416. D(C  47,C  46,C  45,C  43)     81.27  0.000542   -1.14     80.14   
   417. D(C  55,C  47,C  46,H  59)    -59.39  0.000260    0.38    -59.00   
   418. D(C  55,C  47,C  46,H  58)     55.55 -0.000002    0.66     56.21   
   419. D(C  55,C  47,C  46,C  45)    174.47 -0.000062    1.03    175.50   
   420. D(C  53,C  47,C  46,H  59)     60.51  0.000169    0.43     60.94   
   421. D(C  53,C  47,C  46,H  58)    175.45 -0.000094    0.70    176.16   
   422. D(C  53,C  47,C  46,C  45)    -65.63 -0.000153    1.08    -64.55   
   423. D(C  48,C  47,C  46,H  59)   -179.65  0.000314    0.34   -179.32   
   424. D(C  48,C  47,C  46,H  58)    -64.71  0.000051    0.61    -64.10   
   425. D(C  48,C  47,C  46,C  45)     54.20 -0.000008    0.99     55.19   
   426. D(H  61,C  48,C  47,C  55)     58.58 -0.000060   -0.14     58.44   
   427. D(H  61,C  48,C  47,C  53)    -58.94  0.000243   -0.47    -59.41   
   428. D(H  61,C  48,C  47,C  46)    177.25 -0.000088   -0.14    177.11   
   429. D(H  60,C  48,C  47,C  55)    -58.82 -0.000013   -0.17    -58.99   
   430. D(H  60,C  48,C  47,C  53)   -176.34  0.000290   -0.49   -176.84   
   431. D(H  60,C  48,C  47,C  46)     59.85 -0.000041   -0.16     59.68   
   432. D(C  49,C  48,C  47,C  55)   -179.49 -0.000038   -0.13   -179.62   
   433. D(C  49,C  48,C  47,C  53)     62.99  0.000265   -0.46     62.53   
   434. D(C  49,C  48,C  47,C  46)    -60.82 -0.000066   -0.13    -60.95   
   435. D(C  56,C  49,C  48,H  60)     58.59  0.000056   -0.27     58.32   
   436. D(C  56,C  49,C  48,C  47)    179.86  0.000173   -0.32    179.55   
   437. D(C  51,C  49,C  48,H  61)     63.84 -0.000103   -0.23     63.61   
   438. D(C  51,C  49,C  48,H  60)   -179.40 -0.000109   -0.22   -179.62   
   439. D(C  51,C  49,C  48,C  47)    -58.13  0.000008   -0.26    -58.39   
   440. D(C  50,C  49,C  48,H  61)   -177.57  0.000272   -0.60   -178.16   
   441. D(C  50,C  49,C  48,H  60)    -60.81  0.000266   -0.59    -61.40   
   442. D(C  56,C  49,C  48,H  61)    -58.17  0.000062   -0.28    -58.44   
   443. D(C  50,C  49,C  48,C  47)     60.46  0.000383   -0.64     59.83   
   444. D(H  63,C  50,C  49,C  56)     58.59 -0.000216    0.25     58.83   
   445. D(H  63,C  50,C  49,C  51)    -61.56 -0.000529    0.43    -61.14   
   446. D(H  62,C  50,C  49,C  56)    -55.51 -0.000126    0.21    -55.31   
   447. D(H  62,C  50,C  49,C  51)   -175.66 -0.000439    0.38   -175.28   
   448. D(H  62,C  50,C  49,C  48)     64.73 -0.000325    0.52     65.25   
   449. D(C  45,C  50,C  49,C  56)   -173.68 -0.000171    0.22   -173.46   
   450. D(C  45,C  50,C  49,C  51)     66.17 -0.000484    0.40     66.56   
   451. D(C  45,C  50,C  49,C  48)    -53.44 -0.000371    0.53    -52.91   
   452. D(H  63,C  50,C  45,C  54)    -68.96 -0.000164    0.65    -68.31   
   453. D(H  63,C  50,C  45,C  46)    172.09  0.000102    0.36    172.45   
   454. D(H  63,C  50,C  45,C  43)     47.51 -0.000879    1.25     48.76   
   455. D(H  62,C  50,C  45,C  54)     45.67 -0.000269    0.71     46.38   
   456. D(H  62,C  50,C  45,C  46)    -73.28 -0.000003    0.42    -72.86   
   457. D(H  62,C  50,C  45,C  43)    162.14 -0.000984    1.31    163.46   
   458. D(H  63,C  50,C  49,C  48)    178.83 -0.000415    0.56    179.39   
   459. D(C  49,C  50,C  45,C  54)    163.68 -0.000859    0.73    164.42   
   460. D(C  49,C  50,C  45,C  46)     44.73 -0.000592    0.44     45.17   
   461. D(C  49,C  50,C  45,C  43)    -79.84 -0.001574    1.33    -78.51   
   462. D(O  57,C  51,C  49,C  56)    -28.70 -0.000102    0.27    -28.43   
   463. D(O  57,C  51,C  49,C  50)     90.44  0.000089    0.17     90.61   
   464. D(O  57,C  51,C  49,C  48)   -150.56  0.000182    0.15   -150.41   
   465. D(N  52,C  51,C  49,C  56)    154.17 -0.000222    0.78    154.95   
   466. D(N  52,C  51,C  49,C  50)    -86.69 -0.000031    0.68    -86.01   
   467. D(N  52,C  51,C  49,C  48)     32.31  0.000063    0.66     32.96   
   468. D(H  70,N  52,C  51,O  57)     -5.78 -0.000987    0.46     -5.32   
   469. D(H  70,N  52,C  51,C  49)    171.32 -0.000846   -0.07    171.25   
   470. D(C  53,N  52,C  51,O  57)    168.49 -0.000460    0.12    168.61   
   471. D(C  53,N  52,C  51,C  49)    -14.41 -0.000318   -0.41    -14.83   
   472. D(H  83,C  53,N  52,H  70)     73.21  0.000585   -0.56     72.65   
   473. D(H  83,C  53,N  52,C  51)   -101.06  0.000038   -0.19   -101.25   
   474. D(H  82,C  53,N  52,H  70)    -42.54  0.000487   -0.50    -43.04   
   475. D(C  47,C  53,N  52,H  70)   -165.88  0.000876   -0.67   -166.55   
   476. D(C  47,C  53,N  52,C  51)     19.84  0.000329   -0.29     19.55   
   477. D(H  83,C  53,C  47,C  55)    -40.60  0.000174    0.29    -40.31   
   478. D(H  83,C  53,C  47,C  48)     78.67  0.000041    0.52     79.19   
   479. D(H  83,C  53,C  47,C  46)   -160.58  0.000093    0.35   -160.23   
   480. D(H  82,C  53,C  47,C  55)     76.46  0.000016    0.31     76.77   
   481. D(H  82,C  53,C  47,C  48)   -164.27 -0.000117    0.55   -163.72   
   482. D(H  82,C  53,N  52,C  51)    143.18 -0.000060   -0.13    143.06   
   483. D(H  82,C  53,C  47,C  46)    -43.51 -0.000065    0.37    -43.14   
   484. D(N  52,C  53,C  47,C  55)   -161.34 -0.000036    0.44   -160.90   
   485. D(N  52,C  53,C  47,C  48)    -42.07 -0.000169    0.67    -41.40   
   486. D(N  52,C  53,C  47,C  46)     78.68 -0.000117    0.50     79.18   
   487. D(H  73,C  54,C  45,C  46)     60.14 -0.000782    0.48     60.62   
   488. D(H  73,C  54,C  45,C  43)    178.89  0.000406   -0.49    178.40   
   489. D(H  72,C  54,C  45,C  50)   -178.70  0.000342    0.26   -178.44   
   490. D(H  72,C  54,C  45,C  46)    -59.44 -0.000726    0.48    -58.96   
   491. D(H  72,C  54,C  45,C  43)     59.31  0.000463   -0.50     58.81   
   492. D(H  71,C  54,C  45,C  50)     60.39  0.000257    0.27     60.66   
   493. D(H  71,C  54,C  45,C  46)    179.65 -0.000810    0.49    180.14   
   494. D(H  73,C  54,C  45,C  50)    -59.12  0.000285    0.27    -58.85   
   495. D(H  71,C  54,C  45,C  43)    -61.59  0.000378   -0.49    -62.08   
   496. D(H  69,C  55,C  47,C  53)    -59.90 -0.000131    0.15    -59.75   
   497. D(H  69,C  55,C  47,C  48)   -177.07 -0.000001   -0.13   -177.19   
   498. D(H  69,C  55,C  47,C  46)     63.70  0.000135   -0.10     63.59   
   499. D(H  68,C  55,C  47,C  53)   -179.67 -0.000112    0.14   -179.53   
   500. D(H  68,C  55,C  47,C  48)     63.16  0.000018   -0.13     63.03   
   501. D(H  68,C  55,C  47,C  46)    -56.08  0.000154   -0.11    -56.19   
   502. D(H  67,C  55,C  47,C  53)     60.41 -0.000132    0.14     60.56   
   503. D(H  67,C  55,C  47,C  48)    -56.76 -0.000001   -0.13    -56.89   
   504. D(H  67,C  55,C  47,C  46)   -176.00  0.000134   -0.11   -176.10   
   505. D(H  66,C  56,C  49,C  51)    -60.24  0.000209    0.05    -60.20   
   506. D(H  66,C  56,C  49,C  50)   -179.06 -0.000337    0.46   -178.60   
   507. D(H  66,C  56,C  49,C  48)     61.46 -0.000201    0.11     61.57   
   508. D(H  65,C  56,C  49,C  51)   -179.23  0.000282    0.05   -179.18   
   509. D(H  65,C  56,C  49,C  50)     61.95 -0.000264    0.46     62.41   
   510. D(H  65,C  56,C  49,C  48)    -57.53 -0.000128    0.11    -57.42   
   511. D(H  64,C  56,C  49,C  51)     61.06  0.000060    0.13     61.18   
   512. D(H  64,C  56,C  49,C  50)    -57.76 -0.000486    0.54    -57.22   
   513. D(H  64,C  56,C  49,C  48)   -177.24 -0.000350    0.19   -177.06   
   514. D(H  17,O  57,C  51,C  49)   -176.62  0.001367   -0.11   -176.73   
   515. D(C  51,O  57,H  17,N  11)     50.84  0.000185    0.74     51.59   
   516. D(H  17,O  57,C  51,N  52)      0.36  0.001514   -0.65     -0.29   
   517. D(O  16,H  70,N  52,C  53)    124.89 -0.000169    0.24    125.13   
   518. D(O  16,H  70,N  52,C  51)    -60.18  0.000291   -0.08    -60.26   
   519. D(N  52,H  70,O  16,C  10)     80.25  0.000461    0.30     80.55   
    ----------------------------------------------------------------------------

         *************************************************************
         *                GEOMETRY OPTIMIZATION CYCLE   4            *
         *************************************************************
Calling /mnt/group-bin/orca_5_0_3_linux_x86-64_openmpi411/otool_external orca_EXT.extinp.tmp  ...  done

-------------------------   --------------------
FINAL SINGLE POINT ENERGY     -2040.642052649500   (From external program)
-------------------------   --------------------

------------------------------------------------------------------------------
                         ORCA GEOMETRY RELAXATION STEP
------------------------------------------------------------------------------

Reading the OPT-File                    .... done
Getting information on internals        .... done
Copying old internal coords+grads       .... done
Making the new internal coordinates     .... (new redundants).... done
Validating the new internal coordinates .... (new redundants).... done
Calculating the B-matrix                .... done
Calculating the G,G- and P matrices     .... done
Transforming gradient to internals      .... done
Projecting the internal gradient        .... done
Number of atoms                         ....  84
Number of internal coordinates          .... 519
Current Energy                          .... -2040.642052650 Eh
Current gradient norm                   ....     0.014295075 Eh/bohr
Maximum allowed component of the step   ....  0.300
Current trust radius                    ....  0.300
Updating the Hessian (BFGS)             .... done
Forming the augmented Hessian           .... done
Diagonalizing the augmented Hessian     .... done
Last element of RFO vector              ....  0.976094728
Lowest eigenvalues of augmented Hessian:
 -0.007528180  0.000551384  0.000860760  0.001770085  0.002126930
Length of the computed step             ....  0.222668487
The final length of the internal step   ....  0.222668487
Converting the step to cartesian space:
 Initial RMS(Int)=    0.0097740618
Transforming coordinates:
 Iter   0:  RMS(Cart)=    0.2258078914 RMS(Int)=    0.6746181008
 Iter   1:  RMS(Cart)=    0.0328629866 RMS(Int)=    0.2758509440
 Iter   2:  RMS(Cart)=    0.0029544817 RMS(Int)=    0.0008339138
 Iter   3:  RMS(Cart)=    0.0002666438 RMS(Int)=    0.0000483359
 Iter   4:  RMS(Cart)=    0.0000456505 RMS(Int)=    0.0000107819
 Iter   5:  RMS(Cart)=    0.0000036919 RMS(Int)=    0.0000010664
 Iter   6:  RMS(Cart)=    0.0000004083 RMS(Int)=    0.0000000742
 Iter   7:  RMS(Cart)=    0.0000000663 RMS(Int)=    0.0000000163
done
Storing new coordinates                 .... done

                                .--------------------.
          ----------------------|Geometry convergence|-------------------------
          Item                value                   Tolerance       Converged
          ---------------------------------------------------------------------
          Energy change       0.0011860882            0.0000050000      NO
          RMS gradient        0.0029207201            0.0001000000      NO
          MAX gradient        0.0190655893            0.0003000000      NO
          RMS step            0.0097740618            0.0020000000      NO
          MAX step            0.0569974336            0.0040000000      NO
          ........................................................
          Max(Bonds)      0.0254      Max(Angles)    1.15
          Max(Dihed)        3.27      Max(Improp)    0.00
          ---------------------------------------------------------------------

The optimization has not yet converged - more geometry cycles are needed


    ---------------------------------------------------------------------------
                         Redundant Internal Coordinates
                            (Angstroem and degrees)

        Definition                    Value    dE/dq     Step     New-Value
    ----------------------------------------------------------------------------
     1. B(C   1,C   0)                1.3937  0.001373 -0.0015    1.3922   
     2. B(C   2,C   1)                1.3909 -0.000989 -0.0013    1.3896   
     3. B(C   3,C   2)                1.3904  0.001457 -0.0014    1.3890   
     4. B(C   4,C   3)                1.3877  0.000346 -0.0009    1.3868   
     5. B(C   5,C   4)                1.3906  0.001466 -0.0012    1.3894   
     6. B(C   5,C   0)                1.3875  0.001532 -0.0016    1.3859   
     7. B(C   6,C   1)                1.5108  0.001785 -0.0013    1.5096   
     8. B(C   7,C   6)                1.4866  0.000628 -0.0015    1.4852   
     9. B(C   8,C   7)                1.3495  0.000206 -0.0018    1.3478   
    10. B(C   9,C   8)                1.4932 -0.000706 -0.0001    1.4931   
    11. B(C  10,C   9)                1.5202  0.000552  0.0015    1.5217   
    12. B(N  11,C  10)                1.3638 -0.001249  0.0032    1.3670   
    13. B(N  11,C   7)                1.3892  0.000772  0.0001    1.3893   
    14. B(N  12,C   8)                1.3650  0.000473 -0.0017    1.3633   
    15. B(C  13,N  12)                1.2873  0.001526 -0.0023    1.2850   
    16. B(C  14,C  13)                1.4699 -0.000426  0.0004    1.4703   
    17. B(N  15,C  14)                1.2745  0.001805 -0.0021    1.2724   
    18. B(N  15,C   9)                1.4417  0.000106 -0.0013    1.4404   
    19. B(O  16,C  10)                1.2134  0.005257 -0.0025    1.2109   
    20. B(H  17,N  11)                1.0290 -0.001709 -0.0015    1.0275   
    21. B(H  18,C  13)                1.0840 -0.000306  0.0008    1.0848   
    22. B(H  19,C  14)                1.0868 -0.000358  0.0010    1.0877   
    23. B(H  20,C   0)                1.0844  0.000229 -0.0008    1.0836   
    24. B(H  21,C   5)                1.0827  0.000253 -0.0008    1.0819   
    25. B(H  22,C   4)                1.0824 -0.000030 -0.0001    1.0823   
    26. B(H  23,C   3)                1.0826 -0.000019 -0.0002    1.0824   
    27. B(H  24,C   2)                1.0838 -0.001027 -0.0008    1.0829   
    28. B(H  25,C   6)                1.0910 -0.000003  0.0001    1.0911   
    29. B(H  26,C   6)                1.0931 -0.000207  0.0006    1.0937   
    30. B(H  27,C   9)                1.1049 -0.000658 -0.0018    1.1031   
    31. B(C  29,C  28)                1.3943 -0.001009 -0.0009    1.3934   
    32. B(C  30,C  29)                1.3935 -0.000127 -0.0016    1.3919   
    33. B(C  31,C  30)                1.3862 -0.001037 -0.0008    1.3854   
    34. B(C  32,C  31)                1.3899  0.002003 -0.0014    1.3885   
    35. B(C  33,C  32)                1.3901  0.003107 -0.0018    1.3883   
    36. B(C  33,C  28)                1.3863  0.000605 -0.0010    1.3853   
    37. B(C  34,C  29)                1.4838 -0.002708  0.0013    1.4850   
    38. B(O  35,C  34)                1.2146  0.001207 -0.0022    1.2124   
    39. B(C  36,C  34)                1.4829 -0.003662  0.0015    1.4844   
    40. B(C  37,C  36)                1.3860 -0.000669 -0.0013    1.3847   
    41. B(C  38,C  37)                1.3896 -0.001243  0.0002    1.3898   
    42. B(C  39,C  38)                1.3874  0.000535 -0.0011    1.3863   
    43. B(C  40,C  39)                1.3893 -0.000807 -0.0010    1.3883   
    44. B(C  41,C  40)                1.3934 -0.001041  0.0000    1.3934   
    45. B(C  41,C  36)                1.3962  0.001774 -0.0017    1.3944   
    46. B(N  42,C  38)                1.3824 -0.004479 -0.0001    1.3823   
    47. B(C  43,N  42)                1.2860  0.000853 -0.0016    1.2844   
    48. B(O  44,C  43)                1.3558  0.000960 -0.0019    1.3539   
    49. B(O  44,C  37)                1.3522  0.006323 -0.0028    1.3494   
    50. B(C  45,C  43)                1.5011  0.001274 -0.0026    1.4985   
    51. B(C  46,C  45)                1.5333 -0.001475 -0.0003    1.5330   
    52. B(C  47,C  46)                1.5344  0.002818 -0.0014    1.5330   
    53. B(C  48,C  47)                1.5234  0.001042  0.0010    1.5244   
    54. B(C  49,C  48)                1.5272 -0.003330  0.0009    1.5281   
    55. B(C  50,C  49)                1.5405 -0.008916  0.0005    1.5410   
    56. B(C  50,C  45)                1.5383 -0.001069 -0.0017    1.5366   
    57. B(C  51,C  49)                1.5178 -0.005681  0.0023    1.5202   
    58. B(N  52,C  51)                1.3350 -0.003122  0.0030    1.3380   
    59. B(C  53,N  52)                1.4547  0.005417 -0.0033    1.4514   
    60. B(C  53,C  47)                1.5293  0.004523 -0.0020    1.5273   
    61. B(C  54,C  45)                1.5417  0.001256 -0.0004    1.5413   
    62. B(C  55,C  47)                1.5259 -0.000161  0.0009    1.5267   
    63. B(C  56,C  49)                1.5247 -0.000638 -0.0005    1.5242   
    64. B(O  57,H  17)                1.7981 -0.002286  0.0033    1.8013   
    65. B(O  57,C  51)                1.2354  0.003356 -0.0041    1.2312   
    66. B(H  58,C  46)                1.0946 -0.000401  0.0011    1.0957   
    67. B(H  59,C  46)                1.0927  0.000149 -0.0000    1.0927   
    68. B(H  60,C  48)                1.0948 -0.000184  0.0007    1.0955   
    69. B(H  61,C  48)                1.0958 -0.000031  0.0002    1.0960   
    70. B(H  62,C  50)                1.0941 -0.000404  0.0013    1.0954   
    71. B(H  63,C  50)                1.0928 -0.000188 -0.0001    1.0927   
    72. B(H  64,H  24)                3.7145 -0.002775  0.0014    3.7158   
    73. B(H  64,C  56)                1.0894 -0.001318 -0.0010    1.0884   
    74. B(H  65,C  56)                1.0907 -0.000271  0.0008    1.0915   
    75. B(H  66,C  56)                1.0912  0.000215 -0.0006    1.0906   
    76. B(H  67,C  55)                1.0915  0.000030 -0.0002    1.0914   
    77. B(H  68,C  55)                1.0912  0.000082 -0.0002    1.0911   
    78. B(H  69,C  55)                1.0924  0.000165 -0.0004    1.0919   
    79. B(H  70,O  16)                2.1478  0.002004 -0.0254    2.1224   
    80. B(H  70,N  52)                1.0154  0.001770 -0.0002    1.0153   
    81. B(H  71,C  54)                1.0919  0.003784 -0.0007    1.0912   
    82. B(H  72,C  54)                1.0906  0.000203 -0.0005    1.0901   
    83. B(H  73,C  54)                1.0904 -0.000218  0.0007    1.0911   
    84. B(H  74,C  39)                1.0822  0.000302 -0.0011    1.0812   
    85. B(H  75,C  40)                1.0818  0.000138 -0.0006    1.0812   
    86. B(H  76,H  27)                2.7420 -0.002393  0.0112    2.7533   
    87. B(H  76,C  41)                1.0823 -0.000292 -0.0004    1.0819   
    88. B(H  77,C   5)                2.8308 -0.001373  0.0252    2.8560   
    89. B(H  77,C  30)                1.0825 -0.000090 -0.0012    1.0812   
    90. B(H  78,C  31)                1.0823  0.002272 -0.0012    1.0811   
    91. B(H  79,C  32)                1.0824 -0.000048  0.0000    1.0824   
    92. B(H  80,H  71)                3.5177  0.003435 -0.0124    3.5053   
    93. B(H  80,C  33)                1.0820  0.000116 -0.0000    1.0820   
    94. B(H  81,C  28)                1.0833  0.000018 -0.0002    1.0831   
    95. B(H  82,C  53)                1.0914  0.000230  0.0004    1.0918   
    96. B(H  83,C  53)                1.0947 -0.000355  0.0011    1.0957   
    97. A(C   5,C   0,H  20)          119.84 -0.000065    0.06    119.90   
    98. A(C   1,C   0,C   5)          120.55  0.000056   -0.01    120.54   
    99. A(C   1,C   0,H  20)          119.60  0.000012   -0.05    119.56   
   100. A(C   0,C   1,C   6)          120.28  0.003192   -0.27    120.01   
   101. A(C   2,C   1,C   6)          120.73 -0.002487    0.24    120.97   
   102. A(C   0,C   1,C   2)          118.95 -0.000700    0.05    119.00   
   103. A(C   1,C   2,H  24)          119.59 -0.002061    0.04    119.63   
   104. A(C   3,C   2,H  24)          119.78  0.000804    0.01    119.79   
   105. A(C   1,C   2,C   3)          120.62  0.001251   -0.04    120.57   
   106. A(C   4,C   3,H  23)          120.15  0.000123    0.02    120.16   
   107. A(C   2,C   3,H  23)          119.76  0.000134   -0.01    119.74   
   108. A(C   2,C   3,C   4)          120.10 -0.000258   -0.01    120.09   
   109. A(C   3,C   4,H  22)          120.23  0.000195    0.00    120.24   
   110. A(C   5,C   4,H  22)          120.15  0.000263   -0.02    120.13   
   111. A(C   3,C   4,C   5)          119.61 -0.000456    0.02    119.63   
   112. A(C   0,C   5,C   4)          120.17  0.000122   -0.02    120.15   
   113. A(C   4,C   5,H  21)          120.03 -0.000092    0.03    120.06   
   114. A(C   0,C   5,H  21)          119.79 -0.000028   -0.01    119.79   
   115. A(C   1,C   6,C   7)          114.35 -0.002783   -0.26    114.09   
   116. A(C   1,C   6,H  25)          109.55  0.001435   -0.07    109.48   
   117. A(C   7,C   6,H  26)          108.58  0.001654    0.22    108.81   
   118. A(H  25,C   6,H  26)          106.75 -0.000370    0.09    106.84   
   119. A(C   1,C   6,H  26)          109.35  0.000052    0.22    109.57   
   120. A(C   7,C   6,H  25)          107.99  0.000152   -0.19    107.79   
   121. A(C   8,C   7,N  11)          108.93 -0.001098    0.16    109.09   
   122. A(C   6,C   7,N  11)          121.54  0.002722    0.16    121.70   
   123. A(C   6,C   7,C   8)          129.32 -0.001543   -0.31    129.00   
   124. A(C   9,C   8,N  12)          121.53 -0.000187    0.21    121.75   
   125. A(C   7,C   8,N  12)          128.82  0.000424   -0.21    128.61   
   126. A(C   7,C   8,C   9)          109.20 -0.000180    0.04    109.24   
   127. A(C   8,C   9,H  27)          110.52 -0.001405   -0.15    110.37   
   128. A(C   8,C   9,C  10)          102.27  0.001156    0.07    102.34   
   129. A(C  10,C   9,N  15)          117.64 -0.000538    0.17    117.82   
   130. A(N  15,C   9,H  27)          107.84  0.000295   -0.02    107.82   
   131. A(C   8,C   9,N  15)          114.19  0.000404   -0.07    114.12   
   132. A(C  10,C   9,H  27)          103.83 -0.000067   -0.01    103.82   
   133. A(N  11,C  10,O  16)          126.33  0.001297    0.00    126.33   
   134. A(C   9,C  10,N  11)          105.26 -0.001525   -0.02    105.25   
   135. A(C   9,C  10,O  16)          128.40  0.000215    0.02    128.42   
   136. A(C   7,N  11,H  17)          125.70  0.000940    0.07    125.78   
   137. A(C   7,N  11,C  10)          112.09  0.001835   -0.02    112.08   
   138. A(C  10,N  11,H  17)          121.66 -0.002632   -0.04    121.62   
   139. A(C   8,N  12,C  13)          114.52  0.000481   -0.22    114.31   
   140. A(N  12,C  13,H  18)          118.80  0.000468   -0.17    118.64   
   141. A(C  14,C  13,H  18)          118.57  0.000016    0.11    118.68   
   142. A(N  12,C  13,C  14)          122.20 -0.000474    0.07    122.27   
   143. A(C  13,C  14,N  15)          124.89 -0.000221    0.13    125.02   
   144. A(C  13,C  14,H  19)          117.01  0.000010    0.05    117.06   
   145. A(N  15,C  14,H  19)          117.97  0.000230   -0.19    117.78   
   146. A(C   9,N  15,C  14)          113.66  0.000144   -0.10    113.56   
   147. A(C  10,O  16,H  70)          116.41  0.004323    0.18    116.59   
   148. A(N  11,H  17,O  57)          168.08 -0.004661    0.14    168.22   
   149. A(C  29,C  28,C  33)          120.05 -0.001853    0.11    120.16   
   150. A(C  29,C  28,H  81)          120.35  0.000950   -0.09    120.25   
   151. A(C  33,C  28,H  81)          119.59  0.000942   -0.02    119.57   
   152. A(C  30,C  29,C  34)          119.22 -0.007696    0.22    119.44   
   153. A(C  28,C  29,C  34)          120.98  0.006108   -0.15    120.83   
   154. A(C  28,C  29,C  30)          119.78  0.001659   -0.07    119.71   
   155. A(C  29,C  30,C  31)          120.04  0.001530   -0.05    119.98   
   156. A(C  31,C  30,H  77)          120.01  0.000111    0.07    120.08   
   157. A(C  29,C  30,H  77)          119.94 -0.001650   -0.01    119.93   
   158. A(C  30,C  31,C  32)          120.02 -0.002047    0.11    120.13   
   159. A(C  30,C  31,H  78)          119.79  0.000363   -0.09    119.70   
   160. A(C  32,C  31,H  78)          120.19  0.001687   -0.02    120.17   
   161. A(C  31,C  32,C  33)          120.10  0.000178   -0.04    120.06   
   162. A(C  31,C  32,H  79)          119.96 -0.000125    0.04    119.99   
   163. A(C  33,C  32,H  79)          119.94 -0.000052    0.01    119.94   
   164. A(C  32,C  33,H  80)          120.18  0.000875   -0.00    120.18   
   165. A(C  28,C  33,C  32)          119.98  0.000573   -0.05    119.93   
   166. A(C  28,C  33,H  80)          119.84 -0.001453    0.06    119.90   
   167. A(O  35,C  34,C  36)          120.56 -0.001168    0.14    120.70   
   168. A(C  29,C  34,C  36)          117.98 -0.001141   -0.22    117.76   
   169. A(C  29,C  34,O  35)          121.40  0.001954    0.11    121.51   
   170. A(C  34,C  36,C  37)          123.68 -0.002051   -0.11    123.57   
   171. A(C  37,C  36,C  41)          115.26  0.002376   -0.12    115.15   
   172. A(C  34,C  36,C  41)          120.98 -0.000337    0.26    121.24   
   173. A(C  36,C  37,C  38)          123.75 -0.003889    0.22    123.97   
   174. A(C  38,C  37,O  44)          107.00  0.001748    0.05    107.05   
   175. A(C  36,C  37,O  44)          129.23  0.002205   -0.27    128.96   
   176. A(C  39,C  38,N  42)          131.52 -0.001262    0.08    131.60   
   177. A(C  37,C  38,N  42)          108.28 -0.001524    0.08    108.36   
   178. A(C  37,C  38,C  39)          120.19  0.002780   -0.15    120.04   
   179. A(C  40,C  39,H  74)          121.39 -0.000078    0.05    121.45   
   180. A(C  38,C  39,H  74)          121.26 -0.000021   -0.04    121.22   
   181. A(C  38,C  39,C  40)          117.35  0.000094   -0.01    117.34   
   182. A(C  41,C  40,H  75)          118.98  0.000543   -0.03    118.95   
   183. A(C  39,C  40,H  75)          119.48  0.000675   -0.05    119.43   
   184. A(C  39,C  40,C  41)          121.54 -0.001220    0.08    121.63   
   185. A(C  40,C  41,H  76)          119.27 -0.000800    0.09    119.36   
   186. A(C  36,C  41,H  76)          118.83  0.000982   -0.09    118.75   
   187. A(C  36,C  41,C  40)          121.89 -0.000152   -0.01    121.88   
   188. A(C  38,N  42,C  43)          105.08  0.004075   -0.37    104.71   
   189. A(O  44,C  43,C  45)          118.17  0.019066   -0.81    117.36   
   190. A(N  42,C  43,C  45)          127.34 -0.017630    0.38    127.72   
   191. A(N  42,C  43,O  44)          114.23 -0.001367    0.42    114.65   
   192. A(C  37,O  44,C  43)          105.41 -0.002955   -0.19    105.22   
   193. A(C  43,C  45,C  46)          109.65 -0.012530    0.57    110.22   
   194. A(C  50,C  45,C  54)          108.18 -0.009325    0.42    108.61   
   195. A(C  46,C  45,C  54)          109.37  0.008570   -0.25    109.12   
   196. A(C  43,C  45,C  54)          105.37  0.000589    0.22    105.59   
   197. A(C  46,C  45,C  50)          109.74  0.000880    0.20    109.94   
   198. A(C  43,C  45,C  50)          114.35  0.012076   -1.15    113.20   
   199. A(H  58,C  46,H  59)          106.31 -0.000761    0.01    106.32   
   200. A(C  47,C  46,H  59)          110.10  0.002884   -0.02    110.07   
   201. A(C  45,C  46,H  59)          109.92 -0.000882   -0.06    109.86   
   202. A(C  47,C  46,H  58)          107.17  0.000281   -0.03    107.14   
   203. A(C  45,C  46,H  58)          106.97  0.004102   -0.06    106.90   
   204. A(C  45,C  46,C  47)          115.87 -0.005233    0.15    116.02   
   205. A(C  53,C  47,C  55)          108.12  0.001822   -0.01    108.11   
   206. A(C  48,C  47,C  55)          110.68 -0.001516    0.08    110.75   
   207. A(C  46,C  47,C  55)          108.07 -0.000014    0.07    108.14   
   208. A(C  48,C  47,C  53)          107.47  0.000465    0.05    107.52   
   209. A(C  46,C  47,C  53)          113.57 -0.001217   -0.34    113.23   
   210. A(C  46,C  47,C  48)          108.96  0.000402    0.15    109.10   
   211. A(H  60,C  48,H  61)          106.66 -0.000140   -0.09    106.57   
   212. A(C  49,C  48,H  61)          110.13 -0.000333    0.02    110.15   
   213. A(C  47,C  48,H  61)          110.24  0.001426   -0.02    110.21   
   214. A(C  49,C  48,H  60)          109.13  0.000918    0.03    109.16   
   215. A(C  47,C  48,H  60)          110.14 -0.000888    0.05    110.19   
   216. A(C  47,C  48,C  49)          110.47 -0.000957    0.01    110.48   
   217. A(C  51,C  49,C  56)          110.48  0.002044   -0.14    110.34   
   218. A(C  50,C  49,C  56)          108.97  0.000969   -0.00    108.96   
   219. A(C  48,C  49,C  56)          110.31 -0.001957    0.12    110.44   
   220. A(C  50,C  49,C  51)          107.89 -0.007041    0.24    108.13   
   221. A(C  48,C  49,C  51)          109.96  0.002723   -0.07    109.89   
   222. A(C  48,C  49,C  50)          109.18  0.003175   -0.15    109.04   
   223. A(H  62,C  50,H  63)          105.73  0.000149    0.14    105.88   
   224. A(C  49,C  50,H  63)          110.30 -0.004558   -0.12    110.18   
   225. A(C  45,C  50,H  63)          111.19  0.003070   -0.09    111.10   
   226. A(C  49,C  50,H  62)          106.25  0.003579    0.30    106.54   
   227. A(C  45,C  50,H  62)          106.46 -0.003755    0.29    106.76   
   228. A(C  45,C  50,C  49)          116.18  0.001487   -0.43    115.75   
   229. A(N  52,C  51,O  57)          122.14  0.004752    0.04    122.18   
   230. A(C  49,C  51,O  57)          120.88 -0.007586   -0.01    120.87   
   231. A(C  49,C  51,N  52)          116.88  0.002672   -0.01    116.88   
   232. A(C  51,N  52,C  53)          127.41 -0.002154    0.11    127.52   
   233. A(C  53,N  52,H  70)          116.37  0.008028   -0.44    115.93   
   234. A(C  51,N  52,H  70)          115.97 -0.005811    0.32    116.29   
   235. A(C  47,C  53,N  52)          113.69 -0.001840   -0.05    113.65   
   236. A(H  82,C  53,H  83)          106.94 -0.000236    0.05    106.99   
   237. A(N  52,C  53,H  83)          108.26  0.000475    0.12    108.38   
   238. A(C  47,C  53,H  83)          108.64  0.000995    0.02    108.66   
   239. A(N  52,C  53,H  82)          108.45  0.000734   -0.08    108.37   
   240. A(C  47,C  53,H  82)          110.61 -0.000038   -0.06    110.56   
   241. A(H  72,C  54,H  73)          108.21 -0.000021   -0.01    108.21   
   242. A(H  71,C  54,H  73)          107.97  0.000173   -0.01    107.96   
   243. A(C  45,C  54,H  73)          109.65 -0.000115    0.17    109.82   
   244. A(H  71,C  54,H  72)          108.28  0.000128   -0.02    108.27   
   245. A(C  45,C  54,H  72)          111.12  0.000240   -0.06    111.06   
   246. A(C  45,C  54,H  71)          111.49 -0.000394   -0.07    111.42   
   247. A(C  47,C  55,H  68)          110.73  0.000002    0.08    110.81   
   248. A(C  47,C  55,H  67)          111.19 -0.000103    0.06    111.25   
   249. A(H  68,C  55,H  69)          107.74  0.000028   -0.07    107.67   
   250. A(H  67,C  55,H  69)          107.91  0.000050   -0.05    107.86   
   251. A(C  47,C  55,H  69)          111.25 -0.000029    0.04    111.29   
   252. A(H  67,C  55,H  68)          107.88  0.000059   -0.09    107.79   
   253. A(H  65,C  56,H  66)          107.69  0.000017    0.01    107.70   
   254. A(H  64,C  56,H  66)          108.20  0.000770   -0.11    108.09   
   255. A(C  49,C  56,H  66)          111.39  0.000352    0.02    111.41   
   256. A(H  64,C  56,H  65)          107.86 -0.000606    0.11    107.97   
   257. A(C  49,C  56,H  65)          109.47 -0.000378    0.11    109.57   
   258. A(C  49,C  56,H  64)          112.07 -0.000172   -0.12    111.95   
   259. A(H  17,O  57,C  51)          129.20  0.005078   -0.42    128.78   
   260. A(O  16,H  70,N  52)          164.21 -0.005765    0.73    164.94   
   261. D(C   6,C   1,C   0,C   5)   -176.50 -0.000658   -0.16   -176.66   
   262. D(C   2,C   1,C   0,H  20)    179.66 -0.000477    0.81    180.48   
   263. D(C   6,C   1,C   0,H  20)      2.27 -0.000518    0.17      2.44   
   264. D(C   2,C   1,C   0,C   5)      0.90 -0.000617    0.48      1.37   
   265. D(C   3,C   2,C   1,C   0)     -0.98  0.000953   -0.40     -1.38   
   266. D(H  24,C   2,C   1,C   0)   -179.90  0.001323   -0.60   -180.50   
   267. D(C   3,C   2,C   1,C   6)    176.40  0.001147    0.24    176.64   
   268. D(H  24,C   2,C   1,C   6)     -2.52  0.001517    0.03     -2.48   
   269. D(C   4,C   3,C   2,H  24)    179.26 -0.000841    0.27    179.54   
   270. D(H  23,C   3,C   2,H  24)     -0.74 -0.000612    0.39     -0.34   
   271. D(H  23,C   3,C   2,C   1)   -179.65 -0.000210    0.19   -179.46   
   272. D(C   4,C   3,C   2,C   1)      0.35 -0.000439    0.07      0.42   
   273. D(C   5,C   4,C   3,H  23)   -179.62 -0.000649    0.07   -179.55   
   274. D(H  22,C   4,C   3,C   2)   -179.82  0.000109    0.09   -179.74   
   275. D(C   5,C   4,C   3,C   2)      0.38 -0.000419    0.19      0.57   
   276. D(H  22,C   4,C   3,H  23)      0.18 -0.000120   -0.03      0.14   
   277. D(H  21,C   5,C   4,C   3)    179.85  0.000398   -0.41    179.44   
   278. D(H  21,C   5,C   4,H  22)      0.05 -0.000130   -0.31     -0.26   
   279. D(C   0,C   5,C   4,H  22)    179.74  0.000236   -0.01    179.73   
   280. D(C   4,C   5,C   0,C   1)     -0.18 -0.000243   -0.22     -0.41   
   281. D(H  21,C   5,C   0,H  20)      0.74 -0.000020   -0.26      0.48   
   282. D(C   0,C   5,C   4,C   3)     -0.46  0.000763   -0.11     -0.57   
   283. D(C   4,C   5,C   0,H  20)   -178.95 -0.000385   -0.56   -179.51   
   284. D(H  21,C   5,C   0,C   1)    179.51  0.000121    0.07    179.58   
   285. D(H  25,C   6,C   1,C   0)     51.86  0.000613    0.47     52.33   
   286. D(H  26,C   6,C   1,C   2)     -8.81  0.000926    0.02     -8.79   
   287. D(C   7,C   6,C   1,C   2)    113.16  0.001177    0.30    113.46   
   288. D(C   7,C   6,C   1,C   0)    -69.49  0.001269    0.95    -68.54   
   289. D(H  26,C   6,C   1,C   0)    168.53  0.001018    0.67    169.20   
   290. D(H  25,C   6,C   1,C   2)   -125.48  0.000521   -0.18   -125.66   
   291. D(C   8,C   7,C   6,C   1)    110.81  0.000261   -0.37    110.44   
   292. D(N  11,C   7,C   6,H  26)     47.29  0.000750    0.03     47.33   
   293. D(N  11,C   7,C   6,H  25)    162.69  0.001254    0.16    162.84   
   294. D(N  11,C   7,C   6,C   1)    -75.10  0.001350   -0.25    -75.35   
   295. D(C   8,C   7,C   6,H  26)   -126.80 -0.000339   -0.09   -126.89   
   296. D(C   8,C   7,C   6,H  25)    -11.41  0.000165    0.03    -11.37   
   297. D(N  12,C   8,C   7,N  11)   -169.91  0.000226    0.26   -169.65   
   298. D(C   9,C   8,C   7,N  11)      2.44  0.000692    0.67      3.11   
   299. D(N  12,C   8,C   7,C   6)      4.77  0.001397    0.37      5.14   
   300. D(C   9,C   8,C   7,C   6)    177.12  0.001863    0.78    177.91   
   301. D(H  27,C   9,C   8,N  12)    -87.32  0.000254    0.30    -87.03   
   302. D(H  27,C   9,C   8,C   7)     99.67 -0.000227   -0.04     99.62   
   303. D(N  15,C   9,C   8,N  12)     34.46 -0.000138    0.11     34.56   
   304. D(N  15,C   9,C   8,C   7)   -138.55 -0.000619   -0.24   -138.79   
   305. D(C  10,C   9,C   8,N  12)    162.64  0.000295    0.33    162.97   
   306. D(C  10,C   9,C   8,C   7)    -10.37 -0.000187   -0.01    -10.38   
   307. D(O  16,C  10,C   9,H  27)     78.29 -0.000118   -0.49     77.80   
   308. D(N  11,C  10,C   9,C   8)     14.47 -0.000542   -0.68     13.79   
   309. D(N  11,C  10,C   9,N  15)    140.43  0.000565   -0.60    139.83   
   310. D(O  16,C  10,C   9,C   8)   -166.69 -0.001240   -0.63   -167.32   
   311. D(N  11,C  10,C   9,H  27)   -100.55  0.000581   -0.53   -101.09   
   312. D(O  16,C  10,C   9,N  15)    -40.73 -0.000133   -0.56    -41.28   
   313. D(H  17,N  11,C  10,O  16)     -5.11  0.000480    0.97     -4.13   
   314. D(H  17,N  11,C  10,C   9)    173.77 -0.000215    1.02    174.79   
   315. D(C   7,N  11,C  10,O  16)    166.85  0.001637    1.11    167.96   
   316. D(H  17,N  11,C   7,C   8)    179.47 -0.000009   -1.05    178.42   
   317. D(C   7,N  11,C  10,C   9)    -14.27  0.000942    1.15    -13.12   
   318. D(H  17,N  11,C   7,C   6)      4.30 -0.000824   -1.12      3.17   
   319. D(C  10,N  11,C   7,C   6)   -167.27 -0.001697   -1.26   -168.53   
   320. D(C  10,N  11,C   7,C   8)      7.90 -0.000883   -1.18      6.72   
   321. D(C  13,N  12,C   8,C   9)    -14.92 -0.000214   -0.24    -15.17   
   322. D(C  13,N  12,C   8,C   7)    156.59  0.000311    0.20    156.79   
   323. D(C  14,C  13,N  12,C   8)     -8.57  0.000242    0.24     -8.33   
   324. D(H  18,C  13,N  12,C   8)    179.07  0.000156    0.11    179.18   
   325. D(H  19,C  14,C  13,H  18)     10.15 -0.000097    0.10     10.25   
   326. D(H  19,C  14,C  13,N  12)   -162.22 -0.000216   -0.01   -162.24   
   327. D(N  15,C  14,C  13,H  18)   -174.06  0.000233    0.01   -174.04   
   328. D(N  15,C  14,C  13,N  12)     13.57  0.000113   -0.10     13.47   
   329. D(C   9,N  15,C  14,H  19)   -177.14 -0.000352   -0.13   -177.27   
   330. D(C   9,N  15,C  14,C  13)      7.10 -0.000676   -0.05      7.05   
   331. D(C  14,N  15,C   9,H  27)     95.28 -0.000913   -0.13     95.15   
   332. D(C  14,N  15,C   9,C  10)   -147.84 -0.001115   -0.04   -147.89   
   333. D(C  14,N  15,C   9,C   8)    -27.96  0.000405    0.13    -27.83   
   334. D(H  70,O  16,C  10,N  11)     -7.68  0.001458   -0.26     -7.94   
   335. D(H  70,O  16,C  10,C   9)    173.70  0.002328   -0.31    173.39   
   336. D(O  57,H  17,N  11,C  10)    -33.84 -0.000916    0.07    -33.77   
   337. D(O  57,H  17,N  11,C   7)    155.34 -0.002251   -0.07    155.27   
   338. D(C  34,C  29,C  28,H  81)      0.42 -0.001464    0.01      0.44   
   339. D(C  34,C  29,C  28,C  33)   -178.34 -0.003598    0.13   -178.21   
   340. D(C  30,C  29,C  28,H  81)    178.79  0.001327   -0.13    178.66   
   341. D(C  30,C  29,C  28,C  33)      0.03 -0.000807   -0.02      0.01   
   342. D(H  77,C  30,C  29,C  34)     -1.55  0.002044   -0.01     -1.57   
   343. D(H  77,C  30,C  29,C  28)   -179.95 -0.000922    0.13   -179.81   
   344. D(C  31,C  30,C  29,C  34)    179.74  0.002511   -0.05    179.69   
   345. D(C  31,C  30,C  29,C  28)      1.34 -0.000454    0.10      1.44   
   346. D(H  78,C  31,C  30,H  77)     -0.09  0.000556   -0.03     -0.12   
   347. D(H  78,C  31,C  30,C  29)    178.62  0.000065   -0.00    178.62   
   348. D(C  32,C  31,C  30,C  29)     -1.50  0.001142   -0.12     -1.62   
   349. D(C  32,C  31,C  30,H  77)    179.79  0.001632   -0.16    179.64   
   350. D(H  79,C  32,C  31,H  78)      0.22 -0.000130    0.07      0.28   
   351. D(H  79,C  32,C  31,C  30)   -179.66 -0.001209    0.19   -179.48   
   352. D(C  33,C  32,C  31,H  78)   -179.84  0.000584   -0.07   -179.90   
   353. D(C  33,C  32,C  31,C  30)      0.28 -0.000495    0.05      0.34   
   354. D(H  80,C  33,C  32,H  79)      0.70 -0.001125    0.09      0.79   
   355. D(H  80,C  33,C  32,C  31)   -179.25 -0.001838    0.22   -179.02   
   356. D(H  80,C  33,C  28,H  81)      0.32  0.000369   -0.12      0.20   
   357. D(H  80,C  33,C  28,C  29)    179.09  0.002488   -0.24    178.85   
   358. D(C  32,C  33,C  28,H  81)    179.99 -0.000653    0.07    180.05   
   359. D(C  32,C  33,C  28,C  29)     -1.24  0.001465   -0.05     -1.29   
   360. D(C  28,C  33,C  32,H  79)   -178.96 -0.000091   -0.10   -179.07   
   361. D(C  28,C  33,C  32,C  31)      1.09 -0.000804    0.03      1.12   
   362. D(C  36,C  34,C  29,C  30)    142.04 -0.002510    0.77    142.81   
   363. D(C  36,C  34,C  29,C  28)    -39.59  0.000415    0.62    -38.96   
   364. D(O  35,C  34,C  29,C  30)    -35.12  0.005719   -0.83    -35.95   
   365. D(O  35,C  34,C  29,C  28)    143.25  0.008644   -0.98    142.28   
   366. D(C  41,C  36,C  34,O  35)    -33.41  0.003831   -1.39    -34.80   
   367. D(C  41,C  36,C  34,C  29)    149.40  0.011895   -2.97    146.44   
   368. D(C  37,C  36,C  34,O  35)    143.22  0.003666   -0.95    142.27   
   369. D(C  37,C  36,C  34,C  29)    -33.96  0.011730   -2.53    -36.49   
   370. D(O  44,C  37,C  36,C  41)    178.51  0.007795   -0.81    177.70   
   371. D(O  44,C  37,C  36,C  34)      1.70  0.008025   -1.24      0.46   
   372. D(C  38,C  37,C  36,C  41)      0.50  0.005025   -0.62     -0.13   
   373. D(C  38,C  37,C  36,C  34)   -176.31  0.005255   -1.05   -177.36   
   374. D(N  42,C  38,C  37,C  36)    178.01 -0.002610    1.01    179.02   
   375. D(C  39,C  38,C  37,O  44)   -179.70 -0.004442    1.03   -178.68   
   376. D(C  39,C  38,C  37,C  36)     -1.32 -0.002163    0.86     -0.45   
   377. D(N  42,C  38,C  37,O  44)     -0.37 -0.004889    1.17      0.80   
   378. D(H  74,C  39,C  38,N  42)      1.69  0.000700   -0.56      1.13   
   379. D(H  74,C  39,C  38,C  37)   -179.16  0.000142   -0.38   -179.54   
   380. D(C  40,C  39,C  38,N  42)   -178.47 -0.001219   -0.54   -179.01   
   381. D(C  40,C  39,C  38,C  37)      0.68 -0.001776   -0.36      0.32   
   382. D(H  75,C  40,C  39,H  74)      0.36 -0.000226   -0.11      0.25   
   383. D(H  75,C  40,C  39,C  38)   -179.49  0.001696   -0.13   -179.62   
   384. D(C  41,C  40,C  39,H  74)   -179.48  0.000711   -0.29   -179.77   
   385. D(C  41,C  40,C  39,C  38)      0.67  0.002632   -0.31      0.37   
   386. D(C  40,C  41,C  36,C  37)      0.90 -0.004140   -0.07      0.83   
   387. D(C  40,C  41,C  36,C  34)    177.80 -0.004426    0.33    178.13   
   388. D(H  76,C  41,C  40,H  75)     -0.05 -0.000176    0.45      0.40   
   389. D(H  76,C  41,C  40,C  39)    179.79 -0.001107    0.63    180.42   
   390. D(C  36,C  41,C  40,H  75)    178.64  0.001395    0.36    179.00   
   391. D(C  36,C  41,C  40,C  39)     -1.52  0.000463    0.54     -0.98   
   392. D(H  76,C  41,C  36,C  37)    179.59 -0.002598   -0.16    179.44   
   393. D(H  76,C  41,C  36,C  34)     -3.50 -0.002884    0.24     -3.26   
   394. D(C  43,N  42,C  38,C  39)    179.42  0.005420   -0.91    178.50   
   395. D(C  43,N  42,C  38,C  37)      0.19  0.005898   -1.08     -0.88   
   396. D(C  45,C  43,N  42,C  38)    173.99 -0.002823    0.51    174.49   
   397. D(O  44,C  43,N  42,C  38)      0.07 -0.004902    0.62      0.68   
   398. D(C  37,O  44,C  43,C  45)   -174.82  0.002337    0.13   -174.69   
   399. D(C  37,O  44,C  43,N  42)     -0.30  0.001941    0.10     -0.20   
   400. D(C  43,O  44,C  37,C  38)      0.40  0.001953   -0.78     -0.38   
   401. D(C  43,O  44,C  37,C  36)   -177.87 -0.000361   -0.62   -178.49   
   402. D(C  54,C  45,C  43,O  44)     91.02  0.004242   -3.25     87.77   
   403. D(C  54,C  45,C  43,N  42)    -82.69  0.003284   -3.20    -85.89   
   404. D(C  50,C  45,C  43,O  44)    -27.64  0.008572   -3.27    -30.91   
   405. D(C  50,C  45,C  43,N  42)    158.64  0.007613   -3.22    155.42   
   406. D(C  46,C  45,C  43,O  44)   -151.37  0.008384   -3.13   -154.50   
   407. D(C  46,C  45,C  43,N  42)     34.92  0.007425   -3.09     31.83   
   408. D(H  59,C  46,C  45,C  54)     69.60  0.003064   -0.28     69.32   
   409. D(H  59,C  46,C  45,C  50)   -171.87 -0.002631    0.21   -171.67   
   410. D(H  59,C  46,C  45,C  43)    -45.48  0.004527   -0.72    -46.20   
   411. D(H  58,C  46,C  45,C  54)    -45.42  0.002181   -0.22    -45.64   
   412. D(H  58,C  46,C  45,C  50)     73.11 -0.003514    0.26     73.37   
   413. D(H  58,C  46,C  45,C  43)   -160.50  0.003645   -0.67   -161.17   
   414. D(C  47,C  46,C  45,C  54)   -164.82  0.002098   -0.24   -165.06   
   415. D(C  47,C  46,C  45,C  50)    -46.29 -0.003597    0.24    -46.04   
   416. D(C  47,C  46,C  45,C  43)     80.10  0.003561   -0.68     79.42   
   417. D(C  55,C  47,C  46,H  59)    -59.01 -0.000039   -0.66    -59.67   
   418. D(C  55,C  47,C  46,H  58)     56.21  0.000697   -0.67     55.53   
   419. D(C  55,C  47,C  46,C  45)    175.50  0.002858   -0.68    174.82   
   420. D(C  53,C  47,C  46,H  59)     60.93  0.001480   -0.83     60.10   
   421. D(C  53,C  47,C  46,H  58)    176.15  0.002216   -0.85    175.31   
   422. D(C  53,C  47,C  46,C  45)    -64.56  0.004377   -0.85    -65.41   
   423. D(C  48,C  47,C  46,H  59)   -179.32  0.001564   -0.88   -180.21   
   424. D(C  48,C  47,C  46,H  58)    -64.11  0.002301   -0.90    -65.00   
   425. D(C  48,C  47,C  46,C  45)     55.18  0.004461   -0.90     54.28   
   426. D(H  61,C  48,C  47,C  55)     58.43  0.000325    0.23     58.67   
   427. D(H  61,C  48,C  47,C  53)    -59.42 -0.001302    0.17    -59.25   
   428. D(H  61,C  48,C  47,C  46)    177.13 -0.000351    0.46    177.59   
   429. D(H  60,C  48,C  47,C  55)    -58.99  0.000172    0.33    -58.66   
   430. D(H  60,C  48,C  47,C  53)   -176.85 -0.001456    0.26   -176.58   
   431. D(H  60,C  48,C  47,C  46)     59.70 -0.000504    0.56     60.26   
   432. D(C  49,C  48,C  47,C  55)   -179.62  0.000223    0.25   -179.37   
   433. D(C  49,C  48,C  47,C  53)     62.53 -0.001405    0.18     62.71   
   434. D(C  49,C  48,C  47,C  46)    -60.92 -0.000453    0.48    -60.45   
   435. D(C  56,C  49,C  48,H  60)     58.31 -0.000873    0.34     58.65   
   436. D(C  56,C  49,C  48,C  47)    179.53 -0.001985    0.44    179.97   
   437. D(C  51,C  49,C  48,H  61)     63.64  0.002030    0.28     63.92   
   438. D(C  51,C  49,C  48,H  60)   -179.59  0.002208    0.20   -179.39   
   439. D(C  51,C  49,C  48,C  47)    -58.37  0.001095    0.29    -58.08   
   440. D(C  50,C  49,C  48,H  61)   -178.18 -0.003029    0.45   -177.73   
   441. D(C  50,C  49,C  48,H  60)    -61.41 -0.002851    0.36    -61.05   
   442. D(C  56,C  49,C  48,H  61)    -58.46 -0.001051    0.43    -58.03   
   443. D(C  50,C  49,C  48,C  47)     59.81 -0.003963    0.46     60.27   
   444. D(H  63,C  50,C  49,C  56)     58.84  0.001903   -0.37     58.47   
   445. D(H  63,C  50,C  49,C  51)    -61.14  0.002999   -0.34    -61.47   
   446. D(H  62,C  50,C  49,C  56)    -55.30  0.002022   -0.64    -55.94   
   447. D(H  62,C  50,C  49,C  51)   -175.28  0.003117   -0.61   -175.88   
   448. D(H  62,C  50,C  49,C  48)     65.25  0.002142   -0.58     64.67   
   449. D(C  45,C  50,C  49,C  56)   -173.47  0.003326   -0.96   -174.44   
   450. D(C  45,C  50,C  49,C  51)     66.55  0.004421   -0.93     65.62   
   451. D(C  45,C  50,C  49,C  48)    -52.93  0.003446   -0.90    -53.83   
   452. D(H  63,C  50,C  45,C  54)    -68.29  0.003910    0.02    -68.27   
   453. D(H  63,C  50,C  45,C  46)    172.45 -0.001410   -0.05    172.40   
   454. D(H  63,C  50,C  45,C  43)     48.77  0.005589   -0.11     48.65   
   455. D(H  62,C  50,C  45,C  54)     46.40  0.003520    0.31     46.72   
   456. D(H  62,C  50,C  45,C  46)    -72.86 -0.001800    0.24    -72.61   
   457. D(H  62,C  50,C  45,C  43)    163.46  0.005199    0.18    163.64   
   458. D(H  63,C  50,C  49,C  48)    179.39  0.002024   -0.31    179.08   
   459. D(C  49,C  50,C  45,C  54)    164.46  0.006248    0.64    165.10   
   460. D(C  49,C  50,C  45,C  46)     45.20  0.000928    0.57     45.77   
   461. D(C  49,C  50,C  45,C  43)    -78.48  0.007927    0.50    -77.97   
   462. D(O  57,C  51,C  49,C  56)    -28.47 -0.001606   -0.24    -28.70   
   463. D(O  57,C  51,C  49,C  50)     90.55 -0.003520   -0.18     90.38   
   464. D(O  57,C  51,C  49,C  48)   -150.47 -0.002317   -0.25   -150.72   
   465. D(N  52,C  51,C  49,C  56)    154.95  0.001234   -0.48    154.47   
   466. D(N  52,C  51,C  49,C  50)    -86.03 -0.000681   -0.42    -86.45   
   467. D(N  52,C  51,C  49,C  48)     32.95  0.000523   -0.49     32.46   
   468. D(H  70,N  52,C  51,O  57)     -5.30  0.001597    0.32     -4.97   
   469. D(H  70,N  52,C  51,C  49)    171.24 -0.001736    0.57    171.82   
   470. D(C  53,N  52,C  51,O  57)    168.64  0.002796    0.12    168.76   
   471. D(C  53,N  52,C  51,C  49)    -14.82 -0.000537    0.37    -14.45   
   472. D(H  83,C  53,N  52,H  70)     72.66  0.000813   -0.26     72.41   
   473. D(H  83,C  53,N  52,C  51)   -101.25  0.000335   -0.09   -101.34   
   474. D(H  82,C  53,N  52,H  70)    -43.03  0.000452   -0.34    -43.37   
   475. D(C  47,C  53,N  52,H  70)   -166.52  0.001223   -0.17   -166.69   
   476. D(C  47,C  53,N  52,C  51)     19.56  0.000746   -0.00     19.56   
   477. D(H  83,C  53,C  47,C  55)    -40.31  0.000344   -0.24    -40.55   
   478. D(H  83,C  53,C  47,C  48)     79.19 -0.000201   -0.12     79.07   
   479. D(H  83,C  53,C  47,C  46)   -160.23 -0.000133   -0.11   -160.34   
   480. D(H  82,C  53,C  47,C  55)     76.78  0.000629   -0.19     76.58   
   481. D(H  82,C  53,C  47,C  48)   -163.73  0.000085   -0.07   -163.80   
   482. D(H  82,C  53,N  52,C  51)    143.05 -0.000026   -0.17    142.89   
   483. D(H  82,C  53,C  47,C  46)    -43.14  0.000152   -0.07    -43.21   
   484. D(N  52,C  53,C  47,C  55)   -160.92  0.000232   -0.37   -161.29   
   485. D(N  52,C  53,C  47,C  48)    -41.42 -0.000312   -0.25    -41.68   
   486. D(N  52,C  53,C  47,C  46)     79.16 -0.000245   -0.25     78.91   
   487. D(H  73,C  54,C  45,C  46)     60.62  0.003549   -0.02     60.60   
   488. D(H  73,C  54,C  45,C  43)    178.42 -0.006545    0.65    179.07   
   489. D(H  72,C  54,C  45,C  50)   -178.46  0.002998   -0.43   -178.88   
   490. D(H  72,C  54,C  45,C  46)    -58.97  0.003498   -0.08    -59.04   
   491. D(H  72,C  54,C  45,C  43)     58.83 -0.006596    0.59     59.42   
   492. D(H  71,C  54,C  45,C  50)     60.65  0.002940   -0.32     60.33   
   493. D(H  71,C  54,C  45,C  46)   -179.86  0.003440    0.03   -179.83   
   494. D(H  73,C  54,C  45,C  50)    -58.87  0.003049   -0.36    -59.23   
   495. D(H  71,C  54,C  45,C  43)    -62.06 -0.006654    0.70    -61.37   
   496. D(H  69,C  55,C  47,C  53)    -59.74  0.000409    0.16    -59.58   
   497. D(H  69,C  55,C  47,C  48)   -177.19 -0.000381    0.05   -177.14   
   498. D(H  69,C  55,C  47,C  46)     63.58  0.000026   -0.22     63.36   
   499. D(H  68,C  55,C  47,C  53)   -179.52  0.000391    0.15   -179.36   
   500. D(H  68,C  55,C  47,C  48)     63.03 -0.000399    0.05     63.08   
   501. D(H  68,C  55,C  47,C  46)    -56.20  0.000008   -0.22    -56.42   
   502. D(H  67,C  55,C  47,C  53)     60.57  0.000383    0.17     60.74   
   503. D(H  67,C  55,C  47,C  48)    -56.89 -0.000407    0.06    -56.82   
   504. D(H  67,C  55,C  47,C  46)   -176.12 -0.000000   -0.20   -176.32   
   505. D(H  66,C  56,C  49,C  51)    -60.22 -0.003312    0.17    -60.05   
   506. D(H  66,C  56,C  49,C  50)   -178.58  0.003481   -0.04   -178.62   
   507. D(H  66,C  56,C  49,C  48)     61.57  0.000169    0.07     61.64   
   508. D(H  65,C  56,C  49,C  51)   -179.21 -0.003309    0.09   -179.12   
   509. D(H  65,C  56,C  49,C  50)     62.43  0.003484   -0.12     62.31   
   510. D(H  65,C  56,C  49,C  48)    -57.42  0.000172   -0.02    -57.43   
   511. D(H  64,C  56,C  49,C  51)     61.17 -0.002189   -0.04     61.12   
   512. D(H  64,C  56,C  49,C  50)    -57.19  0.004605   -0.25    -57.45   
   513. D(H  64,C  56,C  49,C  48)   -177.04  0.001293   -0.15   -177.19   
   514. D(H  17,O  57,C  51,C  49)   -176.65  0.006442   -0.43   -177.09   
   515. D(C  51,O  57,H  17,N  11)     51.52 -0.002797   -1.28     50.24   
   516. D(H  17,O  57,C  51,N  52)     -0.25  0.003348   -0.18     -0.43   
   517. D(O  16,H  70,N  52,C  53)    125.08 -0.000850   -0.01    125.07   
   518. D(O  16,H  70,N  52,C  51)    -60.29 -0.000317   -0.17    -60.46   
   519. D(N  52,H  70,O  16,C  10)     80.49 -0.002611   -0.61     79.88   
    ----------------------------------------------------------------------------

         *************************************************************
         *                GEOMETRY OPTIMIZATION CYCLE   5            *
         *************************************************************
Calling /mnt/group-bin/orca_5_0_3_linux_x86-64_openmpi411/otool_external orca_EXT.extinp.tmp  ...  done

-------------------------   --------------------
FINAL SINGLE POINT ENERGY     -2040.643959046900   (From external program)
-------------------------   --------------------

------------------------------------------------------------------------------
                         ORCA GEOMETRY RELAXATION STEP
------------------------------------------------------------------------------

Reading the OPT-File                    .... done
Getting information on internals        .... done
Copying old internal coords+grads       .... done
Making the new internal coordinates     .... (new redundants).... done
Validating the new internal coordinates .... (new redundants).... done
Calculating the B-matrix                .... done
Calculating the G,G- and P matrices     .... done
Transforming gradient to internals      .... done
Projecting the internal gradient        .... done
Number of atoms                         ....  84
Number of internal coordinates          .... 519
Current Energy                          .... -2040.643959047 Eh
Current gradient norm                   ....     0.009142327 Eh/bohr
Maximum allowed component of the step   ....  0.300
Current trust radius                    ....  0.300
Updating the Hessian (BFGS)             .... done
Forming the augmented Hessian           .... done
Diagonalizing the augmented Hessian     .... done
Last element of RFO vector              ....  0.972408719
Lowest eigenvalues of augmented Hessian:
 -0.001167971  0.000548489  0.000877139  0.001781486  0.002128566
Length of the computed step             ....  0.239902927
The final length of the internal step   ....  0.239902927
Converting the step to cartesian space:
 Initial RMS(Int)=    0.0105305697
Transforming coordinates:
 Iter   0:  RMS(Cart)=    0.0604019557 RMS(Int)=    0.6745152583
 Iter   1:  RMS(Cart)=    0.0020324810 RMS(Int)=    0.0003134028
 Iter   2:  RMS(Cart)=    0.0001005189 RMS(Int)=    0.0000224537
 Iter   3:  RMS(Cart)=    0.0000049001 RMS(Int)=    0.0000006363
 Iter   4:  RMS(Cart)=    0.0000002385 RMS(Int)=    0.0000000582
 Iter   5:  RMS(Cart)=    0.0000000127 RMS(Int)=    0.0000000020
done
Storing new coordinates                 .... done

                                .--------------------.
          ----------------------|Geometry convergence|-------------------------
          Item                value                   Tolerance       Converged
          ---------------------------------------------------------------------
          Energy change      -0.0019063974            0.0000050000      NO
          RMS gradient        0.0005618938            0.0001000000      NO
          MAX gradient        0.0029254440            0.0003000000      NO
          RMS step            0.0105305697            0.0020000000      NO
          MAX step            0.1162364863            0.0040000000      NO
          ........................................................
          Max(Bonds)      0.0615      Max(Angles)    0.57
          Max(Dihed)        4.22      Max(Improp)    0.00
          ---------------------------------------------------------------------

The optimization has not yet converged - more geometry cycles are needed


    ---------------------------------------------------------------------------
                         Redundant Internal Coordinates
                            (Angstroem and degrees)

        Definition                    Value    dE/dq     Step     New-Value
    ----------------------------------------------------------------------------
     1. B(C   1,C   0)                1.3924 -0.000994  0.0009    1.3933   
     2. B(C   2,C   1)                1.3897 -0.000531  0.0008    1.3905   
     3. B(C   3,C   2)                1.3891 -0.000950  0.0008    1.3899   
     4. B(C   4,C   3)                1.3869 -0.000652  0.0006    1.3875   
     5. B(C   5,C   4)                1.3894 -0.000725  0.0006    1.3901   
     6. B(C   5,C   0)                1.3860 -0.000812  0.0008    1.3868   
     7. B(C   6,C   1)                1.5098 -0.000834  0.0008    1.5106   
     8. B(C   7,C   6)                1.4856 -0.000536  0.0009    1.4864   
     9. B(C   8,C   7)                1.3478 -0.000726  0.0010    1.3488   
    10. B(C   9,C   8)                1.4932  0.000108 -0.0000    1.4931   
    11. B(C  10,C   9)                1.5217  0.000257 -0.0008    1.5209   
    12. B(N  11,C  10)                1.3671  0.000946 -0.0015    1.3656   
    13. B(N  11,C   7)                1.3896  0.000150 -0.0005    1.3891   
    14. B(N  12,C   8)                1.3634 -0.001169  0.0012    1.3646   
    15. B(C  13,N  12)                1.2849 -0.001792  0.0015    1.2865   
    16. B(C  14,C  13)                1.4702 -0.000137  0.0001    1.4703   
    17. B(N  15,C  14)                1.2724 -0.001422  0.0012    1.2736   
    18. B(N  15,C   9)                1.4404 -0.000956  0.0013    1.4416   
    19. B(O  16,C  10)                1.2112 -0.000617  0.0005    1.2117   
    20. B(H  17,N  11)                1.0274 -0.000670  0.0016    1.0290   
    21. B(H  18,C  13)                1.0848  0.000228 -0.0004    1.0844   
    22. B(H  19,C  14)                1.0877  0.000272 -0.0005    1.0872   
    23. B(H  20,C   0)                1.0836 -0.000337  0.0006    1.0842   
    24. B(H  21,C   5)                1.0819 -0.000356  0.0006    1.0825   
    25. B(H  22,C   4)                1.0823 -0.000069  0.0001    1.0824   
    26. B(H  23,C   3)                1.0824 -0.000074  0.0001    1.0826   
    27. B(H  24,C   2)                1.0830 -0.000365  0.0008    1.0838   
    28. B(H  25,C   6)                1.0911 -0.000009 -0.0000    1.0911   
    29. B(H  26,C   6)                1.0937  0.000204 -0.0004    1.0933   
    30. B(H  27,C   9)                1.1031 -0.001366  0.0025    1.1056   
    31. B(C  29,C  28)                1.3935 -0.000189  0.0005    1.3940   
    32. B(C  30,C  29)                1.3914 -0.000559  0.0009    1.3923   
    33. B(C  31,C  30)                1.3853 -0.000136  0.0005    1.3858   
    34. B(C  32,C  31)                1.3884 -0.000834  0.0007    1.3891   
    35. B(C  33,C  32)                1.3883 -0.001200  0.0010    1.3892   
    36. B(C  33,C  28)                1.3855 -0.000613  0.0005    1.3860   
    37. B(C  34,C  29)                1.4850  0.000268 -0.0003    1.4848   
    38. B(O  35,C  34)                1.2124 -0.001239  0.0009    1.2134   
    39. B(C  36,C  34)                1.4841  0.001017 -0.0007    1.4835   
    40. B(C  37,C  36)                1.3847  0.000399  0.0004    1.3851   
    41. B(C  38,C  37)                1.3898  0.000741 -0.0005    1.3893   
    42. B(C  39,C  38)                1.3863 -0.000592  0.0006    1.3870   
    43. B(C  40,C  39)                1.3882 -0.000498  0.0007    1.3889   
    44. B(C  41,C  40)                1.3933  0.000017  0.0001    1.3934   
    45. B(C  41,C  36)                1.3944 -0.000453  0.0006    1.3950   
    46. B(N  42,C  38)                1.3821 -0.000860  0.0013    1.3833   
    47. B(C  43,N  42)                1.2844 -0.001653  0.0013    1.2856   
    48. B(O  44,C  43)                1.3539 -0.000264  0.0007    1.3547   
    49. B(O  44,C  37)                1.3497 -0.001565  0.0013    1.3511   
    50. B(C  45,C  43)                1.4985 -0.001873  0.0028    1.5013   
    51. B(C  46,C  45)                1.5327 -0.001165  0.0026    1.5353   
    52. B(C  47,C  46)                1.5329 -0.002925  0.0036    1.5365   
    53. B(C  48,C  47)                1.5244  0.000172 -0.0011    1.5233   
    54. B(C  49,C  48)                1.5281  0.000639 -0.0006    1.5275   
    55. B(C  50,C  49)                1.5413 -0.000082  0.0018    1.5431   
    56. B(C  50,C  45)                1.5370 -0.000552  0.0018    1.5388   
    57. B(C  51,C  49)                1.5200  0.000303  0.0004    1.5203   
    58. B(N  52,C  51)                1.3378  0.000148 -0.0006    1.3372   
    59. B(C  53,N  52)                1.4517 -0.001282  0.0008    1.4525   
    60. B(C  53,C  47)                1.5275 -0.001074  0.0007    1.5282   
    61. B(C  54,C  45)                1.5412  0.000305 -0.0004    1.5407   
    62. B(C  55,C  47)                1.5267  0.000477 -0.0008    1.5259   
    63. B(C  56,C  49)                1.5243 -0.000038  0.0002    1.5245   
    64. B(O  57,H  17)                1.8013  0.000128  0.0014    1.8027   
    65. B(O  57,C  51)                1.2314 -0.002047  0.0017    1.2331   
    66. B(H  58,C  46)                1.0957  0.000320 -0.0006    1.0951   
    67. B(H  59,C  46)                1.0927  0.000042 -0.0001    1.0926   
    68. B(H  60,C  48)                1.0955  0.000257 -0.0005    1.0950   
    69. B(H  61,C  48)                1.0960  0.000090 -0.0002    1.0958   
    70. B(H  62,C  50)                1.0954  0.000482 -0.0009    1.0945   
    71. B(H  63,C  50)                1.0927 -0.000009  0.0001    1.0927   
    72. B(H  64,H  24)                3.7160  0.000174 -0.0097    3.7064   
    73. B(H  64,C  56)                1.0885 -0.000337  0.0008    1.0893   
    74. B(H  65,C  56)                1.0915  0.000278 -0.0005    1.0910   
    75. B(H  66,C  56)                1.0906 -0.000254  0.0005    1.0911   
    76. B(H  67,C  55)                1.0914 -0.000121  0.0002    1.0916   
    77. B(H  68,C  55)                1.0911 -0.000073  0.0001    1.0912   
    78. B(H  69,C  55)                1.0919 -0.000143  0.0003    1.0922   
    79. B(H  70,O  16)                2.1226 -0.000461  0.0117    2.1343   
    80. B(H  70,N  52)                1.0154 -0.000625  0.0003    1.0157   
    81. B(H  71,C  54)                1.0909 -0.000466  0.0004    1.0912   
    82. B(H  72,C  54)                1.0901 -0.000185  0.0003    1.0904   
    83. B(H  73,C  54)                1.0911  0.000264 -0.0005    1.0906   
    84. B(H  74,C  39)                1.0812 -0.000500  0.0009    1.0820   
    85. B(H  75,C  40)                1.0812 -0.000322  0.0005    1.0817   
    86. B(H  76,H  27)                2.7533 -0.000331  0.0615    2.8148   
    87. B(H  76,C  41)                1.0819 -0.000404  0.0007    1.0826   
    88. B(H  77,C   5)                2.8554  0.001033 -0.0303    2.8251   
    89. B(H  77,C  30)                1.0808 -0.000195  0.0011    1.0819   
    90. B(H  78,C  31)                1.0811 -0.000825  0.0008    1.0819   
    91. B(H  79,C  32)                1.0824 -0.000014  0.0000    1.0824   
    92. B(H  80,H  71)                3.5049 -0.000084  0.0161    3.5210   
    93. B(H  80,C  33)                1.0819 -0.000075  0.0001    1.0820   
    94. B(H  81,C  28)                1.0831 -0.000211  0.0003    1.0834   
    95. B(H  82,C  53)                1.0918  0.000546 -0.0008    1.0909   
    96. B(H  83,C  53)                1.0957  0.000200 -0.0005    1.0953   
    97. A(C   5,C   0,H  20)          119.89  0.000253   -0.03    119.86   
    98. A(C   1,C   0,C   5)          120.55 -0.000306    0.02    120.57   
    99. A(C   1,C   0,H  20)          119.55  0.000057    0.01    119.56   
   100. A(C   0,C   1,C   6)          119.98  0.000357    0.02    120.00   
   101. A(C   2,C   1,C   6)          121.00 -0.000582   -0.01    120.99   
   102. A(C   0,C   1,C   2)          118.99  0.000234   -0.03    118.96   
   103. A(C   1,C   2,H  24)          119.64  0.000111    0.00    119.65   
   104. A(C   3,C   2,H  24)          119.78 -0.000107   -0.01    119.77   
   105. A(C   1,C   2,C   3)          120.57 -0.000004    0.00    120.57   
   106. A(C   4,C   3,H  23)          120.16  0.000144   -0.02    120.14   
   107. A(C   2,C   3,H  23)          119.74 -0.000006    0.01    119.75   
   108. A(C   2,C   3,C   4)          120.10 -0.000138    0.01    120.11   
   109. A(C   3,C   4,H  22)          120.23  0.000061   -0.01    120.23   
   110. A(C   5,C   4,H  22)          120.13 -0.000050    0.01    120.14   
   111. A(C   3,C   4,C   5)          119.64 -0.000010   -0.00    119.63   
   112. A(C   0,C   5,C   4)          120.14  0.000224   -0.01    120.13   
   113. A(C   4,C   5,H  21)          120.07 -0.000083   -0.00    120.06   
   114. A(C   0,C   5,H  21)          119.79 -0.000141    0.01    119.80   
   115. A(C   1,C   6,C   7)          114.29 -0.000123    0.13    114.42   
   116. A(C   1,C   6,H  25)          109.38  0.000535   -0.03    109.35   
   117. A(C   7,C   6,H  26)          108.72  0.000402   -0.08    108.64   
   118. A(H  25,C   6,H  26)          106.87  0.000055   -0.04    106.82   
   119. A(C   1,C   6,H  26)          109.55 -0.000519   -0.02    109.53   
   120. A(C   7,C   6,H  25)          107.76 -0.000334    0.04    107.81   
   121. A(C   8,C   7,N  11)          109.07  0.000346   -0.06    109.02   
   122. A(C   6,C   7,N  11)          121.73  0.000158   -0.05    121.69   
   123. A(C   6,C   7,C   8)          128.99 -0.000503    0.11    129.10   
   124. A(C   9,C   8,N  12)          121.74  0.000393   -0.11    121.63   
   125. A(C   7,C   8,N  12)          128.60 -0.000490    0.10    128.70   
   126. A(C   7,C   8,C   9)          109.25  0.000085   -0.00    109.25   
   127. A(C   8,C   9,H  27)          110.39 -0.000176    0.13    110.52   
   128. A(C   8,C   9,C  10)          102.34  0.000159   -0.08    102.26   
   129. A(C  10,C   9,N  15)          117.81  0.000161   -0.08    117.73   
   130. A(N  15,C   9,H  27)          107.82  0.000070    0.02    107.83   
   131. A(C   8,C   9,N  15)          114.11 -0.000133    0.01    114.12   
   132. A(C  10,C   9,H  27)          103.83 -0.000100    0.01    103.84   
   133. A(N  11,C  10,O  16)          126.33 -0.000670    0.05    126.38   
   134. A(C   9,C  10,N  11)          105.25 -0.000304    0.06    105.31   
   135. A(C   9,C  10,O  16)          128.41  0.000978   -0.12    128.29   
   136. A(C   7,N  11,H  17)          125.81 -0.000133   -0.02    125.79   
   137. A(C   7,N  11,C  10)          112.07 -0.000219   -0.04    112.03   
   138. A(C  10,N  11,H  17)          121.58  0.000375    0.05    121.63   
   139. A(C   8,N  12,C  13)          114.31 -0.000449    0.10    114.42   
   140. A(N  12,C  13,H  18)          118.64 -0.000483    0.09    118.72   
   141. A(C  14,C  13,H  18)          118.68  0.000180   -0.06    118.63   
   142. A(N  12,C  13,C  14)          122.26  0.000311   -0.04    122.22   
   143. A(C  13,C  14,N  15)          125.02  0.000380   -0.07    124.95   
   144. A(C  13,C  14,H  19)          117.06  0.000096   -0.02    117.04   
   145. A(N  15,C  14,H  19)          117.78 -0.000481    0.10    117.88   
   146. A(C   9,N  15,C  14)          113.57 -0.000376    0.06    113.62   
   147. A(C  10,O  16,H  70)          116.60 -0.000605   -0.01    116.60   
   148. A(N  11,H  17,O  57)          168.23  0.000992   -0.11    168.12   
   149. A(C  29,C  28,C  33)          120.15  0.000361   -0.03    120.12   
   150. A(C  29,C  28,H  81)          120.26 -0.000188    0.02    120.28   
   151. A(C  33,C  28,H  81)          119.58 -0.000176    0.01    119.59   
   152. A(C  30,C  29,C  34)          119.38  0.001077   -0.00    119.38   
   153. A(C  28,C  29,C  34)          120.89 -0.000849   -0.02    120.87   
   154. A(C  28,C  29,C  30)          119.71 -0.000239    0.03    119.74   
   155. A(C  29,C  30,C  31)          120.01 -0.000447    0.01    120.02   
   156. A(C  31,C  30,H  77)          120.10  0.000202   -0.05    120.05   
   157. A(C  29,C  30,H  77)          119.87  0.000249    0.04    119.92   
   158. A(C  30,C  31,C  32)          120.12  0.000475   -0.03    120.09   
   159. A(C  30,C  31,H  78)          119.71 -0.000222    0.03    119.74   
   160. A(C  32,C  31,H  78)          120.17 -0.000254   -0.00    120.17   
   161. A(C  31,C  32,C  33)          120.06 -0.000031    0.02    120.07   
   162. A(C  31,C  32,H  79)          120.00  0.000066   -0.02    119.98   
   163. A(C  33,C  32,H  79)          119.95 -0.000035    0.00    119.95   
   164. A(C  32,C  33,H  80)          120.16 -0.000041    0.00    120.16   
   165. A(C  28,C  33,C  32)          119.93 -0.000124    0.01    119.94   
   166. A(C  28,C  33,H  80)          119.91  0.000165   -0.01    119.90   
   167. A(O  35,C  34,C  36)          120.66  0.000257   -0.00    120.66   
   168. A(C  29,C  34,C  36)          117.85  0.000294   -0.02    117.83   
   169. A(C  29,C  34,O  35)          121.48 -0.000551    0.06    121.53   
   170. A(C  34,C  36,C  37)          123.57  0.001577   -0.07    123.50   
   171. A(C  37,C  36,C  41)          115.16 -0.000693    0.04    115.20   
   172. A(C  34,C  36,C  41)          121.21 -0.000851   -0.02    121.19   
   173. A(C  36,C  37,C  38)          123.94  0.000255   -0.03    123.91   
   174. A(C  38,C  37,O  44)          107.05 -0.000331   -0.04    107.01   
   175. A(C  36,C  37,O  44)          128.98  0.000076    0.07    129.05   
   176. A(C  39,C  38,N  42)          131.59 -0.000567    0.06    131.65   
   177. A(C  37,C  38,N  42)          108.36  0.000703   -0.07    108.28   
   178. A(C  37,C  38,C  39)          120.05 -0.000132    0.01    120.06   
   179. A(C  40,C  39,H  74)          121.45  0.000163   -0.03    121.41   
   180. A(C  38,C  39,H  74)          121.22 -0.000114    0.02    121.23   
   181. A(C  38,C  39,C  40)          117.34 -0.000049    0.01    117.35   
   182. A(C  41,C  40,H  75)          118.95 -0.000049    0.00    118.95   
   183. A(C  39,C  40,H  75)          119.43 -0.000135    0.02    119.45   
   184. A(C  39,C  40,C  41)          121.62  0.000183   -0.02    121.60   
   185. A(C  40,C  41,H  76)          119.36 -0.000048   -0.00    119.36   
   186. A(C  36,C  41,H  76)          118.74 -0.000402    0.04    118.78   
   187. A(C  36,C  41,C  40)          121.88  0.000443   -0.04    121.85   
   188. A(C  38,N  42,C  43)          104.73 -0.001475    0.22    104.95   
   189. A(O  44,C  43,C  45)          117.46 -0.002322    0.12    117.58   
   190. A(N  42,C  43,C  45)          127.63  0.000410    0.11    127.74   
   191. A(N  42,C  43,O  44)          114.64  0.001909   -0.32    114.32   
   192. A(C  37,O  44,C  43)          105.21 -0.000816    0.19    105.40   
   193. A(C  43,C  45,C  46)          110.18  0.000641    0.41    110.60   
   194. A(C  50,C  45,C  54)          108.61  0.000830   -0.28    108.32   
   195. A(C  46,C  45,C  54)          109.11 -0.001704    0.00    109.12   
   196. A(C  43,C  45,C  54)          105.60  0.001062   -0.43    105.16   
   197. A(C  46,C  45,C  50)          109.94  0.001205   -0.25    109.69   
   198. A(C  43,C  45,C  50)          113.24 -0.002087    0.52    113.76   
   199. A(H  58,C  46,H  59)          106.32  0.000067   -0.11    106.22   
   200. A(C  47,C  46,H  59)          110.08 -0.000830    0.12    110.21   
   201. A(C  45,C  46,H  59)          109.84  0.000450    0.09    109.93   
   202. A(C  47,C  46,H  58)          107.13  0.000673   -0.28    106.85   
   203. A(C  45,C  46,H  58)          106.91 -0.000464   -0.26    106.66   
   204. A(C  45,C  46,C  47)          116.03  0.000122    0.36    116.39   
   205. A(C  53,C  47,C  55)          108.11  0.000137   -0.16    107.95   
   206. A(C  48,C  47,C  55)          110.76  0.000047   -0.14    110.62   
   207. A(C  46,C  47,C  55)          108.13  0.000224   -0.06    108.07   
   208. A(C  48,C  47,C  53)          107.51  0.000341   -0.17    107.34   
   209. A(C  46,C  47,C  53)          113.24 -0.001023    0.57    113.81   
   210. A(C  46,C  47,C  48)          109.10  0.000273   -0.05    109.05   
   211. A(H  60,C  48,H  61)          106.57 -0.000096    0.05    106.62   
   212. A(C  49,C  48,H  61)          110.14  0.000097    0.01    110.15   
   213. A(C  47,C  48,H  61)          110.22 -0.000115   -0.00    110.21   
   214. A(C  49,C  48,H  60)          109.17  0.000053   -0.01    109.16   
   215. A(C  47,C  48,H  60)          110.18  0.000303    0.00    110.18   
   216. A(C  47,C  48,C  49)          110.49 -0.000232   -0.05    110.43   
   217. A(C  51,C  49,C  56)          110.30  0.000161   -0.06    110.24   
   218. A(C  50,C  49,C  56)          108.98  0.000042   -0.08    108.90   
   219. A(C  48,C  49,C  56)          110.45 -0.000027   -0.12    110.33   
   220. A(C  50,C  49,C  51)          108.16 -0.000025    0.31    108.47   
   221. A(C  48,C  49,C  51)          109.89 -0.000227    0.03    109.91   
   222. A(C  48,C  49,C  50)          109.02  0.000078   -0.07    108.94   
   223. A(H  62,C  50,H  63)          105.88 -0.000169   -0.14    105.74   
   224. A(C  49,C  50,H  63)          110.19  0.000506    0.14    110.33   
   225. A(C  45,C  50,H  63)          111.11  0.000306    0.03    111.14   
   226. A(C  49,C  50,H  62)          106.54  0.000396   -0.34    106.20   
   227. A(C  45,C  50,H  62)          106.74  0.000583   -0.24    106.50   
   228. A(C  45,C  50,C  49)          115.75 -0.001509    0.47    116.22   
   229. A(N  52,C  51,O  57)          122.19 -0.000474   -0.01    122.18   
   230. A(C  49,C  51,O  57)          120.85  0.000516    0.04    120.89   
   231. A(C  49,C  51,N  52)          116.88 -0.000024   -0.04    116.85   
   232. A(C  51,N  52,C  53)          127.51  0.000010    0.00    127.51   
   233. A(C  53,N  52,H  70)          115.98 -0.000635    0.00    115.98   
   234. A(C  51,N  52,H  70)          116.25  0.000621    0.01    116.26   
   235. A(C  47,C  53,N  52)          113.65  0.000468   -0.03    113.62   
   236. A(H  82,C  53,H  83)          106.99  0.000113   -0.02    106.97   
   237. A(N  52,C  53,H  83)          108.37 -0.000053   -0.01    108.35   
   238. A(C  47,C  53,H  83)          108.65 -0.000301    0.06    108.71   
   239. A(N  52,C  53,H  82)          108.38 -0.000169    0.02    108.40   
   240. A(C  47,C  53,H  82)          110.56 -0.000073   -0.01    110.56   
   241. A(H  72,C  54,H  73)          108.21 -0.000135    0.01    108.22   
   242. A(H  71,C  54,H  73)          107.96 -0.000063    0.01    107.97   
   243. A(C  45,C  54,H  73)          109.82  0.000259   -0.08    109.74   
   244. A(H  71,C  54,H  72)          108.26 -0.000032    0.01    108.27   
   245. A(C  45,C  54,H  72)          111.06  0.000080   -0.00    111.05   
   246. A(C  45,C  54,H  71)          111.43 -0.000116    0.05    111.47   
   247. A(C  47,C  55,H  68)          110.81  0.000187   -0.05    110.77   
   248. A(C  47,C  55,H  67)          111.25  0.000057   -0.02    111.23   
   249. A(H  68,C  55,H  69)          107.67 -0.000167    0.04    107.71   
   250. A(H  67,C  55,H  69)          107.86 -0.000107    0.02    107.89   
   251. A(C  47,C  55,H  69)          111.29  0.000152   -0.03    111.26   
   252. A(H  67,C  55,H  68)          107.79 -0.000146    0.04    107.83   
   253. A(H  65,C  56,H  66)          107.70 -0.000011   -0.01    107.69   
   254. A(H  64,C  56,H  66)          108.08 -0.000064    0.03    108.11   
   255. A(C  49,C  56,H  66)          111.40 -0.000046    0.00    111.41   
   256. A(H  64,C  56,H  65)          107.97  0.000070   -0.03    107.94   
   257. A(C  49,C  56,H  65)          109.58  0.000103   -0.04    109.54   
   258. A(C  49,C  56,H  64)          111.95 -0.000048    0.04    111.99   
   259. A(H  17,O  57,C  51)          128.80 -0.000602    0.17    128.97   
   260. A(O  16,H  70,N  52)          164.95  0.001100   -0.44    164.50   
   261. D(C   6,C   1,C   0,C   5)   -176.61 -0.000372    0.34   -176.27   
   262. D(C   2,C   1,C   0,H  20)   -179.53  0.000167   -0.34   -179.87   
   263. D(C   6,C   1,C   0,H  20)      2.47 -0.000099    0.16      2.63   
   264. D(C   2,C   1,C   0,C   5)      1.39 -0.000107   -0.16      1.23   
   265. D(C   3,C   2,C   1,C   0)     -1.38 -0.000135    0.04     -1.34   
   266. D(H  24,C   2,C   1,C   0)    179.50 -0.000125    0.19    179.68   
   267. D(C   3,C   2,C   1,C   6)    176.60  0.000153   -0.47    176.13   
   268. D(H  24,C   2,C   1,C   6)     -2.52  0.000163   -0.32     -2.84   
   269. D(C   4,C   3,C   2,H  24)    179.53  0.000208   -0.11    179.41   
   270. D(H  23,C   3,C   2,H  24)     -0.34  0.000100   -0.22     -0.56   
   271. D(H  23,C   3,C   2,C   1)   -179.46  0.000108   -0.08   -179.54   
   272. D(C   4,C   3,C   2,C   1)      0.41  0.000216    0.03      0.44   
   273. D(C   5,C   4,C   3,H  23)   -179.55  0.000042    0.12   -179.43   
   274. D(H  22,C   4,C   3,C   2)   -179.73 -0.000108   -0.07   -179.79   
   275. D(C   5,C   4,C   3,C   2)      0.57 -0.000066    0.02      0.59   
   276. D(H  22,C   4,C   3,H  23)      0.14 -0.000000    0.04      0.18   
   277. D(H  21,C   5,C   4,C   3)    179.44 -0.000058    0.13    179.57   
   278. D(H  21,C   5,C   4,H  22)     -0.26 -0.000016    0.21     -0.04   
   279. D(C   0,C   5,C   4,H  22)    179.74 -0.000130   -0.05    179.68   
   280. D(C   4,C   5,C   0,C   1)     -0.43  0.000260    0.21     -0.21   
   281. D(H  21,C   5,C   0,H  20)      0.49 -0.000126    0.13      0.62   
   282. D(C   0,C   5,C   4,C   3)     -0.57 -0.000171   -0.14     -0.71   
   283. D(C   4,C   5,C   0,H  20)   -179.50 -0.000013    0.39   -179.11   
   284. D(H  21,C   5,C   0,C   1)    179.57  0.000147   -0.05    179.51   
   285. D(H  25,C   6,C   1,C   0)     52.31  0.000506   -0.67     51.64   
   286. D(H  26,C   6,C   1,C   2)     -8.83  0.000295   -0.24     -9.06   
   287. D(C   7,C   6,C   1,C   2)    113.44  0.000338   -0.27    113.17   
   288. D(C   7,C   6,C   1,C   0)    -68.60  0.000626   -0.78    -69.38   
   289. D(H  26,C   6,C   1,C   0)    169.14  0.000583   -0.75    168.39   
   290. D(H  25,C   6,C   1,C   2)   -125.66  0.000218   -0.15   -125.81   
   291. D(C   8,C   7,C   6,C   1)    110.39  0.000781   -0.09    110.31   
   292. D(N  11,C   7,C   6,H  26)     47.29  0.000352    0.06     47.35   
   293. D(N  11,C   7,C   6,H  25)    162.77  0.000449   -0.01    162.76   
   294. D(N  11,C   7,C   6,C   1)    -75.43  0.000808    0.06    -75.38   
   295. D(C   8,C   7,C   6,H  26)   -126.89  0.000325   -0.09   -126.97   
   296. D(C   8,C   7,C   6,H  25)    -11.41  0.000421   -0.15    -11.56   
   297. D(N  12,C   8,C   7,N  11)   -169.65 -0.000108   -0.23   -169.88   
   298. D(C   9,C   8,C   7,N  11)      3.10 -0.000175   -0.40      2.70   
   299. D(N  12,C   8,C   7,C   6)      5.11 -0.000086   -0.10      5.00   
   300. D(C   9,C   8,C   7,C   6)    177.86 -0.000153   -0.28    177.59   
   301. D(H  27,C   9,C   8,N  12)    -87.03 -0.000023   -0.08    -87.11   
   302. D(H  27,C   9,C   8,C   7)     99.63  0.000113    0.06     99.68   
   303. D(N  15,C   9,C   8,N  12)     34.56 -0.000158    0.05     34.61   
   304. D(N  15,C   9,C   8,C   7)   -138.78 -0.000023    0.19   -138.59   
   305. D(C  10,C   9,C   8,N  12)    162.95  0.000080   -0.10    162.85   
   306. D(C  10,C   9,C   8,C   7)    -10.39  0.000216    0.04    -10.36   
   307. D(O  16,C  10,C   9,H  27)     77.82  0.000138   -0.08     77.74   
   308. D(N  11,C  10,C   9,C   8)     13.82 -0.000268    0.36     14.18   
   309. D(N  11,C  10,C   9,N  15)    139.83 -0.000207    0.26    140.09   
   310. D(O  16,C  10,C   9,C   8)   -167.27 -0.000030    0.04   -167.24   
   311. D(N  11,C  10,C   9,H  27)   -101.08 -0.000100    0.24   -100.84   
   312. D(O  16,C  10,C   9,N  15)    -41.26  0.000031   -0.06    -41.32   
   313. D(H  17,N  11,C  10,O  16)     -4.15 -0.000199   -0.26     -4.41   
   314. D(H  17,N  11,C  10,C   9)    174.78  0.000056   -0.58    174.21   
   315. D(C   7,N  11,C  10,O  16)    167.91 -0.000043   -0.33    167.58   
   316. D(H  17,N  11,C   7,C   8)    178.41  0.000210    0.61    179.02   
   317. D(C   7,N  11,C  10,C   9)    -13.16  0.000212   -0.64    -13.80   
   318. D(H  17,N  11,C   7,C   6)      3.20  0.000232    0.48      3.68   
   319. D(C  10,N  11,C   7,C   6)   -168.46  0.000020    0.55   -167.92   
   320. D(C  10,N  11,C   7,C   8)      6.75 -0.000002    0.67      7.42   
   321. D(C  13,N  12,C   8,C   9)    -15.16  0.000149    0.03    -15.13   
   322. D(C  13,N  12,C   8,C   7)    156.79  0.000044   -0.15    156.64   
   323. D(C  14,C  13,N  12,C   8)     -8.33  0.000036   -0.11     -8.45   
   324. D(H  18,C  13,N  12,C   8)    179.18 -0.000047    0.01    179.19   
   325. D(H  19,C  14,C  13,H  18)     10.25  0.000065   -0.11     10.14   
   326. D(H  19,C  14,C  13,N  12)   -162.23  0.000030    0.01   -162.23   
   327. D(N  15,C  14,C  13,H  18)   -174.05 -0.000044   -0.01   -174.05   
   328. D(N  15,C  14,C  13,N  12)     13.47 -0.000079    0.10     13.58   
   329. D(C   9,N  15,C  14,H  19)   -177.26  0.000023    0.08   -177.18   
   330. D(C   9,N  15,C  14,C  13)      7.06  0.000111   -0.01      7.05   
   331. D(C  14,N  15,C   9,H  27)     95.16  0.000017    0.09     95.25   
   332. D(C  14,N  15,C   9,C  10)   -147.88  0.000041    0.06   -147.81   
   333. D(C  14,N  15,C   9,C   8)    -27.84  0.000281   -0.10    -27.94   
   334. D(H  70,O  16,C  10,N  11)     -7.98 -0.000085    0.13     -7.86   
   335. D(H  70,O  16,C  10,C   9)    173.33 -0.000380    0.51    173.84   
   336. D(O  57,H  17,N  11,C  10)    -33.74  0.000291   -0.09    -33.83   
   337. D(O  57,H  17,N  11,C   7)    155.34  0.000111   -0.01    155.32   
   338. D(C  34,C  29,C  28,H  81)      0.45  0.000126   -0.14      0.31   
   339. D(C  34,C  29,C  28,C  33)   -178.16  0.000258   -0.40   -178.56   
   340. D(C  30,C  29,C  28,H  81)    178.65 -0.000285    0.36    179.01   
   341. D(C  30,C  29,C  28,C  33)      0.04 -0.000153    0.11      0.14   
   342. D(H  77,C  30,C  29,C  34)     -1.61  0.000035    0.21     -1.39   
   343. D(H  77,C  30,C  29,C  28)   -179.83  0.000474   -0.29   -180.11   
   344. D(C  31,C  30,C  29,C  34)    179.66 -0.000226    0.30    179.96   
   345. D(C  31,C  30,C  29,C  28)      1.44  0.000214   -0.20      1.24   
   346. D(H  78,C  31,C  30,H  77)     -0.11 -0.000244    0.10     -0.02   
   347. D(H  78,C  31,C  30,C  29)    178.62  0.000017    0.01    178.62   
   348. D(C  32,C  31,C  30,C  29)     -1.63 -0.000121    0.14     -1.50   
   349. D(C  32,C  31,C  30,H  77)    179.64 -0.000383    0.22    179.86   
   350. D(H  79,C  32,C  31,H  78)      0.29 -0.000038   -0.01      0.28   
   351. D(H  79,C  32,C  31,C  30)   -179.46  0.000101   -0.14   -179.60   
   352. D(C  33,C  32,C  31,H  78)   -179.90 -0.000190    0.15   -179.75   
   353. D(C  33,C  32,C  31,C  30)      0.35 -0.000051    0.02      0.37   
   354. D(H  80,C  33,C  32,H  79)      0.80  0.000054   -0.09      0.72   
   355. D(H  80,C  33,C  32,C  31)   -179.01  0.000207   -0.25   -179.26   
   356. D(H  80,C  33,C  28,H  81)      0.20  0.000025   -0.07      0.13   
   357. D(H  80,C  33,C  28,C  29)    178.82 -0.000107    0.19    179.00   
   358. D(C  32,C  33,C  28,H  81)   -179.94  0.000107   -0.21   -180.15   
   359. D(C  32,C  33,C  28,C  29)     -1.32 -0.000025    0.05     -1.27   
   360. D(C  28,C  33,C  32,H  79)   -179.06 -0.000028    0.05   -179.01   
   361. D(C  28,C  33,C  32,C  31)      1.13  0.000124   -0.11      1.02   
   362. D(C  36,C  34,C  29,C  30)    142.75  0.000514    2.33    145.08   
   363. D(C  36,C  34,C  29,C  28)    -39.05  0.000082    2.84    -36.22   
   364. D(O  35,C  34,C  29,C  30)    -36.01  0.000531   -2.31    -38.32   
   365. D(O  35,C  34,C  29,C  28)    142.19  0.000098   -1.80    140.39   
   366. D(C  41,C  36,C  34,O  35)    -34.86 -0.001084    4.22    -30.64   
   367. D(C  41,C  36,C  34,C  29)    146.38 -0.001057   -0.37    146.00   
   368. D(C  37,C  36,C  34,O  35)    142.18 -0.000291    3.40    145.58   
   369. D(C  37,C  36,C  34,C  29)    -36.58 -0.000264   -1.19    -37.78   
   370. D(O  44,C  37,C  36,C  41)    177.66 -0.000539   -0.37    177.29   
   371. D(O  44,C  37,C  36,C  34)      0.45 -0.001279    0.41      0.87   
   372. D(C  38,C  37,C  36,C  41)     -0.13 -0.000544   -0.46     -0.59   
   373. D(C  38,C  37,C  36,C  34)   -177.33 -0.001284    0.31   -177.02   
   374. D(N  42,C  38,C  37,C  36)    178.99  0.001113   -0.70    178.30   
   375. D(C  39,C  38,C  37,O  44)   -178.67  0.000782   -0.56   -179.23   
   376. D(C  39,C  38,C  37,C  36)     -0.47  0.000791   -0.48     -0.95   
   377. D(N  42,C  38,C  37,O  44)      0.79  0.001104   -0.78      0.02   
   378. D(H  74,C  39,C  38,N  42)      1.15 -0.000420    0.30      1.45   
   379. D(H  74,C  39,C  38,C  37)   -179.54 -0.000002    0.03   -179.51   
   380. D(C  40,C  39,C  38,N  42)   -178.97 -0.000820    1.15   -177.83   
   381. D(C  40,C  39,C  38,C  37)      0.34 -0.000402    0.87      1.21   
   382. D(H  75,C  40,C  39,H  74)      0.25 -0.000082    0.14      0.39   
   383. D(H  75,C  40,C  39,C  38)   -179.63  0.000319   -0.71   -180.34   
   384. D(C  41,C  40,C  39,H  74)   -179.76 -0.000566    0.51   -179.25   
   385. D(C  41,C  40,C  39,C  38)      0.36 -0.000165   -0.34      0.02   
   386. D(C  40,C  41,C  36,C  37)      0.84 -0.000047    1.01      1.85   
   387. D(C  40,C  41,C  36,C  34)    178.12  0.000749    0.25    178.37   
   388. D(H  76,C  41,C  40,H  75)      0.40  0.000279   -0.52     -0.12   
   389. D(H  76,C  41,C  40,C  39)   -179.59  0.000761   -0.89   -180.49   
   390. D(C  36,C  41,C  40,H  75)    179.00 -0.000090   -0.27    178.73   
   391. D(C  36,C  41,C  40,C  39)     -1.00  0.000392   -0.64     -1.64   
   392. D(H  76,C  41,C  36,C  37)    179.45 -0.000409    1.26    180.71   
   393. D(H  76,C  41,C  36,C  34)     -3.28  0.000386    0.50     -2.77   
   394. D(C  43,N  42,C  38,C  39)    178.48 -0.000067   -0.47    178.01   
   395. D(C  43,N  42,C  38,C  37)     -0.90 -0.000444   -0.22     -1.11   
   396. D(C  45,C  43,N  42,C  38)    174.53 -0.000543    0.19    174.72   
   397. D(O  44,C  43,N  42,C  38)      0.70 -0.000379    1.18      1.88   
   398. D(C  37,O  44,C  43,C  45)   -174.72  0.001065   -0.79   -175.51   
   399. D(C  37,O  44,C  43,N  42)     -0.22  0.001065   -1.68     -1.90   
   400. D(C  43,O  44,C  37,C  38)     -0.37 -0.001260    1.40      1.03   
   401. D(C  43,O  44,C  37,C  36)   -178.45 -0.001274    1.32   -177.13   
   402. D(C  54,C  45,C  43,O  44)     87.80 -0.000899    1.16     88.96   
   403. D(C  54,C  45,C  43,N  42)    -85.88 -0.000962    2.20    -83.68   
   404. D(C  50,C  45,C  43,O  44)    -30.91 -0.001440    1.50    -29.41   
   405. D(C  50,C  45,C  43,N  42)    155.41 -0.001503    2.54    157.95   
   406. D(C  46,C  45,C  43,O  44)   -154.50 -0.001989    1.13   -153.37   
   407. D(C  46,C  45,C  43,N  42)     31.82 -0.002051    2.17     33.99   
   408. D(H  59,C  46,C  45,C  54)     69.32 -0.000393    0.87     70.19   
   409. D(H  59,C  46,C  45,C  50)   -171.67  0.000305    0.37   -171.29   
   410. D(H  59,C  46,C  45,C  43)    -46.18 -0.001055    1.16    -45.02   
   411. D(H  58,C  46,C  45,C  54)    -45.64 -0.000449    1.09    -44.56   
   412. D(H  58,C  46,C  45,C  50)     73.37  0.000250    0.59     73.96   
   413. D(H  58,C  46,C  45,C  43)   -161.14 -0.001110    1.37   -159.77   
   414. D(C  47,C  46,C  45,C  54)   -165.05 -0.001044    1.40   -163.65   
   415. D(C  47,C  46,C  45,C  50)    -46.04 -0.000346    0.91    -45.13   
   416. D(C  47,C  46,C  45,C  43)     79.45 -0.001706    1.69     81.14   
   417. D(C  55,C  47,C  46,H  59)    -59.66 -0.000212    0.06    -59.60   
   418. D(C  55,C  47,C  46,H  58)     55.54 -0.000189   -0.15     55.38   
   419. D(C  55,C  47,C  46,C  45)    174.83 -0.000212   -0.46    174.37   
   420. D(C  53,C  47,C  46,H  59)     60.11 -0.000525    0.17     60.28   
   421. D(C  53,C  47,C  46,H  58)    175.32 -0.000501   -0.05    175.27   
   422. D(C  53,C  47,C  46,C  45)    -65.39 -0.000524   -0.35    -65.74   
   423. D(C  48,C  47,C  46,H  59)    179.80 -0.000562    0.29    180.09   
   424. D(C  48,C  47,C  46,H  58)    -65.00 -0.000539    0.07    -64.92   
   425. D(C  48,C  47,C  46,C  45)     54.30 -0.000561   -0.23     54.07   
   426. D(H  61,C  48,C  47,C  55)     58.67  0.000027   -0.02     58.65   
   427. D(H  61,C  48,C  47,C  53)    -59.25 -0.000368    0.35    -58.90   
   428. D(H  61,C  48,C  47,C  46)    177.58  0.000501   -0.21    177.37   
   429. D(H  60,C  48,C  47,C  55)    -58.66  0.000031   -0.08    -58.74   
   430. D(H  60,C  48,C  47,C  53)   -176.58 -0.000364    0.29   -176.29   
   431. D(H  60,C  48,C  47,C  46)     60.24  0.000505   -0.27     59.97   
   432. D(C  49,C  48,C  47,C  55)   -179.38 -0.000083   -0.04   -179.42   
   433. D(C  49,C  48,C  47,C  53)     62.70 -0.000478    0.33     63.04   
   434. D(C  49,C  48,C  47,C  46)    -60.47  0.000391   -0.23    -60.70   
   435. D(C  56,C  49,C  48,H  60)     58.67  0.000076    0.03     58.70   
   436. D(C  56,C  49,C  48,C  47)    179.99  0.000340   -0.00    179.98   
   437. D(C  51,C  49,C  48,H  61)     63.90  0.000138   -0.17     63.73   
   438. D(C  51,C  49,C  48,H  60)   -179.42  0.000109   -0.10   -179.52   
   439. D(C  51,C  49,C  48,C  47)    -58.10  0.000373   -0.14    -58.24   
   440. D(C  50,C  49,C  48,H  61)   -177.73  0.000021    0.18   -177.54   
   441. D(C  50,C  49,C  48,H  60)    -61.05 -0.000008    0.25    -60.80   
   442. D(C  56,C  49,C  48,H  61)    -58.02  0.000106   -0.04    -58.05   
   443. D(C  50,C  49,C  48,C  47)     60.27  0.000256    0.21     60.49   
   444. D(H  63,C  50,C  49,C  56)     58.47  0.000124   -0.10     58.37   
   445. D(H  63,C  50,C  49,C  51)    -61.46 -0.000079   -0.17    -61.63   
   446. D(H  62,C  50,C  49,C  56)    -55.94 -0.000140    0.18    -55.76   
   447. D(H  62,C  50,C  49,C  51)   -175.87 -0.000343    0.11   -175.76   
   448. D(H  62,C  50,C  49,C  48)     64.68 -0.000100   -0.06     64.61   
   449. D(C  45,C  50,C  49,C  56)   -174.42 -0.000252    0.45   -173.97   
   450. D(C  45,C  50,C  49,C  51)     65.65 -0.000456    0.38     66.03   
   451. D(C  45,C  50,C  49,C  48)    -53.80 -0.000213    0.21    -53.59   
   452. D(H  63,C  50,C  45,C  54)    -68.28 -0.000857   -0.55    -68.84   
   453. D(H  63,C  50,C  45,C  46)    172.40  0.000003   -0.24    172.16   
   454. D(H  63,C  50,C  45,C  43)     48.68 -0.000241   -0.97     47.70   
   455. D(H  62,C  50,C  45,C  54)     46.70 -0.000571   -0.84     45.86   
   456. D(H  62,C  50,C  45,C  46)    -72.62  0.000289   -0.53    -73.15   
   457. D(H  62,C  50,C  45,C  43)    163.66  0.000045   -1.26    162.40   
   458. D(H  63,C  50,C  49,C  48)    179.09  0.000164   -0.34    178.75   
   459. D(C  49,C  50,C  45,C  54)    165.07 -0.000565   -1.17    163.90   
   460. D(C  49,C  50,C  45,C  46)     45.75  0.000295   -0.86     44.89   
   461. D(C  49,C  50,C  45,C  43)    -77.97  0.000051   -1.59    -79.56   
   462. D(O  57,C  51,C  49,C  56)    -28.66  0.000513   -0.56    -29.23   
   463. D(O  57,C  51,C  49,C  50)     90.44  0.000642   -0.51     89.93   
   464. D(O  57,C  51,C  49,C  48)   -150.66  0.000592   -0.39   -151.06   
   465. D(N  52,C  51,C  49,C  56)    154.48  0.000158   -0.41    154.07   
   466. D(N  52,C  51,C  49,C  50)    -86.42  0.000287   -0.35    -86.77   
   467. D(N  52,C  51,C  49,C  48)     32.48  0.000236   -0.24     32.25   
   468. D(H  70,N  52,C  51,O  57)     -5.00 -0.000567    0.28     -4.72   
   469. D(H  70,N  52,C  51,C  49)    171.81 -0.000173    0.12    171.92   
   470. D(C  53,N  52,C  51,O  57)    168.72 -0.000647    0.49    169.21   
   471. D(C  53,N  52,C  51,C  49)    -14.47 -0.000253    0.32    -14.15   
   472. D(H  83,C  53,N  52,H  70)     72.41  0.000046    0.13     72.53   
   473. D(H  83,C  53,N  52,C  51)   -101.34  0.000058   -0.08   -101.41   
   474. D(H  82,C  53,N  52,H  70)    -43.37  0.000030    0.15    -43.21   
   475. D(C  47,C  53,N  52,H  70)   -166.71 -0.000070    0.17   -166.54   
   476. D(C  47,C  53,N  52,C  51)     19.55 -0.000058   -0.03     19.52   
   477. D(H  83,C  53,C  47,C  55)    -40.55 -0.000105    0.08    -40.47   
   478. D(H  83,C  53,C  47,C  48)     79.07  0.000216   -0.26     78.81   
   479. D(H  83,C  53,C  47,C  46)   -160.34  0.000158   -0.09   -160.42   
   480. D(H  82,C  53,C  47,C  55)     76.58 -0.000189    0.08     76.66   
   481. D(H  82,C  53,C  47,C  48)   -163.79  0.000132   -0.26   -164.06   
   482. D(H  82,C  53,N  52,C  51)    142.89  0.000043   -0.05    142.84   
   483. D(H  82,C  53,C  47,C  46)    -43.20  0.000074   -0.09    -43.29   
   484. D(N  52,C  53,C  47,C  55)   -161.27 -0.000130    0.07   -161.20   
   485. D(N  52,C  53,C  47,C  48)    -41.65  0.000191   -0.27    -41.92   
   486. D(N  52,C  53,C  47,C  46)     78.94  0.000133   -0.09     78.85   
   487. D(H  73,C  54,C  45,C  46)     60.62  0.000152   -0.13     60.49   
   488. D(H  73,C  54,C  45,C  43)    179.03  0.000622    0.12    179.15   
   489. D(H  72,C  54,C  45,C  50)   -178.86 -0.000848    0.37   -178.49   
   490. D(H  72,C  54,C  45,C  46)    -59.03  0.000102   -0.09    -59.12   
   491. D(H  72,C  54,C  45,C  43)     59.39  0.000573    0.16     59.54   
   492. D(H  71,C  54,C  45,C  50)     60.35 -0.000782    0.33     60.68   
   493. D(H  71,C  54,C  45,C  46)   -179.81  0.000168   -0.14   -179.95   
   494. D(H  73,C  54,C  45,C  50)    -59.22 -0.000799    0.33    -58.88   
   495. D(H  71,C  54,C  45,C  43)    -61.40  0.000639    0.11    -61.29   
   496. D(H  69,C  55,C  47,C  53)    -59.59  0.000525   -0.34    -59.93   
   497. D(H  69,C  55,C  47,C  48)   -177.14  0.000003    0.03   -177.11   
   498. D(H  69,C  55,C  47,C  46)     63.37 -0.000497    0.21     63.58   
   499. D(H  68,C  55,C  47,C  53)   -179.37  0.000510   -0.34   -179.70   
   500. D(H  68,C  55,C  47,C  48)     63.08 -0.000012    0.04     63.12   
   501. D(H  68,C  55,C  47,C  46)    -56.41 -0.000512    0.22    -56.19   
   502. D(H  67,C  55,C  47,C  53)     60.73  0.000531   -0.35     60.38   
   503. D(H  67,C  55,C  47,C  48)    -56.82  0.000009    0.03    -56.80   
   504. D(H  67,C  55,C  47,C  46)   -176.31 -0.000492    0.21   -176.11   
   505. D(H  66,C  56,C  49,C  51)    -60.03  0.000114    0.11    -59.92   
   506. D(H  66,C  56,C  49,C  50)   -178.63  0.000024   -0.19   -178.82   
   507. D(H  66,C  56,C  49,C  48)     61.64 -0.000083    0.03     61.66   
   508. D(H  65,C  56,C  49,C  51)   -179.11  0.000090    0.14   -178.97   
   509. D(H  65,C  56,C  49,C  50)     62.30 -0.000000   -0.16     62.14   
   510. D(H  65,C  56,C  49,C  48)    -57.44 -0.000106    0.06    -57.38   
   511. D(H  64,C  56,C  49,C  51)     61.13 -0.000035    0.18     61.30   
   512. D(H  64,C  56,C  49,C  50)    -57.47 -0.000125   -0.12    -57.59   
   513. D(H  64,C  56,C  49,C  48)   -177.20 -0.000232    0.09   -177.11   
   514. D(H  17,O  57,C  51,C  49)   -177.15 -0.000618    0.07   -177.08   
   515. D(C  51,O  57,H  17,N  11)     50.32  0.000233    0.36     50.68   
   516. D(H  17,O  57,C  51,N  52)     -0.46 -0.000227   -0.11     -0.57   
   517. D(O  16,H  70,N  52,C  53)    125.11  0.000238   -0.13    124.98   
   518. D(O  16,H  70,N  52,C  51)    -60.42  0.000198    0.04    -60.38   
   519. D(N  52,H  70,O  16,C  10)     79.95  0.000313   -0.14     79.82   
    ----------------------------------------------------------------------------

         *************************************************************
         *                GEOMETRY OPTIMIZATION CYCLE   6            *
         *************************************************************
Calling /mnt/group-bin/orca_5_0_3_linux_x86-64_openmpi411/otool_external orca_EXT.extinp.tmp  ...  done

-------------------------   --------------------
FINAL SINGLE POINT ENERGY     -2040.643975815500   (From external program)
-------------------------   --------------------

------------------------------------------------------------------------------
                         ORCA GEOMETRY RELAXATION STEP
------------------------------------------------------------------------------

Reading the OPT-File                    .... done
Getting information on internals        .... done
Copying old internal coords+grads       .... done
Making the new internal coordinates     .... (new redundants).... done
Validating the new internal coordinates .... (new redundants).... done
Calculating the B-matrix                .... done
Calculating the G,G- and P matrices     .... done
Transforming gradient to internals      .... done
Projecting the internal gradient        .... done
Number of atoms                         ....  84
Number of internal coordinates          .... 519
Current Energy                          .... -2040.643975815 Eh
Current gradient norm                   ....     0.011092900 Eh/bohr
Maximum allowed component of the step   ....  0.300
Current trust radius                    ....  0.300
Updating the Hessian (BFGS)             .... done
Forming the augmented Hessian           .... done
Diagonalizing the augmented Hessian     .... done
Last element of RFO vector              ....  0.985680922
Lowest eigenvalues of augmented Hessian:
 -0.000832188  0.000548329  0.000867171  0.001852239  0.002150257
Length of the computed step             ....  0.171070808
The final length of the internal step   ....  0.171070808
Converting the step to cartesian space:
 Initial RMS(Int)=    0.0075091751
Transforming coordinates:
 Iter   0:  RMS(Cart)=    0.0470546108 RMS(Int)=    0.2758128523
 Iter   1:  RMS(Cart)=    0.0016737321 RMS(Int)=    0.0004104459
 Iter   2:  RMS(Cart)=    0.0000203124 RMS(Int)=    0.0000072305
 Iter   3:  RMS(Cart)=    0.0000011225 RMS(Int)=    0.0000002889
 Iter   4:  RMS(Cart)=    0.0000000649 RMS(Int)=    0.0000000198
done
Storing new coordinates                 .... done

                                .--------------------.
          ----------------------|Geometry convergence|-------------------------
          Item                value                   Tolerance       Converged
          ---------------------------------------------------------------------
          Energy change      -0.0000167686            0.0000050000      NO
          RMS gradient        0.0004648481            0.0001000000      NO
          MAX gradient        0.0024002888            0.0003000000      NO
          RMS step            0.0075091751            0.0020000000      NO
          MAX step            0.1019973657            0.0040000000      NO
          ........................................................
          Max(Bonds)      0.0540      Max(Angles)    0.15
          Max(Dihed)        3.13      Max(Improp)    0.00
          ---------------------------------------------------------------------

The optimization has not yet converged - more geometry cycles are needed


    ---------------------------------------------------------------------------
                         Redundant Internal Coordinates
                            (Angstroem and degrees)

        Definition                    Value    dE/dq     Step     New-Value
    ----------------------------------------------------------------------------
     1. B(C   1,C   0)                1.3933 -0.000056 -0.0001    1.3932   
     2. B(C   2,C   1)                1.3905  0.000433 -0.0001    1.3904   
     3. B(C   3,C   2)                1.3899  0.000035 -0.0001    1.3898   
     4. B(C   4,C   3)                1.3875 -0.000013 -0.0000    1.3874   
     5. B(C   5,C   4)                1.3901  0.000011 -0.0000    1.3900   
     6. B(C   5,C   0)                1.3868  0.000009 -0.0000    1.3868   
     7. B(C   6,C   1)                1.5106 -0.000024 -0.0001    1.5105   
     8. B(C   7,C   6)                1.4864  0.000244 -0.0002    1.4862   
     9. B(C   8,C   7)                1.3488  0.000560 -0.0002    1.3485   
    10. B(C   9,C   8)                1.4932  0.000277 -0.0003    1.4928   
    11. B(C  10,C   9)                1.5209 -0.000416  0.0002    1.5211   
    12. B(N  11,C  10)                1.3656  0.000004  0.0001    1.3657   
    13. B(N  11,C   7)                1.3890 -0.000786  0.0003    1.3893   
    14. B(N  12,C   8)                1.3646  0.000082  0.0001    1.3646   
    15. B(C  13,N  12)                1.2865  0.000579 -0.0001    1.2864   
    16. B(C  14,C  13)                1.4703 -0.000091  0.0001    1.4705   
    17. B(N  15,C  14)                1.2736  0.000343 -0.0001    1.2735   
    18. B(N  15,C   9)                1.4416  0.000129  0.0001    1.4417   
    19. B(O  16,C  10)                1.2117 -0.000557 -0.0001    1.2115   
    20. B(H  17,N  11)                1.0289  0.000328 -0.0001    1.0288   
    21. B(H  18,C  13)                1.0844 -0.000041  0.0000    1.0844   
    22. B(H  19,C  14)                1.0872 -0.000041  0.0000    1.0872   
    23. B(H  20,C   0)                1.0842  0.000070 -0.0000    1.0842   
    24. B(H  21,C   5)                1.0825  0.000099 -0.0000    1.0825   
    25. B(H  22,C   4)                1.0824  0.000018 -0.0000    1.0824   
    26. B(H  23,C   3)                1.0826  0.000045 -0.0000    1.0826   
    27. B(H  24,C   2)                1.0838  0.000263 -0.0001    1.0837   
    28. B(H  25,C   6)                1.0911  0.000023 -0.0000    1.0911   
    29. B(H  26,C   6)                1.0933 -0.000054  0.0000    1.0933   
    30. B(H  27,C   9)                1.1056  0.001204 -0.0005    1.1050   
    31. B(C  29,C  28)                1.3939  0.000045 -0.0000    1.3939   
    32. B(C  30,C  29)                1.3924  0.000105  0.0002    1.3926   
    33. B(C  31,C  30)                1.3858  0.000277 -0.0000    1.3858   
    34. B(C  32,C  31)                1.3892  0.000057  0.0000    1.3892   
    35. B(C  33,C  32)                1.3892 -0.000016 -0.0000    1.3892   
    36. B(C  33,C  28)                1.3860  0.000014 -0.0001    1.3859   
    37. B(C  34,C  29)                1.4847 -0.000369  0.0003    1.4850   
    38. B(O  35,C  34)                1.2134 -0.000051 -0.0000    1.2134   
    39. B(C  36,C  34)                1.4834 -0.000045  0.0002    1.4836   
    40. B(C  37,C  36)                1.3850  0.000084  0.0000    1.3850   
    41. B(C  38,C  37)                1.3892 -0.000070  0.0001    1.3893   
    42. B(C  39,C  38)                1.3870  0.000053 -0.0000    1.3870   
    43. B(C  40,C  39)                1.3889 -0.000032  0.0001    1.3890   
    44. B(C  41,C  40)                1.3934 -0.000090  0.0001    1.3935   
    45. B(C  41,C  36)                1.3950 -0.000112 -0.0000    1.3950   
    46. B(N  42,C  38)                1.3834  0.000621  0.0001    1.3834   
    47. B(C  43,N  42)                1.2857  0.000543 -0.0001    1.2856   
    48. B(O  44,C  43)                1.3546  0.000212 -0.0001    1.3545   
    49. B(O  44,C  37)                1.3510  0.000342 -0.0003    1.3507   
    50. B(C  45,C  43)                1.5013  0.001070 -0.0004    1.5009   
    51. B(C  46,C  45)                1.5354  0.001023 -0.0005    1.5349   
    52. B(C  47,C  46)                1.5365  0.001402 -0.0006    1.5359   
    53. B(C  48,C  47)                1.5233 -0.000294  0.0002    1.5235   
    54. B(C  49,C  48)                1.5275 -0.000068  0.0001    1.5276   
    55. B(C  50,C  49)                1.5430  0.002028 -0.0009    1.5421   
    56. B(C  50,C  45)                1.5388  0.000736 -0.0007    1.5381   
    57. B(C  51,C  49)                1.5203  0.000422 -0.0001    1.5202   
    58. B(N  52,C  51)                1.3373  0.000122  0.0002    1.3374   
    59. B(C  53,N  52)                1.4525 -0.000406  0.0001    1.4526   
    60. B(C  53,C  47)                1.5282 -0.000174 -0.0001    1.5281   
    61. B(C  54,C  45)                1.5408 -0.000363  0.0002    1.5410   
    62. B(C  55,C  47)                1.5259 -0.000252  0.0001    1.5261   
    63. B(C  56,C  49)                1.5245 -0.000014  0.0000    1.5245   
    64. B(O  57,H  17)                1.8027  0.000017  0.0015    1.8042   
    65. B(O  57,C  51)                1.2330  0.000229 -0.0002    1.2328   
    66. B(H  58,C  46)                1.0951 -0.000033  0.0000    1.0951   
    67. B(H  59,C  46)                1.0926 -0.000067  0.0000    1.0927   
    68. B(H  60,C  48)                1.0950 -0.000053  0.0000    1.0950   
    69. B(H  61,C  48)                1.0958 -0.000021 -0.0000    1.0958   
    70. B(H  62,C  50)                1.0945 -0.000103  0.0000    1.0946   
    71. B(H  63,C  50)                1.0927  0.000036 -0.0000    1.0927   
    72. B(H  64,H  24)                3.7064  0.000321 -0.0029    3.7035   
    73. B(H  64,C  56)                1.0893  0.000271 -0.0001    1.0892   
    74. B(H  65,C  56)                1.0910 -0.000080  0.0000    1.0910   
    75. B(H  66,C  56)                1.0911  0.000075 -0.0000    1.0910   
    76. B(H  67,C  55)                1.0916  0.000067 -0.0000    1.0915   
    77. B(H  68,C  55)                1.0912  0.000021 -0.0000    1.0912   
    78. B(H  69,C  55)                1.0922  0.000022 -0.0000    1.0922   
    79. B(H  70,O  16)                2.1343 -0.000465  0.0036    2.1379   
    80. B(H  70,N  52)                1.0157 -0.000086 -0.0002    1.0156   
    81. B(H  71,C  54)                1.0914 -0.000150  0.0002    1.0916   
    82. B(H  72,C  54)                1.0904  0.000057 -0.0000    1.0904   
    83. B(H  73,C  54)                1.0906 -0.000071  0.0000    1.0906   
    84. B(H  74,C  39)                1.0820  0.000150 -0.0001    1.0820   
    85. B(H  75,C  40)                1.0817  0.000113 -0.0000    1.0817   
    86. B(H  76,H  27)                2.8148  0.000894  0.0085    2.8233   
    87. B(H  76,C  41)                1.0826  0.000343 -0.0001    1.0824   
    88. B(H  77,C   5)                2.8252  0.000666  0.0540    2.8791   
    89. B(H  77,C  30)                1.0820  0.000348  0.0001    1.0821   
    90. B(H  78,C  31)                1.0819 -0.000080 -0.0000    1.0819   
    91. B(H  79,C  32)                1.0824  0.000015 -0.0000    1.0824   
    92. B(H  80,H  71)                3.5212 -0.000164 -0.0081    3.5130   
    93. B(H  80,C  33)                1.0820 -0.000024  0.0000    1.0820   
    94. B(H  81,C  28)                1.0834  0.000178 -0.0001    1.0833   
    95. B(H  82,C  53)                1.0909 -0.000414  0.0002    1.0911   
    96. B(H  83,C  53)                1.0953  0.000052 -0.0000    1.0952   
    97. A(C   5,C   0,H  20)          119.86  0.000106   -0.01    119.85   
    98. A(C   1,C   0,C   5)          120.57 -0.000137    0.00    120.57   
    99. A(C   1,C   0,H  20)          119.56  0.000033    0.00    119.57   
   100. A(C   0,C   1,C   6)          120.00  0.000447   -0.02    119.98   
   101. A(C   2,C   1,C   6)          120.99 -0.000444    0.02    121.01   
   102. A(C   0,C   1,C   2)          118.96 -0.000002    0.00    118.96   
   103. A(C   1,C   2,H  24)          119.64  0.000172   -0.01    119.64   
   104. A(C   3,C   2,H  24)          119.77 -0.000184    0.01    119.79   
   105. A(C   1,C   2,C   3)          120.57  0.000012   -0.00    120.57   
   106. A(C   4,C   3,H  23)          120.14  0.000066   -0.00    120.14   
   107. A(C   2,C   3,H  23)          119.75  0.000000    0.00    119.75   
   108. A(C   2,C   3,C   4)          120.11 -0.000067   -0.00    120.11   
   109. A(C   3,C   4,H  22)          120.23  0.000031   -0.00    120.22   
   110. A(C   5,C   4,H  22)          120.14 -0.000026    0.00    120.14   
   111. A(C   3,C   4,C   5)          119.63 -0.000006    0.00    119.63   
   112. A(C   0,C   5,C   4)          120.14  0.000198   -0.01    120.13   
   113. A(C   4,C   5,H  21)          120.06 -0.000103    0.00    120.06   
   114. A(C   0,C   5,H  21)          119.80 -0.000097    0.00    119.81   
   115. A(C   1,C   6,C   7)          114.38  0.000554   -0.08    114.30   
   116. A(C   1,C   6,H  25)          109.37  0.000219   -0.01    109.35   
   117. A(C   7,C   6,H  26)          108.65 -0.000058    0.06    108.71   
   118. A(H  25,C   6,H  26)          106.82  0.000058   -0.00    106.82   
   119. A(C   1,C   6,H  26)          109.53 -0.000571    0.07    109.60   
   120. A(C   7,C   6,H  25)          107.81 -0.000225   -0.03    107.78   
   121. A(C   8,C   7,N  11)          109.02 -0.000004    0.02    109.04   
   122. A(C   6,C   7,N  11)          121.67 -0.000544    0.03    121.70   
   123. A(C   6,C   7,C   8)          129.11  0.000560   -0.05    129.07   
   124. A(C   9,C   8,N  12)          121.63 -0.000137    0.00    121.64   
   125. A(C   7,C   8,N  12)          128.70  0.000167    0.00    128.70   
   126. A(C   7,C   8,C   9)          109.25 -0.000043    0.01    109.26   
   127. A(C   8,C   9,H  27)          110.51  0.000327   -0.02    110.49   
   128. A(C   8,C   9,C  10)          102.26 -0.000331    0.02    102.28   
   129. A(C  10,C   9,N  15)          117.73  0.000261   -0.03    117.70   
   130. A(N  15,C   9,H  27)          107.83  0.000016   -0.02    107.82   
   131. A(C   8,C   9,N  15)          114.12  0.000013   -0.02    114.10   
   132. A(C  10,C   9,H  27)          103.84 -0.000296    0.07    103.91   
   133. A(N  11,C  10,O  16)          126.38 -0.000286    0.04    126.42   
   134. A(C   9,C  10,N  11)          105.30  0.000377    0.01    105.31   
   135. A(C   9,C  10,O  16)          128.30 -0.000096   -0.05    128.25   
   136. A(C   7,N  11,H  17)          125.78 -0.000280   -0.02    125.76   
   137. A(C   7,N  11,C  10)          112.04 -0.000077    0.01    112.04   
   138. A(C  10,N  11,H  17)          121.64  0.000383    0.02    121.66   
   139. A(C   8,N  12,C  13)          114.41  0.000148   -0.02    114.39   
   140. A(N  12,C  13,H  18)          118.72  0.000014    0.01    118.73   
   141. A(C  14,C  13,H  18)          118.63  0.000063   -0.01    118.62   
   142. A(N  12,C  13,C  14)          122.22 -0.000083    0.00    122.22   
   143. A(C  13,C  14,N  15)          124.95 -0.000074   -0.00    124.95   
   144. A(C  13,C  14,H  19)          117.04  0.000080   -0.01    117.03   
   145. A(N  15,C  14,H  19)          117.88 -0.000008    0.01    117.89   
   146. A(C   9,N  15,C  14)          113.62  0.000106   -0.01    113.61   
   147. A(C  10,O  16,H  70)          116.59  0.000478   -0.10    116.49   
   148. A(N  11,H  17,O  57)          168.12 -0.000627    0.02    168.14   
   149. A(C  29,C  28,C  33)          120.12  0.000134    0.01    120.13   
   150. A(C  29,C  28,H  81)          120.28 -0.000290    0.02    120.30   
   151. A(C  33,C  28,H  81)          119.59  0.000157   -0.02    119.57   
   152. A(C  30,C  29,C  34)          119.39  0.000817    0.01    119.39   
   153. A(C  28,C  29,C  34)          120.86 -0.001003    0.00    120.86   
   154. A(C  28,C  29,C  30)          119.74  0.000186   -0.01    119.73   
   155. A(C  29,C  30,C  31)          120.01 -0.000426    0.00    120.02   
   156. A(C  31,C  30,H  77)          120.05  0.000106   -0.02    120.03   
   157. A(C  29,C  30,H  77)          119.92  0.000323    0.02    119.94   
   158. A(C  30,C  31,C  32)          120.09  0.000234    0.00    120.09   
   159. A(C  30,C  31,H  78)          119.74 -0.000126    0.01    119.75   
   160. A(C  32,C  31,H  78)          120.17 -0.000108   -0.01    120.16   
   161. A(C  31,C  32,C  33)          120.07  0.000051   -0.00    120.07   
   162. A(C  31,C  32,H  79)          119.98 -0.000015    0.00    119.98   
   163. A(C  33,C  32,H  79)          119.95 -0.000035    0.00    119.95   
   164. A(C  32,C  33,H  80)          120.17 -0.000028    0.01    120.18   
   165. A(C  28,C  33,C  32)          119.94 -0.000181    0.01    119.94   
   166. A(C  28,C  33,H  80)          119.89  0.000210   -0.01    119.88   
   167. A(O  35,C  34,C  36)          120.64 -0.000093    0.03    120.67   
   168. A(C  29,C  34,C  36)          117.75 -0.000681   -0.02    117.73   
   169. A(C  29,C  34,O  35)          121.52  0.000570   -0.02    121.50   
   170. A(C  34,C  36,C  37)          123.48  0.000918   -0.05    123.43   
   171. A(C  37,C  36,C  41)          115.21  0.000006   -0.01    115.20   
   172. A(C  34,C  36,C  41)          121.22 -0.000924    0.06    121.28   
   173. A(C  36,C  37,C  38)          123.92 -0.000137    0.03    123.95   
   174. A(C  38,C  37,O  44)          107.02 -0.000267    0.01    107.03   
   175. A(C  36,C  37,O  44)          129.04  0.000402   -0.04    129.00   
   176. A(C  39,C  38,N  42)          131.66 -0.000098    0.02    131.68   
   177. A(C  37,C  38,N  42)          108.28  0.000036    0.00    108.28   
   178. A(C  37,C  38,C  39)          120.06  0.000062   -0.02    120.04   
   179. A(C  40,C  39,H  74)          121.41  0.000058   -0.01    121.40   
   180. A(C  38,C  39,H  74)          121.24 -0.000113    0.01    121.25   
   181. A(C  38,C  39,C  40)          117.34  0.000049   -0.00    117.34   
   182. A(C  41,C  40,H  75)          118.95  0.000053   -0.01    118.94   
   183. A(C  39,C  40,H  75)          119.45  0.000101   -0.01    119.44   
   184. A(C  39,C  40,C  41)          121.60 -0.000154    0.02    121.62   
   185. A(C  40,C  41,H  76)          119.36  0.000263   -0.02    119.34   
   186. A(C  36,C  41,H  76)          118.79 -0.000417    0.03    118.82   
   187. A(C  36,C  41,C  40)          121.84  0.000154   -0.01    121.83   
   188. A(C  38,N  42,C  43)          104.95  0.000258   -0.02    104.92   
   189. A(O  44,C  43,C  45)          117.57 -0.001205    0.00    117.57   
   190. A(N  42,C  43,C  45)          127.75  0.001879    0.00    127.75   
   191. A(N  42,C  43,O  44)          114.32 -0.000717    0.03    114.35   
   192. A(C  37,O  44,C  43)          105.40  0.000646   -0.01    105.39   
   193. A(C  43,C  45,C  46)          110.60  0.001652   -0.15    110.45   
   194. A(C  50,C  45,C  54)          108.32  0.001087    0.03    108.35   
   195. A(C  46,C  45,C  54)          109.13 -0.000260    0.05    109.18   
   196. A(C  43,C  45,C  54)          105.15 -0.000925    0.10    105.25   
   197. A(C  46,C  45,C  50)          109.69 -0.001049    0.03    109.72   
   198. A(C  43,C  45,C  50)          113.76 -0.000490   -0.05    113.71   
   199. A(H  58,C  46,H  59)          106.22  0.000117    0.02    106.24   
   200. A(C  47,C  46,H  59)          110.21 -0.000018   -0.05    110.16   
   201. A(C  45,C  46,H  59)          109.93 -0.000257   -0.02    109.91   
   202. A(C  47,C  46,H  58)          106.85 -0.000494    0.10    106.95   
   203. A(C  45,C  46,H  58)          106.66 -0.000375    0.08    106.73   
   204. A(C  45,C  46,C  47)          116.40  0.000942   -0.12    116.28   
   205. A(C  53,C  47,C  55)          107.95 -0.000340    0.05    108.00   
   206. A(C  48,C  47,C  55)          110.63  0.000130    0.01    110.64   
   207. A(C  46,C  47,C  55)          108.07 -0.000015    0.02    108.08   
   208. A(C  48,C  47,C  53)          107.34 -0.000161    0.03    107.37   
   209. A(C  46,C  47,C  53)          113.82  0.000570   -0.15    113.67   
   210. A(C  46,C  47,C  48)          109.05 -0.000182    0.03    109.08   
   211. A(H  60,C  48,H  61)          106.62  0.000025    0.00    106.63   
   212. A(C  49,C  48,H  61)          110.15  0.000042    0.00    110.15   
   213. A(C  47,C  48,H  61)          110.21 -0.000132    0.00    110.21   
   214. A(C  49,C  48,H  60)          109.16 -0.000144   -0.01    109.15   
   215. A(C  47,C  48,H  60)          110.18  0.000014   -0.01    110.18   
   216. A(C  47,C  48,C  49)          110.43  0.000188    0.01    110.44   
   217. A(C  51,C  49,C  56)          110.25 -0.000206    0.03    110.28   
   218. A(C  50,C  49,C  56)          108.90 -0.000215    0.02    108.92   
   219. A(C  48,C  49,C  56)          110.33  0.000224    0.01    110.34   
   220. A(C  50,C  49,C  51)          108.47  0.000864   -0.08    108.38   
   221. A(C  48,C  49,C  51)          109.91 -0.000329    0.01    109.93   
   222. A(C  48,C  49,C  50)          108.95 -0.000328    0.00    108.95   
   223. A(H  62,C  50,H  63)          105.74  0.000046    0.03    105.77   
   224. A(C  49,C  50,H  63)          110.32  0.000526   -0.02    110.30   
   225. A(C  45,C  50,H  63)          111.13 -0.000693    0.02    111.15   
   226. A(C  49,C  50,H  62)          106.19 -0.000780    0.06    106.26   
   227. A(C  45,C  50,H  62)          106.50  0.000307    0.05    106.55   
   228. A(C  45,C  50,C  49)          116.23  0.000536   -0.12    116.10   
   229. A(N  52,C  51,O  57)          122.18 -0.000052   -0.01    122.16   
   230. A(C  49,C  51,O  57)          120.88  0.000255    0.02    120.90   
   231. A(C  49,C  51,N  52)          116.85 -0.000208    0.00    116.85   
   232. A(C  51,N  52,C  53)          127.51  0.000249    0.02    127.53   
   233. A(C  53,N  52,H  70)          115.98 -0.000522   -0.04    115.94   
   234. A(C  51,N  52,H  70)          116.26  0.000307   -0.00    116.26   
   235. A(C  47,C  53,N  52)          113.62 -0.000069   -0.01    113.61   
   236. A(H  82,C  53,H  83)          106.97 -0.000013   -0.00    106.97   
   237. A(N  52,C  53,H  83)          108.35  0.000009    0.00    108.35   
   238. A(C  47,C  53,H  83)          108.71  0.000182    0.01    108.72   
   239. A(N  52,C  53,H  82)          108.40  0.000073   -0.01    108.39   
   240. A(C  47,C  53,H  82)          110.56 -0.000176    0.01    110.57   
   241. A(H  72,C  54,H  73)          108.22  0.000004    0.01    108.22   
   242. A(H  71,C  54,H  73)          107.97 -0.000011    0.00    107.97   
   243. A(C  45,C  54,H  73)          109.75 -0.000070    0.00    109.75   
   244. A(H  71,C  54,H  72)          108.27 -0.000047    0.00    108.27   
   245. A(C  45,C  54,H  72)          111.05  0.000009   -0.01    111.05   
   246. A(C  45,C  54,H  71)          111.47  0.000112   -0.01    111.47   
   247. A(C  47,C  55,H  68)          110.77 -0.000016   -0.00    110.76   
   248. A(C  47,C  55,H  67)          111.23  0.000078   -0.01    111.22   
   249. A(H  68,C  55,H  69)          107.71  0.000018    0.00    107.71   
   250. A(H  67,C  55,H  69)          107.89 -0.000016    0.00    107.89   
   251. A(C  47,C  55,H  69)          111.26 -0.000042    0.00    111.26   
   252. A(H  67,C  55,H  68)          107.83 -0.000023    0.01    107.84   
   253. A(H  65,C  56,H  66)          107.69 -0.000000    0.00    107.69   
   254. A(H  64,C  56,H  66)          108.11 -0.000088    0.01    108.13   
   255. A(C  49,C  56,H  66)          111.41 -0.000005    0.00    111.41   
   256. A(H  64,C  56,H  65)          107.94  0.000091   -0.01    107.93   
   257. A(C  49,C  56,H  65)          109.54 -0.000004   -0.00    109.54   
   258. A(C  49,C  56,H  64)          111.99  0.000009   -0.00    111.99   
   259. A(H  17,O  57,C  51)          128.96 -0.000085    0.01    128.97   
   260. A(O  16,H  70,N  52)          164.51 -0.000744    0.02    164.53   
   261. D(C   6,C   1,C   0,C   5)   -176.28 -0.000133    0.10   -176.18   
   262. D(C   2,C   1,C   0,H  20)   -179.87 -0.000005    0.09   -179.78   
   263. D(C   6,C   1,C   0,H  20)      2.62 -0.000020    0.09      2.71   
   264. D(C   2,C   1,C   0,C   5)      1.22 -0.000118    0.11      1.33   
   265. D(C   3,C   2,C   1,C   0)     -1.34 -0.000107   -0.07     -1.41   
   266. D(H  24,C   2,C   1,C   0)    179.68 -0.000085   -0.03    179.65   
   267. D(C   3,C   2,C   1,C   6)    176.14 -0.000068   -0.06    176.08   
   268. D(H  24,C   2,C   1,C   6)     -2.84 -0.000047   -0.03     -2.86   
   269. D(C   4,C   3,C   2,H  24)    179.42  0.000171   -0.06    179.36   
   270. D(H  23,C   3,C   2,H  24)     -0.56  0.000029   -0.01     -0.57   
   271. D(H  23,C   3,C   2,C   1)   -179.54  0.000047    0.02   -179.51   
   272. D(C   4,C   3,C   2,C   1)      0.44  0.000189   -0.02      0.42   
   273. D(C   5,C   4,C   3,H  23)   -179.43  0.000093    0.03   -179.40   
   274. D(H  22,C   4,C   3,C   2)   -179.80 -0.000122    0.04   -179.76   
   275. D(C   5,C   4,C   3,C   2)      0.59 -0.000050    0.07      0.67   
   276. D(H  22,C   4,C   3,H  23)      0.18  0.000020   -0.01      0.17   
   277. D(H  21,C   5,C   4,C   3)    179.57  0.000008   -0.06    179.50   
   278. D(H  21,C   5,C   4,H  22)     -0.04  0.000081   -0.03     -0.07   
   279. D(C   0,C   5,C   4,H  22)    179.68 -0.000101    0.00    179.68   
   280. D(C   4,C   5,C   0,C   1)     -0.21  0.000257   -0.06     -0.27   
   281. D(H  21,C   5,C   0,H  20)      0.62 -0.000037   -0.01      0.60   
   282. D(C   0,C   5,C   4,C   3)     -0.71 -0.000174   -0.03     -0.74   
   283. D(C   4,C   5,C   0,H  20)   -179.11  0.000144   -0.04   -179.15   
   284. D(H  21,C   5,C   0,C   1)    179.52  0.000075   -0.03    179.49   
   285. D(H  25,C   6,C   1,C   0)     51.65  0.000311   -0.13     51.52   
   286. D(H  26,C   6,C   1,C   2)     -9.06  0.000153   -0.10     -9.16   
   287. D(C   7,C   6,C   1,C   2)    113.17  0.000034   -0.03    113.14   
   288. D(C   7,C   6,C   1,C   0)    -69.37  0.000062   -0.03    -69.40   
   289. D(H  26,C   6,C   1,C   0)    168.40  0.000180   -0.10    168.30   
   290. D(H  25,C   6,C   1,C   2)   -125.81  0.000284   -0.13   -125.94   
   291. D(C   8,C   7,C   6,C   1)    110.32  0.000580   -0.27    110.05   
   292. D(N  11,C   7,C   6,H  26)     47.35  0.000337   -0.21     47.14   
   293. D(N  11,C   7,C   6,H  25)    162.77  0.000257   -0.19    162.58   
   294. D(N  11,C   7,C   6,C   1)    -75.36  0.000738   -0.28    -75.64   
   295. D(C   8,C   7,C   6,H  26)   -126.97  0.000179   -0.19   -127.17   
   296. D(C   8,C   7,C   6,H  25)    -11.55  0.000100   -0.18    -11.73   
   297. D(N  12,C   8,C   7,N  11)   -169.88 -0.000281    0.09   -169.80   
   298. D(C   9,C   8,C   7,N  11)      2.70 -0.000410    0.18      2.88   
   299. D(N  12,C   8,C   7,C   6)      5.01 -0.000169    0.07      5.08   
   300. D(C   9,C   8,C   7,C   6)    177.59 -0.000298    0.16    177.76   
   301. D(H  27,C   9,C   8,N  12)    -87.11 -0.000303    0.16    -86.95   
   302. D(H  27,C   9,C   8,C   7)     99.68 -0.000212    0.08     99.77   
   303. D(N  15,C   9,C   8,N  12)     34.61 -0.000025    0.11     34.73   
   304. D(N  15,C   9,C   8,C   7)   -138.59  0.000066    0.03   -138.56   
   305. D(C  10,C   9,C   8,N  12)    162.85  0.000068    0.08    162.93   
   306. D(C  10,C   9,C   8,C   7)    -10.35  0.000160   -0.00    -10.36   
   307. D(O  16,C  10,C   9,H  27)     77.74 -0.000145   -0.08     77.66   
   308. D(N  11,C  10,C   9,C   8)     14.17  0.000190   -0.17     14.00   
   309. D(N  11,C  10,C   9,N  15)    140.09  0.000110   -0.20    139.89   
   310. D(O  16,C  10,C   9,C   8)   -167.25 -0.000017   -0.07   -167.31   
   311. D(N  11,C  10,C   9,H  27)   -100.84  0.000062   -0.18   -101.03   
   312. D(O  16,C  10,C   9,N  15)    -41.33 -0.000097   -0.09    -41.42   
   313. D(H  17,N  11,C  10,O  16)     -4.41 -0.000470    0.15     -4.26   
   314. D(H  17,N  11,C  10,C   9)    174.21 -0.000669    0.25    174.46   
   315. D(C   7,N  11,C  10,O  16)    167.60 -0.000305    0.20    167.79   
   316. D(H  17,N  11,C   7,C   8)    179.02  0.000769   -0.25    178.77   
   317. D(C   7,N  11,C  10,C   9)    -13.79 -0.000503    0.30    -13.49   
   318. D(H  17,N  11,C   7,C   6)      3.67  0.000603   -0.23      3.44   
   319. D(C  10,N  11,C   7,C   6)   -167.93  0.000364   -0.29   -168.22   
   320. D(C  10,N  11,C   7,C   8)      7.41  0.000531   -0.31      7.11   
   321. D(C  13,N  12,C   8,C   9)    -15.13  0.000097   -0.11    -15.24   
   322. D(C  13,N  12,C   8,C   7)    156.64 -0.000036   -0.01    156.63   
   323. D(C  14,C  13,N  12,C   8)     -8.45 -0.000079    0.04     -8.41   
   324. D(H  18,C  13,N  12,C   8)    179.19 -0.000029    0.01    179.20   
   325. D(H  19,C  14,C  13,H  18)     10.14 -0.000032    0.05     10.19   
   326. D(H  19,C  14,C  13,N  12)   -162.23  0.000021    0.02   -162.21   
   327. D(N  15,C  14,C  13,H  18)   -174.05 -0.000076    0.06   -173.99   
   328. D(N  15,C  14,C  13,N  12)     13.58 -0.000022    0.03     13.61   
   329. D(C   9,N  15,C  14,H  19)   -177.18  0.000060   -0.02   -177.20   
   330. D(C   9,N  15,C  14,C  13)      7.05  0.000101   -0.02      7.02   
   331. D(C  14,N  15,C   9,H  27)     95.25  0.000306   -0.09     95.16   
   332. D(C  14,N  15,C   9,C  10)   -147.82  0.000101   -0.02   -147.84   
   333. D(C  14,N  15,C   9,C   8)    -27.94 -0.000136   -0.04    -27.98   
   334. D(H  70,O  16,C  10,N  11)     -7.85  0.000496   -0.19     -8.03   
   335. D(H  70,O  16,C  10,C   9)    173.85  0.000735   -0.31    173.54   
   336. D(O  57,H  17,N  11,C  10)    -33.83 -0.000133   -0.00    -33.83   
   337. D(O  57,H  17,N  11,C   7)    155.32 -0.000350   -0.06    155.26   
   338. D(C  34,C  29,C  28,H  81)      0.30  0.000057   -0.00      0.30   
   339. D(C  34,C  29,C  28,C  33)   -178.58 -0.000038    0.08   -178.50   
   340. D(C  30,C  29,C  28,H  81)    179.02  0.000057   -0.08    178.93   
   341. D(C  30,C  29,C  28,C  33)      0.14 -0.000037   -0.00      0.14   
   342. D(H  77,C  30,C  29,C  34)     -1.38  0.000185   -0.14     -1.52   
   343. D(H  77,C  30,C  29,C  28)    179.88  0.000208   -0.06    179.83   
   344. D(C  31,C  30,C  29,C  34)    179.98  0.000051   -0.09    179.88   
   345. D(C  31,C  30,C  29,C  28)      1.24  0.000074   -0.02      1.22   
   346. D(H  78,C  31,C  30,H  77)     -0.02 -0.000135    0.05      0.03   
   347. D(H  78,C  31,C  30,C  29)    178.62  0.000002    0.01    178.63   
   348. D(C  32,C  31,C  30,C  29)     -1.49 -0.000067    0.03     -1.46   
   349. D(C  32,C  31,C  30,H  77)    179.87 -0.000204    0.07    179.94   
   350. D(H  79,C  32,C  31,H  78)      0.28 -0.000026    0.02      0.29   
   351. D(H  79,C  32,C  31,C  30)   -179.61  0.000043   -0.01   -179.62   
   352. D(C  33,C  32,C  31,H  78)   -179.75 -0.000047   -0.00   -179.75   
   353. D(C  33,C  32,C  31,C  30)      0.36  0.000021   -0.03      0.34   
   354. D(H  80,C  33,C  32,H  79)      0.71  0.000030   -0.01      0.70   
   355. D(H  80,C  33,C  32,C  31)   -179.26  0.000051    0.00   -179.26   
   356. D(H  80,C  33,C  28,H  81)      0.13 -0.000132    0.09      0.22   
   357. D(H  80,C  33,C  28,C  29)    179.01 -0.000043    0.01    179.02   
   358. D(C  32,C  33,C  28,H  81)    179.85 -0.000102    0.09    179.94   
   359. D(C  32,C  33,C  28,C  29)     -1.26 -0.000013    0.01     -1.26   
   360. D(C  28,C  33,C  32,H  79)   -179.01 -0.000001   -0.01   -179.02   
   361. D(C  28,C  33,C  32,C  31)      1.01  0.000021    0.01      1.02   
   362. D(C  36,C  34,C  29,C  30)    145.09  0.002400   -3.03    142.06   
   363. D(C  36,C  34,C  29,C  28)    -36.19  0.002393   -3.11    -39.30   
   364. D(O  35,C  34,C  29,C  30)    -38.30 -0.001542    1.97    -36.33   
   365. D(O  35,C  34,C  29,C  28)    140.42 -0.001549    1.89    142.31   
   366. D(C  41,C  36,C  34,O  35)    -30.62  0.001912   -3.13    -33.75   
   367. D(C  41,C  36,C  34,C  29)    146.03 -0.001971    1.81    147.84   
   368. D(C  37,C  36,C  34,O  35)    145.61  0.001919   -3.05    142.56   
   369. D(C  37,C  36,C  34,C  29)    -37.74 -0.001963    1.89    -35.85   
   370. D(O  44,C  37,C  36,C  41)    177.31 -0.000883    0.18    177.49   
   371. D(O  44,C  37,C  36,C  34)      0.87 -0.000856    0.10      0.97   
   372. D(C  38,C  37,C  36,C  41)     -0.59 -0.000781    0.19     -0.40   
   373. D(C  38,C  37,C  36,C  34)   -177.03 -0.000753    0.12   -176.91   
   374. D(N  42,C  38,C  37,C  36)    178.31  0.000182    0.14    178.44   
   375. D(C  39,C  38,C  37,O  44)   -179.24  0.000244    0.08   -179.16   
   376. D(C  39,C  38,C  37,C  36)     -0.94  0.000174    0.06     -0.88   
   377. D(N  42,C  38,C  37,O  44)      0.02  0.000253    0.15      0.16   
   378. D(H  74,C  39,C  38,N  42)      1.44 -0.000042   -0.10      1.33   
   379. D(H  74,C  39,C  38,C  37)   -179.51 -0.000030   -0.01   -179.53   
   380. D(C  40,C  39,C  38,N  42)   -177.84  0.000475   -0.33   -178.18   
   381. D(C  40,C  39,C  38,C  37)      1.21  0.000487   -0.24      0.96   
   382. D(H  75,C  40,C  39,H  74)      0.39  0.000049   -0.03      0.36   
   383. D(H  75,C  40,C  39,C  38)    179.66 -0.000471    0.20    179.87   
   384. D(C  41,C  40,C  39,H  74)   -179.25  0.000013   -0.06   -179.32   
   385. D(C  41,C  40,C  39,C  38)      0.03 -0.000507    0.16      0.19   
   386. D(C  40,C  41,C  36,C  37)      1.84  0.000755   -0.27      1.57   
   387. D(C  40,C  41,C  36,C  34)    178.37  0.000799   -0.20    178.17   
   388. D(H  76,C  41,C  40,H  75)     -0.12 -0.000188    0.16      0.03   
   389. D(H  76,C  41,C  40,C  39)    179.52 -0.000152    0.19    179.71   
   390. D(C  36,C  41,C  40,H  75)    178.73 -0.000170    0.06    178.79   
   391. D(C  36,C  41,C  40,C  39)     -1.63 -0.000134    0.10     -1.53   
   392. D(H  76,C  41,C  36,C  37)   -179.30  0.000781   -0.36   -179.66   
   393. D(H  76,C  41,C  36,C  34)     -2.77  0.000824   -0.29     -3.07   
   394. D(C  43,N  42,C  38,C  39)    178.03 -0.000914    0.28    178.31   
   395. D(C  43,N  42,C  38,C  37)     -1.11 -0.000925    0.20     -0.91   
   396. D(C  45,C  43,N  42,C  38)    174.69  0.000761   -0.09    174.60   
   397. D(O  44,C  43,N  42,C  38)      1.87  0.001293   -0.49      1.38   
   398. D(C  37,O  44,C  43,C  45)   -175.49 -0.000922    0.23   -175.26   
   399. D(C  37,O  44,C  43,N  42)     -1.89 -0.001163    0.59     -1.30   
   400. D(C  43,O  44,C  37,C  38)      1.03  0.000494   -0.41      0.62   
   401. D(C  43,O  44,C  37,C  36)   -177.15  0.000583   -0.40   -177.55   
   402. D(C  54,C  45,C  43,O  44)     88.94 -0.000666   -0.05     88.90   
   403. D(C  54,C  45,C  43,N  42)    -83.68 -0.000158   -0.46    -84.14   
   404. D(C  50,C  45,C  43,O  44)    -29.42 -0.001128   -0.12    -29.54   
   405. D(C  50,C  45,C  43,N  42)    157.96 -0.000620   -0.54    157.42   
   406. D(C  46,C  45,C  43,O  44)   -153.38 -0.000666   -0.01   -153.39   
   407. D(C  46,C  45,C  43,N  42)     33.99 -0.000158   -0.42     33.57   
   408. D(H  59,C  46,C  45,C  54)     70.19 -0.000366   -0.18     70.00   
   409. D(H  59,C  46,C  45,C  50)   -171.30  0.000183   -0.10   -171.39   
   410. D(H  59,C  46,C  45,C  43)    -45.02 -0.000025   -0.25    -45.27   
   411. D(H  58,C  46,C  45,C  54)    -44.56 -0.000174   -0.24    -44.80   
   412. D(H  58,C  46,C  45,C  50)     73.96  0.000374   -0.16     73.80   
   413. D(H  58,C  46,C  45,C  43)   -159.76  0.000167   -0.31   -160.07   
   414. D(C  47,C  46,C  45,C  54)   -163.65  0.000149   -0.36   -164.00   
   415. D(C  47,C  46,C  45,C  50)    -45.13  0.000697   -0.27    -45.40   
   416. D(C  47,C  46,C  45,C  43)     81.15  0.000490   -0.42     80.72   
   417. D(C  55,C  47,C  46,H  59)    -59.60  0.000180   -0.08    -59.69   
   418. D(C  55,C  47,C  46,H  58)     55.38  0.000039   -0.03     55.36   
   419. D(C  55,C  47,C  46,C  45)    174.37 -0.000218    0.08    174.45   
   420. D(C  53,C  47,C  46,H  59)     60.28  0.000100   -0.10     60.19   
   421. D(C  53,C  47,C  46,H  58)    175.27 -0.000041   -0.04    175.23   
   422. D(C  53,C  47,C  46,C  45)    -65.74 -0.000298    0.06    -65.68   
   423. D(C  48,C  47,C  46,H  59)   -179.91  0.000138   -0.13   -180.03   
   424. D(C  48,C  47,C  46,H  58)    -64.92 -0.000003   -0.07    -64.99   
   425. D(C  48,C  47,C  46,C  45)     54.07 -0.000260    0.03     54.10   
   426. D(H  61,C  48,C  47,C  55)     58.65 -0.000093    0.05     58.70   
   427. D(H  61,C  48,C  47,C  53)    -58.90  0.000338   -0.04    -58.94   
   428. D(H  61,C  48,C  47,C  46)    177.37 -0.000146    0.10    177.46   
   429. D(H  60,C  48,C  47,C  55)    -58.74 -0.000052    0.05    -58.70   
   430. D(H  60,C  48,C  47,C  53)   -176.29  0.000380   -0.05   -176.34   
   431. D(H  60,C  48,C  47,C  46)     59.97 -0.000105    0.09     60.07   
   432. D(C  49,C  48,C  47,C  55)   -179.41 -0.000003    0.05   -179.36   
   433. D(C  49,C  48,C  47,C  53)     63.04  0.000428   -0.04     63.00   
   434. D(C  49,C  48,C  47,C  46)    -60.70 -0.000056    0.10    -60.59   
   435. D(C  56,C  49,C  48,H  60)     58.70  0.000038    0.00     58.70   
   436. D(C  56,C  49,C  48,C  47)    179.98  0.000082   -0.01    179.97   
   437. D(C  51,C  49,C  48,H  61)     63.73 -0.000260    0.06     63.79   
   438. D(C  51,C  49,C  48,H  60)   -179.52 -0.000290    0.06   -179.46   
   439. D(C  51,C  49,C  48,C  47)    -58.24 -0.000246    0.05    -58.19   
   440. D(C  50,C  49,C  48,H  61)   -177.54  0.000400   -0.04   -177.58   
   441. D(C  50,C  49,C  48,H  60)    -60.79  0.000370   -0.04    -60.83   
   442. D(C  56,C  49,C  48,H  61)    -58.05  0.000069    0.00    -58.05   
   443. D(C  50,C  49,C  48,C  47)     60.49  0.000413   -0.04     60.44   
   444. D(H  63,C  50,C  49,C  56)     58.37 -0.000314   -0.10     58.27   
   445. D(H  63,C  50,C  49,C  51)    -61.63 -0.000448   -0.10    -61.73   
   446. D(H  62,C  50,C  49,C  56)    -55.76 -0.000205   -0.16    -55.92   
   447. D(H  62,C  50,C  49,C  51)   -175.76 -0.000338   -0.16   -175.93   
   448. D(H  62,C  50,C  49,C  48)     64.61 -0.000257   -0.13     64.48   
   449. D(C  45,C  50,C  49,C  56)   -173.97 -0.000353   -0.20   -174.17   
   450. D(C  45,C  50,C  49,C  51)     66.03 -0.000486   -0.20     65.83   
   451. D(C  45,C  50,C  49,C  48)    -53.59 -0.000405   -0.17    -53.76   
   452. D(H  63,C  50,C  45,C  54)    -68.83 -0.000163    0.33    -68.50   
   453. D(H  63,C  50,C  45,C  46)    172.16  0.000111    0.23    172.39   
   454. D(H  63,C  50,C  45,C  43)     47.70 -0.000887    0.44     48.14   
   455. D(H  62,C  50,C  45,C  54)     45.87 -0.000285    0.40     46.27   
   456. D(H  62,C  50,C  45,C  46)    -73.15 -0.000011    0.31    -72.84   
   457. D(H  62,C  50,C  45,C  43)    162.39 -0.001009    0.52    162.91   
   458. D(H  63,C  50,C  49,C  48)    178.74 -0.000366   -0.07    178.67   
   459. D(C  49,C  50,C  45,C  54)    163.91 -0.000732    0.44    164.35   
   460. D(C  49,C  50,C  45,C  46)     44.89 -0.000458    0.35     45.24   
   461. D(C  49,C  50,C  45,C  43)    -79.56 -0.001456    0.56    -79.01   
   462. D(O  57,C  51,C  49,C  56)    -29.23 -0.000243    0.09    -29.15   
   463. D(O  57,C  51,C  49,C  50)     89.92 -0.000100    0.08     90.00   
   464. D(O  57,C  51,C  49,C  48)   -151.07 -0.000172    0.05   -151.02   
   465. D(N  52,C  51,C  49,C  56)    154.07 -0.000139   -0.03    154.05   
   466. D(N  52,C  51,C  49,C  50)    -86.78  0.000003   -0.03    -86.81   
   467. D(N  52,C  51,C  49,C  48)     32.24 -0.000068   -0.07     32.17   
   468. D(H  70,N  52,C  51,O  57)     -4.72 -0.000329    0.19     -4.52   
   469. D(H  70,N  52,C  51,C  49)    171.93 -0.000423    0.31    172.24   
   470. D(C  53,N  52,C  51,O  57)    169.21  0.000043   -0.02    169.19   
   471. D(C  53,N  52,C  51,C  49)    -14.14 -0.000051    0.10    -14.04   
   472. D(H  83,C  53,N  52,H  70)     72.53  0.000366   -0.32     72.21   
   473. D(H  83,C  53,N  52,C  51)   -101.41 -0.000048   -0.11   -101.52   
   474. D(H  82,C  53,N  52,H  70)    -43.22  0.000338   -0.31    -43.53   
   475. D(C  47,C  53,N  52,H  70)   -166.54  0.000558   -0.31   -166.85   
   476. D(C  47,C  53,N  52,C  51)     19.52  0.000144   -0.10     19.42   
   477. D(H  83,C  53,C  47,C  55)    -40.47  0.000053   -0.00    -40.47   
   478. D(H  83,C  53,C  47,C  48)     78.81 -0.000065    0.06     78.87   
   479. D(H  83,C  53,C  47,C  46)   -160.43 -0.000050    0.03   -160.39   
   480. D(H  82,C  53,C  47,C  55)     76.66  0.000045    0.01     76.67   
   481. D(H  82,C  53,C  47,C  48)   -164.06 -0.000073    0.07   -163.99   
   482. D(H  82,C  53,N  52,C  51)    142.84 -0.000076   -0.10    142.74   
   483. D(H  82,C  53,C  47,C  46)    -43.29 -0.000058    0.04    -43.25   
   484. D(N  52,C  53,C  47,C  55)   -161.20 -0.000042   -0.00   -161.20   
   485. D(N  52,C  53,C  47,C  48)    -41.92 -0.000160    0.06    -41.86   
   486. D(N  52,C  53,C  47,C  46)     78.85 -0.000145    0.03     78.88   
   487. D(H  73,C  54,C  45,C  46)     60.49 -0.000723    0.16     60.65   
   488. D(H  73,C  54,C  45,C  43)    179.15  0.000578    0.07    179.22   
   489. D(H  72,C  54,C  45,C  50)   -178.49  0.000089    0.07   -178.42   
   490. D(H  72,C  54,C  45,C  46)    -59.12 -0.000688    0.16    -58.96   
   491. D(H  72,C  54,C  45,C  43)     59.54  0.000613    0.06     59.60   
   492. D(H  71,C  54,C  45,C  50)     60.68  0.000067    0.08     60.76   
   493. D(H  71,C  54,C  45,C  46)   -179.95 -0.000710    0.17   -179.78   
   494. D(H  73,C  54,C  45,C  50)    -58.88  0.000055    0.08    -58.80   
   495. D(H  71,C  54,C  45,C  43)    -61.29  0.000590    0.07    -61.21   
   496. D(H  69,C  55,C  47,C  53)    -59.93 -0.000269    0.05    -59.88   
   497. D(H  69,C  55,C  47,C  48)   -177.11  0.000053   -0.02   -177.13   
   498. D(H  69,C  55,C  47,C  46)     63.58  0.000208   -0.08     63.50   
   499. D(H  68,C  55,C  47,C  53)   -179.71 -0.000253    0.05   -179.66   
   500. D(H  68,C  55,C  47,C  48)     63.12  0.000069   -0.03     63.09   
   501. D(H  68,C  55,C  47,C  46)    -56.19  0.000224   -0.09    -56.28   
   502. D(H  67,C  55,C  47,C  53)     60.38 -0.000265    0.05     60.43   
   503. D(H  67,C  55,C  47,C  48)    -56.80  0.000057   -0.02    -56.82   
   504. D(H  67,C  55,C  47,C  46)   -176.11  0.000212   -0.08   -176.19   
   505. D(H  66,C  56,C  49,C  51)    -59.92  0.000372    0.03    -59.89   
   506. D(H  66,C  56,C  49,C  50)   -178.81 -0.000428    0.10   -178.71   
   507. D(H  66,C  56,C  49,C  48)     61.66 -0.000029    0.08     61.74   
   508. D(H  65,C  56,C  49,C  51)   -178.97  0.000379    0.03   -178.94   
   509. D(H  65,C  56,C  49,C  50)     62.14 -0.000422    0.10     62.24   
   510. D(H  65,C  56,C  49,C  48)    -57.38 -0.000022    0.08    -57.31   
   511. D(H  64,C  56,C  49,C  51)     61.30  0.000261    0.05     61.36   
   512. D(H  64,C  56,C  49,C  50)    -57.59 -0.000539    0.12    -57.47   
   513. D(H  64,C  56,C  49,C  48)   -177.11 -0.000139    0.10   -177.01   
   514. D(H  17,O  57,C  51,C  49)   -177.07  0.000948   -0.41   -177.48   
   515. D(C  51,O  57,H  17,N  11)     50.67 -0.000233    0.15     50.82   
   516. D(H  17,O  57,C  51,N  52)     -0.56  0.000834   -0.28     -0.84   
   517. D(O  16,H  70,N  52,C  53)    124.97 -0.000331    0.07    125.04   
   518. D(O  16,H  70,N  52,C  51)    -60.38  0.000039   -0.12    -60.50   
   519. D(N  52,H  70,O  16,C  10)     79.80 -0.000162    0.17     79.97   
    ----------------------------------------------------------------------------

         *************************************************************
         *                GEOMETRY OPTIMIZATION CYCLE   7            *
         *************************************************************
Calling /mnt/group-bin/orca_5_0_3_linux_x86-64_openmpi411/otool_external orca_EXT.extinp.tmp  ...  done

-------------------------   --------------------
FINAL SINGLE POINT ENERGY     -2040.644350413100   (From external program)
-------------------------   --------------------

------------------------------------------------------------------------------
                         ORCA GEOMETRY RELAXATION STEP
------------------------------------------------------------------------------

Reading the OPT-File                    .... done
Getting information on internals        .... done
Copying old internal coords+grads       .... done
Making the new internal coordinates     .... (new redundants).... done
Validating the new internal coordinates .... (new redundants).... done
Calculating the B-matrix                .... done
Calculating the G,G- and P matrices     .... done
Transforming gradient to internals      .... done
Projecting the internal gradient        .... done
Number of atoms                         ....  84
Number of internal coordinates          .... 519
Current Energy                          .... -2040.644350413 Eh
Current gradient norm                   ....     0.005036154 Eh/bohr
Maximum allowed component of the step   ....  0.300
Current trust radius                    ....  0.300
Updating the Hessian (BFGS)             .... done
Forming the augmented Hessian           .... done
Diagonalizing the augmented Hessian     .... done
Last element of RFO vector              ....  0.960115022
Lowest eigenvalues of augmented Hessian:
 -0.000433848  0.000576958  0.000922330  0.001980661  0.002176254
Length of the computed step             ....  0.291220668
The final length of the internal step   ....  0.291220668
Converting the step to cartesian space:
 Initial RMS(Int)=    0.0127831685
Transforming coordinates:
 Iter   0:  RMS(Cart)=    0.0516430217 RMS(Int)=    0.6162363891
 Iter   1:  RMS(Cart)=    0.0007606624 RMS(Int)=    0.0002017551
 Iter   2:  RMS(Cart)=    0.0000220928 RMS(Int)=    0.0000033442
 Iter   3:  RMS(Cart)=    0.0000007112 RMS(Int)=    0.0000002170
 Iter   4:  RMS(Cart)=    0.0000000232 RMS(Int)=    0.0000000040
done
Storing new coordinates                 .... done

                                .--------------------.
          ----------------------|Geometry convergence|-------------------------
          Item                value                   Tolerance       Converged
          ---------------------------------------------------------------------
          Energy change      -0.0003745976            0.0000050000      NO
          RMS gradient        0.0002495426            0.0001000000      NO
          MAX gradient        0.0016653612            0.0003000000      NO
          RMS step            0.0127831685            0.0020000000      NO
          MAX step            0.2346563517            0.0040000000      NO
          ........................................................
          Max(Bonds)      0.1242      Max(Angles)    0.35
          Max(Dihed)        1.86      Max(Improp)    0.00
          ---------------------------------------------------------------------

The optimization has not yet converged - more geometry cycles are needed


    ---------------------------------------------------------------------------
                         Redundant Internal Coordinates
                            (Angstroem and degrees)

        Definition                    Value    dE/dq     Step     New-Value
    ----------------------------------------------------------------------------
     1. B(C   1,C   0)                1.3932  0.000012 -0.0001    1.3932   
     2. B(C   2,C   1)                1.3905  0.000228 -0.0001    1.3904   
     3. B(C   3,C   2)                1.3899  0.000073 -0.0001    1.3898   
     4. B(C   4,C   3)                1.3875  0.000073 -0.0000    1.3875   
     5. B(C   5,C   4)                1.3900  0.000038 -0.0000    1.3900   
     6. B(C   5,C   0)                1.3868 -0.000009  0.0000    1.3868   
     7. B(C   6,C   1)                1.5106  0.000069 -0.0003    1.5103   
     8. B(C   7,C   6)                1.4863  0.000072 -0.0003    1.4860   
     9. B(C   8,C   7)                1.3485  0.000317 -0.0002    1.3483   
    10. B(C   9,C   8)                1.4929  0.000209 -0.0003    1.4926   
    11. B(C  10,C   9)                1.5211 -0.000221  0.0002    1.5213   
    12. B(N  11,C  10)                1.3657  0.000164 -0.0003    1.3654   
    13. B(N  11,C   7)                1.3894 -0.000229  0.0002    1.3896   
    14. B(N  12,C   8)                1.3647  0.000096  0.0000    1.3647   
    15. B(C  13,N  12)                1.2863  0.000349 -0.0002    1.2861   
    16. B(C  14,C  13)                1.4705 -0.000028  0.0001    1.4706   
    17. B(N  15,C  14)                1.2735  0.000221 -0.0001    1.2734   
    18. B(N  15,C   9)                1.4417  0.000058  0.0000    1.4417   
    19. B(O  16,C  10)                1.2116 -0.000474  0.0003    1.2119   
    20. B(H  17,N  11)                1.0287  0.000525 -0.0005    1.0282   
    21. B(H  18,C  13)                1.0844 -0.000031  0.0000    1.0844   
    22. B(H  19,C  14)                1.0872 -0.000034  0.0000    1.0872   
    23. B(H  20,C   0)                1.0842  0.000065 -0.0001    1.0841   
    24. B(H  21,C   5)                1.0825  0.000078 -0.0001    1.0824   
    25. B(H  22,C   4)                1.0824  0.000042 -0.0000    1.0824   
    26. B(H  23,C   3)                1.0826  0.000004 -0.0000    1.0826   
    27. B(H  24,C   2)                1.0837  0.000133 -0.0001    1.0836   
    28. B(H  25,C   6)                1.0911  0.000010 -0.0000    1.0910   
    29. B(H  26,C   6)                1.0933 -0.000024  0.0000    1.0934   
    30. B(H  27,C   9)                1.1050  0.000649 -0.0010    1.1040   
    31. B(C  29,C  28)                1.3940  0.000158  0.0000    1.3940   
    32. B(C  30,C  29)                1.3924  0.000268  0.0001    1.3925   
    33. B(C  31,C  30)                1.3858  0.000076  0.0001    1.3859   
    34. B(C  32,C  31)                1.3891 -0.000053  0.0001    1.3892   
    35. B(C  33,C  32)                1.3892 -0.000027 -0.0001    1.3891   
    36. B(C  33,C  28)                1.3859  0.000125 -0.0001    1.3858   
    37. B(C  34,C  29)                1.4850  0.000284 -0.0001    1.4849   
    38. B(O  35,C  34)                1.2134  0.000186  0.0001    1.2135   
    39. B(C  36,C  34)                1.4835  0.000119  0.0002    1.4837   
    40. B(C  37,C  36)                1.3849 -0.000084  0.0003    1.3852   
    41. B(C  38,C  37)                1.3893 -0.000162  0.0003    1.3896   
    42. B(C  39,C  38)                1.3870  0.000038  0.0000    1.3870   
    43. B(C  40,C  39)                1.3890  0.000175  0.0001    1.3891   
    44. B(C  41,C  40)                1.3935  0.000042  0.0001    1.3936   
    45. B(C  41,C  36)                1.3950 -0.000074  0.0001    1.3951   
    46. B(N  42,C  38)                1.3834  0.000636 -0.0002    1.3832   
    47. B(C  43,N  42)                1.2856  0.000346 -0.0002    1.2853   
    48. B(O  44,C  43)                1.3545  0.000113 -0.0000    1.3545   
    49. B(O  44,C  37)                1.3508 -0.000153 -0.0003    1.3504   
    50. B(C  45,C  43)                1.5009  0.000465 -0.0009    1.5000   
    51. B(C  46,C  45)                1.5348  0.000570 -0.0011    1.5337   
    52. B(C  47,C  46)                1.5358  0.000651 -0.0017    1.5341   
    53. B(C  48,C  47)                1.5234 -0.000166  0.0004    1.5239   
    54. B(C  49,C  48)                1.5277  0.000065  0.0003    1.5280   
    55. B(C  50,C  49)                1.5423  0.000980 -0.0014    1.5409   
    56. B(C  50,C  45)                1.5383  0.000280 -0.0013    1.5370   
    57. B(C  51,C  49)                1.5202  0.000552 -0.0005    1.5197   
    58. B(N  52,C  51)                1.3374  0.000194 -0.0002    1.3372   
    59. B(C  53,N  52)                1.4527 -0.000351  0.0004    1.4530   
    60. B(C  53,C  47)                1.5282 -0.000233 -0.0003    1.5278   
    61. B(C  54,C  45)                1.5410 -0.000141  0.0004    1.5413   
    62. B(C  55,C  47)                1.5261 -0.000134  0.0002    1.5263   
    63. B(C  56,C  49)                1.5246 -0.000001  0.0001    1.5247   
    64. B(O  57,H  17)                1.8042  0.000216  0.0002    1.8043   
    65. B(O  57,C  51)                1.2329  0.000276  0.0001    1.2329   
    66. B(H  58,C  46)                1.0951 -0.000038  0.0000    1.0951   
    67. B(H  59,C  46)                1.0927 -0.000027  0.0001    1.0927   
    68. B(H  60,C  48)                1.0950 -0.000040  0.0000    1.0950   
    69. B(H  61,C  48)                1.0958 -0.000016  0.0000    1.0958   
    70. B(H  62,C  50)                1.0946 -0.000084  0.0001    1.0947   
    71. B(H  63,C  50)                1.0927 -0.000021  0.0000    1.0928   
    72. B(H  64,H  24)                3.7036  0.000172 -0.0111    3.6925   
    73. B(H  64,C  56)                1.0892  0.000132 -0.0000    1.0892   
    74. B(H  65,C  56)                1.0910 -0.000056  0.0001    1.0911   
    75. B(H  66,C  56)                1.0910  0.000056 -0.0001    1.0909   
    76. B(H  67,C  55)                1.0915  0.000036 -0.0001    1.0915   
    77. B(H  68,C  55)                1.0912  0.000018 -0.0000    1.0911   
    78. B(H  69,C  55)                1.0922  0.000021 -0.0000    1.0922   
    79. B(H  70,O  16)                2.1380 -0.000350  0.0092    2.1472   
    80. B(H  70,N  52)                1.0156 -0.000058 -0.0004    1.0152   
    81. B(H  71,C  54)                1.0914 -0.000059 -0.0000    1.0914   
    82. B(H  72,C  54)                1.0904  0.000031 -0.0001    1.0903   
    83. B(H  73,C  54)                1.0906 -0.000048  0.0001    1.0907   
    84. B(H  74,C  39)                1.0820  0.000111 -0.0002    1.0818   
    85. B(H  75,C  40)                1.0817  0.000070 -0.0001    1.0816   
    86. B(H  76,H  27)                2.8233  0.000549 -0.1242    2.6991   
    87. B(H  76,C  41)                1.0824  0.000147 -0.0002    1.0822   
    88. B(H  77,C   5)                2.8789  0.000416 -0.0415    2.8375   
    89. B(H  77,C  30)                1.0820  0.000206  0.0000    1.0820   
    90. B(H  78,C  31)                1.0819  0.000010 -0.0002    1.0817   
    91. B(H  79,C  32)                1.0824  0.000009 -0.0000    1.0824   
    92. B(H  80,H  71)                3.5129 -0.000108  0.0530    3.5659   
    93. B(H  80,C  33)                1.0820 -0.000019  0.0000    1.0820   
    94. B(H  81,C  28)                1.0833 -0.000007 -0.0001    1.0833   
    95. B(H  82,C  53)                1.0911 -0.000192  0.0004    1.0915   
    96. B(H  83,C  53)                1.0952  0.000013 -0.0001    1.0951   
    97. A(C   5,C   0,H  20)          119.85  0.000031   -0.01    119.84   
    98. A(C   1,C   0,C   5)          120.58 -0.000035   -0.00    120.58   
    99. A(C   1,C   0,H  20)          119.56  0.000004    0.01    119.58   
   100. A(C   0,C   1,C   6)          119.96 -0.000042    0.02    119.98   
   101. A(C   2,C   1,C   6)          121.03  0.000053   -0.02    121.01   
   102. A(C   0,C   1,C   2)          118.96 -0.000011    0.01    118.97   
   103. A(C   1,C   2,H  24)          119.64  0.000094   -0.00    119.64   
   104. A(C   3,C   2,H  24)          119.78 -0.000097    0.01    119.79   
   105. A(C   1,C   2,C   3)          120.57  0.000003   -0.01    120.56   
   106. A(C   4,C   3,H  23)          120.13  0.000032   -0.01    120.13   
   107. A(C   2,C   3,H  23)          119.75  0.000008    0.00    119.75   
   108. A(C   2,C   3,C   4)          120.12 -0.000040    0.00    120.12   
   109. A(C   3,C   4,H  22)          120.22  0.000036   -0.01    120.21   
   110. A(C   5,C   4,H  22)          120.14 -0.000026    0.01    120.15   
   111. A(C   3,C   4,C   5)          119.64 -0.000010    0.00    119.64   
   112. A(C   0,C   5,C   4)          120.12  0.000091   -0.01    120.12   
   113. A(C   4,C   5,H  21)          120.07 -0.000046    0.00    120.07   
   114. A(C   0,C   5,H  21)          119.81 -0.000046    0.00    119.81   
   115. A(C   1,C   6,C   7)          114.37  0.000190   -0.12    114.25   
   116. A(C   1,C   6,H  25)          109.32 -0.000006    0.04    109.36   
   117. A(C   7,C   6,H  26)          108.67 -0.000160    0.04    108.71   
   118. A(H  25,C   6,H  26)          106.83  0.000027    0.02    106.85   
   119. A(C   1,C   6,H  26)          109.60 -0.000090    0.01    109.61   
   120. A(C   7,C   6,H  25)          107.78  0.000031    0.02    107.79   
   121. A(C   8,C   7,N  11)          109.03  0.000016    0.01    109.04   
   122. A(C   6,C   7,N  11)          121.71 -0.000460   -0.02    121.69   
   123. A(C   6,C   7,C   8)          129.06  0.000447    0.02    129.08   
   124. A(C   9,C   8,N  12)          121.64 -0.000094   -0.01    121.62   
   125. A(C   7,C   8,N  12)          128.70  0.000080    0.02    128.72   
   126. A(C   7,C   8,C   9)          109.26  0.000011   -0.01    109.25   
   127. A(C   8,C   9,H  27)          110.50  0.000184   -0.01    110.49   
   128. A(C   8,C   9,C  10)          102.28 -0.000181    0.04    102.31   
   129. A(C  10,C   9,N  15)          117.69  0.000160   -0.06    117.64   
   130. A(N  15,C   9,H  27)          107.82  0.000006   -0.03    107.79   
   131. A(C   8,C   9,N  15)          114.10 -0.000006   -0.02    114.08   
   132. A(C  10,C   9,H  27)          103.92 -0.000167    0.09    104.01   
   133. A(N  11,C  10,O  16)          126.41 -0.000285    0.04    126.45   
   134. A(C   9,C  10,N  11)          105.31  0.000268    0.00    105.31   
   135. A(C   9,C  10,O  16)          128.26  0.000015   -0.04    128.22   
   136. A(C   7,N  11,H  17)          125.77 -0.000037   -0.07    125.70   
   137. A(C   7,N  11,C  10)          112.04 -0.000143    0.02    112.07   
   138. A(C  10,N  11,H  17)          121.65  0.000172    0.07    121.72   
   139. A(C   8,N  12,C  13)          114.40  0.000104   -0.02    114.37   
   140. A(N  12,C  13,H  18)          118.73  0.000008    0.02    118.75   
   141. A(C  14,C  13,H  18)          118.62  0.000048   -0.02    118.60   
   142. A(N  12,C  13,C  14)          122.22 -0.000058    0.00    122.22   
   143. A(C  13,C  14,N  15)          124.95 -0.000058   -0.01    124.94   
   144. A(C  13,C  14,H  19)          117.03  0.000060   -0.02    117.01   
   145. A(N  15,C  14,H  19)          117.89 -0.000003    0.03    117.92   
   146. A(C   9,N  15,C  14)          113.62  0.000102   -0.02    113.60   
   147. A(C  10,O  16,H  70)          116.48  0.000250   -0.25    116.23   
   148. A(N  11,H  17,O  57)          168.15  0.000152    0.02    168.17   
   149. A(C  29,C  28,C  33)          120.13  0.000009    0.01    120.14   
   150. A(C  29,C  28,H  81)          120.30  0.000007    0.01    120.31   
   151. A(C  33,C  28,H  81)          119.57 -0.000017   -0.02    119.54   
   152. A(C  30,C  29,C  34)          119.39  0.000241    0.04    119.43   
   153. A(C  28,C  29,C  34)          120.87 -0.000106   -0.04    120.83   
   154. A(C  28,C  29,C  30)          119.72 -0.000139    0.00    119.73   
   155. A(C  29,C  30,C  31)          120.03  0.000029   -0.02    120.01   
   156. A(C  31,C  30,H  77)          120.03 -0.000064   -0.02    120.01   
   157. A(C  29,C  30,H  77)          119.93  0.000038    0.04    119.97   
   158. A(C  30,C  31,C  32)          120.09  0.000045    0.01    120.10   
   159. A(C  30,C  31,H  78)          119.75 -0.000023    0.02    119.77   
   160. A(C  32,C  31,H  78)          120.16 -0.000022   -0.03    120.13   
   161. A(C  31,C  32,C  33)          120.07 -0.000007    0.00    120.07   
   162. A(C  31,C  32,H  79)          119.98  0.000008   -0.00    119.98   
   163. A(C  33,C  32,H  79)          119.95 -0.000001    0.00    119.95   
   164. A(C  32,C  33,H  80)          120.17 -0.000097    0.01    120.18   
   165. A(C  28,C  33,C  32)          119.95  0.000062   -0.01    119.94   
   166. A(C  28,C  33,H  80)          119.88  0.000036   -0.01    119.88   
   167. A(O  35,C  34,C  36)          120.69  0.000042    0.04    120.74   
   168. A(C  29,C  34,C  36)          117.77  0.000373   -0.01    117.76   
   169. A(C  29,C  34,O  35)          121.52 -0.000435    0.03    121.55   
   170. A(C  34,C  36,C  37)          123.41  0.000585   -0.05    123.36   
   171. A(C  37,C  36,C  41)          115.20 -0.000087   -0.00    115.20   
   172. A(C  34,C  36,C  41)          121.29 -0.000495    0.06    121.35   
   173. A(C  36,C  37,C  38)          123.95  0.000266    0.01    123.95   
   174. A(C  38,C  37,O  44)          107.03 -0.000094   -0.00    107.03   
   175. A(C  36,C  37,O  44)          129.00 -0.000173   -0.01    128.99   
   176. A(C  39,C  38,N  42)          131.68  0.000135   -0.01    131.67   
   177. A(C  37,C  38,N  42)          108.28  0.000025    0.02    108.30   
   178. A(C  37,C  38,C  39)          120.04 -0.000160   -0.01    120.03   
   179. A(C  40,C  39,H  74)          121.40  0.000072   -0.02    121.38   
   180. A(C  38,C  39,H  74)          121.25 -0.000076    0.03    121.28   
   181. A(C  38,C  39,C  40)          117.34  0.000001   -0.00    117.34   
   182. A(C  41,C  40,H  75)          118.94 -0.000028   -0.00    118.94   
   183. A(C  39,C  40,H  75)          119.44  0.000039   -0.02    119.42   
   184. A(C  39,C  40,C  41)          121.62 -0.000011    0.02    121.64   
   185. A(C  40,C  41,H  76)          119.34  0.000225   -0.04    119.30   
   186. A(C  36,C  41,H  76)          118.82 -0.000208    0.04    118.86   
   187. A(C  36,C  41,C  40)          121.83 -0.000017   -0.00    121.82   
   188. A(C  38,N  42,C  43)          104.93 -0.000010   -0.04    104.89   
   189. A(O  44,C  43,C  45)          117.58 -0.001271    0.03    117.61   
   190. A(N  42,C  43,C  45)          127.74  0.001665   -0.00    127.73   
   191. A(N  42,C  43,O  44)          114.35 -0.000409    0.06    114.42   
   192. A(C  37,O  44,C  43)          105.39  0.000474   -0.02    105.37   
   193. A(C  43,C  45,C  46)          110.45  0.001173   -0.26    110.18   
   194. A(C  50,C  45,C  54)          108.36  0.000720    0.13    108.49   
   195. A(C  46,C  45,C  54)          109.17 -0.000321    0.10    109.26   
   196. A(C  43,C  45,C  54)          105.25 -0.000430    0.26    105.51   
   197. A(C  46,C  45,C  50)          109.72 -0.000497    0.04    109.75   
   198. A(C  43,C  45,C  50)          113.72 -0.000641   -0.23    113.49   
   199. A(H  58,C  46,H  59)          106.24  0.000068    0.06    106.30   
   200. A(C  47,C  46,H  59)          110.16 -0.000074   -0.09    110.07   
   201. A(C  45,C  46,H  59)          109.90 -0.000049   -0.02    109.88   
   202. A(C  47,C  46,H  58)          106.94 -0.000214    0.21    107.15   
   203. A(C  45,C  46,H  58)          106.73 -0.000307    0.17    106.90   
   204. A(C  45,C  46,C  47)          116.29  0.000528   -0.27    116.02   
   205. A(C  53,C  47,C  55)          108.00 -0.000222    0.11    108.11   
   206. A(C  48,C  47,C  55)          110.64  0.000094    0.06    110.70   
   207. A(C  46,C  47,C  55)          108.07  0.000022    0.05    108.12   
   208. A(C  48,C  47,C  53)          107.37 -0.000087    0.08    107.44   
   209. A(C  46,C  47,C  53)          113.68  0.000288   -0.35    113.34   
   210. A(C  46,C  47,C  48)          109.08 -0.000093    0.06    109.13   
   211. A(H  60,C  48,H  61)          106.63  0.000011    0.02    106.64   
   212. A(C  49,C  48,H  61)          110.15  0.000055   -0.00    110.14   
   213. A(C  47,C  48,H  61)          110.21 -0.000103   -0.01    110.20   
   214. A(C  49,C  48,H  60)          109.15 -0.000106   -0.03    109.12   
   215. A(C  47,C  48,H  60)          110.18  0.000035   -0.01    110.16   
   216. A(C  47,C  48,C  49)          110.45  0.000104    0.03    110.48   
   217. A(C  51,C  49,C  56)          110.26 -0.000063    0.07    110.34   
   218. A(C  50,C  49,C  56)          108.93 -0.000175    0.07    109.00   
   219. A(C  48,C  49,C  56)          110.34  0.000122    0.06    110.40   
   220. A(C  50,C  49,C  51)          108.41  0.000530   -0.23    108.17   
   221. A(C  48,C  49,C  51)          109.92 -0.000199    0.01    109.93   
   222. A(C  48,C  49,C  50)          108.94 -0.000211    0.01    108.95   
   223. A(H  62,C  50,H  63)          105.77  0.000012    0.07    105.84   
   224. A(C  49,C  50,H  63)          110.31  0.000314   -0.03    110.28   
   225. A(C  45,C  50,H  63)          111.15 -0.000410    0.01    111.16   
   226. A(C  49,C  50,H  62)          106.25 -0.000443    0.17    106.42   
   227. A(C  45,C  50,H  62)          106.54  0.000281    0.13    106.67   
   228. A(C  45,C  50,C  49)          116.10  0.000223   -0.30    115.80   
   229. A(N  52,C  51,O  57)          122.16 -0.000268   -0.05    122.11   
   230. A(C  49,C  51,O  57)          120.90  0.000493    0.01    120.92   
   231. A(C  49,C  51,N  52)          116.86 -0.000224    0.03    116.89   
   232. A(C  51,N  52,C  53)          127.53  0.000187    0.02    127.55   
   233. A(C  53,N  52,H  70)          115.95 -0.000559   -0.00    115.95   
   234. A(C  51,N  52,H  70)          116.25  0.000389   -0.04    116.20   
   235. A(C  47,C  53,N  52)          113.62  0.000041   -0.03    113.59   
   236. A(H  82,C  53,H  83)          106.97  0.000002    0.00    106.97   
   237. A(N  52,C  53,H  83)          108.35  0.000041    0.01    108.36   
   238. A(C  47,C  53,H  83)          108.71  0.000037    0.03    108.75   
   239. A(N  52,C  53,H  82)          108.39 -0.000031   -0.03    108.37   
   240. A(C  47,C  53,H  82)          110.57 -0.000089    0.01    110.58   
   241. A(H  72,C  54,H  73)          108.22  0.000003    0.01    108.23   
   242. A(H  71,C  54,H  73)          107.97 -0.000018    0.01    107.98   
   243. A(C  45,C  54,H  73)          109.75 -0.000038   -0.01    109.74   
   244. A(H  71,C  54,H  72)          108.27 -0.000046    0.00    108.28   
   245. A(C  45,C  54,H  72)          111.05 -0.000010    0.01    111.05   
   246. A(C  45,C  54,H  71)          111.47  0.000106   -0.01    111.46   
   247. A(C  47,C  55,H  68)          110.76  0.000005   -0.01    110.75   
   248. A(C  47,C  55,H  67)          111.22  0.000040   -0.02    111.20   
   249. A(H  68,C  55,H  69)          107.71  0.000004    0.01    107.72   
   250. A(H  67,C  55,H  69)          107.89 -0.000008    0.01    107.90   
   251. A(C  47,C  55,H  69)          111.26 -0.000024    0.00    111.26   
   252. A(H  67,C  55,H  68)          107.84 -0.000019    0.02    107.85   
   253. A(H  65,C  56,H  66)          107.69 -0.000001    0.00    107.70   
   254. A(H  64,C  56,H  66)          108.12 -0.000049    0.02    108.14   
   255. A(C  49,C  56,H  66)          111.41 -0.000007   -0.01    111.40   
   256. A(H  64,C  56,H  65)          107.93  0.000041   -0.02    107.91   
   257. A(C  49,C  56,H  65)          109.54 -0.000002   -0.01    109.53   
   258. A(C  49,C  56,H  64)          111.99  0.000018    0.02    112.01   
   259. A(H  17,O  57,C  51)          128.96 -0.000294    0.06    129.02   
   260. A(O  16,H  70,N  52)          164.55  0.000156   -0.11    164.44   
   261. D(C   6,C   1,C   0,C   5)   -176.16  0.000026   -0.34   -176.50   
   262. D(C   2,C   1,C   0,H  20)   -179.78  0.000007    0.08   -179.70   
   263. D(C   6,C   1,C   0,H  20)      2.72  0.000013   -0.22      2.50   
   264. D(C   2,C   1,C   0,C   5)      1.34  0.000020   -0.04      1.30   
   265. D(C   3,C   2,C   1,C   0)     -1.41 -0.000063   -0.02     -1.43   
   266. D(H  24,C   2,C   1,C   0)    179.65 -0.000046   -0.10    179.55   
   267. D(C   3,C   2,C   1,C   6)    176.06 -0.000071    0.29    176.35   
   268. D(H  24,C   2,C   1,C   6)     -2.88 -0.000054    0.21     -2.67   
   269. D(C   4,C   3,C   2,H  24)    179.36 -0.000000    0.17    179.53   
   270. D(H  23,C   3,C   2,H  24)     -0.57  0.000001    0.08     -0.49   
   271. D(H  23,C   3,C   2,C   1)   -179.51  0.000016    0.00   -179.51   
   272. D(C   4,C   3,C   2,C   1)      0.41  0.000014    0.09      0.51   
   273. D(C   5,C   4,C   3,H  23)   -179.40  0.000074   -0.02   -179.42   
   274. D(H  22,C   4,C   3,C   2)   -179.75 -0.000008   -0.05   -179.80   
   275. D(C   5,C   4,C   3,C   2)      0.67  0.000075   -0.11      0.56   
   276. D(H  22,C   4,C   3,H  23)      0.17 -0.000009    0.04      0.21   
   277. D(H  21,C   5,C   4,C   3)    179.50 -0.000041    0.03    179.53   
   278. D(H  21,C   5,C   4,H  22)     -0.07  0.000042   -0.03     -0.11   
   279. D(C   0,C   5,C   4,H  22)    179.68 -0.000035   -0.00    179.68   
   280. D(C   4,C   5,C   0,C   1)     -0.27  0.000069    0.02     -0.26   
   281. D(H  21,C   5,C   0,H  20)      0.61  0.000006   -0.07      0.53   
   282. D(C   0,C   5,C   4,C   3)     -0.74 -0.000118    0.06     -0.68   
   283. D(C   4,C   5,C   0,H  20)   -179.15  0.000083   -0.10   -179.26   
   284. D(H  21,C   5,C   0,C   1)    179.49 -0.000007    0.05    179.53   
   285. D(H  25,C   6,C   1,C   0)     51.50  0.000023    0.29     51.80   
   286. D(H  26,C   6,C   1,C   2)     -9.17  0.000009    0.04     -9.14   
   287. D(C   7,C   6,C   1,C   2)    113.13 -0.000134    0.01    113.14   
   288. D(C   7,C   6,C   1,C   0)    -69.42 -0.000142    0.32    -69.10   
   289. D(H  26,C   6,C   1,C   0)    168.27  0.000002    0.35    168.62   
   290. D(H  25,C   6,C   1,C   2)   -125.94  0.000031   -0.02   -125.96   
   291. D(C   8,C   7,C   6,C   1)    110.03  0.000118    0.23    110.26   
   292. D(N  11,C   7,C   6,H  26)     47.13  0.000050    0.33     47.46   
   293. D(N  11,C   7,C   6,H  25)    162.55  0.000016    0.38    162.93   
   294. D(N  11,C   7,C   6,C   1)    -75.68  0.000156    0.37    -75.31   
   295. D(C   8,C   7,C   6,H  26)   -127.17  0.000012    0.19   -126.97   
   296. D(C   8,C   7,C   6,H  25)    -11.75 -0.000022    0.24    -11.51   
   297. D(N  12,C   8,C   7,N  11)   -169.80 -0.000110    0.06   -169.74   
   298. D(C   9,C   8,C   7,N  11)      2.87 -0.000146    0.08      2.95   
   299. D(N  12,C   8,C   7,C   6)      5.07 -0.000102    0.18      5.25   
   300. D(C   9,C   8,C   7,C   6)    177.74 -0.000138    0.20    177.94   
   301. D(H  27,C   9,C   8,N  12)    -86.95 -0.000169    0.23    -86.72   
   302. D(H  27,C   9,C   8,C   7)     99.77 -0.000150    0.21     99.98   
   303. D(N  15,C   9,C   8,N  12)     34.73 -0.000026    0.17     34.90   
   304. D(N  15,C   9,C   8,C   7)   -138.56 -0.000007    0.15   -138.41   
   305. D(C  10,C   9,C   8,N  12)    162.92  0.000038    0.11    163.04   
   306. D(C  10,C   9,C   8,C   7)    -10.36  0.000057    0.09    -10.27   
   307. D(O  16,C  10,C   9,H  27)     77.67 -0.000082   -0.09     77.58   
   308. D(N  11,C  10,C   9,C   8)     14.01  0.000077   -0.23     13.78   
   309. D(N  11,C  10,C   9,N  15)    139.89  0.000027   -0.26    139.63   
   310. D(O  16,C  10,C   9,C   8)   -167.30 -0.000008   -0.06   -167.35   
   311. D(N  11,C  10,C   9,H  27)   -101.02  0.000004   -0.26   -101.28   
   312. D(O  16,C  10,C   9,N  15)    -41.41 -0.000058   -0.09    -41.50   
   313. D(H  17,N  11,C  10,O  16)     -4.26 -0.000052   -0.06     -4.32   
   314. D(H  17,N  11,C  10,C   9)    174.46 -0.000130    0.10    174.56   
   315. D(C   7,N  11,C  10,O  16)    167.77 -0.000107    0.13    167.90   
   316. D(H  17,N  11,C   7,C   8)    178.76  0.000137   -0.02    178.74   
   317. D(C   7,N  11,C  10,C   9)    -13.50 -0.000185    0.29    -13.21   
   318. D(H  17,N  11,C   7,C   6)      3.44  0.000076   -0.14      3.30   
   319. D(C  10,N  11,C   7,C   6)   -168.20  0.000114   -0.36   -168.55   
   320. D(C  10,N  11,C   7,C   8)      7.12  0.000175   -0.24      6.88   
   321. D(C  13,N  12,C   8,C   9)    -15.24  0.000044   -0.12    -15.36   
   322. D(C  13,N  12,C   8,C   7)    156.63  0.000012   -0.10    156.53   
   323. D(C  14,C  13,N  12,C   8)     -8.41 -0.000028    0.01     -8.40   
   324. D(H  18,C  13,N  12,C   8)    179.20 -0.000010   -0.02    179.18   
   325. D(H  19,C  14,C  13,H  18)     10.19 -0.000022    0.10     10.29   
   326. D(H  19,C  14,C  13,N  12)   -162.21 -0.000001    0.07   -162.14   
   327. D(N  15,C  14,C  13,H  18)   -174.00 -0.000034    0.10   -173.90   
   328. D(N  15,C  14,C  13,N  12)     13.61 -0.000013    0.06     13.66   
   329. D(C   9,N  15,C  14,H  19)   -177.20  0.000034   -0.02   -177.21   
   330. D(C   9,N  15,C  14,C  13)      7.02  0.000044   -0.00      7.02   
   331. D(C  14,N  15,C   9,H  27)     95.16  0.000174   -0.14     95.02   
   332. D(C  14,N  15,C   9,C  10)   -147.84  0.000063   -0.08   -147.92   
   333. D(C  14,N  15,C   9,C   8)    -27.98 -0.000063   -0.09    -28.07   
   334. D(H  70,O  16,C  10,N  11)     -8.05  0.000324   -0.26     -8.31   
   335. D(H  70,O  16,C  10,C   9)    173.52  0.000419   -0.46    173.06   
   336. D(O  57,H  17,N  11,C  10)    -33.82 -0.000199    0.07    -33.75   
   337. D(O  57,H  17,N  11,C   7)    155.29 -0.000131   -0.16    155.13   
   338. D(C  34,C  29,C  28,H  81)      0.30  0.000119   -0.16      0.15   
   339. D(C  34,C  29,C  28,C  33)   -178.48  0.000201   -0.20   -178.68   
   340. D(C  30,C  29,C  28,H  81)    178.93 -0.000076   -0.02    178.91   
   341. D(C  30,C  29,C  28,C  33)      0.14  0.000006   -0.06      0.08   
   342. D(H  77,C  30,C  29,C  34)     -1.53 -0.000030    0.03     -1.50   
   343. D(H  77,C  30,C  29,C  28)    179.82  0.000167   -0.10    179.72   
   344. D(C  31,C  30,C  29,C  34)    179.87 -0.000171    0.17    180.04   
   345. D(C  31,C  30,C  29,C  28)      1.22  0.000026    0.04      1.27   
   346. D(H  78,C  31,C  30,H  77)      0.03 -0.000131    0.13      0.16   
   347. D(H  78,C  31,C  30,C  29)    178.63  0.000012   -0.01    178.62   
   348. D(C  32,C  31,C  30,C  29)     -1.47 -0.000029    0.00     -1.46   
   349. D(C  32,C  31,C  30,H  77)    179.94 -0.000172    0.14    180.08   
   350. D(H  79,C  32,C  31,H  78)      0.29 -0.000017    0.02      0.31   
   351. D(H  79,C  32,C  31,C  30)   -179.61  0.000024   -0.00   -179.61   
   352. D(C  33,C  32,C  31,H  78)   -179.75 -0.000043   -0.01   -179.76   
   353. D(C  33,C  32,C  31,C  30)      0.34 -0.000002   -0.03      0.32   
   354. D(H  80,C  33,C  32,H  79)      0.70  0.000042   -0.05      0.65   
   355. D(H  80,C  33,C  32,C  31)   -179.25  0.000068   -0.03   -179.28   
   356. D(H  80,C  33,C  28,H  81)      0.22  0.000012    0.03      0.24   
   357. D(H  80,C  33,C  28,C  29)    179.01 -0.000069    0.07    179.08   
   358. D(C  32,C  33,C  28,H  81)    179.94  0.000044   -0.00    179.94   
   359. D(C  32,C  33,C  28,C  29)     -1.26 -0.000037    0.04     -1.22   
   360. D(C  28,C  33,C  32,H  79)   -179.02  0.000009   -0.02   -179.04   
   361. D(C  28,C  33,C  32,C  31)      1.02  0.000035    0.00      1.03   
   362. D(C  36,C  34,C  29,C  30)    142.04 -0.000106    0.37    142.41   
   363. D(C  36,C  34,C  29,C  28)    -39.33 -0.000305    0.50    -38.83   
   364. D(O  35,C  34,C  29,C  30)    -36.36  0.000678   -1.86    -38.22   
   365. D(O  35,C  34,C  29,C  28)    142.27  0.000478   -1.72    140.55   
   366. D(C  41,C  36,C  34,O  35)    -33.78 -0.000545    0.36    -33.42   
   367. D(C  41,C  36,C  34,C  29)    147.81  0.000239   -1.83    145.98   
   368. D(C  37,C  36,C  34,O  35)    142.52 -0.000494    0.57    143.10   
   369. D(C  37,C  36,C  34,C  29)    -35.89  0.000290   -1.61    -37.50   
   370. D(O  44,C  37,C  36,C  41)    177.47 -0.000541    0.24    177.71   
   371. D(O  44,C  37,C  36,C  34)      0.96 -0.000573    0.04      1.00   
   372. D(C  38,C  37,C  36,C  41)     -0.40 -0.000499    0.42      0.01   
   373. D(C  38,C  37,C  36,C  34)   -176.91 -0.000531    0.22   -176.70   
   374. D(N  42,C  38,C  37,C  36)    178.44  0.000150    0.14    178.58   
   375. D(C  39,C  38,C  37,O  44)   -179.15  0.000193    0.18   -178.98   
   376. D(C  39,C  38,C  37,C  36)     -0.88  0.000155    0.03     -0.85   
   377. D(N  42,C  38,C  37,O  44)      0.17  0.000188    0.29      0.46   
   378. D(H  74,C  39,C  38,N  42)      1.34 -0.000031   -0.05      1.29   
   379. D(H  74,C  39,C  38,C  37)   -179.53 -0.000040    0.09   -179.44   
   380. D(C  40,C  39,C  38,N  42)   -178.17  0.000245   -0.51   -178.68   
   381. D(C  40,C  39,C  38,C  37)      0.97  0.000237   -0.37      0.60   
   382. D(H  75,C  40,C  39,H  74)      0.36  0.000024   -0.03      0.33   
   383. D(H  75,C  40,C  39,C  38)    179.86 -0.000254    0.43    180.29   
   384. D(C  41,C  40,C  39,H  74)   -179.32  0.000013   -0.21   -179.53   
   385. D(C  41,C  40,C  39,C  38)      0.19 -0.000264    0.25      0.44   
   386. D(C  40,C  41,C  36,C  37)      1.58  0.000466   -0.54      1.04   
   387. D(C  40,C  41,C  36,C  34)    178.17  0.000538   -0.35    177.82   
   388. D(H  76,C  41,C  40,H  75)      0.03 -0.000083    0.18      0.22   
   389. D(H  76,C  41,C  40,C  39)    179.71 -0.000073    0.36    180.07   
   390. D(C  36,C  41,C  40,H  75)    178.79 -0.000112    0.04    178.83   
   391. D(C  36,C  41,C  40,C  39)     -1.53 -0.000101    0.22     -1.31   
   392. D(H  76,C  41,C  36,C  37)   -179.66  0.000443   -0.68   -180.33   
   393. D(H  76,C  41,C  36,C  34)     -3.07  0.000515   -0.48     -3.55   
   394. D(C  43,N  42,C  38,C  39)    178.29 -0.000468    0.43    178.73   
   395. D(C  43,N  42,C  38,C  37)     -0.92 -0.000459    0.30     -0.62   
   396. D(C  45,C  43,N  42,C  38)    174.61  0.000318    0.17    174.78   
   397. D(O  44,C  43,N  42,C  38)      1.39  0.000577   -0.82      0.57   
   398. D(C  37,O  44,C  43,C  45)   -175.26 -0.000452    0.13   -175.14   
   399. D(C  37,O  44,C  43,N  42)     -1.30 -0.000475    1.01     -0.29   
   400. D(C  43,O  44,C  37,C  38)      0.61  0.000149   -0.73     -0.12   
   401. D(C  43,O  44,C  37,C  36)   -177.54  0.000179   -0.58   -178.12   
   402. D(C  54,C  45,C  43,O  44)     88.90 -0.000347    0.35     89.25   
   403. D(C  54,C  45,C  43,N  42)    -84.14 -0.000140   -0.66    -84.80   
   404. D(C  50,C  45,C  43,O  44)    -29.55 -0.000598    0.16    -29.39   
   405. D(C  50,C  45,C  43,N  42)    157.41 -0.000391   -0.86    156.56   
   406. D(C  46,C  45,C  43,O  44)   -153.40 -0.000378    0.48   -152.92   
   407. D(C  46,C  45,C  43,N  42)     33.56 -0.000171   -0.53     33.02   
   408. D(H  59,C  46,C  45,C  54)     70.00 -0.000231   -0.64     69.36   
   409. D(H  59,C  46,C  45,C  50)   -171.39  0.000159   -0.41   -171.80   
   410. D(H  59,C  46,C  45,C  43)    -45.26 -0.000184   -0.87    -46.13   
   411. D(H  58,C  46,C  45,C  54)    -44.80 -0.000121   -0.79    -45.59   
   412. D(H  58,C  46,C  45,C  50)     73.81  0.000269   -0.56     73.25   
   413. D(H  58,C  46,C  45,C  43)   -160.06 -0.000075   -1.01   -161.08   
   414. D(C  47,C  46,C  45,C  54)   -164.00  0.000050   -1.01   -165.01   
   415. D(C  47,C  46,C  45,C  50)    -45.40  0.000440   -0.77    -46.17   
   416. D(C  47,C  46,C  45,C  43)     80.73  0.000096   -1.23     79.51   
   417. D(C  55,C  47,C  46,H  59)    -59.68  0.000062    0.01    -59.68   
   418. D(C  55,C  47,C  46,H  58)     55.36 -0.000012    0.14     55.50   
   419. D(C  55,C  47,C  46,C  45)    174.45 -0.000233    0.33    174.78   
   420. D(C  53,C  47,C  46,H  59)     60.19 -0.000022   -0.04     60.15   
   421. D(C  53,C  47,C  46,H  58)    175.23 -0.000096    0.10    175.33   
   422. D(C  53,C  47,C  46,C  45)    -65.67 -0.000317    0.29    -65.39   
   423. D(C  48,C  47,C  46,H  59)    179.97 -0.000011   -0.13    179.84   
   424. D(C  48,C  47,C  46,H  58)    -64.99 -0.000085    0.01    -64.98   
   425. D(C  48,C  47,C  46,C  45)     54.10 -0.000305    0.20     54.30   
   426. D(H  61,C  48,C  47,C  55)     58.70 -0.000055    0.07     58.77   
   427. D(H  61,C  48,C  47,C  53)    -58.94  0.000211   -0.14    -59.08   
   428. D(H  61,C  48,C  47,C  46)    177.46 -0.000029    0.20    177.65   
   429. D(H  60,C  48,C  47,C  55)    -58.70 -0.000028    0.06    -58.64   
   430. D(H  60,C  48,C  47,C  53)   -176.33  0.000239   -0.15   -176.48   
   431. D(H  60,C  48,C  47,C  46)     60.06 -0.000002    0.19     60.25   
   432. D(C  49,C  48,C  47,C  55)   -179.36  0.000015    0.08   -179.28   
   433. D(C  49,C  48,C  47,C  53)     63.00  0.000281   -0.13     62.87   
   434. D(C  49,C  48,C  47,C  46)    -60.61  0.000041    0.21    -60.39   
   435. D(C  56,C  49,C  48,H  60)     58.70 -0.000000   -0.01     58.70   
   436. D(C  56,C  49,C  48,C  47)    179.98  0.000040   -0.02    179.96   
   437. D(C  51,C  49,C  48,H  61)     63.78 -0.000112    0.13     63.91   
   438. D(C  51,C  49,C  48,H  60)   -179.48 -0.000129    0.13   -179.35   
   439. D(C  51,C  49,C  48,C  47)    -58.20 -0.000089    0.12    -58.08   
   440. D(C  50,C  49,C  48,H  61)   -177.58  0.000288   -0.14   -177.71   
   441. D(C  50,C  49,C  48,H  60)    -60.83  0.000271   -0.14    -60.97   
   442. D(C  56,C  49,C  48,H  61)    -58.04  0.000017   -0.01    -58.05   
   443. D(C  50,C  49,C  48,C  47)     60.45  0.000311   -0.15     60.30   
   444. D(H  63,C  50,C  49,C  56)     58.26 -0.000170   -0.20     58.06   
   445. D(H  63,C  50,C  49,C  51)    -61.73 -0.000305   -0.19    -61.93   
   446. D(H  62,C  50,C  49,C  56)    -55.93 -0.000099   -0.36    -56.29   
   447. D(H  62,C  50,C  49,C  51)   -175.93 -0.000234   -0.35   -176.28   
   448. D(H  62,C  50,C  49,C  48)     64.48 -0.000182   -0.24     64.24   
   449. D(C  45,C  50,C  49,C  56)   -174.16 -0.000270   -0.47   -174.63   
   450. D(C  45,C  50,C  49,C  51)     65.84 -0.000405   -0.46     65.38   
   451. D(C  45,C  50,C  49,C  48)    -53.76 -0.000353   -0.35    -54.10   
   452. D(H  63,C  50,C  45,C  54)    -68.51 -0.000156    0.76    -67.74   
   453. D(H  63,C  50,C  45,C  46)    172.39  0.000092    0.55    172.94   
   454. D(H  63,C  50,C  45,C  43)     48.14 -0.000596    1.03     49.17   
   455. D(H  62,C  50,C  45,C  54)     46.26 -0.000191    0.92     47.19   
   456. D(H  62,C  50,C  45,C  46)    -72.84  0.000057    0.71    -72.13   
   457. D(H  62,C  50,C  45,C  43)    162.91 -0.000631    1.19    164.10   
   458. D(H  63,C  50,C  49,C  48)    178.67 -0.000253   -0.08    178.59   
   459. D(C  49,C  50,C  45,C  54)    164.34 -0.000417    1.06    165.39   
   460. D(C  49,C  50,C  45,C  46)     45.23 -0.000169    0.84     46.07   
   461. D(C  49,C  50,C  45,C  43)    -79.02 -0.000857    1.33    -77.69   
   462. D(O  57,C  51,C  49,C  56)    -29.13 -0.000163    0.14    -28.99   
   463. D(O  57,C  51,C  49,C  50)     90.03 -0.000090    0.13     90.16   
   464. D(O  57,C  51,C  49,C  48)   -150.99 -0.000144    0.01   -150.98   
   465. D(N  52,C  51,C  49,C  56)    154.05 -0.000185    0.13    154.18   
   466. D(N  52,C  51,C  49,C  50)    -86.79 -0.000112    0.11    -86.68   
   467. D(N  52,C  51,C  49,C  48)     32.18 -0.000166   -0.00     32.18   
   468. D(H  70,N  52,C  51,O  57)     -4.53 -0.000133    0.19     -4.34   
   469. D(H  70,N  52,C  51,C  49)    172.24 -0.000084    0.21    172.45   
   470. D(C  53,N  52,C  51,O  57)    169.17  0.000044   -0.07    169.10   
   471. D(C  53,N  52,C  51,C  49)    -14.05  0.000092   -0.06    -14.10   
   472. D(H  83,C  53,N  52,H  70)     72.21  0.000185   -0.29     71.92   
   473. D(H  83,C  53,N  52,C  51)   -101.52 -0.000042   -0.03   -101.54   
   474. D(H  82,C  53,N  52,H  70)    -43.53  0.000178   -0.29    -43.82   
   475. D(C  47,C  53,N  52,H  70)   -166.86  0.000288   -0.26   -167.13   
   476. D(C  47,C  53,N  52,C  51)     19.41  0.000061    0.00     19.41   
   477. D(H  83,C  53,C  47,C  55)    -40.47  0.000011   -0.07    -40.54   
   478. D(H  83,C  53,C  47,C  48)     78.87 -0.000045    0.10     78.97   
   479. D(H  83,C  53,C  47,C  46)   -160.39 -0.000043    0.01   -160.38   
   480. D(H  82,C  53,C  47,C  55)     76.67 -0.000016   -0.04     76.63   
   481. D(H  82,C  53,C  47,C  48)   -163.99 -0.000072    0.13   -163.85   
   482. D(H  82,C  53,N  52,C  51)    142.74 -0.000049   -0.02    142.72   
   483. D(H  82,C  53,C  47,C  46)    -43.24 -0.000070    0.04    -43.21   
   484. D(N  52,C  53,C  47,C  55)   -161.20 -0.000094   -0.09   -161.28   
   485. D(N  52,C  53,C  47,C  48)    -41.85 -0.000151    0.09    -41.77   
   486. D(N  52,C  53,C  47,C  46)     78.89 -0.000149   -0.01     78.88   
   487. D(H  73,C  54,C  45,C  46)     60.65 -0.000469    0.20     60.85   
   488. D(H  73,C  54,C  45,C  43)    179.21  0.000509    0.08    179.29   
   489. D(H  72,C  54,C  45,C  50)   -178.41 -0.000080    0.02   -178.40   
   490. D(H  72,C  54,C  45,C  46)    -58.96 -0.000442    0.19    -58.77   
   491. D(H  72,C  54,C  45,C  43)     59.60  0.000536    0.08     59.67   
   492. D(H  71,C  54,C  45,C  50)     60.77 -0.000087    0.02     60.78   
   493. D(H  71,C  54,C  45,C  46)   -179.78 -0.000449    0.19   -179.59   
   494. D(H  73,C  54,C  45,C  50)    -58.80 -0.000107    0.02    -58.78   
   495. D(H  71,C  54,C  45,C  43)    -61.22  0.000530    0.08    -61.15   
   496. D(H  69,C  55,C  47,C  53)    -59.88 -0.000136    0.15    -59.74   
   497. D(H  69,C  55,C  47,C  48)   -177.13  0.000047   -0.04   -177.17   
   498. D(H  69,C  55,C  47,C  46)     63.50  0.000092   -0.18     63.33   
   499. D(H  68,C  55,C  47,C  53)   -179.66 -0.000129    0.14   -179.52   
   500. D(H  68,C  55,C  47,C  48)     63.09  0.000055   -0.05     63.04   
   501. D(H  68,C  55,C  47,C  46)    -56.27  0.000099   -0.18    -56.45   
   502. D(H  67,C  55,C  47,C  53)     60.43 -0.000135    0.15     60.57   
   503. D(H  67,C  55,C  47,C  48)    -56.82  0.000049   -0.05    -56.87   
   504. D(H  67,C  55,C  47,C  46)   -176.19  0.000093   -0.18   -176.36   
   505. D(H  66,C  56,C  49,C  51)    -59.88  0.000221   -0.07    -59.95   
   506. D(H  66,C  56,C  49,C  50)   -178.72 -0.000282    0.13   -178.59   
   507. D(H  66,C  56,C  49,C  48)     61.74  0.000012    0.03     61.77   
   508. D(H  65,C  56,C  49,C  51)   -178.93  0.000228   -0.06   -178.99   
   509. D(H  65,C  56,C  49,C  50)     62.23 -0.000276    0.14     62.37   
   510. D(H  65,C  56,C  49,C  48)    -57.31  0.000018    0.04    -57.27   
   511. D(H  64,C  56,C  49,C  51)     61.36  0.000166   -0.04     61.32   
   512. D(H  64,C  56,C  49,C  50)    -57.48 -0.000337    0.16    -57.32   
   513. D(H  64,C  56,C  49,C  48)   -177.02 -0.000043    0.06   -176.96   
   514. D(H  17,O  57,C  51,C  49)   -177.51  0.000447   -0.48   -177.99   
   515. D(C  51,O  57,H  17,N  11)     50.86 -0.000449    0.59     51.45   
   516. D(H  17,O  57,C  51,N  52)     -0.86  0.000473   -0.46     -1.33   
   517. D(O  16,H  70,N  52,C  53)    125.06 -0.000270    0.10    125.16   
   518. D(O  16,H  70,N  52,C  51)    -60.49 -0.000074   -0.13    -60.62   
   519. D(N  52,H  70,O  16,C  10)     80.01 -0.000337    0.50     80.50   
    ----------------------------------------------------------------------------

         *************************************************************
         *                GEOMETRY OPTIMIZATION CYCLE   8            *
         *************************************************************
Calling /mnt/group-bin/orca_5_0_3_linux_x86-64_openmpi411/otool_external orca_EXT.extinp.tmp  ...  done

-------------------------   --------------------
FINAL SINGLE POINT ENERGY     -2040.644252056900   (From external program)
-------------------------   --------------------

------------------------------------------------------------------------------
                         ORCA GEOMETRY RELAXATION STEP
------------------------------------------------------------------------------

Reading the OPT-File                    .... done
Getting information on internals        .... done
Copying old internal coords+grads       .... done
Making the new internal coordinates     .... (new redundants).... done
Validating the new internal coordinates .... (new redundants).... done
Calculating the B-matrix                .... done
Calculating the G,G- and P matrices     .... done
Transforming gradient to internals      .... done
Projecting the internal gradient        .... done
Number of atoms                         ....  84
Number of internal coordinates          .... 519
Current Energy                          .... -2040.644252057 Eh
Current gradient norm                   ....     0.005059878 Eh/bohr
Maximum allowed component of the step   ....  0.300
Current trust radius                    ....  0.300
Updating the Hessian (BFGS)             .... done
Forming the augmented Hessian           .... done
Diagonalizing the augmented Hessian     .... done
Last element of RFO vector              ....  0.980187567
Lowest eigenvalues of augmented Hessian:
 -0.000437701  0.000609025  0.001149621  0.002011906  0.002168693
Length of the computed step             ....  0.202075137
The final length of the internal step   ....  0.202075137
Converting the step to cartesian space:
 Initial RMS(Int)=    0.0088701140
Transforming coordinates:
 Iter   0:  RMS(Cart)=    0.0381124588 RMS(Int)=    0.4774275546
 Iter   1:  RMS(Cart)=    0.0006542953 RMS(Int)=    0.0001428561
 Iter   2:  RMS(Cart)=    0.0000102696 RMS(Int)=    0.0000019246
 Iter   3:  RMS(Cart)=    0.0000002894 RMS(Int)=    0.0000000601
 Iter   4:  RMS(Cart)=    0.0000000052 RMS(Int)=    0.0000000012
done
Storing new coordinates                 .... done

                                .--------------------.
          ----------------------|Geometry convergence|-------------------------
          Item                value                   Tolerance       Converged
          ---------------------------------------------------------------------
          Energy change       0.0000983562            0.0000050000      NO
          RMS gradient        0.0003387525            0.0001000000      NO
          MAX gradient        0.0019741350            0.0003000000      NO
          RMS step            0.0088701140            0.0020000000      NO
          MAX step            0.1837517467            0.0040000000      NO
          ........................................................
          Max(Bonds)      0.0972      Max(Angles)    0.23
          Max(Dihed)        1.27      Max(Improp)    0.00
          ---------------------------------------------------------------------

The optimization has not yet converged - more geometry cycles are needed


    ---------------------------------------------------------------------------
                         Redundant Internal Coordinates
                            (Angstroem and degrees)

        Definition                    Value    dE/dq     Step     New-Value
    ----------------------------------------------------------------------------
     1. B(C   1,C   0)                1.3932  0.000082 -0.0001    1.3931   
     2. B(C   2,C   1)                1.3904 -0.000116 -0.0001    1.3903   
     3. B(C   3,C   2)                1.3898 -0.000052 -0.0001    1.3897   
     4. B(C   4,C   3)                1.3875  0.000145 -0.0001    1.3873   
     5. B(C   5,C   4)                1.3900  0.000019 -0.0001    1.3899   
     6. B(C   5,C   0)                1.3868 -0.000010 -0.0001    1.3867   
     7. B(C   6,C   1)                1.5103 -0.000210  0.0000    1.5103   
     8. B(C   7,C   6)                1.4860 -0.000375  0.0000    1.4860   
     9. B(C   8,C   7)                1.3483 -0.000131 -0.0001    1.3482   
    10. B(C   9,C   8)                1.4926 -0.000178  0.0001    1.4927   
    11. B(C  10,C   9)                1.5213  0.000270  0.0001    1.5214   
    12. B(N  11,C  10)                1.3654 -0.000133  0.0002    1.3656   
    13. B(N  11,C   7)                1.3896  0.000479 -0.0004    1.3893   
    14. B(N  12,C   8)                1.3647  0.000044 -0.0002    1.3645   
    15. B(C  13,N  12)                1.2861 -0.000014 -0.0001    1.2860   
    16. B(C  14,C  13)                1.4706 -0.000019  0.0000    1.4706   
    17. B(N  15,C  14)                1.2734  0.000121 -0.0002    1.2732   
    18. B(N  15,C   9)                1.4417 -0.000105 -0.0001    1.4417   
    19. B(O  16,C  10)                1.2119  0.000654 -0.0003    1.2116   
    20. B(H  17,N  11)                1.0282  0.000406 -0.0003    1.0279   
    21. B(H  18,C  13)                1.0844 -0.000033  0.0001    1.0845   
    22. B(H  19,C  14)                1.0872 -0.000042  0.0001    1.0873   
    23. B(H  20,C   0)                1.0841  0.000032 -0.0001    1.0840   
    24. B(H  21,C   5)                1.0824  0.000006 -0.0001    1.0823   
    25. B(H  22,C   4)                1.0824  0.000002 -0.0000    1.0824   
    26. B(H  23,C   3)                1.0826  0.000003 -0.0000    1.0826   
    27. B(H  24,C   2)                1.0836 -0.000031 -0.0001    1.0836   
    28. B(H  25,C   6)                1.0910 -0.000030  0.0000    1.0910   
    29. B(H  26,C   6)                1.0934 -0.000008  0.0000    1.0934   
    30. B(H  27,C   9)                1.1040 -0.001021  0.0003    1.1043   
    31. B(C  29,C  28)                1.3940  0.000350 -0.0002    1.3938   
    32. B(C  30,C  29)                1.3925  0.000507 -0.0003    1.3922   
    33. B(C  31,C  30)                1.3859  0.000136 -0.0001    1.3858   
    34. B(C  32,C  31)                1.3892 -0.000013 -0.0001    1.3891   
    35. B(C  33,C  32)                1.3891 -0.000137 -0.0000    1.3891   
    36. B(C  33,C  28)                1.3858 -0.000134 -0.0000    1.3858   
    37. B(C  34,C  29)                1.4849  0.000360 -0.0001    1.4848   
    38. B(O  35,C  34)                1.2135  0.000539 -0.0003    1.2132   
    39. B(C  36,C  34)                1.4837  0.000847 -0.0002    1.4835   
    40. B(C  37,C  36)                1.3853  0.000251 -0.0001    1.3852   
    41. B(C  38,C  37)                1.3896  0.000360 -0.0001    1.3895   
    42. B(C  39,C  38)                1.3870  0.000133 -0.0001    1.3869   
    43. B(C  40,C  39)                1.3891  0.000324 -0.0003    1.3888   
    44. B(C  41,C  40)                1.3936  0.000331 -0.0002    1.3934   
    45. B(C  41,C  36)                1.3951  0.000519 -0.0003    1.3948   
    46. B(N  42,C  38)                1.3831  0.000263 -0.0002    1.3829   
    47. B(C  43,N  42)                1.2853 -0.000152 -0.0001    1.2852   
    48. B(O  44,C  43)                1.3545 -0.000274  0.0000    1.3545   
    49. B(O  44,C  37)                1.3505 -0.000509  0.0001    1.3506   
    50. B(C  45,C  43)                1.5000 -0.000923  0.0004    1.5004   
    51. B(C  46,C  45)                1.5337 -0.000673  0.0005    1.5342   
    52. B(C  47,C  46)                1.5341 -0.001628  0.0009    1.5350   
    53. B(C  48,C  47)                1.5239  0.000068 -0.0001    1.5238   
    54. B(C  49,C  48)                1.5280  0.000316 -0.0002    1.5278   
    55. B(C  50,C  49)                1.5409 -0.001321  0.0008    1.5417   
    56. B(C  50,C  45)                1.5370 -0.000684  0.0006    1.5376   
    57. B(C  51,C  49)                1.5197  0.000468 -0.0003    1.5194   
    58. B(N  52,C  51)                1.3372 -0.000246  0.0002    1.3374   
    59. B(C  53,N  52)                1.4530 -0.000121 -0.0002    1.4528   
    60. B(C  53,C  47)                1.5278 -0.000458  0.0004    1.5282   
    61. B(C  54,C  45)                1.5413  0.000391 -0.0003    1.5410   
    62. B(C  55,C  47)                1.5263  0.000120 -0.0000    1.5263   
    63. B(C  56,C  49)                1.5247  0.000102 -0.0001    1.5246   
    64. B(O  57,H  17)                1.8044  0.000433 -0.0046    1.7998   
    65. B(O  57,C  51)                1.2330  0.000823 -0.0005    1.2324   
    66. B(H  58,C  46)                1.0951 -0.000059  0.0001    1.0952   
    67. B(H  59,C  46)                1.0927  0.000023 -0.0000    1.0927   
    68. B(H  60,C  48)                1.0950 -0.000008  0.0001    1.0951   
    69. B(H  61,C  48)                1.0958  0.000006  0.0000    1.0959   
    70. B(H  62,C  50)                1.0947 -0.000036  0.0001    1.0948   
    71. B(H  63,C  50)                1.0928  0.000002  0.0000    1.0928   
    72. B(H  64,H  24)                3.6925 -0.000059 -0.0077    3.6848   
    73. B(H  64,C  56)                1.0892 -0.000004 -0.0001    1.0891   
    74. B(H  65,C  56)                1.0911 -0.000006  0.0001    1.0911   
    75. B(H  66,C  56)                1.0909 -0.000003 -0.0000    1.0909   
    76. B(H  67,C  55)                1.0915 -0.000028  0.0000    1.0915   
    77. B(H  68,C  55)                1.0911  0.000005 -0.0000    1.0911   
    78. B(H  69,C  55)                1.0922  0.000024 -0.0000    1.0921   
    79. B(H  70,O  16)                2.1472  0.000064 -0.0037    2.1435   
    80. B(H  70,N  52)                1.0152 -0.000091  0.0002    1.0154   
    81. B(H  71,C  54)                1.0914 -0.000027 -0.0000    1.0913   
    82. B(H  72,C  54)                1.0903 -0.000002 -0.0000    1.0903   
    83. B(H  73,C  54)                1.0907 -0.000017  0.0001    1.0908   
    84. B(H  74,C  39)                1.0818 -0.000023 -0.0001    1.0817   
    85. B(H  75,C  40)                1.0816 -0.000030 -0.0000    1.0816   
    86. B(H  76,H  27)                2.6991 -0.000968  0.0972    2.7963   
    87. B(H  76,C  41)                1.0822 -0.000230  0.0001    1.0823   
    88. B(H  77,C   5)                2.8374 -0.000084 -0.0022    2.8353   
    89. B(H  77,C  30)                1.0820  0.000138 -0.0001    1.0819   
    90. B(H  78,C  31)                1.0817 -0.000198  0.0000    1.0818   
    91. B(H  79,C  32)                1.0824 -0.000005  0.0000    1.0824   
    92. B(H  80,H  71)                3.5658 -0.000045 -0.0272    3.5386   
    93. B(H  80,C  33)                1.0820 -0.000009  0.0000    1.0820   
    94. B(H  81,C  28)                1.0833 -0.000037  0.0000    1.0833   
    95. B(H  82,C  53)                1.0915  0.000286 -0.0001    1.0914   
    96. B(H  83,C  53)                1.0951 -0.000105  0.0001    1.0953   
    97. A(C   5,C   0,H  20)          119.84 -0.000025    0.01    119.85   
    98. A(C   1,C   0,C   5)          120.58  0.000022   -0.00    120.57   
    99. A(C   1,C   0,H  20)          119.58  0.000004   -0.01    119.57   
   100. A(C   0,C   1,C   6)          119.97 -0.000378    0.01    119.98   
   101. A(C   2,C   1,C   6)          121.02  0.000278   -0.01    121.01   
   102. A(C   0,C   1,C   2)          118.97  0.000106   -0.00    118.97   
   103. A(C   1,C   2,H  24)          119.64  0.000031   -0.00    119.64   
   104. A(C   3,C   2,H  24)          119.79  0.000066   -0.00    119.79   
   105. A(C   1,C   2,C   3)          120.56 -0.000096    0.01    120.56   
   106. A(C   4,C   3,H  23)          120.13 -0.000010    0.00    120.13   
   107. A(C   2,C   3,H  23)          119.75 -0.000031    0.00    119.75   
   108. A(C   2,C   3,C   4)          120.12  0.000041   -0.00    120.12   
   109. A(C   3,C   4,H  22)          120.21 -0.000003    0.00    120.21   
   110. A(C   5,C   4,H  22)          120.15 -0.000037    0.00    120.15   
   111. A(C   3,C   4,C   5)          119.64  0.000040   -0.00    119.64   
   112. A(C   0,C   5,C   4)          120.12 -0.000112    0.01    120.12   
   113. A(C   4,C   5,H  21)          120.07  0.000053   -0.00    120.07   
   114. A(C   0,C   5,H  21)          119.81  0.000059   -0.01    119.81   
   115. A(C   1,C   6,C   7)          114.27 -0.001113    0.02    114.28   
   116. A(C   1,C   6,H  25)          109.35  0.000172    0.01    109.37   
   117. A(C   7,C   6,H  26)          108.71  0.000276    0.02    108.72   
   118. A(H  25,C   6,H  26)          106.85 -0.000087   -0.01    106.83   
   119. A(C   1,C   6,H  26)          109.61  0.000475   -0.02    109.59   
   120. A(C   7,C   6,H  25)          107.79  0.000331   -0.02    107.77   
   121. A(C   8,C   7,N  11)          109.04  0.000061    0.01    109.05   
   122. A(C   6,C   7,N  11)          121.69  0.000128    0.00    121.69   
   123. A(C   6,C   7,C   8)          129.08 -0.000188   -0.01    129.07   
   124. A(C   9,C   8,N  12)          121.62  0.000001    0.02    121.64   
   125. A(C   7,C   8,N  12)          128.72 -0.000006   -0.02    128.70   
   126. A(C   7,C   8,C   9)          109.25  0.000006   -0.00    109.25   
   127. A(C   8,C   9,H  27)          110.49 -0.000240    0.00    110.49   
   128. A(C   8,C   9,C  10)          102.31  0.000099   -0.00    102.31   
   129. A(C  10,C   9,N  15)          117.64 -0.000017    0.02    117.66   
   130. A(N  15,C   9,H  27)          107.79 -0.000030    0.01    107.80   
   131. A(C   8,C   9,N  15)          114.08  0.000031   -0.00    114.08   
   132. A(C  10,C   9,H  27)          104.01  0.000149   -0.03    103.98   
   133. A(N  11,C  10,O  16)          126.46 -0.000455    0.01    126.47   
   134. A(C   9,C  10,N  11)          105.32  0.000001   -0.02    105.29   
   135. A(C   9,C  10,O  16)          128.22  0.000458    0.01    128.23   
   136. A(C   7,N  11,H  17)          125.70  0.000260   -0.02    125.69   
   137. A(C   7,N  11,C  10)          112.07 -0.000096    0.01    112.07   
   138. A(C  10,N  11,H  17)          121.72 -0.000212    0.03    121.74   
   139. A(C   8,N  12,C  13)          114.38  0.000045   -0.02    114.36   
   140. A(N  12,C  13,H  18)          118.75  0.000043   -0.02    118.74   
   141. A(C  14,C  13,H  18)          118.60  0.000006    0.01    118.61   
   142. A(N  12,C  13,C  14)          122.22 -0.000046    0.01    122.23   
   143. A(C  13,C  14,N  15)          124.94 -0.000050    0.02    124.95   
   144. A(C  13,C  14,H  19)          117.01  0.000024    0.00    117.02   
   145. A(N  15,C  14,H  19)          117.92  0.000030   -0.02    117.90   
   146. A(C   9,N  15,C  14)          113.60  0.000048   -0.01    113.59   
   147. A(C  10,O  16,H  70)          116.23 -0.000359    0.04    116.27   
   148. A(N  11,H  17,O  57)          168.17  0.001777   -0.09    168.08   
   149. A(C  29,C  28,C  33)          120.14  0.000211   -0.01    120.13   
   150. A(C  29,C  28,H  81)          120.31  0.000008   -0.01    120.30   
   151. A(C  33,C  28,H  81)          119.54 -0.000220    0.02    119.56   
   152. A(C  30,C  29,C  34)          119.43  0.000499   -0.02    119.40   
   153. A(C  28,C  29,C  34)          120.84 -0.000206    0.01    120.85   
   154. A(C  28,C  29,C  30)          119.72 -0.000294    0.02    119.74   
   155. A(C  29,C  30,C  31)          120.01 -0.000079   -0.01    120.00   
   156. A(C  31,C  30,H  77)          120.01 -0.000112    0.02    120.03   
   157. A(C  29,C  30,H  77)          119.96  0.000189   -0.01    119.95   
   158. A(C  30,C  31,C  32)          120.10  0.000111    0.00    120.10   
   159. A(C  30,C  31,H  78)          119.77 -0.000007   -0.01    119.76   
   160. A(C  32,C  31,H  78)          120.13 -0.000105    0.01    120.14   
   161. A(C  31,C  32,C  33)          120.07  0.000047   -0.00    120.07   
   162. A(C  31,C  32,H  79)          119.98 -0.000016    0.00    119.98   
   163. A(C  33,C  32,H  79)          119.95 -0.000031   -0.00    119.95   
   164. A(C  32,C  33,H  80)          120.18 -0.000038    0.00    120.18   
   165. A(C  28,C  33,C  32)          119.94  0.000002   -0.00    119.94   
   166. A(C  28,C  33,H  80)          119.88  0.000036    0.00    119.88   
   167. A(O  35,C  34,C  36)          120.71 -0.000194   -0.01    120.71   
   168. A(C  29,C  34,C  36)          117.76  0.000474   -0.04    117.73   
   169. A(C  29,C  34,O  35)          121.52 -0.000288    0.01    121.54   
   170. A(C  34,C  36,C  37)          123.37 -0.000038    0.01    123.38   
   171. A(C  37,C  36,C  41)          115.20 -0.000354    0.00    115.20   
   172. A(C  34,C  36,C  41)          121.34  0.000405   -0.03    121.31   
   173. A(C  36,C  37,C  38)          123.95  0.000349   -0.02    123.93   
   174. A(C  38,C  37,O  44)          107.03 -0.000171    0.00    107.03   
   175. A(C  36,C  37,O  44)          128.99 -0.000179    0.01    129.01   
   176. A(C  39,C  38,N  42)          131.66  0.000045   -0.01    131.66   
   177. A(C  37,C  38,N  42)          108.30  0.000051    0.00    108.30   
   178. A(C  37,C  38,C  39)          120.03 -0.000095    0.01    120.04   
   179. A(C  40,C  39,H  74)          121.38  0.000055    0.00    121.38   
   180. A(C  38,C  39,H  74)          121.28 -0.000007   -0.01    121.27   
   181. A(C  38,C  39,C  40)          117.34 -0.000048    0.00    117.34   
   182. A(C  41,C  40,H  75)          118.94 -0.000034    0.00    118.94   
   183. A(C  39,C  40,H  75)          119.42 -0.000047    0.00    119.42   
   184. A(C  39,C  40,C  41)          121.64  0.000081   -0.00    121.63   
   185. A(C  40,C  41,H  76)          119.30 -0.000217    0.01    119.31   
   186. A(C  36,C  41,H  76)          118.86  0.000137   -0.02    118.84   
   187. A(C  36,C  41,C  40)          121.83  0.000074    0.01    121.83   
   188. A(C  38,N  42,C  43)          104.89 -0.000339   -0.00    104.89   
   189. A(O  44,C  43,C  45)          117.62 -0.001131    0.03    117.65   
   190. A(N  42,C  43,C  45)          127.73  0.000887   -0.10    127.63   
   191. A(N  42,C  43,O  44)          114.41  0.000276    0.01    114.42   
   192. A(C  37,O  44,C  43)          105.36  0.000190   -0.02    105.34   
   193. A(C  43,C  45,C  46)          110.18 -0.000123    0.07    110.25   
   194. A(C  50,C  45,C  54)          108.49 -0.000128   -0.08    108.41   
   195. A(C  46,C  45,C  54)          109.26 -0.000649   -0.06    109.20   
   196. A(C  43,C  45,C  54)          105.51  0.000934   -0.16    105.35   
   197. A(C  46,C  45,C  50)          109.75  0.000996   -0.02    109.74   
   198. A(C  43,C  45,C  50)          113.48 -0.001056    0.23    113.72   
   199. A(H  58,C  46,H  59)          106.30 -0.000069   -0.03    106.27   
   200. A(C  47,C  46,H  59)          110.07 -0.000346    0.04    110.11   
   201. A(C  45,C  46,H  59)          109.89  0.000476   -0.00    109.88   
   202. A(C  47,C  46,H  58)          107.15  0.000607   -0.10    107.05   
   203. A(C  45,C  46,H  58)          106.90 -0.000068   -0.07    106.83   
   204. A(C  45,C  46,C  47)          116.01 -0.000552    0.14    116.16   
   205. A(C  53,C  47,C  55)          108.11  0.000174   -0.05    108.06   
   206. A(C  48,C  47,C  55)          110.70 -0.000039   -0.03    110.67   
   207. A(C  46,C  47,C  55)          108.12  0.000138   -0.04    108.08   
   208. A(C  48,C  47,C  53)          107.44  0.000170   -0.02    107.43   
   209. A(C  46,C  47,C  53)          113.33 -0.000674    0.19    113.53   
   210. A(C  46,C  47,C  48)          109.14  0.000229   -0.05    109.09   
   211. A(H  60,C  48,H  61)          106.64 -0.000024   -0.01    106.64   
   212. A(C  49,C  48,H  61)          110.14  0.000026    0.00    110.15   
   213. A(C  47,C  48,H  61)          110.21 -0.000026    0.01    110.21   
   214. A(C  49,C  48,H  60)          109.12  0.000043    0.02    109.14   
   215. A(C  47,C  48,H  60)          110.17  0.000119    0.01    110.17   
   216. A(C  47,C  48,C  49)          110.48 -0.000132   -0.03    110.45   
   217. A(C  51,C  49,C  56)          110.33  0.000237   -0.08    110.26   
   218. A(C  50,C  49,C  56)          109.00  0.000053   -0.03    108.97   
   219. A(C  48,C  49,C  56)          110.40 -0.000153   -0.01    110.39   
   220. A(C  50,C  49,C  51)          108.17 -0.000387    0.13    108.30   
   221. A(C  48,C  49,C  51)          109.93  0.000069   -0.02    109.91   
   222. A(C  48,C  49,C  50)          108.95  0.000176    0.02    108.97   
   223. A(H  62,C  50,H  63)          105.84 -0.000119   -0.03    105.81   
   224. A(C  49,C  50,H  63)          110.28 -0.000087    0.04    110.31   
   225. A(C  45,C  50,H  63)          111.16  0.000387    0.00    111.17   
   226. A(C  49,C  50,H  62)          106.43  0.000533   -0.13    106.30   
   227. A(C  45,C  50,H  62)          106.68  0.000214   -0.12    106.56   
   228. A(C  45,C  50,C  49)          115.79 -0.000848    0.21    116.00   
   229. A(N  52,C  51,O  57)          122.11 -0.000694    0.06    122.17   
   230. A(C  49,C  51,O  57)          120.92  0.000751   -0.06    120.87   
   231. A(C  49,C  51,N  52)          116.89 -0.000040   -0.01    116.88   
   232. A(C  51,N  52,C  53)          127.55 -0.000063   -0.01    127.54   
   233. A(C  53,N  52,H  70)          115.95 -0.000326    0.02    115.97   
   234. A(C  51,N  52,H  70)          116.20  0.000368   -0.01    116.19   
   235. A(C  47,C  53,N  52)          113.59  0.000287    0.02    113.61   
   236. A(H  82,C  53,H  83)          106.97  0.000040    0.00    106.97   
   237. A(N  52,C  53,H  83)          108.36 -0.000007   -0.02    108.34   
   238. A(C  47,C  53,H  83)          108.75 -0.000209   -0.02    108.73   
   239. A(N  52,C  53,H  82)          108.37 -0.000137    0.01    108.38   
   240. A(C  47,C  53,H  82)          110.58  0.000014    0.00    110.58   
   241. A(H  72,C  54,H  73)          108.23 -0.000015    0.00    108.23   
   242. A(H  71,C  54,H  73)          107.98 -0.000031   -0.00    107.98   
   243. A(C  45,C  54,H  73)          109.73 -0.000025    0.02    109.76   
   244. A(H  71,C  54,H  72)          108.28 -0.000066    0.01    108.28   
   245. A(C  45,C  54,H  72)          111.05  0.000032   -0.01    111.05   
   246. A(C  45,C  54,H  71)          111.46  0.000098   -0.02    111.44   
   247. A(C  47,C  55,H  68)          110.75  0.000025    0.01    110.76   
   248. A(C  47,C  55,H  67)          111.20 -0.000047    0.01    111.21   
   249. A(H  68,C  55,H  69)          107.72 -0.000019   -0.01    107.72   
   250. A(H  67,C  55,H  69)          107.90  0.000009   -0.01    107.89   
   251. A(C  47,C  55,H  69)          111.26  0.000025    0.00    111.26   
   252. A(H  67,C  55,H  68)          107.85  0.000006   -0.01    107.84   
   253. A(H  65,C  56,H  66)          107.70  0.000007    0.00    107.70   
   254. A(H  64,C  56,H  66)          108.14  0.000013   -0.02    108.12   
   255. A(C  49,C  56,H  66)          111.40 -0.000036    0.00    111.40   
   256. A(H  64,C  56,H  65)          107.91 -0.000053    0.02    107.93   
   257. A(C  49,C  56,H  65)          109.53 -0.000001    0.01    109.54   
   258. A(C  49,C  56,H  64)          112.01  0.000067   -0.02    111.99   
   259. A(H  17,O  57,C  51)          129.02 -0.000658    0.05    129.07   
   260. A(O  16,H  70,N  52)          164.43  0.001974   -0.16    164.27   
   261. D(C   6,C   1,C   0,C   5)   -176.49 -0.000164    0.07   -176.42   
   262. D(C   2,C   1,C   0,H  20)   -179.70  0.000031    0.05   -179.64   
   263. D(C   6,C   1,C   0,H  20)      2.50 -0.000127    0.11      2.61   
   264. D(C   2,C   1,C   0,C   5)      1.30 -0.000006    0.02      1.32   
   265. D(C   3,C   2,C   1,C   0)     -1.43  0.000019   -0.02     -1.44   
   266. D(H  24,C   2,C   1,C   0)    179.55 -0.000002   -0.05    179.50   
   267. D(C   3,C   2,C   1,C   6)    176.35  0.000164   -0.07    176.28   
   268. D(H  24,C   2,C   1,C   6)     -2.67  0.000143   -0.11     -2.78   
   269. D(C   4,C   3,C   2,H  24)    179.53  0.000014    0.04    179.57   
   270. D(H  23,C   3,C   2,H  24)     -0.49  0.000010    0.05     -0.44   
   271. D(H  23,C   3,C   2,C   1)   -179.51 -0.000011    0.01   -179.50   
   272. D(C   4,C   3,C   2,C   1)      0.51 -0.000007    0.00      0.51   
   273. D(C   5,C   4,C   3,H  23)   -179.42 -0.000013   -0.00   -179.43   
   274. D(H  22,C   4,C   3,C   2)   -179.80  0.000006    0.01   -179.80   
   275. D(C   5,C   4,C   3,C   2)      0.56 -0.000018    0.01      0.56   
   276. D(H  22,C   4,C   3,H  23)      0.21  0.000011   -0.00      0.21   
   277. D(H  21,C   5,C   4,C   3)    179.53  0.000015   -0.04    179.49   
   278. D(H  21,C   5,C   4,H  22)     -0.11 -0.000009   -0.04     -0.15   
   279. D(C   0,C   5,C   4,H  22)    179.68  0.000006   -0.01    179.68   
   280. D(C   4,C   5,C   0,C   1)     -0.26 -0.000016   -0.01     -0.27   
   281. D(H  21,C   5,C   0,H  20)      0.53 -0.000038   -0.01      0.53   
   282. D(C   0,C   5,C   4,C   3)     -0.68  0.000030   -0.00     -0.68   
   283. D(C   4,C   5,C   0,H  20)   -179.26 -0.000053   -0.04   -179.30   
   284. D(H  21,C   5,C   0,C   1)    179.53 -0.000001    0.03    179.56   
   285. D(H  25,C   6,C   1,C   0)     51.79 -0.000053    0.03     51.83   
   286. D(H  26,C   6,C   1,C   2)     -9.14  0.000057    0.07     -9.07   
   287. D(C   7,C   6,C   1,C   2)    113.14 -0.000008    0.09    113.23   
   288. D(C   7,C   6,C   1,C   0)    -69.11  0.000149    0.03    -69.07   
   289. D(H  26,C   6,C   1,C   0)    168.61  0.000214    0.01    168.63   
   290. D(H  25,C   6,C   1,C   2)   -125.96 -0.000210    0.09   -125.87   
   291. D(C   8,C   7,C   6,C   1)    110.25 -0.000228    0.19    110.44   
   292. D(N  11,C   7,C   6,H  26)     47.46 -0.000161    0.20     47.65   
   293. D(N  11,C   7,C   6,H  25)    162.92  0.000054    0.18    163.10   
   294. D(N  11,C   7,C   6,C   1)    -75.32 -0.000215    0.20    -75.11   
   295. D(C   8,C   7,C   6,H  26)   -126.97 -0.000175    0.18   -126.79   
   296. D(C   8,C   7,C   6,H  25)    -11.51  0.000041    0.17    -11.34   
   297. D(N  12,C   8,C   7,N  11)   -169.74  0.000160   -0.04   -169.78   
   298. D(C   9,C   8,C   7,N  11)      2.95  0.000165   -0.06      2.89   
   299. D(N  12,C   8,C   7,C   6)      5.25  0.000177   -0.03      5.22   
   300. D(C   9,C   8,C   7,C   6)    177.94  0.000183   -0.04    177.89   
   301. D(H  27,C   9,C   8,N  12)    -86.72  0.000167   -0.04    -86.76   
   302. D(H  27,C   9,C   8,C   7)     99.98  0.000162   -0.03     99.95   
   303. D(N  15,C   9,C   8,N  12)     34.90 -0.000032   -0.03     34.87   
   304. D(N  15,C   9,C   8,C   7)   -138.41 -0.000036   -0.01   -138.42   
   305. D(C  10,C   9,C   8,N  12)    163.03  0.000040   -0.01    163.03   
   306. D(C  10,C   9,C   8,C   7)    -10.27  0.000035    0.01    -10.26   
   307. D(O  16,C  10,C   9,H  27)     77.58  0.000182   -0.10     77.48   
   308. D(N  11,C  10,C   9,C   8)     13.79 -0.000199    0.04     13.83   
   309. D(N  11,C  10,C   9,N  15)    139.63 -0.000089    0.05    139.68   
   310. D(O  16,C  10,C   9,C   8)   -167.35  0.000011   -0.11   -167.46   
   311. D(N  11,C  10,C   9,H  27)   -101.28 -0.000027    0.05   -101.23   
   312. D(O  16,C  10,C   9,N  15)    -41.50  0.000120   -0.10    -41.60   
   313. D(H  17,N  11,C  10,O  16)     -4.33  0.000478   -0.05     -4.38   
   314. D(H  17,N  11,C  10,C   9)    174.56  0.000697   -0.20    174.37   
   315. D(C   7,N  11,C  10,O  16)    167.90  0.000138    0.06    167.96   
   316. D(H  17,N  11,C   7,C   8)    178.73 -0.000722    0.22    178.95   
   317. D(C   7,N  11,C  10,C   9)    -13.21  0.000357   -0.08    -13.29   
   318. D(H  17,N  11,C   7,C   6)      3.31 -0.000719    0.21      3.51   
   319. D(C  10,N  11,C   7,C   6)   -168.55 -0.000317    0.08   -168.47   
   320. D(C  10,N  11,C   7,C   8)      6.88 -0.000320    0.09      6.97   
   321. D(C  13,N  12,C   8,C   9)    -15.36 -0.000035    0.02    -15.34   
   322. D(C  13,N  12,C   8,C   7)    156.53 -0.000028    0.01    156.54   
   323. D(C  14,C  13,N  12,C   8)     -8.40  0.000041    0.00     -8.40   
   324. D(H  18,C  13,N  12,C   8)    179.18  0.000016    0.01    179.18   
   325. D(H  19,C  14,C  13,H  18)     10.29 -0.000016    0.00     10.30   
   326. D(H  19,C  14,C  13,N  12)   -162.14 -0.000043    0.01   -162.13   
   327. D(N  15,C  14,C  13,H  18)   -173.90  0.000047   -0.03   -173.93   
   328. D(N  15,C  14,C  13,N  12)     13.66  0.000019   -0.03     13.64   
   329. D(C   9,N  15,C  14,H  19)   -177.21 -0.000039   -0.01   -177.23   
   330. D(C   9,N  15,C  14,C  13)      7.02 -0.000102    0.02      7.04   
   331. D(C  14,N  15,C   9,H  27)     95.02 -0.000228    0.02     95.04   
   332. D(C  14,N  15,C   9,C  10)   -147.91 -0.000068    0.00   -147.91   
   333. D(C  14,N  15,C   9,C   8)    -28.07  0.000083    0.01    -28.06   
   334. D(H  70,O  16,C  10,N  11)     -8.31 -0.000398    0.04     -8.27   
   335. D(H  70,O  16,C  10,C   9)    173.06 -0.000658    0.21    173.27   
   336. D(O  57,H  17,N  11,C  10)    -33.74  0.000119    0.02    -33.72   
   337. D(O  57,H  17,N  11,C   7)    155.14  0.000543   -0.11    155.02   
   338. D(C  34,C  29,C  28,H  81)      0.15 -0.000041    0.06      0.21   
   339. D(C  34,C  29,C  28,C  33)   -178.68 -0.000004    0.09   -178.59   
   340. D(C  30,C  29,C  28,H  81)    178.91 -0.000122    0.07    178.98   
   341. D(C  30,C  29,C  28,C  33)      0.08 -0.000085    0.10      0.18   
   342. D(H  77,C  30,C  29,C  34)     -1.50 -0.000072   -0.00     -1.50   
   343. D(H  77,C  30,C  29,C  28)    179.72  0.000017   -0.01    179.71   
   344. D(C  31,C  30,C  29,C  34)   -179.96  0.000008   -0.06   -180.02   
   345. D(C  31,C  30,C  29,C  28)      1.27  0.000096   -0.07      1.19   
   346. D(H  78,C  31,C  30,H  77)      0.16  0.000022   -0.01      0.15   
   347. D(H  78,C  31,C  30,C  29)    178.62 -0.000053    0.05    178.66   
   348. D(C  32,C  31,C  30,C  29)     -1.46 -0.000055    0.01     -1.45   
   349. D(C  32,C  31,C  30,H  77)   -179.92  0.000019   -0.05   -179.97   
   350. D(H  79,C  32,C  31,H  78)      0.31  0.000015   -0.00      0.31   
   351. D(H  79,C  32,C  31,C  30)   -179.61  0.000018    0.03   -179.58   
   352. D(C  33,C  32,C  31,H  78)   -179.76 -0.000004   -0.01   -179.78   
   353. D(C  33,C  32,C  31,C  30)      0.32 -0.000002    0.02      0.34   
   354. D(H  80,C  33,C  32,H  79)      0.65  0.000013    0.02      0.68   
   355. D(H  80,C  33,C  32,C  31)   -179.27  0.000032    0.04   -179.24   
   356. D(H  80,C  33,C  28,H  81)      0.24  0.000046   -0.07      0.17   
   357. D(H  80,C  33,C  28,C  29)    179.08  0.000012   -0.10    178.98   
   358. D(C  32,C  33,C  28,H  81)    179.94  0.000062   -0.04    179.90   
   359. D(C  32,C  33,C  28,C  29)     -1.23  0.000027   -0.07     -1.30   
   360. D(C  28,C  33,C  32,H  79)   -179.04 -0.000003   -0.01   -179.05   
   361. D(C  28,C  33,C  32,C  31)      1.03  0.000016    0.01      1.04   
   362. D(C  36,C  34,C  29,C  30)    142.40  0.000239   -0.33    142.06   
   363. D(C  36,C  34,C  29,C  28)    -38.84  0.000148   -0.32    -39.16   
   364. D(O  35,C  34,C  29,C  30)    -38.22 -0.000624    0.52    -37.70   
   365. D(O  35,C  34,C  29,C  28)    140.54 -0.000714    0.53    141.07   
   366. D(C  41,C  36,C  34,O  35)    -33.42 -0.000323    0.43    -32.99   
   367. D(C  41,C  36,C  34,C  29)    145.97 -0.001179    1.27    147.24   
   368. D(C  37,C  36,C  34,O  35)    143.09 -0.000065    0.10    143.19   
   369. D(C  37,C  36,C  34,C  29)    -37.52 -0.000921    0.95    -36.58   
   370. D(O  44,C  37,C  36,C  41)    177.70  0.000206   -0.04    177.67   
   371. D(O  44,C  37,C  36,C  34)      1.00 -0.000061    0.27      1.27   
   372. D(C  38,C  37,C  36,C  41)      0.01  0.000239   -0.08     -0.07   
   373. D(C  38,C  37,C  36,C  34)   -176.69 -0.000028    0.23   -176.46   
   374. D(N  42,C  38,C  37,C  36)    178.58  0.000244   -0.14    178.44   
   375. D(C  39,C  38,C  37,O  44)   -178.97  0.000161   -0.11   -179.09   
   376. D(C  39,C  38,C  37,C  36)     -0.85  0.000131   -0.08     -0.93   
   377. D(N  42,C  38,C  37,O  44)      0.46  0.000274   -0.17      0.29   
   378. D(H  74,C  39,C  38,N  42)      1.29 -0.000094    0.01      1.30   
   379. D(H  74,C  39,C  38,C  37)   -179.44  0.000049   -0.06   -179.50   
   380. D(C  40,C  39,C  38,N  42)   -178.67 -0.000493    0.23   -178.44   
   381. D(C  40,C  39,C  38,C  37)      0.60 -0.000350    0.16      0.76   
   382. D(H  75,C  40,C  39,H  74)      0.33 -0.000014   -0.01      0.31   
   383. D(H  75,C  40,C  39,C  38)   -179.71  0.000385   -0.23   -179.95   
   384. D(C  41,C  40,C  39,H  74)   -179.53 -0.000200    0.14   -179.39   
   385. D(C  41,C  40,C  39,C  38)      0.44  0.000199   -0.08      0.35   
   386. D(C  40,C  41,C  36,C  37)      1.05 -0.000390    0.16      1.20   
   387. D(C  40,C  41,C  36,C  34)    177.82 -0.000144   -0.14    177.69   
   388. D(H  76,C  41,C  40,H  75)      0.22  0.000312   -0.18      0.03   
   389. D(H  76,C  41,C  40,C  39)   -179.93  0.000497   -0.33   -180.26   
   390. D(C  36,C  41,C  40,H  75)    178.83 -0.000005    0.07    178.90   
   391. D(C  36,C  41,C  40,C  39)     -1.31  0.000181   -0.08     -1.39   
   392. D(H  76,C  41,C  36,C  37)    179.67 -0.000710    0.41    180.08   
   393. D(H  76,C  41,C  36,C  34)     -3.55 -0.000464    0.11     -3.44   
   394. D(C  43,N  42,C  38,C  39)    178.72  0.000502   -0.27    178.45   
   395. D(C  43,N  42,C  38,C  37)     -0.62  0.000372   -0.20     -0.82   
   396. D(C  45,C  43,N  42,C  38)    174.80 -0.000602   -0.15    174.64   
   397. D(O  44,C  43,N  42,C  38)      0.57 -0.000918    0.53      1.10   
   398. D(C  37,O  44,C  43,C  45)   -175.14  0.000705   -0.02   -175.17   
   399. D(C  37,O  44,C  43,N  42)     -0.30  0.001101   -0.64     -0.94   
   400. D(C  43,O  44,C  37,C  38)     -0.12 -0.000775    0.46      0.34   
   401. D(C  43,O  44,C  37,C  36)   -178.11 -0.000756    0.42   -177.69   
   402. D(C  54,C  45,C  43,O  44)     89.26  0.000134   -0.30     88.96   
   403. D(C  54,C  45,C  43,N  42)    -84.80 -0.000265    0.40    -84.40   
   404. D(C  50,C  45,C  43,O  44)    -29.39  0.000271   -0.23    -29.61   
   405. D(C  50,C  45,C  43,N  42)    156.55 -0.000128    0.47    157.03   
   406. D(C  46,C  45,C  43,O  44)   -152.92 -0.000171   -0.42   -153.34   
   407. D(C  46,C  45,C  43,N  42)     33.02 -0.000569    0.28     33.30   
   408. D(H  59,C  46,C  45,C  54)     69.36  0.000035    0.38     69.74   
   409. D(H  59,C  46,C  45,C  50)   -171.80  0.000081    0.24   -171.56   
   410. D(H  59,C  46,C  45,C  43)    -46.13 -0.000648    0.57    -45.56   
   411. D(H  58,C  46,C  45,C  54)    -45.59 -0.000087    0.45    -45.14   
   412. D(H  58,C  46,C  45,C  50)     73.25 -0.000040    0.31     73.56   
   413. D(H  58,C  46,C  45,C  43)   -161.08 -0.000769    0.64   -160.44   
   414. D(C  47,C  46,C  45,C  54)   -165.01 -0.000467    0.55   -164.46   
   415. D(C  47,C  46,C  45,C  50)    -46.17 -0.000421    0.41    -45.76   
   416. D(C  47,C  46,C  45,C  43)     79.50 -0.001150    0.74     80.24   
   417. D(C  55,C  47,C  46,H  59)    -59.68 -0.000194    0.03    -59.65   
   418. D(C  55,C  47,C  46,H  58)     55.50 -0.000120   -0.04     55.46   
   419. D(C  55,C  47,C  46,C  45)    174.78 -0.000108   -0.12    174.67   
   420. D(C  53,C  47,C  46,H  59)     60.15 -0.000302    0.05     60.21   
   421. D(C  53,C  47,C  46,H  58)    175.33 -0.000227   -0.01    175.32   
   422. D(C  53,C  47,C  46,C  45)    -65.39 -0.000216   -0.09    -65.48   
   423. D(C  48,C  47,C  46,H  59)    179.84 -0.000363    0.12    179.96   
   424. D(C  48,C  47,C  46,H  58)    -64.98 -0.000289    0.05    -64.93   
   425. D(C  48,C  47,C  46,C  45)     54.30 -0.000277   -0.03     54.28   
   426. D(H  61,C  48,C  47,C  55)     58.77  0.000030   -0.05     58.72   
   427. D(H  61,C  48,C  47,C  53)    -59.08 -0.000259    0.04    -59.04   
   428. D(H  61,C  48,C  47,C  46)    177.65  0.000319   -0.15    177.50   
   429. D(H  60,C  48,C  47,C  55)    -58.64  0.000003   -0.05    -58.69   
   430. D(H  60,C  48,C  47,C  53)   -176.48 -0.000286    0.04   -176.44   
   431. D(H  60,C  48,C  47,C  46)     60.25  0.000292   -0.15     60.10   
   432. D(C  49,C  48,C  47,C  55)   -179.28 -0.000042   -0.06   -179.34   
   433. D(C  49,C  48,C  47,C  53)     62.87 -0.000331    0.03     62.90   
   434. D(C  49,C  48,C  47,C  46)    -60.39  0.000247   -0.16    -60.55   
   435. D(C  56,C  49,C  48,H  60)     58.70 -0.000018   -0.01     58.69   
   436. D(C  56,C  49,C  48,C  47)    179.96  0.000073   -0.01    179.96   
   437. D(C  51,C  49,C  48,H  61)     63.91  0.000212   -0.13     63.77   
   438. D(C  51,C  49,C  48,H  60)   -179.35  0.000224   -0.13   -179.48   
   439. D(C  51,C  49,C  48,C  47)    -58.08  0.000315   -0.13    -58.21   
   440. D(C  50,C  49,C  48,H  61)   -177.72 -0.000112    0.02   -177.69   
   441. D(C  50,C  49,C  48,H  60)    -60.97 -0.000100    0.03    -60.94   
   442. D(C  56,C  49,C  48,H  61)    -58.05 -0.000030   -0.01    -58.06   
   443. D(C  50,C  49,C  48,C  47)     60.30 -0.000009    0.03     60.33   
   444. D(H  63,C  50,C  49,C  56)     58.06  0.000216    0.11     58.18   
   445. D(H  63,C  50,C  49,C  51)    -61.93  0.000127    0.15    -61.78   
   446. D(H  62,C  50,C  49,C  56)    -56.29  0.000112    0.20    -56.08   
   447. D(H  62,C  50,C  49,C  51)   -176.28  0.000023    0.24   -176.04   
   448. D(H  62,C  50,C  49,C  48)     64.24  0.000063    0.18     64.42   
   449. D(C  45,C  50,C  49,C  56)   -174.63 -0.000030    0.32   -174.31   
   450. D(C  45,C  50,C  49,C  51)     65.38 -0.000119    0.36     65.74   
   451. D(C  45,C  50,C  49,C  48)    -54.10 -0.000079    0.30    -53.80   
   452. D(H  63,C  50,C  45,C  54)    -67.75 -0.000233   -0.44    -68.19   
   453. D(H  63,C  50,C  45,C  46)    172.94  0.000049   -0.32    172.62   
   454. D(H  63,C  50,C  45,C  43)     49.17  0.000213   -0.56     48.62   
   455. D(H  62,C  50,C  45,C  54)     47.18 -0.000056   -0.55     46.64   
   456. D(H  62,C  50,C  45,C  46)    -72.13  0.000226   -0.42    -72.55   
   457. D(H  62,C  50,C  45,C  43)    164.11  0.000391   -0.66    163.44   
   458. D(H  63,C  50,C  49,C  48)    178.59  0.000168    0.09    178.68   
   459. D(C  49,C  50,C  45,C  54)    165.39  0.000260   -0.67    164.72   
   460. D(C  49,C  50,C  45,C  46)     46.07  0.000542   -0.55     45.53   
   461. D(C  49,C  50,C  45,C  43)    -77.69  0.000706   -0.79    -78.47   
   462. D(O  57,C  51,C  49,C  56)    -28.98  0.000288   -0.08    -29.06   
   463. D(O  57,C  51,C  49,C  50)     90.16  0.000255   -0.09     90.08   
   464. D(O  57,C  51,C  49,C  48)   -150.98  0.000278    0.00   -150.98   
   465. D(N  52,C  51,C  49,C  56)    154.18 -0.000028   -0.00    154.18   
   466. D(N  52,C  51,C  49,C  50)    -86.67 -0.000060   -0.01    -86.68   
   467. D(N  52,C  51,C  49,C  48)     32.18 -0.000038    0.08     32.26   
   468. D(H  70,N  52,C  51,O  57)     -4.35 -0.000100    0.09     -4.26   
   469. D(H  70,N  52,C  51,C  49)    172.45  0.000269    0.01    172.46   
   470. D(C  53,N  52,C  51,O  57)    169.10 -0.000343    0.13    169.23   
   471. D(C  53,N  52,C  51,C  49)    -14.10  0.000026    0.05    -14.06   
   472. D(H  83,C  53,N  52,H  70)     71.92 -0.000156   -0.07     71.85   
   473. D(H  83,C  53,N  52,C  51)   -101.54  0.000046   -0.11   -101.65   
   474. D(H  82,C  53,N  52,H  70)    -43.82 -0.000128   -0.07    -43.89   
   475. D(C  47,C  53,N  52,H  70)   -167.13 -0.000241   -0.09   -167.22   
   476. D(C  47,C  53,N  52,C  51)     19.41 -0.000038   -0.13     19.28   
   477. D(H  83,C  53,C  47,C  55)    -40.54 -0.000058    0.13    -40.41   
   478. D(H  83,C  53,C  47,C  48)     78.97  0.000086    0.05     79.03   
   479. D(H  83,C  53,C  47,C  46)   -160.38  0.000071    0.10   -160.28   
   480. D(H  82,C  53,C  47,C  55)     76.63 -0.000126    0.12     76.76   
   481. D(H  82,C  53,C  47,C  48)   -163.85  0.000018    0.05   -163.81   
   482. D(H  82,C  53,N  52,C  51)    142.72  0.000075   -0.10    142.62   
   483. D(H  82,C  53,C  47,C  46)    -43.20  0.000003    0.09    -43.11   
   484. D(N  52,C  53,C  47,C  55)   -161.28 -0.000088    0.15   -161.13   
   485. D(N  52,C  53,C  47,C  48)    -41.77  0.000055    0.08    -41.69   
   486. D(N  52,C  53,C  47,C  46)     78.88  0.000040    0.12     79.00   
   487. D(H  73,C  54,C  45,C  46)     60.85  0.000228   -0.02     60.82   
   488. D(H  73,C  54,C  45,C  43)    179.29  0.000267   -0.06    179.23   
   489. D(H  72,C  54,C  45,C  50)   -178.40 -0.000507    0.07   -178.33   
   490. D(H  72,C  54,C  45,C  46)    -58.77  0.000242   -0.04    -58.81   
   491. D(H  72,C  54,C  45,C  43)     59.67  0.000281   -0.07     59.60   
   492. D(H  71,C  54,C  45,C  50)     60.78 -0.000513    0.08     60.86   
   493. D(H  71,C  54,C  45,C  46)   -179.59  0.000236   -0.03   -179.62   
   494. D(H  73,C  54,C  45,C  50)    -58.78 -0.000521    0.08    -58.70   
   495. D(H  71,C  54,C  45,C  43)    -61.15  0.000275   -0.06    -61.21   
   496. D(H  69,C  55,C  47,C  53)    -59.74  0.000313   -0.09    -59.82   
   497. D(H  69,C  55,C  47,C  48)   -177.17  0.000026   -0.02   -177.19   
   498. D(H  69,C  55,C  47,C  46)     63.33 -0.000317    0.09     63.42   
   499. D(H  68,C  55,C  47,C  53)   -179.52  0.000304   -0.09   -179.60   
   500. D(H  68,C  55,C  47,C  48)     63.04  0.000016   -0.01     63.03   
   501. D(H  68,C  55,C  47,C  46)    -56.45 -0.000326    0.09    -56.36   
   502. D(H  67,C  55,C  47,C  53)     60.57  0.000310   -0.09     60.49   
   503. D(H  67,C  55,C  47,C  48)    -56.87  0.000022   -0.01    -56.88   
   504. D(H  67,C  55,C  47,C  46)   -176.36 -0.000320    0.09   -176.27   
   505. D(H  66,C  56,C  49,C  51)    -59.95 -0.000152    0.05    -59.90   
   506. D(H  66,C  56,C  49,C  50)   -178.59  0.000148   -0.05   -178.64   
   507. D(H  66,C  56,C  49,C  48)     61.77 -0.000009   -0.04     61.73   
   508. D(H  65,C  56,C  49,C  51)   -178.99 -0.000138    0.04   -178.95   
   509. D(H  65,C  56,C  49,C  50)     62.37  0.000161   -0.06     62.31   
   510. D(H  65,C  56,C  49,C  48)    -57.27  0.000005   -0.05    -57.32   
   511. D(H  64,C  56,C  49,C  51)     61.32 -0.000114    0.02     61.34   
   512. D(H  64,C  56,C  49,C  50)    -57.32  0.000186   -0.08    -57.40   
   513. D(H  64,C  56,C  49,C  48)   -176.96  0.000029   -0.07   -177.03   
   514. D(H  17,O  57,C  51,C  49)   -178.00 -0.000970    0.08   -177.91   
   515. D(C  51,O  57,H  17,N  11)     51.46 -0.000153   -0.04     51.41   
   516. D(H  17,O  57,C  51,N  52)     -1.33 -0.000614    0.00     -1.33   
   517. D(O  16,H  70,N  52,C  53)    125.16  0.000267   -0.03    125.13   
   518. D(O  16,H  70,N  52,C  51)    -60.61  0.000065   -0.00    -60.61   
   519. D(N  52,H  70,O  16,C  10)     80.51  0.000035   -0.10     80.41   
    ----------------------------------------------------------------------------

         *************************************************************
         *                GEOMETRY OPTIMIZATION CYCLE   9            *
         *************************************************************
Calling /mnt/group-bin/orca_5_0_3_linux_x86-64_openmpi411/otool_external orca_EXT.extinp.tmp  ...  done

-------------------------   --------------------
FINAL SINGLE POINT ENERGY     -2040.644474547000   (From external program)
-------------------------   --------------------

------------------------------------------------------------------------------
                         ORCA GEOMETRY RELAXATION STEP
------------------------------------------------------------------------------

Reading the OPT-File                    .... done
Getting information on internals        .... done
Copying old internal coords+grads       .... done
Making the new internal coordinates     .... (new redundants).... done
Validating the new internal coordinates .... (new redundants).... done
Calculating the B-matrix                .... done
Calculating the G,G- and P matrices     .... done
Transforming gradient to internals      .... done
Projecting the internal gradient        .... done
Number of atoms                         ....  84
Number of internal coordinates          .... 519
Current Energy                          .... -2040.644474547 Eh
Current gradient norm                   ....     0.002329194 Eh/bohr
Maximum allowed component of the step   ....  0.300
Current trust radius                    ....  0.300
Updating the Hessian (BFGS)             .... done
Forming the augmented Hessian           .... done
Diagonalizing the augmented Hessian     .... done
Last element of RFO vector              ....  0.994540393
Lowest eigenvalues of augmented Hessian:
 -0.000042931  0.000613033  0.001287000  0.001988843  0.002175513
Length of the computed step             ....  0.104925173
The final length of the internal step   ....  0.104925173
Converting the step to cartesian space:
 Initial RMS(Int)=    0.0046057039
Transforming coordinates:
 Iter   0:  RMS(Cart)=    0.0207008795 RMS(Int)=    0.3899884325
 Iter   1:  RMS(Cart)=    0.0001661896 RMS(Int)=    0.0000412287
 Iter   2:  RMS(Cart)=    0.0000011355 RMS(Int)=    0.0000003298
 Iter   3:  RMS(Cart)=    0.0000000189 RMS(Int)=    0.0000000043
done
Storing new coordinates                 .... done

                                .--------------------.
          ----------------------|Geometry convergence|-------------------------
          Item                value                   Tolerance       Converged
          ---------------------------------------------------------------------
          Energy change      -0.0002224901            0.0000050000      NO
          RMS gradient        0.0000691702            0.0001000000      YES
          MAX gradient        0.0003640803            0.0003000000      NO
          RMS step            0.0046057039            0.0020000000      NO
          MAX step            0.0675559950            0.0040000000      NO
          ........................................................
          Max(Bonds)      0.0357      Max(Angles)    0.25
          Max(Dihed)        0.66      Max(Improp)    0.00
          ---------------------------------------------------------------------

The optimization has not yet converged - more geometry cycles are needed


    ---------------------------------------------------------------------------
                         Redundant Internal Coordinates
                            (Angstroem and degrees)

        Definition                    Value    dE/dq     Step     New-Value
[truncated: 992,549 more chars]
