# Supplementary material for: Photochemical Deracemization of 4,7-Diaza-1-isoindolinones by Unidirectional Hydrogen Atom Shuttling
Source: J Am Chem Soc. 2024 Dec 30;147(2):1434–9. doi: 10.1021/jacs.4c16053 (PMC11744763; doi:10.1021/jacs.4c16053)
Supplement: Supplementary file 3 — ja4c16053_si_003.zip [file ja4c16053_si_003.zip › to_zip/5b_1b/s0.xyz]

84
Coordinates from ORCA-job orca
  C   -4.32882833148283     -1.05129701359213     -1.84059395014359
  C   -3.57166368484848     -1.96322631210984     -1.10855453630554
  C   -2.73840986298165     -2.84525362942963     -1.78747051221390
  C   -2.68271840761425     -2.83752490020346     -3.17607641790241
  C   -3.45426337625960     -1.93908957932225     -3.89880092793314
  C   -4.27353536440168     -1.04018665280653     -3.22620213008966
  C   -3.70151246281787     -2.01664334536532      0.39530739653801
  C   -3.16136491310227     -0.82175670467465      1.09430552187126
  C   -3.82452865515065      0.14653058154808      1.75808503451984
  C   -2.84189119185057      1.11384902163434      2.32937226816507
  C   -1.51647561944182      0.40126155838462      2.10494307987699
  N   -1.79498471338494     -0.61351165679168      1.23469265890654
  N   -5.15635811843411      0.22583853038995      2.04521961948481
  C   -5.43727867736166      0.96889952896756      3.05663600495152
  C   -4.39672841921903      1.52032108241541      3.93759474028862
  N   -3.15183542970361      1.54245005540334      3.67100209446188
  O   -0.43086622301623      0.67535283477146      2.56790155131698
  H   -1.05319096268925     -1.20405187704452      0.83738903682134
  H   -6.47668679412273      1.09338202472117      3.33980576826847
  H   -4.71439406643970      1.87394412997992      4.91547107406529
  H   -4.97836337286478     -0.35601292425197     -1.32106972349855
  H   -4.87243591747254     -0.33099672618259     -3.78287605071463
  H   -3.41414671326146     -1.93389449160282     -4.98041819390526
  H   -2.03521080269518     -3.53528486329851     -3.69171005641596
  H   -2.13951290886929     -3.55450155107990     -1.22852687861370
  H   -4.75435323076550     -2.11298610224686      0.66487056409487
  H   -3.19428147854396     -2.90717246553093      0.77622375665838
  H   -2.77262803495737      2.01511815833673      1.69489392842010
  C   0.78388790708906      2.07412024256464     -3.10862638922785
  C   -0.27277291378116      1.41661183650702     -2.48144792343704
  C   -0.78891539032137      0.24957654724341     -3.03739832616018
  C   -0.23498836584575     -0.26780112178963     -4.19792665577085
  C   0.81438746188084      0.39268860377389     -4.82396517762063
  C   1.31627830571583      1.57057856533543     -4.28475688057206
  C   -0.86826008739312      1.95771728456733     -1.23315671012769
  O   -2.06614503886179      1.94335080683143     -1.04176851691217
  C   0.05833746896017      2.50847944927126     -0.21422593004010
  C   1.31132213589882      1.97360982914449      0.03706000089939
  C   2.16132195279643      2.42386947479483      1.03982880079159
  C   1.78049239651798      3.48659987558271      1.84564851246895
  C   0.53086372386728      4.04727217751474      1.61436207828054
  C   -0.31631225149970      3.56105427933237      0.62057498386701
  N   3.30030673424174      1.63871733322864      1.02861232302687
  C   3.10270264266804      0.78425440074032      0.08882792323199
  O   1.92693385543639      0.93407072495757     -0.56558922621784
  C   4.06169122203564     -0.24364789494508     -0.43574073691733
  C   4.94870364124706     -0.77605311156696      0.69743517292756
  C   4.32272172525866     -1.84722948788358      1.60189606906607
  C   3.80909270072022     -2.99262455181833      0.73792357985337
  C   2.74630443810617     -2.49025573882444     -0.23809709028091
  C   3.37332246148502     -1.41788117001580     -1.15084663430228
  C   1.59781133831249     -1.85873089943169      0.53117907748290
  N   1.90352221555770     -1.24630426158829      1.68033360164103
  C   3.14497874874342     -1.33371935305238      2.42939805115528
  C   4.93989732779220      0.50218644672798     -1.45888818698308
  C   5.39817640888768     -2.34064594760327      2.56595222806413
  C   2.23327462118118     -3.63694903416996     -1.10219635181828
  O   0.45150877577540     -1.86450832503654      0.07790296821616
  H   5.82728362426840     -1.22826805195676      0.22528029895915
  H   5.31978402086537      0.05563794164922      1.30131684824054
  H   4.63407275612509     -3.43811710876087      0.17223270319121
  H   3.39635055851174     -3.78735709085908      1.36952351512437
  H   4.14828444317425     -1.92589248313080     -1.73377772695570
  H   2.63939087236363     -1.06179597197344     -1.87800575789407
  H   1.51097341596633     -3.29710971075121     -1.84329543200037
  H   3.06869331820347     -4.09586086083002     -1.63317977408528
  H   1.75973472849409     -4.41113163320995     -0.49673689485991
  H   5.02440944928590     -3.15270540168314      3.19216634067970
  H   6.26636013461076     -2.71213745984561      2.01931500793872
  H   5.73817496500321     -1.53825975401226      3.22426854583665
  H   1.14417548344332     -0.75008625579548      2.13575490955945
  H   4.34242840135230      0.90312031311175     -2.27947729197248
  H   5.47329766454191      1.32848624816764     -0.98825997679175
  H   5.67590993471874     -0.18269609281315     -1.88182811001979
  H   2.42903897532353      3.86006426933118      2.62684604899600
  H   0.20092019427488      4.87829456201078      2.22301911873829
  H   -1.28496633372550      4.02238768489045      0.47794504578481
  H   -1.60576440570074     -0.26629761623938     -2.55015411381803
  H   -0.62382399706936     -1.18714655273276     -4.61496351051129
  H   1.24092782265225     -0.01010116503257     -5.73357605190986
  H   2.12570764074506      2.09318973257887     -4.77724141594419
  H   1.18297540626507      2.98986168344653     -2.68929917358996
  H   3.36800558339704     -0.34850713661859      2.84271147971574
  H   2.98894490732294     -2.00846155966651      3.27780041462525
