# Supplementary material for: Photochemical Deracemization of 4,7-Diaza-1-isoindolinones by Unidirectional Hydrogen Atom Shuttling
Source: J Am Chem Soc. 2024 Dec 30;147(2):1434–9. doi: 10.1021/jacs.4c16053 (PMC11744763; doi:10.1021/jacs.4c16053)
Supplement: Supplementary file 3 — ja4c16053_si_003.zip [file ja4c16053_si_003.zip › to_zip/5b_1b/tc.out]

| Startfile from command line: tc_otool.inp


|       ***********************************************************
|       *                    TeraChem v1.9-2023.05-dev            *
|       *  Git Version: a4ee3fa724c44e9172ae1b788db2b2bf144bca1c  *
|       *                   Development Version                   *
|       *           Chemistry at the Speed of Graphics!           *
|       ***********************************************************
|       * This program may only be used in connection with        *
|       * a valid license from PetaChem, LLC. Use of this program *
|       * or results thereof indicates acceptance of all terms    *
|       * and conditions stated in the license and that a valid   *
|       * license agreement between the user and PetaChem, LLC    *
|       * exists. PetaChem, LLC does not warrant the correctness  *
|       * of results or their suitability for any purpose.        *
|       * Please email bugs, suggestions, and comments to         *
|       *                  help@petachem.com                      *
|       *                                                         *
|       ***********************************************************


|       ***********************************************************
|       *  Compiled by pisteinbach  Wed May 10 12:27:15 CEST 2023  *
|       *  Supported architectures: sm_75 sm_80                   *
|       *  Build cuda_11.6.r11.6/compiler.31057947_0              *
|       ***********************************************************


| Job started   Sun Aug  4 19:31:59 2024
| On jtc-hpz107 (available memory: 25035 MB)

| ######################################### RUNTIME INFO ##########################################
| terachem  tc_otool.inp 

|  NVRM version: NVIDIA UNIX x86_64 Kernel Module  520.61.05  Thu Sep 29 05:30:25 UTC 2022
|  GCC version:  gcc version 9.4.0 (Ubuntu 9.4.0-1ubuntu1~20.04.1) 

|  	linux-vdso.so.1 (0x00007fff4cbb9000)
|  	libdftd4.so.3 => /mnt/group-bin/dftd4/3.5.0/lib/x86_64-linux-gnu/libdftd4.so.3 (0x000014e8d5ce3000)
|  	libmpi.so.12 => /mnt/group-bin/terachem-3c-dev-pit/lib/libmpi.so.12 (0x000014e8d43c6000)
|  	libgpubox.so.1 => /mnt/group-bin/terachem-3c-dev-pit/lib/libgpubox.so.1 (0x000014e8d43ae000)
|  	libtensorbox.so.1 => /mnt/group-bin/terachem-3c-dev-pit/lib/libtensorbox.so.1 (0x000014e8d4390000)
|  	libiobox.so.1 => /mnt/group-bin/terachem-3c-dev-pit/lib/libiobox.so.1 (0x000014e8d437a000)
|  	libintbox.so.1 => /mnt/group-bin/terachem-3c-dev-pit/lib/libintbox.so.1 (0x000014e8b635f000)
|  	libsqmbox.so.1 => /mnt/group-bin/terachem-3c-dev-pit/lib/libsqmbox.so.1 (0x000014e8b6001000)
|  	libgridbox.so.1 => /mnt/group-bin/terachem-3c-dev-pit/lib/libgridbox.so.1 (0x000014e8b5e1c000)
|  	libdftbox.so.1 => /mnt/group-bin/terachem-3c-dev-pit/lib/libdftbox.so.1 (0x000014e8b5d3e000)
|  	libcibox.so.1 => /mnt/group-bin/terachem-3c-dev-pit/lib/libcibox.so.1 (0x000014e8b59fd000)
|  	libccbox.so.1 => /mnt/group-bin/terachem-3c-dev-pit/lib/libccbox.so.1 (0x000014e8b56fa000)
|  	libsimbox.so.1 => /mnt/group-bin/terachem-3c-dev-pit/lib/libsimbox.so.1 (0x000014e8b56da000)
|  	liboptbox.so.1 => /mnt/group-bin/terachem-3c-dev-pit/lib/liboptbox.so.1 (0x000014e8b56a2000)
|  	libnvToolsExt.so.1 => /usr/local/cuda-11.6/targets/x86_64-linux/lib/libnvToolsExt.so.1 (0x000014e8b5498000)
|  	libssl.so.1.1 => /mnt/group-bin/terachem-3c-dev-pit/lib/libssl.so.1.1 (0x000014e8b5405000)
|  	libcrypto.so.1.1 => /mnt/group-bin/terachem-3c-dev-pit/lib/libcrypto.so.1.1 (0x000014e8b512f000)
|  	libcuda.so.1 => /lib/x86_64-linux-gnu/libcuda.so.1 (0x000014e8b37aa000)
|  	libcudart.so.11.0 => /usr/local/cuda-11.6/targets/x86_64-linux/lib/libcudart.so.11.0 (0x000014e8b3504000)
|  	libcublas.so.11 => /usr/local/cuda-11.6/targets/x86_64-linux/lib/libcublas.so.11 (0x000014e8a9d86000)
|  	libcufft.so.10 => /usr/local/cuda-11.6/targets/x86_64-linux/lib/libcufft.so.10 (0x000014e8a12f9000)
|  	libcusparse.so.11 => /usr/local/cuda-11.6/targets/x86_64-linux/lib/libcusparse.so.11 (0x000014e891eb0000)
|  	libcusolver.so.11 => /usr/local/cuda-11.6/targets/x86_64-linux/lib/libcusolver.so.11 (0x000014e881ac7000)
|  	libstdc++.so.6 => /lib/x86_64-linux-gnu/libstdc++.so.6 (0x000014e8818e5000)
|  	libm.so.6 => /lib/x86_64-linux-gnu/libm.so.6 (0x000014e881794000)
|  	libiomp5.so => /mnt/group-bin/terachem-3c-dev-pit/lib/libiomp5.so (0x000014e88134e000)
|  	libcilkrts.so.5 => /mnt/group-bin/terachem-3c-dev-pit/lib/libcilkrts.so.5 (0x000014e881111000)
|  	libgcc_s.so.1 => /lib/x86_64-linux-gnu/libgcc_s.so.1 (0x000014e8810f6000)
|  	libpthread.so.0 => /lib/x86_64-linux-gnu/libpthread.so.0 (0x000014e8810d3000)
|  	libc.so.6 => /lib/x86_64-linux-gnu/libc.so.6 (0x000014e880ee1000)
|  	/lib64/ld-linux-x86-64.so.2 (0x000014e8d5dbd000)
|  	libdl.so.2 => /lib/x86_64-linux-gnu/libdl.so.2 (0x000014e880ed9000)
|  	libmkl_intel_ilp64.so.2 => /mnt/group-bin/terachem-3c-dev-pit/lib/libmkl_intel_ilp64.so.2 (0x000014e88001e000)
|  	libmkl_intel_thread.so.2 => /mnt/group-bin/terachem-3c-dev-pit/lib/libmkl_intel_thread.so.2 (0x000014e87c885000)
|  	libmkl_core.so.2 => /mnt/group-bin/terachem-3c-dev-pit/lib/libmkl_core.so.2 (0x000014e8784a3000)
|  	libifcore.so.5 => /mnt/group-bin/terachem-3c-dev-pit/lib/libifcore.so.5 (0x000014e878365000)
|  	libimf.so => /mnt/group-bin/terachem-3c-dev-pit/lib/libimf.so (0x000014e877f80000)
|  	libsvml.so => /mnt/group-bin/terachem-3c-dev-pit/lib/libsvml.so (0x000014e876972000)
|  	libirng.so => /mnt/group-bin/terachem-3c-dev-pit/lib/libirng.so (0x000014e876608000)
|  	libintlc.so.5 => /mnt/group-bin/terachem-3c-dev-pit/lib/libintlc.so.5 (0x000014e876595000)
|  	librt.so.1 => /lib/x86_64-linux-gnu/librt.so.1 (0x000014e87658b000)
|  	libcublasLt.so.11 => /usr/local/cuda-11.6/targets/x86_64-linux/lib/libcublasLt.so.11 (0x000014e861523000)
| #################################################################################################

-----------------------------------
Processed Input file:
                   method 3c-pbeh
                    basis def2-msvp
           max_l_in_basis 2
           sphericalbasis yes
                    guess sad
                  dftgrid 3
                   purify no
                      pcm cosmo
                  epsilon 9.18
                  threall 1e-14
                precision mixed
                 convthre 1e-4
                     xtol 1e-6
              coordinates orca_EXT.xyz
                   charge 0
                 spinmult 1
                      run gradient
-----------------------------------
Jobname: orca_EXT
Scratch directory: ./scr.orca_EXT
Scratch data will be generated
| Random number seed: 2108655164

XYZ coordinates orca_EXT.xyz
Molden File Output: ./scr.orca_EXT/orca_EXT.molden
Using basis set: def2-msvp
dmrgstart not found
Spin multiplicity: 1
DIIS will use up to 10 vectors.
Condition number limit for the DIIS overlap matrix is            0
WF convergence threshold: 1.00e-04
Using DIIS algorithm to converge WF
Maximum number of SCF iterations: 100
Incremental fock with rebuild every 8 iterations
Will switch to conventional Fock if diffuse functions are detected
X-matrix tolerance: 1.00e-06
PRECISION: MIXED
Single/Double precision threshold: 1.00e-05
TeraChem will select linear algebra engine
Density matrix purification turned off
DFT Functional requested: 3c-pbeh
Method: PBEh-3c composite method 
  PBEh exchange functional:              0.58 
  Hartree-Fock exact exchange:          0.42 
  PBEh correlation functional:           1.0  
Wavefunction: RESTRICTED

 DFT-D code reimplemented following the
 code by S.Grimme, University Bonn 
 based on DFTD3 V3.2 Rev 0         
 
Please cite DFT-D3 work done with this code as:
S. Grimme, J. Antony, S. Ehrlich and H. Krieg,
J. Chem. Phys. 132 (2010), 154104
If used with BJ-damping cite also
S. Grimme, S. Ehrlich and L. Goerigk,
J. Comput. Chem. 32 (2011), 1456-1465
For DFT-D2 the reference is
S. Grimme, J. Comput. Chem., 27 (2006), 1787-1799
BSSE Correction calculated using:
 ___________________________________________
                                            
|              **  g C P  **                |
|  a geometrical counterpoise correction    |
|             H.Kruse S.Grimme              |
|        Version 2.31                       |
|                                           |
 ___________________________________________ 

Please cite work done with this code as:
H. Kruse, S. Grimme J. Chem. Phys, 2012,136,154101
DOI: 10.1063/1.3700154 

DFT grid type: 3
Using a single DFT grid.
Ignoring all functions in basis set file with angular momentum > 2 
Initial guess generated from superposition of atomic densities generated with HF,
using spherically symmetric atomic densities and averaged alpha and beta spin densities.

********************************************
**** SINGLE POINT GRADIENT CALCULATIONS ****
********************************************
SCF:   Initial guess is taken from previous step
COSMO model for polarizable continuum model enabled
Starting TensorBox...
| TeraChem will select linear algebra engine
| Using cuSolver for matrix diagonalization

| using 1 out of 1 CUDA devices
|   Device 0: NVIDIA GeForce RTX 3070,  7982MB, CC 8.6 -- CPU THREAD 0
| -------------------------------------------------------------------
| CPU Memory Available: 3976.88 MegaWords 
| GPU Memory Available: 741.79 MegaWords 
| Maximum recommended basis set size: 10200 basis functions
|  (limited by GPU memory)
| -------------------------------------------------------------------
| Initialize GPUBox with 128 MW of memory


Basis set:       def2-msvp
Total atoms:     84
Total charge:    0
Total electrons: 332 (166-alpha, 166-beta)
Number electrons modeled by ECPs: 0
Total orbitals: 826 (Cartesian), 779 (spherical) 
Total AO shells: 403 (262 S-shells; 94 P-shells; 47 D-shells; 0 F-shells; 0 G-shells)
Spin multiplicity: 1
Nuclear repulsion energy (QM atoms): 6338.496596306259 a.u.

Using neutral atomic charges and default spins and spin directions.
Number of unique atoms is: 4 
Atom #1 is unique. Calculating atomic density. 
XCEnergy: 0.000000 NNRepEnergy: 0.000000 
Rest of SCF Energy: -35.859370
XCEnergy: 0.000000 NNRepEnergy: 0.000000 
Rest of SCF Energy: -35.859370
Iteration: 0
XCEnergy: 0.000000 NNRepEnergy: 0.000000 
Rest of SCF Energy: -37.672403
XCEnergy: 0.000000 NNRepEnergy: 0.000000 
Rest of SCF Energy: -37.672403
Iteration: 1
XCEnergy: 0.000000 NNRepEnergy: 0.000000 
Rest of SCF Energy: -37.680531
XCEnergy: 0.000000 NNRepEnergy: 0.000000 
Rest of SCF Energy: -37.680531
Iteration: 2
XCEnergy: 0.000000 NNRepEnergy: 0.000000 
Rest of SCF Energy: -37.680842
XCEnergy: 0.000000 NNRepEnergy: 0.000000 
Rest of SCF Energy: -37.680842
Iteration: 3
XCEnergy: 0.000000 NNRepEnergy: 0.000000 
Rest of SCF Energy: -37.680865
XCEnergy: 0.000000 NNRepEnergy: 0.000000 
Rest of SCF Energy: -37.680865
Iteration: 4
XCEnergy: 0.000000 NNRepEnergy: 0.000000 
Rest of SCF Energy: -37.680866
XCEnergy: 0.000000 NNRepEnergy: 0.000000 
SCF Energy: -37.680866
Atom #12 is unique. Calculating atomic density. 
XCEnergy: 0.000000 NNRepEnergy: 0.000000 
Rest of SCF Energy: -51.788831
XCEnergy: 0.000000 NNRepEnergy: 0.000000 
Rest of SCF Energy: -51.788831
Iteration: 0
XCEnergy: 0.000000 NNRepEnergy: 0.000000 
Rest of SCF Energy: -54.335150
XCEnergy: 0.000000 NNRepEnergy: 0.000000 
Rest of SCF Energy: -54.335150
Iteration: 1
XCEnergy: 0.000000 NNRepEnergy: 0.000000 
Rest of SCF Energy: -54.383016
XCEnergy: 0.000000 NNRepEnergy: 0.000000 
Rest of SCF Energy: -54.383016
Iteration: 2
XCEnergy: 0.000000 NNRepEnergy: 0.000000 
Rest of SCF Energy: -54.383724
XCEnergy: 0.000000 NNRepEnergy: 0.000000 
Rest of SCF Energy: -54.383724
Iteration: 3
XCEnergy: 0.000000 NNRepEnergy: 0.000000 
Rest of SCF Energy: -54.383757
XCEnergy: 0.000000 NNRepEnergy: 0.000000 
Rest of SCF Energy: -54.383757
Iteration: 4
XCEnergy: 0.000000 NNRepEnergy: 0.000000 
Rest of SCF Energy: -54.383758
XCEnergy: 0.000000 NNRepEnergy: 0.000000 
Rest of SCF Energy: -54.383758
Iteration: 5
XCEnergy: 0.000000 NNRepEnergy: 0.000000 
Rest of SCF Energy: -54.383758
XCEnergy: 0.000000 NNRepEnergy: 0.000000 
SCF Energy: -54.383758
Atom #17 is unique. Calculating atomic density. 
XCEnergy: 0.000000 NNRepEnergy: 0.000000 
Rest of SCF Energy: -71.187919
XCEnergy: 0.000000 NNRepEnergy: 0.000000 
Rest of SCF Energy: -71.187919
Iteration: 0
XCEnergy: 0.000000 NNRepEnergy: 0.000000 
Rest of SCF Energy: -74.545712
XCEnergy: 0.000000 NNRepEnergy: 0.000000 
Rest of SCF Energy: -74.545712
Iteration: 1
XCEnergy: 0.000000 NNRepEnergy: 0.000000 
Rest of SCF Energy: -74.776315
XCEnergy: 0.000000 NNRepEnergy: 0.000000 
Rest of SCF Energy: -74.776315
Iteration: 2
XCEnergy: 0.000000 NNRepEnergy: 0.000000 
Rest of SCF Energy: -74.781311
XCEnergy: 0.000000 NNRepEnergy: 0.000000 
Rest of SCF Energy: -74.781311
Iteration: 3
XCEnergy: 0.000000 NNRepEnergy: 0.000000 
Rest of SCF Energy: -74.781357
XCEnergy: 0.000000 NNRepEnergy: 0.000000 
Rest of SCF Energy: -74.781357
Iteration: 4
XCEnergy: 0.000000 NNRepEnergy: 0.000000 
Rest of SCF Energy: -74.781359
XCEnergy: 0.000000 NNRepEnergy: 0.000000 
Rest of SCF Energy: -74.781359
Iteration: 5
XCEnergy: 0.000000 NNRepEnergy: 0.000000 
Rest of SCF Energy: -74.781359
XCEnergy: 0.000000 NNRepEnergy: 0.000000 
SCF Energy: -74.781359
Atom #18 is unique. Calculating atomic density. 
XCEnergy: 0.000000 NNRepEnergy: 0.000000 
Rest of SCF Energy: -0.497727
XCEnergy: 0.000000 NNRepEnergy: 0.000000 
Rest of SCF Energy: -0.497727
Iteration: 0
XCEnergy: 0.000000 NNRepEnergy: 0.000000 
Rest of SCF Energy: -0.497727
XCEnergy: 0.000000 NNRepEnergy: 0.000000 
Rest of SCF Energy: -0.497727
Iteration: 1
XCEnergy: 0.000000 NNRepEnergy: 0.000000 
Rest of SCF Energy: -0.497727
XCEnergy: 0.000000 NNRepEnergy: 0.000000 
SCF Energy: -0.497727
Using neutral atomic charges and default spins and spin directions.
Number of unique atoms is: 4 
Atom #1 is unique. Calculating atomic density. 
XCEnergy: 0.000000 NNRepEnergy: 0.000000 
Rest of SCF Energy: -35.859370
XCEnergy: 0.000000 NNRepEnergy: 0.000000 
Rest of SCF Energy: -35.859370
Iteration: 0
XCEnergy: 0.000000 NNRepEnergy: 0.000000 
Rest of SCF Energy: -37.672403
XCEnergy: 0.000000 NNRepEnergy: 0.000000 
Rest of SCF Energy: -37.672403
Iteration: 1
XCEnergy: 0.000000 NNRepEnergy: 0.000000 
Rest of SCF Energy: -37.680531
XCEnergy: 0.000000 NNRepEnergy: 0.000000 
Rest of SCF Energy: -37.680531
Iteration: 2
XCEnergy: 0.000000 NNRepEnergy: 0.000000 
Rest of SCF Energy: -37.680842
XCEnergy: 0.000000 NNRepEnergy: 0.000000 
Rest of SCF Energy: -37.680842
Iteration: 3
XCEnergy: 0.000000 NNRepEnergy: 0.000000 
Rest of SCF Energy: -37.680865
XCEnergy: 0.000000 NNRepEnergy: 0.000000 
Rest of SCF Energy: -37.680865
Iteration: 4
XCEnergy: 0.000000 NNRepEnergy: 0.000000 
Rest of SCF Energy: -37.680866
XCEnergy: 0.000000 NNRepEnergy: 0.000000 
SCF Energy: -37.680866
Atom #12 is unique. Calculating atomic density. 
XCEnergy: 0.000000 NNRepEnergy: 0.000000 
Rest of SCF Energy: -51.788831
XCEnergy: 0.000000 NNRepEnergy: 0.000000 
Rest of SCF Energy: -51.788831
Iteration: 0
XCEnergy: 0.000000 NNRepEnergy: 0.000000 
Rest of SCF Energy: -54.335150
XCEnergy: 0.000000 NNRepEnergy: 0.000000 
Rest of SCF Energy: -54.335150
Iteration: 1
XCEnergy: 0.000000 NNRepEnergy: 0.000000 
Rest of SCF Energy: -54.383016
XCEnergy: 0.000000 NNRepEnergy: 0.000000 
Rest of SCF Energy: -54.383016
Iteration: 2
XCEnergy: 0.000000 NNRepEnergy: 0.000000 
Rest of SCF Energy: -54.383724
XCEnergy: 0.000000 NNRepEnergy: 0.000000 
Rest of SCF Energy: -54.383724
Iteration: 3
XCEnergy: 0.000000 NNRepEnergy: 0.000000 
Rest of SCF Energy: -54.383757
XCEnergy: 0.000000 NNRepEnergy: 0.000000 
Rest of SCF Energy: -54.383757
Iteration: 4
XCEnergy: 0.000000 NNRepEnergy: 0.000000 
Rest of SCF Energy: -54.383758
XCEnergy: 0.000000 NNRepEnergy: 0.000000 
Rest of SCF Energy: -54.383758
Iteration: 5
XCEnergy: 0.000000 NNRepEnergy: 0.000000 
Rest of SCF Energy: -54.383758
XCEnergy: 0.000000 NNRepEnergy: 0.000000 
SCF Energy: -54.383758
Atom #17 is unique. Calculating atomic density. 
XCEnergy: 0.000000 NNRepEnergy: 0.000000 
Rest of SCF Energy: -71.187919
XCEnergy: 0.000000 NNRepEnergy: 0.000000 
Rest of SCF Energy: -71.187919
Iteration: 0
XCEnergy: 0.000000 NNRepEnergy: 0.000000 
Rest of SCF Energy: -74.545712
XCEnergy: 0.000000 NNRepEnergy: 0.000000 
Rest of SCF Energy: -74.545712
Iteration: 1
XCEnergy: 0.000000 NNRepEnergy: 0.000000 
Rest of SCF Energy: -74.776315
XCEnergy: 0.000000 NNRepEnergy: 0.000000 
Rest of SCF Energy: -74.776315
Iteration: 2
XCEnergy: 0.000000 NNRepEnergy: 0.000000 
Rest of SCF Energy: -74.781311
XCEnergy: 0.000000 NNRepEnergy: 0.000000 
Rest of SCF Energy: -74.781311
Iteration: 3
XCEnergy: 0.000000 NNRepEnergy: 0.000000 
Rest of SCF Energy: -74.781357
XCEnergy: 0.000000 NNRepEnergy: 0.000000 
Rest of SCF Energy: -74.781357
Iteration: 4
XCEnergy: 0.000000 NNRepEnergy: 0.000000 
Rest of SCF Energy: -74.781359
XCEnergy: 0.000000 NNRepEnergy: 0.000000 
Rest of SCF Energy: -74.781359
Iteration: 5
XCEnergy: 0.000000 NNRepEnergy: 0.000000 
Rest of SCF Energy: -74.781359
XCEnergy: 0.000000 NNRepEnergy: 0.000000 
SCF Energy: -74.781359
Atom #18 is unique. Calculating atomic density. 
XCEnergy: 0.000000 NNRepEnergy: 0.000000 
Rest of SCF Energy: -0.497727
XCEnergy: 0.000000 NNRepEnergy: 0.000000 
Rest of SCF Energy: -0.497727
Iteration: 0
XCEnergy: 0.000000 NNRepEnergy: 0.000000 
Rest of SCF Energy: -0.497727
XCEnergy: 0.000000 NNRepEnergy: 0.000000 
Rest of SCF Energy: -0.497727
Iteration: 1
XCEnergy: 0.000000 NNRepEnergy: 0.000000 
Rest of SCF Energy: -0.497727
XCEnergy: 0.000000 NNRepEnergy: 0.000000 
SCF Energy: -0.497727
DFTD Energy:    -0.0792439 hartree
gCP Energy:     0.1527425 hartree
Setting up the DFT grid...
| time to set the grid = 0.89 s
DFT grid points: 926299 (11027 points/atom)
=COSMO= Number of H atoms in QM atoms:37
=COSMO= Number of Heavy atoms in QM atoms:47
=COSMO= size of A matrix:151728200 bytes
=COSMO= ++++++++++++++++++++++++++++++ COSMO parameters ++++++++++++++++++++++++++++++
=COSMO= I. Cavity Information:
=COSMO= SAS(Solvent accesible surface) initialization finished
=COSMO= Time for initializing Molecular Surface:0.02700400 (sec)
=COSMO= Time for initializing cosmo calculation:0.07983200 (sec)
=COSMO= Cavity effective radius(Angstrom) (r_solv+r_vdw-dsc) was written into ./scr.orca_EXT/ratom.txt
=COSMO= Solvent Dielectric Constant:9.180000
=COSMO= Cosmo Solvent radius:0.000000
=COSMO= Cosmo charge scaling method:0
=COSMO= Cavity built with Lebedev Grid
=COSMO= Grid points/QM Hydrogen: 110
=COSMO= Grid points/QM Heavy atom: 110
=COSMO= Herbert Switching-Gaussian method turned on
=COSMO= After removing points inside of SAS:
=COSMO= Total number of segments on molecular surface:4355
=COSMO= Number of segments belonging to QM atoms:4355
=COSMO= Total surface area of cavity: 618.9973(Angstrom^2)
=COSMO= Total volume of cavity: 365.0360 (Angstrom^3)
=COSMO= II. COSMO integral options:
=COSMO= Building COSMO c vector with original algorithm
=COSMO= COSMO one-electron integral threshold: 1e-12 
=COSMO= III. Linear solver options:
=COSMO= Initialize COSMO for A matrix in full storage form
=COSMO= CG precondtioner:Jacobi
=COSMO= Tight CG convergence threshold:1e-06
=COSMO= CG dynamic threshold: on
=COSMO= Adjust CG convergence threshold dynamically
=COSMO= IV. PCM field read/write options:
=COSMO= PCM field is not written to files
=COSMO= No PCM field file is read in
=COSMO= ++++++++++++++++++++++++++++++++++++++++++++++++++++++++++++++++++++++++++++++++

                      *** Start SCF Iterations ***

 Iter     DIIS Error       Energy change      Electrons        XC Energy           Energy              E_PCM      Time(s)
-------------------------------------------------------------------------------------------------------------------------
| Skip purify step
|    1     1.9610434716   -2055.2819636851   332.0004699140  -167.0862053400   -2055.2819636851     -0.0002661574    6.46  
|    2     0.0502276316     +15.1343100853   332.0002719702  -169.9367720150   -2040.1476535998     -0.0284647499   10.56  
|    3     0.0861572886      +0.1026796641   332.0003278635  -168.1088982518   -2040.0449739358     -0.0192742870   10.31  
|    4     0.0140249995      -0.5740335810   332.0002821929  -168.8514719616   -2040.6190075167     -0.0365074207   10.18  
|    5     0.0036315926      -0.0229855508   332.0002890144  -168.9782665951   -2040.6419930675     -0.0391618612    9.82  
|    6     0.0013320046      -0.0023271140   332.0002862704  -168.9535184966   -2040.6443201816     -0.0400595776    9.54  
|    7     0.0005716840      -0.0002334712   332.0002863775  -168.9470620373   -2040.6445536528     -0.0402374285    9.38  
|    8     0.0002383921      -0.0000245497   332.0002864894  -168.9461343757   -2040.6445782025     -0.0400895254    9.15  
|    9     0.0000443451      -0.0000035952   332.0002864213  -168.9466031192   -2040.6445817978     -0.0401589283   10.68  
-------------------------------------------------------------------------------------------------------------------------
FINAL ENERGY: -2040.6445817978 a.u.
DISPERSION CONTRIBUTION TO ENERGY: -0.0792438574 a.u.
GCP BSSE CORRECTION: 0.1527424713 a.u.
C-PCM contribution to final energy:-0.0401589283 a.u. ( already included in final energy )
Computing C-PCM contribution to gradient...
HOMO-LUMO GAP: 5.007 eV
CENTER OF MASS: {0.021782, -0.014685, -0.049129} ANGS
DIPOLE MOMENT: {6.191373, -3.483136, -2.188404} (|D| = 7.433334) DEBYE

Running Mulliken population analysis...

Computing gradGas grad
    0.0004137852     0.0009600745    -0.0002279183
   -0.0001344498    -0.0006159529    -0.0066346023
   -0.0015646304     0.0033421567    -0.0005744683
   -0.0029260945     0.0028503136     0.0035958489
   -0.0014923609     0.0011547876     0.0051884094
    0.0012631096    -0.0010534460     0.0037210566
   -0.0039925236     0.0026098737     0.0001796526
    0.0009638964     0.0034307171     0.0055419690
   -0.0061517717    -0.0074680891    -0.0038542543
    0.0020425660     0.0041987121    -0.0053927908
    0.0213057522     0.0008283533     0.0077608611
    0.0003179350     0.0044697466    -0.0002147683
    0.0061086415     0.0057905461     0.0052664551
    0.0024842248    -0.0051147685    -0.0070384541
    0.0122169663     0.0002653943    -0.0009469625
   -0.0089603471    -0.0011112403    -0.0001016738
   -0.0215381528    -0.0037005371    -0.0076656844
   -0.0031441317     0.0002768096     0.0031387436
   -0.0015277831     0.0011512477     0.0019699624
   -0.0027550454     0.0001848407     0.0010979435
    0.0020654140    -0.0033739403    -0.0025825879
    0.0002737269    -0.0008635003    -0.0002553399
    0.0005619608    -0.0003434453    -0.0023788151
    0.0017509797    -0.0016452855    -0.0018302553
   -0.0004916471    -0.0007301560     0.0000818257
    0.0020707888    -0.0011013302    -0.0002664974
    0.0008773022    -0.0021100157     0.0007782910
   -0.0007033007    -0.0027536016     0.0029486306
   -0.0032087002    -0.0038443075     0.0004561505
    0.0032480723    -0.0039732489    -0.0041435320
   -0.0033258925     0.0005685756     0.0034025349
   -0.0010845003     0.0041084815     0.0051185162
   -0.0032347781     0.0016118324     0.0050742839
   -0.0045655484    -0.0020432157     0.0030164101
   -0.0245809145     0.0006402202     0.0024399767
    0.0207931855    -0.0012794067    -0.0037969988
    0.0028823599     0.0025406817     0.0030355315
    0.0025070537    -0.0001533276    -0.0001578313
    0.0024001357     0.0005073298     0.0011218493
   -0.0030184731    -0.0024441860    -0.0033994006
    0.0014817987    -0.0038714327    -0.0021905758
    0.0015445236    -0.0025307732     0.0000573770
   -0.0076667360     0.0001108170    -0.0042479039
    0.0029187683     0.0027738875     0.0017696588
   -0.0017023796     0.0023784831     0.0039440492
   -0.0005607345     0.0001607805     0.0005087510
   -0.0066575043     0.0014024525     0.0018427117
   -0.0002375623    -0.0000511815    -0.0006798661
   -0.0029761090     0.0082455544     0.0004900711
    0.0013149333     0.0006476732     0.0004404310
   -0.0058392717     0.0032579211     0.0031839187
   -0.0089058903    -0.0015559219    -0.0013314248
   -0.0031682107     0.0020498095    -0.0012419645
    0.0007738655     0.0021337630    -0.0043632466
   -0.0047209564     0.0009078996     0.0045036342
   -0.0043392790     0.0031618896    -0.0031531332
   -0.0049910514     0.0050114861     0.0008465093
    0.0086877105     0.0024454770     0.0018091405
    0.0042142848    -0.0027620570    -0.0023997314
    0.0011607321    -0.0003092032     0.0005016507
    0.0045121271    -0.0021213910    -0.0029739359
   -0.0013353276    -0.0031579536     0.0026792404
    0.0043173418    -0.0027028491    -0.0024359241
    0.0025260406    -0.0010291271     0.0004503479
    0.0018174586    -0.0011846800     0.0002303857
    0.0036638290    -0.0016245891    -0.0017264968
    0.0001340379    -0.0016749051     0.0011747399
   -0.0017416847    -0.0032809069     0.0022501776
    0.0035293718    -0.0016366364    -0.0027530470
    0.0009410113     0.0023352669     0.0018651351
    0.0023998195    -0.0028850812    -0.0001693660
   -0.0006129412     0.0006804522    -0.0020640526
    0.0015004568     0.0010299709     0.0003222133
    0.0035825128    -0.0037742294    -0.0019394633
   -0.0003100770     0.0007394392    -0.0001259293
    0.0001063376     0.0008197305    -0.0000181393
    0.0016269254     0.0001997843     0.0007088065
    0.0068227975     0.0035789902    -0.0046406911
    0.0003838333    -0.0012851766    -0.0017447053
    0.0019924019    -0.0015590198    -0.0036518096
    0.0034466976     0.0018237958    -0.0020191380
    0.0012667575     0.0010323787    -0.0005502812
    0.0008088408    -0.0011241700     0.0007295172
    0.0001436899    -0.0025741113     0.0026402919

Gradient units are Hartree/Bohr
---------------------------------------------------
        dE/dX            dE/dY            dE/dZ
   -0.0000017889    -0.0000028428     0.0000105160
    0.0000050320     0.0000239853    -0.0000171843
    0.0000055823    -0.0000021449    -0.0000064812
    0.0000070840    -0.0000092003     0.0000070753
   -0.0000108004     0.0000089506    -0.0000059880
    0.0000077799    -0.0000067190    -0.0000040562
    0.0000171520    -0.0000297955     0.0000334666
   -0.0000497212     0.0000303115    -0.0000005701
    0.0000202956    -0.0000037368    -0.0000089585
    0.0000319690     0.0000039018    -0.0000103083
   -0.0000531390     0.0000129907    -0.0000310036
   -0.0000090657    -0.0000840879     0.0000636641
   -0.0000041634    -0.0000020311     0.0000041817
   -0.0000113652    -0.0000133952    -0.0000136675
    0.0000158946     0.0000053643     0.0000086984
    0.0000024245    -0.0000076841     0.0000116111
    0.0000546444     0.0000122311     0.0000414429
    0.0000490683     0.0000573267    -0.0000628353
    0.0000023575     0.0000012731     0.0000087080
   -0.0000123375    -0.0000074575    -0.0000020978
   -0.0000004747    -0.0000010341    -0.0000014586
   -0.0000004840    -0.0000007809    -0.0000016540
    0.0000021517    -0.0000005490    -0.0000009513
    0.0000016486     0.0000020752    -0.0000037316
   -0.0000004419    -0.0000005318    -0.0000004414
    0.0000000544    -0.0000040969    -0.0000055050
   -0.0000103261    -0.0000059352    -0.0000065555
   -0.0000143959    -0.0000033471    -0.0000023518
   -0.0000201086    -0.0000159151     0.0000175229
    0.0000105675     0.0000344571     0.0000187515
    0.0000063591    -0.0000078592    -0.0000134013
   -0.0000102007     0.0000051847     0.0000149155
   -0.0000081014    -0.0000080454    -0.0000016444
    0.0000162141     0.0000065670    -0.0000136445
   -0.0000003771    -0.0000651132    -0.0000500871
    0.0000083528    -0.0000016647     0.0000167619
   -0.0000373269     0.0001140611     0.0000630534
    0.0000058615    -0.0000447478    -0.0000115972
   -0.0000237564     0.0000044702    -0.0000033596
    0.0000030831     0.0000005069     0.0000066992
    0.0000013416     0.0000028914     0.0000085459
    0.0000030318    -0.0000422185    -0.0000382059
    0.0000249506     0.0000002121    -0.0000021837
   -0.0000301641    -0.0000055669    -0.0000224114
    0.0000093218     0.0000066131    -0.0000031107
    0.0000046830     0.0000054144     0.0000189609
   -0.0000070065     0.0000000479     0.0000151111
   -0.0000025305     0.0000057091    -0.0000029445
    0.0000080620    -0.0000081796     0.0000076768
   -0.0000058711     0.0000066493    -0.0000175248
    0.0000110062    -0.0000062494     0.0000032808
    0.0000181471    -0.0000162831     0.0000586211
    0.0000701178     0.0000670017     0.0000348125
    0.0000023233    -0.0000103020    -0.0000102596
    0.0000141262     0.0000205650    -0.0000029131
    0.0000089864    -0.0000046381     0.0000104966
    0.0000016004     0.0000016358    -0.0000002841
   -0.0000253244    -0.0000177834    -0.0000200091
   -0.0000053512     0.0000003043    -0.0000111536
    0.0000058847     0.0000003217    -0.0000025762
    0.0000021830     0.0000061562    -0.0000019277
   -0.0000017966     0.0000029198    -0.0000021629
   -0.0000026729     0.0000015736    -0.0000017893
   -0.0000000867     0.0000033657    -0.0000019426
    0.0000024048     0.0000004805    -0.0000032351
    0.0000024078     0.0000015608     0.0000007049
    0.0000001469     0.0000005996    -0.0000030854
   -0.0000028653     0.0000007312    -0.0000038348
   -0.0000011582     0.0000026269    -0.0000046189
   -0.0000014360     0.0000036028    -0.0000030897
   -0.0000991101    -0.0000588262    -0.0000755289
   -0.0000052490    -0.0000045998     0.0000005860
   -0.0000024789    -0.0000014879     0.0000071220
   -0.0000030492     0.0000024526    -0.0000030918
   -0.0000048910     0.0000021616     0.0000039360
    0.0000007976    -0.0000003060     0.0000036831
    0.0000003241     0.0000104487     0.0000143097
   -0.0000022266     0.0000037616     0.0000015294
    0.0000056086     0.0000017951    -0.0000059624
    0.0000031662     0.0000044793     0.0000007401
   -0.0000024041     0.0000095786     0.0000083094
    0.0000094176     0.0000032806    -0.0000091495
    0.0000013986    -0.0000021679     0.0000040373
   -0.0000009678     0.0000047256     0.0000029979
---------------------------------------------------
Net gradient:  1.063161e-10 -1.320124e-11  1.351853e-11
Net torque:    7.279619e-04 -1.506315e-04  1.056795e-03

Writing out molden info
| Total processing time: 108.75 sec 

| Job finished: Sun Aug  4 19:33:50 2024
