# Supplementary material for: Photochemical Deracemization of 4,7-Diaza-1-isoindolinones by Unidirectional Hydrogen Atom Shuttling
Source: J Am Chem Soc. 2024 Dec 30;147(2):1434–9. doi: 10.1021/jacs.4c16053 (PMC11744763; doi:10.1021/jacs.4c16053)
Supplement: Supplementary file 3 — ja4c16053_si_003.zip [file ja4c16053_si_003.zip › to_zip/5b_1b/thermodynamics/freq.out]

                                 *****************
                                 * O   R   C   A *
                                 *****************

                                            #,                                       
                                            ###                                      
                                            ####                                     
                                            #####                                    
                                            ######                                   
                                           ########,                                 
                                     ,,################,,,,,                         
                               ,,#################################,,                 
                          ,,##########################################,,             
                       ,#########################################, ''#####,          
                    ,#############################################,,   '####,        
                  ,##################################################,,,,####,       
                ,###########''''           ''''###############################       
              ,#####''   ,,,,##########,,,,          '''####'''          '####       
            ,##' ,,,,###########################,,,                        '##       
           ' ,,###''''                  '''############,,,                           
         ,,##''                                '''############,,,,        ,,,,,,###''
      ,#''                                            '''#######################'''  
     '                                                          ''''####''''         
             ,#######,   #######,   ,#######,      ##                                
            ,#'     '#,  ##    ##  ,#'     '#,    #''#        ######   ,####,        
            ##       ##  ##   ,#'  ##            #'  '#       #        #'  '#        
            ##       ##  #######   ##           ,######,      #####,   #    #        
            '#,     ,#'  ##    ##  '#,     ,#' ,#      #,         ##   #,  ,#        
             '#######'   ##     ##  '#######'  #'      '#     #####' # '####'        


                  #######################################################
                  #                        -***-                        #
                  #          Department of theory and spectroscopy      #
                  #    Directorship and core code : Frank Neese         #
                  #        Max Planck Institute fuer Kohlenforschung    #
                  #                Kaiser Wilhelm Platz 1               #
                  #                 D-45470 Muelheim/Ruhr               #
                  #                      Germany                        #
                  #                                                     #
                  #                  All rights reserved                #
                  #                        -***-                        #
                  #######################################################


                         Program Version 5.0.3 -  RELEASE  -


 With contributions from (in alphabetic order):
   Daniel Aravena         : Magnetic Suceptibility
   Michael Atanasov       : Ab Initio Ligand Field Theory (pilot matlab implementation)
   Alexander A. Auer      : GIAO ZORA, VPT2 properties, NMR spectrum
   Ute Becker             : Parallelization
   Giovanni Bistoni       : ED, misc. LED, open-shell LED, HFLD
   Martin Brehm           : Molecular dynamics
   Dmytro Bykov           : SCF Hessian
   Vijay G. Chilkuri      : MRCI spin determinant printing, contributions to CSF-ICE
   Dipayan Datta          : RHF DLPNO-CCSD density
   Achintya Kumar Dutta   : EOM-CC, STEOM-CC
   Dmitry Ganyushin       : Spin-Orbit,Spin-Spin,Magnetic field MRCI
   Miquel Garcia          : C-PCM and meta-GGA Hessian, CC/C-PCM, Gaussian charge scheme
   Yang Guo               : DLPNO-NEVPT2, F12-NEVPT2, CIM, IAO-localization
   Andreas Hansen         : Spin unrestricted coupled pair/coupled cluster methods
   Benjamin Helmich-Paris : MC-RPA, TRAH-SCF, COSX integrals
   Lee Huntington         : MR-EOM, pCC
   Robert Izsak           : Overlap fitted RIJCOSX, COSX-SCS-MP3, EOM
   Marcus Kettner         : VPT2
   Christian Kollmar      : KDIIS, OOCD, Brueckner-CCSD(T), CCSD density, CASPT2, CASPT2-K
   Simone Kossmann        : Meta GGA functionals, TD-DFT gradient, OOMP2, MP2 Hessian
   Martin Krupicka        : Initial AUTO-CI
   Lucas Lang             : DCDCAS
   Marvin Lechner         : AUTO-CI (C++ implementation), FIC-MRCC
   Dagmar Lenk            : GEPOL surface, SMD
   Dimitrios Liakos       : Extrapolation schemes; Compound Job, initial MDCI parallelization
   Dimitrios Manganas     : Further ROCIS development; embedding schemes
   Dimitrios Pantazis     : SARC Basis sets
   Anastasios Papadopoulos: AUTO-CI, single reference methods and gradients
   Taras Petrenko         : DFT Hessian,TD-DFT gradient, ASA, ECA, R-Raman, ABS, FL, XAS/XES, NRVS
   Peter Pinski           : DLPNO-MP2, DLPNO-MP2 Gradient
   Christoph Reimann      : Effective Core Potentials
   Marius Retegan         : Local ZFS, SOC
   Christoph Riplinger    : Optimizer, TS searches, QM/MM, DLPNO-CCSD(T), (RO)-DLPNO pert. Triples
   Tobias Risthaus        : Range-separated hybrids, TD-DFT gradient, RPA, STAB
   Michael Roemelt        : Original ROCIS implementation
   Masaaki Saitow         : Open-shell DLPNO-CCSD energy and density
   Barbara Sandhoefer     : DKH picture change effects
   Avijit Sen             : IP-ROCIS
   Kantharuban Sivalingam : CASSCF convergence, NEVPT2, FIC-MRCI
   Bernardo de Souza      : ESD, SOC TD-DFT
   Georgi Stoychev        : AutoAux, RI-MP2 NMR, DLPNO-MP2 response
   Willem Van den Heuvel  : Paramagnetic NMR
   Boris Wezisla          : Elementary symmetry handling
   Frank Wennmohs         : Technical directorship


 We gratefully acknowledge several colleagues who have allowed us to
 interface, adapt or use parts of their codes:
   Stefan Grimme, W. Hujo, H. Kruse, P. Pracht,  : VdW corrections, initial TS optimization,
                  C. Bannwarth, S. Ehlert          DFT functionals, gCP, sTDA/sTD-DF
   Ed Valeev, F. Pavosevic, A. Kumar             : LibInt (2-el integral package), F12 methods
   Garnet Chan, S. Sharma, J. Yang, R. Olivares  : DMRG
   Ulf Ekstrom                                   : XCFun DFT Library
   Mihaly Kallay                                 : mrcc  (arbitrary order and MRCC methods)
   Jiri Pittner, Ondrej Demel                    : Mk-CCSD
   Frank Weinhold                                : gennbo (NPA and NBO analysis)
   Christopher J. Cramer and Donald G. Truhlar   : smd solvation model
   Lars Goerigk                                  : TD-DFT with DH, B97 family of functionals
   V. Asgeirsson, H. Jonsson                     : NEB implementation
   FAccTs GmbH                                   : IRC, NEB, NEB-TS, DLPNO-Multilevel, CI-OPT
                                                   MM, QMMM, 2- and 3-layer-ONIOM, Crystal-QMMM,
                                                   LR-CPCM, SF, NACMEs, symmetry and pop. for TD-DFT,
                                                   nearIR, NL-DFT gradient (VV10), updates on ESD,
                                                   ML-optimized integration grids
   S Lehtola, MJT Oliveira, MAL Marques          : LibXC Library
   Liviu Ungur et al                             : ANISO software


 Your calculation uses the libint2 library for the computation of 2-el integrals
 For citations please refer to: http://libint.valeyev.net

 Your ORCA version has been built with support for libXC version: 5.1.0
 For citations please refer to: https://tddft.org/programs/libxc/

 This ORCA versions uses:
   CBLAS   interface :  Fast vector & matrix operations
   LAPACKE interface :  Fast linear algebra routines
   SCALAPACK package :  Parallel linear algebra routines
   Shared memory     :  Shared parallel matrices
   BLAS/LAPACK       :  OpenBLAS 0.3.15  USE64BITINT DYNAMIC_ARCH NO_AFFINITY SkylakeX SINGLE_THREADED
        Core in use  :  SkylakeX
   Copyright (c) 2011-2014, The OpenBLAS Project


***************************************
The coordinates will be read from file: coord.xyz
***************************************


Your calculation utilizes the geometrical counterpoise correction gCP
Please cite in your paper:
H.Kruse, S. Grimme J.Chem.Phys., 136, (2012), 154101 
   

Your calculation utilizes the atom-pairwise dispersion correction
with the Becke-Johnson damping scheme (D3BJ)
Cite in your paper:
S.Grimme, S.Ehrlich, L.Goerigk, J Comput Chem, (2011), 32, 1456–1465 
S.Grimme, J.Antony, S.Ehrlich and H.Krieg, J.Chem.Phys., 132, (2010), 154104 
   

Your calculation employs the composite approach PBEh-3c.
Please cite in your paper:
S. Grimme, J. G. Brandenburg, C. Bannwarth, A. Hansen J.Chem.Phys., 143, (2015), 054107 
   

================================================================================

----- Orbital basis set information -----
Your calculation utilizes the basis: def2-mSVP

----- AuxJ basis set information -----
Your calculation utilizes the auxiliary basis: def2/J
   F. Weigend, Phys. Chem. Chem. Phys. 8, 1057 (2006).

================================================================================
                                        WARNINGS
                       Please study these warnings very carefully!
================================================================================


INFO   : the flag for use of the SHARK integral package has been found!

================================================================================
                                       INPUT FILE
================================================================================
NAME = orca.inp
|  1> ! PBEH-3c FREQ VERYTIGHTSCF CPCM(DCM)
|  2> %pal nprocs 12 end
|  3> * XYZFILE 0 1 coord.xyz
|  4> 
|  5> 
|  6>                          ****END OF INPUT****
================================================================================

                       ****************************
                       * Single Point Calculation *
                       ****************************

---------------------------------
CARTESIAN COORDINATES (ANGSTROEM)
---------------------------------
  C     -4.328828   -1.051297   -1.840594
  C     -3.571664   -1.963226   -1.108555
  C     -2.738410   -2.845254   -1.787471
  C     -2.682718   -2.837525   -3.176076
  C     -3.454263   -1.939090   -3.898801
  C     -4.273535   -1.040187   -3.226202
  C     -3.701512   -2.016643    0.395307
  C     -3.161365   -0.821757    1.094306
  C     -3.824529    0.146531    1.758085
  C     -2.841891    1.113849    2.329372
  C     -1.516476    0.401262    2.104943
  N     -1.794985   -0.613512    1.234693
  N     -5.156358    0.225839    2.045220
  C     -5.437279    0.968900    3.056636
  C     -4.396728    1.520321    3.937595
  N     -3.151835    1.542450    3.671002
  O     -0.430866    0.675353    2.567902
  H     -1.053191   -1.204052    0.837389
  H     -6.476687    1.093382    3.339806
  H     -4.714394    1.873944    4.915471
  H     -4.978363   -0.356013   -1.321070
  H     -4.872436   -0.330997   -3.782876
  H     -3.414147   -1.933894   -4.980418
  H     -2.035211   -3.535285   -3.691710
  H     -2.139513   -3.554502   -1.228527
  H     -4.754353   -2.112986    0.664871
  H     -3.194281   -2.907172    0.776224
  H     -2.772628    2.015118    1.694894
  C      0.783888    2.074120   -3.108626
  C     -0.272773    1.416612   -2.481448
  C     -0.788915    0.249577   -3.037398
  C     -0.234988   -0.267801   -4.197927
  C      0.814387    0.392689   -4.823965
  C      1.316278    1.570579   -4.284757
  C     -0.868260    1.957717   -1.233157
  O     -2.066145    1.943351   -1.041769
  C      0.058337    2.508479   -0.214226
  C      1.311322    1.973610    0.037060
  C      2.161322    2.423869    1.039829
  C      1.780492    3.486600    1.845649
  C      0.530864    4.047272    1.614362
  C     -0.316312    3.561054    0.620575
  N      3.300307    1.638717    1.028612
  C      3.102703    0.784254    0.088828
  O      1.926934    0.934071   -0.565589
  C      4.061691   -0.243648   -0.435741
  C      4.948704   -0.776053    0.697435
  C      4.322722   -1.847229    1.601896
  C      3.809093   -2.992625    0.737924
  C      2.746304   -2.490256   -0.238097
  C      3.373322   -1.417881   -1.150847
  C      1.597811   -1.858731    0.531179
  N      1.903522   -1.246304    1.680334
  C      3.144979   -1.333719    2.429398
  C      4.939897    0.502186   -1.458888
  C      5.398176   -2.340646    2.565952
  C      2.233275   -3.636949   -1.102196
  O      0.451509   -1.864508    0.077903
  H      5.827284   -1.228268    0.225280
  H      5.319784    0.055638    1.301317
  H      4.634073   -3.438117    0.172233
  H      3.396351   -3.787357    1.369524
  H      4.148284   -1.925892   -1.733778
  H      2.639391   -1.061796   -1.878006
  H      1.510973   -3.297110   -1.843295
  H      3.068693   -4.095861   -1.633180
  H      1.759735   -4.411132   -0.496737
  H      5.024409   -3.152705    3.192166
  H      6.266360   -2.712137    2.019315
  H      5.738175   -1.538260    3.224269
  H      1.144175   -0.750086    2.135755
  H      4.342428    0.903120   -2.279477
  H      5.473298    1.328486   -0.988260
  H      5.675910   -0.182696   -1.881828
  H      2.429039    3.860064    2.626846
  H      0.200920    4.878295    2.223019
  H     -1.284966    4.022388    0.477945
  H     -1.605764   -0.266298   -2.550154
  H     -0.623824   -1.187147   -4.614964
  H      1.240928   -0.010101   -5.733576
  H      2.125708    2.093190   -4.777241
  H      1.182975    2.989862   -2.689299
  H      3.368006   -0.348507    2.842711
  H      2.988945   -2.008462    3.277800

----------------------------
CARTESIAN COORDINATES (A.U.)
----------------------------
  NO LB      ZA    FRAG     MASS         X           Y           Z
   0 C     6.0000    0    12.011   -8.180300   -1.986663   -3.478218
   1 C     6.0000    0    12.011   -6.749466   -3.709960   -2.094864
   2 C     6.0000    0    12.011   -5.174845   -5.376750   -3.377830
   3 C     6.0000    0    12.011   -5.069603   -5.362145   -6.001915
   4 C     6.0000    0    12.011   -6.527612   -3.664348   -7.367666
   5 C     6.0000    0    12.011   -8.075811   -1.965668   -6.096638
   6 C     6.0000    0    12.011   -6.994845   -3.810904    0.747023
   7 C     6.0000    0    12.011   -5.974114   -1.552895    2.067938
   8 C     6.0000    0    12.011   -7.227312    0.276903    3.322299
   9 C     6.0000    0    12.011   -5.370396    2.104870    4.401876
  10 C     6.0000    0    12.011   -2.865724    0.758274    3.977766
  11 N     7.0000    0    14.007   -3.392030   -1.159369    2.333231
  12 N     7.0000    0    14.007   -9.744105    0.426773    3.864905
  13 C     6.0000    0    12.011  -10.274968    1.830955    5.776205
  14 C     6.0000    0    12.011   -8.308613    2.872990    7.440976
  15 N     7.0000    0    14.007   -5.956106    2.914808    6.937189
  16 O     8.0000    0    15.999   -0.814219    1.276232    4.852631
  17 H     1.0000    0     1.008   -1.990242   -2.275328    1.582436
  18 H     1.0000    0     1.008  -12.239164    2.066193    6.311318
  19 H     1.0000    0     1.008   -8.908914    3.541241    9.288894
  20 H     1.0000    0     1.008   -9.407743   -0.672767   -2.496460
  21 H     1.0000    0     1.008   -9.207569   -0.625493   -7.148600
  22 H     1.0000    0     1.008   -6.451802   -3.654531   -9.411626
  23 H     1.0000    0     1.008   -3.845991   -6.680720   -6.976321
  24 H     1.0000    0     1.008   -4.043093   -6.717034   -2.321579
  25 H     1.0000    0     1.008   -8.984426   -3.992965    1.256423
  26 H     1.0000    0     1.008   -6.036317   -5.493760    1.466850
  27 H     1.0000    0     1.008   -5.239508    3.808021    3.202885
  28 C     6.0000    0    12.011    1.481333    3.919519   -5.874453
  29 C     6.0000    0    12.011   -0.515466    2.677008   -4.689257
  30 C     6.0000    0    12.011   -1.490834    0.471631   -5.739851
  31 C     6.0000    0    12.011   -0.444064   -0.506071   -7.932932
  32 C     6.0000    0    12.011    1.538969    0.742074   -9.115973
  33 C     6.0000    0    12.011    2.487406    2.967963   -8.097017
  34 C     6.0000    0    12.011   -1.640774    3.699550   -2.330328
  35 O     8.0000    0    15.999   -3.904448    3.672401   -1.968657
  36 C     6.0000    0    12.011    0.110242    4.740339   -0.404828
  37 C     6.0000    0    12.011    2.478040    3.729582    0.070033
  38 C     6.0000    0    12.011    4.084307    4.580449    1.964992
  39 C     6.0000    0    12.011    3.364643    6.588719    3.487770
  40 C     6.0000    0    12.011    1.003187    7.648236    3.050702
  41 C     6.0000    0    12.011   -0.597744    6.729417    1.172717
  42 N     7.0000    0    14.007    6.236676    3.096727    1.943796
  43 C     6.0000    0    12.011    5.863258    1.482026    0.167860
  44 O     8.0000    0    15.999    3.641377    1.765138   -1.068809
  45 C     6.0000    0    12.011    7.675484   -0.460428   -0.823431
  46 C     6.0000    0    12.011    9.351695   -1.466528    1.317961
  47 C     6.0000    0    12.011    8.168760   -3.490758    3.027145
  48 C     6.0000    0    12.011    7.198142   -5.655241    1.394473
  49 C     6.0000    0    12.011    5.189763   -4.705901   -0.449938
  50 C     6.0000    0    12.011    6.374656   -2.679407   -2.174785
  51 C     6.0000    0    12.011    3.019426   -3.512492    1.003783
  52 N     7.0000    0    14.007    3.597136   -2.355174    3.175370
  53 C     6.0000    0    12.011    5.943149   -2.520364    4.590897
  54 C     6.0000    0    12.011    9.335053    0.948995   -2.756899
  55 C     6.0000    0    12.011   10.201075   -4.423180    4.848947
  56 C     6.0000    0    12.011    4.220277   -6.872838   -2.082849
  57 O     8.0000    0    15.999    0.853228   -3.523410    0.147215
  58 H     1.0000    0     1.008   11.011970   -2.321090    0.425718
  59 H     1.0000    0     1.008   10.052935    0.105140    2.459132
  60 H     1.0000    0     1.008    8.757128   -6.497100    0.325473
  61 H     1.0000    0     1.008    6.418172   -7.157068    2.588024
  62 H     1.0000    0     1.008    7.839122   -3.639409   -3.276365
  63 H     1.0000    0     1.008    4.987726   -2.006504   -3.548917
  64 H     1.0000    0     1.008    2.855326   -6.230634   -3.483324
  65 H     1.0000    0     1.008    5.798990   -7.740055   -3.086263
  66 H     1.0000    0     1.008    3.325417   -8.335831   -0.938697
  67 H     1.0000    0     1.008    9.494758   -5.957750    6.032320
  68 H     1.0000    0     1.008   11.841705   -5.125197    3.815952
  69 H     1.0000    0     1.008   10.843579   -2.906890    6.092985
  70 H     1.0000    0     1.008    2.162178   -1.417458    4.035992
  71 H     1.0000    0     1.008    8.206000    1.706650   -4.307588
  72 H     1.0000    0     1.008   10.343034    2.510475   -1.867541
  73 H     1.0000    0     1.008   10.725915   -0.345246   -3.556140
  74 H     1.0000    0     1.008    4.590218    7.294464    4.964020
  75 H     1.0000    0     1.008    0.379684    9.218641    4.200897
  76 H     1.0000    0     1.008   -2.428234    7.601211    0.903185
  77 H     1.0000    0     1.008   -3.034455   -0.503230   -4.819093
  78 H     1.0000    0     1.008   -1.178857   -2.243382   -8.721017
  79 H     1.0000    0     1.008    2.345014   -0.019088  -10.834889
  80 H     1.0000    0     1.008    4.017005    3.955555   -9.027678
  81 H     1.0000    0     1.008    2.235500    5.650020   -5.082039
  82 H     1.0000    0     1.008    6.364608   -0.658583    5.371946
  83 H     1.0000    0     1.008    5.648287   -3.795442    6.194145

--------------------------------
INTERNAL COORDINATES (ANGSTROEM)
--------------------------------
 C      0   0   0     0.000000000000     0.00000000     0.00000000
 C      1   0   0     1.393124205166     0.00000000     0.00000000
 C      2   1   0     1.390399590944   118.97253259     0.00000000
 C      3   2   1     1.389743729171   120.55573038   358.62495702
 C      4   3   2     1.387371032510   120.12050419     0.47033881
 C      1   2   3     1.386755486976   120.57096344     1.27701978
 C      2   1   3     1.510402197310   119.97462742   182.21977236
 C      7   2   1     1.485971681690   114.12150491   291.19244808
 C      8   7   2     1.348321051842   129.06930130   110.61492259
 C      9   8   7     1.492531558171   109.27195760   178.15516430
 C     10   9   8     1.521471587944   102.32922441   349.90132477
 N     11  10   9     1.365528391813   105.33025122    13.45949197
 N      9   8   7     1.364736509332   128.70387327     5.45878345
 C     13   9   8     1.286086743896   114.34313425   156.44584296
 C     14  13   9     1.470679728117   122.21969977   351.54810493
 N     15  14  13     1.273310600599   124.94852199    13.74482815
 O     11  10   9     1.211612287688   128.18708158   192.11715587
 H     12  11  10     1.028030100936   121.73657963   173.89788135
 H     14  13   9     1.084458500725   118.75248320   179.16679483
 H     15  14  13     1.087291519029   116.99839307   197.98513180
 H      1   2   3     1.084076176725   119.58104902   180.27955851
 H      6   1   2     1.082366887149   119.80656402   179.56364310
 H      5   4   3     1.082373431693   120.20288121   180.18250485
 H      4   3   2     1.082595544833   119.75469170   180.48216766
 H      3   2   1     1.083571945720   119.64206855   179.57951510
 H      7   2   1     1.091063660269   109.39480114    52.02713898
 H      7   2   1     1.093353857943   109.62156958   168.86983116
 H     10   9   8     1.104375934762   110.50567968   100.21326072
 C     18  12  11     5.449064962192   100.22716223   280.16564625
 C     29  18  12     1.393629155245    30.07724604   306.93363178
 C     30  29  18     1.391925024117   119.79997517   258.07299097
 C     31  30  29     1.386124382834   119.94509262     1.19228792
 C     32  31  30     1.389014231832   120.11749230   358.53075877
 C     29  18  12     1.385740484335   121.70485873   210.59966523
 C     30  29  18     1.485136705183   120.68912058    78.89544870
 O     35  30  29     1.213162888132   121.61446782   139.60075384
 C     35  30  29     1.483287540607   117.52893930   319.00578779
 C     37  35  30     1.385352195366   123.10991687   324.31747914
 C     38  37  35     1.389524632119   123.99111497   183.99326840
 C     39  38  37     1.387001248529   119.97302959   358.80604514
 C     40  39  38     1.389035155892   117.35800079     0.87819137
 C     41  40  39     1.393458921811   121.65868450     0.44743193
 N     39  38  37     1.383429082802   108.29298495   178.15181683
 C     43  39  38     1.285437278945   104.86980464   359.25479481
 O     38  37  35     1.350113117228   128.95519720     1.58970430
 C     44  43  39     1.500471427267   127.78624175   174.71358404
 C     46  44  43     1.534383911925   110.42521555    34.27791465
 C     47  46  44     1.535357190027   116.19587683    80.23363835
 C     48  47  46     1.523874368001   109.13691671    54.06656020
 C     49  48  47     1.527910227712   110.45587416   299.55919182
 C     46  44  43     1.537547325860   113.55550293   157.98895139
 C     50  49  48     1.519751902559   109.81231089   301.68992068
 N     52  50  49     1.337565567589   116.89931332    32.11975622
 C     53  52  50     1.452567819942   127.64945809   346.36905894
 C     46  44  43     1.540891149297   105.35562319   276.49184550
 C     48  47  46     1.526259105448   108.08064330   174.45958808
 C     50  49  48     1.524720512236   110.41343143   179.98941806
 O     52  50  49     1.232680889264   120.97577796   208.96305978
 H     47  46  44     1.095139883252   106.77718843   199.53145900
 H     47  46  44     1.092741384737   109.89822646   314.38244604
 H     49  48  47     1.095016839161   110.16651014    60.20401246
 H     49  48  47     1.095844132530   110.19892887   177.60981164
 H     51  46  44     1.094737514703   106.56618455   163.52385307
 H     51  46  44     1.092800364567   111.18065272    48.69185972
 H     57  50  49     1.089237184200   111.96702795   182.96691856
 H     57  50  49     1.091085633076   109.54156526   302.66362653
 H     57  50  49     1.090953656506   111.42135469    61.72352855
 H     56  48  47     1.091460678123   111.20024737   183.69190224
 H     56  48  47     1.091128395609   110.74950765   303.60040566
 H     56  48  47     1.092155206952   111.25900385    63.38164150
 H     53  52  50     1.015011495773   115.99783453   174.09922408
 H     55  46  44     1.091367748517   111.41125097   299.00922918
 H     55  46  44     1.090311053476   111.04091327    59.81768259
 H     55  46  44     1.090713907962   109.76321369   179.46835516
 H     40  39  38     1.081830813646   121.29427323   180.54295764
 H     41  40  39     1.081630403212   119.39645841   180.05336861
 H     42  41  40     1.082341231467   119.29869499   179.56797502
 H     31  30  29     1.082023746937   119.98779964   179.67077388
 H     32  31  30     1.081808165858   119.75697182   178.61110770
 H     33  32  31     1.082390049773   119.96860724   180.39206416
 H     34  29  18     1.082053278778   119.88003520   214.14220413
 H     29  18  12     1.083369065610   110.63523427    62.03267810
 H     54  53  52     1.091426621727   108.39745623   142.06819509
 H     54  53  52     1.095175865054   108.34844476   257.81593978

---------------------------
INTERNAL COORDINATES (A.U.)
---------------------------
 C      0   0   0     0.000000000000     0.00000000     0.00000000
 C      1   0   0     2.632623218301     0.00000000     0.00000000
 C      2   1   0     2.627474443601   118.97253259     0.00000000
 C      3   2   1     2.626235044467   120.55573038   358.62495702
 C      4   3   2     2.621751297580   120.12050419     0.47033881
 C      1   2   3     2.620588085098   120.57096344     1.27701978
 C      2   1   3     2.854246504988   119.97462742   182.21977236
 C      7   2   1     2.808079521156   114.12150491   291.19244808
 C      8   7   2     2.547957528582   129.06930130   110.61492259
 C      9   8   7     2.820475891179   109.27195760   178.15516430
 C     10   9   8     2.875164621756   102.32922441   349.90132477
 N     11  10   9     2.580474688621   105.33025122    13.45949197
 N      9   8   7     2.578978247600   128.70387327     5.45878345
 C     13   9   8     2.430351730431   114.34313425   156.44584296
 C     14  13   9     2.779181916851   122.21969977   351.54810493
 N     15  14  13     2.406208318552   124.94852199    13.74482815
 O     11  10   9     2.289615404224   128.18708158   192.11715587
 H     12  11  10     1.942695348196   121.73657963   173.89788135
 H     14  13   9     2.049329569973   118.75248320   179.16679483
 H     15  14  13     2.054683198701   116.99839307   197.98513180
 H      1   2   3     2.048607082320   119.58104902   180.27955851
 H      6   1   2     2.045376993137   119.80656402   179.56364310
 H      5   4   3     2.045389360533   120.20288121   180.18250485
 H      4   3   2     2.045809093538   119.75469170   180.48216766
 H      3   2   1     2.047654223812   119.64206855   179.57951510
 H      7   2   1     2.061811512582   109.39480114    52.02713898
 H      7   2   1     2.066139358978   109.62156958   168.86983116
 H     10   9   8     2.086968065593   110.50567968   100.21326072
 C     18  12  11    10.297240464489   100.22716223   280.16564625
 C     29  18  12     2.633577435662    30.07724604   306.93363178
 C     30  29  18     2.630357094533   119.79997517   258.07299097
 C     31  30  29     2.619395471107   119.94509262     1.19228792
 C     32  31  30     2.624856494281   120.11749230   358.53075877
 C     29  18  12     2.618670008081   121.70485873   210.59966523
 C     30  29  18     2.806501644230   120.68912058    78.89544870
 O     35  30  29     2.292545614406   121.61446782   139.60075384
 C     35  30  29     2.803007229604   117.52893930   319.00578779
 C     37  35  30     2.617936248269   123.10991687   324.31747914
 C     38  37  35     2.625821011042   123.99111497   183.99326840
 C     39  38  37     2.621052507127   119.97302959   358.80604514
 C     40  39  38     2.624896035025   117.35800079     0.87819137
 C     41  40  39     2.633255741092   121.65868450     0.44743193
 N     39  38  37     2.614302092198   108.29298495   178.15181683
 C     43  39  38     2.429124419539   104.86980464   359.25479481
 O     38  37  35     2.551344041375   128.95519720     1.58970430
 C     44  43  39     2.835480069308   127.78624175   174.71358404
 C     46  44  43     2.899565377833   110.42521555    34.27791465
 C     47  46  44     2.901404606898   116.19587683    80.23363835
 C     48  47  46     2.879705218024   109.13691671    54.06656020
 C     49  48  47     2.887331887594   110.45587416   299.55919182
 C     46  44  43     2.905543363819   113.55550293   157.98895139
 C     50  49  48     2.871914887343   109.81231089   301.68992068
 N     52  50  49     2.527632608906   116.89931332    32.11975622
 C     53  52  50     2.744955370638   127.64945809   346.36905894
 C     46  44  43     2.911862274355   105.35562319   276.49184550
 C     48  47  46     2.884211718701   108.08064330   174.45958808
 C     50  49  48     2.881304198899   110.41343143   179.98941806
 O     52  50  49     2.329429291228   120.97577796   208.96305978
 H     47  46  44     2.069514457681   106.77718843   199.53145900
 H     47  46  44     2.064981952354   109.89822646   314.38244604
 H     49  48  47     2.069281938046   110.16651014    60.20401246
 H     49  48  47     2.070845295945   110.19892887   177.60981164
 H     51  46  44     2.068754091319   106.56618455   163.52385307
 H     51  46  44     2.065093408081   111.18065272    48.69185972
 H     57  50  49     2.058359973021   111.96702795   182.96691856
 H     57  50  49     2.061853035170   109.54156526   302.66362653
 H     57  50  49     2.061603635595   111.42135469    61.72352855
 H     56  48  47     2.062561767597   111.20024737   183.69190224
 H     56  48  47     2.061933844646   110.74950765   303.60040566
 H     56  48  47     2.063874236875   111.25900385    63.38164150
 H     53  52  50     1.918093749793   115.99783453   174.09922408
 H     55  46  44     2.062386156090   111.41125097   299.00922918
 H     55  46  44     2.060389291857   111.04091327    59.81768259
 H     55  46  44     2.061150576507   109.76321369   179.46835516
 H     40  39  38     2.044363961028   121.29427323   180.54295764
 H     41  40  39     2.043985240193   119.39645841   180.05336861
 H     42  41  40     2.045328510924   119.29869499   179.56797502
 H     31  30  29     2.044728552111   119.98779964   179.67077388
 H     32  31  30     2.044321162911   119.75697182   178.61110770
 H     33  32  31     2.045420764152   119.96860724   180.39206416
 H     34  29  18     2.044784359202   119.88003520   214.14220413
 H     29  18  12     2.047270835966   110.63523427    62.03267810
 H     54  53  52     2.062497410335   108.39745623   142.06819509
 H     54  53  52     2.069582453432   108.34844476   257.81593978

---------------------
BASIS SET INFORMATION
---------------------
There are 4 groups of distinct atoms

 Group   1 Type C   : 8s4p1d contracted to 4s2p1d pattern {5111/31/1}
 Group   2 Type N   : 8s4p1d contracted to 4s2p1d pattern {5111/31/1}
 Group   3 Type O   : 8s4p1d contracted to 4s2p1d pattern {5111/31/1}
 Group   4 Type H   : 4s contracted to 2s pattern {31}

Atom   0C    basis set group =>   1
Atom   1C    basis set group =>   1
Atom   2C    basis set group =>   1
Atom   3C    basis set group =>   1
Atom   4C    basis set group =>   1
Atom   5C    basis set group =>   1
Atom   6C    basis set group =>   1
Atom   7C    basis set group =>   1
Atom   8C    basis set group =>   1
Atom   9C    basis set group =>   1
Atom  10C    basis set group =>   1
Atom  11N    basis set group =>   2
Atom  12N    basis set group =>   2
Atom  13C    basis set group =>   1
Atom  14C    basis set group =>   1
Atom  15N    basis set group =>   2
Atom  16O    basis set group =>   3
Atom  17H    basis set group =>   4
Atom  18H    basis set group =>   4
Atom  19H    basis set group =>   4
Atom  20H    basis set group =>   4
Atom  21H    basis set group =>   4
Atom  22H    basis set group =>   4
Atom  23H    basis set group =>   4
Atom  24H    basis set group =>   4
Atom  25H    basis set group =>   4
Atom  26H    basis set group =>   4
Atom  27H    basis set group =>   4
Atom  28C    basis set group =>   1
Atom  29C    basis set group =>   1
Atom  30C    basis set group =>   1
Atom  31C    basis set group =>   1
Atom  32C    basis set group =>   1
Atom  33C    basis set group =>   1
Atom  34C    basis set group =>   1
Atom  35O    basis set group =>   3
Atom  36C    basis set group =>   1
Atom  37C    basis set group =>   1
Atom  38C    basis set group =>   1
Atom  39C    basis set group =>   1
Atom  40C    basis set group =>   1
Atom  41C    basis set group =>   1
Atom  42N    basis set group =>   2
Atom  43C    basis set group =>   1
Atom  44O    basis set group =>   3
Atom  45C    basis set group =>   1
Atom  46C    basis set group =>   1
Atom  47C    basis set group =>   1
Atom  48C    basis set group =>   1
Atom  49C    basis set group =>   1
Atom  50C    basis set group =>   1
Atom  51C    basis set group =>   1
Atom  52N    basis set group =>   2
Atom  53C    basis set group =>   1
Atom  54C    basis set group =>   1
Atom  55C    basis set group =>   1
Atom  56C    basis set group =>   1
Atom  57O    basis set group =>   3
Atom  58H    basis set group =>   4
Atom  59H    basis set group =>   4
Atom  60H    basis set group =>   4
Atom  61H    basis set group =>   4
Atom  62H    basis set group =>   4
Atom  63H    basis set group =>   4
Atom  64H    basis set group =>   4
Atom  65H    basis set group =>   4
Atom  66H    basis set group =>   4
Atom  67H    basis set group =>   4
Atom  68H    basis set group =>   4
Atom  69H    basis set group =>   4
Atom  70H    basis set group =>   4
Atom  71H    basis set group =>   4
Atom  72H    basis set group =>   4
Atom  73H    basis set group =>   4
Atom  74H    basis set group =>   4
Atom  75H    basis set group =>   4
Atom  76H    basis set group =>   4
Atom  77H    basis set group =>   4
Atom  78H    basis set group =>   4
Atom  79H    basis set group =>   4
Atom  80H    basis set group =>   4
Atom  81H    basis set group =>   4
Atom  82H    basis set group =>   4
Atom  83H    basis set group =>   4
---------------------------------
AUXILIARY/J BASIS SET INFORMATION
---------------------------------
There are 4 groups of distinct atoms

 Group   1 Type C   : 12s5p4d2f1g contracted to 6s4p3d1f1g pattern {711111/2111/211/2/1}
 Group   2 Type N   : 12s5p4d2f1g contracted to 6s4p3d1f1g pattern {711111/2111/211/2/1}
 Group   3 Type O   : 12s5p4d2f1g contracted to 6s4p3d1f1g pattern {711111/2111/211/2/1}
 Group   4 Type H   : 5s2p1d contracted to 3s1p1d pattern {311/2/1}

Atom   0C    basis set group =>   1
Atom   1C    basis set group =>   1
Atom   2C    basis set group =>   1
Atom   3C    basis set group =>   1
Atom   4C    basis set group =>   1
Atom   5C    basis set group =>   1
Atom   6C    basis set group =>   1
Atom   7C    basis set group =>   1
Atom   8C    basis set group =>   1
Atom   9C    basis set group =>   1
Atom  10C    basis set group =>   1
Atom  11N    basis set group =>   2
Atom  12N    basis set group =>   2
Atom  13C    basis set group =>   1
Atom  14C    basis set group =>   1
Atom  15N    basis set group =>   2
Atom  16O    basis set group =>   3
Atom  17H    basis set group =>   4
Atom  18H    basis set group =>   4
Atom  19H    basis set group =>   4
Atom  20H    basis set group =>   4
Atom  21H    basis set group =>   4
Atom  22H    basis set group =>   4
Atom  23H    basis set group =>   4
Atom  24H    basis set group =>   4
Atom  25H    basis set group =>   4
Atom  26H    basis set group =>   4
Atom  27H    basis set group =>   4
Atom  28C    basis set group =>   1
Atom  29C    basis set group =>   1
Atom  30C    basis set group =>   1
Atom  31C    basis set group =>   1
Atom  32C    basis set group =>   1
Atom  33C    basis set group =>   1
Atom  34C    basis set group =>   1
Atom  35O    basis set group =>   3
Atom  36C    basis set group =>   1
Atom  37C    basis set group =>   1
Atom  38C    basis set group =>   1
Atom  39C    basis set group =>   1
Atom  40C    basis set group =>   1
Atom  41C    basis set group =>   1
Atom  42N    basis set group =>   2
Atom  43C    basis set group =>   1
Atom  44O    basis set group =>   3
Atom  45C    basis set group =>   1
Atom  46C    basis set group =>   1
Atom  47C    basis set group =>   1
Atom  48C    basis set group =>   1
Atom  49C    basis set group =>   1
Atom  50C    basis set group =>   1
Atom  51C    basis set group =>   1
Atom  52N    basis set group =>   2
Atom  53C    basis set group =>   1
Atom  54C    basis set group =>   1
Atom  55C    basis set group =>   1
Atom  56C    basis set group =>   1
Atom  57O    basis set group =>   3
Atom  58H    basis set group =>   4
Atom  59H    basis set group =>   4
Atom  60H    basis set group =>   4
Atom  61H    basis set group =>   4
Atom  62H    basis set group =>   4
Atom  63H    basis set group =>   4
Atom  64H    basis set group =>   4
Atom  65H    basis set group =>   4
Atom  66H    basis set group =>   4
Atom  67H    basis set group =>   4
Atom  68H    basis set group =>   4
Atom  69H    basis set group =>   4
Atom  70H    basis set group =>   4
Atom  71H    basis set group =>   4
Atom  72H    basis set group =>   4
Atom  73H    basis set group =>   4
Atom  74H    basis set group =>   4
Atom  75H    basis set group =>   4
Atom  76H    basis set group =>   4
Atom  77H    basis set group =>   4
Atom  78H    basis set group =>   4
Atom  79H    basis set group =>   4
Atom  80H    basis set group =>   4
Atom  81H    basis set group =>   4
Atom  82H    basis set group =>   4
Atom  83H    basis set group =>   4


           ************************************************************
           *        Program running with 12 parallel MPI-processes    *
           *              working on a common directory               *
           ************************************************************
------------------------------------------------------------------------------
                           ORCA GTO INTEGRAL CALCULATION
                           -- RI-GTO INTEGRALS CHOSEN --
------------------------------------------------------------------------------
------------------------------------------------------------------------------
                   ___                                                        
                  /   \      - P O W E R E D   B Y -                         
                 /     \                                                     
                 |  |  |   _    _      __       _____    __    __             
                 |  |  |  | |  | |    /  \     |  _  \  |  |  /  |          
                  \  \/   | |  | |   /    \    | | | |  |  | /  /          
                 / \  \   | |__| |  /  /\  \   | |_| |  |  |/  /          
                |  |  |   |  __  | /  /__\  \  |    /   |      \           
                |  |  |   | |  | | |   __   |  |    \   |  |\   \          
                \     /   | |  | | |  |  |  |  | |\  \  |  | \   \       
                 \___/    |_|  |_| |__|  |__|  |_| \__\ |__|  \__/        
                                                                              
                      - O R C A' S   B I G   F R I E N D -                    
                                      &                                       
                       - I N T E G R A L  F E E D E R -                       
                                                                              
 v1 FN, 2020, v2 2021                                                         
------------------------------------------------------------------------------


Reading SHARK input file orca.SHARKINP.tmp ... ok
----------------------
SHARK INTEGRAL PACKAGE
----------------------

Number of atoms                             ...     84
Number of basis functions                   ...    779
Number of shells                            ...    403
Maximum angular momentum                    ...      2
Integral batch strategy                     ... SHARK/LIBINT Hybrid
RI-J (if used) integral strategy            ... SPLIT-RIJ (Revised 2003 algorithm where possible)
Printlevel                                  ...      1
Contraction scheme used                     ... SEGMENTED contraction
Coulomb Range Separation                    ... NOT USED
Exchange Range Separation                   ... NOT USED
Finite Nucleus Model                        ... NOT USED
Auxiliary Coulomb fitting basis             ... AVAILABLE
   # of basis functions in Aux-J            ...   2710
   # of shells in Aux-J                     ...    890
   Maximum angular momentum in Aux-J        ...      4
Auxiliary J/K fitting basis                 ... NOT available
Auxiliary Correlation fitting basis         ... NOT available
Auxiliary 'external' fitting basis          ... NOT available
Integral threshold                          ...     1.000000e-12
Primitive cut-off                           ...     1.000000e-14
Primitive pair pre-selection threshold      ...     1.000000e-14

Calculating pre-screening integrals         ... done (  0.0 sec) Dimension = 403
Organizing shell pair data                  ... done (  0.4 sec)
Shell pair information
Total number of shell pairs                 ...     81406
Shell pairs after pre-screening             ...     48136
Total number of primitive shell pairs       ...    289142
Primitive shell pairs kept                  ...    100187
          la=0 lb=0:  17521 shell pairs
          la=1 lb=0:  17201 shell pairs
          la=1 lb=1:   3791 shell pairs
          la=2 lb=0:   5957 shell pairs
          la=2 lb=1:   3131 shell pairs
          la=2 lb=2:    535 shell pairs

Calculating one electron integrals          ... done (  0.1 sec)
Calculating RI/J V-Matrix + Cholesky decomp.... done (  0.3 sec)
Calculating Nuclear repulsion               ... done (  0.0 sec) ENN=   6338.496105926040 Eh

SHARK setup successfully completed in   1.2 seconds

Maximum memory used throughout the entire GTOINT-calculation: 69.2 MB


           ************************************************************
           *        Program running with 12 parallel MPI-processes    *
           *              working on a common directory               *
           ************************************************************
-------------------------------------------------------------------------------
                                 ORCA SCF
-------------------------------------------------------------------------------

------------
SCF SETTINGS
------------
Hamiltonian:
 Density Functional     Method          .... DFT(GTOs)
 Exchange Functional    Exchange        .... PBE
   PBE kappa parameter   XKappa         ....  1.024500
   PBE mue parameter    XMuePBE         ....  0.123457
 Correlation Functional Correlation     .... PBE
   PBE beta parameter  CBetaPBE         ....  0.030000
 LDA part of GGA corr.  LDAOpt          .... PW91-LDA
 Gradients option       PostSCFGGA      .... off
 Hybrid DFT is turned on
   Fraction HF Exchange ScalHFX         ....  0.420000
   Scaling of DF-GGA-X  ScalDFX         ....  0.580000
   Scaling of DF-GGA-C  ScalDFC         ....  1.000000
   Scaling of DF-LDA-C  ScalLDAC        ....  1.000000
   Perturbative correction              ....  0.000000
   Density functional embedding theory  .... OFF
 RI-approximation to the Coulomb term is turned on
   Number of AuxJ basis functions       .... 2710
   RIJ-ON(X) (HFX calculated with O(N)) .... on
   Number of AuxJ basis functions       .... 2710
   RIJ-COSX (HFX calculated with COS-X)).... on


General Settings:
 Integral files         IntName         .... orca
 Hartree-Fock type      HFTyp           .... RHF
 Total Charge           Charge          ....    0
 Multiplicity           Mult            ....    1
 Number of Electrons    NEL             ....  332
 Basis Dimension        Dim             ....  779
 Nuclear Repulsion      ENuc            ....   6338.4961059260 Eh

Convergence Acceleration:
 DIIS                   CNVDIIS         .... on
   Start iteration      DIISMaxIt       ....    12
   Startup error        DIISStart       ....  0.200000
   # of expansion vecs  DIISMaxEq       ....     5
   Bias factor          DIISBfac        ....   1.050
   Max. coefficient     DIISMaxC        ....  10.000
 Trust-Rad. Augm. Hess. CNVTRAH         .... auto
   Auto Start mean grad. ratio tolernc. ....  1.125000
   Auto Start start iteration           ....    20
   Auto Start num. interpolation iter.  ....    10
   Max. Number of Micro iterations      ....    16
   Max. Number of Macro iterations      .... Maxiter - #DIIS iter
   Number of Davidson start vectors     ....     2
   Converg. threshold I  (grad. norm)   ....   2.000e-06
   Converg. threshold II (energy diff.) ....   1.000e-09
   Grad. Scal. Fac. for Micro threshold ....   0.100
   Minimum threshold for Micro iter.    ....   0.010
   NR start threshold (gradient norm)   ....   0.001
   Initial trust radius                 ....   0.400
   Minimum AH scaling param. (alpha)    ....   1.000
   Maximum AH scaling param. (alpha)    .... 1000.000
   Orbital update algorithm             .... Taylor
   White noise on init. David. guess    .... on
   Maximum white noise                  ....   0.010
   Quad. conv. algorithm                .... NR
   COSX micro iterations for RIJONX calc.... off
 SOSCF                  CNVSOSCF        .... on
   Start iteration      SOSCFMaxIt      ....   150
   Startup grad/error   SOSCFStart      ....  0.003300
 Level Shifting         CNVShift        .... on
   Level shift para.    LevelShift      ....    0.2500
   Turn off err/grad.   ShiftErr        ....    0.0010
 Zerner damping         CNVZerner       .... off
 Static damping         CNVDamp         .... on
   Fraction old density DampFac         ....    0.7000
   Max. Damping (<1)    DampMax         ....    0.9800
   Min. Damping (>=0)   DampMin         ....    0.0000
   Turn off err/grad.   DampErr         ....    0.1000
 Fernandez-Rico         CNVRico         .... off

SCF Procedure:
 Maximum # iterations   MaxIter         ....   125
 SCF integral mode      SCFMode         .... Direct
   Integral package                     .... SHARK and LIBINT hybrid scheme
 Reset frequency        DirectResetFreq ....    20
 Integral Threshold     Thresh          ....  1.000e-12 Eh
 Primitive CutOff       TCut            ....  1.000e-14 Eh

Convergence Tolerance:
 Convergence Check Mode ConvCheckMode   .... Total+1el-Energy
 Convergence forced     ConvForced      .... 0
 Energy Change          TolE            ....  1.000e-09 Eh
 1-El. energy change                    ....  1.000e-06 Eh
 Orbital Gradient       TolG            ....  2.000e-06
 Orbital Rotation angle TolX            ....  2.000e-06
 DIIS Error             TolErr          ....  1.000e-08


Diagonalization of the overlap matrix:
Smallest eigenvalue                        ... 3.905e-04
Time for diagonalization                   ...    0.098 sec
Threshold for overlap eigenvalues          ... 1.000e-08
Number of eigenvalues below threshold      ... 0
Time for construction of square roots      ...    0.112 sec
Total time needed                          ...    0.212 sec

--------------------------------
INITIAL GUESS: MINIMAL BASIS EHT
--------------------------------
The minimal basis has 272 functions
EHT matrix was diagonalized
Basis set overlap was calculated now projecting the orbitals
Using GuessMode=FMatrix for the initial guess
C*T matrix was formed
Effective Fockian was calculated
Effective Fockian was diagonalized
Initial density was built
                      ------------------
                      INITIAL GUESS DONE
                      ------------------
-------------------
DFT GRID GENERATION
-------------------

General Integration Accuracy     IntAcc      ... 4.159
Radial Grid Type                 RadialGrid  ... OptM3 with GC (2021)
Angular Grid (max. ang.)         AngularGrid ... 3 (Lebedev-194)
Angular grid pruning method      GridPruning ... 4 (adaptive)
Weight generation scheme         WeightScheme... Becke
Basis function cutoff            BFCut       ... 1.0000e-12
Integration weight cutoff        WCut        ... 1.0000e-14
Angular grids for H and He will be reduced by one unit
Partially contracted basis set               ... off
Rotationally invariant grid construction     ... off

Total number of grid points                  ...   199859
Total number of batches                      ...     3172
Average number of points per batch           ...       63
Average number of grid points per atom       ...     2379
Time for grid setup =    1.508 sec

--------------------
COSX GRID GENERATION
--------------------

GRIDX 1
-------
General Integration Accuracy     IntAcc      ... 3.816
Radial Grid Type                 RadialGrid  ... OptM3 with GC (2021)
Angular Grid (max. ang.)         AngularGrid ... 1 (Lebedev-50)
Angular grid pruning method      GridPruning ... 4 (adaptive)
Weight generation scheme         WeightScheme... Becke
Basis function cutoff            BFCut       ... 1.0000e-12
Integration weight cutoff        WCut        ... 1.0000e-14
Angular grids for H and He will be reduced by one unit
Partially contracted basis set               ... on
Rotationally invariant grid construction     ... off

Total number of grid points                  ...    49778
Total number of batches                      ...      822
Average number of points per batch           ...       60
Average number of grid points per atom       ...      593
UseSFitting                                  ... on

GRIDX 2
-------
General Integration Accuracy     IntAcc      ... 4.020
Radial Grid Type                 RadialGrid  ... OptM3 with GC (2021)
Angular Grid (max. ang.)         AngularGrid ... 2 (Lebedev-110)
Angular grid pruning method      GridPruning ... 4 (adaptive)
Weight generation scheme         WeightScheme... Becke
Basis function cutoff            BFCut       ... 1.0000e-12
Integration weight cutoff        WCut        ... 1.0000e-14
Angular grids for H and He will be reduced by one unit
Partially contracted basis set               ... on
Rotationally invariant grid construction     ... off

Total number of grid points                  ...   106561
Total number of batches                      ...     1707
Average number of points per batch           ...       62
Average number of grid points per atom       ...     1269
UseSFitting                                  ... on

GRIDX 3
-------
General Integration Accuracy     IntAcc      ... 4.338
Radial Grid Type                 RadialGrid  ... OptM3 with GC (2021)
Angular Grid (max. ang.)         AngularGrid ... 3 (Lebedev-194)
Angular grid pruning method      GridPruning ... 4 (adaptive)
Weight generation scheme         WeightScheme... Becke
Basis function cutoff            BFCut       ... 1.0000e-12
Integration weight cutoff        WCut        ... 1.0000e-14
Angular grids for H and He will be reduced by one unit
Partially contracted basis set               ... on
Rotationally invariant grid construction     ... off

Total number of grid points                  ...   231562
Total number of batches                      ...     3662
Average number of points per batch           ...       63
Average number of grid points per atom       ...     2757
UseSFitting                                  ... on

Time for X-Grid setup             =    4.320 sec


--------------------
CPCM SOLVATION MODEL
--------------------
CPCM parameters:
  Epsilon                                         ...       9.0800
  Refrac                                          ...       1.4240
  Rsolv                                           ...       1.3000
  Surface type                                    ... GAUSSIAN VDW
  Epsilon function type                           ...         CPCM
Radii:
 Radius for C  used is    3.8550 Bohr (=   2.0400 Ang.)
 Radius for N  used is    3.5149 Bohr (=   1.8600 Ang.)
 Radius for O  used is    3.4469 Bohr (=   1.8240 Ang.)
 Radius for H  used is    2.4944 Bohr (=   1.3200 Ang.)
Calculating surface                               ...        done! (  0.0s)
GEPOL surface points                              ...         4217
GEPOL Volume                                      ...    4848.6059
GEPOL Surface-area                                ...    2210.4795
Calculating surface distance matrix               ...        done! (  0.2s)
Performing Cholesky decomposition & store         ...        done! (  1.1s)
Overall time for CPCM initialization              ...                 1.3s
--------------
SCF ITERATIONS
--------------
ITER       Energy         Delta-E        Max-DP      RMS-DP      [F,P]     Damp
               ***  Starting incremental Fock matrix formation  ***
  0  -2034.6315739761   0.000000000000 0.23405215  0.00290642  0.5475511 0.7000
  1  -2036.7217060940  -2.090132117859 0.14573714  0.00186272  0.3022217 0.7000
  2  -2037.8962482126  -1.174542118581 0.08572714  0.00123701  0.2124312 0.7000
                               ***Turning on DIIS***
  3  -2038.7167525731  -0.820504360546 0.05467110  0.00088616  0.1498896 0.7000
  4  -2039.3064069459  -0.589654372779 0.04260802  0.00066617  0.1057068 0.7000
  5  -2039.7244128774  -0.418005931529 0.10130590  0.00162232  0.0738071 0.0000
  6  -2040.7187753029  -0.994362425447 0.00519767  0.00007319  0.0036238 0.0000
                      *** Initiating the SOSCF procedure ***
                           *** Shutting down DIIS ***
                      *** Re-Reading the Fockian *** 
                      *** Removing any level shift *** 
ITER      Energy       Delta-E        Grad      Rot      Max-DP    RMS-DP
  7  -2040.71939997  -0.0006246705  0.000934  0.000934  0.002218  0.000035
               *** Restarting incremental Fock matrix formation ***
  8  -2040.71976842  -0.0003684515  0.000666  0.003388  0.002405  0.000030
  9  -2040.71980266  -0.0000342359  0.000402  0.002433  0.001717  0.000022
 10  -2040.71982699  -0.0000243311  0.000074  0.000351  0.000579  0.000008
 11  -2040.71982863  -0.0000016390  0.000062  0.000167  0.000209  0.000002
 12  -2040.71982904  -0.0000004110  0.000020  0.000152  0.000109  0.000002
 13  -2040.71982916  -0.0000001138  0.000007  0.000052  0.000037  0.000000
 14  -2040.71982916  -0.0000000047  0.000005  0.000010  0.000021  0.000000
 15  -2040.71982917  -0.0000000052  0.000002  0.000010  0.000005  0.000000
 16  -2040.71982917  -0.0000000005  0.000001  0.000005  0.000003  0.000000
                  ***Gradient check signals convergence***
              ***Rediagonalizing the Fockian in SOSCF/NRSCF***

               *****************************************************
               *                     SUCCESS                       *
               *           SCF CONVERGED AFTER  17 CYCLES          *
               *****************************************************

Old exchange energy                            =   -116.090576562 Eh
New exchange energy                            =   -116.090631176 Eh
Exchange energy change after final integration =     -0.000054614 Eh
Total energy after final integration           =  -2040.719883781 Eh
Final COS-X integration done in                =    36.096 sec

----------------
TOTAL SCF ENERGY
----------------

Total Energy       :        -2040.71988378 Eh          -55530.81117 eV

Components:
Nuclear Repulsion  :         6338.49610593 Eh          172479.24772 eV
Electronic Energy  :        -8379.21598971 Eh         -228010.05889 eV
One Electron Energy:       -15403.56283985 Eh         -419152.25416 eV
Two Electron Energy:         7024.34685014 Eh          191142.19527 eV
Max COSX asymmetry :            0.00001344 Eh               0.00037 eV
CPCM Dielectric    :           -0.04017961 Eh              -1.09334 eV

Virial components:
Potential Energy   :        -4066.02969835 Eh         -110642.29304 eV
Kinetic Energy     :         2025.30981457 Eh           55111.48187 eV
Virial Ratio       :            2.00760875


DFT components:
N(Alpha)           :      166.000030056796 electrons
N(Beta)            :      166.000030056796 electrons
N(Total)           :      332.000060113593 electrons
E(X)               :     -154.289396074254 Eh       
E(C)               :      -14.655062391838 Eh       
E(XC)              :     -168.944458466092 Eh       
DFET-embed. en.    :        0.000000000000 Eh       
CPCM Solvation Model Properties:
Surface-charge          :           -0.03066421
Charge-correction       :           -0.00042980 Eh              -0.01170 eV
Free-energy (cav+disp)  :  This term is not implemented in the current solvation scheme

---------------
SCF CONVERGENCE
---------------

  Last Energy change         ...   -8.0604e-10  Tolerance :   1.0000e-09
  Last MAX-Density change    ...    2.8866e-15  Tolerance :   1.0000e-08
  Last RMS-Density change    ...    2.8154e-17  Tolerance :   1.0000e-09
  Last Orbital Gradient      ...    2.2346e-07  Tolerance :   2.0000e-06
  Last Orbital Rotation      ...    1.1242e-06  Tolerance :   2.0000e-06

             **** THE GBW FILE WAS UPDATED (orca.gbw) ****
             **** DENSITY orca.scfp WAS UPDATED ****
             **** ENERGY FILE WAS UPDATED (orca.en.tmp) ****
             **** THE GBW FILE WAS UPDATED (orca.gbw) ****
             **** DENSITY orca.scfp WAS UPDATED ****
----------------
ORBITAL ENERGIES
----------------

  NO   OCC          E(Eh)            E(eV) 
   0   2.0000     -19.585849      -532.9581 
   1   2.0000     -19.501728      -530.6690 
   2   2.0000     -19.487839      -530.2911 
   3   2.0000     -19.470144      -529.8095 
   4   2.0000     -14.674839      -399.3227 
   5   2.0000     -14.663918      -399.0255 
   6   2.0000     -14.661897      -398.9705 
   7   2.0000     -14.655075      -398.7849 
   8   2.0000     -14.643980      -398.4830 
   9   2.0000     -10.563656      -287.4517 
  10   2.0000     -10.554600      -287.2053 
  11   2.0000     -10.552927      -287.1597 
  12   2.0000     -10.551693      -287.1262 
  13   2.0000     -10.521658      -286.3089 
  14   2.0000     -10.507857      -285.9333 
  15   2.0000     -10.495908      -285.6082 
  16   2.0000     -10.490518      -285.4615 
  17   2.0000     -10.486413      -285.3498 
  18   2.0000     -10.484825      -285.3066 
  19   2.0000     -10.478564      -285.1362 
  20   2.0000     -10.473565      -285.0002 
  21   2.0000     -10.472057      -284.9592 
  22   2.0000     -10.470812      -284.9253 
  23   2.0000     -10.464976      -284.7665 
  24   2.0000     -10.464207      -284.7455 
  25   2.0000     -10.463750      -284.7331 
  26   2.0000     -10.463715      -284.7322 
  27   2.0000     -10.462774      -284.7066 
  28   2.0000     -10.460690      -284.6498 
  29   2.0000     -10.459168      -284.6084 
  30   2.0000     -10.458648      -284.5943 
  31   2.0000     -10.457635      -284.5667 
  32   2.0000     -10.457451      -284.5617 
  33   2.0000     -10.456313      -284.5307 
  34   2.0000     -10.454587      -284.4838 
  35   2.0000     -10.453278      -284.4482 
  36   2.0000     -10.450319      -284.3676 
  37   2.0000     -10.449961      -284.3579 
  38   2.0000     -10.449643      -284.3492 
  39   2.0000     -10.448887      -284.3287 
  40   2.0000     -10.448571      -284.3201 
  41   2.0000     -10.446035      -284.2511 
  42   2.0000     -10.438807      -284.0544 
  43   2.0000     -10.436519      -283.9921 
  44   2.0000     -10.434161      -283.9279 
  45   2.0000     -10.425079      -283.6808 
  46   2.0000     -10.424032      -283.6523 
  47   2.0000      -1.270370       -34.5685 
  48   2.0000      -1.172615       -31.9085 
  49   2.0000      -1.169580       -31.8259 
  50   2.0000      -1.153791       -31.3963 
  51   2.0000      -1.095708       -29.8157 
  52   2.0000      -1.063559       -28.9409 
  53   2.0000      -1.045699       -28.4549 
  54   2.0000      -1.034736       -28.1566 
  55   2.0000      -1.018680       -27.7197 
  56   2.0000      -0.979984       -26.6667 
  57   2.0000      -0.969690       -26.3866 
  58   2.0000      -0.966488       -26.2995 
  59   2.0000      -0.956072       -26.0160 
  60   2.0000      -0.904787       -24.6205 
  61   2.0000      -0.895591       -24.3703 
  62   2.0000      -0.893455       -24.3121 
  63   2.0000      -0.880858       -23.9694 
  64   2.0000      -0.880231       -23.9523 
  65   2.0000      -0.852973       -23.2106 
  66   2.0000      -0.847136       -23.0518 
  67   2.0000      -0.842913       -22.9368 
  68   2.0000      -0.840637       -22.8749 
  69   2.0000      -0.825752       -22.4699 
  70   2.0000      -0.785022       -21.3615 
  71   2.0000      -0.771975       -21.0065 
  72   2.0000      -0.767321       -20.8799 
  73   2.0000      -0.766392       -20.8546 
  74   2.0000      -0.764194       -20.7948 
  75   2.0000      -0.759623       -20.6704 
  76   2.0000      -0.755850       -20.5677 
  77   2.0000      -0.732540       -19.9334 
  78   2.0000      -0.712766       -19.3953 
  79   2.0000      -0.706451       -19.2235 
  80   2.0000      -0.700548       -19.0629 
  81   2.0000      -0.698245       -19.0002 
  82   2.0000      -0.687183       -18.6992 
  83   2.0000      -0.686634       -18.6843 
  84   2.0000      -0.665134       -18.0992 
  85   2.0000      -0.657594       -17.8940 
  86   2.0000      -0.650190       -17.6926 
  87   2.0000      -0.645888       -17.5755 
  88   2.0000      -0.637960       -17.3598 
  89   2.0000      -0.610214       -16.6048 
  90   2.0000      -0.599796       -16.3213 
  91   2.0000      -0.597417       -16.2565 
  92   2.0000      -0.596086       -16.2203 
  93   2.0000      -0.587334       -15.9822 
  94   2.0000      -0.583658       -15.8822 
  95   2.0000      -0.572949       -15.5907 
  96   2.0000      -0.572074       -15.5669 
  97   2.0000      -0.570810       -15.5325 
  98   2.0000      -0.565869       -15.3981 
  99   2.0000      -0.558594       -15.2001 
 100   2.0000      -0.547511       -14.8985 
 101   2.0000      -0.543845       -14.7988 
 102   2.0000      -0.541017       -14.7218 
 103   2.0000      -0.534788       -14.5523 
 104   2.0000      -0.531603       -14.4656 
 105   2.0000      -0.528204       -14.3732 
 106   2.0000      -0.525597       -14.3022 
 107   2.0000      -0.520608       -14.1665 
 108   2.0000      -0.518960       -14.1216 
 109   2.0000      -0.516638       -14.0584 
 110   2.0000      -0.511377       -13.9153 
 111   2.0000      -0.503496       -13.7008 
 112   2.0000      -0.498296       -13.5593 
 113   2.0000      -0.495940       -13.4952 
 114   2.0000      -0.494354       -13.4521 
 115   2.0000      -0.491273       -13.3682 
 116   2.0000      -0.488318       -13.2878 
 117   2.0000      -0.486566       -13.2401 
 118   2.0000      -0.485387       -13.2081 
 119   2.0000      -0.481849       -13.1118 
 120   2.0000      -0.477072       -12.9818 
 121   2.0000      -0.474251       -12.9050 
 122   2.0000      -0.467674       -12.7261 
 123   2.0000      -0.458889       -12.4870 
 124   2.0000      -0.458029       -12.4636 
 125   2.0000      -0.451958       -12.2984 
 126   2.0000      -0.449838       -12.2407 
 127   2.0000      -0.446743       -12.1565 
 128   2.0000      -0.444600       -12.0982 
 129   2.0000      -0.438235       -11.9250 
 130   2.0000      -0.436519       -11.8783 
 131   2.0000      -0.434248       -11.8165 
 132   2.0000      -0.433543       -11.7973 
 133   2.0000      -0.427273       -11.6267 
 134   2.0000      -0.425503       -11.5785 
 135   2.0000      -0.424782       -11.5589 
 136   2.0000      -0.423352       -11.5200 
 137   2.0000      -0.420110       -11.4318 
 138   2.0000      -0.418997       -11.4015 
 139   2.0000      -0.415992       -11.3197 
 140   2.0000      -0.407757       -11.0956 
 141   2.0000      -0.405277       -11.0282 
 142   2.0000      -0.404218       -10.9993 
 143   2.0000      -0.401977       -10.9384 
 144   2.0000      -0.396028       -10.7765 
 145   2.0000      -0.390315       -10.6210 
 146   2.0000      -0.385688       -10.4951 
 147   2.0000      -0.382918       -10.4197 
 148   2.0000      -0.380730       -10.3602 
 149   2.0000      -0.375965       -10.2305 
 150   2.0000      -0.364587        -9.9209 
 151   2.0000      -0.359142        -9.7727 
 152   2.0000      -0.351677        -9.5696 
 153   2.0000      -0.346719        -9.4347 
 154   2.0000      -0.337459        -9.1827 
 155   2.0000      -0.327397        -8.9089 
 156   2.0000      -0.313808        -8.5391 
 157   2.0000      -0.307205        -8.3595 
 158   2.0000      -0.304449        -8.2845 
 159   2.0000      -0.303878        -8.2689 
 160   2.0000      -0.301084        -8.1929 
 161   2.0000      -0.297692        -8.1006 
 162   2.0000      -0.297236        -8.0882 
 163   2.0000      -0.289872        -7.8878 
 164   2.0000      -0.280462        -7.6318 
 165   2.0000      -0.243809        -6.6344 
 166   0.0000      -0.059715        -1.6249 
 167   0.0000      -0.050215        -1.3664 
 168   0.0000      -0.007727        -0.2103 
 169   0.0000       0.007477         0.2035 
 170   0.0000       0.011760         0.3200 
 171   0.0000       0.012881         0.3505 
 172   0.0000       0.019736         0.5370 
 173   0.0000       0.028051         0.7633 
 174   0.0000       0.048492         1.3195 
 175   0.0000       0.052798         1.4367 
 176   0.0000       0.070464         1.9174 
 177   0.0000       0.089868         2.4454 
 178   0.0000       0.114187         3.1072 
 179   0.0000       0.115812         3.1514 
 180   0.0000       0.139437         3.7943 
 181   0.0000       0.141993         3.8638 
 182   0.0000       0.147786         4.0215 
 183   0.0000       0.149902         4.0790 
 184   0.0000       0.155005         4.2179 
 185   0.0000       0.163559         4.4507 
 186   0.0000       0.163992         4.4624 
 187   0.0000       0.168656         4.5894 
 188   0.0000       0.174770         4.7557 
 189   0.0000       0.177575         4.8321 
 190   0.0000       0.179972         4.8973 
 191   0.0000       0.185772         5.0551 
 192   0.0000       0.188002         5.1158 
 193   0.0000       0.188236         5.1221 
 194   0.0000       0.191660         5.2153 
 195   0.0000       0.193621         5.2687 
 196   0.0000       0.195481         5.3193 
 197   0.0000       0.198484         5.4010 
 198   0.0000       0.199790         5.4366 
 199   0.0000       0.202458         5.5092 
 200   0.0000       0.207041         5.6339 
 201   0.0000       0.209438         5.6991 
 202   0.0000       0.212303         5.7771 
 203   0.0000       0.213108         5.7990 
 204   0.0000       0.214763         5.8440 
 205   0.0000       0.215839         5.8733 
 206   0.0000       0.218546         5.9470 
 207   0.0000       0.219969         5.9857 
 208   0.0000       0.221192         6.0189 
 209   0.0000       0.223723         6.0878 
 210   0.0000       0.226626         6.1668 
 211   0.0000       0.226955         6.1758 
 212   0.0000       0.229469         6.2442 
 213   0.0000       0.231831         6.3084 
 214   0.0000       0.235919         6.4197 
 215   0.0000       0.239045         6.5047 
 216   0.0000       0.243353         6.6220 
 217   0.0000       0.246510         6.7079 
 218   0.0000       0.247938         6.7467 
 219   0.0000       0.252148         6.8613 
 220   0.0000       0.253802         6.9063 
 221   0.0000       0.256018         6.9666 
 222   0.0000       0.256415         6.9774 
 223   0.0000       0.261153         7.1063 
 224   0.0000       0.263282         7.1643 
 225   0.0000       0.268636         7.3099 
 226   0.0000       0.276866         7.5339 
 227   0.0000       0.279035         7.5929 
 228   0.0000       0.281171         7.6511 
 229   0.0000       0.284686         7.7467 
 230   0.0000       0.289066         7.8659 
 231   0.0000       0.291715         7.9380 
 232   0.0000       0.293130         7.9765 
 233   0.0000       0.295820         8.0497 
 234   0.0000       0.302715         8.2373 
 235   0.0000       0.305123         8.3028 
 236   0.0000       0.309948         8.4341 
 237   0.0000       0.310306         8.4439 
 238   0.0000       0.313634         8.5344 
 239   0.0000       0.317120         8.6293 
 240   0.0000       0.320652         8.7254 
 241   0.0000       0.322113         8.7651 
 242   0.0000       0.326003         8.8710 
 243   0.0000       0.327788         8.9196 
 244   0.0000       0.330045         8.9810 
 245   0.0000       0.333887         9.0855 
 246   0.0000       0.335173         9.1205 
 247   0.0000       0.340060         9.2535 
 248   0.0000       0.346826         9.4376 
 249   0.0000       0.348587         9.4855 
 250   0.0000       0.361044         9.8245 
 251   0.0000       0.367735        10.0066 
 252   0.0000       0.371487        10.1087 
 253   0.0000       0.375820        10.2266 
 254   0.0000       0.379527        10.3275 
 255   0.0000       0.383468        10.4347 
 256   0.0000       0.392905        10.6915 
 257   0.0000       0.397327        10.8118 
 258   0.0000       0.413938        11.2638 
 259   0.0000       0.423011        11.5107 
 260   0.0000       0.433827        11.8050 
 261   0.0000       0.444542        12.0966 
 262   0.0000       0.448286        12.1985 
 263   0.0000       0.456228        12.4146 
 264   0.0000       0.461868        12.5681 
 265   0.0000       0.468027        12.7357 
 266   0.0000       0.475525        12.9397 
 267   0.0000       0.478346        13.0164 
 268   0.0000       0.492321        13.3967 
 269   0.0000       0.493837        13.4380 
 270   0.0000       0.495567        13.4851 
 271   0.0000       0.505868        13.7654 
 272   0.0000       0.507555        13.8113 
 273   0.0000       0.514621        14.0036 
 274   0.0000       0.517019        14.0688 
 275   0.0000       0.517739        14.0884 
 276   0.0000       0.518961        14.1216 
 277   0.0000       0.524926        14.2840 
 278   0.0000       0.526054        14.3147 
 279   0.0000       0.533115        14.5068 
 280   0.0000       0.536343        14.5946 
 281   0.0000       0.539576        14.6826 
 282   0.0000       0.544714        14.8224 
 283   0.0000       0.548075        14.9139 
 284   0.0000       0.556087        15.1319 
 285   0.0000       0.557672        15.1750 
 286   0.0000       0.560301        15.2466 
 287   0.0000       0.563807        15.3420 
 288   0.0000       0.565109        15.3774 
 289   0.0000       0.568514        15.4700 
 290   0.0000       0.574032        15.6202 
 291   0.0000       0.576732        15.6937 
 292   0.0000       0.577897        15.7254 
 293   0.0000       0.583234        15.8706 
 294   0.0000       0.585957        15.9447 
 295   0.0000       0.586875        15.9697 
 296   0.0000       0.593356        16.1460 
 297   0.0000       0.596423        16.2295 
 298   0.0000       0.600367        16.3368 
 299   0.0000       0.602981        16.4080 
 300   0.0000       0.607520        16.5314 
 301   0.0000       0.609422        16.5832 
 302   0.0000       0.614585        16.7237 
 303   0.0000       0.615368        16.7450 
 304   0.0000       0.617076        16.7915 
 305   0.0000       0.620316        16.8797 
 306   0.0000       0.620805        16.8930 
 307   0.0000       0.623985        16.9795 
 308   0.0000       0.626293        17.0423 
 309   0.0000       0.628101        17.0915 
 310   0.0000       0.629408        17.1271 
 311   0.0000       0.630828        17.1657 
 312   0.0000       0.631934        17.1958 
 313   0.0000       0.641633        17.4597 
 314   0.0000       0.642850        17.4928 
 315   0.0000       0.645713        17.5707 
 316   0.0000       0.649138        17.6639 
 317   0.0000       0.652280        17.7495 
 318   0.0000       0.655789        17.8449 
 319   0.0000       0.658346        17.9145 
 320   0.0000       0.662595        18.0301 
 321   0.0000       0.664101        18.0711 
 322   0.0000       0.670307        18.2400 
 323   0.0000       0.674284        18.3482 
 324   0.0000       0.680725        18.5235 
 325   0.0000       0.686010        18.6673 
 326   0.0000       0.687068        18.6961 
 327   0.0000       0.689799        18.7704 
 328   0.0000       0.691332        18.8121 
 329   0.0000       0.692127        18.8337 
 330   0.0000       0.697189        18.9715 
 331   0.0000       0.699763        19.0415 
 332   0.0000       0.704254        19.1637 
 333   0.0000       0.707589        19.2545 
 334   0.0000       0.711994        19.3743 
 335   0.0000       0.714013        19.4293 
 336   0.0000       0.717429        19.5222 
 337   0.0000       0.718372        19.5479 
 338   0.0000       0.722735        19.6666 
 339   0.0000       0.728883        19.8339 
 340   0.0000       0.733132        19.9495 
 341   0.0000       0.739283        20.1169 
 342   0.0000       0.740195        20.1417 
 343   0.0000       0.745229        20.2787 
 344   0.0000       0.748363        20.3640 
 345   0.0000       0.756140        20.5756 
 346   0.0000       0.757353        20.6086 
 347   0.0000       0.759984        20.6802 
 348   0.0000       0.763640        20.7797 
 349   0.0000       0.769589        20.9416 
 350   0.0000       0.770879        20.9767 
 351   0.0000       0.776744        21.1363 
 352   0.0000       0.784978        21.3603 
 353   0.0000       0.787567        21.4308 
 354   0.0000       0.797169        21.6921 
 355   0.0000       0.804448        21.8901 
 356   0.0000       0.810510        22.0551 
 357   0.0000       0.818569        22.2744 
 358   0.0000       0.828856        22.5543 
 359   0.0000       0.837910        22.8007 
 360   0.0000       0.844957        22.9925 
 361   0.0000       0.851374        23.1671 
 362   0.0000       0.857757        23.3408 
 363   0.0000       0.861822        23.4514 
 364   0.0000       0.873890        23.7798 
 365   0.0000       0.880020        23.9466 
 366   0.0000       0.880380        23.9564 
 367   0.0000       0.883436        24.0395 
 368   0.0000       0.904656        24.6169 
 369   0.0000       0.907542        24.6955 
 370   0.0000       0.915030        24.8992 
 371   0.0000       0.917824        24.9753 
 372   0.0000       0.928094        25.2547 
 373   0.0000       0.928500        25.2658 
 374   0.0000       0.936383        25.4803 
 375   0.0000       0.937093        25.4996 
 376   0.0000       0.941449        25.6181 
 377   0.0000       0.946165        25.7465 
 378   0.0000       0.949858        25.8470 
 379   0.0000       0.958961        26.0947 
 380   0.0000       0.959715        26.1152 
 381   0.0000       0.960031        26.1238 
 382   0.0000       0.966761        26.3069 
 383   0.0000       0.967716        26.3329 
 384   0.0000       0.971581        26.4381 
 385   0.0000       0.976833        26.5810 
 386   0.0000       0.980706        26.6864 
 387   0.0000       0.981955        26.7204 
 388   0.0000       0.987635        26.8749 
 389   0.0000       0.990756        26.9598 
 390   0.0000       0.992654        27.0115 
 391   0.0000       0.994036        27.0491 
 392   0.0000       0.999731        27.2041 
 393   0.0000       1.001164        27.2431 
 394   0.0000       1.009067        27.4581 
 395   0.0000       1.009693        27.4752 
 396   0.0000       1.013247        27.5718 
 397   0.0000       1.014970        27.6187 
 398   0.0000       1.017331        27.6830 
 399   0.0000       1.020590        27.7717 
 400   0.0000       1.025261        27.8988 
 401   0.0000       1.029262        28.0076 
 402   0.0000       1.031520        28.0691 
 403   0.0000       1.035177        28.1686 
 404   0.0000       1.038400        28.2563 
 405   0.0000       1.038887        28.2696 
 406   0.0000       1.049168        28.5493 
 407   0.0000       1.050355        28.5816 
 408   0.0000       1.055643        28.7255 
 409   0.0000       1.057717        28.7820 
 410   0.0000       1.059339        28.8261 
 411   0.0000       1.065825        29.0026 
 412   0.0000       1.067383        29.0450 
 413   0.0000       1.072476        29.1835 
 414   0.0000       1.072836        29.1934 
 415   0.0000       1.075037        29.2533 
 416   0.0000       1.077314        29.3152 
 417   0.0000       1.083699        29.4890 
 418   0.0000       1.084447        29.5093 
 419   0.0000       1.087495        29.5922 
 420   0.0000       1.088754        29.6265 
 421   0.0000       1.093326        29.7509 
 422   0.0000       1.097488        29.8642 
 423   0.0000       1.098360        29.8879 
 424   0.0000       1.101877        29.9836 
 425   0.0000       1.106159        30.1001 
 426   0.0000       1.107920        30.1480 
 427   0.0000       1.111196        30.2372 
 428   0.0000       1.114250        30.3203 
 429   0.0000       1.121356        30.5136 
 430   0.0000       1.124553        30.6007 
 431   0.0000       1.128479        30.7075 
 432   0.0000       1.136842        30.9350 
 433   0.0000       1.139938        31.0193 
 434   0.0000       1.143353        31.1122 
 435   0.0000       1.153977        31.4013 
 436   0.0000       1.154657        31.4198 
 437   0.0000       1.156964        31.4826 
 438   0.0000       1.163281        31.6545 
 439   0.0000       1.172287        31.8996 
 440   0.0000       1.176516        32.0146 
 441   0.0000       1.180519        32.1235 
 442   0.0000       1.191547        32.4236 
 443   0.0000       1.196544        32.5596 
 444   0.0000       1.206081        32.8191 
 445   0.0000       1.209313        32.9071 
 446   0.0000       1.212571        32.9957 
 447   0.0000       1.217445        33.1284 
 448   0.0000       1.230626        33.4870 
 449   0.0000       1.239106        33.7178 
 450   0.0000       1.240226        33.7483 
 451   0.0000       1.247494        33.9461 
 452   0.0000       1.254335        34.1322 
 453   0.0000       1.264011        34.3955 
 454   0.0000       1.265826        34.4449 
 455   0.0000       1.275693        34.7134 
 456   0.0000       1.282504        34.8987 
 457   0.0000       1.284503        34.9531 
 458   0.0000       1.286448        35.0060 
 459   0.0000       1.298861        35.3438 
 460   0.0000       1.308768        35.6134 
 461   0.0000       1.314054        35.7572 
 462   0.0000       1.317765        35.8582 
 463   0.0000       1.323032        36.0015 
 464   0.0000       1.324327        36.0368 
 465   0.0000       1.333440        36.2847 
 466   0.0000       1.339747        36.4564 
 467   0.0000       1.347246        36.6604 
 468   0.0000       1.352148        36.7938 
 469   0.0000       1.358284        36.9608 
 470   0.0000       1.362829        37.0845 
 471   0.0000       1.377300        37.4782 
 472   0.0000       1.390493        37.8372 
 473   0.0000       1.395034        37.9608 
 474   0.0000       1.403159        38.1819 
 475   0.0000       1.420565        38.6555 
 476   0.0000       1.424203        38.7545 
 477   0.0000       1.430639        38.9297 
 478   0.0000       1.434075        39.0232 
 479   0.0000       1.440973        39.2109 
 480   0.0000       1.446930        39.3730 
 481   0.0000       1.466030        39.8927 
 482   0.0000       1.468244        39.9529 
 483   0.0000       1.473578        40.0981 
 484   0.0000       1.479097        40.2483 
 485   0.0000       1.483578        40.3702 
 486   0.0000       1.490572        40.5605 
 487   0.0000       1.495111        40.6840 
 488   0.0000       1.497811        40.7575 
 489   0.0000       1.503362        40.9086 
 490   0.0000       1.510130        41.0927 
 491   0.0000       1.513254        41.1777 
 492   0.0000       1.525155        41.5016 
 493   0.0000       1.526716        41.5441 
 494   0.0000       1.530949        41.6592 
 495   0.0000       1.531673        41.6789 
 496   0.0000       1.536648        41.8143 
 497   0.0000       1.540336        41.9147 
 498   0.0000       1.540893        41.9298 
 499   0.0000       1.545220        42.0476 
 500   0.0000       1.552280        42.2397 
 501   0.0000       1.556628        42.3580 
 502   0.0000       1.560626        42.4668 
 503   0.0000       1.565387        42.5963 
 504   0.0000       1.567678        42.6587 
 505   0.0000       1.579814        42.9889 
 506   0.0000       1.581291        43.0291 
 507   0.0000       1.593923        43.3729 
 508   0.0000       1.596025        43.4301 
 509   0.0000       1.602942        43.6183 
 510   0.0000       1.611315        43.8461 
 511   0.0000       1.624592        44.2074 
 512   0.0000       1.629794        44.3489 
 513   0.0000       1.635796        44.5123 
 514   0.0000       1.642971        44.7075 
 515   0.0000       1.650558        44.9140 
 516   0.0000       1.661420        45.2095 
 517   0.0000       1.670471        45.4558 
 518   0.0000       1.677552        45.6485 
 519   0.0000       1.691526        46.0288 
 520   0.0000       1.705250        46.4022 
 521   0.0000       1.725720        46.9592 
 522   0.0000       1.727234        47.0004 
 523   0.0000       1.750689        47.6387 
 524   0.0000       1.755425        47.7676 
 525   0.0000       1.761944        47.9449 
 526   0.0000       1.768808        48.1317 
 527   0.0000       1.785536        48.5869 
 528   0.0000       1.791994        48.7626 
 529   0.0000       1.797375        48.9091 
 530   0.0000       1.805454        49.1289 
 531   0.0000       1.819818        49.5198 
 532   0.0000       1.824655        49.6514 
 533   0.0000       1.831661        49.8420 
 534   0.0000       1.840144        50.0729 
 535   0.0000       1.844470        50.1906 
 536   0.0000       1.847899        50.2839 
 537   0.0000       1.849067        50.3157 
 538   0.0000       1.858171        50.5634 
 539   0.0000       1.859554        50.6010 
 540   0.0000       1.865391        50.7599 
 541   0.0000       1.870174        50.8900 
 542   0.0000       1.879434        51.1420 
 543   0.0000       1.880476        51.1704 
 544   0.0000       1.883865        51.2626 
 545   0.0000       1.886911        51.3455 
 546   0.0000       1.889406        51.4134 
 547   0.0000       1.896171        51.5974 
 548   0.0000       1.899681        51.6929 
 549   0.0000       1.903169        51.7879 
 550   0.0000       1.907533        51.9066 
 551   0.0000       1.912905        52.0528 
 552   0.0000       1.919174        52.2234 
 553   0.0000       1.924540        52.3694 
 554   0.0000       1.930669        52.5362 
 555   0.0000       1.936316        52.6898 
 556   0.0000       1.940888        52.8142 
 557   0.0000       1.947854        53.0038 
 558   0.0000       1.953188        53.1490 
 559   0.0000       1.955811        53.2203 
 560   0.0000       1.980108        53.8815 
 561   0.0000       1.985262        54.0217 
 562   0.0000       1.987840        54.0919 
 563   0.0000       1.996009        54.3142 
 564   0.0000       2.000178        54.4276 
 565   0.0000       2.006335        54.5952 
 566   0.0000       2.006920        54.6111 
 567   0.0000       2.009916        54.6926 
 568   0.0000       2.022582        55.0372 
 569   0.0000       2.027517        55.1716 
 570   0.0000       2.033840        55.3436 
 571   0.0000       2.036214        55.4082 
 572   0.0000       2.045293        55.6552 
 573   0.0000       2.046147        55.6785 
 574   0.0000       2.057150        55.9779 
 575   0.0000       2.060790        56.0770 
 576   0.0000       2.062683        56.1285 
 577   0.0000       2.069255        56.3073 
 578   0.0000       2.070119        56.3308 
 579   0.0000       2.076972        56.5173 
 580   0.0000       2.084725        56.7282 
 581   0.0000       2.090512        56.8857 
 582   0.0000       2.095061        57.0095 
 583   0.0000       2.097179        57.0671 
 584   0.0000       2.114735        57.5449 
 585   0.0000       2.118115        57.6368 
 586   0.0000       2.129724        57.9527 
 587   0.0000       2.135659        58.1142 
 588   0.0000       2.138494        58.1914 
 589   0.0000       2.143905        58.3386 
 590   0.0000       2.146966        58.4219 
 591   0.0000       2.152598        58.5752 
 592   0.0000       2.156719        58.6873 
 593   0.0000       2.161376        58.8140 
 594   0.0000       2.169047        59.0228 
 595   0.0000       2.177682        59.2577 
 596   0.0000       2.186371        59.4942 
 597   0.0000       2.189852        59.5889 
 598   0.0000       2.192389        59.6579 
 599   0.0000       2.196200        59.7616 
 600   0.0000       2.199965        59.8641 
 601   0.0000       2.206588        60.0443 
 602   0.0000       2.211330        60.1734 
 603   0.0000       2.215986        60.3000 
 604   0.0000       2.222035        60.4647 
 605   0.0000       2.226923        60.5977 
 606   0.0000       2.228870        60.6506 
 607   0.0000       2.235463        60.8301 
 608   0.0000       2.242898        61.0324 
 609   0.0000       2.248758        61.1918 
 610   0.0000       2.253757        61.3279 
 611   0.0000       2.259450        61.4828 
 612   0.0000       2.270378        61.7801 
 613   0.0000       2.280103        62.0448 
 614   0.0000       2.284135        62.1545 
 615   0.0000       2.290379        62.3244 
 616   0.0000       2.294269        62.4302 
 617   0.0000       2.300232        62.5925 
 618   0.0000       2.303204        62.6734 
 619   0.0000       2.307975        62.8032 
 620   0.0000       2.316216        63.0275 
 621   0.0000       2.318665        63.0941 
 622   0.0000       2.323842        63.2349 
 623   0.0000       2.325674        63.2848 
 624   0.0000       2.327118        63.3241 
 625   0.0000       2.330730        63.4224 
 626   0.0000       2.335345        63.5480 
 627   0.0000       2.339993        63.6744 
 628   0.0000       2.343538        63.7709 
 629   0.0000       2.346464        63.8505 
 630   0.0000       2.352543        64.0160 
 631   0.0000       2.357858        64.1606 
 632   0.0000       2.362776        64.2944 
 633   0.0000       2.365823        64.3773 
 634   0.0000       2.369401        64.4747 
 635   0.0000       2.374320        64.6085 
 636   0.0000       2.380094        64.7656 
 637   0.0000       2.384569        64.8874 
 638   0.0000       2.388948        65.0066 
 639   0.0000       2.396180        65.2034 
 640   0.0000       2.399692        65.2989 
 641   0.0000       2.407036        65.4988 
 642   0.0000       2.417060        65.7715 
 643   0.0000       2.435574        66.2753 
 644   0.0000       2.446499        66.5726 
 645   0.0000       2.450776        66.6890 
 646   0.0000       2.456247        66.8379 
 647   0.0000       2.469407        67.1960 
 648   0.0000       2.482046        67.5399 
 649   0.0000       2.483776        67.5870 
 650   0.0000       2.490432        67.7681 
 651   0.0000       2.500326        68.0373 
 652   0.0000       2.513138        68.3860 
 653   0.0000       2.531393        68.8827 
 654   0.0000       2.543989        69.2255 
 655   0.0000       2.553764        69.4915 
 656   0.0000       2.558669        69.6249 
 657   0.0000       2.562932        69.7409 
 658   0.0000       2.568427        69.8905 
 659   0.0000       2.575075        70.0714 
 660   0.0000       2.591626        70.5217 
 661   0.0000       2.601031        70.7776 
 662   0.0000       2.603717        70.8508 
 663   0.0000       2.612422        71.0876 
 664   0.0000       2.625926        71.4551 
 665   0.0000       2.631519        71.6073 
 666   0.0000       2.634341        71.6841 
 667   0.0000       2.642054        71.8939 
 668   0.0000       2.644480        71.9599 
 669   0.0000       2.660185        72.3873 
 670   0.0000       2.669215        72.6330 
 671   0.0000       2.674187        72.7683 
 672   0.0000       2.674566        72.7786 
 673   0.0000       2.686524        73.1040 
 674   0.0000       2.698563        73.4316 
 675   0.0000       2.706758        73.6546 
 676   0.0000       2.716568        73.9216 
 677   0.0000       2.721254        74.0491 
 678   0.0000       2.726316        74.1868 
 679   0.0000       2.735761        74.4438 
 680   0.0000       2.740888        74.5834 
 681   0.0000       2.744594        74.6842 
 682   0.0000       2.756276        75.0021 
 683   0.0000       2.760252        75.1103 
 684   0.0000       2.764938        75.2378 
 685   0.0000       2.770279        75.3831 
 686   0.0000       2.776696        75.5577 
 687   0.0000       2.780534        75.6622 
 688   0.0000       2.785667        75.8019 
 689   0.0000       2.795601        76.0722 
 690   0.0000       2.805434        76.3397 
 691   0.0000       2.808932        76.4349 
 692   0.0000       2.810201        76.4695 
 693   0.0000       2.817315        76.6630 
 694   0.0000       2.818320        76.6904 
 695   0.0000       2.830693        77.0271 
 696   0.0000       2.839746        77.2734 
 697   0.0000       2.846724        77.4633 
 698   0.0000       2.851242        77.5862 
 699   0.0000       2.857369        77.7530 
 700   0.0000       2.870989        78.1236 
 701   0.0000       2.878441        78.3264 
 702   0.0000       2.891093        78.6706 
 703   0.0000       2.895360        78.7867 
 704   0.0000       2.907051        79.1049 
 705   0.0000       2.918994        79.4299 
 706   0.0000       2.934935        79.8637 
 707   0.0000       2.937750        79.9402 
 708   0.0000       2.942516        80.0699 
 709   0.0000       2.947274        80.1994 
 710   0.0000       2.954181        80.3874 
 711   0.0000       3.007865        81.8482 
 712   0.0000       3.023291        82.2679 
 713   0.0000       3.030294        82.4585 
 714   0.0000       3.050352        83.0043 
 715   0.0000       3.074593        83.6639 
 716   0.0000       3.106195        84.5239 
 717   0.0000       3.115468        84.7762 
 718   0.0000       3.128596        85.1334 
 719   0.0000       3.155928        85.8772 
 720   0.0000       3.164592        86.1129 
 721   0.0000       3.195928        86.9656 
 722   0.0000       3.203078        87.1602 
 723   0.0000       3.239819        88.1600 
 724   0.0000       3.264689        88.8367 
 725   0.0000       3.282377        89.3180 
 726   0.0000       3.339738        90.8789 
 727   0.0000       3.396302        92.4181 
 728   0.0000       3.422177        93.1222 
 729   0.0000       3.479681        94.6869 
 730   0.0000       3.491439        95.0069 
 731   0.0000       3.572246        97.2058 
 732   0.0000      13.256332       360.7231 
 733   0.0000      13.298652       361.8747 
 734   0.0000      13.369181       363.7939 
 735   0.0000      13.499141       367.3303 
 736   0.0000      13.546749       368.6258 
 737   0.0000      13.606080       370.2403 
 738   0.0000      13.659166       371.6848 
 739   0.0000      13.674280       372.0961 
 740   0.0000      13.691782       372.5723 
 741   0.0000      13.733619       373.7108 
 742   0.0000      13.743134       373.9697 
 743   0.0000      13.755600       374.3089 
 744   0.0000      13.773319       374.7911 
 745   0.0000      13.790389       375.2555 
 746   0.0000      13.915516       378.6604 
 747   0.0000      13.929697       379.0463 
 748   0.0000      13.938873       379.2960 
 749   0.0000      13.943411       379.4195 
 750   0.0000      13.983176       380.5016 
 751   0.0000      14.008752       381.1975 
 752   0.0000      14.032447       381.8423 
 753   0.0000      14.045869       382.2075 
 754   0.0000      14.103813       383.7843 
 755   0.0000      14.136052       384.6615 
 756   0.0000      14.140924       384.7941 
 757   0.0000      14.147568       384.9749 
 758   0.0000      14.154160       385.1543 
 759   0.0000      14.170253       385.5922 
 760   0.0000      14.183730       385.9589 
 761   0.0000      14.202043       386.4573 
 762   0.0000      14.218413       386.9027 
 763   0.0000      14.249142       387.7389 
 764   0.0000      14.295068       388.9886 
 765   0.0000      14.361951       390.8086 
 766   0.0000      14.373999       391.1364 
 767   0.0000      14.564081       396.3088 
 768   0.0000      14.567351       396.3978 
 769   0.0000      14.601943       397.3391 
 770   0.0000      19.367399       527.0137 
 771   0.0000      19.410612       528.1896 
 772   0.0000      19.436241       528.8870 
 773   0.0000      19.534665       531.5653 
 774   0.0000      19.595793       533.2286 
 775   0.0000      25.760181       700.9702 
 776   0.0000      25.801865       702.1044 
 777   0.0000      25.834831       703.0015 
 778   0.0000      25.889694       704.4944 

                    ********************************
                    * MULLIKEN POPULATION ANALYSIS *
                    ********************************

-----------------------
MULLIKEN ATOMIC CHARGES
-----------------------
   0 C :   -0.272026
   1 C :    0.124591
   2 C :   -0.313444
   3 C :   -0.240939
   4 C :   -0.263066
   5 C :   -0.238783
   6 C :   -0.621275
   7 C :    0.411339
   8 C :    0.064490
   9 C :   -0.270251
  10 C :    0.552664
  11 N :   -0.745963
  12 N :   -0.341616
  13 C :   -0.150590
  14 C :   -0.097455
  15 N :   -0.316746
  16 O :   -0.436628
  17 H :    0.439305
  18 H :    0.260760
  19 H :    0.269830
  20 H :    0.252601
  21 H :    0.252537
  22 H :    0.252699
  23 H :    0.252467
  24 H :    0.247918
  25 H :    0.286809
  26 H :    0.283903
  27 H :    0.313221
  28 C :   -0.267152
  29 C :   -0.038792
  30 C :   -0.261712
  31 C :   -0.247246
  32 C :   -0.243252
  33 C :   -0.240342
  34 C :    0.380227
  35 O :   -0.371205
  36 C :   -0.121567
  37 C :    0.336916
  38 C :    0.170824
  39 C :   -0.314132
  40 C :   -0.252327
  41 C :   -0.294464
  42 N :   -0.439820
  43 C :    0.563234
  44 O :   -0.444680
  45 C :   -0.251958
  46 C :   -0.374105
  47 C :   -0.131721
  48 C :   -0.385647
  49 C :   -0.223955
  50 C :   -0.386704
  51 C :    0.600253
  52 N :   -0.647230
  53 C :   -0.243114
  54 C :   -0.636532
  55 C :   -0.643748
  56 C :   -0.636727
  57 O :   -0.510482
  58 H :    0.236925
  59 H :    0.250042
  60 H :    0.239191
  61 H :    0.242127
  62 H :    0.248360
  63 H :    0.259598
  64 H :    0.236975
  65 H :    0.226544
  66 H :    0.232067
  67 H :    0.230475
  68 H :    0.230969
  69 H :    0.231746
  70 H :    0.410496
  71 H :    0.242204
  72 H :    0.244005
  73 H :    0.241084
  74 H :    0.266165
  75 H :    0.260603
  76 H :    0.265999
  77 H :    0.271543
  78 H :    0.256324
  79 H :    0.258156
  80 H :    0.257307
  81 H :    0.261743
  82 H :    0.254902
  83 H :    0.245261
Sum of atomic charges:   -0.0000000

--------------------------------
MULLIKEN REDUCED ORBITAL CHARGES
--------------------------------
  0 C s       :     3.280583  s :     3.280583
      pz      :     0.927157  p :     2.951826
      px      :     1.019958
      py      :     1.004711
      dz2     :     0.009795  d :     0.039616
      dxz     :     0.009586
      dyz     :     0.010620
      dx2y2   :     0.003388
      dxy     :     0.006228
  1 C s       :     3.144304  s :     3.144304
      pz      :     0.855928  p :     2.685006
      px      :     0.914834
      py      :     0.914245
      dz2     :     0.012180  d :     0.046099
      dxz     :     0.009983
      dyz     :     0.010720
      dx2y2   :     0.007141
      dxy     :     0.006075
  2 C s       :     3.290915  s :     3.290915
      pz      :     0.950111  p :     2.982756
      px      :     1.003141
      py      :     1.029504
      dz2     :     0.009687  d :     0.039773
      dxz     :     0.009612
      dyz     :     0.010746
      dx2y2   :     0.003647
      dxy     :     0.006081
  3 C s       :     3.251658  s :     3.251658
      pz      :     0.935946  p :     2.949202
      px      :     1.006062
      py      :     1.007195
      dz2     :     0.010124  d :     0.040079
      dxz     :     0.009680
      dyz     :     0.010472
      dx2y2   :     0.003464
      dxy     :     0.006338
  4 C s       :     3.256613  s :     3.256613
      pz      :     1.073810  p :     2.966427
      px      :     0.952255
      py      :     0.940362
      dz2     :     0.013228  d :     0.040026
      dxz     :     0.006422
      dyz     :     0.007476
      dx2y2   :     0.006757
      dxy     :     0.006143
  5 C s       :     3.253357  s :     3.253357
      pz      :     0.940647  p :     2.945273
      px      :     1.000015
      py      :     1.004612
      dz2     :     0.009875  d :     0.040153
      dxz     :     0.009577
      dyz     :     0.010895
      dx2y2   :     0.003665
      dxy     :     0.006140
  6 C s       :     3.429655  s :     3.429655
      pz      :     0.917624  p :     3.148527
      px      :     1.216604
      py      :     1.014298
      dz2     :     0.011188  d :     0.043093
      dxz     :     0.006715
      dyz     :     0.009442
      dx2y2   :     0.009015
      dxy     :     0.006733
  7 C s       :     3.097702  s :     3.097702
      pz      :     0.908012  p :     2.425256
      px      :     0.728256
      py      :     0.788989
      dz2     :     0.009346  d :     0.065703
      dxz     :     0.013210
      dyz     :     0.007590
      dx2y2   :     0.019511
      dxy     :     0.016045
  8 C s       :     3.105828  s :     3.105828
      pz      :     1.034135  p :     2.767700
      px      :     0.823534
      py      :     0.910031
      dz2     :     0.008239  d :     0.061981
      dxz     :     0.014048
      dyz     :     0.005683
      dx2y2   :     0.016072
      dxy     :     0.017939
  9 C s       :     3.280037  s :     3.280037
      pz      :     0.912013  p :     2.927297
      px      :     0.940436
      py      :     1.074848
      dz2     :     0.014107  d :     0.062918
      dxz     :     0.011861
      dyz     :     0.016435
      dx2y2   :     0.008664
      dxy     :     0.011852
 10 C s       :     2.957649  s :     2.957649
      pz      :     0.763065  p :     2.367179
      px      :     0.848731
      py      :     0.755383
      dz2     :     0.022619  d :     0.122508
      dxz     :     0.022980
      dyz     :     0.015775
      dx2y2   :     0.030405
      dxy     :     0.030730
 11 N s       :     3.608069  s :     3.608069
      pz      :     1.454572  p :     4.101921
      px      :     1.247407
      py      :     1.399941
      dz2     :     0.004894  d :     0.035973
      dxz     :     0.007290
      dyz     :     0.005623
      dx2y2   :     0.007829
      dxy     :     0.010337
 12 N s       :     3.604094  s :     3.604094
      pz      :     1.189666  p :     3.690962
      px      :     1.301622
      py      :     1.199675
      dz2     :     0.012954  d :     0.046560
      dxz     :     0.007670
      dyz     :     0.007472
      dx2y2   :     0.012217
      dxy     :     0.006246
 13 C s       :     3.212798  s :     3.212798
      pz      :     0.895149  p :     2.877974
      px      :     1.059287
      py      :     0.923537
      dz2     :     0.012662  d :     0.059818
      dxz     :     0.016521
      dyz     :     0.010501
      dx2y2   :     0.011594
      dxy     :     0.008540
 14 C s       :     3.197126  s :     3.197126
      pz      :     1.037534  p :     2.838084
      px      :     0.884209
      py      :     0.916341
      dz2     :     0.012461  d :     0.062244
      dxz     :     0.021013
      dyz     :     0.003997
      dx2y2   :     0.011207
      dxy     :     0.013566
 15 N s       :     3.613332  s :     3.613332
      pz      :     1.198018  p :     3.661139
      px      :     1.316907
      py      :     1.146214
      dz2     :     0.011314  d :     0.042275
      dxz     :     0.007503
      dyz     :     0.005138
      dx2y2   :     0.008092
      dxy     :     0.010228
 16 O s       :     3.763188  s :     3.763188
      pz      :     1.551255  p :     4.644563
      px      :     1.445032
      py      :     1.648276
      dz2     :     0.004583  d :     0.028877
      dxz     :     0.008767
      dyz     :     0.001524
      dx2y2   :     0.006366
      dxy     :     0.007637
 17 H s       :     0.560695  s :     0.560695
 18 H s       :     0.739240  s :     0.739240
 19 H s       :     0.730170  s :     0.730170
 20 H s       :     0.747399  s :     0.747399
 21 H s       :     0.747463  s :     0.747463
 22 H s       :     0.747301  s :     0.747301
 23 H s       :     0.747533  s :     0.747533
 24 H s       :     0.752082  s :     0.752082
 25 H s       :     0.713191  s :     0.713191
 26 H s       :     0.716097  s :     0.716097
 27 H s       :     0.686779  s :     0.686779
 28 C s       :     3.290424  s :     3.290424
      pz      :     0.948141  p :     2.936529
      px      :     0.934621
      py      :     1.053768
      dz2     :     0.008417  d :     0.040198
      dxz     :     0.007864
      dyz     :     0.009123
      dx2y2   :     0.007311
      dxy     :     0.007484
 29 C s       :     3.206796  s :     3.206796
      pz      :     0.928085  p :     2.788746
      px      :     0.915239
      py      :     0.945422
      dz2     :     0.008400  d :     0.043249
      dxz     :     0.008566
      dyz     :     0.009133
      dx2y2   :     0.008756
      dxy     :     0.008394
 30 C s       :     3.289868  s :     3.289868
      pz      :     0.942899  p :     2.931753
      px      :     1.022707
      py      :     0.966147
      dz2     :     0.008004  d :     0.040091
      dxz     :     0.008492
      dyz     :     0.008813
      dx2y2   :     0.006472
      dxy     :     0.008310
 31 C s       :     3.262238  s :     3.262238
      pz      :     0.946214  p :     2.945181
      px      :     0.954635
      py      :     1.044332
      dz2     :     0.008248  d :     0.039827
      dxz     :     0.007761
      dyz     :     0.008992
      dx2y2   :     0.007266
      dxy     :     0.007561
 32 C s       :     3.265645  s :     3.265645
      pz      :     1.039132  p :     2.937389
      px      :     0.956960
      py      :     0.941297
      dz2     :     0.007472  d :     0.040219
      dxz     :     0.007721
      dyz     :     0.008904
      dx2y2   :     0.008196
      dxy     :     0.007925
 33 C s       :     3.253630  s :     3.253630
      pz      :     0.960801  p :     2.946933
      px      :     1.024615
      py      :     0.961517
      dz2     :     0.007963  d :     0.039780
      dxz     :     0.008112
      dyz     :     0.009118
      dx2y2   :     0.006188
      dxy     :     0.008399
 34 C s       :     3.111780  s :     3.111780
      pz      :     0.801041  p :     2.407704
      px      :     0.845244
      py      :     0.761419
      dz2     :     0.016469  d :     0.100290
      dxz     :     0.038127
      dyz     :     0.005385
      dx2y2   :     0.016792
      dxy     :     0.023516
 35 O s       :     3.767477  s :     3.767477
      pz      :     1.735931  p :     4.574300
      px      :     1.400845
      py      :     1.437524
      dz2     :     0.003066  d :     0.029428
      dxz     :     0.007701
      dyz     :     0.000354
      dx2y2   :     0.007743
      dxy     :     0.010564
 36 C s       :     3.240747  s :     3.240747
      pz      :     0.970969  p :     2.837714
      px      :     0.845867
      py      :     1.020878
      dz2     :     0.006964  d :     0.043106
      dxz     :     0.009722
      dyz     :     0.007192
      dx2y2   :     0.009883
      dxy     :     0.009345
 37 C s       :     3.104139  s :     3.104139
      pz      :     0.864654  p :     2.483041
      px      :     0.809605
      py      :     0.808781
      dz2     :     0.012346  d :     0.075904
      dxz     :     0.015881
      dyz     :     0.012118
      dx2y2   :     0.017293
      dxy     :     0.018266
 38 C s       :     3.104812  s :     3.104812
      pz      :     0.936278  p :     2.659163
      px      :     0.822429
      py      :     0.900455
      dz2     :     0.010462  d :     0.065201
      dxz     :     0.014520
      dyz     :     0.009586
      dx2y2   :     0.014639
      dxy     :     0.015995
 39 C s       :     3.311385  s :     3.311385
      pz      :     1.007886  p :     2.962858
      px      :     0.995502
      py      :     0.959470
      dz2     :     0.005359  d :     0.039889
      dxz     :     0.010488
      dyz     :     0.006946
      dx2y2   :     0.009132
      dxy     :     0.007965
 40 C s       :     3.253360  s :     3.253360
      pz      :     0.996576  p :     2.959353
      px      :     0.924915
      py      :     1.037862
      dz2     :     0.005904  d :     0.039615
      dxz     :     0.008696
      dyz     :     0.007872
      dx2y2   :     0.008439
      dxy     :     0.008704
 41 C s       :     3.295872  s :     3.295872
      pz      :     0.914889  p :     2.958723
      px      :     1.066765
      py      :     0.977069
      dz2     :     0.009190  d :     0.039869
      dxz     :     0.007031
      dyz     :     0.006966
      dx2y2   :     0.008037
      dxy     :     0.008645
 42 N s       :     3.608325  s :     3.608325
      pz      :     1.282499  p :     3.785814
      px      :     1.403755
      py      :     1.099560
      dz2     :     0.011908  d :     0.045681
      dxz     :     0.007127
      dyz     :     0.007917
      dx2y2   :     0.008187
      dxy     :     0.010543
 43 C s       :     3.018767  s :     3.018767
      pz      :     0.785410  p :     2.317202
      px      :     0.691313
      py      :     0.840479
      dz2     :     0.019446  d :     0.100797
      dxz     :     0.025074
      dyz     :     0.015619
      dx2y2   :     0.021823
      dxy     :     0.018834
 44 O s       :     3.803122  s :     3.803122
      pz      :     1.656297  p :     4.600819
      px      :     1.392397
      py      :     1.552125
      dz2     :     0.006302  d :     0.040738
      dxz     :     0.010385
      dyz     :     0.008202
      dx2y2   :     0.009809
      dxy     :     0.006041
 45 C s       :     3.313962  s :     3.313962
      pz      :     0.978587  p :     2.884554
      px      :     0.968615
      py      :     0.937351
      dz2     :     0.008254  d :     0.053442
      dxz     :     0.012568
      dyz     :     0.011626
      dx2y2   :     0.006352
      dxy     :     0.014642
 46 C s       :     3.315155  s :     3.315155
      pz      :     0.967813  p :     3.016390
      px      :     1.014062
      py      :     1.034515
      dz2     :     0.004248  d :     0.042561
      dxz     :     0.010946
      dyz     :     0.012458
      dx2y2   :     0.005759
      dxy     :     0.009150
 47 C s       :     3.246520  s :     3.246520
      pz      :     0.937042  p :     2.830993
      px      :     0.948199
      py      :     0.945752
      dz2     :     0.006057  d :     0.054208
      dxz     :     0.014615
      dyz     :     0.013541
      dx2y2   :     0.009314
      dxy     :     0.010682
 48 C s       :     3.320863  s :     3.320863
      pz      :     1.003688  p :     3.021578
      px      :     1.029095
      py      :     0.988795
      dz2     :     0.003119  d :     0.043206
      dxz     :     0.012030
      dyz     :     0.012670
      dx2y2   :     0.006109
      dxy     :     0.009278
 49 C s       :     3.274373  s :     3.274373
      pz      :     0.973179  p :     2.896897
      px      :     0.954817
      py      :     0.968901
      dz2     :     0.006026  d :     0.052685
      dxz     :     0.014156
      dyz     :     0.012902
      dx2y2   :     0.008526
      dxy     :     0.011075
 50 C s       :     3.324102  s :     3.324102
      pz      :     1.006760  p :     3.020058
      px      :     1.086522
      py      :     0.926776
      dz2     :     0.003135  d :     0.042544
      dxz     :     0.013292
      dyz     :     0.010533
      dx2y2   :     0.005181
      dxy     :     0.010402
 51 C s       :     2.945019  s :     2.945019
      pz      :     0.753056  p :     2.332839
      px      :     0.823889
      py      :     0.755894
      dz2     :     0.029139  d :     0.121888
      dxz     :     0.032925
      dyz     :     0.015203
      dx2y2   :     0.018618
      dxy     :     0.026003
 52 N s       :     3.555543  s :     3.555543
      pz      :     1.262326  p :     4.056769
      px      :     1.276072
      py      :     1.518371
      dz2     :     0.006808  d :     0.034918
      dxz     :     0.010393
      dyz     :     0.006227
      dx2y2   :     0.004510
      dxy     :     0.006979
 53 C s       :     3.272621  s :     3.272621
      pz      :     0.976700  p :     2.912852
      px      :     0.791877
      py      :     1.144275
      dz2     :     0.006743  d :     0.057642
      dxz     :     0.014374
      dyz     :     0.014443
      dx2y2   :     0.014459
      dxy     :     0.007623
 54 C s       :     3.389498  s :     3.389498
      pz      :     1.042076  p :     3.210142
      px      :     1.066998
      py      :     1.101068
      dz2     :     0.003994  d :     0.036892
      dxz     :     0.010716
      dyz     :     0.008805
      dx2y2   :     0.002056
      dxy     :     0.011320
 55 C s       :     3.384278  s :     3.384278
      pz      :     1.060643  p :     3.222512
      px      :     1.042033
      py      :     1.119836
      dz2     :     0.001788  d :     0.036958
      dxz     :     0.009970
      dyz     :     0.012423
      dx2y2   :     0.005918
      dxy     :     0.006859
 56 C s       :     3.378815  s :     3.378815
      pz      :     1.083737  p :     3.221125
      px      :     1.117708
      py      :     1.019680
      dz2     :     0.002063  d :     0.036787
      dxz     :     0.011779
      dyz     :     0.010077
      dx2y2   :     0.004520
      dxy     :     0.008347
 57 O s       :     3.769316  s :     3.769316
      pz      :     1.705975  p :     4.715501
      px      :     1.399204
      py      :     1.610322
      dz2     :     0.003401  d :     0.025665
      dxz     :     0.007554
      dyz     :     0.001508
      dx2y2   :     0.006033
      dxy     :     0.007169
 58 H s       :     0.763075  s :     0.763075
 59 H s       :     0.749958  s :     0.749958
 60 H s       :     0.760809  s :     0.760809
 61 H s       :     0.757873  s :     0.757873
 62 H s       :     0.751640  s :     0.751640
 63 H s       :     0.740402  s :     0.740402
 64 H s       :     0.763025  s :     0.763025
 65 H s       :     0.773456  s :     0.773456
 66 H s       :     0.767933  s :     0.767933
 67 H s       :     0.769525  s :     0.769525
 68 H s       :     0.769031  s :     0.769031
 69 H s       :     0.768254  s :     0.768254
 70 H s       :     0.589504  s :     0.589504
 71 H s       :     0.757796  s :     0.757796
 72 H s       :     0.755995  s :     0.755995
 73 H s       :     0.758916  s :     0.758916
 74 H s       :     0.733835  s :     0.733835
 75 H s       :     0.739397  s :     0.739397
 76 H s       :     0.734001  s :     0.734001
 77 H s       :     0.728457  s :     0.728457
 78 H s       :     0.743676  s :     0.743676
 79 H s       :     0.741844  s :     0.741844
 80 H s       :     0.742693  s :     0.742693
 81 H s       :     0.738257  s :     0.738257
 82 H s       :     0.745098  s :     0.745098
 83 H s       :     0.754739  s :     0.754739


                     *******************************
                     * LOEWDIN POPULATION ANALYSIS *
                     *******************************

----------------------
LOEWDIN ATOMIC CHARGES
----------------------
   0 C :   -0.135673
   1 C :   -0.053964
   2 C :   -0.143295
   3 C :   -0.142329
   4 C :   -0.147335
   5 C :   -0.139306
   6 C :   -0.219024
   7 C :    0.056285
   8 C :   -0.091105
   9 C :   -0.106322
  10 C :    0.132361
  11 N :   -0.185243
  12 N :   -0.106690
  13 C :   -0.102696
  14 C :   -0.072686
  15 N :   -0.144407
  16 O :   -0.256260
  17 H :    0.278547
  18 H :    0.144015
  19 H :    0.145658
  20 H :    0.149899
  21 H :    0.148554
  22 H :    0.147400
  23 H :    0.147915
  24 H :    0.148186
  25 H :    0.166421
  26 H :    0.161836
  27 H :    0.178160
  28 C :   -0.113976
  29 C :   -0.096212
  30 C :   -0.103158
  31 C :   -0.140393
  32 C :   -0.124209
  33 C :   -0.142680
  34 C :    0.134245
  35 O :   -0.208958
  36 C :   -0.112516
  37 C :    0.069968
  38 C :   -0.023038
  39 C :   -0.118058
  40 C :   -0.143870
  41 C :   -0.105406
  42 N :   -0.189400
  43 C :    0.136679
  44 O :   -0.058917
  45 C :   -0.101013
  46 C :   -0.200002
  47 C :   -0.101476
  48 C :   -0.204784
  49 C :   -0.114312
  50 C :   -0.196593
  51 C :    0.126865
  52 N :   -0.202780
  53 C :   -0.128488
  54 C :   -0.330472
  55 C :   -0.340127
  56 C :   -0.337296
  57 O :   -0.323330
  58 H :    0.137979
  59 H :    0.141883
  60 H :    0.135745
  61 H :    0.135927
  62 H :    0.144010
  63 H :    0.144482
  64 H :    0.136786
  65 H :    0.132640
  66 H :    0.134560
  67 H :    0.132389
  68 H :    0.133739
  69 H :    0.134085
  70 H :    0.270311
  71 H :    0.138271
  72 H :    0.139425
  73 H :    0.138336
  74 H :    0.159826
  75 H :    0.153288
  76 H :    0.158163
  77 H :    0.157828
  78 H :    0.149848
  79 H :    0.150926
  80 H :    0.150950
  81 H :    0.155020
  82 H :    0.138178
  83 H :    0.130210

-------------------------------
LOEWDIN REDUCED ORBITAL CHARGES
-------------------------------
  0 C s       :     2.890591  s :     2.890591
      pz      :     1.084741  p :     3.154881
      px      :     1.030450
      py      :     1.039689
      dz2     :     0.025663  d :     0.090201
      dxz     :     0.021999
      dyz     :     0.025145
      dx2y2   :     0.006110
      dxy     :     0.011285
  1 C s       :     2.848772  s :     2.848772
      pz      :     1.033173  p :     3.094148
      px      :     1.022439
      py      :     1.038536
      dz2     :     0.031089  d :     0.111044
      dxz     :     0.023582
      dyz     :     0.025900
      dx2y2   :     0.014734
      dxy     :     0.015740
  2 C s       :     2.891983  s :     2.891983
      pz      :     1.086366  p :     3.160723
      px      :     1.030640
      py      :     1.043717
      dz2     :     0.025375  d :     0.090589
      dxz     :     0.022230
      dyz     :     0.025042
      dx2y2   :     0.006613
      dxy     :     0.011329
  3 C s       :     2.893454  s :     2.893454
      pz      :     1.089545  p :     3.157812
      px      :     1.027375
      py      :     1.040892
      dz2     :     0.026515  d :     0.091063
      dxz     :     0.022138
      dyz     :     0.024665
      dx2y2   :     0.006095
      dxy     :     0.011651
  4 C s       :     2.893968  s :     2.893968
      pz      :     1.087300  p :     3.162612
      px      :     1.031347
      py      :     1.043965
      dz2     :     0.027460  d :     0.090755
      dxz     :     0.015087
      dyz     :     0.018209
      dx2y2   :     0.014215
      dxy     :     0.015784
  5 C s       :     2.893202  s :     2.893202
      pz      :     1.089551  p :     3.154859
      px      :     1.026157
      py      :     1.039151
      dz2     :     0.025875  d :     0.091244
      dxz     :     0.022102
      dyz     :     0.025200
      dx2y2   :     0.006554
      dxy     :     0.011513
  6 C s       :     2.889532  s :     2.889532
      pz      :     1.044804  p :     3.240026
      px      :     1.125552
      py      :     1.069670
      dz2     :     0.025485  d :     0.089466
      dxz     :     0.013075
      dyz     :     0.020675
      dx2y2   :     0.017367
      dxy     :     0.012863
  7 C s       :     2.837512  s :     2.837512
      pz      :     0.965812  p :     2.954308
      px      :     0.954083
      py      :     1.034412
      dz2     :     0.018789  d :     0.151895
      dxz     :     0.030469
      dyz     :     0.017118
      dx2y2   :     0.046732
      dxy     :     0.038786
  8 C s       :     2.820129  s :     2.820129
      pz      :     1.060222  p :     3.119879
      px      :     0.994175
      py      :     1.065482
      dz2     :     0.017894  d :     0.151097
      dxz     :     0.033611
      dyz     :     0.013253
      dx2y2   :     0.039778
      dxy     :     0.046561
  9 C s       :     2.859588  s :     2.859588
      pz      :     0.988350  p :     3.109499
      px      :     1.037737
      py      :     1.083412
      dz2     :     0.032072  d :     0.137235
      dxz     :     0.025837
      dyz     :     0.032941
      dx2y2   :     0.017455
      dxy     :     0.028930
 10 C s       :     2.821629  s :     2.821629
      pz      :     0.851624  p :     2.765072
      px      :     1.036831
      py      :     0.876617
      dz2     :     0.048292  d :     0.280937
      dxz     :     0.052592
      dyz     :     0.038829
      dx2y2   :     0.070104
      dxy     :     0.071120
 11 N s       :     3.104523  s :     3.104523
      pz      :     1.425780  p :     3.995979
      px      :     1.211808
      py      :     1.358391
      dz2     :     0.009626  d :     0.084741
      dxz     :     0.016582
      dyz     :     0.013548
      dx2y2   :     0.021073
      dxy     :     0.023912
 12 N s       :     3.195773  s :     3.195773
      pz      :     1.242899  p :     3.810756
      px      :     1.349332
      py      :     1.218526
      dz2     :     0.025078  d :     0.100161
      dxz     :     0.019449
      dyz     :     0.015986
      dx2y2   :     0.024136
      dxy     :     0.015512
 13 C s       :     2.906755  s :     2.906755
      pz      :     1.006325  p :     3.062647
      px      :     1.075462
      py      :     0.980860
      dz2     :     0.026214  d :     0.133294
      dxz     :     0.040401
      dyz     :     0.025103
      dx2y2   :     0.021938
      dxy     :     0.019638
 14 C s       :     2.907818  s :     2.907818
      pz      :     1.050950  p :     3.025475
      px      :     1.062784
      py      :     0.911741
      dz2     :     0.025678  d :     0.139393
      dxz     :     0.051616
      dyz     :     0.006360
      dx2y2   :     0.027277
      dxy     :     0.028462
 15 N s       :     3.230333  s :     3.230333
      pz      :     1.289160  p :     3.823665
      px      :     1.389190
      py      :     1.145316
      dz2     :     0.025678  d :     0.090408
      dxz     :     0.019952
      dyz     :     0.011139
      dx2y2   :     0.017671
      dxy     :     0.015968
 16 O s       :     3.507856  s :     3.507856
      pz      :     1.545368  p :     4.692629
      px      :     1.515123
      py      :     1.632138
      dz2     :     0.008108  d :     0.055775
      dxz     :     0.016006
      dyz     :     0.003033
      dx2y2   :     0.015467
      dxy     :     0.013161
 17 H s       :     0.721453  s :     0.721453
 18 H s       :     0.855985  s :     0.855985
 19 H s       :     0.854342  s :     0.854342
 20 H s       :     0.850101  s :     0.850101
 21 H s       :     0.851446  s :     0.851446
 22 H s       :     0.852600  s :     0.852600
 23 H s       :     0.852085  s :     0.852085
 24 H s       :     0.851814  s :     0.851814
 25 H s       :     0.833579  s :     0.833579
 26 H s       :     0.838164  s :     0.838164
 27 H s       :     0.821840  s :     0.821840
 28 C s       :     2.890701  s :     2.890701
      pz      :     1.056564  p :     3.131996
      px      :     1.020007
      py      :     1.055425
      dz2     :     0.019405  d :     0.091279
      dxz     :     0.020468
      dyz     :     0.020158
      dx2y2   :     0.015666
      dxy     :     0.015582
 29 C s       :     2.851491  s :     2.851491
      pz      :     1.029008  p :     3.137919
      px      :     1.041437
      py      :     1.067474
      dz2     :     0.021159  d :     0.106802
      dxz     :     0.020508
      dyz     :     0.022720
      dx2y2   :     0.020222
      dxy     :     0.022194
 30 C s       :     2.889435  s :     2.889435
      pz      :     1.043560  p :     3.122737
      px      :     1.031382
      py      :     1.047795
      dz2     :     0.018582  d :     0.090985
      dxz     :     0.017913
      dyz     :     0.022712
      dx2y2   :     0.014564
      dxy     :     0.017215
 31 C s       :     2.892128  s :     2.892128
      pz      :     1.055273  p :     3.157788
      px      :     1.043301
      py      :     1.059214
      dz2     :     0.019122  d :     0.090478
      dxz     :     0.020045
      dyz     :     0.019795
      dx2y2   :     0.015325
      dxy     :     0.016190
 32 C s       :     2.896544  s :     2.896544
      pz      :     1.050075  p :     3.136804
      px      :     1.033604
      py      :     1.053124
      dz2     :     0.016011  d :     0.090861
      dxz     :     0.016114
      dyz     :     0.019625
      dx2y2   :     0.018831
      dxy     :     0.020280
 33 C s       :     2.892508  s :     2.892508
      pz      :     1.059804  p :     3.159463
      px      :     1.040896
      py      :     1.058762
      dz2     :     0.018910  d :     0.090709
      dxz     :     0.017124
      dyz     :     0.023247
      dx2y2   :     0.013956
      dxy     :     0.017473
 34 C s       :     2.844865  s :     2.844865
      pz      :     0.976771  p :     2.790318
      px      :     1.027186
      py      :     0.786361
      dz2     :     0.035615  d :     0.230572
      dxz     :     0.093077
      dyz     :     0.010690
      dx2y2   :     0.040470
      dxy     :     0.050720
 35 O s       :     3.511615  s :     3.511615
      pz      :     1.722106  p :     4.640144
      px      :     1.490959
      py      :     1.427079
      dz2     :     0.007023  d :     0.057198
      dxz     :     0.016146
      dyz     :     0.000478
      dx2y2   :     0.018845
      dxy     :     0.014705
 36 C s       :     2.847702  s :     2.847702
      pz      :     1.044073  p :     3.157906
      px      :     1.047323
      py      :     1.066510
      dz2     :     0.016221  d :     0.106909
      dxz     :     0.024745
      dyz     :     0.017501
      dx2y2   :     0.024381
      dxy     :     0.024061
 37 C s       :     2.814668  s :     2.814668
      pz      :     0.987531  p :     2.936597
      px      :     1.033306
      py      :     0.915761
      dz2     :     0.028057  d :     0.178766
      dxz     :     0.037598
      dyz     :     0.029693
      dx2y2   :     0.039387
      dxy     :     0.044032
 38 C s       :     2.819125  s :     2.819125
      pz      :     1.039886  p :     3.049929
      px      :     0.984431
      py      :     1.025612
      dz2     :     0.024229  d :     0.153984
      dxz     :     0.035773
      dyz     :     0.021676
      dx2y2   :     0.032812
      dxy     :     0.039494
 39 C s       :     2.893882  s :     2.893882
      pz      :     1.034803  p :     3.134520
      px      :     1.070935
      py      :     1.028782
      dz2     :     0.011693  d :     0.089656
      dxz     :     0.021675
      dyz     :     0.015302
      dx2y2   :     0.021323
      dxy     :     0.019661
 40 C s       :     2.889680  s :     2.889680
      pz      :     1.046212  p :     3.164121
      px      :     1.066869
      py      :     1.051039
      dz2     :     0.013155  d :     0.090069
      dxz     :     0.021963
      dyz     :     0.014873
      dx2y2   :     0.020044
      dxy     :     0.020033
 41 C s       :     2.888642  s :     2.888642
      pz      :     1.020402  p :     3.126259
      px      :     1.074027
      py      :     1.031829
      dz2     :     0.020069  d :     0.090505
      dxz     :     0.016624
      dyz     :     0.017881
      dx2y2   :     0.017854
      dxy     :     0.018076
 42 N s       :     3.202675  s :     3.202675
      pz      :     1.325545  p :     3.892857
      px      :     1.399351
      py      :     1.167962
      dz2     :     0.020454  d :     0.093868
      dxz     :     0.013071
      dyz     :     0.020152
      dx2y2   :     0.018669
      dxy     :     0.021521
 43 C s       :     2.827853  s :     2.827853
      pz      :     0.939382  p :     2.811323
      px      :     0.884181
      py      :     0.987760
      dz2     :     0.041044  d :     0.224146
      dxz     :     0.059236
      dyz     :     0.034852
      dx2y2   :     0.048499
      dxy     :     0.040515
 44 O s       :     3.402821  s :     3.402821
      pz      :     1.639715  p :     4.569151
      px      :     1.395843
      py      :     1.533593
      dz2     :     0.010622  d :     0.086945
      dxz     :     0.021881
      dyz     :     0.015101
      dx2y2   :     0.023677
      dxy     :     0.015665
 45 C s       :     2.833695  s :     2.833695
      pz      :     1.061270  p :     3.142767
      px      :     1.048970
      py      :     1.032528
      dz2     :     0.017518  d :     0.124551
      dxz     :     0.030286
      dyz     :     0.027837
      dx2y2   :     0.013803
      dxy     :     0.035107
 46 C s       :     2.903734  s :     2.903734
      pz      :     1.057439  p :     3.208079
      px      :     1.069131
      py      :     1.081509
      dz2     :     0.009618  d :     0.088189
      dxz     :     0.022836
      dyz     :     0.025929
      dx2y2   :     0.011752
      dxy     :     0.018055
 47 C s       :     2.833880  s :     2.833880
      pz      :     1.045704  p :     3.140543
      px      :     1.042121
      py      :     1.052717
      dz2     :     0.012772  d :     0.127053
      dxz     :     0.035748
      dyz     :     0.032552
      dx2y2   :     0.020945
      dxy     :     0.025035
 48 C s       :     2.902473  s :     2.902473
      pz      :     1.069847  p :     3.211976
      px      :     1.073068
      py      :     1.069060
      dz2     :     0.007289  d :     0.090335
      dxz     :     0.024813
      dyz     :     0.026051
      dx2y2   :     0.013281
      dxy     :     0.018901
 49 C s       :     2.841750  s :     2.841750
      pz      :     1.053937  p :     3.149912
      px      :     1.043751
      py      :     1.052223
      dz2     :     0.012499  d :     0.122650
      dxz     :     0.033938
      dyz     :     0.031363
      dx2y2   :     0.018953
      dxy     :     0.025898
 50 C s       :     2.905214  s :     2.905214
      pz      :     1.068162  p :     3.203349
      px      :     1.094018
      py      :     1.041169
      dz2     :     0.007501  d :     0.088029
      dxz     :     0.024768
      dyz     :     0.023014
      dx2y2   :     0.011182
      dxy     :     0.021564
 51 C s       :     2.820598  s :     2.820598
      pz      :     0.929518  p :     2.773874
      px      :     1.019843
      py      :     0.824514
      dz2     :     0.066347  d :     0.278663
      dxz     :     0.078457
      dyz     :     0.033544
      dx2y2   :     0.043067
      dxy     :     0.057248
 52 N s       :     3.098961  s :     3.098961
      pz      :     1.292459  p :     4.020987
      px      :     1.252396
      py      :     1.476132
      dz2     :     0.017377  d :     0.082832
      dxz     :     0.025925
      dyz     :     0.014798
      dx2y2   :     0.010181
      dxy     :     0.014551
 53 C s       :     2.895416  s :     2.895416
      pz      :     1.044800  p :     3.113090
      px      :     0.943077
      py      :     1.125214
      dz2     :     0.014384  d :     0.119982
      dxz     :     0.032060
      dyz     :     0.026655
      dx2y2   :     0.030012
      dxy     :     0.016871
 54 C s       :     2.954770  s :     2.954770
      pz      :     1.088643  p :     3.306625
      px      :     1.098608
      py      :     1.119375
      dz2     :     0.008146  d :     0.069077
      dxz     :     0.020055
      dyz     :     0.016442
      dx2y2   :     0.003983
      dxy     :     0.020452
 55 C s       :     2.949291  s :     2.949291
      pz      :     1.102246  p :     3.321408
      px      :     1.095025
      py      :     1.124138
      dz2     :     0.004112  d :     0.069427
      dxz     :     0.019614
      dyz     :     0.021908
      dx2y2   :     0.011038
      dxy     :     0.012756
 56 C s       :     2.946525  s :     2.946525
      pz      :     1.110187  p :     3.321207
      px      :     1.127301
      py      :     1.083719
      dz2     :     0.004677  d :     0.069564
      dxz     :     0.020746
      dyz     :     0.019609
      dx2y2   :     0.009074
      dxy     :     0.015458
 57 O s       :     3.508677  s :     3.508677
      pz      :     1.692171  p :     4.762606
      px      :     1.476960
      py      :     1.593475
      dz2     :     0.007419  d :     0.052046
      dxz     :     0.016002
      dyz     :     0.002265
      dx2y2   :     0.015173
      dxy     :     0.011187
 58 H s       :     0.862021  s :     0.862021
 59 H s       :     0.858117  s :     0.858117
 60 H s       :     0.864255  s :     0.864255
 61 H s       :     0.864073  s :     0.864073
 62 H s       :     0.855990  s :     0.855990
 63 H s       :     0.855518  s :     0.855518
 64 H s       :     0.863214  s :     0.863214
 65 H s       :     0.867360  s :     0.867360
 66 H s       :     0.865440  s :     0.865440
 67 H s       :     0.867611  s :     0.867611
 68 H s       :     0.866261  s :     0.866261
 69 H s       :     0.865915  s :     0.865915
 70 H s       :     0.729689  s :     0.729689
 71 H s       :     0.861729  s :     0.861729
 72 H s       :     0.860575  s :     0.860575
 73 H s       :     0.861664  s :     0.861664
 74 H s       :     0.840174  s :     0.840174
 75 H s       :     0.846712  s :     0.846712
 76 H s       :     0.841837  s :     0.841837
 77 H s       :     0.842172  s :     0.842172
 78 H s       :     0.850152  s :     0.850152
 79 H s       :     0.849074  s :     0.849074
 80 H s       :     0.849050  s :     0.849050
 81 H s       :     0.844980  s :     0.844980
 82 H s       :     0.861822  s :     0.861822
 83 H s       :     0.869790  s :     0.869790


                      *****************************
                      * MAYER POPULATION ANALYSIS *
                      *****************************

  NA   - Mulliken gross atomic population
  ZA   - Total nuclear charge
  QA   - Mulliken gross atomic charge
  VA   - Mayer's total valence
  BVA  - Mayer's bonded valence
  FA   - Mayer's free valence

  ATOM       NA         ZA         QA         VA         BVA        FA
  0 C      6.2720     6.0000    -0.2720     3.7671     3.7671    -0.0000
  1 C      5.8754     6.0000     0.1246     3.6849     3.6849    -0.0000
  2 C      6.3134     6.0000    -0.3134     3.8240     3.8240    -0.0000
  3 C      6.2409     6.0000    -0.2409     3.7972     3.7972     0.0000
  4 C      6.2631     6.0000    -0.2631     3.7979     3.7979     0.0000
  5 C      6.2388     6.0000    -0.2388     3.8064     3.8064    -0.0000
  6 C      6.6213     6.0000    -0.6213     3.6332     3.6332     0.0000
  7 C      5.5887     6.0000     0.4113     3.4632     3.4632     0.0000
  8 C      5.9355     6.0000     0.0645     3.7771     3.7771     0.0000
  9 C      6.2703     6.0000    -0.2703     3.6871     3.6871    -0.0000
 10 C      5.4473     6.0000     0.5527     4.0335     4.0335    -0.0000
 11 N      7.7460     7.0000    -0.7460     3.0224     3.0224     0.0000
 12 N      7.3416     7.0000    -0.3416     3.1206     3.1206    -0.0000
 13 C      6.1506     6.0000    -0.1506     3.8304     3.8304    -0.0000
 14 C      6.0975     6.0000    -0.0975     3.8386     3.8386    -0.0000
 15 N      7.3167     7.0000    -0.3167     3.0289     3.0289    -0.0000
 16 O      8.4366     8.0000    -0.4366     2.2089     2.2089     0.0000
 17 H      0.5607     1.0000     0.4393     0.8376     0.8376     0.0000
 18 H      0.7392     1.0000     0.2608     0.8960     0.8960    -0.0000
 19 H      0.7302     1.0000     0.2698     0.8912     0.8912     0.0000
 20 H      0.7474     1.0000     0.2526     0.9049     0.9049    -0.0000
 21 H      0.7475     1.0000     0.2525     0.8997     0.8997    -0.0000
 22 H      0.7473     1.0000     0.2527     0.9003     0.9003     0.0000
 23 H      0.7475     1.0000     0.2525     0.8996     0.8996     0.0000
 24 H      0.7521     1.0000     0.2479     0.9063     0.9063    -0.0000
 25 H      0.7132     1.0000     0.2868     0.8868     0.8868    -0.0000
 26 H      0.7161     1.0000     0.2839     0.8818     0.8818     0.0000
 27 H      0.6868     1.0000     0.3132     0.8585     0.8585    -0.0000
 28 C      6.2672     6.0000    -0.2672     3.7658     3.7658     0.0000
 29 C      6.0388     6.0000    -0.0388     3.6511     3.6511     0.0000
 30 C      6.2617     6.0000    -0.2617     3.8108     3.8108    -0.0000
 31 C      6.2472     6.0000    -0.2472     3.7851     3.7851     0.0000
 32 C      6.2433     6.0000    -0.2433     3.7875     3.7875     0.0000
 33 C      6.2403     6.0000    -0.2403     3.8042     3.8042    -0.0000
 34 C      5.6198     6.0000     0.3802     3.9531     3.9531    -0.0000
 35 O      8.3712     8.0000    -0.3712     2.2170     2.2170     0.0000
 36 C      6.1216     6.0000    -0.1216     3.6059     3.6059     0.0000
 37 C      5.6631     6.0000     0.3369     3.5902     3.5902    -0.0000
 38 C      5.8292     6.0000     0.1708     3.8660     3.8660    -0.0000
 39 C      6.3141     6.0000    -0.3141     3.7728     3.7728     0.0000
 40 C      6.2523     6.0000    -0.2523     3.8068     3.8068     0.0000
 41 C      6.2945     6.0000    -0.2945     3.8385     3.8385     0.0000
 42 N      7.4398     7.0000    -0.4398     3.0715     3.0715    -0.0000
 43 C      5.4368     6.0000     0.5632     3.6377     3.6377    -0.0000
 44 O      8.4447     8.0000    -0.4447     2.2497     2.2497    -0.0000
 45 C      6.2520     6.0000    -0.2520     3.8181     3.8181    -0.0000
 46 C      6.3741     6.0000    -0.3741     3.5974     3.5974    -0.0000
 47 C      6.1317     6.0000    -0.1317     3.8034     3.8034     0.0000
 48 C      6.3856     6.0000    -0.3856     3.5757     3.5757    -0.0000
 49 C      6.2240     6.0000    -0.2240     3.7629     3.7629    -0.0000
 50 C      6.3867     6.0000    -0.3867     3.5875     3.5875     0.0000
 51 C      5.3997     6.0000     0.6003     3.9119     3.9119    -0.0000
 52 N      7.6472     7.0000    -0.6472     3.0392     3.0392    -0.0000
 53 C      6.2431     6.0000    -0.2431     3.6174     3.6174     0.0000
 54 C      6.6365     6.0000    -0.6365     3.6690     3.6690     0.0000
 55 C      6.6437     6.0000    -0.6437     3.6938     3.6938     0.0000
 56 C      6.6367     6.0000    -0.6367     3.7120     3.7120    -0.0000
 57 O      8.5105     8.0000    -0.5105     2.1296     2.1296    -0.0000
 58 H      0.7631     1.0000     0.2369     0.9070     0.9070    -0.0000
 59 H      0.7500     1.0000     0.2500     0.9102     0.9102    -0.0000
 60 H      0.7608     1.0000     0.2392     0.9105     0.9105     0.0000
 61 H      0.7579     1.0000     0.2421     0.9052     0.9052    -0.0000
 62 H      0.7516     1.0000     0.2484     0.9033     0.9033     0.0000
 63 H      0.7404     1.0000     0.2596     0.9043     0.9043    -0.0000
 64 H      0.7630     1.0000     0.2370     0.9150     0.9150    -0.0000
 65 H      0.7735     1.0000     0.2265     0.9112     0.9112     0.0000
 66 H      0.7679     1.0000     0.2321     0.9116     0.9116     0.0000
 67 H      0.7695     1.0000     0.2305     0.9130     0.9130     0.0000
 68 H      0.7690     1.0000     0.2310     0.9121     0.9121     0.0000
 69 H      0.7683     1.0000     0.2317     0.9097     0.9097    -0.0000
 70 H      0.5895     1.0000     0.4105     0.8388     0.8388    -0.0000
 71 H      0.7578     1.0000     0.2422     0.9078     0.9078    -0.0000
 72 H      0.7560     1.0000     0.2440     0.9074     0.9074    -0.0000
 73 H      0.7589     1.0000     0.2411     0.9104     0.9104     0.0000
 74 H      0.7338     1.0000     0.2662     0.8970     0.8970    -0.0000
 75 H      0.7394     1.0000     0.2606     0.8964     0.8964     0.0000
 76 H      0.7340     1.0000     0.2660     0.9008     0.9008    -0.0000
 77 H      0.7285     1.0000     0.2715     0.8880     0.8880    -0.0000
 78 H      0.7437     1.0000     0.2563     0.8991     0.8991     0.0000
 79 H      0.7418     1.0000     0.2582     0.8972     0.8972     0.0000
 80 H      0.7427     1.0000     0.2573     0.8973     0.8973    -0.0000
 81 H      0.7383     1.0000     0.2617     0.8984     0.8984    -0.0000
 82 H      0.7451     1.0000     0.2549     0.9013     0.9013     0.0000
 83 H      0.7547     1.0000     0.2453     0.8956     0.8956    -0.0000

  Mayer bond orders larger than 0.100000
B(  0-C ,  1-C ) :   1.3752 B(  0-C ,  5-C ) :   1.4348 B(  0-C , 20-H ) :   0.9086 
B(  1-C ,  2-C ) :   1.4140 B(  1-C ,  6-C ) :   0.9345 B(  2-C ,  3-C ) :   1.4147 
B(  2-C , 24-H ) :   0.9110 B(  3-C ,  4-C ) :   1.4246 B(  3-C , 23-H ) :   0.9079 
B(  4-C ,  5-C ) :   1.4123 B(  4-C , 22-H ) :   0.9077 B(  5-C , 21-H ) :   0.9084 
B(  6-C ,  7-C ) :   0.9329 B(  6-C , 25-H ) :   0.8988 B(  6-C , 26-H ) :   0.8954 
B(  7-C ,  8-C ) :   1.5221 B(  7-C , 11-N ) :   1.0131 B(  8-C ,  9-C ) :   0.9699 
B(  8-C , 12-N ) :   1.2189 B(  9-C , 10-C ) :   0.9112 B(  9-C , 15-N ) :   1.0165 
B(  9-C , 27-H ) :   0.8221 B( 10-C , 11-N ) :   1.1636 B( 10-C , 16-O ) :   1.9712 
B( 11-N , 17-H ) :   0.6524 B( 12-N , 13-C ) :   1.8121 B( 13-C , 14-C ) :   1.0119 
B( 13-C , 18-H ) :   0.8936 B( 14-C , 15-N ) :   1.9170 B( 14-C , 19-H ) :   0.8904 
B( 17-H , 57-O ) :   0.1417 B( 28-C , 29-C ) :   1.3559 B( 28-C , 33-C ) :   1.4406 
B( 28-C , 81-H ) :   0.9037 B( 29-C , 30-C ) :   1.3770 B( 29-C , 34-C ) :   0.9544 
B( 30-C , 31-C ) :   1.4253 B( 30-C , 77-H ) :   0.8948 B( 31-C , 32-C ) :   1.4101 
B( 31-C , 78-H ) :   0.9042 B( 32-C , 33-C ) :   1.4118 B( 32-C , 79-H ) :   0.9062 
B( 33-C , 80-H ) :   0.9060 B( 34-C , 35-O ) :   2.0750 B( 34-C , 36-C ) :   0.9479 
B( 36-C , 37-C ) :   1.2641 B( 36-C , 41-C ) :   1.3963 B( 37-C , 38-C ) :   1.2786 
B( 37-C , 44-O ) :   1.0292 B( 38-C , 39-C ) :   1.3227 B( 38-C , 42-N ) :   1.2395 
B( 39-C , 40-C ) :   1.4411 B( 39-C , 74-H ) :   0.9030 B( 40-C , 41-C ) :   1.4207 
B( 40-C , 75-H ) :   0.9049 B( 41-C , 76-H ) :   0.9011 B( 42-N , 43-C ) :   1.7102 
B( 43-C , 44-O ) :   1.0517 B( 43-C , 45-C ) :   0.9179 B( 45-C , 46-C ) :   0.9711 
B( 45-C , 50-C ) :   0.9647 B( 45-C , 54-C ) :   1.0009 B( 46-C , 47-C ) :   0.9711 
B( 46-C , 58-H ) :   0.9050 B( 46-C , 59-H ) :   0.9011 B( 47-C , 48-C ) :   0.9542 
B( 47-C , 53-C ) :   0.9581 B( 47-C , 55-C ) :   1.0015 B( 48-C , 49-C ) :   0.9520 
B( 48-C , 60-H ) :   0.9117 B( 48-C , 61-H ) :   0.9128 B( 49-C , 50-C ) :   0.9625 
B( 49-C , 51-C ) :   0.9057 B( 49-C , 56-C ) :   1.0053 B( 50-C , 62-H ) :   0.8995 
B( 50-C , 63-H ) :   0.8985 B( 51-C , 52-N ) :   1.2511 B( 51-C , 57-O ) :   1.7989 
B( 52-N , 53-C ) :   0.9302 B( 52-N , 70-H ) :   0.7368 B( 53-C , 82-H ) :   0.8951 
B( 53-C , 83-H ) :   0.8984 B( 54-C , 71-H ) :   0.9140 B( 54-C , 72-H ) :   0.9153 
B( 54-C , 73-H ) :   0.9121 B( 55-C , 67-H ) :   0.9202 B( 55-C , 68-H ) :   0.9209 
B( 55-C , 69-H ) :   0.9207 B( 56-C , 64-H ) :   0.9178 B( 56-C , 65-H ) :   0.9182 
B( 56-C , 66-H ) :   0.9241 

-------
TIMINGS
-------

Total SCF time: 0 days 0 hours 5 min 29 sec 

Total time                  ....     329.137 sec
Sum of individual times     ....     325.918 sec  ( 99.0%)

Fock matrix formation       ....     314.677 sec  ( 95.6%)
  Split-RI-J                ....      29.248 sec  (  9.3% of F)
  Chain of spheres X        ....     229.031 sec  ( 72.8% of F)
  XC integration            ....      13.444 sec  (  4.3% of F)
    Basis function eval.    ....       2.613 sec  ( 19.4% of XC)
    Density eval.           ....       5.910 sec  ( 44.0% of XC)
    XC-Functional eval.     ....       0.210 sec  (  1.6% of XC)
    XC-Potential eval.      ....       3.608 sec  ( 26.8% of XC)
Diagonalization             ....       1.395 sec  (  0.4%)
Density matrix formation    ....       0.253 sec  (  0.1%)
Population analysis         ....       0.199 sec  (  0.1%)
Initial guess               ....       0.449 sec  (  0.1%)
Orbital Transformation      ....       0.000 sec  (  0.0%)
Orbital Orthonormalization  ....       0.000 sec  (  0.0%)
DIIS solution               ....       0.671 sec  (  0.2%)
SOSCF solution              ....       2.447 sec  (  0.7%)
Grid generation             ....       5.829 sec  (  1.8%)

Maximum memory used throughout the entire SCF-calculation: 373.8 MB


-------------------------------------------------------------------------------
                          DFT DISPERSION CORRECTION                            
                                                                               
                              DFTD3 V3.1  Rev 1                                
                          USING Becke-Johnson damping                          
-------------------------------------------------------------------------------
The PBEh-3c composite method is recognized
Using three-body term ABC
Active option DFTDOPT                   ...         4   

molecular C6(AA) [au] = 77991.820390 


            DFT-D V3
 parameters
 s6 scaling factor         :     1.0000 
 a1 scaling factor         :     0.4860 
 s8 scaling factor         :     0.0000 
 a2 scaling factor         :     4.5000 
 Damping factor alpha9(ATM):    16.0000 
 ad hoc parameters k1-k3   :    16.0000     1.3333    -4.0000 

 Edisp/kcal,au: -49.726270921565  -0.079243848376 
 E6   /kcal   : -51.120750654 
 E8   /kcal   :  -0.000000000 
 E6(ABC)      :   1.394479733 
 % E8         :   0.000000000 
 % E6(ABC)    :  -2.804311900 

-------------------------   ----------------
Dispersion correction           -0.079243848
-------------------------   ----------------

------------------   -----------------
gCP correction             0.152742438
------------------   -----------------

-------------------------   --------------------
FINAL SINGLE POINT ENERGY     -2040.646385191376
-------------------------   --------------------


                            ***************************************
                            *     ORCA property calculations      *
                            ***************************************

                                    ---------------------
                                    Active property flags
                                    ---------------------
   (+) Dipole Moment


------------------------------------------------------------------------------
                       ORCA ELECTRIC PROPERTIES CALCULATION
------------------------------------------------------------------------------

Dipole Moment Calculation                       ... on
Quadrupole Moment Calculation                   ... off
Polarizability Calculation                      ... off
GBWName                                         ... orca.gbw
Electron density                                ... orca.scfp
The origin for moment calculation is the CENTER OF MASS  = ( 0.041225, -0.027792 -0.093126)

-------------
DIPOLE MOMENT
-------------
                                X             Y             Z
Electronic contribution:    -30.16587      22.68705       7.47383
Nuclear contribution   :     32.59814     -24.05684      -8.33718
                        -----------------------------------------
Total Dipole Moment    :      2.43227      -1.36979      -0.86335
                        -----------------------------------------
Magnitude (a.u.)       :      2.92193
Magnitude (Debye)      :      7.42695


--------------------
Rotational spectrum 
--------------------
 
Rotational constants in cm-1:     0.003146     0.002134     0.001862 
Rotational constants in MHz :    94.306541    63.967907    55.826959 

 Dipole components along the rotational axes: 
x,y,z [a.u.] :     2.552186    -1.188697     0.781668 
x,y,z [Debye]:     6.487141    -3.021428     1.986843 

 


           ************************************************************
           *        Program running with 12 parallel MPI-processes    *
           *              working on a common directory               *
           ************************************************************

-------------------------------------------------------------------------------
                               ORCA SCF HESSIAN
-------------------------------------------------------------------------------

                   --------- SHARK INITIALIZATION DONE ---------

Hessian of the Kohn-Sham DFT energy:
Kohn-Sham wavefunction type                      ... RKS
Hartree-Fock exchange scaling                    ...    0.420
Number of operators                              ...    1
Number of atoms                                  ...   84
Basis set dimensions                             ...  779
Integral neglect threshold                       ... 1.0e-12
Integral primitive cutoff                        ... 1.0e-14

Setting up DFT Hessian calculations              ... 

HESS GRID
---------

General Integration Accuracy     IntAcc      ... 4.388
Radial Grid Type                 RadialGrid  ... OptM3 with GC (2021)
Angular Grid (max. ang.)         AngularGrid ... 4 (Lebedev-302)
Angular grid pruning method      GridPruning ... 4 (adaptive)
Weight generation scheme         WeightScheme... Becke
Basis function cutoff            BFCut       ... 1.0000e-12
Integration weight cutoff        WCut        ... 1.0000e-14
Angular grids for H and He will be reduced by one unit
Partially contracted basis set               ... off
Rotationally invariant grid construction     ... off

Total number of grid points                  ...   393810
Total number of batches                      ...     6197
Average number of points per batch           ...       63
Average number of grid points per atom       ...     4688

Building densities                               ... done   (      0.1 sec)
Calculating rho(r) on the grid                   ... done   (      1.1 sec)
Building xc-kernel on the grid                   ... done   (      0.1 sec)
                                                     done   (      5.5 sec)

Nuclear repulsion Hessian  (SHARK)               ... done   (      0.0 sec)

----------------------------------------------
Forming right-hand sides of CP-SCF equations     ...
----------------------------------------------
One electron integral derivatives  (SHARK)       ... done   (      2.6 sec)
C-PCM contribution to the Fock matrix derivative ... done   (    205.8 sec)

Transforming the overlap derivative matrices     ... 
IBatch  1 (of  2):                                                75.4 sec
IBatch  2 (of  2):                                                67.9 sec
                                                 ... done   (    143.4 sec)
Adding tr(S(x)F(y) C-PCM term to the hessian     ... done   (      7.0 sec)

Making the Q(x) pseudodensities                  ... 
IBatch  1 (of  2):                                                 1.4 sec
IBatch  2 (of  2):                                                 1.3 sec
                                                 ... done   (      2.7 sec)

Adding the E*S(x)*S(y) terms to the Hessian      ... done   (      6.9 sec)

Calculating energy weighted overlap derivatives  ... done   (      0.2 sec)

Two electron integral derivatives (SHARK-RI)     ... 
IBatch  1 (of  2):                                               362.4 sec
IBatch  2 (of  2):                                                93.4 sec
                                                 ... done   (    455.8 sec)
Exchange-correlation integral derivatives        ... done   (    294.9 sec)
tr(F(y)Q(x)) contribution to the Hessian         ... done   (      9.4 sec)

Response fock operator R(S(x)) (SHARK-RI)        ... 
IBatch  1 (of  6):                                              1020.5 sec
IBatch  2 (of  6):                                              1086.9 sec
IBatch  3 (of  6):                                              1146.5 sec
IBatch  4 (of  6):                                              1060.3 sec
IBatch  5 (of  6):                                              1034.7 sec
IBatch  6 (of  6):                                               124.4 sec
                                                 ... done   (   5473.3 sec)

XC Response fock operator R(S(x))                ... 
IBatch  1 (of  2):                                               127.3 sec
IBatch  2 (of  2):                                                48.4 sec
                                                 ... done   (    175.8 sec)

tr(F(y)S(x)) contribution to the Hessian         ... 
                                                 ... done   (      0.9 sec)

Transforming and finalizing RHSs                 ... done   (     35.9 sec)

----------------------------------------------
Solving the CP-SCF equations (RI)                ...
----------------------------------------------
IBatch 1 (of 8)
     CP-SCF ITERATION   0:   3.1115e-01 ( 118.0 sec   0/ 34 done)
     CP-SCF ITERATION   1:   4.4268e-02 ( 118.9 sec   0/ 34 done)
     CP-SCF ITERATION   2:   3.0859e-02 ( 119.2 sec   0/ 34 done)
     CP-SCF ITERATION   3:   8.5378e-03 ( 119.0 sec   0/ 34 done)
     CP-SCF ITERATION   4:   3.1086e-03 ( 119.5 sec   0/ 34 done)
     CP-SCF ITERATION   5:   1.3742e-03 ( 120.1 sec   0/ 34 done)
     CP-SCF ITERATION   6:   4.4112e-04 ( 120.2 sec   0/ 34 done)
     CP-SCF ITERATION   7:   1.5862e-04 ( 120.6 sec   3/ 34 done)
     CP-SCF ITERATION   8:   6.4556e-05 ( 108.7 sec  24/ 34 done)
     CP-SCF ITERATION   9:   2.3388e-05 (  34.4 sec  34/ 34 done)
                    *** THE CP-SCF HAS CONVERGED ***
IBatch 2 (of 8)
     CP-SCF ITERATION   0:   2.4566e-01 ( 117.5 sec   0/ 34 done)
     CP-SCF ITERATION   1:   4.4633e-02 ( 119.0 sec   0/ 34 done)
     CP-SCF ITERATION   2:   2.2777e-02 ( 119.2 sec   0/ 34 done)
     CP-SCF ITERATION   3:   6.9266e-03 ( 119.5 sec   0/ 34 done)
     CP-SCF ITERATION   4:   2.6413e-03 ( 119.6 sec   0/ 34 done)
     CP-SCF ITERATION   5:   1.1996e-03 ( 120.3 sec   1/ 34 done)
     CP-SCF ITERATION   6:   3.7582e-04 ( 116.6 sec   2/ 34 done)
     CP-SCF ITERATION   7:   1.5307e-04 ( 113.2 sec  11/ 34 done)
     CP-SCF ITERATION   8:   5.6456e-05 (  79.3 sec  23/ 34 done)
     CP-SCF ITERATION   9:   1.9244e-05 (  37.3 sec  34/ 34 done)
                    *** THE CP-SCF HAS CONVERGED ***
IBatch 3 (of 8)
     CP-SCF ITERATION   0:   1.5061e-01 ( 117.7 sec   0/ 34 done)
     CP-SCF ITERATION   1:   3.6626e-02 ( 118.7 sec   0/ 34 done)
     CP-SCF ITERATION   2:   2.2044e-02 ( 119.3 sec   0/ 34 done)
     CP-SCF ITERATION   3:   7.2617e-03 ( 119.6 sec   0/ 34 done)
     CP-SCF ITERATION   4:   2.5958e-03 ( 119.8 sec   0/ 34 done)
     CP-SCF ITERATION   5:   9.1034e-04 ( 120.5 sec   0/ 34 done)
     CP-SCF ITERATION   6:   2.9048e-04 ( 120.5 sec   0/ 34 done)
     CP-SCF ITERATION   7:   1.2241e-04 ( 120.9 sec  13/ 34 done)
     CP-SCF ITERATION   8:   4.2888e-05 (  72.5 sec  30/ 34 done)
     CP-SCF ITERATION   9:   1.7666e-05 (  17.7 sec  34/ 34 done)
                    *** THE CP-SCF HAS CONVERGED ***
IBatch 4 (of 8)
     CP-SCF ITERATION   0:   3.9654e-01 ( 118.5 sec   0/ 34 done)
     CP-SCF ITERATION   1:   4.3670e-02 ( 119.3 sec   0/ 34 done)
     CP-SCF ITERATION   2:   2.3938e-02 ( 119.8 sec   0/ 34 done)
     CP-SCF ITERATION   3:   8.3801e-03 ( 120.0 sec   0/ 34 done)
     CP-SCF ITERATION   4:   2.8346e-03 ( 119.9 sec   0/ 34 done)
     CP-SCF ITERATION   5:   9.2224e-04 ( 120.6 sec   0/ 34 done)
     CP-SCF ITERATION   6:   3.4208e-04 ( 120.6 sec   0/ 34 done)
     CP-SCF ITERATION   7:   1.3688e-04 ( 120.8 sec   2/ 34 done)
     CP-SCF ITERATION   8:   5.8705e-05 ( 114.0 sec  30/ 34 done)
     CP-SCF ITERATION   9:   1.7973e-05 (  17.9 sec  34/ 34 done)
                    *** THE CP-SCF HAS CONVERGED ***
IBatch 5 (of 8)
     CP-SCF ITERATION   0:   2.9631e-01 ( 118.4 sec   0/ 34 done)
     CP-SCF ITERATION   1:   3.2500e-02 ( 120.0 sec   0/ 34 done)
     CP-SCF ITERATION   2:   1.3301e-02 ( 119.9 sec   0/ 34 done)
     CP-SCF ITERATION   3:   4.6393e-03 ( 120.4 sec   0/ 34 done)
     CP-SCF ITERATION   4:   1.6333e-03 ( 120.2 sec   0/ 34 done)
     CP-SCF ITERATION   5:   5.6366e-04 ( 120.5 sec   0/ 34 done)
     CP-SCF ITERATION   6:   2.1457e-04 ( 120.6 sec   2/ 34 done)
     CP-SCF ITERATION   7:   5.3806e-05 ( 113.4 sec  26/ 34 done)
     CP-SCF ITERATION   8:   2.7431e-05 (  28.5 sec  34/ 34 done)
                    *** THE CP-SCF HAS CONVERGED ***
IBatch 6 (of 8)
     CP-SCF ITERATION   0:   1.6162e-01 ( 118.2 sec   0/ 34 done)
     CP-SCF ITERATION   1:   3.1612e-02 ( 119.6 sec   0/ 34 done)
     CP-SCF ITERATION   2:   1.1375e-02 ( 120.2 sec   0/ 34 done)
     CP-SCF ITERATION   3:   3.7829e-03 ( 120.6 sec   0/ 34 done)
     CP-SCF ITERATION   4:   1.5019e-03 ( 120.5 sec   0/ 34 done)
     CP-SCF ITERATION   5:   4.2555e-04 ( 121.2 sec   0/ 34 done)
     CP-SCF ITERATION   6:   1.8488e-04 ( 121.0 sec  23/ 34 done)
     CP-SCF ITERATION   7:   5.5965e-05 (  38.0 sec  33/ 34 done)
     CP-SCF ITERATION   8:   2.7172e-05 (  11.7 sec  34/ 34 done)
                    *** THE CP-SCF HAS CONVERGED ***
IBatch 7 (of 8)
     CP-SCF ITERATION   0:   1.4105e-01 ( 118.5 sec   0/ 34 done)
     CP-SCF ITERATION   1:   1.8353e-02 ( 120.0 sec   0/ 34 done)
     CP-SCF ITERATION   2:   6.6106e-03 ( 120.0 sec   0/ 34 done)
     CP-SCF ITERATION   3:   1.6646e-03 ( 120.1 sec   0/ 34 done)
     CP-SCF ITERATION   4:   7.5799e-04 ( 120.3 sec   0/ 34 done)
     CP-SCF ITERATION   5:   2.1771e-04 ( 120.4 sec   0/ 34 done)
     CP-SCF ITERATION   6:   8.2524e-05 ( 120.8 sec  14/ 34 done)
     CP-SCF ITERATION   7:   3.1198e-05 (  69.0 sec  32/ 34 done)
     CP-SCF ITERATION   8:   1.1401e-05 (  13.4 sec  34/ 34 done)
                    *** THE CP-SCF HAS CONVERGED ***
IBatch 8 (of 8)
     CP-SCF ITERATION   0:   1.1243e-01 (  46.1 sec   0/ 14 done)
     CP-SCF ITERATION   1:   1.6811e-02 (  47.0 sec   0/ 14 done)
     CP-SCF ITERATION   2:   6.6262e-03 (  47.9 sec   0/ 14 done)
     CP-SCF ITERATION   3:   1.8257e-03 (  47.4 sec   0/ 14 done)
     CP-SCF ITERATION   4:   8.3601e-04 (  47.4 sec   0/ 14 done)
     CP-SCF ITERATION   5:   2.0925e-04 (  47.5 sec   0/ 14 done)
     CP-SCF ITERATION   6:   7.4996e-05 (  47.8 sec   2/ 14 done)
     CP-SCF ITERATION   7:   2.8240e-05 (  40.9 sec  14/ 14 done)
                    *** THE CP-SCF HAS CONVERGED ***

                                                 ... done   (   7471.1 sec)
Forming perturbed density Hessian contributions  ... done   (      6.8 sec)
Calculating [Q*(d^2 A/dXdY)*Q  ] C-PCM term      ... done   (      0.1 sec)
Calculating [d^2(V_N)/(dXdY)*Q ] C-PCM term      ... done   (      0.0 sec)
Calculating [d^2(V_el)/(dXdY)*Q] C-PCM term      ... done   (      4.8 sec)
Calculating C-PCM term that depends on dQ/dX     ... done   (      6.1 sec)
2nd integral derivative contribs (SHARK-RI)      ... done   (    852.9 sec)
Exchange-correlation Hessian                     ... done   (     89.7 sec)
Dispersion correction in the Hessian             ... done   (      3.7 sec)
gCP correction in the Hessian                    ... done   (      3.1 sec)
Dipole derivatives                               ... (center of mass:  0.041225, -0.027792 -0.093126)done   (      0.3 sec)

Total SCF Hessian time: 0 days 4 hours 15 min 23 sec 

Writing the Hessian file to the disk             ... done


Maximum memory used throughout the entire SCFHESS-calculation: 1043.2 MB

-----------------------
VIBRATIONAL FREQUENCIES
-----------------------

Scaling factor for frequencies =  1.000000000  (already applied!)

   0:         0.00 cm**-1
   1:         0.00 cm**-1
   2:         0.00 cm**-1
   3:         0.00 cm**-1
   4:         0.00 cm**-1
   5:         0.00 cm**-1
   6:        14.41 cm**-1
   7:        21.26 cm**-1
   8:        23.68 cm**-1
   9:        29.02 cm**-1
  10:        33.31 cm**-1
  11:        41.13 cm**-1
  12:        45.95 cm**-1
  13:        53.14 cm**-1
  14:        54.51 cm**-1
  15:        62.52 cm**-1
  16:        66.21 cm**-1
  17:        69.43 cm**-1
  18:        76.15 cm**-1
  19:        84.69 cm**-1
  20:        88.06 cm**-1
  21:       114.68 cm**-1
  22:       119.73 cm**-1
  23:       132.23 cm**-1
  24:       145.88 cm**-1
  25:       161.23 cm**-1
  26:       166.03 cm**-1
  27:       190.44 cm**-1
  28:       194.95 cm**-1
  29:       209.76 cm**-1
  30:       213.92 cm**-1
  31:       227.50 cm**-1
  32:       232.98 cm**-1
  33:       240.48 cm**-1
  34:       248.69 cm**-1
  35:       252.84 cm**-1
  36:       259.80 cm**-1
  37:       263.07 cm**-1
  38:       265.69 cm**-1
  39:       282.14 cm**-1
  40:       286.45 cm**-1
  41:       289.55 cm**-1
  42:       299.01 cm**-1
  43:       307.54 cm**-1
  44:       321.20 cm**-1
  45:       344.03 cm**-1
  46:       350.66 cm**-1
  47:       364.58 cm**-1
  48:       384.09 cm**-1
  49:       396.99 cm**-1
  50:       407.65 cm**-1
  51:       423.68 cm**-1
  52:       425.57 cm**-1
  53:       426.51 cm**-1
  54:       443.47 cm**-1
  55:       449.64 cm**-1
  56:       454.68 cm**-1
  57:       468.32 cm**-1
  58:       478.45 cm**-1
  59:       483.00 cm**-1
  60:       498.60 cm**-1
  61:       508.10 cm**-1
  62:       528.74 cm**-1
  63:       540.43 cm**-1
  64:       560.78 cm**-1
  65:       570.18 cm**-1
  66:       572.19 cm**-1
  67:       588.14 cm**-1
  68:       601.74 cm**-1
  69:       612.92 cm**-1
  70:       620.30 cm**-1
  71:       625.80 cm**-1
  72:       642.82 cm**-1
  73:       643.84 cm**-1
  74:       649.27 cm**-1
  75:       656.40 cm**-1
  76:       675.35 cm**-1
  77:       680.08 cm**-1
  78:       699.39 cm**-1
  79:       726.04 cm**-1
  80:       727.29 cm**-1
  81:       730.40 cm**-1
  82:       732.16 cm**-1
  83:       742.01 cm**-1
  84:       743.69 cm**-1
  85:       766.11 cm**-1
  86:       776.80 cm**-1
  87:       793.86 cm**-1
  88:       796.94 cm**-1
  89:       800.12 cm**-1
  90:       817.81 cm**-1
  91:       830.97 cm**-1
  92:       832.64 cm**-1
  93:       855.76 cm**-1
  94:       857.67 cm**-1
  95:       869.87 cm**-1
  96:       883.84 cm**-1
  97:       893.95 cm**-1
  98:       896.56 cm**-1
  99:       898.20 cm**-1
 100:       900.67 cm**-1
 101:       913.06 cm**-1
 102:       919.52 cm**-1
 103:       923.93 cm**-1
 104:       934.93 cm**-1
 105:       940.71 cm**-1
 106:       952.33 cm**-1
 107:       958.49 cm**-1
 108:       970.46 cm**-1
 109:       975.26 cm**-1
 110:       976.19 cm**-1
 111:       981.61 cm**-1
 112:       992.99 cm**-1
 113:       997.33 cm**-1
 114:      1014.08 cm**-1
 115:      1028.00 cm**-1
 116:      1030.85 cm**-1
 117:      1032.82 cm**-1
 118:      1036.56 cm**-1
 119:      1038.41 cm**-1
 120:      1041.84 cm**-1
 121:      1042.68 cm**-1
 122:      1044.03 cm**-1
 123:      1048.35 cm**-1
 124:      1050.71 cm**-1
 125:      1053.34 cm**-1
 126:      1057.00 cm**-1
 127:      1061.95 cm**-1
 128:      1080.62 cm**-1
 129:      1084.22 cm**-1
 130:      1095.57 cm**-1
 131:      1098.75 cm**-1
 132:      1110.87 cm**-1
 133:      1114.12 cm**-1
 134:      1127.89 cm**-1
 135:      1134.71 cm**-1
 136:      1142.52 cm**-1
 137:      1145.64 cm**-1
 138:      1152.66 cm**-1
 139:      1154.00 cm**-1
 140:      1165.40 cm**-1
 141:      1194.84 cm**-1
 142:      1203.81 cm**-1
 143:      1209.05 cm**-1
 144:      1213.43 cm**-1
 145:      1228.84 cm**-1
 146:      1232.54 cm**-1
 147:      1235.94 cm**-1
 148:      1240.95 cm**-1
 149:      1246.66 cm**-1
 150:      1260.87 cm**-1
 151:      1264.87 cm**-1
 152:      1268.37 cm**-1
 153:      1271.34 cm**-1
 154:      1274.40 cm**-1
 155:      1290.73 cm**-1
 156:      1295.73 cm**-1
 157:      1312.56 cm**-1
 158:      1336.79 cm**-1
 159:      1349.35 cm**-1
 160:      1352.98 cm**-1
 161:      1354.24 cm**-1
 162:      1363.73 cm**-1
 163:      1364.92 cm**-1
 164:      1368.66 cm**-1
 165:      1379.43 cm**-1
 166:      1386.07 cm**-1
 167:      1390.68 cm**-1
 168:      1398.70 cm**-1
 169:      1401.30 cm**-1
 170:      1403.42 cm**-1
 171:      1409.49 cm**-1
 172:      1415.72 cm**-1
 173:      1422.85 cm**-1
 174:      1429.12 cm**-1
 175:      1430.47 cm**-1
 176:      1441.43 cm**-1
 177:      1454.54 cm**-1
 178:      1455.49 cm**-1
 179:      1458.23 cm**-1
 180:      1460.08 cm**-1
 181:      1488.75 cm**-1
 182:      1495.02 cm**-1
 183:      1507.72 cm**-1
 184:      1515.59 cm**-1
 185:      1516.74 cm**-1
 186:      1523.76 cm**-1
 187:      1527.81 cm**-1
 188:      1532.80 cm**-1
 189:      1533.25 cm**-1
 190:      1533.46 cm**-1
 191:      1534.23 cm**-1
 192:      1535.42 cm**-1
 193:      1536.62 cm**-1
 194:      1538.23 cm**-1
 195:      1540.74 cm**-1
 196:      1541.79 cm**-1
 197:      1556.23 cm**-1
 198:      1574.46 cm**-1
 199:      1580.59 cm**-1
 200:      1581.88 cm**-1
 201:      1593.80 cm**-1
 202:      1640.90 cm**-1
 203:      1679.18 cm**-1
 204:      1695.50 cm**-1
 205:      1701.05 cm**-1
 206:      1719.33 cm**-1
 207:      1721.03 cm**-1
 208:      1727.03 cm**-1
 209:      1731.36 cm**-1
 210:      1761.11 cm**-1
 211:      1775.65 cm**-1
 212:      1786.06 cm**-1
 213:      1831.78 cm**-1
 214:      1874.17 cm**-1
 215:      3013.68 cm**-1
 216:      3092.03 cm**-1
 217:      3094.78 cm**-1
 218:      3103.24 cm**-1
 219:      3107.39 cm**-1
 220:      3109.13 cm**-1
 221:      3113.81 cm**-1
 222:      3118.00 cm**-1
 223:      3123.45 cm**-1
 224:      3141.59 cm**-1
 225:      3163.19 cm**-1
 226:      3163.91 cm**-1
 227:      3166.08 cm**-1
 228:      3183.42 cm**-1
 229:      3188.40 cm**-1
 230:      3194.54 cm**-1
 231:      3197.30 cm**-1
 232:      3199.93 cm**-1
 233:      3208.81 cm**-1
 234:      3212.54 cm**-1
 235:      3222.66 cm**-1
 236:      3256.39 cm**-1
 237:      3257.30 cm**-1
 238:      3260.75 cm**-1
 239:      3265.74 cm**-1
 240:      3270.47 cm**-1
 241:      3274.01 cm**-1
 242:      3276.57 cm**-1
 243:      3278.94 cm**-1
 244:      3284.21 cm**-1
 245:      3286.59 cm**-1
 246:      3288.27 cm**-1
 247:      3290.64 cm**-1
 248:      3296.50 cm**-1
 249:      3297.05 cm**-1
 250:      3332.76 cm**-1
 251:      3570.23 cm**-1


------------
NORMAL MODES
------------

These modes are the Cartesian displacements weighted by the diagonal matrix
M(i,i)=1/sqrt(m[i]) where m[i] is the mass of the displaced atom
Thus, these vectors are normalized but *not* orthogonal

                  0          1          2          3          4          5    
      0       0.000000   0.000000   0.000000   0.000000   0.000000   0.000000
      1       0.000000   0.000000   0.000000   0.000000   0.000000   0.000000
      2       0.000000   0.000000   0.000000   0.000000   0.000000   0.000000
      3       0.000000   0.000000   0.000000   0.000000   0.000000   0.000000
      4       0.000000   0.000000   0.000000   0.000000   0.000000   0.000000
      5       0.000000   0.000000   0.000000   0.000000   0.000000   0.000000
      6       0.000000   0.000000   0.000000   0.000000   0.000000   0.000000
      7       0.000000   0.000000   0.000000   0.000000   0.000000   0.000000
      8       0.000000   0.000000   0.000000   0.000000   0.000000   0.000000
      9       0.000000   0.000000   0.000000   0.000000   0.000000   0.000000
     10       0.000000   0.000000   0.000000   0.000000   0.000000   0.000000
     11       0.000000   0.000000   0.000000   0.000000   0.000000   0.000000
     12       0.000000   0.000000   0.000000   0.000000   0.000000   0.000000
     13       0.000000   0.000000   0.000000   0.000000   0.000000   0.000000
     14       0.000000   0.000000   0.000000   0.000000   0.000000   0.000000
     15       0.000000   0.000000   0.000000   0.000000   0.000000   0.000000
     16       0.000000   0.000000   0.000000   0.000000   0.000000   0.000000
     17       0.000000   0.000000   0.000000   0.000000   0.000000   0.000000
     18       0.000000   0.000000   0.000000   0.000000   0.000000   0.000000
     19       0.000000   0.000000   0.000000   0.000000   0.000000   0.000000
     20       0.000000   0.000000   0.000000   0.000000   0.000000   0.000000
     21       0.000000   0.000000   0.000000   0.000000   0.000000   0.000000
     22       0.000000   0.000000   0.000000   0.000000   0.000000   0.000000
     23       0.000000   0.000000   0.000000   0.000000   0.000000   0.000000
     24       0.000000   0.000000   0.000000   0.000000   0.000000   0.000000
     25       0.000000   0.000000   0.000000   0.000000   0.000000   0.000000
     26       0.000000   0.000000   0.000000   0.000000   0.000000   0.000000
     27       0.000000   0.000000   0.000000   0.000000   0.000000   0.000000
     28       0.000000   0.000000   0.000000   0.000000   0.000000   0.000000
     29       0.000000   0.000000   0.000000   0.000000   0.000000   0.000000
     30       0.000000   0.000000   0.000000   0.000000   0.000000   0.000000
     31       0.000000   0.000000   0.000000   0.000000   0.000000   0.000000
     32       0.000000   0.000000   0.000000   0.000000   0.000000   0.000000
     33       0.000000   0.000000   0.000000   0.000000   0.000000   0.000000
     34       0.000000   0.000000   0.000000   0.000000   0.000000   0.000000
     35       0.000000   0.000000   0.000000   0.000000   0.000000   0.000000
     36       0.000000   0.000000   0.000000   0.000000   0.000000   0.000000
     37       0.000000   0.000000   0.000000   0.000000   0.000000   0.000000
     38       0.000000   0.000000   0.000000   0.000000   0.000000   0.000000
     39       0.000000   0.000000   0.000000   0.000000   0.000000   0.000000
     40       0.000000   0.000000   0.000000   0.000000   0.000000   0.000000
     41       0.000000   0.000000   0.000000   0.000000   0.000000   0.000000
     42       0.000000   0.000000   0.000000   0.000000   0.000000   0.000000
     43       0.000000   0.000000   0.000000   0.000000   0.000000   0.000000
     44       0.000000   0.000000   0.000000   0.000000   0.000000   0.000000
     45       0.000000   0.000000   0.000000   0.000000   0.000000   0.000000
     46       0.000000   0.000000   0.000000   0.000000   0.000000   0.000000
     47       0.000000   0.000000   0.000000   0.000000   0.000000   0.000000
     48       0.000000   0.000000   0.000000   0.000000   0.000000   0.000000
     49       0.000000   0.000000   0.000000   0.000000   0.000000   0.000000
     50       0.000000   0.000000   0.000000   0.000000   0.000000   0.000000
     51       0.000000   0.000000   0.000000   0.000000   0.000000   0.000000
     52       0.000000   0.000000   0.000000   0.000000   0.000000   0.000000
     53       0.000000   0.000000   0.000000   0.000000   0.000000   0.000000
     54       0.000000   0.000000   0.000000   0.000000   0.000000   0.000000
     55       0.000000   0.000000   0.000000   0.000000   0.000000   0.000000
     56       0.000000   0.000000   0.000000   0.000000   0.000000   0.000000
     57       0.000000   0.000000   0.000000   0.000000   0.000000   0.000000
     58       0.000000   0.000000   0.000000   0.000000   0.000000   0.000000
     59       0.000000   0.000000   0.000000   0.000000   0.000000   0.000000
     60       0.000000   0.000000   0.000000   0.000000   0.000000   0.000000
     61       0.000000   0.000000   0.000000   0.000000   0.000000   0.000000
     62       0.000000   0.000000   0.000000   0.000000   0.000000   0.000000
     63       0.000000   0.000000   0.000000   0.000000   0.000000   0.000000
     64       0.000000   0.000000   0.000000   0.000000   0.000000   0.000000
     65       0.000000   0.000000   0.000000   0.000000   0.000000   0.000000
     66       0.000000   0.000000   0.000000   0.000000   0.000000   0.000000
     67       0.000000   0.000000   0.000000   0.000000   0.000000   0.000000
     68       0.000000   0.000000   0.000000   0.000000   0.000000   0.000000
     69       0.000000   0.000000   0.000000   0.000000   0.000000   0.000000
     70       0.000000   0.000000   0.000000   0.000000   0.000000   0.000000
     71       0.000000   0.000000   0.000000   0.000000   0.000000   0.000000
     72       0.000000   0.000000   0.000000   0.000000   0.000000   0.000000
     73       0.000000   0.000000   0.000000   0.000000   0.000000   0.000000
     74       0.000000   0.000000   0.000000   0.000000   0.000000   0.000000
     75       0.000000   0.000000   0.000000   0.000000   0.000000   0.000000
     76       0.000000   0.000000   0.000000   0.000000   0.000000   0.000000
     77       0.000000   0.000000   0.000000   0.000000   0.000000   0.000000
     78       0.000000   0.000000   0.000000   0.000000   0.000000   0.000000
     79       0.000000   0.000000   0.000000   0.000000   0.000000   0.000000
     80       0.000000   0.000000   0.000000   0.000000   0.000000   0.000000
     81       0.000000   0.000000   0.000000   0.000000   0.000000   0.000000
     82       0.000000   0.000000   0.000000   0.000000   0.000000   0.000000
     83       0.000000   0.000000   0.000000   0.000000   0.000000   0.000000
     84       0.000000   0.000000   0.000000   0.000000   0.000000   0.000000
     85       0.000000   0.000000   0.000000   0.000000   0.000000   0.000000
     86       0.000000   0.000000   0.000000   0.000000   0.000000   0.000000
     87       0.000000   0.000000   0.000000   0.000000   0.000000   0.000000
     88       0.000000   0.000000   0.000000   0.000000   0.000000   0.000000
     89       0.000000   0.000000   0.000000   0.000000   0.000000   0.000000
     90       0.000000   0.000000   0.000000   0.000000   0.000000   0.000000
     91       0.000000   0.000000   0.000000   0.000000   0.000000   0.000000
     92       0.000000   0.000000   0.000000   0.000000   0.000000   0.000000
     93       0.000000   0.000000   0.000000   0.000000   0.000000   0.000000
     94       0.000000   0.000000   0.000000   0.000000   0.000000   0.000000
     95       0.000000   0.000000   0.000000   0.000000   0.000000   0.000000
     96       0.000000   0.000000   0.000000   0.000000   0.000000   0.000000
     97       0.000000   0.000000   0.000000   0.000000   0.000000   0.000000
     98       0.000000   0.000000   0.000000   0.000000   0.000000   0.000000
     99       0.000000   0.000000   0.000000   0.000000   0.000000   0.000000
    100       0.000000   0.000000   0.000000   0.000000   0.000000   0.000000
    101       0.000000   0.000000   0.000000   0.000000   0.000000   0.000000
    102       0.000000   0.000000   0.000000   0.000000   0.000000   0.000000
    103       0.000000   0.000000   0.000000   0.000000   0.000000   0.000000
    104       0.000000   0.000000   0.000000   0.000000   0.000000   0.000000
    105       0.000000   0.000000   0.000000   0.000000   0.000000   0.000000
    106       0.000000   0.000000   0.000000   0.000000   0.000000   0.000000
    107       0.000000   0.000000   0.000000   0.000000   0.000000   0.000000
    108       0.000000   0.000000   0.000000   0.000000   0.000000   0.000000
    109       0.000000   0.000000   0.000000   0.000000   0.000000   0.000000
    110       0.000000   0.000000   0.000000   0.000000   0.000000   0.000000
    111       0.000000   0.000000   0.000000   0.000000   0.000000   0.000000
    112       0.000000   0.000000   0.000000   0.000000   0.000000   0.000000
    113       0.000000   0.000000   0.000000   0.000000   0.000000   0.000000
    114       0.000000   0.000000   0.000000   0.000000   0.000000   0.000000
    115       0.000000   0.000000   0.000000   0.000000   0.000000   0.000000
    116       0.000000   0.000000   0.000000   0.000000   0.000000   0.000000
    117       0.000000   0.000000   0.000000   0.000000   0.000000   0.000000
    118       0.000000   0.000000   0.000000   0.000000   0.000000   0.000000
    119       0.000000   0.000000   0.000000   0.000000   0.000000   0.000000
    120       0.000000   0.000000   0.000000   0.000000   0.000000   0.000000
    121       0.000000   0.000000   0.000000   0.000000   0.000000   0.000000
    122       0.000000   0.000000   0.000000   0.000000   0.000000   0.000000
    123       0.000000   0.000000   0.000000   0.000000   0.000000   0.000000
    124       0.000000   0.000000   0.000000   0.000000   0.000000   0.000000
    125       0.000000   0.000000   0.000000   0.000000   0.000000   0.000000
    126       0.000000   0.000000   0.000000   0.000000   0.000000   0.000000
    127       0.000000   0.000000   0.000000   0.000000   0.000000   0.000000
    128       0.000000   0.000000   0.000000   0.000000   0.000000   0.000000
    129       0.000000   0.000000   0.000000   0.000000   0.000000   0.000000
    130       0.000000   0.000000   0.000000   0.000000   0.000000   0.000000
    131       0.000000   0.000000   0.000000   0.000000   0.000000   0.000000
    132       0.000000   0.000000   0.000000   0.000000   0.000000   0.000000
    133       0.000000   0.000000   0.000000   0.000000   0.000000   0.000000
    134       0.000000   0.000000   0.000000   0.000000   0.000000   0.000000
    135       0.000000   0.000000   0.000000   0.000000   0.000000   0.000000
    136       0.000000   0.000000   0.000000   0.000000   0.000000   0.000000
    137       0.000000   0.000000   0.000000   0.000000   0.000000   0.000000
    138       0.000000   0.000000   0.000000   0.000000   0.000000   0.000000
    139       0.000000   0.000000   0.000000   0.000000   0.000000   0.000000
    140       0.000000   0.000000   0.000000   0.000000   0.000000   0.000000
    141       0.000000   0.000000   0.000000   0.000000   0.000000   0.000000
    142       0.000000   0.000000   0.000000   0.000000   0.000000   0.000000
    143       0.000000   0.000000   0.000000   0.000000   0.000000   0.000000
    144       0.000000   0.000000   0.000000   0.000000   0.000000   0.000000
    145       0.000000   0.000000   0.000000   0.000000   0.000000   0.000000
    146       0.000000   0.000000   0.000000   0.000000   0.000000   0.000000
    147       0.000000   0.000000   0.000000   0.000000   0.000000   0.000000
    148       0.000000   0.000000   0.000000   0.000000   0.000000   0.000000
    149       0.000000   0.000000   0.000000   0.000000   0.000000   0.000000
    150       0.000000   0.000000   0.000000   0.000000   0.000000   0.000000
    151       0.000000   0.000000   0.000000   0.000000   0.000000   0.000000
    152       0.000000   0.000000   0.000000   0.000000   0.000000   0.000000
    153       0.000000   0.000000   0.000000   0.000000   0.000000   0.000000
    154       0.000000   0.000000   0.000000   0.000000   0.000000   0.000000
    155       0.000000   0.000000   0.000000   0.000000   0.000000   0.000000
    156       0.000000   0.000000   0.000000   0.000000   0.000000   0.000000
    157       0.000000   0.000000   0.000000   0.000000   0.000000   0.000000
    158       0.000000   0.000000   0.000000   0.000000   0.000000   0.000000
    159       0.000000   0.000000   0.000000   0.000000   0.000000   0.000000
    160       0.000000   0.000000   0.000000   0.000000   0.000000   0.000000
    161       0.000000   0.000000   0.000000   0.000000   0.000000   0.000000
    162       0.000000   0.000000   0.000000   0.000000   0.000000   0.000000
    163       0.000000   0.000000   0.000000   0.000000   0.000000   0.000000
    164       0.000000   0.000000   0.000000   0.000000   0.000000   0.000000
    165       0.000000   0.000000   0.000000   0.000000   0.000000   0.000000
    166       0.000000   0.000000   0.000000   0.000000   0.000000   0.000000
    167       0.000000   0.000000   0.000000   0.000000   0.000000   0.000000
    168       0.000000   0.000000   0.000000   0.000000   0.000000   0.000000
    169       0.000000   0.000000   0.000000   0.000000   0.000000   0.000000
    170       0.000000   0.000000   0.000000   0.000000   0.000000   0.000000
    171       0.000000   0.000000   0.000000   0.000000   0.000000   0.000000
    172       0.000000   0.000000   0.000000   0.000000   0.000000   0.000000
    173       0.000000   0.000000   0.000000   0.000000   0.000000   0.000000
    174       0.000000   0.000000   0.000000   0.000000   0.000000   0.000000
    175       0.000000   0.000000   0.000000   0.000000   0.000000   0.000000
    176       0.000000   0.000000   0.000000   0.000000   0.000000   0.000000
    177       0.000000   0.000000   0.000000   0.000000   0.000000   0.000000
    178       0.000000   0.000000   0.000000   0.000000   0.000000   0.000000
    179       0.000000   0.000000   0.000000   0.000000   0.000000   0.000000
    180       0.000000   0.000000   0.000000   0.000000   0.000000   0.000000
    181       0.000000   0.000000   0.000000   0.000000   0.000000   0.000000
    182       0.000000   0.000000   0.000000   0.000000   0.000000   0.000000
    183       0.000000   0.000000   0.000000   0.000000   0.000000   0.000000
    184       0.000000   0.000000   0.000000   0.000000   0.000000   0.000000
    185       0.000000   0.000000   0.000000   0.000000   0.000000   0.000000
    186       0.000000   0.000000   0.000000   0.000000   0.000000   0.000000
    187       0.000000   0.000000   0.000000   0.000000   0.000000   0.000000
    188       0.000000   0.000000   0.000000   0.000000   0.000000   0.000000
    189       0.000000   0.000000   0.000000   0.000000   0.000000   0.000000
    190       0.000000   0.000000   0.000000   0.000000   0.000000   0.000000
    191       0.000000   0.000000   0.000000   0.000000   0.000000   0.000000
    192       0.000000   0.000000   0.000000   0.000000   0.000000   0.000000
    193       0.000000   0.000000   0.000000   0.000000   0.000000   0.000000
    194       0.000000   0.000000   0.000000   0.000000   0.000000   0.000000
    195       0.000000   0.000000   0.000000   0.000000   0.000000   0.000000
    196       0.000000   0.000000   0.000000   0.000000   0.000000   0.000000
    197       0.000000   0.000000   0.000000   0.000000   0.000000   0.000000
    198       0.000000   0.000000   0.000000   0.000000   0.000000   0.000000
    199       0.000000   0.000000   0.000000   0.000000   0.000000   0.000000
    200       0.000000   0.000000   0.000000   0.000000   0.000000   0.000000
    201       0.000000   0.000000   0.000000   0.000000   0.000000   0.000000
    202       0.000000   0.000000   0.000000   0.000000   0.000000   0.000000
    203       0.000000   0.000000   0.000000   0.000000   0.000000   0.000000
    204       0.000000   0.000000   0.000000   0.000000   0.000000   0.000000
    205       0.000000   0.000000   0.000000   0.000000   0.000000   0.000000
    206       0.000000   0.000000   0.000000   0.000000   0.000000   0.000000
    207       0.000000   0.000000   0.000000   0.000000   0.000000   0.000000
    208       0.000000   0.000000   0.000000   0.000000   0.000000   0.000000
    209       0.000000   0.000000   0.000000   0.000000   0.000000   0.000000
    210       0.000000   0.000000   0.000000   0.000000   0.000000   0.000000
    211       0.000000   0.000000   0.000000   0.000000   0.000000   0.000000
    212       0.000000   0.000000   0.000000   0.000000   0.000000   0.000000
    213       0.000000   0.000000   0.000000   0.000000   0.000000   0.000000
    214       0.000000   0.000000   0.000000   0.000000   0.000000   0.000000
    215       0.000000   0.000000   0.000000   0.000000   0.000000   0.000000
    216       0.000000   0.000000   0.000000   0.000000   0.000000   0.000000
    217       0.000000   0.000000   0.000000   0.000000   0.000000   0.000000
    218       0.000000   0.000000   0.000000   0.000000   0.000000   0.000000
    219       0.000000   0.000000   0.000000   0.000000   0.000000   0.000000
    220       0.000000   0.000000   0.000000   0.000000   0.000000   0.000000
    221       0.000000   0.000000   0.000000   0.000000   0.000000   0.000000
    222       0.000000   0.000000   0.000000   0.000000   0.000000   0.000000
    223       0.000000   0.000000   0.000000   0.000000   0.000000   0.000000
    224       0.000000   0.000000   0.000000   0.000000   0.000000   0.000000
    225       0.000000   0.000000   0.000000   0.000000   0.000000   0.000000
    226       0.000000   0.000000   0.000000   0.000000   0.000000   0.000000
    227       0.000000   0.000000   0.000000   0.000000   0.000000   0.000000
    228       0.000000   0.000000   0.000000   0.000000   0.000000   0.000000
    229       0.000000   0.000000   0.000000   0.000000   0.000000   0.000000
    230       0.000000   0.000000   0.000000   0.000000   0.000000   0.000000
    231       0.000000   0.000000   0.000000   0.000000   0.000000   0.000000
    232       0.000000   0.000000   0.000000   0.000000   0.000000   0.000000
    233       0.000000   0.000000   0.000000   0.000000   0.000000   0.000000
    234       0.000000   0.000000   0.000000   0.000000   0.000000   0.000000
    235       0.000000   0.000000   0.000000   0.000000   0.000000   0.000000
    236       0.000000   0.000000   0.000000   0.000000   0.000000   0.000000
    237       0.000000   0.000000   0.000000   0.000000   0.000000   0.000000
    238       0.000000   0.000000   0.000000   0.000000   0.000000   0.000000
    239       0.000000   0.000000   0.000000   0.000000   0.000000   0.000000
    240       0.000000   0.000000   0.000000   0.000000   0.000000   0.000000
    241       0.000000   0.000000   0.000000   0.000000   0.000000   0.000000
    242       0.000000   0.000000   0.000000   0.000000   0.000000   0.000000
    243       0.000000   0.000000   0.000000   0.000000   0.000000   0.000000
    244       0.000000   0.000000   0.000000   0.000000   0.000000   0.000000
    245       0.000000   0.000000   0.000000   0.000000   0.000000   0.000000
    246       0.000000   0.000000   0.000000   0.000000   0.000000   0.000000
    247       0.000000   0.000000   0.000000   0.000000   0.000000   0.000000
    248       0.000000   0.000000   0.000000   0.000000   0.000000   0.000000
    249       0.000000   0.000000   0.000000   0.000000   0.000000   0.000000
    250       0.000000   0.000000   0.000000   0.000000   0.000000   0.000000
    251       0.000000   0.000000   0.000000   0.000000   0.000000   0.000000
                  6          7          8          9         10         11    
      0      -0.034233  -0.047988  -0.026414   0.028835  -0.083417  -0.041970
      1       0.119915  -0.025580   0.030976  -0.003047  -0.069454  -0.082828
      2       0.045359   0.028911  -0.004577   0.034362  -0.004546   0.105335
      3      -0.047235   0.017071  -0.024596   0.023085  -0.073945   0.051068
      4       0.044494  -0.003095   0.019934  -0.035458  -0.052312  -0.047065
      5      -0.034947  -0.010243  -0.020148   0.000020   0.006879   0.053544
      6      -0.129467   0.032945  -0.048119  -0.004084  -0.061316   0.072870
      7       0.030690   0.043840   0.010578  -0.034531  -0.049527   0.015479
      8      -0.117870  -0.051607  -0.036911  -0.034349   0.019115  -0.000377
      9      -0.197195  -0.016023  -0.072040  -0.024731  -0.056668   0.003110
     10       0.093765   0.065678   0.013935  -0.000263  -0.062764   0.040318
     11      -0.120392  -0.053513  -0.037944  -0.035066   0.019341  -0.002972
     12      -0.179678  -0.081618  -0.071544  -0.015867  -0.066294  -0.088357
     13       0.173513   0.041043   0.027123   0.034803  -0.080345   0.003487
     14      -0.039724  -0.014166  -0.022073  -0.000767   0.007735   0.048820
     15      -0.098756  -0.097015  -0.049289   0.010371  -0.080005  -0.111417
     16       0.185074  -0.003693   0.034948   0.032509  -0.083735  -0.057854
     17       0.043470   0.027149  -0.005406   0.034086  -0.004473   0.102988
     18       0.024110   0.065824   0.001870   0.046964  -0.070508   0.128435
     19      -0.021369  -0.033163   0.019786  -0.067580  -0.029606  -0.071931
     20      -0.030807  -0.006691  -0.017778   0.001007   0.007581   0.059329
     21       0.014711   0.040778   0.032116  -0.008848  -0.039586   0.066982
     22      -0.028812  -0.023044   0.011059  -0.043652  -0.029897  -0.027759
     23      -0.010924  -0.003747  -0.025126   0.003686  -0.016098   0.031180
     24       0.007808   0.020305   0.053506  -0.057264  -0.014205   0.023495
     25      -0.049630  -0.024613   0.054104  -0.042975  -0.001568  -0.038028
     26       0.012338  -0.021667  -0.066803  -0.045577  -0.032590   0.003141
     27      -0.000641   0.001915   0.077290  -0.101952   0.009553  -0.017417
     28      -0.041185  -0.009027   0.025393  -0.002890  -0.011131   0.028179
     29       0.012169  -0.016130  -0.060138  -0.036140  -0.058097  -0.035622
     30       0.007671   0.012713   0.052994  -0.073562  -0.007302   0.013310
     31      -0.016687   0.002621  -0.038217   0.026591  -0.040976   0.073398
     32      -0.014880   0.010157   0.003039   0.027341  -0.053644  -0.004362
     33       0.013600   0.035891   0.037014  -0.020380  -0.033998   0.056343
     34      -0.008637  -0.008024  -0.043231  -0.006475  -0.057764   0.041994
     35      -0.025827   0.015530   0.012797   0.047565  -0.024765   0.016016
     36       0.010214   0.015163   0.046885  -0.070587  -0.011720   0.020973
     37      -0.075262  -0.034798   0.127325  -0.065109   0.037993  -0.089321
     38       0.030971  -0.043771  -0.118878  -0.102680  -0.030985   0.002443
     39       0.011933  -0.008382   0.044917  -0.129277   0.009483  -0.013289
     40      -0.094807  -0.026061   0.175693  -0.038140   0.070301  -0.056490
     41       0.045764  -0.056500  -0.154706  -0.138526  -0.048880  -0.030912
     42       0.014901  -0.027960   0.038079  -0.177540   0.025345  -0.038913
     43      -0.090136  -0.006586   0.153941   0.011272   0.064762   0.034136
     44       0.039409  -0.045882  -0.132949  -0.112830  -0.063641  -0.057868
     45       0.010821  -0.023663   0.049572  -0.166504   0.025307  -0.039352
     46      -0.065087   0.001894   0.082694   0.028744   0.026009   0.077602
     47       0.022447  -0.025664  -0.085528  -0.061196  -0.066561  -0.057168
     48       0.008459   0.003648   0.049326  -0.093203   0.003068   0.000012
     49      -0.004978   0.017479  -0.078928   0.069687  -0.046893   0.119085
     50      -0.023216   0.023106   0.035354   0.046515  -0.073136  -0.003052
     51       0.017605   0.046738   0.023778   0.007232  -0.045253   0.075771
     52       0.001483  -0.009265  -0.079525   0.009406  -0.052953   0.054432
     53      -0.033727   0.035206   0.045355   0.075367  -0.046444   0.028573
     54       0.013783  -0.014129   0.040219  -0.143751   0.013209  -0.018803
     55      -0.116079  -0.033583   0.235682  -0.052460   0.104110  -0.094639
     56       0.061903  -0.074292  -0.198374  -0.185384  -0.050039  -0.034433
     57       0.022477  -0.047175   0.017666  -0.225602   0.036078  -0.055894
     58      -0.109602   0.000917   0.201693   0.033936   0.095578   0.066923
     59       0.048892  -0.054819  -0.156851  -0.136603  -0.071309  -0.075213
     60       0.028392  -0.061035  -0.009007   0.049326  -0.092981  -0.060004
     61       0.130459  -0.062074   0.037331  -0.003955  -0.071878  -0.131817
     62       0.109418   0.061410   0.008607   0.061129  -0.013222   0.148381
     63      -0.085663  -0.148050  -0.049651   0.016804  -0.088104  -0.183830
     64       0.245796  -0.022573   0.044361   0.059054  -0.098004  -0.087195
     65       0.106695   0.057982   0.006968   0.060963  -0.013942   0.143505
     66      -0.228778  -0.120819  -0.088883  -0.029274  -0.064041  -0.142255
     67       0.225962   0.056932   0.030631   0.063581  -0.092100   0.022321
     68      -0.041222  -0.015589  -0.022671  -0.001090   0.007718   0.046888
     69      -0.260899  -0.002924  -0.090193  -0.045827  -0.046430   0.021321
     70       0.082435   0.101758   0.006787   0.000271  -0.059913   0.088902
     71      -0.185099  -0.085794  -0.051086  -0.062383   0.028391  -0.045841
     72      -0.140474   0.084144  -0.047494  -0.008432  -0.054532   0.146184
     73      -0.028259   0.062734   0.001402  -0.059229  -0.036429   0.045681
     74      -0.180627  -0.082374  -0.049128  -0.060947   0.028475  -0.040650
     75       0.039105   0.077183   0.004524   0.055329  -0.071423   0.149237
     76      -0.067295  -0.077906   0.036982  -0.128813  -0.000681  -0.159713
     77       0.012283   0.021455  -0.001386   0.012301   0.013879   0.108978
     78       0.070480   0.110653  -0.007061   0.100423  -0.088746   0.220779
     79      -0.019777  -0.020125   0.010844  -0.045005  -0.035075  -0.031706
     80      -0.089514  -0.036602  -0.027457  -0.018553   0.018996   0.029418
     81      -0.023988   0.002644   0.136720  -0.100832   0.025259  -0.052331
     82      -0.031019  -0.015417   0.001617  -0.019800  -0.027446   0.002312
     83       0.023825  -0.025072  -0.087266  -0.060151  -0.079201  -0.076940
     84       0.018596  -0.008672  -0.041057  -0.036390  -0.014591   0.102525
     85      -0.079058   0.032326  -0.024632   0.010276  -0.047784  -0.059168
     86      -0.025003  -0.003448   0.046530   0.036432   0.030124   0.012854
     87       0.017312  -0.029070  -0.040844  -0.003642  -0.015760   0.026334
     88      -0.060546   0.036922  -0.029959  -0.001479  -0.028415   0.023865
     89      -0.007897  -0.032360   0.041141   0.079279   0.048641  -0.028038
     90       0.018770  -0.093328  -0.024857   0.019549  -0.080140  -0.048429
     91      -0.077016   0.101062  -0.038704  -0.034808   0.007942   0.068823
     92       0.025427  -0.109039   0.045139   0.128385   0.028612  -0.054825
     93       0.022005  -0.140300  -0.008115   0.013933  -0.143661  -0.046346
     94      -0.112174   0.160713  -0.042971  -0.056353   0.026893   0.027966
     95       0.042600  -0.157329   0.054877   0.134821  -0.009449  -0.035370
     96       0.023874  -0.120474  -0.008015  -0.018532  -0.142327   0.034042
     97      -0.131113   0.157516  -0.038208  -0.045598   0.008701  -0.057144
     98       0.025874  -0.128282   0.060379   0.092456  -0.026982   0.009377
     99       0.021861  -0.053263  -0.024815  -0.044822  -0.076829   0.109235
    100      -0.114494   0.092589  -0.028830  -0.011378  -0.029238  -0.100291
    101      -0.008337  -0.049713   0.055816   0.042266  -0.006128   0.033452
    102       0.013873  -0.000188  -0.054934   0.020799   0.033991   0.016266
    103      -0.024516  -0.015067  -0.028557   0.016926  -0.035563   0.061938
    104      -0.024955   0.002554   0.033825   0.083456   0.073611  -0.049118
    105       0.012607   0.004796  -0.057770   0.025007   0.042203   0.009326
    106      -0.011573  -0.038906  -0.023165   0.022530  -0.067092   0.110402
    107      -0.032024   0.033732   0.017509   0.109433   0.127739  -0.085306
    108       0.009662   0.013656  -0.065842   0.050051   0.056440   0.002862
    109      -0.005709  -0.022075  -0.036184   0.022324   0.000223   0.038043
    110      -0.031434  -0.005569   0.047470   0.053719   0.035639  -0.022730
    111       0.013102   0.012332  -0.063660   0.055676   0.068261  -0.015293
    112       0.007091  -0.027072  -0.030267   0.016750   0.022813   0.013881
    113      -0.020061  -0.010187   0.049228   0.014015   0.025430   0.017767
    114       0.003803   0.021890  -0.070730   0.095304   0.065465  -0.036094
    115       0.024518  -0.017322  -0.032118   0.017885   0.035525  -0.002363
    116      -0.019689  -0.022782   0.056017  -0.020230   0.022887   0.043022
    117      -0.008413   0.034389  -0.083630   0.129021   0.058048  -0.040077
    118       0.030057  -0.006679  -0.045165   0.025553   0.035495   0.004993
    119      -0.032949  -0.030837   0.066710  -0.013664   0.019327   0.030954
    120      -0.011401   0.034947  -0.087271   0.123595   0.051688  -0.021670
    121       0.018272  -0.004527  -0.052738   0.030550   0.021483   0.029803
    122      -0.045556  -0.025139   0.067389   0.026655   0.020684  -0.008499
    123      -0.002298   0.025191  -0.077252   0.084817   0.050719  -0.000585
    124       0.000643  -0.012239  -0.046579   0.029202   0.001996   0.046547
    125      -0.044425  -0.013133   0.056123   0.059902   0.031133  -0.034294
    126       0.009180   0.018456  -0.058933   0.089545   0.069995  -0.043331
    127       0.032412  -0.020942  -0.014882   0.009465   0.042513  -0.014828
    128      -0.003193  -0.021735   0.044913  -0.056295   0.029680   0.067099
    129       0.021453   0.008511  -0.045755   0.047830   0.078086  -0.026116
    130       0.020467  -0.033875  -0.004048   0.003644   0.037484  -0.002620
    131       0.005144  -0.007614   0.032265  -0.042384   0.032777   0.052521
    132       0.025137   0.003728  -0.050739   0.026130   0.079981  -0.011878
    133       0.005298  -0.038492  -0.016012   0.008402   0.028784   0.009530
    134      -0.004855  -0.002167   0.038425  -0.000796   0.026873   0.029755
    135       0.032923   0.006277  -0.023594   0.013860   0.086206  -0.015356
    136       0.020023  -0.045491   0.033649  -0.015868   0.034913   0.015667
    137       0.026884   0.010353  -0.000504  -0.065073   0.052666   0.035436
    138       0.017724   0.018694   0.021044   0.039195   0.029511  -0.015380
    139       0.033256  -0.005620   0.050184  -0.021398  -0.003400  -0.017350
    140       0.045154   0.019717  -0.028495  -0.088025   0.080215   0.019919
    141       0.007369   0.031337   0.080106   0.044765  -0.026442  -0.005057
    142       0.039255   0.020587   0.014362   0.001589  -0.011957  -0.059184
    143       0.045021   0.059841  -0.030373  -0.056713   0.030885  -0.022983
    144       0.026247   0.035173   0.102574  -0.000564  -0.009660  -0.006847
    145       0.029345  -0.010625   0.008231   0.000880   0.014739  -0.027260
    146       0.047060   0.099680  -0.035639  -0.028705  -0.014858  -0.065021
    147       0.039510   0.025685   0.061751  -0.021050   0.039307  -0.009401
    148       0.015711  -0.049565  -0.016889   0.009164   0.052640   0.008382
    149       0.025442   0.090212  -0.004239  -0.002009  -0.049199  -0.043395
    150       0.048675   0.008397   0.001589  -0.031192   0.097189  -0.006363
    151       0.011207  -0.072097   0.019796  -0.010022   0.061358   0.037012
    152       0.026353   0.051981  -0.002264  -0.031443   0.000337  -0.007250
    153       0.023797   0.026094   0.055379   0.010798   0.015146  -0.003913
    154       0.016657  -0.030114  -0.068885   0.029150   0.046264  -0.013316
    155       0.001330   0.073685   0.029352   0.029086  -0.077872  -0.017723
    156       0.003177   0.026245   0.060010   0.054332  -0.018889  -0.000192
    157       0.029399   0.004489  -0.073868   0.039959   0.026797  -0.058735
    158       0.000023   0.054926   0.031015   0.012627  -0.057573   0.005580
    159      -0.008504   0.031454   0.079473   0.078421  -0.051476  -0.000551
    160       0.041809   0.036171  -0.040541   0.032263  -0.006186  -0.091747
    161       0.020810   0.050777   0.002767  -0.026189  -0.008719   0.001781
    162       0.045666  -0.006821  -0.073531  -0.006570   0.144980  -0.013028
    163       0.014949  -0.071937   0.078884  -0.041747   0.042244   0.054300
    164       0.034227  -0.020152  -0.011067  -0.101169   0.108874   0.064863
    165      -0.006406   0.040895   0.119767   0.064563  -0.076364   0.000785
    166       0.052762   0.060533   0.039704  -0.006973  -0.051465  -0.096657
    167       0.067305   0.069710  -0.061593  -0.082988   0.066329  -0.048838
    168       0.060222   0.030011   0.085033  -0.065550   0.060176  -0.017842
    169       0.005374  -0.082955  -0.023166   0.009735   0.080631   0.041706
    170       0.026997   0.131936  -0.009549   0.023276  -0.098555  -0.082619
    171       0.030725   0.026367   0.045772  -0.004407   0.028623  -0.004486
    172       0.006124  -0.044439  -0.102649   0.030235   0.056688   0.012319
    173      -0.016616   0.072568   0.054874   0.069436  -0.111153  -0.016499
    174       0.026620   0.015888   0.027217   0.014729   0.042695  -0.007702
    175       0.032191  -0.018016   0.089199  -0.045333  -0.006897   0.012181
    176       0.062758   0.026357  -0.054398  -0.110670   0.108081   0.006037
    177       0.005286   0.021260   0.003936   0.075892   0.016455  -0.028053
    178       0.040107   0.015221   0.055166  -0.022534  -0.021811  -0.036123
    179       0.043333  -0.010851  -0.024795  -0.109004   0.113665   0.053899
    180       0.037348   0.035123   0.106131  -0.025037   0.006966  -0.008236
    181       0.028047  -0.022432   0.047031  -0.019231   0.013050  -0.005281
    182       0.064268   0.108938  -0.061040  -0.048471   0.010652  -0.084272
    183       0.019629   0.044459   0.146398   0.004538  -0.049249  -0.003747
    184       0.033109   0.006286  -0.016318   0.014706   0.008283  -0.051147
    185       0.047469   0.127009  -0.037893  -0.007992  -0.048821  -0.093099
    186       0.059679   0.006502   0.006041  -0.059318   0.113799  -0.001465
    187       0.009887  -0.082840   0.056963  -0.029755   0.059264   0.056021
    188       0.042143   0.058892  -0.028776  -0.051619   0.024201  -0.017284
    189       0.058120  -0.002079  -0.028488  -0.048144   0.135367  -0.001903
    190       0.002074  -0.099194   0.004741  -0.003507   0.088118   0.057769
    191       0.012300   0.049511   0.020651  -0.011288  -0.024949  -0.001404
    192       0.071935   0.023321   0.056015  -0.083216   0.096952  -0.019910
    193      -0.005013  -0.115165  -0.038837   0.014994   0.109303   0.072275
    194       0.010923   0.123959   0.011568   0.042781  -0.121318  -0.066685
    195       0.071926   0.031158   0.090137  -0.088927   0.076282  -0.022090
    196       0.004494  -0.094247   0.015342  -0.007282   0.081404   0.058142
    197       0.046165   0.143526  -0.034834   0.001268  -0.073940  -0.103477
    198       0.053193   0.040167   0.126958  -0.058760   0.022550  -0.018093
    199       0.008714  -0.066051  -0.049388   0.021911   0.072715   0.021224
    200       0.025733   0.161510  -0.010296   0.044114  -0.138169  -0.109005
    201      -0.013254   0.051187   0.163607   0.068857  -0.117844   0.004620
    202       0.056866   0.077499   0.016926   0.006509  -0.058068  -0.121543
    203       0.068537   0.097831  -0.064985  -0.062975   0.033046  -0.078817
    204       0.004311   0.040931   0.121095   0.041504  -0.059414  -0.002692
    205       0.051598   0.050256   0.079433  -0.028420  -0.055327  -0.075014
    206       0.085117   0.076758  -0.086485  -0.105007   0.095853  -0.069025
    207      -0.020934   0.037776   0.105280   0.098666  -0.090446   0.004958
    208       0.060322   0.084598   0.042631  -0.005808  -0.071571  -0.122887
    209       0.065590   0.041977  -0.057668  -0.102041   0.098124  -0.019052
    210      -0.005608   0.025993   0.053727   0.066732  -0.032779   0.008086
    211       0.032439   0.014726  -0.103505   0.029470   0.024246  -0.065198
    212      -0.017123   0.043384   0.052004   0.042142  -0.076267   0.022810
    213       0.056626  -0.016135  -0.106482  -0.026817   0.188615  -0.009963
    214       0.005981  -0.101160   0.067423  -0.039945   0.074788   0.080206
    215       0.021872  -0.027623   0.007246  -0.085586   0.093116   0.075258
    216       0.035288  -0.007818  -0.092836   0.023295   0.140535  -0.018705
    217       0.020848  -0.054031   0.092276  -0.046123   0.020016   0.040103
    218       0.035607  -0.050448  -0.012662  -0.127355   0.152813   0.096202
    219       0.054731  -0.006167  -0.058201  -0.032452   0.149877  -0.008271
    220       0.014319  -0.080606   0.110871  -0.058979   0.038306   0.071536
    221       0.051020  -0.004985  -0.036196  -0.118306   0.123784   0.045236
    222      -0.015446   0.043940  -0.089739   0.158519   0.056713  -0.056149
    223       0.042770  -0.001152  -0.047678   0.027994   0.044539  -0.005835
    224      -0.033188  -0.041426   0.072985  -0.039322   0.016095   0.049499
    225      -0.021075   0.043016  -0.096651   0.149931   0.045011  -0.023601
    226       0.022143   0.003310  -0.061749   0.035968   0.021685   0.037409
    227      -0.056090  -0.031468   0.074571   0.033531   0.016768  -0.019886
    228      -0.005802   0.026287  -0.077731   0.081897   0.041574   0.013437
    229      -0.009582  -0.009246  -0.048508   0.033002  -0.014817   0.066571
    230      -0.053273  -0.010842   0.052582   0.092201   0.039185  -0.064231
    231       0.017379  -0.110151  -0.024634   0.045199  -0.083667  -0.110903
    232      -0.062272   0.105306  -0.042493  -0.044567   0.022652   0.133773
    233       0.038584  -0.132906   0.041307   0.161518   0.039159  -0.090224
    234       0.022556  -0.192216   0.004462   0.034876  -0.193932  -0.107115
    235      -0.124459   0.210410  -0.049876  -0.082368   0.056136   0.062658
    236       0.069138  -0.218592   0.058406   0.173224  -0.026576  -0.055169
    237       0.026672  -0.157475   0.005181  -0.023450  -0.192864   0.037373
    238      -0.158407   0.205234  -0.041583  -0.063816   0.023751  -0.089246
    239       0.039267  -0.166757   0.068061   0.098215  -0.057349   0.025148
    240       0.023037  -0.037542  -0.024875  -0.070669  -0.076035   0.171624
    241      -0.129091   0.090414  -0.025096  -0.002800  -0.042936  -0.164868
    242      -0.021910  -0.026104   0.059658   0.008881  -0.019248   0.067426
    243       0.017166   0.039090  -0.053268  -0.054016   0.031688   0.158340
    244      -0.066267  -0.013954  -0.018154   0.034173  -0.073027  -0.090206
    245      -0.051536   0.051799   0.044095   0.001136   0.040884   0.027426
    246      -0.019575   0.025467   0.052671   0.107216  -0.050588   0.001673
    247       0.046569   0.049923  -0.038619   0.034385  -0.016953  -0.107782
    248       0.015495   0.020759   0.012536  -0.047075   0.017283   0.039228
    249      -0.019223   0.041396   0.122571   0.094904  -0.097089  -0.001242
    250       0.049038   0.059508  -0.058953   0.046167  -0.017274  -0.124633
    251       0.024622   0.071116  -0.003901  -0.012276  -0.025774  -0.024626
                 12         13         14         15         16         17    
      0      -0.001840  -0.076035   0.150281   0.151641  -0.022316  -0.080158
      1      -0.043494  -0.017959   0.060381   0.107327   0.017310  -0.025284
      2      -0.089943  -0.115986  -0.023443  -0.003369  -0.025048  -0.014315
      3       0.009070  -0.015657   0.145478  -0.005329  -0.019227  -0.051251
      4      -0.018635   0.073721   0.042597  -0.012580   0.032007   0.007383
      5      -0.070270  -0.064093  -0.040580   0.009935  -0.009795  -0.003387
      6       0.022766   0.041066   0.064744  -0.146750   0.006452  -0.016209
      7      -0.020764   0.089129  -0.016081  -0.156266   0.044050   0.032366
      8      -0.051201  -0.015399  -0.064585   0.023696   0.005804   0.007097
      9       0.025207   0.034440  -0.013833  -0.134573   0.028606  -0.004360
     10      -0.047980   0.007980  -0.057744  -0.178377   0.040436   0.028505
     11      -0.050896  -0.015643  -0.068148   0.024015   0.006658   0.007413
     12       0.013761  -0.030211  -0.009318   0.017714   0.025283  -0.027242
     13      -0.073511  -0.088633  -0.038712  -0.058685   0.025370   0.000437
     14      -0.070538  -0.066973  -0.049194   0.010616  -0.008566  -0.002994
     15       0.000388  -0.083552   0.074652   0.163309   0.000050  -0.067695
     16      -0.071166  -0.099402   0.020945   0.084424   0.014198  -0.028311
     17      -0.090462  -0.117661  -0.026880  -0.003042  -0.024348  -0.013819
     18       0.008718  -0.030515   0.198908  -0.029852  -0.044217  -0.038714
     19       0.009185   0.124604   0.059028   0.007846   0.030122   0.027719
     20      -0.069651  -0.063982  -0.035231   0.008304  -0.011706  -0.001380
     21       0.023987  -0.021739   0.139427  -0.029920  -0.028692  -0.055050
     22       0.010796   0.114803   0.087491   0.009253   0.012511   0.058042
     23      -0.084023  -0.051803  -0.035489   0.003751   0.007119  -0.041953
     24       0.037896  -0.026504   0.090393  -0.034100  -0.022789  -0.065083
     25      -0.003587   0.086560   0.050774   0.004238   0.017107   0.023591
     26      -0.049226  -0.015399  -0.030608   0.006498   0.006043   0.000471
     27       0.048084  -0.032113   0.045127  -0.040155  -0.018090  -0.080592
     28      -0.008024   0.040139   0.065171   0.011961  -0.008099   0.102995
     29      -0.059008   0.071666   0.024929   0.003015   0.037892  -0.105346
     30       0.044710  -0.030406   0.072310  -0.033717  -0.021065  -0.056169
     31       0.005700   0.045343   0.108372   0.021712  -0.015087   0.168730
     32      -0.117736   0.047634   0.042999  -0.002136   0.031451  -0.176698
     33       0.027813  -0.021561   0.126897  -0.029803  -0.027034  -0.057009
     34       0.020431   0.097954   0.128214   0.021139  -0.014391   0.144376
     35      -0.127836  -0.018209   0.003265  -0.005808   0.032708  -0.154099
     36       0.047947  -0.031002   0.081786  -0.033796  -0.026600  -0.042516
     37      -0.030660   0.064746  -0.008421  -0.011319   0.033263  -0.083006
     38       0.007134  -0.024911  -0.056959   0.014567  -0.013265   0.133542
     39       0.080129  -0.043474   0.030070  -0.035718  -0.028502  -0.003811
     40      -0.073603  -0.023938  -0.051309  -0.020838   0.009159  -0.094066
     41       0.047197   0.035944  -0.039886   0.020665   0.003816   0.152940
     42       0.109346  -0.052290  -0.010833  -0.035725  -0.030149   0.035723
     43      -0.089898  -0.101431  -0.039827  -0.012736  -0.039202   0.024720
     44       0.022900   0.094500   0.000307   0.015753   0.035928   0.030881
     45       0.096845  -0.050512  -0.005340  -0.038045  -0.026700   0.007043
     46      -0.057960  -0.074182   0.014038   0.004295  -0.049576   0.127533
     47      -0.031316   0.105880   0.030039   0.006418   0.050677  -0.093791
     48       0.055225  -0.039140   0.051254  -0.035879  -0.018198  -0.048740
     49       0.004778   0.010702   0.118295   0.027136  -0.015741   0.215906
     50      -0.140368   0.086068   0.087979  -0.004085   0.025348  -0.231279
     51       0.022242  -0.020672   0.148484  -0.030057  -0.032750  -0.056869
     52      -0.002517   0.096188   0.152085   0.012784  -0.027120   0.119694
     53      -0.110537  -0.008655  -0.005287   0.012710   0.046450  -0.106569
     54       0.090281  -0.046867   0.018878  -0.035258  -0.030480   0.014501
     55      -0.098653  -0.046641  -0.100220  -0.033983   0.021299  -0.186860
     56       0.095613   0.033598  -0.059424   0.028176  -0.008731   0.261261
     57       0.146137  -0.060514  -0.046284  -0.032649  -0.035468   0.101628
     58      -0.130280  -0.187743  -0.080350  -0.020543  -0.069123   0.031527
     59       0.049441   0.123053   0.003504   0.019562   0.045044   0.049913
     60      -0.012318  -0.122003   0.211466   0.264537  -0.042442  -0.108393
     61      -0.041947  -0.031676   0.105168   0.222006   0.007819  -0.045248
     62      -0.105042  -0.155015  -0.007070  -0.015795  -0.037537  -0.022840
     63      -0.008607  -0.134366   0.080177   0.288071  -0.002863  -0.089285
     64      -0.091019  -0.174151   0.037172   0.181371   0.002488  -0.052952
     65      -0.106069  -0.158211  -0.012168  -0.013801  -0.036131  -0.021997
     66       0.014691  -0.040017  -0.070258   0.025073   0.042484  -0.015360
     67      -0.095804  -0.155689  -0.070005  -0.075613   0.022663  -0.000497
     68      -0.070635  -0.067719  -0.051577   0.010764  -0.007942  -0.002505
     69       0.035100   0.077257  -0.077912  -0.246975   0.048715   0.025088
     70      -0.050114   0.018377  -0.104531  -0.290619   0.049654   0.049366
     71      -0.035671   0.024050  -0.085342   0.034962   0.019422   0.016112
     72       0.031577   0.087769   0.060799  -0.269701   0.008965   0.006023
     73      -0.001154   0.159984  -0.030893  -0.251344   0.055301   0.057561
     74      -0.035793   0.024456  -0.079222   0.034880   0.017393   0.015344
     75       0.007986  -0.036220   0.211268  -0.035611  -0.050909  -0.032625
     76       0.026277   0.149547  -0.007749   0.022276   0.053963   0.009978
     77      -0.066522  -0.077797  -0.009279  -0.007130  -0.029717   0.015984
     78      -0.002081  -0.056714   0.261300  -0.047117  -0.072407  -0.011705
     79       0.008550   0.120324   0.091387   0.005600   0.015550   0.047035
     80      -0.055999  -0.037990  -0.042823   0.026229  -0.008059   0.008694
     81       0.018085  -0.015428   0.037623  -0.049939  -0.004933  -0.180487
     82       0.013767   0.093992   0.086337   0.015314   0.011108   0.085691
     83      -0.030445   0.151128   0.054996   0.006631   0.067274  -0.139676
     84      -0.035147   0.072429  -0.121453   0.023545  -0.012826  -0.060198
     85       0.004730  -0.125092  -0.006476  -0.011610  -0.007598   0.054724
     86       0.038061   0.040273  -0.019523  -0.047127   0.013273   0.000003
     87      -0.057190  -0.000932  -0.059010   0.013394   0.001175   0.007245
     88       0.063484  -0.042202  -0.060478   0.019754  -0.039679  -0.030238
     89       0.062779   0.004468   0.028144  -0.031797   0.004308   0.023283
     90      -0.092747  -0.095144  -0.021528  -0.038130   0.020177   0.083725
     91       0.056164   0.018238  -0.089532   0.042030  -0.036991  -0.069396
     92       0.111161  -0.037074   0.054976  -0.033141  -0.019132   0.035426
     93      -0.100372  -0.114423  -0.049651  -0.091021   0.021035   0.095523
     94      -0.011115  -0.008287  -0.060044   0.042711   0.000590  -0.022672
     95       0.137143  -0.034202   0.028462  -0.058458  -0.035222   0.019993
     96      -0.077166  -0.034727  -0.118772  -0.088388   0.004707   0.023429
     97      -0.071306  -0.094953  -0.001272   0.018323   0.034623   0.065693
     98       0.113822   0.008608  -0.024883  -0.079997  -0.027358  -0.008682
     99      -0.044956   0.059468  -0.154446  -0.027469  -0.011424  -0.055815
    100      -0.061849  -0.152565   0.024343  -0.012003   0.029769   0.104370
    101       0.062772   0.046283  -0.047921  -0.070938  -0.002071  -0.019352
    102      -0.028160   0.009400  -0.040159   0.026816  -0.002160  -0.000186
    103       0.133001  -0.020118  -0.071161   0.052893  -0.071776  -0.068853
    104       0.045915   0.000708   0.041421  -0.038761   0.015739   0.035683
    105      -0.028922   0.006797  -0.034729   0.021926   0.007240   0.002583
    106       0.206118   0.016167  -0.098339   0.109607  -0.162541  -0.117941
    107       0.048483  -0.011081   0.071335  -0.063259   0.063064   0.048808
    108       0.009079   0.008637  -0.030006   0.022898  -0.004357  -0.005090
    109       0.108019  -0.038331  -0.038919   0.026007   0.019412  -0.049481
    110       0.025505   0.013731   0.014628  -0.020751  -0.029860   0.027896
    111      -0.012650   0.013649  -0.018745   0.009524  -0.015260   0.001537
    112       0.053784  -0.027099  -0.016969   0.006903   0.019567  -0.036261
    113       0.023841   0.014142   0.005674   0.005833   0.011504   0.022147
    114       0.017220   0.009762  -0.021950  -0.012575   0.002234  -0.010437
    115       0.041616  -0.024746  -0.003130  -0.016464   0.083968  -0.044660
    116       0.003844   0.017442   0.002331   0.036045  -0.033650   0.035207
    117       0.076861  -0.006661  -0.029177  -0.020607   0.033210  -0.025095
    118       0.079794  -0.042700  -0.000238  -0.023803   0.176646  -0.059339
    119      -0.018509   0.032911  -0.005119   0.041143  -0.139074   0.047312
    120       0.101042  -0.015113  -0.035418  -0.005838   0.046891  -0.027829
    121       0.133500  -0.058945  -0.014644  -0.002608   0.188269  -0.066890
    122      -0.018259   0.039524  -0.004553   0.012927  -0.190853   0.046641
    123       0.067824  -0.004618  -0.036690   0.016350   0.022195  -0.019509
    124       0.146862  -0.054112  -0.035629   0.021965   0.108726  -0.064755
    125       0.003522   0.028620   0.007249  -0.017159  -0.133163   0.039057
    126      -0.013947   0.024991  -0.017087  -0.018510  -0.010857  -0.004386
    127      -0.001870  -0.003065   0.003324  -0.025264   0.060592  -0.036832
    128       0.006666   0.002657   0.010266   0.053364   0.014434   0.034453
    129      -0.054032   0.034621  -0.009013   0.000562  -0.028884   0.009983
    130      -0.011759   0.003954  -0.003240  -0.006881   0.004181  -0.024731
    131       0.023871  -0.005455   0.014806   0.033181   0.068259   0.020557
    132      -0.060740   0.029813  -0.007948   0.015908  -0.040018   0.014281
    133       0.013314  -0.009066  -0.012774   0.010043  -0.033605  -0.023604
    134       0.040422   0.001852   0.008959   0.007371   0.081044   0.012205
    135      -0.064653   0.035310  -0.003994   0.011234  -0.020746   0.020455
    136      -0.018822   0.013019  -0.007293   0.009268   0.016392  -0.010212
    137       0.014179  -0.019033   0.029566   0.022451   0.057203   0.010360
    138      -0.039107   0.047884  -0.030579   0.024871  -0.000664   0.035569
    139       0.003497   0.010540  -0.029360   0.006875  -0.008439  -0.006658
    140       0.004517  -0.030798   0.041971   0.010295   0.029748   0.000230
    141      -0.012477   0.055763  -0.051236   0.049768   0.040234   0.059973
    142       0.004284   0.012542  -0.039286  -0.018455  -0.069618  -0.023997
    143       0.023100  -0.022294   0.016163  -0.002523  -0.016317  -0.002903
    144       0.011732   0.030571  -0.057666   0.051378   0.041027   0.058739
    145      -0.016734   0.017359  -0.019800  -0.009184  -0.037700  -0.020767
    146       0.037469  -0.013851  -0.006401  -0.015736  -0.060153  -0.006205
    147      -0.007254   0.019693  -0.035684   0.035327   0.013986   0.042735
    148      -0.053608   0.028029   0.010616  -0.003949  -0.010517  -0.021363
    149       0.039781   0.003265  -0.013786   0.004310  -0.016057   0.010851
    150      -0.055049   0.023226  -0.001736   0.020541  -0.011192   0.028859
    151      -0.034386   0.014672   0.007035   0.010612   0.034517  -0.014652
    152       0.029579  -0.009542   0.005176   0.011818   0.020218   0.009178
    153      -0.016311   0.036712  -0.029966   0.037184   0.019864   0.046278
    154      -0.068559   0.040539   0.026442  -0.021101  -0.061457  -0.025459
    155       0.032515   0.021878  -0.020315   0.024190   0.036319   0.022718
    156      -0.025810   0.058692  -0.037660   0.045033   0.038080   0.055530
    157      -0.043656   0.023628   0.000312  -0.044634  -0.100869  -0.046680
    158       0.020426   0.025886  -0.005462   0.035806   0.054059   0.033173
    159      -0.022326   0.073682  -0.050875   0.053867   0.051730   0.064916
    160      -0.011372   0.017266  -0.034284  -0.047721  -0.119449  -0.046846
    161       0.019143   0.001521   0.011042   0.021545   0.029388   0.019257
    162      -0.090447   0.021081   0.027679  -0.002335  -0.032746   0.004908
    163      -0.017273   0.015554  -0.006611   0.033167   0.060679   0.005906
    164      -0.008262  -0.028649   0.057650   0.027612   0.076733   0.008760
    165       0.001059   0.071554  -0.069215   0.069627   0.069470   0.081251
    166       0.041778   0.003128  -0.070842  -0.023779  -0.104012  -0.022975
    167       0.026976  -0.044390   0.019827  -0.027001  -0.066292  -0.025523
    168       0.021088  -0.009328  -0.051297   0.034140   0.012372   0.038666
    169      -0.076041   0.032520   0.031590   0.003713   0.023748  -0.020685
    170       0.053056   0.014385  -0.032574  -0.005053  -0.060454   0.012477
    171      -0.013828   0.031321  -0.023049   0.034422   0.008809   0.046485
    172      -0.092692   0.060842   0.060835  -0.012383  -0.064196  -0.005562
    173       0.024779   0.037399  -0.041181   0.033666   0.067383   0.026223
    174      -0.040731   0.040186  -0.023737   0.030093   0.012330   0.038540
    175       0.009394   0.007581  -0.026390   0.029638   0.043958   0.010135
    176      -0.004213  -0.042307   0.051960  -0.001738   0.003973  -0.010347
    177      -0.040330   0.058689  -0.037976   0.014178  -0.025087   0.028363
    178       0.014070   0.009202  -0.039972   0.003655  -0.024495  -0.006354
    179      -0.009699  -0.035397   0.061271   0.021400   0.067628   0.004295
    180       0.020076   0.016580  -0.057202   0.049067   0.037373   0.054940
    181      -0.000841   0.009104  -0.025427   0.008495   0.002537  -0.009132
    182       0.037102  -0.027746  -0.001146  -0.033081  -0.097229  -0.020946
    183       0.034819   0.033792  -0.078716   0.067363   0.068120   0.073991
    184      -0.021726   0.021710  -0.021416  -0.023738  -0.073782  -0.029509
    185       0.046272  -0.006292  -0.022231  -0.023616  -0.087902  -0.007246
    186      -0.056909   0.015968   0.004367   0.022686  -0.009843   0.030736
    187      -0.012063   0.003899  -0.000579   0.024123   0.066283  -0.006256
    188       0.007744  -0.009872   0.020020   0.002854  -0.005675   0.004281
    189      -0.082820   0.022672   0.019293   0.013876  -0.021819   0.022127
    190      -0.049973   0.016218   0.020793   0.011426   0.050992  -0.019193
    191       0.049512  -0.008037  -0.009063   0.019207   0.039385   0.013911
    192       0.009084  -0.018986  -0.035210   0.021358  -0.008740   0.026776
    193      -0.104644   0.040295   0.056335   0.007990   0.050557  -0.021875
    194       0.051804   0.027326  -0.036935   0.009439  -0.027762   0.023536
    195       0.032083  -0.024543  -0.055152   0.031142   0.007340   0.034429
    196      -0.058586   0.021910   0.019727   0.018374   0.062105  -0.013407
    197       0.055280  -0.000388  -0.028320  -0.022479  -0.101569  -0.000496
    198       0.044991  -0.007330  -0.075075   0.048814   0.036442   0.051479
    199      -0.082595   0.038917   0.034817  -0.008873  -0.012986  -0.026142
    200       0.063420   0.024169  -0.047066  -0.009643  -0.088649   0.015615
    201       0.021684   0.078490  -0.089139   0.088151   0.094079   0.100280
    202       0.040798   0.004874  -0.074960  -0.039176  -0.139579  -0.032935
    203       0.038020  -0.038012   0.002613  -0.035919  -0.097733  -0.027084
    204       0.008838   0.057571  -0.069192   0.065239   0.059736   0.075088
    205       0.055544  -0.002409  -0.075936  -0.004523  -0.067174  -0.009193
    206       0.029945  -0.062824   0.023382  -0.047055  -0.106781  -0.044670
    207      -0.016723   0.091060  -0.063818   0.071150   0.077381   0.085384
    208       0.058306  -0.000403  -0.086912  -0.031958  -0.133375  -0.026301
    209       0.016006  -0.050159   0.036589  -0.017819  -0.034614  -0.023611
    210      -0.026924   0.063378  -0.027250   0.044788   0.039423   0.059440
    211      -0.027533   0.010073   0.017818  -0.061940  -0.132868  -0.047945
    212       0.001710   0.046837  -0.007453   0.050986   0.087507   0.034616
    213      -0.109535   0.010150   0.050746  -0.010078  -0.041413  -0.005014
    214      -0.034536   0.016135   0.012776   0.036744   0.089061   0.004467
    215      -0.002930  -0.020447   0.050476   0.035081   0.096817   0.015365
    216      -0.093749   0.026192   0.028839  -0.009960  -0.033824  -0.001204
    217      -0.005014   0.015478  -0.020274   0.033269   0.045344   0.008965
    218      -0.026215  -0.034208   0.080244   0.036198   0.104551   0.010431
    219      -0.088378   0.016487   0.027259   0.004017  -0.032812   0.009943
    220      -0.012103   0.017099  -0.011136   0.047302   0.080556   0.017053
    221      -0.013006  -0.039191   0.064271   0.015773   0.044505  -0.000608
    222       0.105102  -0.012434  -0.030352  -0.037199   0.047012  -0.033806
    223       0.069589  -0.043219   0.011420  -0.044314   0.242924  -0.065036
    224      -0.037061   0.037945  -0.009701   0.064729  -0.182295   0.057385
    225       0.147556  -0.029076  -0.041107  -0.011824   0.076410  -0.038742
    226       0.165707  -0.073374  -0.012377  -0.006177   0.262300  -0.077703
    227      -0.037022   0.051659  -0.010695   0.014553  -0.275879   0.055637
    228       0.087932  -0.009048  -0.044615   0.026212   0.032251  -0.025440
    229       0.188315  -0.062465  -0.050763   0.036290   0.118109  -0.075478
    230       0.001512   0.032125   0.011525  -0.036835  -0.171788   0.043482
    231      -0.110685  -0.156261   0.029628  -0.043022   0.033308   0.135532
    232       0.100622   0.083860  -0.131641   0.061750  -0.062199  -0.134048
    233       0.129042  -0.070536   0.094543  -0.020083  -0.024753   0.054850
    234      -0.123849  -0.190412  -0.019466  -0.136267   0.034935   0.158478
    235      -0.017779   0.038323  -0.081567   0.063374   0.003371  -0.053572
    236       0.175344  -0.065189   0.048359  -0.061858  -0.054506   0.028498
    237      -0.084058  -0.047309  -0.144075  -0.132383   0.004882   0.029041
    238      -0.125982  -0.116408   0.023991   0.021780   0.064274   0.103896
    239       0.134803   0.012190  -0.047944  -0.102151  -0.040406  -0.022959
    240      -0.026874   0.120803  -0.207323  -0.022094  -0.023608  -0.112647
    241      -0.107777  -0.216910   0.068499  -0.033063   0.055504   0.171551
    242       0.043752   0.078774  -0.087932  -0.084470   0.005298  -0.041455
    243      -0.008329   0.141823  -0.148635   0.066172  -0.026598  -0.119023
    244       0.009632  -0.165275   0.012975  -0.031136  -0.009701   0.081415
    245       0.001840   0.061812  -0.036083  -0.044948   0.030644  -0.002247
    246      -0.042393   0.086261  -0.039714   0.048212   0.049882   0.060476
    247      -0.002575   0.015612  -0.044315  -0.053438  -0.132754  -0.050308
    248       0.008742  -0.001380   0.029413   0.038291   0.064400   0.029775
    249      -0.006793   0.087433  -0.075287   0.070375   0.074708   0.081710
    250      -0.005726   0.016334  -0.044889  -0.066606  -0.154178  -0.060761
    251       0.026504   0.003211  -0.002036   0.009564   0.006007   0.011236
                 18         19         20         21         22         23    
      0      -0.047207  -0.109056  -0.000443  -0.010502  -0.006450  -0.011221
      1      -0.019863  -0.080472   0.010744  -0.009934  -0.001492  -0.011886
      2       0.005953  -0.006900   0.021324   0.113390   0.039103   0.020464
      3       0.004544  -0.050802   0.006050  -0.029080  -0.025289  -0.009105
      4       0.027066  -0.030493   0.022093  -0.042227  -0.021737  -0.014800
      5       0.010476  -0.004951   0.028474   0.090067   0.032841   0.014183
      6       0.104443  -0.068940  -0.011562  -0.015864  -0.018959  -0.001154
      7       0.113822  -0.044814   0.000480  -0.021023  -0.015165  -0.004526
      8       0.020371  -0.008540   0.035859   0.083939   0.034150   0.011552
      9       0.149335  -0.136796  -0.035157   0.027899   0.013043   0.008862
     10       0.149495  -0.102784  -0.032624   0.045423   0.018253   0.013167
     11       0.022802  -0.011774   0.034993   0.086664   0.035839   0.012073
     12       0.097767  -0.189744  -0.042335   0.059011   0.037782   0.010655
     13       0.100635  -0.148607  -0.044903   0.087715   0.043099   0.019259
     14       0.016986  -0.012211   0.027506   0.106072   0.040317   0.017647
     15      -0.000425  -0.179132  -0.024977   0.034629   0.025163  -0.001284
     16       0.016987  -0.140316  -0.023368   0.056690   0.031046   0.005420
     17       0.008145  -0.010021   0.020274   0.118125   0.041415   0.021531
     18      -0.030249   0.014586   0.023430  -0.013354  -0.027539   0.000387
     19      -0.001140   0.020557   0.047631  -0.021542  -0.016998  -0.005882
     20       0.005703   0.001657   0.029281   0.083773   0.029394   0.013602
     21      -0.027499   0.027170   0.001607   0.010223  -0.008627   0.001514
     22      -0.012957   0.034713   0.065975   0.021605  -0.008137   0.012310
     23       0.021893  -0.028503   0.012553  -0.014947  -0.002732  -0.019741
     24      -0.025047   0.028079  -0.020870   0.018303  -0.000049   0.004083
     25      -0.008085   0.042858   0.052746   0.095244   0.014388   0.027338
     26       0.016389  -0.040636   0.006365  -0.123968  -0.030496  -0.041166
     27      -0.022672   0.028189  -0.045737   0.013950   0.003226   0.006046
     28      -0.013103  -0.000330   0.050635   0.034540  -0.005946   0.022180
     29       0.020012   0.030899   0.049833  -0.030922  -0.007806  -0.036731
     30      -0.023795   0.023471  -0.027638   0.024366   0.004046   0.003096
     31      -0.020781  -0.013508   0.069963   0.062085   0.000491   0.013956
     32       0.029334   0.034938   0.060642  -0.103097  -0.033026  -0.034120
     33      -0.025872   0.027753  -0.000530   0.011559  -0.006098   0.003669
     34      -0.019452   0.008361   0.083985  -0.015112  -0.016845   0.014432
     35       0.025823   0.009808   0.028898   0.000975  -0.008233  -0.033597
     36      -0.028035   0.019171  -0.030499  -0.003343  -0.007252   0.005049
     37       0.007505   0.059807   0.028987   0.160106   0.049778   0.017830
     38      -0.000223  -0.080981  -0.024386  -0.218167  -0.065817  -0.028027
     39      -0.032130   0.003924  -0.065285  -0.009084  -0.006708   0.016394
     40       0.017742   0.007358  -0.005432   0.037709   0.031118  -0.022986
     41      -0.009010  -0.047810  -0.010051  -0.132900  -0.052952   0.003978
     42      -0.036010  -0.008063  -0.090981  -0.002180  -0.003482   0.027960
     43       0.009788  -0.079645  -0.022492  -0.239415  -0.055962  -0.050269
     44       0.000967   0.020718   0.031397   0.033202  -0.001338   0.007439
     45      -0.032443  -0.000937  -0.085523   0.005988   0.001100   0.021305
     46      -0.006092  -0.086629   0.002733  -0.250571  -0.079544  -0.020593
     47       0.015733   0.054244   0.058275   0.070616   0.018380  -0.018639
     48      -0.024854   0.018160  -0.041179   0.047159   0.013489  -0.002509
     49      -0.027250  -0.035501   0.069501   0.146531   0.021592   0.004768
     50       0.033082   0.062089   0.087073  -0.204915  -0.068314  -0.017416
     51      -0.031755   0.031464  -0.018285   0.006478   0.001272  -0.003210
     52      -0.024472   0.009278   0.066159  -0.026203   0.019922  -0.055211
     53       0.029491   0.011689   0.036983   0.006438  -0.043140   0.049913
     54      -0.034186  -0.002385  -0.073859  -0.017399  -0.009649   0.019892
     55       0.032157   0.021917  -0.023467   0.111260   0.070847  -0.034619
     56      -0.022978  -0.077358  -0.033543  -0.195729  -0.081285   0.022029
     57      -0.043367  -0.025668  -0.115700  -0.006438  -0.006942   0.043909
     58       0.016731  -0.143551  -0.059043  -0.457577  -0.109054  -0.091774
     59      -0.003963   0.038106   0.036557   0.110819   0.016732   0.027583
     60      -0.122892  -0.102714   0.012304  -0.017041  -0.009878  -0.016944
     61      -0.086612  -0.076124   0.026347  -0.028170  -0.007199  -0.020564
     62       0.000745  -0.004624   0.016387   0.129541   0.042408   0.024992
     63      -0.041052  -0.228558  -0.030741   0.058879   0.045124  -0.000728
     64      -0.021151  -0.182824  -0.033552   0.086719   0.049739   0.008899
     65       0.003372  -0.011078   0.013498   0.130405   0.043833   0.025417
     66       0.136395  -0.246204  -0.062497   0.103459   0.068089   0.021689
     67       0.129860  -0.197181  -0.072045   0.145779   0.072948   0.034965
     68       0.018582  -0.014448   0.026649   0.107996   0.041623   0.018145
     69       0.227740  -0.151378  -0.049265   0.043454   0.021117   0.017443
     70       0.217529  -0.114659  -0.049397   0.070441   0.027752   0.024218
     71       0.028922  -0.014030   0.040073   0.072382   0.033203   0.007903
     72       0.147972  -0.029567  -0.007271  -0.032095  -0.035445   0.000845
     73       0.154353  -0.011010   0.009811  -0.042569  -0.030383  -0.005322
     74       0.025013  -0.007636   0.042814   0.073768   0.032599   0.008290
     75      -0.036124   0.025328   0.027954  -0.007459  -0.027489   0.003762
     76       0.008746   0.017801   0.028693  -0.007105   0.000790  -0.008655
     77      -0.015203   0.042716   0.040279   0.110049   0.035379   0.025384
     78      -0.046110   0.033576   0.044953  -0.001364  -0.034880   0.011697
     79      -0.011205   0.034043   0.064463  -0.001858  -0.016285   0.004112
     80       0.003250   0.007761   0.040114   0.111839   0.040165   0.021639
     81      -0.013391   0.059046  -0.041246  -0.009035  -0.004222   0.002665
     82      -0.015066   0.040289   0.072336   0.155365   0.025978   0.040027
     83       0.017559   0.093021   0.081766   0.145505   0.038152  -0.010324
     84      -0.094326  -0.040875  -0.013604   0.038793  -0.104233   0.003638
     85       0.019195   0.130732   0.040444  -0.033392   0.060107  -0.022756
     86      -0.151808  -0.091461   0.035621  -0.006742   0.054002   0.036591
     87      -0.012172   0.045631  -0.022216   0.030484  -0.128496   0.024796
     88       0.001064   0.050330   0.030713  -0.014806   0.045311  -0.055378
     89      -0.035248  -0.031533   0.011292  -0.000524  -0.004558   0.036062
     90       0.010512   0.141710   0.002259   0.003602  -0.082573   0.031772
     91      -0.062568  -0.025890   0.024201  -0.000913   0.035303  -0.047594
     92       0.079833   0.036909   0.003989  -0.005821  -0.018351   0.016833
     93      -0.052056   0.162178   0.044084  -0.026324   0.015976   0.003350
     94      -0.103542  -0.021425   0.021053   0.000332   0.018073   0.005801
     95       0.068398   0.043924   0.024981  -0.020145   0.035772  -0.021797
     96      -0.150442   0.068741   0.058991  -0.020102   0.059408  -0.038737
     97      -0.074362   0.064445   0.025251  -0.016107   0.016195   0.055099
     98      -0.064031  -0.024387   0.054013  -0.026858   0.106583  -0.040483
     99      -0.172201  -0.036850   0.027979   0.015218  -0.007636  -0.032356
    100      -0.014739   0.141981   0.037410  -0.035487   0.044437   0.035598
    101      -0.174180  -0.095315   0.056762  -0.017220   0.107412  -0.004952
    102       0.018899   0.036130  -0.027794   0.036399  -0.132427  -0.025741
    103       0.064763   0.061547   0.018956  -0.022547   0.032717  -0.010403
    104      -0.047678  -0.039749   0.012425   0.006732  -0.008029  -0.003311
    105       0.015683   0.034000  -0.027917   0.042773  -0.140458  -0.055865
    106       0.133083   0.076382   0.039452  -0.096528   0.160879   0.202266
    107      -0.061821  -0.057757   0.010598   0.042415  -0.045615  -0.174424
    108       0.030005   0.031807  -0.010278   0.021640  -0.080052  -0.053974
    109       0.036669   0.049704  -0.011596   0.029750  -0.086050  -0.124689
    110      -0.044606  -0.028341   0.012175  -0.009440   0.007270   0.080037
    111       0.020892   0.024196  -0.010582   0.012679  -0.059186  -0.011140
    112       0.017114   0.034774  -0.026828   0.027238  -0.086714  -0.055026
    113      -0.031374  -0.016584  -0.009847   0.007823  -0.041321   0.036829
    114      -0.012496   0.003578   0.012151  -0.010007  -0.026074   0.044943
    115      -0.025189   0.001819  -0.015485  -0.011721  -0.023692   0.072885
    116       0.018007   0.016795  -0.034463   0.042712  -0.095654  -0.066418
    117      -0.025176  -0.002919   0.043778  -0.030389   0.013868   0.030710
    118      -0.050163  -0.011780   0.001304  -0.035515   0.011392   0.083383
    119       0.043414   0.031318  -0.042085   0.064331  -0.124346  -0.086261
    120      -0.008082   0.010303   0.044676  -0.019617  -0.002622  -0.048711
    121      -0.022962   0.010050   0.010056  -0.019729  -0.011764  -0.050850
    122       0.019503   0.012221  -0.018969   0.038799  -0.068828   0.020587
    123       0.020066   0.026768   0.018896   0.002754  -0.043476  -0.078413
    124       0.017401   0.038830   0.002759   0.011541  -0.064026  -0.142744
    125      -0.022335  -0.015784   0.006910   0.003996  -0.005014   0.093083
    126      -0.024573  -0.009148   0.009112  -0.018697  -0.007047   0.104366
    127      -0.040712  -0.016887  -0.014653  -0.027036   0.010595   0.156818
    128       0.043860   0.035536  -0.048544   0.046825  -0.099160  -0.111924
    129       0.005094   0.005175  -0.007826  -0.009266  -0.007912   0.073185
    130      -0.010105   0.004477  -0.026062   0.002547  -0.035718   0.060930
    131       0.011163   0.013597  -0.034309   0.016782  -0.053590  -0.016757
    132       0.033238   0.026075  -0.022044   0.009775  -0.038640   0.007086
    133       0.026260   0.037763  -0.036702   0.034842  -0.092738  -0.060497
    134      -0.037638  -0.020076  -0.012501  -0.004309  -0.027221   0.067527
    135       0.021238   0.001050   0.016422  -0.022169   0.043704   0.056101
    136      -0.002314  -0.002154  -0.012356   0.006017  -0.033171   0.023798
    137       0.025214   0.017853  -0.017776  -0.008637   0.014492   0.020670
    138       0.010850   0.001054  -0.003950  -0.006416   0.006441   0.030884
    139       0.001769  -0.010692   0.022695   0.003742  -0.011432  -0.022826
    140       0.036706   0.014919   0.014982  -0.026181   0.066481   0.023488
    141       0.019573   0.008665  -0.015307  -0.011274   0.038084  -0.011051
    142      -0.018532  -0.020963   0.026211   0.018158  -0.055690  -0.015814
    143       0.018667   0.008497   0.009515  -0.012643   0.038659  -0.003117
    144       0.040608  -0.006845   0.074209  -0.009655   0.027821  -0.039801
    145      -0.014510  -0.009456  -0.007302   0.008965  -0.034737   0.006729
    146       0.001030   0.002474   0.001894  -0.001647   0.018619  -0.021349
    147       0.042894  -0.011524   0.093850  -0.016401   0.047903  -0.031714
    148      -0.016108   0.007646  -0.070050  -0.003986  -0.002040   0.042404
    149      -0.002898   0.017476  -0.056177  -0.001392   0.016167  -0.010751
    150       0.042181  -0.007903   0.072903  -0.034418   0.103799  -0.007471
    151      -0.004777   0.003938  -0.035817   0.006667  -0.053049   0.063032
    152       0.010034   0.016266  -0.032617  -0.002155  -0.001131   0.022634
    153       0.029124   0.004450   0.018784  -0.020117   0.076568  -0.034764
    154      -0.031639   0.017531  -0.123355  -0.013510   0.087619  -0.055206
    155      -0.007159   0.031853  -0.116829  -0.001966  -0.011566   0.067983
    156       0.015408   0.015624  -0.042962  -0.016156   0.060719   0.015478
    157      -0.043474  -0.004701  -0.062932   0.013905  -0.028749   0.073714
    158       0.003583   0.039559  -0.128260  -0.018103   0.053791  -0.009767
    159       0.007150   0.021273  -0.078935  -0.013871   0.046687   0.016317
    160      -0.044911  -0.024554  -0.003905   0.026155  -0.090615   0.059745
    161       0.016073   0.027922  -0.063816  -0.019718   0.067087  -0.013995
    162       0.034852   0.007436   0.027945  -0.050023   0.109220   0.124295
    163       0.009301  -0.006727   0.004030   0.010976  -0.036510  -0.030813
    164       0.044771   0.019652   0.003408  -0.028859   0.069215   0.038712
    165       0.019516   0.019020  -0.052947  -0.014142   0.061800  -0.048722
    166      -0.016327  -0.039278   0.094450   0.031826  -0.084201  -0.089153
    167       0.020306  -0.012140   0.086213  -0.003180  -0.000421   0.001151
    168       0.062924  -0.037801   0.218931  -0.003830  -0.018619  -0.022457
    169      -0.014609   0.018896  -0.109341  -0.010632   0.001653   0.098546
    170      -0.016687   0.018057  -0.078056   0.000103   0.050714  -0.089825
    171       0.032378   0.003328   0.029202  -0.024275   0.110137  -0.093035
    172      -0.030253   0.041207  -0.196660  -0.040213   0.260142  -0.275566
    173      -0.013939   0.032974  -0.138568   0.008082  -0.097319   0.221837
    174       0.025564   0.001177   0.018994  -0.019614   0.046948   0.023799
    175       0.021491  -0.004247   0.030297  -0.011130   0.037095  -0.035243
    176       0.045272   0.009066   0.050289  -0.036613   0.095486   0.022441
    177      -0.011941   0.000940  -0.039059   0.013269  -0.055774   0.046510
    178       0.002522  -0.015308   0.039905   0.002464  -0.000784  -0.042917
    179       0.049451   0.021405   0.011985  -0.036474   0.089661   0.042752
    180       0.050506  -0.015360   0.120219  -0.009589   0.022988  -0.045686
    181       0.001870  -0.010217   0.022889   0.008628  -0.043304   0.000629
    182       0.002507  -0.009332   0.045156  -0.001293   0.018284  -0.025093
    183       0.044987  -0.006389   0.079831  -0.003969   0.010055  -0.054252
    184      -0.026772  -0.012127  -0.018653   0.011611  -0.034338   0.005018
    185      -0.011533  -0.000594  -0.008722   0.005412   0.007522  -0.032832
    186       0.053280  -0.013615   0.104556  -0.042392   0.139757  -0.037808
    187       0.006342  -0.000400  -0.001471   0.013987  -0.075783   0.039642
    188       0.015109   0.012486  -0.020416  -0.019213   0.066537   0.002850
    189       0.046148  -0.008350   0.073643  -0.048023   0.147638  -0.000006
    190      -0.007683   0.010196  -0.059867   0.008949  -0.076822   0.101559
    191       0.004713   0.019956  -0.045891   0.012607  -0.056863   0.034564
    192       0.065695  -0.041752   0.238849  -0.008873  -0.001740  -0.022514
    193      -0.016357   0.032888  -0.164147  -0.020251   0.019920   0.152273
    194      -0.020290   0.028361  -0.122725   0.000578   0.043139  -0.066062
    195       0.072623  -0.050650   0.280986   0.000925  -0.046239  -0.018811
    196      -0.000944   0.009536  -0.055804  -0.001338  -0.062310   0.144929
    197      -0.013271   0.005935  -0.026713  -0.000398   0.062330  -0.124056
    198       0.066171  -0.041534   0.236619   0.006025  -0.059532  -0.021286
    199      -0.024948   0.022754  -0.137716  -0.015490   0.046803   0.049528
    200      -0.027363   0.020107  -0.100665   0.001591   0.076908  -0.152589
    201       0.025663   0.021908  -0.054180  -0.013955   0.073754  -0.105117
    202      -0.029062  -0.043764   0.089235   0.038567  -0.100148  -0.077314
    203       0.007476  -0.016223   0.078701   0.005657  -0.013835  -0.017112
    204       0.028349   0.008061   0.001037  -0.010841   0.044910  -0.064965
    205       0.001872  -0.039760   0.126072   0.027786  -0.074251  -0.132358
    206       0.021978  -0.029222   0.150522   0.004777  -0.033949   0.004634
    207       0.004218   0.034928  -0.135291  -0.019067   0.083838  -0.008365
    208      -0.020114  -0.049680   0.124736   0.041213  -0.105162  -0.120929
    209       0.032831  -0.007702   0.091905  -0.012061   0.013687   0.018924
    210       0.006724   0.023509  -0.078577  -0.010597   0.077623  -0.004069
    211      -0.058459  -0.000345  -0.099187   0.033872   0.019634  -0.003065
    212       0.003735   0.048715  -0.152623  -0.031103   0.028867   0.040251
    213       0.048710   0.012056   0.041595  -0.071640   0.163455   0.168290
    214       0.009495   0.000072  -0.018474   0.002908  -0.032225   0.024894
    215       0.035043   0.019796  -0.017663  -0.017081   0.031862   0.033941
    216       0.020122   0.013942  -0.009364  -0.046822   0.082138   0.177635
    217       0.010401  -0.012294   0.022191   0.017282  -0.039533  -0.076623
    218       0.059717   0.022239   0.013506  -0.043398   0.104977   0.058581
    219       0.048083   0.002355   0.059699  -0.053099   0.133381   0.080184
    220       0.016656  -0.011829   0.021091   0.016505  -0.039216  -0.081206
    221       0.055928   0.019135   0.031022  -0.043250   0.115635   0.043808
    222      -0.047422  -0.018654   0.069985  -0.056324   0.065049   0.076819
    223      -0.091745  -0.039812   0.007355  -0.064085   0.052199   0.183650
    224       0.081752   0.057770  -0.066752   0.099623  -0.186355  -0.172445
    225      -0.018591   0.005972   0.067366  -0.032548   0.022788  -0.072796
    226      -0.039705   0.001271   0.023573  -0.035655   0.012542  -0.064059
    227       0.036582   0.021825  -0.025158   0.053779  -0.088452   0.025358
    228       0.027080   0.033435   0.022002   0.005020  -0.050043  -0.113908
    229       0.028158   0.049907   0.012608   0.014315  -0.071813  -0.205093
    230      -0.033792  -0.025148   0.017513  -0.003473   0.015036   0.133689
    231       0.077355   0.202591  -0.005964   0.000889  -0.105198   0.048275
    232      -0.075064  -0.088870   0.017955   0.010980   0.033410  -0.072330
    233       0.177294   0.077975  -0.015607   0.001098  -0.059539   0.018632
    234      -0.027060   0.242844   0.065795  -0.052297   0.064961   0.004150
    235      -0.153511  -0.081896   0.013498   0.013940   0.001483   0.015785
    236       0.157242   0.099841   0.020623  -0.025686   0.026398  -0.044880
    237      -0.207981   0.077331   0.094070  -0.041889   0.143778  -0.075074
    238      -0.099490   0.070683   0.019487  -0.014101  -0.006452   0.107077
    239      -0.079875  -0.023081   0.073023  -0.037992   0.156210  -0.080490
    240      -0.246348  -0.112058   0.037457   0.022506   0.019654  -0.060505
    241       0.004643   0.207511   0.041826  -0.049591   0.046681   0.071194
    242      -0.275485  -0.149408   0.077021  -0.020237   0.154712  -0.013537
    243      -0.106304  -0.115006  -0.035004   0.063024  -0.150324   0.000395
    244       0.060034   0.182393   0.046612  -0.044642   0.073420  -0.030690
    245      -0.228972  -0.133183   0.042440  -0.005245   0.068318   0.057001
    246      -0.006669   0.032090  -0.137640  -0.016968   0.056763   0.063556
    247      -0.049580  -0.031337   0.010285   0.030726  -0.112688   0.065756
    248       0.034569   0.038299  -0.066389  -0.030488   0.117661  -0.052413
    249       0.005073   0.023647  -0.096413  -0.011345   0.032905  -0.010460
    250      -0.061152  -0.034694   0.002881   0.034456  -0.131934   0.101023
    251       0.002896   0.020242  -0.061329  -0.012627   0.031669   0.014257
                 24         25         26         27         28         29    
      0       0.021445   0.084708  -0.004562  -0.079508  -0.032847   0.000400
      1       0.017809   0.039953   0.003677   0.068545   0.057429  -0.000504
      2      -0.012485  -0.057516  -0.001203  -0.074217  -0.046762  -0.000831
      3       0.013853   0.111733  -0.011715  -0.112182  -0.052744  -0.001345
      4       0.014165   0.060626   0.000373   0.096821   0.075260  -0.001530
      5      -0.008668  -0.057285   0.002408   0.000559   0.000032  -0.000663
      6       0.002815   0.090225  -0.010738  -0.086140  -0.036964  -0.005640
      7       0.002666   0.051863  -0.001733   0.066895   0.056827  -0.005796
      8      -0.008007  -0.080501   0.006889   0.077598   0.047144   0.000012
      9      -0.007673  -0.017088   0.001378  -0.008098  -0.005458  -0.006104
     10      -0.011986  -0.028284   0.001988   0.000410   0.000028  -0.007242
     11      -0.008533  -0.087212   0.007578   0.085250   0.051156   0.000354
     12      -0.006059  -0.094937   0.011617   0.031861   0.004785  -0.001262
     13      -0.013393  -0.091395   0.007586  -0.029761  -0.031867  -0.003469
     14      -0.011978  -0.082761   0.003636   0.006227   0.001282  -0.000038
     15       0.011089  -0.024483   0.007288  -0.003501  -0.003498   0.001615
     16       0.003540  -0.040963   0.007189   0.000571  -0.001029  -0.000482
     17      -0.013524  -0.065012  -0.000834  -0.076231  -0.049156  -0.000725
     18       0.003332   0.039897  -0.010251  -0.110939  -0.066665   0.002202
     19       0.004319  -0.032929   0.004848   0.085849   0.050422   0.001209
     20      -0.008056  -0.052647   0.002337  -0.001860  -0.002342  -0.000689
     21       0.000333  -0.029539   0.002926   0.081026   0.051026   0.002484
     22      -0.006591  -0.103949   0.004861  -0.034227  -0.034657   0.002004
     23       0.013208   0.128849  -0.008155   0.043357   0.041999  -0.002451
     24      -0.001681  -0.032458   0.004531   0.079077   0.049852   0.001155
     25      -0.005427  -0.131302   0.016226  -0.021981  -0.015518  -0.003006
     26       0.011153   0.183169  -0.025314   0.000342  -0.001231   0.003881
     27      -0.003297  -0.033417   0.005636   0.042426   0.027800  -0.000482
     28      -0.000740  -0.106841   0.014101  -0.008638  -0.004117  -0.001708
     29       0.004963   0.132671  -0.022628   0.014966   0.000279   0.003327
     30      -0.000477  -0.004562   0.000680   0.067740   0.043004   0.001203
     31       0.005645   0.009872  -0.004327  -0.006379  -0.002257   0.004589
     32       0.000808  -0.009006   0.001799   0.048837   0.022639  -0.004532
     33      -0.001284  -0.032956   0.003793   0.079368   0.048480   0.001468
     34      -0.013165  -0.087255  -0.008753  -0.092602  -0.082974   0.006995
     35       0.023471   0.117803   0.007254   0.134395   0.109412  -0.007693
     36      -0.001347  -0.043802   0.006487   0.071198   0.045226   0.001186
     37      -0.002642   0.051703  -0.008260  -0.125947  -0.074638  -0.002006
     38       0.009379   0.072197  -0.007665  -0.038487  -0.026890   0.001146
     39      -0.000923  -0.034283   0.009202  -0.007050   0.002077  -0.001110
     40       0.003033   0.236397  -0.038743  -0.145165  -0.088890   0.004962
     41       0.006204  -0.052552   0.014385  -0.050731  -0.030918  -0.004183
     42      -0.000998  -0.036784   0.012249  -0.060708  -0.026630  -0.002621
     43       0.004849   0.110343  -0.019509  -0.017682  -0.020384   0.002552
     44       0.004531   0.030666  -0.001425  -0.068047  -0.040598  -0.001261
     45      -0.000530  -0.005696   0.006210  -0.050744  -0.021688  -0.001077
     46       0.002193  -0.110892   0.017471   0.058112   0.028778  -0.004460
     47       0.005056   0.145028  -0.024287  -0.026936  -0.020529   0.004239
     48       0.002866   0.053734  -0.005762   0.085066   0.057306   0.002328
     49       0.023479   0.195150  -0.013010   0.102254   0.084274   0.004988
     50      -0.017800  -0.251844   0.022966  -0.051249  -0.059568  -0.007534
     51      -0.003731  -0.031342   0.002655   0.093901   0.060283   0.002696
     52      -0.034761  -0.038282  -0.036466  -0.041972  -0.056253   0.013974
     53       0.050804   0.048695   0.045605   0.081970   0.079211  -0.015917
     54      -0.000872  -0.045089   0.011850  -0.019196  -0.004285  -0.001851
     55       0.004153   0.434824  -0.069115  -0.242795  -0.145481   0.008684
     56       0.005944  -0.180388   0.037686  -0.053152  -0.029853  -0.008615
     57      -0.001027  -0.071253   0.020719  -0.111683  -0.053670  -0.005003
     58       0.007550   0.151258  -0.026108   0.030927   0.000159   0.003186
     59       0.003615   0.004795   0.003692  -0.102268  -0.056813  -0.002226
     60       0.031488   0.108984  -0.005584  -0.106966  -0.044519   0.002580
     61       0.029163   0.059652   0.005223   0.092893   0.077634   0.001729
     62      -0.015200  -0.053429  -0.004596  -0.141370  -0.088564  -0.001092
     63       0.015101  -0.073278   0.015177   0.025834   0.008339   0.004425
     64       0.005433  -0.074765   0.011302  -0.026970  -0.023742   0.001473
     65      -0.015478  -0.055639  -0.004095  -0.143146  -0.091011  -0.001298
     66      -0.017325  -0.205120   0.023089   0.087311   0.019836  -0.001308
     67      -0.026769  -0.175266   0.012522  -0.078509  -0.079369  -0.004342
     68      -0.012476  -0.087247   0.004097   0.008020   0.001604  -0.000070
     69      -0.019526  -0.054351   0.003630   0.016489   0.004491  -0.011220
     70      -0.024747  -0.057629   0.001417  -0.026920  -0.021917  -0.012194
     71      -0.006178  -0.094346   0.011172   0.153347   0.093509   0.000503
     72      -0.001606   0.128341  -0.017506  -0.122797  -0.053771  -0.009395
     73       0.000173   0.074102  -0.004773   0.088040   0.075197  -0.008567
     74      -0.006423  -0.092917   0.010262   0.143426   0.088216   0.000541
     75       0.000340   0.023806  -0.010805  -0.127893  -0.080868   0.003072
     76       0.004202  -0.091086   0.018908   0.292855   0.179890   0.000421
     77      -0.019621  -0.135507   0.005119   0.005094  -0.012316   0.002545
     78      -0.004304   0.029677  -0.019460  -0.290822  -0.186979   0.004162
     79      -0.002803  -0.062033   0.000585  -0.033053  -0.031422   0.002419
     80      -0.014406  -0.105219   0.004298  -0.042641  -0.035262  -0.000356
     81      -0.011190  -0.160090   0.024569   0.072578   0.039328  -0.006262
     82      -0.003765  -0.103040   0.011105  -0.034019  -0.018026  -0.001250
     83       0.000657   0.120799  -0.024034  -0.018412  -0.018060   0.003602
     84      -0.067479  -0.007960  -0.086418   0.019538  -0.016710   0.008651
     85       0.080703  -0.000830   0.054702  -0.004658   0.000949   0.114127
     86      -0.064102   0.008237  -0.020764   0.002908   0.000789  -0.198128
     87      -0.111141  -0.000894  -0.097276   0.020814  -0.015771   0.005499
     88       0.128213  -0.012028   0.049098   0.000143  -0.006943   0.186134
     89      -0.085902   0.007794  -0.046849   0.010472  -0.006536  -0.118029
     90      -0.107870   0.007605  -0.068761   0.013533  -0.007277  -0.030284
     91       0.113613  -0.014514   0.034292   0.001176  -0.007828   0.158886
     92      -0.059887   0.004671  -0.040377   0.015325  -0.012621  -0.032074
     93      -0.011164   0.010752   0.011626  -0.004736   0.008283  -0.014304
     94       0.008271  -0.004684  -0.004774   0.003098  -0.004745  -0.011043
     95       0.034384   0.001314   0.015286   0.006322  -0.007380   0.055555
     96       0.085436   0.000153   0.050952  -0.013656   0.011274   0.031856
     97      -0.083143   0.009988  -0.022161   0.003859   0.000782  -0.129421
     98       0.100773  -0.001295   0.062099  -0.007562   0.002996   0.014143
     99       0.039687  -0.009181  -0.011360   0.001557  -0.003614   0.010285
    100      -0.032354   0.012121   0.019116  -0.003049   0.006092  -0.047175
    101       0.034213   0.002350   0.030378  -0.006477   0.005072  -0.138795
    102      -0.041013  -0.005313  -0.045517   0.004773  -0.004114   0.029177
    103       0.050176   0.002174   0.013537   0.007514  -0.006977   0.035090
    104      -0.026316   0.000409  -0.016072   0.000389  -0.000936  -0.026129
    105      -0.012356  -0.010276  -0.031283   0.000094  -0.003338   0.036834
    106      -0.115349   0.044551   0.001540   0.001908   0.023266  -0.112624
    107       0.146098  -0.023939   0.071905  -0.024103   0.005386   0.007249
    108       0.018780  -0.004444   0.019910  -0.016317   0.014908  -0.012779
    109       0.085045  -0.017466  -0.018226   0.018466  -0.034444  -0.053681
    110      -0.094148   0.008659  -0.052889   0.010159  -0.001840   0.064216
    111       0.053019  -0.007734  -0.021063  -0.003971  -0.001895  -0.016944
    112       0.123880  -0.023263  -0.098648   0.041727  -0.065941  -0.049007
    113      -0.148243   0.015508   0.005831   0.000918   0.006407   0.065856
    114       0.006004  -0.008237  -0.060314  -0.001968   0.001653   0.048680
    115       0.067606  -0.017888  -0.136773   0.052705  -0.076206   0.037613
    116      -0.081668   0.013258   0.059902  -0.006757   0.007974  -0.026582
    117      -0.056729  -0.003359  -0.025160  -0.025751   0.039471   0.076788
    118      -0.032475  -0.008869  -0.097219   0.042571  -0.062367   0.064355
    119       0.021055   0.002612   0.019043  -0.000185  -0.000117  -0.050802
    120      -0.076965  -0.000098   0.056305  -0.050157   0.067693   0.005392
    121      -0.065713  -0.005069   0.029468   0.003519  -0.016598  -0.049124
    122       0.060906  -0.003107  -0.098323   0.026642  -0.024085   0.063257
    123      -0.037494  -0.001031   0.076926  -0.046488   0.057326  -0.031352
    124      -0.013227  -0.011417   0.060933  -0.007122  -0.004219  -0.098850
    125       0.003824   0.001971  -0.128311   0.029507  -0.022002   0.116153
    126      -0.004986  -0.003422  -0.063059  -0.002412   0.005561   0.060194
    127       0.050562  -0.011641  -0.134561   0.043725  -0.058131   0.058170
    128      -0.046758   0.013918   0.092746   0.000346  -0.011529  -0.056104
    129       0.036724  -0.000747  -0.008985  -0.015536   0.018531  -0.019024
    130       0.078251  -0.015025  -0.089216   0.016836  -0.023303  -0.036866
    131      -0.078712   0.016924   0.045444   0.023839  -0.040179   0.047735
    132       0.082434  -0.003932   0.009347  -0.009803   0.002617  -0.072667
    133       0.140092  -0.023739  -0.081802   0.029399  -0.050090  -0.114960
    134      -0.161242   0.018871  -0.001187   0.014432  -0.013848   0.129451
    135       0.020708   0.007638   0.052680  -0.029182   0.037351  -0.011914
    136       0.005856  -0.002949  -0.007223  -0.015405   0.022387  -0.003862
    137       0.013932   0.007035   0.007262   0.028087  -0.044197   0.019176
    138      -0.025369   0.017731   0.078676  -0.000899  -0.009631   0.021476
    139       0.008590  -0.013297  -0.047390  -0.031700   0.049057  -0.030621
    140       0.062206  -0.005971  -0.034114   0.005701  -0.005670  -0.022547
    141      -0.000123   0.007771   0.018898   0.013886  -0.030673   0.001438
    142      -0.039803  -0.003521   0.010832  -0.044482   0.066764  -0.002695
    143       0.020162  -0.002886  -0.011738   0.000132   0.001658   0.000942
    144       0.014358  -0.003041  -0.045729   0.008312  -0.016858  -0.023823
    145      -0.019055  -0.004615   0.009382  -0.044215   0.065073  -0.009574
    146      -0.016079   0.003503   0.020915   0.007557  -0.012751   0.024273
    147      -0.002588   0.003556   0.002827   0.010083  -0.019587   0.002254
    148      -0.005928  -0.002828   0.040858  -0.054581   0.079920   0.000951
    149       0.012475  -0.003472  -0.017697   0.006274  -0.012097   0.000926
    150      -0.013805   0.012769   0.081833  -0.010874   0.008781   0.019176
    151       0.015416  -0.001918   0.001088  -0.030742   0.046725  -0.004777
    152       0.026273   0.001626  -0.014820   0.016817  -0.027015   0.003631
    153      -0.002433   0.004197   0.015621   0.029971  -0.046785  -0.001003
    154      -0.059256  -0.000844   0.044505   0.009407  -0.016519   0.001041
    155       0.058375  -0.002709   0.005168  -0.029818   0.042156  -0.003791
    156       0.015687   0.022929   0.068633   0.076810  -0.123909  -0.016715
    157      -0.027879   0.049446   0.191100   0.154056  -0.242352  -0.046635
    158       0.037704  -0.032643  -0.082174  -0.115841   0.175181   0.026209
    159       0.008393   0.011702   0.049535   0.013970  -0.031207   0.011548
    160      -0.066880   0.025154   0.147507  -0.014253   0.016756   0.044633
    161       0.042333  -0.016672  -0.055355  -0.029027   0.044778  -0.008097
    162       0.129308  -0.003145   0.018047  -0.049102   0.073461  -0.088901
    163      -0.101164   0.017614   0.101215  -0.014210   0.013113   0.114654
    164       0.026579   0.013264   0.058909   0.012245  -0.020355   0.039580
    165       0.012984  -0.005549  -0.038674  -0.003317  -0.007860  -0.014295
    166      -0.078137  -0.014682  -0.044013  -0.081688   0.132377  -0.007067
    167      -0.012387   0.005753   0.022454  -0.000914   0.010991   0.016293
    168       0.004238   0.008386  -0.028703   0.019056  -0.035284   0.002433
    169       0.017164   0.001443   0.076992  -0.081152   0.124897   0.007596
    170      -0.022469  -0.010932  -0.043545   0.037963  -0.065467  -0.008434
    171      -0.025230  -0.005987  -0.026015   0.028863  -0.044317   0.005689
    172      -0.136546  -0.034354  -0.103108   0.003774  -0.001202   0.025093
    173       0.118297   0.025067   0.117608  -0.023521   0.024392  -0.021245
    174       0.014065   0.007199   0.030513  -0.008319   0.005003  -0.014361
    175       0.055061  -0.022143  -0.101600  -0.017754   0.029838  -0.062224
    176       0.091987  -0.017428  -0.073097  -0.021856   0.040669  -0.060236
    177      -0.082456   0.033144   0.151376   0.006872  -0.026356   0.074042
    178       0.010882  -0.018537  -0.067217  -0.041110   0.064977  -0.044786
    179       0.093896  -0.007883  -0.050408   0.014520  -0.018395  -0.034702
    180       0.019438  -0.005777  -0.062931   0.005229  -0.009617  -0.029749
    181       0.018090  -0.016945  -0.067736  -0.052704   0.082081  -0.049195
    182      -0.038194   0.009178   0.056806   0.009454  -0.014968   0.047316
    183       0.037068  -0.012142  -0.110173   0.006281  -0.012729  -0.057294
    184      -0.049755   0.004226   0.062825  -0.037257   0.051802   0.019025
    185      -0.039781   0.008750   0.046269   0.015200  -0.027159   0.038441
    186      -0.034916   0.017313   0.104740   0.003401  -0.014622   0.039062
    187       0.009874  -0.002644  -0.031817  -0.002038   0.004001  -0.000035
    188       0.003341   0.008137   0.043751   0.010552  -0.020392   0.025600
    189      -0.023862   0.018915   0.131012  -0.020521   0.021252   0.031721
    190       0.029198  -0.001497   0.000597  -0.040339   0.061858  -0.015768
    191       0.043725  -0.004441  -0.064838   0.021441  -0.031551  -0.014492
    192      -0.011266   0.012077   0.004520   0.016280  -0.026384   0.018272
    193       0.034077   0.005400   0.127976  -0.117038   0.185992   0.018510
    194       0.000104  -0.012950  -0.053275   0.024349  -0.046282  -0.018852
    195       0.004558   0.011039  -0.038365   0.023999  -0.042709   0.005843
    196       0.051421   0.004633   0.050042  -0.093636   0.142688   0.000201
    197      -0.051634  -0.009510  -0.035386   0.056414  -0.092242   0.003364
    198       0.024646   0.005185  -0.080785   0.026929  -0.053089  -0.016227
    199      -0.013977  -0.002050   0.086198  -0.063479   0.097669   0.011000
    200      -0.046624  -0.018006  -0.073351   0.067037  -0.114814  -0.018764
    201       0.017350  -0.024545  -0.124658  -0.042805   0.055960  -0.034860
    202      -0.102009  -0.001081   0.017864  -0.055006   0.084767   0.007675
    203      -0.040625   0.012122   0.051496   0.010465  -0.013200   0.023071
    204       0.002657  -0.011240  -0.066377  -0.030715   0.045324  -0.014623
    205      -0.061339  -0.037896  -0.149625  -0.138091   0.232206  -0.028437
    206      -0.040234   0.012391   0.049940  -0.006488   0.028359   0.030276
    207       0.027226   0.008428   0.027337   0.048814  -0.106006  -0.008284
    208      -0.107483  -0.015397  -0.048405  -0.094641   0.154597  -0.004043
    209       0.015930  -0.000656  -0.006482  -0.012528   0.035392   0.009518
    210       0.010530   0.031099   0.057324   0.098916  -0.137114  -0.019084
    211      -0.056326   0.076517   0.158594   0.221645  -0.296600  -0.050250
    212       0.057752  -0.049770  -0.062471  -0.149417   0.206778   0.025646
    213       0.209912  -0.010261   0.001935  -0.066402   0.103585  -0.152294
    214      -0.098044   0.028397   0.151897  -0.022463   0.023816   0.174573
    215      -0.030210   0.023715   0.095698   0.020624  -0.036802   0.114551
    216       0.159770  -0.005575  -0.008575  -0.048107   0.073140  -0.096692
    217      -0.116571   0.012823   0.078985  -0.007352   0.003111   0.089164
    218       0.019857   0.024449   0.128354  -0.000959  -0.002459   0.092340
    219       0.107368  -0.001272   0.040330  -0.050300   0.074304  -0.086685
    220      -0.173874   0.029572   0.162745  -0.008686   0.000200   0.186015
    221       0.106764  -0.003042  -0.002687   0.001325   0.001852  -0.072830
    222      -0.097290   0.000086  -0.038376  -0.031846   0.055254   0.133129
    223      -0.105756  -0.002292  -0.136640   0.055788  -0.075490   0.143929
    224       0.089734  -0.003250   0.048787  -0.001258  -0.007108  -0.135690
    225      -0.133459   0.003948   0.099262  -0.069089   0.094824  -0.008147
    226      -0.154137   0.003238   0.094485  -0.018086   0.011350  -0.069286
    227       0.150953  -0.012080  -0.163909   0.046069  -0.047695   0.083482
    228      -0.071036   0.001064   0.126699  -0.062669   0.078312  -0.054989
    229      -0.067532  -0.008702   0.140826  -0.036165   0.034898  -0.133287
    230       0.056062  -0.003112  -0.207224   0.044870  -0.037822   0.164450
    231      -0.151764   0.011224  -0.084030   0.016045  -0.008337  -0.049279
    232       0.160788  -0.023236   0.039900   0.003515  -0.012839   0.227961
    233      -0.084193   0.001936  -0.060703   0.022312  -0.019789   0.010122
    234       0.007351   0.017394   0.053258  -0.014230   0.018329  -0.026243
    235      -0.016099  -0.006633  -0.028467   0.006306  -0.007609  -0.058294
    236       0.071218  -0.000851   0.028609   0.008093  -0.010720   0.171941
    237       0.190380  -0.001133   0.127091  -0.031300   0.024296   0.076097
    238      -0.188287   0.019707  -0.065982   0.009148   0.001408  -0.272553
    239       0.196514  -0.006202   0.117224  -0.018179   0.008829   0.098218
    240       0.099338  -0.017468   0.008721  -0.002738  -0.003235   0.025533
    241      -0.092707   0.023691   0.011322  -0.004666   0.012093  -0.122475
    242       0.068310   0.000979   0.055265  -0.015293   0.012090  -0.194296
    243      -0.086757  -0.014820  -0.120304   0.027843  -0.025009   0.039132
    244       0.105012   0.000212   0.070202  -0.006749   0.001892   0.141999
    245      -0.099201   0.012405  -0.022560  -0.000480   0.006682  -0.286155
    246       0.018203   0.029026   0.119677   0.068104  -0.117546   0.005467
    247      -0.082589   0.022030   0.152711  -0.060020   0.087451   0.082495
    248       0.075599  -0.019452  -0.109312   0.050240  -0.076382  -0.093505
    249      -0.001022  -0.012997  -0.019864  -0.095860   0.135381   0.047792
    250      -0.095219   0.032590   0.208107  -0.060966   0.088236   0.113717
    251       0.018662  -0.015074  -0.019754  -0.085378   0.130643   0.052584
                 30         31         32         33         34         35    
      0       0.147631  -0.034958  -0.099193  -0.002163   0.001171   0.000964
      1       0.111333  -0.048262  -0.156944  -0.002694   0.000818   0.001889
      2       0.034510  -0.020521  -0.067334  -0.001437  -0.000581   0.000012
      3       0.144802  -0.026350  -0.069573  -0.000722   0.001332   0.000891
      4       0.096124  -0.040724  -0.133612  -0.001315   0.001166   0.002039
      5       0.015986  -0.018389  -0.062016  -0.001135  -0.000467   0.000120
      6       0.151270  -0.036795  -0.105456  -0.001098   0.000666   0.001258
      7       0.111302  -0.044245  -0.141097  -0.001349   0.000451   0.001923
      8       0.006112  -0.031991  -0.117236  -0.001955  -0.000291   0.000989
      9      -0.007047  -0.001451   0.002121  -0.000057  -0.001710  -0.001170
     10       0.000468  -0.004437  -0.006728  -0.000002  -0.001900  -0.001035
     11      -0.001864  -0.031916  -0.119070  -0.002028  -0.000275   0.001015
     12      -0.143681   0.036794   0.119584   0.001027  -0.002503  -0.003042
     13      -0.107140   0.032092   0.109961   0.001077  -0.002762  -0.002996
     14       0.010010  -0.027430  -0.099996  -0.001840  -0.000453   0.000627
     15      -0.015769   0.002680   0.011731  -0.000880  -0.000386  -0.000814
     16      -0.004848  -0.005244  -0.015204  -0.001051  -0.000831  -0.000569
     17       0.029328  -0.019948  -0.066502  -0.001443  -0.000634  -0.000007
     18      -0.009115   0.011522   0.034547   0.001611   0.000515  -0.000202
     19      -0.015908  -0.013131  -0.054241   0.000271   0.000134   0.000518
     20       0.000088  -0.006231  -0.018185  -0.000327  -0.000545  -0.000396
     21      -0.084268   0.003905  -0.008490   0.000662  -0.000103  -0.000009
     22      -0.028437  -0.001707  -0.015077   0.000770  -0.000536  -0.000360
     23       0.045243   0.004477   0.036558   0.000879   0.000777  -0.000251
     24      -0.064388   0.001210  -0.012673   0.000304  -0.000260  -0.000397
     25       0.102582   0.005755   0.055400   0.001413   0.000187  -0.001754
     26      -0.132864  -0.001447  -0.042858   0.000087  -0.000462   0.001300
     27      -0.018974  -0.000847  -0.008821  -0.000071  -0.000224  -0.000913
     28       0.069797   0.007509   0.050095   0.001507   0.000098  -0.000618
     29      -0.140562   0.002643  -0.021330   0.000991  -0.000742  -0.000554
     30      -0.053454  -0.002411  -0.021131   0.000345  -0.000500  -0.000725
     31      -0.044918   0.013592   0.039012   0.001185   0.000014   0.000566
     32      -0.003333   0.018312   0.085845   0.002371   0.000430  -0.001554
     33      -0.076776   0.005984   0.003386   0.000538   0.000023  -0.000001
     34      -0.176294  -0.012421  -0.107136  -0.000649  -0.002290   0.002146
     35       0.185004   0.046436   0.252833   0.004018   0.003167  -0.004076
     36      -0.060923   0.001930  -0.011203   0.000308  -0.000316  -0.000368
     37       0.090721   0.022183   0.114436   0.001036   0.001001  -0.000915
     38      -0.052601   0.004313  -0.002451   0.000212  -0.000385   0.000767
     39       0.022546   0.014078   0.053893  -0.000114   0.000486  -0.000165
     40      -0.099132   0.009695   0.003902  -0.000617   0.000179   0.001870
     41       0.103957   0.017518   0.096728   0.001345   0.000437  -0.001071
     42       0.087968   0.017763   0.081605  -0.000619   0.001018   0.000195
     43      -0.112057   0.001023  -0.023899   0.000197  -0.000859   0.000133
     44       0.039994   0.019298   0.086550   0.001331   0.000552  -0.000479
     45       0.043204   0.013519   0.052486  -0.000712   0.000717   0.000445
     46       0.066096   0.009615   0.069265   0.001929  -0.000137  -0.002302
     47      -0.129053   0.005120  -0.014545   0.000908  -0.000483   0.000291
     48      -0.058569  -0.009455  -0.047698   0.000275  -0.000780  -0.001866
     49      -0.015482   0.047662   0.186086   0.001500   0.002799  -0.001695
     50      -0.008699   0.016806   0.066734   0.002063  -0.000346   0.001814
     51      -0.096489   0.009370   0.010366  -0.000890  -0.000729  -0.000211
     52      -0.193218  -0.013276  -0.067235  -0.005248   0.002019  -0.002066
     53       0.187522   0.054666   0.213960   0.007991  -0.005191   0.003463
     54       0.047178   0.015774   0.066052  -0.000179   0.000634  -0.000181
     55      -0.172510   0.014038  -0.005383  -0.002118   0.000676   0.003843
     56       0.228967   0.022198   0.147730   0.001782   0.000779  -0.002035
     57       0.177331   0.024204   0.127182  -0.000780   0.001627   0.000316
     58      -0.193223  -0.005996  -0.067800  -0.000041  -0.001822  -0.000571
     59       0.098055   0.023876   0.116916   0.001371   0.001098  -0.000178
     60       0.204054  -0.051462  -0.151869  -0.003358   0.001944   0.001767
     61       0.150111  -0.063422  -0.207729  -0.003731   0.001607   0.002785
     62       0.053007  -0.020763  -0.064861  -0.001538  -0.000673  -0.000190
     63      -0.071345   0.011590   0.035992  -0.001483  -0.000969  -0.001582
     64      -0.043743   0.008358   0.030811  -0.001249  -0.001470  -0.001688
     65       0.039684  -0.012297  -0.034250  -0.001052  -0.000835  -0.000611
     66      -0.323281   0.082541   0.263268   0.002604  -0.005215  -0.006201
     67      -0.248053   0.080164   0.270251   0.002861  -0.005437  -0.006459
     68       0.002752  -0.025574  -0.094093  -0.001781  -0.000580   0.000485
     69      -0.056029   0.007837   0.034149   0.000710  -0.003618  -0.002331
     70      -0.031891   0.005387   0.029988   0.000741  -0.003708  -0.002284
     71      -0.019528  -0.033758  -0.129162  -0.002067  -0.000261   0.001251
     72       0.207974  -0.048779  -0.138711  -0.000746   0.000869   0.001976
     73       0.152018  -0.062061  -0.200673  -0.001454   0.000782   0.003076
     74      -0.003143  -0.041469  -0.156312  -0.002463  -0.000121   0.001671
     75      -0.038807   0.018528   0.052554   0.002056   0.000323  -0.000351
     76      -0.055545  -0.029568  -0.120341  -0.001307  -0.000302   0.000883
     77      -0.133301   0.016828   0.033758   0.000903  -0.001450  -0.000899
     78      -0.028599   0.031124   0.098258   0.003130   0.000328  -0.000786
     79      -0.026116  -0.003319  -0.022171   0.000955  -0.000164  -0.000038
     80      -0.000623  -0.009022  -0.027734  -0.000715  -0.001017  -0.000878
     81       0.069767  -0.003328   0.015709  -0.000015   0.000273  -0.003601
     82       0.063356   0.006334   0.041208   0.001585  -0.000137  -0.000347
     83      -0.133824   0.000929  -0.028531   0.001156  -0.001123  -0.000478
     84       0.007411   0.059249  -0.019489   0.037166   0.031631   0.040676
     85       0.001738   0.001242  -0.001458  -0.030856   0.023660  -0.005210
     86      -0.004956  -0.019236   0.006901   0.042609  -0.017487   0.017090
     87       0.010164   0.053534  -0.019329   0.031587   0.027932   0.034006
     88       0.003207   0.030279  -0.008873  -0.029205   0.044314   0.007969
     89       0.001913   0.006327  -0.002502   0.035548  -0.000098   0.021321
     90       0.009466   0.034750  -0.016133   0.032099   0.010429   0.025996
     91       0.000925   0.026069  -0.006373  -0.027355   0.039572   0.005392
     92       0.006537   0.034259  -0.010949   0.033704   0.031258   0.039142
     93       0.003518  -0.011987  -0.000794  -0.004048  -0.013864  -0.010239
     94      -0.002836   0.007021  -0.000528   0.008988   0.008147   0.010817
     95       0.005694   0.022604  -0.006954   0.000463   0.037540   0.021768
     96      -0.002048  -0.028542   0.005943  -0.026725  -0.021444  -0.028839
     97      -0.002489  -0.009019   0.002673   0.030639  -0.009793   0.014608
     98      -0.003009  -0.019499   0.007225  -0.015069   0.008205  -0.004381
     99      -0.000336   0.014779  -0.005506   0.012101   0.001746   0.009677
    100      -0.000635  -0.020027   0.004884  -0.002745  -0.005051  -0.004504
    101      -0.008064  -0.033431   0.011747   0.020900  -0.020903   0.002685
    102       0.004279   0.016269  -0.006261   0.002761   0.004691   0.003471
    103       0.003397   0.011953   0.000054   0.009664   0.009595   0.012463
    104       0.000660   0.002388  -0.002949   0.003474  -0.000734   0.001105
    105       0.002417   0.013718  -0.007449   0.001363   0.001867   0.001401
    106       0.000754  -0.065332   0.036733  -0.012499  -0.043483  -0.031090
    107      -0.008720  -0.021684  -0.002428  -0.006040  -0.021688  -0.013805
    108      -0.005764  -0.023211   0.007004  -0.003418  -0.028194  -0.013537
    109       0.001475   0.015812  -0.008374   0.056510  -0.003135   0.030993
    110       0.009427   0.029534  -0.009220  -0.024512   0.029438  -0.004038
    111      -0.007022  -0.053558   0.020547   0.005589  -0.052393  -0.017293
    112      -0.000421  -0.042667   0.016224   0.054522  -0.042891   0.010613
    113       0.005178   0.021060  -0.008009  -0.079070   0.073911  -0.029904
    114       0.002458  -0.014909   0.005522   0.012365  -0.049820  -0.010851
    115       0.003867  -0.057084   0.023041   0.021460  -0.025884  -0.002676
    116      -0.005323  -0.009490   0.003076  -0.074061   0.061282  -0.033494
    117       0.007857   0.048972  -0.020137   0.024256  -0.053673   0.005410
    118       0.004361  -0.046900   0.019391  -0.018570   0.001124  -0.015131
    119      -0.003506  -0.000891  -0.000826  -0.020294   0.032357  -0.011602
    120       0.001690   0.065061  -0.028607   0.010544  -0.024478   0.006212
    121      -0.002782  -0.002973  -0.001877  -0.026062   0.046969  -0.003530
    122       0.011110   0.025354  -0.007373   0.041416  -0.022851   0.017482
    123      -0.004477   0.028191  -0.014889  -0.003270  -0.014674  -0.004904
    124      -0.002294   0.032519  -0.017938   0.012278   0.049132   0.019490
    125       0.015703   0.035866  -0.009239   0.033674  -0.032886   0.015337
    126       0.001218  -0.020887   0.008597  -0.026260  -0.008192  -0.024277
    127       0.003794  -0.044570   0.018273  -0.023529   0.025121  -0.013440
    128      -0.013740  -0.069063   0.026536  -0.053837   0.003122  -0.035594
    129      -0.011015  -0.057579   0.023386  -0.052672   0.013172  -0.033118
    130      -0.003317  -0.031752   0.012500  -0.028867   0.033677  -0.015880
    131      -0.004848  -0.067441   0.026354  -0.038918  -0.014046  -0.028544
    132      -0.015977  -0.088607   0.035431  -0.031344  -0.030636  -0.033623
    133      -0.005693  -0.049128   0.019254   0.019683  -0.015338  -0.005234
    134       0.005145  -0.011731   0.004506  -0.070482   0.045837  -0.032261
    135      -0.008374  -0.021855   0.009189  -0.020157   0.014279   0.001757
    136      -0.002246   0.001072  -0.001491  -0.005060   0.006199  -0.001825
    137      -0.000425  -0.026255   0.009845  -0.012465  -0.015064   0.007672
    138      -0.012596  -0.085433   0.035421  -0.023053  -0.006256  -0.002165
    139       0.009693   0.092793  -0.038537  -0.023486  -0.002108   0.026764
    140       0.009725   0.066760  -0.026861  -0.023728  -0.007984   0.038292
    141      -0.000935  -0.019475   0.007416  -0.013627  -0.005762  -0.003423
    142      -0.003616   0.016938  -0.008451   0.000303   0.016155  -0.000406
    143       0.001839   0.008424  -0.002522  -0.001590  -0.003299   0.029228
    144       0.009270   0.045992  -0.016999  -0.052614  -0.025827  -0.025462
    145      -0.001285   0.031553  -0.014655  -0.007528   0.015076  -0.011720
    146      -0.005721  -0.056129   0.023427   0.041631   0.019397   0.045194
    147       0.004956  -0.004427   0.006016   0.001207  -0.004572   0.019862
    148      -0.005799   0.020770  -0.011652  -0.002278   0.002936   0.003693
    149      -0.004016  -0.017443   0.003612  -0.006925  -0.000702   0.009647
    150       0.005985   0.014387  -0.001938   0.047225  -0.014938   0.074506
    151      -0.008435  -0.005690   0.000057  -0.031707   0.008749  -0.031354
    152      -0.006303  -0.041216   0.016217  -0.036569  -0.001501   0.030220
    153       0.005244   0.004155  -0.002596  -0.001203  -0.011087   0.022617
    154       0.010124   0.029546  -0.014105  -0.006604  -0.004343   0.006115
    155      -0.013223   0.006033  -0.010473  -0.003935  -0.014781   0.011229
    156       0.010505   0.034382  -0.016197  -0.019369  -0.016794   0.013042
    157       0.024331   0.127063  -0.063174  -0.054723  -0.020008  -0.002672
    158      -0.020424  -0.052104   0.020735   0.028369  -0.002133   0.022533
    159      -0.008175  -0.045960   0.016271   0.013303   0.002015   0.008867
    160      -0.026499  -0.121989   0.044014   0.067554   0.049922   0.020418
    161       0.003045   0.040181  -0.016512  -0.002717  -0.008573   0.032709
    162      -0.006129   0.081510  -0.040384   0.031477   0.132948  -0.079091
    163       0.005815   0.002212  -0.005364   0.152420  -0.126250  -0.018008
    164       0.007615   0.065764  -0.036636   0.144625  -0.007701  -0.073090
    165       0.004532   0.029651  -0.017819   0.024729   0.049795  -0.009173
    166       0.000950   0.080691  -0.033466  -0.028440  -0.015629  -0.061657
    167      -0.002030  -0.015133   0.013679  -0.062043  -0.084534   0.006793
    168       0.005146  -0.063530   0.046460  -0.006339   0.051990   0.027487
    169      -0.018911   0.019838  -0.013752  -0.048715  -0.026929   0.079006
    170       0.013459   0.020261  -0.018388   0.056345   0.005216  -0.093167
    171       0.007116  -0.015113   0.006822  -0.005162  -0.005387   0.021040
    172       0.024526  -0.035762   0.028664  -0.024205   0.003255  -0.003903
    173      -0.014656   0.061298  -0.035002   0.004698  -0.031819   0.018560
    174       0.000654   0.016044  -0.006141  -0.040804  -0.008286   0.021459
    175       0.025890   0.196148  -0.081651  -0.033712  -0.012177   0.053279
    176       0.018939   0.158179  -0.063521  -0.048996  -0.002137   0.057712
    177      -0.033862  -0.243733   0.100189   0.004521   0.002202  -0.042233
    178       0.015278   0.139961  -0.057920  -0.029232  -0.002223   0.029677
    179       0.014740   0.096218  -0.038853  -0.032796  -0.012764   0.057776
    180       0.011930   0.063174  -0.022753  -0.058720  -0.026498  -0.024534
    181       0.008716   0.121425  -0.051783  -0.078029  -0.009419  -0.054931
    182      -0.009934  -0.102668   0.044650   0.089073   0.037984   0.081291
    183       0.016537   0.112622  -0.045889  -0.112644  -0.043623  -0.063714
    184      -0.008654  -0.034162   0.012463   0.043390   0.033238   0.022433
    185      -0.010195  -0.095506   0.038745   0.067245   0.031160   0.063681
    186       0.014369   0.024709  -0.003476   0.091268  -0.029256   0.120750
    187      -0.004831  -0.025748   0.010105  -0.043317   0.004839  -0.046687
    188       0.001617  -0.009607   0.005243   0.031644  -0.016608   0.103390
    189       0.009851   0.036449  -0.009849   0.078945  -0.025061   0.122495
    190      -0.013448  -0.010528   0.000300  -0.073113   0.013241  -0.066457
    191      -0.012905  -0.066644   0.024599  -0.089389   0.010966  -0.036213
    192       0.002577  -0.086308   0.053558   0.031861   0.078248   0.218105
    193      -0.033625   0.029440  -0.024112  -0.088567  -0.066818   0.202408
    194       0.009213   0.046904  -0.030172   0.000883  -0.038906  -0.223983
    195       0.004635  -0.100218   0.069991  -0.001598   0.088123   0.068915
    196      -0.027203  -0.013039   0.014793  -0.122647  -0.021725  -0.010663
    197       0.019728  -0.009037  -0.006061   0.127709   0.057416   0.049301
    198       0.008281  -0.060386   0.054587  -0.054031   0.044179  -0.195277
    199      -0.009222   0.043255  -0.033561   0.018112  -0.021935   0.120369
    200       0.028497   0.052611  -0.037359   0.104544   0.005460  -0.216478
    201       0.014018   0.125274  -0.057129  -0.019461  -0.022707  -0.070150
    202      -0.007519   0.009536  -0.013488   0.114324   0.230303   0.003748
    203      -0.007275  -0.050233   0.016094   0.096543   0.190680   0.055343
    204       0.007962   0.073709  -0.025815  -0.109826  -0.165155  -0.076558
    205       0.013895   0.207444  -0.072237  -0.241811  -0.373601  -0.181402
    206      -0.005361  -0.030658   0.027153  -0.131560  -0.183985  -0.019127
    207      -0.003355  -0.063819   0.004901   0.243200   0.400513   0.109793
    208       0.000029   0.091938  -0.041045   0.005842   0.056462  -0.074103
    209       0.003158   0.019796   0.011053  -0.217265  -0.354407  -0.039972
    210       0.009688   0.031883  -0.009086  -0.029977  -0.016499   0.002123
    211       0.027043   0.112944  -0.055367  -0.075183  -0.012219  -0.014889
    212      -0.023962  -0.039783   0.020115   0.031704  -0.010258   0.016918
    213      -0.002858   0.178205  -0.086148   0.079075   0.227937  -0.122183
    214      -0.000187   0.014351  -0.029451   0.395714  -0.100132  -0.394560
    215       0.002233   0.001568  -0.015276   0.229347  -0.063407  -0.226718
    216      -0.019317   0.032937  -0.029454   0.070982   0.205728  -0.340228
    217       0.011411  -0.006105   0.011200   0.002977  -0.166092   0.248239
    218       0.012636   0.135421  -0.078224   0.363010  -0.019594  -0.246185
    219       0.005014   0.126375  -0.051574   0.000074   0.077630   0.138320
    220       0.013680   0.000299  -0.002126   0.210051  -0.235708   0.069220
    221       0.014248   0.146996  -0.061394  -0.004084   0.074076   0.163797
    222       0.015195   0.091578  -0.035846   0.032441  -0.056300   0.017971
    223       0.008223  -0.064182   0.028411  -0.067005   0.021209  -0.039318
    224      -0.011442  -0.028088   0.007979  -0.004021   0.025056  -0.010513
    225       0.003556   0.110025  -0.047349   0.007611  -0.001131   0.016846
    226      -0.005742   0.013132  -0.009626  -0.071144   0.089245  -0.016287
    227       0.016161   0.027843  -0.006958   0.101323  -0.067754   0.040642
    228      -0.005259   0.049346  -0.024641  -0.018956   0.014254  -0.005720
    229      -0.001974   0.079989  -0.038934  -0.004663   0.091494   0.023036
    230       0.021557   0.043453  -0.010342   0.084397  -0.093720   0.031146
    231       0.011048   0.041378  -0.019242   0.042469   0.011963   0.033908
    232       0.001632   0.040013  -0.009544  -0.037792   0.058706   0.009199
    233       0.009720   0.060959  -0.019227   0.040236   0.054348   0.056729
    234      -0.000674  -0.038723   0.009642  -0.019797  -0.027254  -0.027650
    235      -0.004053   0.008790  -0.000967   0.024529   0.002077   0.017304
    236       0.011918   0.044332  -0.015125  -0.019060   0.064070   0.024098
    237      -0.007781  -0.070039   0.018839  -0.067988  -0.041212  -0.066269
    238      -0.002881  -0.015023   0.003213   0.067300  -0.028856   0.027295
    239      -0.005537  -0.036333   0.013060  -0.050655   0.007384  -0.027539
    240      -0.004430   0.011848  -0.003184   0.009026  -0.000520   0.007145
    241      -0.000518  -0.040377   0.009774   0.002539  -0.025808  -0.013298
    242      -0.014713  -0.060097   0.020868   0.021526  -0.046797  -0.010847
    243       0.010033   0.091664  -0.028705   0.047366   0.052303   0.058233
    244       0.002664  -0.004989  -0.000352  -0.039923   0.022017  -0.011504
    245      -0.009338  -0.035738   0.012924   0.052361  -0.032944   0.014129
    246      -0.004443  -0.028850   0.004750   0.004434  -0.014884   0.009714
    247      -0.046722  -0.229012   0.089165   0.120957   0.080943   0.031766
    248       0.049649   0.286364  -0.118036  -0.125043  -0.073968   0.005719
    249      -0.030082  -0.139039   0.057000   0.051547   0.018966   0.005471
    250      -0.062643  -0.319834   0.124812   0.164035   0.102233   0.043221
    251      -0.029186  -0.131572   0.054058   0.079654   0.034755   0.049936
                 36         37         38         39         40         41    
      0      -0.000901  -0.001272  -0.001142  -0.025288   0.000498  -0.002011
      1      -0.002121  -0.000205   0.000277   0.090510  -0.001499   0.003085
      2       0.000507  -0.000042  -0.000914  -0.035274   0.000011  -0.001336
      3      -0.000800  -0.001419  -0.001547  -0.061770   0.001497  -0.003826
      4      -0.002468  -0.000095   0.000456   0.087453  -0.000914   0.002639
      5       0.000135   0.000402  -0.000034   0.006002  -0.000524   0.000620
      6      -0.000975  -0.001211  -0.001332  -0.029172   0.000336  -0.002185
      7      -0.002062  -0.000128   0.000239   0.083699  -0.001508   0.002970
      8      -0.000840   0.000760   0.000605   0.065143  -0.001443   0.002645
      9       0.001705   0.001141   0.000625   0.001274  -0.001135   0.001953
     10       0.001536   0.001024   0.000314   0.001714  -0.001246   0.002020
     11      -0.000901   0.000866   0.000768   0.074968  -0.001533   0.003006
     12       0.003363   0.002300   0.001795  -0.007396  -0.000945   0.002542
     13       0.003510   0.001664   0.000546  -0.052129  -0.000446   0.000576
     14      -0.000268   0.000405  -0.000145   0.019968  -0.000765   0.000648
     15       0.000778   0.000385   0.000556   0.004802  -0.000371   0.000569
     16       0.000663   0.000374   0.000136   0.006588  -0.000714   0.000789
     17       0.000573  -0.000059  -0.000986  -0.040570   0.000052  -0.001613
     18       0.000326   0.000036  -0.000190  -0.038094   0.001574  -0.002028
     19      -0.000296   0.000336  -0.000302  -0.034844   0.001011  -0.002273
     20       0.000606   0.000499   0.000188  -0.004720  -0.000251   0.000573
     21      -0.000354   0.001959   0.001586   0.062974  -0.000978   0.002783
     22       0.001285  -0.000255  -0.001650  -0.129007   0.002575  -0.006120
     23      -0.000457   0.000097   0.001317   0.048445  -0.000534   0.003059
     24       0.000401   0.001967   0.000764   0.004178  -0.000196   0.000139
     25       0.002369  -0.000929  -0.002243  -0.173722   0.003426  -0.007487
     26      -0.001390   0.000697   0.001300   0.043793  -0.000948   0.002247
     27       0.001160   0.001446  -0.000536  -0.062629   0.000781  -0.003018
     28       0.000599  -0.000622  -0.000347  -0.040789   0.001075  -0.001160
     29       0.001375   0.001005  -0.000905  -0.147451   0.002302  -0.006199
     30       0.001077   0.001395  -0.000351  -0.077038   0.001612  -0.003707
     31      -0.001076   0.000110   0.001962   0.090412  -0.000972   0.004719
     32       0.001862  -0.000439  -0.000594  -0.071641   0.001634  -0.002237
     33      -0.000254   0.001535   0.001866   0.074822  -0.000978   0.003413
     34      -0.000944   0.000375  -0.000098   0.018650  -0.000535   0.000224
     35       0.002604  -0.000477   0.000350  -0.062686   0.002078  -0.001083
     36       0.000304   0.002061   0.000721   0.008155  -0.000399   0.000268
     37       0.000850  -0.002431  -0.000950  -0.060599   0.002001  -0.002749
     38      -0.000829  -0.000242   0.000385   0.015461  -0.000760   0.001278
     39      -0.000486   0.000601   0.001293   0.107821  -0.001858   0.004556
     40      -0.002573  -0.000719   0.001732   0.135477  -0.002659   0.006168
     41       0.001215  -0.001926  -0.001301  -0.090095   0.002040  -0.003607
     42      -0.001266  -0.000453   0.001586   0.174991  -0.002873   0.007354
     43       0.000418   0.000625  -0.000174  -0.052379   0.000274  -0.001759
     44       0.000364  -0.001584  -0.000346  -0.043569   0.001325  -0.001549
     45      -0.001404   0.000137   0.001657   0.163971  -0.002899   0.006840
     46       0.003185  -0.000549  -0.001972  -0.178619   0.003757  -0.007352
     47      -0.000001   0.000692   0.000085  -0.069830   0.000947  -0.002690
     48       0.002621   0.002173  -0.002361  -0.251373   0.004435  -0.011849
     49      -0.000213   0.000937   0.005150   0.176817  -0.001419   0.009274
     50      -0.001576  -0.002014   0.001975   0.267749  -0.004645   0.012960
     51      -0.001427   0.001978   0.000522   0.109014  -0.004252   0.004113
     52       0.000542   0.000622  -0.003322   0.000646  -0.004376   0.000285
     53      -0.002305  -0.002420   0.001269   0.023566   0.001272   0.000633
     54      -0.000564   0.000311   0.001291   0.121606  -0.002052   0.005124
     55      -0.005455  -0.001228   0.004113   0.342265  -0.006312   0.015153
     56       0.002234  -0.002820  -0.002383  -0.132801   0.002983  -0.005552
     57      -0.001807  -0.001863   0.001630   0.224708  -0.003432   0.009432
     58       0.002137   0.001747  -0.001317  -0.174099   0.001811  -0.007031
     59      -0.000447  -0.002448   0.000081   0.016443   0.000585   0.001030
     60      -0.001683  -0.002045  -0.001727  -0.027519   0.000710  -0.002929
     61      -0.003175  -0.000580   0.000394   0.124718  -0.001775   0.003868
     62       0.000951  -0.000503  -0.001799  -0.084138   0.000654  -0.003536
     63       0.001524   0.001021   0.001353   0.025416  -0.001051   0.001974
     64       0.001903   0.000609   0.000243  -0.019335  -0.000681   0.000304
     65       0.001362  -0.000440  -0.001712  -0.096079   0.000822  -0.003748
     66       0.006888   0.004811   0.003734  -0.013119  -0.002033   0.005548
     67       0.007588   0.003371   0.001215  -0.127556  -0.000462   0.000499
     68      -0.000108   0.000515  -0.000069   0.019438  -0.000818   0.000779
     69       0.003532   0.002409   0.001667   0.012833  -0.002590   0.004776
     70       0.003551   0.001829   0.000620  -0.024970  -0.002048   0.002913
     71      -0.001307   0.001383   0.001688   0.126197  -0.002318   0.005403
     72      -0.001381  -0.001950  -0.001834  -0.045152   0.000538  -0.003156
     73      -0.003027  -0.000454   0.000419   0.114901  -0.002016   0.003821
     74      -0.001678   0.001135   0.001284   0.121151  -0.002293   0.004730
     75       0.000567   0.000218  -0.000042  -0.038054   0.001738  -0.001938
     76      -0.001101   0.001902   0.001090   0.053559  -0.001610   0.001819
     77       0.001289   0.001772   0.001311   0.028569  -0.000574   0.002490
     78       0.001515  -0.000782  -0.001293  -0.119212   0.003789  -0.005610
     79       0.000863  -0.000333  -0.001602  -0.126129   0.002843  -0.006363
     80       0.001721  -0.000007  -0.001391  -0.112153   0.001140  -0.004328
     81       0.004769   0.001144  -0.003737  -0.294912   0.003437  -0.011716
     82       0.000320  -0.000500  -0.000179  -0.039375   0.000855  -0.000932
     83       0.001439   0.001112  -0.000980  -0.167907   0.002453  -0.006810
     84      -0.047484  -0.029388  -0.018482   0.004361   0.025665  -0.051353
     85      -0.006863  -0.007446   0.000440   0.004899   0.026062  -0.029955
     86      -0.012342  -0.011399  -0.010253   0.001678   0.003629  -0.014559
     87      -0.038976  -0.023929  -0.014697   0.004500   0.023858  -0.042881
     88      -0.025895  -0.018677  -0.005510   0.005733   0.034701  -0.047874
     89      -0.019677  -0.014459  -0.010515   0.002471   0.009641  -0.019805
     90      -0.025186  -0.013429  -0.010750   0.000609   0.002025  -0.015084
     91      -0.021318  -0.016301  -0.003953   0.006167   0.036808  -0.047055
     92      -0.050219  -0.035810  -0.020883   0.007251   0.037387  -0.066098
     93       0.015806   0.012557   0.006044  -0.003949  -0.019926   0.030012
     94      -0.013909  -0.011207  -0.006166   0.003059   0.015972  -0.024489
     95      -0.038205  -0.028942  -0.013447   0.007577   0.041738  -0.063153
     96       0.035925   0.024905   0.014942  -0.004099  -0.022592   0.043740
     97      -0.011720  -0.009904  -0.008423   0.000892   0.002523  -0.011595
     98      -0.004091  -0.007992  -0.001412   0.005316   0.025441  -0.030354
     99      -0.008395  -0.004307  -0.004126   0.000423   0.001816  -0.008314
    100       0.003661  -0.000228   0.000720   0.000882   0.003861  -0.001738
    101       0.001270  -0.003350  -0.004174   0.001765   0.002698  -0.007890
    102      -0.002047  -0.001665  -0.000024  -0.000142   0.007734  -0.000782
    103      -0.014514  -0.010590  -0.006640  -0.003268  -0.009431   0.008099
    104       0.001241   0.001149   0.000871   0.001101   0.006153  -0.002501
    105       0.001168   0.000819   0.001254  -0.001520   0.000795   0.010061
    106       0.044194   0.023544   0.013513  -0.009116  -0.010512   0.038901
    107       0.023523   0.015779   0.008502  -0.007864  -0.030901   0.058477
    108       0.023895   0.015042   0.006800  -0.003187  -0.009062   0.022294
    109      -0.023851  -0.018800  -0.015389  -0.008212  -0.053802   0.062208
    110      -0.004200   0.001225   0.005685   0.005364   0.026881  -0.027023
    111       0.037600   0.013955   0.004238   0.005527   0.024832  -0.012728
    112       0.012348  -0.012720  -0.011905   0.003904   0.003242   0.016796
    113      -0.004596   0.002155   0.019795  -0.005563  -0.009324   0.039761
    114       0.033772   0.019732   0.004622  -0.000513  -0.011028   0.023108
    115       0.016150  -0.013849  -0.006082  -0.002978  -0.008933   0.049785
    116       0.001905   0.000832   0.018680   0.003076   0.025049  -0.002153
    117       0.029307   0.038773   0.004757   0.004047  -0.004605  -0.023200
    118       0.019497  -0.013388  -0.000349   0.010345   0.061903  -0.027445
    119      -0.007133   0.001816   0.010640  -0.011117  -0.057529   0.081298
    120       0.011353   0.038280   0.008496   0.003142  -0.018621  -0.021139
    121      -0.016875  -0.016569   0.001453   0.007661   0.031616  -0.023132
    122       0.001605   0.005134  -0.005029  -0.011696  -0.059875   0.070928
    123       0.010717   0.030487   0.011416  -0.006682  -0.049596   0.035985
    124      -0.042110  -0.019058  -0.004896  -0.010934  -0.070328   0.076962
    125       0.014426   0.011410  -0.005030   0.006189   0.021032  -0.031615
    126       0.020005   0.014088   0.013306  -0.006246  -0.029291   0.051109
    127      -0.004220  -0.011443   0.006837  -0.012688  -0.045372   0.087067
    128       0.033549   0.000882   0.008557   0.015247   0.085452  -0.069410
    129       0.013283   0.006272   0.016487   0.003472   0.022973  -0.010154
    130      -0.006612  -0.003620   0.012133   0.000079  -0.000924   0.016302
    131       0.036671  -0.001381   0.002323   0.001551   0.028751   0.003687
    132       0.036460   0.011374   0.011827   0.015522   0.072741  -0.067602
    133       0.009028  -0.008476  -0.000686   0.015850   0.052124  -0.047508
    134       0.011252  -0.000735   0.013758  -0.016339  -0.043781   0.096079
    135      -0.012070   0.006583   0.013159  -0.000052   0.023141  -0.011455
    136      -0.005682   0.020202   0.017925  -0.001160   0.001765  -0.000847
    137       0.023267   0.002005  -0.008176  -0.002159   0.003887   0.004425
    138      -0.025303  -0.008099   0.006798  -0.000148   0.022296  -0.012171
    139      -0.001878   0.070446   0.042469  -0.006207  -0.020390  -0.029154
    140       0.012360   0.045285   0.013048  -0.004021  -0.021162  -0.019108
    141      -0.011577  -0.017832  -0.002567  -0.002642   0.004596  -0.002389
    142      -0.009602   0.039597   0.027571  -0.004282  -0.005975  -0.016482
    143       0.010125   0.011728  -0.008437  -0.000526  -0.029136  -0.016036
    144      -0.010894   0.005119   0.015472   0.002800  -0.002835  -0.029051
    145      -0.028438   0.067427   0.050404  -0.004681  -0.013906  -0.033628
    146       0.019797  -0.018727  -0.030372  -0.002919  -0.018338   0.016657
    147      -0.014784  -0.006976  -0.005328   0.003258  -0.008968  -0.003617
    148      -0.015554   0.033746   0.025147  -0.000771  -0.008382  -0.021610
    149       0.012822   0.000182  -0.004270  -0.001577  -0.016780  -0.010501
    150      -0.011154  -0.000654  -0.009601  -0.002203   0.024954   0.018016
    151      -0.003615   0.024621   0.020647   0.000325  -0.009587  -0.017975
    152       0.028825  -0.002414  -0.014326  -0.003536  -0.015603  -0.006910
    153      -0.019091  -0.023509  -0.012211   0.004773  -0.012533   0.001858
    154      -0.006204   0.012237   0.004849   0.001359  -0.010263  -0.007669
    155      -0.004786   0.001915  -0.004892  -0.003510  -0.020916  -0.017244
    156      -0.005666  -0.031412  -0.022564  -0.001218  -0.016453   0.004430
    157       0.032544   0.008754  -0.009390   0.004761  -0.026316  -0.011546
    158      -0.027460   0.006993   0.005136  -0.002531  -0.016490  -0.015080
    159      -0.035601  -0.037186  -0.014292  -0.004135  -0.000591   0.015102
    160      -0.075398  -0.008780  -0.003067  -0.010406  -0.000642   0.028233
    161       0.017877   0.023803   0.000030   0.001595  -0.037865  -0.024670
    162      -0.043467  -0.043748   0.004695  -0.009329   0.041392   0.052409
    163       0.014622   0.043697   0.021436   0.005124   0.031431  -0.000434
    164       0.014027  -0.026303  -0.015761  -0.005976   0.039155   0.061795
    165       0.076548  -0.027542  -0.019762  -0.007586   0.020385   0.038344
    166       0.112557  -0.095044  -0.065881   0.004171   0.053176   0.040248
    167      -0.025580  -0.049333  -0.039140   0.009368  -0.018543  -0.034508
    168      -0.024154   0.052019   0.002213  -0.007287  -0.094372  -0.043563
    169       0.034483  -0.032727  -0.047675   0.000629  -0.033954  -0.022624
    170      -0.050483   0.060775   0.085935   0.002275   0.062447   0.009591
    171      -0.016281  -0.024142  -0.011693   0.008488  -0.016621   0.001386
    172      -0.009870  -0.002185  -0.028910  -0.000912  -0.035286  -0.006327
    173      -0.011762   0.001849  -0.008603  -0.009739  -0.014505  -0.015854
    174      -0.013970   0.040056   0.029061  -0.003126   0.001193  -0.037402
    175       0.006456   0.110091   0.059971  -0.011205  -0.044833  -0.046431
    176       0.024612   0.097840   0.038655  -0.005054  -0.035344  -0.047868
    177      -0.038575  -0.085465  -0.029285   0.005128   0.056936   0.027899
    178      -0.004765   0.092360   0.054060  -0.007685  -0.038913  -0.048433
    179       0.023932   0.060935   0.018761  -0.005342  -0.016038  -0.016263
    180      -0.016247   0.017777   0.022374   0.004291  -0.012859  -0.040201
    181      -0.029081   0.108648   0.094183  -0.000715  -0.025435  -0.087460
    182       0.013260  -0.033727  -0.054850  -0.003559  -0.023811   0.043201
    183      -0.008300   0.039596   0.055607   0.002372  -0.003903  -0.068868
    184      -0.025874   0.035597   0.017593  -0.007670  -0.004823   0.006997
    185       0.025116  -0.036088  -0.045141  -0.007071  -0.007846   0.041865
    186      -0.010683  -0.001452  -0.026354  -0.004346   0.040104   0.044437
    187       0.001128   0.016253   0.016371   0.002125  -0.010095  -0.008684
    188       0.024804   0.004055  -0.033880  -0.007613   0.002835   0.018392
    189      -0.012877   0.012267  -0.016103  -0.006374   0.045341   0.032584
    190      -0.004141   0.038074   0.040596   0.000307  -0.001924  -0.032667
    191       0.030613  -0.009073   0.002514   0.000758  -0.032126  -0.029239
    192       0.145714  -0.229152   0.351842  -0.027498  -0.168699  -0.087500
    193       0.130196  -0.182512  -0.055901  -0.000808  -0.057871  -0.023155
    194      -0.173341   0.267875  -0.260451   0.021660   0.125146   0.052740
    195       0.001085   0.030305   0.073943  -0.015552  -0.158652  -0.074659
    196      -0.079064   0.201969  -0.397160   0.011411  -0.077622  -0.024445
    197       0.087528  -0.176398   0.500785  -0.019891  -0.000479  -0.037570
    198      -0.232599   0.412074  -0.411512   0.014147  -0.045464  -0.009228
    199       0.100700  -0.180953   0.225865  -0.007101   0.005777  -0.020968
    200      -0.130203   0.155032   0.110443   0.009193   0.152679   0.039124
    201       0.084355  -0.140335  -0.032899  -0.025549   0.061959   0.135720
    202       0.377994   0.028902  -0.147677   0.042940   0.054840  -0.049436
    203       0.322379   0.044243  -0.152684   0.048770   0.008041  -0.092752
    204      -0.089731  -0.173465  -0.008573  -0.024070   0.037739   0.093385
    205      -0.199209  -0.331969   0.002619  -0.045702   0.080818   0.191392
    206      -0.078340  -0.120953  -0.068066   0.017167  -0.009721  -0.049622
    207       0.332226   0.226294  -0.033968   0.022230  -0.016088  -0.071587
    208       0.283744  -0.128168  -0.151034   0.023312   0.090755   0.040674
    209      -0.366385  -0.141117   0.071528  -0.029445  -0.045181   0.022055
    210       0.002140  -0.034836  -0.025926  -0.005697  -0.015815   0.004393
    211       0.048545   0.003193  -0.025381  -0.037754  -0.040157  -0.013117
    212      -0.030734   0.008180   0.016737   0.030449  -0.000985  -0.014194
    213      -0.071211  -0.073015  -0.000886  -0.022410   0.113775   0.157564
    214       0.031158  -0.128443  -0.008915   0.041218  -0.349366  -0.341362
    215       0.042200  -0.089596  -0.026581   0.021208  -0.199398  -0.181370
    216      -0.031775  -0.184026  -0.019261   0.021980  -0.324706  -0.281791
    217       0.006324   0.170814   0.043957  -0.019642   0.306945   0.242671
    218       0.015365  -0.091273  -0.028192   0.002085  -0.029948   0.012809
    219      -0.054746   0.072367   0.024512  -0.036552   0.356152   0.340924
    220       0.026962   0.108164   0.032037   0.000220   0.156544   0.093748
    221      -0.025784   0.071189   0.001623  -0.045378   0.384215   0.411375
    222       0.025639   0.048419   0.003282   0.007235   0.006430  -0.058724
    223       0.034725  -0.015060   0.008083   0.020069   0.129783  -0.080047
    224      -0.011372  -0.005497   0.007827  -0.018453  -0.099083   0.136069
    225      -0.007381   0.039338   0.008113   0.006949  -0.009263  -0.056472
    226      -0.025416  -0.014243   0.011112   0.015188   0.071610  -0.076016
    227       0.003086   0.002465  -0.018413  -0.019999  -0.109567   0.124395
    228      -0.004360   0.031360   0.016139  -0.014093  -0.082082   0.066277
    229      -0.067594  -0.013779   0.001995  -0.023749  -0.132626   0.129029
    230       0.035971   0.023234  -0.014337   0.016077   0.041713  -0.069550
    231      -0.032887  -0.017841  -0.014340   0.000667   0.001622  -0.019425
    232      -0.033011  -0.025348  -0.006686   0.009785   0.056922  -0.073448
    233      -0.075802  -0.052927  -0.029894   0.011052   0.058035  -0.101404
    234       0.034948   0.024607   0.013548  -0.007083  -0.032176   0.052743
    235      -0.016753  -0.013240  -0.008953   0.003499   0.014995  -0.026217
    236      -0.050475  -0.036197  -0.014547   0.009458   0.056149  -0.081799
    237       0.076999   0.051062   0.032695  -0.007001  -0.038977   0.083471
    238      -0.015860  -0.011973  -0.014195  -0.000988  -0.011386  -0.002194
    239       0.016980   0.005160   0.009454   0.004801   0.023984  -0.015984
    240      -0.005777  -0.002816  -0.003390   0.000323   0.001051  -0.008283
    241       0.020536   0.011493   0.005800  -0.002503  -0.015400   0.028407
    242       0.023546   0.011537   0.002419  -0.001985  -0.019029   0.024223
    243      -0.070297  -0.042841  -0.026003   0.005765   0.037496  -0.074078
    244      -0.000379  -0.003709   0.003181   0.005279   0.025631  -0.026047
    245      -0.005033  -0.006769  -0.009011  -0.000445  -0.006735  -0.001542
    246      -0.046410  -0.064588  -0.032561  -0.002854  -0.006529   0.027095
    247      -0.124289  -0.025271  -0.007911  -0.017255   0.007981   0.053445
    248       0.139601   0.076780   0.020698   0.016581  -0.056702  -0.089552
    249      -0.075877  -0.042182  -0.002400  -0.011468   0.014429   0.023899
    250      -0.175018  -0.054220  -0.023352  -0.023383   0.012624   0.082829
    251      -0.068313  -0.013740  -0.013978  -0.010545  -0.024772   0.020461
                 42         43         44         45         46         47    
      0      -0.000170   0.001099  -0.000568   0.000973   0.071657   0.001383
      1       0.001589  -0.000469   0.000912  -0.001395  -0.064799   0.000512
      2       0.000275   0.001185  -0.000437   0.000524   0.045398   0.000538
      3      -0.000970   0.000655  -0.000760   0.001710   0.071328   0.002151
      4       0.001088  -0.001432   0.000990  -0.000971  -0.090036   0.001069
      5       0.000538   0.000381  -0.000153   0.000090  -0.000368   0.000076
      6      -0.000191   0.001092  -0.000240   0.001143   0.073206   0.003083
      7       0.001313  -0.000512   0.000957  -0.000943  -0.065131   0.001819
      8       0.001683  -0.000381   0.000844  -0.000996  -0.045009   0.000279
      9       0.000719   0.000826  -0.000880  -0.000491   0.002124  -0.001348
     10       0.000578   0.001245  -0.001049  -0.000211   0.016640  -0.001264
     11       0.001890  -0.000667   0.001062  -0.001311  -0.061771   0.000227
     12       0.000700   0.000771  -0.001066   0.000295  -0.047555  -0.000314
     13      -0.000001   0.002047  -0.001763   0.001239   0.025923   0.000015
     14       0.001226   0.000288   0.000469  -0.000447  -0.004607   0.000705
     15       0.000663   0.001107  -0.000262   0.001077  -0.013632   0.003968
     16       0.000798   0.001664  -0.000398   0.001028   0.006348   0.003719
     17       0.000291   0.001393  -0.000482   0.000710   0.055960   0.000856
     18      -0.000244  -0.002214   0.001094  -0.001167  -0.178462  -0.000764
     19      -0.000270  -0.000164  -0.000321   0.001575   0.075145   0.000320
     20       0.000073   0.000245  -0.000516   0.000267  -0.014887  -0.000374
     21       0.001653  -0.002171   0.001757   0.000199   0.011135  -0.001458
     22      -0.001082   0.000631  -0.000657   0.001046   0.008486  -0.000607
     23      -0.000932  -0.000751  -0.001258   0.000557  -0.020642   0.001297
     24       0.001204  -0.001460   0.001015   0.001279   0.026025  -0.001219
     25      -0.002170   0.001524  -0.001847   0.001375   0.001251  -0.001208
     26      -0.000607  -0.000992  -0.000253   0.001527   0.005226   0.001452
     27       0.000881  -0.000730   0.001178   0.001293   0.007795  -0.000668
     28      -0.001531   0.000419  -0.001000   0.001316   0.000283  -0.002668
     29      -0.001825  -0.000003  -0.001222   0.002151   0.012664   0.001125
     30      -0.000087  -0.000241  -0.000402   0.002248  -0.000627   0.000701
     31      -0.000644  -0.000964  -0.000633   0.000206   0.012683  -0.002925
     32      -0.001512   0.000335  -0.002519  -0.001094   0.005211   0.004204
     33       0.001097  -0.001521  -0.000120  -0.000504   0.016876   0.000686
     34       0.000906   0.000397   0.001048   0.001126   0.002134  -0.001779
     35      -0.002447  -0.000917  -0.002386  -0.001809  -0.011196   0.002619
     36       0.001606  -0.001772   0.002025   0.001449   0.031922  -0.003021
     37      -0.002580   0.002786  -0.004313  -0.000711  -0.024071   0.006061
     38      -0.000875  -0.000482   0.000586   0.000620   0.003380  -0.002791
     39       0.002356  -0.001156   0.001822  -0.001475   0.015177  -0.001518
     40       0.000223  -0.000622   0.000936  -0.000694  -0.004828  -0.000833
     41      -0.002657   0.002054  -0.002964  -0.000191  -0.015214   0.002143
     42       0.002774  -0.000769   0.001902  -0.002929   0.000673  -0.000555
     43      -0.000628  -0.000255   0.000187   0.000596   0.013478  -0.003613
     44      -0.002569   0.001470  -0.003081   0.000159  -0.010334   0.003527
     45       0.002928  -0.001314   0.002626  -0.002103   0.007509  -0.001880
     46      -0.002509   0.002285  -0.004151   0.000441  -0.006394   0.003987
     47      -0.001635  -0.000658  -0.000387   0.002404   0.017108  -0.001359
     48      -0.001026   0.000879  -0.000111   0.005396  -0.023452  -0.000127
     49      -0.000304  -0.002292  -0.004064  -0.002313   0.051214   0.004833
     50       0.001712  -0.002091   0.000381  -0.008196   0.033109   0.002029
     51       0.004106   0.001040   0.008538  -0.000937   0.025751  -0.004454
     52       0.004328   0.001372   0.008456  -0.010298   0.017024   0.010032
     53      -0.005058   0.005218  -0.001915   0.014901  -0.018878  -0.024386
     54       0.002530  -0.001041   0.001925  -0.001979   0.012097  -0.001588
     55       0.001723  -0.001222   0.001344  -0.003092  -0.020055   0.003594
     56      -0.002773   0.002808  -0.002892  -0.001042  -0.021016   0.000011
     57       0.002619   0.000122   0.001307  -0.004187  -0.017073   0.001039
     58      -0.000946   0.000040  -0.000293   0.000874   0.024859  -0.004702
     59      -0.002516   0.001638  -0.003072  -0.000329  -0.020201   0.004367
     60      -0.000044   0.001404  -0.000404   0.001002   0.086477   0.002329
     61       0.002074  -0.000918   0.001438  -0.002027  -0.101817   0.000984
     62      -0.000224   0.002164  -0.000947   0.001394   0.114008   0.001018
     63       0.001576   0.001943  -0.000164   0.001640  -0.052718   0.007768
     64       0.000907   0.003191  -0.001002   0.002464   0.024350   0.007304
     65      -0.000550   0.002458  -0.001368   0.001949   0.121686   0.001368
     66       0.001330   0.001522  -0.002190   0.000424  -0.104563  -0.001472
     67      -0.000406   0.003956  -0.003738   0.002541   0.044795  -0.000742
     68       0.001251   0.000332   0.000414  -0.000442  -0.006647   0.000646
     69       0.001446   0.001479  -0.001661  -0.001488  -0.019151  -0.004073
     70       0.000798   0.002554  -0.002153  -0.000404   0.046596  -0.003329
     71       0.002536  -0.001586   0.001557  -0.002305  -0.129928  -0.000362
     72      -0.000531   0.001511  -0.000379   0.001420   0.093279   0.004951
     73       0.001860  -0.000930   0.001641  -0.001659  -0.098867   0.003360
     74       0.002667  -0.001279   0.001831  -0.002159  -0.108438   0.000180
     75      -0.000110  -0.002944   0.001621  -0.002173  -0.275206  -0.001574
     76       0.001268   0.001547  -0.001147   0.005235   0.504501   0.001633
     77       0.001145  -0.001975   0.001227  -0.002397  -0.236953  -0.003047
     78      -0.001070  -0.004057   0.002457  -0.004977  -0.595942  -0.003011
     79      -0.001151  -0.000153  -0.000206   0.000559  -0.066686  -0.000489
     80      -0.000974   0.002745  -0.002153   0.003079   0.211291   0.000708
     81      -0.001517  -0.000388   0.000099   0.000616  -0.003340   0.002052
     82      -0.001514   0.000479  -0.000681   0.002392   0.004691  -0.004597
     83      -0.002007   0.000169  -0.000967   0.003241   0.017446  -0.003237
     84      -0.021474  -0.040947   0.032372  -0.022527   0.000771  -0.049790
     85      -0.007984  -0.028994   0.018511   0.004331   0.000359   0.051900
     86      -0.021589  -0.034426   0.029033  -0.010798  -0.000134   0.046172
     87      -0.012427  -0.027261   0.018760  -0.006391   0.000429  -0.002692
     88      -0.013366  -0.036479   0.024879  -0.006792   0.000779  -0.016462
     89      -0.010924  -0.017183   0.010673  -0.000787   0.000022   0.010608
     90      -0.007099  -0.005597   0.006273  -0.016787   0.000719  -0.083471
     91      -0.008741  -0.032774   0.019390   0.003938   0.000300   0.022618
     92      -0.036299  -0.070573   0.053643  -0.021826   0.000970   0.017070
     93       0.009060   0.022449  -0.017299  -0.004874  -0.000095  -0.061059
     94      -0.009800  -0.021731   0.015390  -0.004207   0.000293   0.009740
     95      -0.032115  -0.071603   0.051811  -0.013045   0.000644   0.052015
     96       0.024858   0.045448  -0.037504   0.014289  -0.000474  -0.019824
     97      -0.019552  -0.030821   0.026512  -0.017199   0.000165   0.009984
     98      -0.016129  -0.044039   0.030792   0.005167  -0.000004   0.116809
     99      -0.001777  -0.001501   0.003877  -0.012401   0.000492  -0.051193
    100      -0.009478  -0.021302   0.013936  -0.001206  -0.000184   0.049123
    101      -0.014503  -0.024807   0.022379  -0.005447  -0.000043   0.059311
    102      -0.013180  -0.038426   0.017664  -0.032451   0.000555  -0.061802
    103      -0.013384  -0.006607   0.003689  -0.015591   0.000273  -0.050889
    104       0.007026   0.005234  -0.012105  -0.001752   0.000163  -0.072194
    105      -0.016932  -0.043364   0.019875  -0.045894   0.000808  -0.104385
    106      -0.001991  -0.018263  -0.000353  -0.050635   0.000747  -0.186126
    107      -0.018220  -0.032181   0.006400  -0.087974   0.001713  -0.342452
    108      -0.021238  -0.051488   0.032094  -0.049270   0.000568  -0.030663
    109      -0.018729   0.027958  -0.019752  -0.005373  -0.000622  -0.018704
    110       0.039731   0.052478  -0.049519   0.053055  -0.000364  -0.019991
    111      -0.003555  -0.034584   0.023748  -0.038185   0.000304   0.027886
    112       0.011478   0.041276  -0.029020  -0.005853  -0.000645   0.021175
    113       0.014059   0.021538  -0.048203   0.066495  -0.000479  -0.038058
    114      -0.002361  -0.009742   0.015873  -0.016020  -0.000036   0.057884
    115      -0.020441  -0.012195  -0.007944  -0.013992  -0.000460   0.018743
    116       0.032025   0.031850  -0.055561   0.059955  -0.000445  -0.035629
    117       0.060574   0.093261  -0.028772  -0.004513  -0.000487   0.072929
    118       0.034725   0.039901  -0.050239  -0.014396  -0.000409  -0.105786
    119      -0.015693   0.004648  -0.027911   0.071863  -0.000812   0.104860
    120       0.055499   0.088723  -0.029130   0.036877  -0.000609   0.130640
    121       0.029100   0.046676  -0.057131   0.055827  -0.000849  -0.030488
    122       0.000372   0.048368  -0.032167   0.007994  -0.000752   0.036472
    123      -0.001107   0.004395   0.010081   0.018038  -0.000285   0.134216
    124      -0.028173   0.013779  -0.024472   0.066480  -0.001103   0.066193
    125       0.070138   0.119811  -0.070699   0.006738  -0.000565  -0.038152
    126      -0.030685  -0.052994   0.024644   0.039396   0.000013   0.070255
    127      -0.054615  -0.063939   0.007979   0.055249  -0.000328   0.062002
    128       0.049165   0.030175  -0.033007  -0.040106  -0.000177  -0.014624
    129      -0.017433  -0.053226   0.010328   0.048384   0.000021   0.049195
    130      -0.002006  -0.008008  -0.024188   0.079877  -0.000218   0.024256
    131       0.000430  -0.016353   0.005370  -0.067269  -0.000162   0.035485
    132       0.011820  -0.039387   0.010234   0.017269   0.000198   0.066619
    133       0.051116   0.069770  -0.059038   0.072962  -0.000712   0.015125
    134      -0.034870  -0.034864   0.001363  -0.022765  -0.000345   0.009076
    135      -0.025931  -0.047729  -0.024361   0.044848  -0.000610  -0.000538
    136       0.003220  -0.016315  -0.014280   0.052930  -0.000018  -0.005302
    137       0.003996  -0.011935  -0.009895  -0.083189  -0.000131   0.084047
    138      -0.042362  -0.013772  -0.012608   0.006556  -0.001039   0.026729
    139      -0.007280  -0.041026  -0.082288  -0.088697  -0.000294   0.022061
    140      -0.009618  -0.025255  -0.053958  -0.090575  -0.000208   0.060866
    141      -0.026572   0.016822  -0.012879  -0.023138  -0.000944   0.025242
    142       0.014058  -0.019666  -0.017810  -0.050143   0.000374   0.001330
    143       0.013349   0.005111   0.012232  -0.000714   0.000497   0.015111
    144      -0.096330   0.075111  -0.005707  -0.074633  -0.000418   0.039596
    145      -0.000224   0.003701   0.019523  -0.055694   0.000167  -0.009901
    146       0.087176  -0.064195  -0.017191   0.060919   0.000723   0.006103
    147      -0.023055   0.023359  -0.024261   0.026743   0.000255  -0.017587
    148       0.003445  -0.003684   0.031076   0.033778   0.000202  -0.041398
    149       0.021621  -0.019257   0.003885  -0.004401   0.000651   0.050317
    150      -0.007490  -0.104965  -0.144597   0.071591  -0.002037  -0.083580
    151      -0.004456   0.044312   0.079879   0.004944   0.001015   0.033230
    152       0.025555  -0.044290  -0.027435  -0.045246   0.000059   0.094195
    153      -0.031840   0.051548  -0.027121   0.016810   0.000561  -0.028905
    154       0.013818  -0.005606   0.020651   0.021725  -0.000477  -0.040414
    155       0.003534   0.023721   0.034081   0.010509   0.000422  -0.006503
    156      -0.006119   0.046870   0.008554   0.010156  -0.000704  -0.029850
    157       0.042368  -0.008990   0.036797  -0.011158   0.001013   0.006473
    158      -0.006803   0.023121   0.021003   0.029908   0.000334  -0.033182
    159      -0.010848   0.051396  -0.005573  -0.022436  -0.000589  -0.003177
    160       0.024192   0.059165  -0.041678  -0.149691   0.000563   0.059388
    161       0.027608  -0.008800   0.030063   0.047478   0.001096  -0.034461
    162       0.019569   0.043249   0.001301   0.023164  -0.000232  -0.057484
    163      -0.024902  -0.041642   0.043397   0.110788   0.000415   0.014128
    164       0.027228   0.054560   0.057635  -0.092001   0.000622   0.064046
    165       0.082578  -0.070482  -0.005231  -0.052979   0.000314   0.073983
    166      -0.002005  -0.016122   0.025783   0.005772  -0.000384  -0.008369
    167      -0.121108   0.107110   0.026397   0.064918  -0.001446  -0.036133
    168       0.128918   0.014892   0.154962   0.040459  -0.000559  -0.062249
    169      -0.006990   0.005316  -0.026226  -0.012557   0.001112   0.019383
    170      -0.049660  -0.028489  -0.020165   0.056455   0.000021  -0.006565
    171      -0.035020   0.051795  -0.034704   0.004235   0.001607   0.002777
    172       0.022785   0.036344   0.073961  -0.019502  -0.002846  -0.021688
    173       0.011306   0.027042   0.053304   0.049592  -0.001879  -0.095206
    174      -0.068506  -0.042270  -0.092973  -0.094599  -0.001566   0.052220
    175      -0.034997  -0.056937  -0.182423  -0.225138  -0.001233   0.071159
    176      -0.030797  -0.063218  -0.108231  -0.152857  -0.000254   0.063187
    177       0.002074   0.025719   0.117912   0.183536  -0.000138  -0.019976
    178      -0.019199  -0.031182  -0.096281  -0.149726  -0.000278   0.023570
    179      -0.020362  -0.062956  -0.113924  -0.115046  -0.000797   0.088261
    180      -0.120881   0.111106  -0.002386  -0.107787   0.000006   0.042548
    181      -0.128112   0.118749   0.059280  -0.209652   0.000135   0.051164
    182       0.152695  -0.102847  -0.043729   0.135746   0.001424  -0.038491
    183      -0.188902   0.135365  -0.000327  -0.227375  -0.000925   0.116078
    184       0.092524  -0.083713  -0.022775   0.043271   0.000298  -0.045586
    185       0.144862  -0.136114  -0.066681   0.088434   0.000548   0.009878
    186       0.008061  -0.188961  -0.260701   0.113280  -0.003803  -0.156680
    187      -0.012037   0.097676   0.115054  -0.019756   0.001566   0.073100
    188       0.052797  -0.201384  -0.212015   0.029844  -0.002711  -0.036994
    189       0.001655  -0.217435  -0.268887   0.095347  -0.004237  -0.156640
    190      -0.032439   0.095705   0.150677  -0.065071   0.001559   0.098148
    191       0.002154   0.094732   0.134336  -0.104416   0.002586   0.201561
    192       0.158973   0.080610   0.244579   0.018961  -0.001055  -0.063820
    193      -0.050169   0.033170  -0.120839  -0.089387   0.002006   0.103880
    194      -0.100067  -0.080502  -0.153067   0.042467   0.000949   0.034699
    195       0.222435   0.026888   0.280446   0.049099  -0.000852  -0.096666
    196       0.105462  -0.039759   0.029919  -0.024728   0.001938   0.016539
    197      -0.000105   0.029086   0.128250   0.080434  -0.001123  -0.057554
    198       0.161023  -0.063091   0.132602   0.075999  -0.000015  -0.088599
    199      -0.085334   0.034505  -0.049247   0.012770   0.000348   0.003264
    200      -0.125297  -0.053072  -0.068080   0.117202  -0.000549  -0.047488
    201       0.290008  -0.222211   0.005541  -0.104690   0.001850   0.148777
    202      -0.275226   0.141868   0.050771   0.084044  -0.002086  -0.071066
    203      -0.350974   0.221259   0.065104   0.135725  -0.002741  -0.072925
    204       0.157812  -0.093698   0.002234  -0.040749  -0.000300   0.063258
    205       0.363734  -0.229955   0.013337  -0.079886   0.001418   0.073122
    206      -0.250127   0.215463   0.046861   0.143314  -0.003633  -0.109361
    207      -0.087929   0.004022  -0.019333  -0.060193   0.000792   0.073400
    208      -0.113823   0.043278   0.063181   0.064250  -0.001576  -0.035876
    209       0.102823  -0.003305  -0.011615  -0.002412  -0.000269  -0.002723
    210       0.000601   0.041651   0.023953  -0.002308   0.000018  -0.006071
    211       0.065294  -0.001669   0.062890  -0.069397  -0.002362   0.074939
    212      -0.018591   0.005690   0.020390   0.069585   0.003992  -0.065325
    213       0.064636   0.147115   0.056409  -0.021180   0.000274  -0.096766
    214      -0.021393  -0.135954  -0.123709   0.096085  -0.000006  -0.024427
    215      -0.003444  -0.066684  -0.064159  -0.067746   0.000055   0.073578
    216       0.019208  -0.067227  -0.214578  -0.018429  -0.001354  -0.098005
    217      -0.032537   0.020114   0.172441   0.134758   0.000799   0.049440
    218       0.041449   0.071479   0.075264  -0.086749   0.001211   0.048138
    219       0.023003   0.142174   0.185162   0.054723   0.000702  -0.026039
    220      -0.046886  -0.038717   0.136080   0.166751   0.000948   0.054494
    221       0.068763   0.222670   0.227365  -0.128679   0.001389   0.053697
    222       0.099635   0.154965  -0.057098  -0.001551  -0.000649   0.042606
    223       0.068435   0.053211  -0.075229  -0.019527  -0.000097  -0.249129
    224      -0.064196  -0.052799   0.007206   0.072227  -0.000833   0.198417
    225       0.083632   0.133204  -0.052759   0.075221  -0.000890   0.123762
    226       0.064505   0.075961  -0.086569   0.106374  -0.001075  -0.048803
    227      -0.032585   0.032986  -0.005375  -0.039622  -0.000602   0.057517
    228      -0.016084  -0.006087   0.012845   0.054013  -0.000599   0.185243
    229      -0.043397   0.020054  -0.029012   0.134697  -0.001855   0.178686
    230       0.120817   0.205000  -0.099970  -0.023739  -0.000705  -0.034542
    231      -0.013322  -0.013289   0.014018  -0.027817   0.001152  -0.115784
    232      -0.015090  -0.054730   0.034158   0.008548   0.000025   0.074583
    233      -0.053497  -0.106728   0.082181  -0.035982   0.001405   0.014295
    234       0.010006   0.024545  -0.018767  -0.006182  -0.000829  -0.044290
    235      -0.009155  -0.018003   0.013773  -0.002910   0.000426   0.015785
    236      -0.035003  -0.083150   0.057749  -0.014953   0.001124   0.024223
    237       0.047947   0.082288  -0.069355   0.038879  -0.001238   0.029047
    238      -0.026292  -0.030516   0.031442  -0.029513   0.000171  -0.016147
    239      -0.002396  -0.027078   0.013815   0.022109  -0.000368   0.151669
    240      -0.000558   0.001437   0.003926  -0.015836   0.000713  -0.069529
    241      -0.000606   0.001379  -0.004487   0.004814  -0.000713   0.046570
    242      -0.003257   0.003785   0.003156  -0.004809  -0.000251   0.027532
    243      -0.029078  -0.055401   0.042720  -0.031806   0.001075  -0.101886
    244      -0.002265  -0.019666   0.010824   0.010788   0.000366   0.066802
    245      -0.026474  -0.040396   0.035345  -0.015579  -0.000426   0.061494
    246      -0.014830   0.091616   0.011129  -0.022049  -0.000622  -0.009268
    247       0.022023   0.099914  -0.074806  -0.230981   0.000521   0.100662
    248       0.032735  -0.126454   0.100919   0.242566   0.001082  -0.130639
    249      -0.023645   0.062371  -0.023276  -0.042667  -0.001255  -0.004796
    250       0.014934   0.163179  -0.099587  -0.318503   0.000338   0.146368
    251       0.019375   0.074376  -0.018691  -0.088395   0.000717   0.033272
                 48         49         50         51         52         53    
      0       0.000107  -0.000112   0.002039  -0.150735   0.001106   0.027346
      1       0.002592   0.000067   0.000278  -0.136644  -0.000822   0.033047
      2      -0.000536   0.000249  -0.000753  -0.005970  -0.004887   0.015217
      3      -0.001632   0.000927   0.000084  -0.001278  -0.005847   0.015269
      4       0.001151   0.000967  -0.000895  -0.005411  -0.003031   0.009846
      5      -0.000244   0.000120   0.000545  -0.001286   0.001728  -0.008338
      6      -0.002004   0.000638  -0.001317   0.156144  -0.000021  -0.034341
      7       0.000410   0.000580  -0.001259   0.132853   0.004763  -0.044910
      8       0.000518   0.000282  -0.001472   0.009406  -0.004014   0.010016
      9       0.001633   0.000046   0.001005  -0.149684   0.001609   0.034520
     10       0.001051   0.000035   0.001226  -0.133094   0.004010   0.022041
     11       0.000921   0.000262  -0.001675  -0.003637  -0.005139   0.016613
     12      -0.000339   0.000085   0.001594  -0.006062  -0.004983   0.009980
     13      -0.001442   0.000231   0.001113  -0.002205  -0.004778   0.011157
     14       0.000149   0.000494  -0.002475   0.003991  -0.008857   0.029022
     15      -0.001444  -0.000112   0.001549   0.153303   0.002373  -0.048112
     16      -0.001558   0.000072   0.000469   0.138681  -0.000769  -0.032242
     17      -0.000851   0.000370  -0.001272   0.008375  -0.006150   0.017042
     18       0.001835   0.001029  -0.002270   0.002718  -0.014355   0.050835
     19      -0.003695   0.001050  -0.001606   0.007346  -0.015215   0.051143
     20      -0.000066  -0.000034   0.001953  -0.003036   0.005722  -0.020462
     21      -0.004804  -0.000101   0.000416  -0.002936   0.006405  -0.023093
     22      -0.001405   0.001043  -0.004119   0.014411  -0.032175   0.111579
     23       0.001334   0.000152   0.006448  -0.013834   0.032432  -0.112411
     24      -0.002465   0.000214   0.001512  -0.003387   0.009791  -0.033773
     25      -0.001704   0.000634  -0.004358   0.022728  -0.048743   0.172666
     26       0.003061   0.000410   0.008019  -0.022788   0.052179  -0.183418
     27      -0.002362   0.000248  -0.001431   0.002808  -0.005731   0.020012
     28      -0.005123  -0.000769   0.002533   0.007023  -0.010064   0.037865
     29       0.004994   0.001204   0.000840  -0.003556   0.006522  -0.022160
     30       0.001980   0.000909   0.002860  -0.005346   0.012225  -0.041630
     31      -0.003337  -0.000875   0.003322  -0.000240   0.004431  -0.013660
     32       0.005810   0.001038  -0.000636  -0.000913   0.001210  -0.003419
     33       0.002634   0.000894   0.001910  -0.006151   0.013238  -0.046122
     34      -0.001791  -0.001673   0.005191  -0.012739   0.027603  -0.095911
     35      -0.001219   0.000938  -0.004778   0.013614  -0.028462   0.100009
     36      -0.007680  -0.000311  -0.001387   0.007301  -0.012533   0.044598
     37       0.016845   0.001758   0.007267  -0.026232   0.054993  -0.191636
     38      -0.005581  -0.000800  -0.003003   0.020644  -0.043790   0.154972
     39      -0.004562  -0.000673  -0.002769   0.000604  -0.001515   0.004172
     40      -0.003450  -0.001089   0.000083   0.004881  -0.009837   0.034944
     41       0.008747   0.000982   0.001387  -0.002258   0.003287  -0.010190
     42      -0.004210  -0.001003  -0.003221  -0.000459  -0.000181  -0.001519
     43      -0.002843   0.000025  -0.006168   0.024843  -0.055671   0.196689
     44       0.010520   0.000962   0.006228  -0.017317   0.037426  -0.129690
     45      -0.007481  -0.001076  -0.004681   0.006887  -0.015452   0.052320
     46       0.014631   0.001820   0.008612  -0.034246   0.074753  -0.262375
     47      -0.001406   0.000462  -0.000467   0.010482  -0.021618   0.077960
     48      -0.000263  -0.000256   0.004138  -0.007186   0.016707  -0.056237
     49       0.009432   0.001992  -0.004616   0.002987  -0.008255   0.027761
     50       0.001166   0.002107  -0.001236  -0.000682   0.001747  -0.008156
     51      -0.019496  -0.008131  -0.001185  -0.007249   0.016671  -0.058484
     52      -0.008342  -0.006012  -0.016711  -0.010368   0.015171  -0.068641
     53      -0.016659  -0.010239   0.030821   0.008466  -0.001990   0.036571
     54      -0.005141  -0.000803  -0.003904   0.002856  -0.006908   0.022753
     55       0.003717  -0.001621   0.008407  -0.034854   0.074874  -0.265278
     56       0.004086   0.000778  -0.006309   0.022820  -0.052508   0.185656
     57      -0.001897  -0.001249  -0.002052  -0.003243   0.005471  -0.021256
     58       0.002800   0.001460  -0.012301   0.035473  -0.084705   0.298018
     59       0.009106   0.000355   0.008790  -0.021897   0.049464  -0.171711
     60       0.001333  -0.000416   0.003915  -0.331178   0.000084   0.072509
     61       0.004568  -0.000302   0.002532  -0.300929   0.001537   0.063233
     62      -0.001630   0.000344  -0.001421  -0.011300  -0.009176   0.030712
     63      -0.002736  -0.000503   0.003260   0.338388   0.000847  -0.095783
     64      -0.003709  -0.000333   0.002776   0.302163  -0.000612  -0.080375
     65      -0.002209   0.000287  -0.000172   0.017569  -0.004406   0.007434
     66      -0.000823   0.000126   0.003466  -0.017298  -0.012972   0.025606
     67      -0.002831   0.000321   0.003149  -0.012587  -0.012311   0.027364
     68       0.000133   0.000504  -0.002418   0.003549  -0.009332   0.029770
     69       0.003604  -0.000149   0.002862  -0.337390   0.006576   0.071105
     70       0.001945  -0.000112   0.002601  -0.297845   0.006057   0.062907
     71       0.002221   0.000232  -0.001128  -0.016187  -0.001670   0.007644
     72      -0.003189   0.000983  -0.002309   0.343864   0.004511  -0.086463
     73       0.000132   0.001006  -0.003313   0.299531   0.006107  -0.081656
     74       0.001512   0.000359  -0.002875   0.019488  -0.006920   0.018695
     75       0.003908   0.001164  -0.003363   0.000521  -0.020166   0.074166
     76      -0.015257  -0.000265   0.003486   0.007688   0.017175  -0.070414
     77       0.003914  -0.000029  -0.000422  -0.011787  -0.004078   0.022420
     78       0.011798   0.002053  -0.008489   0.003101  -0.053126   0.195734
     79      -0.000109   0.001638  -0.005523   0.015305  -0.041974   0.147189
     80      -0.004711   0.000018   0.001332   0.014175  -0.004243   0.007982
     81       0.006091   0.000840  -0.007850   0.011182  -0.027950   0.096248
     82      -0.010566  -0.001223  -0.000524   0.026671  -0.052134   0.187529
     83      -0.002115   0.000588  -0.004725   0.026715  -0.058813   0.209599
     84       0.020934  -0.005711  -0.058424  -0.007887  -0.140536  -0.071649
     85      -0.004194  -0.014949   0.034870   0.006990   0.121218   0.060957
     86      -0.007773   0.010065   0.045940  -0.005590  -0.108317  -0.051340
     87       0.004501  -0.028704   0.050890  -0.001510   0.000088   0.005349
     88       0.015112   0.004516  -0.097932   0.001125   0.002805  -0.005621
     89      -0.003993  -0.011890   0.039709  -0.001310  -0.003525   0.002037
     90       0.018984   0.019653  -0.138559   0.008040   0.120088   0.051928
     91       0.005926  -0.033215   0.028764  -0.006218  -0.102525  -0.048618
     92       0.005468   0.013296  -0.038916   0.005530   0.111432   0.052091
     93       0.010425   0.004729  -0.051630  -0.007065  -0.135768  -0.069630
     94       0.000072  -0.004418   0.003068   0.005810   0.104565   0.051526
     95       0.002062  -0.008194   0.029097  -0.006946  -0.101427  -0.049088
     96      -0.004090  -0.019225   0.043522  -0.000030   0.001367   0.004134
     97       0.000202   0.021738  -0.018027   0.001063  -0.004580  -0.004639
     98      -0.019501  -0.023231   0.155087  -0.000541   0.014509   0.015446
     99       0.012122   0.018710  -0.098232   0.007966   0.119921   0.052680
    100      -0.009006  -0.017100   0.102737  -0.005477  -0.095456  -0.041223
    101      -0.012367   0.022948   0.018438   0.007021   0.103364   0.050090
    102       0.011826  -0.051145   0.125048  -0.000319   0.008529   0.011338
    103      -0.002786   0.054762  -0.063542   0.000608  -0.003548  -0.004742
    104       0.016868  -0.040970  -0.022715  -0.000657  -0.002016  -0.001773
    105       0.019137  -0.049489   0.111776  -0.000275   0.006879   0.009153
    106       0.038610  -0.045483  -0.026139   0.002123  -0.004393   0.000994
    107       0.066702  -0.027012  -0.142133  -0.000149  -0.021601  -0.020236
    108       0.003533  -0.007313   0.077003   0.001338   0.007793   0.004895
    109      -0.041975   0.115821   0.029954  -0.001013  -0.009257  -0.004975
    110       0.014989  -0.073460  -0.041516  -0.000865  -0.000193   0.001407
    111      -0.012358  -0.001331   0.080475   0.001793   0.012487   0.006448
    112      -0.041961   0.055637   0.092824   0.000683   0.003248   0.002692
    113       0.018709  -0.084849   0.012844   0.000884   0.006235   0.005577
    114      -0.013727  -0.003034   0.089701   0.001975   0.013191   0.007923
    115      -0.038263   0.044473   0.066181   0.000852   0.005519   0.002412
    116       0.012817  -0.072066   0.015664   0.001108   0.007243   0.005233
    117      -0.013733   0.049196  -0.010304  -0.000148  -0.004202  -0.002748
    118      -0.024843   0.042339   0.073226   0.001008   0.002439   0.002513
    119      -0.011057  -0.050813  -0.007805   0.000424   0.006791   0.002831
    120      -0.000716   0.001414  -0.071975  -0.000951  -0.005378  -0.004561
    121      -0.006215  -0.020827  -0.033705  -0.000996  -0.003117  -0.001733
    122      -0.039118   0.085095  -0.005814  -0.000922  -0.007385  -0.004734
    123      -0.003430  -0.007346  -0.031566   0.000131   0.001703  -0.001505
    124      -0.024495   0.026412  -0.029299  -0.001582  -0.006429  -0.004087
    125      -0.019778   0.059617  -0.040067  -0.001389  -0.010696  -0.005289
    126       0.013229  -0.070395   0.008799   0.001557   0.012607   0.006660
    127       0.006970  -0.053584  -0.086042  -0.000542  -0.000317  -0.002529
    128      -0.034583   0.073644   0.060713   0.001646   0.008023   0.001822
    129       0.006771  -0.034295  -0.056838   0.000331   0.003049  -0.000927
    130       0.024438  -0.075388  -0.073835  -0.000533  -0.003844  -0.002774
    131      -0.044363   0.093206   0.042873   0.001393   0.009744   0.001765
    132       0.004843  -0.049149  -0.049260   0.000629   0.002979  -0.001408
    133       0.010681  -0.079692  -0.009911  -0.000245  -0.004612  -0.000114
    134      -0.034752   0.066064   0.086705   0.002419   0.017695   0.007515
    135      -0.034503   0.050841  -0.063253  -0.001479  -0.007001  -0.006616
    136       0.013996  -0.000707  -0.039603  -0.000619  -0.004551  -0.003763
    137      -0.033839   0.030030  -0.072712  -0.001386  -0.006038  -0.006032
    138      -0.067347   0.118815  -0.116112  -0.004085  -0.021175  -0.013760
    139      -0.052005  -0.088792  -0.008325  -0.000179   0.003449  -0.002017
    140      -0.028192  -0.067643  -0.033388   0.000336   0.003995  -0.000023
    141      -0.050381   0.045172  -0.095171  -0.003538  -0.018933  -0.009726
    142       0.015683   0.025780   0.045039   0.001127   0.003162   0.003383
    143       0.087230   0.015577   0.027798   0.002067   0.001632   0.008929
    144       0.007826   0.011324  -0.029072  -0.000985  -0.009296   0.000716
    145      -0.006248   0.078322   0.055375   0.000730   0.002612   0.002629
    146       0.091451   0.000398  -0.019063   0.000688  -0.005373   0.002531
    147       0.086593   0.019856   0.057766   0.002698   0.004292   0.010514
    148       0.011395   0.123212   0.038056  -0.000205  -0.002122  -0.000616
    149       0.046867   0.014864  -0.098132  -0.003197  -0.019075  -0.008613
    150      -0.116365   0.043432   0.056719  -0.000119   0.004694  -0.000550
    151       0.070164   0.056916  -0.042090   0.000143  -0.004932  -0.001467
    152      -0.016411   0.001449  -0.157477  -0.004237  -0.020653  -0.014703
    153       0.105955  -0.034467   0.118936   0.005061   0.018734   0.015951
    154      -0.019212   0.054456   0.042282  -0.000037   0.002856   0.000174
    155       0.009537  -0.031095  -0.003943  -0.000995  -0.000364  -0.002988
    156      -0.015438  -0.057224   0.042440   0.001595   0.010012   0.005204
    157       0.043856   0.017386   0.011909   0.000054  -0.000500   0.001313
    158       0.016901  -0.007671   0.044470   0.000067   0.005360   0.001098
    159      -0.055081  -0.035094  -0.026688  -0.001494  -0.002484  -0.003955
    160       0.026165  -0.066757   0.028173   0.001736   0.007918   0.006622
    161       0.102402  -0.004247   0.105584   0.003807   0.014515   0.013736
    162      -0.014606   0.037046   0.011006  -0.000642  -0.003332  -0.002579
    163       0.037357  -0.086864  -0.068468  -0.000864  -0.004973  -0.002794
    164      -0.003553  -0.039926  -0.019783  -0.000648  -0.001556  -0.000825
    165       0.033370   0.050772  -0.073113  -0.001185  -0.012997  -0.001735
    166      -0.056171  -0.009864   0.017261   0.000396   0.007966  -0.001047
    167      -0.038232   0.006760  -0.043490  -0.001837  -0.010033  -0.003767
    168      -0.081888   0.015330   0.008746  -0.001651  -0.000646  -0.005216
    169       0.110888   0.098769  -0.003587  -0.000595  -0.012639   0.000758
    170       0.036726   0.098789  -0.018448  -0.000740  -0.008276  -0.002507
    171       0.179210  -0.020834   0.104116   0.004730   0.014233   0.016503
    172      -0.137151  -0.076740  -0.025424  -0.001314   0.003356  -0.006820
    173      -0.152082  -0.072073   0.064844   0.000392   0.015886  -0.001784
    174      -0.150896  -0.051877  -0.121851  -0.003693  -0.008911  -0.014289
    175      -0.174588  -0.294336  -0.061782  -0.001462   0.010104  -0.007832
    176      -0.068116  -0.191856   0.007098   0.002326   0.020803   0.004587
    177       0.076757   0.387976  -0.098288  -0.004221  -0.038601  -0.011599
    178      -0.059949  -0.133502   0.029182   0.000797   0.009411   0.002165
    179      -0.105872  -0.169365  -0.098012  -0.000965   0.006249  -0.007307
    180       0.061402  -0.017425   0.044650   0.002034   0.002670   0.011756
    181      -0.033566   0.059251   0.062494   0.000147   0.002610   0.005443
    182       0.191549  -0.027055   0.083091   0.005598   0.012202   0.016466
    183      -0.074550  -0.016792  -0.101025  -0.004440  -0.020477  -0.007299
    184       0.018356   0.073738   0.049239   0.001311   0.003122   0.001083
    185       0.069930  -0.023669  -0.073056  -0.000800  -0.011896  -0.004603
    186      -0.245209   0.030711   0.129975  -0.000164   0.014083  -0.000697
    187       0.152395   0.020332  -0.034286   0.002447   0.000199   0.006086
    188      -0.257169   0.017046  -0.066614  -0.006251  -0.012643  -0.021325
    189      -0.319168   0.072981   0.097360  -0.002092   0.009541  -0.008219
    190       0.093523   0.090923  -0.090236   0.000240  -0.006910  -0.002835
    191       0.201040  -0.011534  -0.224452  -0.002226  -0.026772  -0.007796
    192      -0.133658  -0.025672  -0.016949  -0.003344  -0.003518  -0.009827
    193       0.248277   0.042977  -0.039344   0.000070  -0.022399   0.007183
    194       0.153917   0.115064  -0.009740   0.001234  -0.010064   0.005084
    195      -0.190981  -0.002255  -0.011070  -0.004307  -0.001299  -0.014748
    196       0.069174   0.078458  -0.034156  -0.002925  -0.017506  -0.006941
    197      -0.098463   0.089153  -0.024464  -0.002906  -0.005316  -0.010883
    198      -0.097243   0.057109   0.030793  -0.001281   0.003027  -0.006337
    199       0.114604   0.127691   0.029534   0.001109  -0.006575   0.005640
    200       0.029512   0.169006   0.040397   0.001758   0.002302   0.002790
    201       0.099742   0.058782  -0.063031   0.001224  -0.004017   0.004796
    202      -0.145773  -0.026483   0.003664  -0.001198   0.006609  -0.006747
    203      -0.113927  -0.010041  -0.054883  -0.002461  -0.006469  -0.007219
    204      -0.026445   0.035124  -0.101698  -0.002736  -0.014885  -0.007571
    205       0.012042  -0.004289   0.017988   0.002006   0.012768   0.003471
    206      -0.180455  -0.022703  -0.088660  -0.005375  -0.016090  -0.016079
    207       0.106415   0.075344  -0.034876   0.000487  -0.012774   0.005237
    208      -0.147060  -0.031327  -0.009184  -0.000821   0.010503  -0.006781
    209       0.033284   0.019529  -0.030980  -0.001232  -0.013111  -0.000458
    210      -0.061965  -0.054808  -0.039202  -0.001850  -0.001900  -0.006486
    211       0.029737  -0.038630  -0.097409  -0.004123  -0.011131  -0.016188
    212      -0.044470   0.058257   0.023407  -0.001413  -0.003310  -0.001003
    213      -0.006835   0.023671   0.076231  -0.000408  -0.001665  -0.000261
    214       0.040203  -0.125549  -0.029727  -0.000308  -0.002747   0.000162
    215      -0.008358  -0.048507  -0.047847  -0.000558  -0.001742  -0.001118
    216      -0.045435   0.121190   0.057732   0.000239  -0.000650  -0.001508
    217       0.042343  -0.084596  -0.110918  -0.001415  -0.007093  -0.005018
    218       0.022722  -0.140354   0.000475  -0.000717  -0.001043   0.001734
    219       0.008814  -0.034417  -0.023722  -0.001407  -0.005483  -0.003499
    220       0.061318  -0.177596  -0.127630  -0.001578  -0.007431  -0.003715
    221      -0.001460  -0.017603   0.015607  -0.000811  -0.001288  -0.000893
    222      -0.007623   0.083807  -0.097404  -0.002017  -0.018989  -0.011131
    223       0.000843  -0.004785   0.118211   0.002466   0.007516   0.008641
    224      -0.028679  -0.056957   0.043566   0.001287   0.016729   0.006910
    225       0.017683  -0.027676  -0.147326  -0.002568  -0.012807  -0.007927
    226       0.026716  -0.109609  -0.100540  -0.001458  -0.002754  -0.000962
    227      -0.074432   0.190725   0.044946  -0.001175  -0.011939  -0.007624
    228       0.005221  -0.040506  -0.068742  -0.000097   0.002517  -0.001090
    229      -0.016568  -0.010660  -0.105817  -0.002271  -0.007672  -0.005103
    230      -0.047943   0.156931  -0.032349  -0.001988  -0.019841  -0.011519
    231       0.027258   0.046993  -0.241036   0.019789   0.286585   0.126069
    232       0.000066  -0.063427   0.133707  -0.016966  -0.235362  -0.106140
    233       0.013907   0.027126  -0.103245   0.014275   0.251699   0.115949
    234       0.007135   0.010215  -0.024538  -0.016523  -0.283764  -0.141931
    235      -0.004534  -0.003658   0.017939   0.011442   0.225068   0.112716
    236       0.015361  -0.015283  -0.028280  -0.011332  -0.228658  -0.116173
    237      -0.020985  -0.046825   0.162585   0.000634   0.012994   0.016828
    238       0.003236   0.053639  -0.083723   0.001990  -0.016399  -0.014718
    239      -0.028808  -0.050322   0.240447  -0.000647   0.025339   0.025969
    240       0.016999   0.042002  -0.185432   0.018052   0.272069   0.120753
    241      -0.015673  -0.027484   0.164726  -0.013269  -0.220884  -0.098008
    242      -0.011702   0.050371  -0.057442   0.015287   0.219905   0.101612
    243       0.039586  -0.009222  -0.135411  -0.016969  -0.310113  -0.159721
    244      -0.011231  -0.015109   0.052485   0.013728   0.251469   0.126714
    245      -0.009581   0.012893   0.078443  -0.011635  -0.230890  -0.110969
    246      -0.056028  -0.092613  -0.011520  -0.001379   0.004103  -0.002956
    247       0.020019  -0.127893   0.017945   0.002223   0.010794   0.008750
    248       0.117729   0.169216   0.124802   0.002671   0.004912   0.008482
    249      -0.089537  -0.045825  -0.029368  -0.002529  -0.002280  -0.007764
    250       0.012436  -0.215290   0.003534   0.002551   0.015092   0.010764
    251       0.086089  -0.124318   0.087108   0.004303   0.020541   0.016411
                 54         55         56         57         58         59    
      0      -0.003235  -0.000527  -0.001613   0.000116  -0.062585  -0.000192
      1       0.003041  -0.004363   0.050019   0.001196  -0.012826   0.001197
      2       0.003494  -0.002361   0.029588   0.000501   0.030872   0.000798
      3      -0.009923   0.003473  -0.084372  -0.005892   0.212099  -0.000923
      4      -0.007037   0.001982  -0.059692  -0.004750   0.174641  -0.000714
      5      -0.003717   0.002650  -0.035969  -0.000998  -0.041435  -0.001473
      6       0.006470  -0.000842   0.029987   0.001210  -0.001989   0.000258
      7       0.004428   0.000654   0.012353   0.001300  -0.067135  -0.000770
      8       0.004941  -0.003064   0.038873   0.000613   0.038015   0.001010
      9       0.003031  -0.003099   0.047407   0.002402  -0.075386   0.000926
     10      -0.000579  -0.000786   0.014512   0.001428  -0.106559  -0.000185
     11       0.006552  -0.004169   0.053877   0.001076   0.050490   0.001552
     12      -0.006384   0.003060  -0.059270  -0.003835   0.133682  -0.000970
     13      -0.006526   0.002691  -0.056505  -0.003870   0.129351  -0.000791
     14       0.009160  -0.006462   0.079542   0.001148   0.115696   0.002739
     15       0.005945   0.001270   0.019317   0.002681  -0.116030  -0.000766
     16       0.008581  -0.001459   0.047880   0.002619  -0.045712   0.000524
     17       0.005033  -0.003337   0.041967   0.000695   0.050396   0.001280
     18      -0.000287  -0.001093   0.000759  -0.001030   0.078113   0.000155
     19      -0.004425   0.000712  -0.034043  -0.003265   0.146954   0.000076
     20      -0.009362   0.006668  -0.084814  -0.001571  -0.121274  -0.003276
     21      -0.002601   0.002201  -0.021149   0.000014   0.005126   0.000341
     22       0.004313  -0.004227   0.044775   0.000290   0.040545   0.000520
     23      -0.023657   0.015329  -0.212263  -0.006354  -0.027865  -0.004705
     24      -0.002098   0.001438  -0.019374   0.001470  -0.043619  -0.000127
     25      -0.007504   0.001411  -0.040482  -0.001887  -0.060271  -0.003457
     26      -0.008450   0.007464  -0.091403  -0.001850   0.036828  -0.000413
     27       0.002947  -0.001706   0.020273   0.001354  -0.021669   0.000182
     28      -0.032049   0.017733  -0.256151  -0.007825  -0.082572  -0.006355
     29       0.017357  -0.010368   0.145167   0.006605  -0.003491   0.003908
     30      -0.002460   0.002695  -0.022150  -0.000686  -0.010055  -0.001721
     31      -0.021151   0.011976  -0.161973  -0.004312  -0.052040  -0.002859
     32       0.013080  -0.006607   0.102497   0.003090   0.008896   0.003100
     33       0.002711  -0.000889   0.015306   0.000489   0.002689  -0.001232
     34      -0.002096   0.002521  -0.021709   0.000827  -0.024996   0.001856
     35      -0.009435   0.004276  -0.084206  -0.004905   0.005777  -0.001942
     36      -0.004871   0.001982  -0.030181   0.001504  -0.071714  -0.000099
     37       0.014958  -0.006381   0.108639   0.003765   0.008677   0.000721
     38      -0.015024   0.006463  -0.104679  -0.005223  -0.028070  -0.005020
     39       0.008137  -0.004534   0.066967   0.003870  -0.005929   0.004257
     40      -0.012052   0.006999  -0.095731  -0.004340  -0.008771  -0.002863
     41       0.007443  -0.004753   0.069193   0.001234   0.004287  -0.001041
     42       0.005371  -0.002262   0.034144   0.000905   0.035764   0.003357
     43       0.006040  -0.007371   0.083392   0.002536  -0.030472  -0.000381
     44       0.003832  -0.000715   0.024357   0.001349  -0.012321  -0.000535
     45       0.003397  -0.002166   0.026974   0.001113   0.022632   0.003261
     46       0.012266  -0.003121   0.067495   0.004444   0.014908   0.003220
     47       0.000450  -0.002490   0.025400   0.002855  -0.052954   0.000342
     48      -0.007677   0.005090  -0.068909  -0.001773  -0.013076  -0.001622
     49       0.024805  -0.014013   0.196022   0.007320   0.008209   0.003256
     50       0.003391   0.000577   0.008511  -0.002068  -0.019798  -0.001296
     51       0.003741  -0.001689   0.025826  -0.001086  -0.008691   0.003636
     52       0.027015  -0.006020   0.072156  -0.008552  -0.014160   0.003210
     53      -0.058283   0.014554  -0.215375   0.004370  -0.034913   0.002953
     54       0.009217  -0.005335   0.076418   0.003790   0.006190   0.004765
     55      -0.006744   0.009813  -0.104116  -0.004652   0.083164   0.000682
     56       0.009435  -0.009084   0.110297   0.001072   0.009266  -0.000857
     57      -0.000305   0.001760  -0.018564  -0.003097   0.053841   0.000233
     58       0.043147  -0.031916   0.415202   0.014225   0.001380   0.005915
     59      -0.011672   0.009602  -0.114258  -0.004219  -0.018831  -0.003873
     60       0.002296  -0.005947   0.081896   0.004282  -0.225831   0.001141
     61       0.005431  -0.007187   0.100502   0.004711  -0.211249   0.001290
     62       0.007194  -0.005308   0.065965   0.001017   0.091661   0.002330
     63       0.019639  -0.000772   0.101725   0.008053  -0.279321  -0.000517
     64       0.017196  -0.001013   0.090588   0.006689  -0.221558  -0.000208
     65       0.001315  -0.000624   0.008176   0.000081   0.003184   0.000087
     66      -0.012816   0.005440  -0.111609  -0.008041   0.255044  -0.002141
     67      -0.013109   0.005359  -0.109877  -0.007747   0.235522  -0.002015
     68       0.008862  -0.006426   0.077688   0.000938   0.121133   0.002698
     69       0.006618  -0.005532   0.101827   0.006272  -0.271850   0.000899
     70       0.004346  -0.004314   0.079323   0.005000  -0.242375   0.000594
     71       0.004642  -0.002448   0.035361   0.001150  -0.011340   0.000437
     72       0.016367  -0.000472   0.076830   0.005516  -0.193756  -0.000678
     73       0.017761  -0.001976   0.093201   0.005969  -0.193305  -0.000262
     74       0.011001  -0.006799   0.090172   0.001857   0.081701   0.002603
     75       0.003528  -0.003402   0.036369   0.000715   0.033962   0.000471
     76      -0.014157   0.008422  -0.129433  -0.006223   0.189246  -0.000126
     77       0.002426   0.000342   0.022561   0.004327  -0.281563  -0.002014
     78       0.013974  -0.011129   0.136301   0.004007  -0.024391   0.000898
     79       0.004710  -0.005725   0.050753  -0.000495   0.107803   0.000818
     80      -0.007290   0.005101  -0.068849  -0.001775  -0.077104  -0.002576
     81       0.032009  -0.018984   0.254607   0.007955  -0.013553   0.003320
     82      -0.039177   0.019482  -0.291723  -0.008783  -0.130635  -0.008679
     83       0.008082  -0.008641   0.103959   0.005351  -0.076070   0.000343
     84      -0.053872  -0.030856   0.004092   0.004661  -0.002007   0.016625
     85       0.034735   0.018649  -0.003017   0.006338   0.000782  -0.001398
     86      -0.024686  -0.006163   0.004705  -0.025093  -0.000561  -0.015995
     87       0.088978   0.052511  -0.010070   0.054565   0.000394  -0.003846
     88      -0.090164  -0.059655   0.007587  -0.018883  -0.001079   0.033611
     89       0.071345   0.039178  -0.008735   0.053365   0.000888   0.009869
     90      -0.034939  -0.027931   0.001123   0.014296  -0.000160   0.028695
     91       0.008538  -0.000350  -0.002601   0.033134  -0.000143   0.027664
     92      -0.018377  -0.008491   0.002227  -0.012560  -0.000428  -0.002781
     93      -0.059404  -0.037289   0.005874  -0.008631  -0.002302   0.017756
     94       0.039940   0.021502  -0.005212   0.023292   0.001199   0.003832
     95      -0.042620  -0.020243   0.006038  -0.023443  -0.002193  -0.001882
     96       0.073881   0.039480  -0.008144   0.043817   0.000259   0.002822
     97      -0.055015  -0.025765   0.007651  -0.045930  -0.000605  -0.015368
     98       0.077127   0.054740  -0.004443  -0.002142   0.000388  -0.038590
     99      -0.043014  -0.028213   0.003509  -0.017595  -0.000059   0.007763
    100       0.036896   0.029159  -0.001235  -0.000071  -0.000813  -0.023366
    101      -0.017146  -0.004497   0.004226  -0.042231   0.001085  -0.021594
    102       0.107679   0.071116  -0.008393   0.005904   0.001814  -0.047556
    103      -0.042560  -0.014734   0.006414  -0.042535  -0.001128  -0.036354
    104       0.049647   0.012857  -0.009299   0.072548   0.001560   0.051660
    105       0.103987   0.072528  -0.007304  -0.003880   0.001357  -0.060851
    106       0.029833   0.012137  -0.006512   0.030571   0.001737   0.014938
    107      -0.008188  -0.005656  -0.001841   0.022041  -0.000290   0.004797
    108       0.008895   0.018690   0.004114  -0.037026   0.000552  -0.038463
    109       0.016755   0.030306   0.005434  -0.057361  -0.000715  -0.070421
    110       0.047324  -0.003969  -0.014256   0.084881   0.001178   0.074782
    111      -0.021487  -0.017962   0.003668  -0.002684   0.000937   0.047044
    112      -0.010498  -0.017081   0.003567  -0.003025   0.001152   0.070145
    113       0.018821  -0.007729  -0.005295  -0.021811   0.000107  -0.004764
    114      -0.025267  -0.028907   0.002501  -0.008615   0.001010   0.074913
    115      -0.021779  -0.023281   0.003067   0.007523   0.000516   0.058572
    116       0.004281  -0.011545  -0.002187  -0.033901  -0.000093  -0.016175
    117      -0.039003   0.000543   0.007977  -0.044115  -0.001116  -0.045563
    118      -0.001227   0.001421   0.003242  -0.057556  -0.000748  -0.024996
    119      -0.017374  -0.036812  -0.002415   0.032367   0.000932   0.063663
    120      -0.033702  -0.010270   0.002674   0.012985  -0.000368  -0.008138
    121       0.033290  -0.001903  -0.009533   0.045341   0.000507   0.032645
    122      -0.005240   0.010687   0.003913  -0.027022  -0.001160  -0.047327
    123      -0.043168  -0.014910   0.005802  -0.002997  -0.000398  -0.016931
    124       0.025834   0.003419  -0.005789   0.026391  -0.000021   0.013723
    125       0.014635   0.017296  -0.001299   0.000571  -0.000651  -0.030896
    126      -0.018234  -0.037156  -0.003908   0.005847   0.000190   0.045213
    127      -0.013866  -0.019851  -0.005213   0.035554  -0.000955  -0.018516
    128      -0.064461  -0.018685   0.014269  -0.053622  -0.000840  -0.013973
    129      -0.029574  -0.020879   0.001733  -0.010329  -0.001025  -0.015253
    130      -0.003968  -0.005428  -0.001768  -0.001398  -0.000757  -0.039951
    131      -0.066544  -0.026441   0.009821  -0.010580  -0.000768   0.006566
    132      -0.048107  -0.037155   0.001073   0.011236  -0.001129  -0.000989
    133       0.011312  -0.021500  -0.008331   0.020591   0.000180   0.034075
    134      -0.056256  -0.021589   0.012930  -0.059437  -0.000146   0.011283
    135       0.005651   0.018783   0.004503  -0.018213  -0.000412  -0.036912
    136      -0.004412   0.019532   0.007616  -0.044071  -0.000528  -0.068469
    137      -0.015922   0.004308  -0.003531   0.079737  -0.000054  -0.027951
    138       0.068359   0.048950  -0.005911  -0.032240  -0.001839   0.073833
    139      -0.028390   0.069963   0.022724  -0.113100  -0.000443   0.029775
    140      -0.071867   0.049884   0.015370   0.076455   0.002340  -0.054352
    141       0.044573   0.107622   0.006065  -0.013730   0.001002   0.079790
    142       0.017195  -0.009648  -0.005977  -0.101558  -0.004262   0.159840
    143      -0.025116   0.016687  -0.008305   0.086502   0.000086   0.094016
    144       0.118573  -0.098632  -0.039194  -0.006827  -0.002517   0.026266
    145      -0.009394   0.009966  -0.003846   0.029373  -0.001098   0.154556
    146      -0.009692   0.088549   0.010038  -0.085906  -0.001614   0.070413
    147      -0.018814  -0.017436  -0.004252   0.005015  -0.000352  -0.022537
    148      -0.028340   0.035331   0.006823   0.119359   0.003745  -0.043490
    149       0.139819  -0.032654  -0.025240  -0.085995  -0.002033  -0.043524
    150       0.013175  -0.076826  -0.009862   0.055742   0.000618  -0.018870
    151      -0.063513   0.082371   0.019055   0.043717   0.001586  -0.074818
    152       0.105161  -0.016713  -0.018512  -0.065576  -0.002717  -0.071073
    153      -0.090148  -0.025273   0.010052  -0.004865  -0.000133  -0.023440
    154      -0.014120  -0.009414  -0.000496   0.073052   0.002247  -0.035438
    155       0.060230  -0.069855  -0.007689  -0.061186  -0.000182  -0.054285
    156      -0.090551   0.061865   0.024043  -0.009383   0.000716   0.036741
    157       0.042469  -0.059156  -0.015499  -0.006804  -0.000667  -0.049893
    158       0.021594  -0.067853  -0.001333  -0.013675   0.001346  -0.055801
    159      -0.027962   0.073109   0.022687  -0.008262   0.002695  -0.014166
    160      -0.020881  -0.040000  -0.007030   0.041660  -0.000011  -0.013619
    161      -0.049384  -0.040722  -0.000237   0.019834  -0.000474   0.068189
    162       0.029722   0.015304   0.006447  -0.110783  -0.001131  -0.008113
    163       0.033862   0.007891   0.000288  -0.069965  -0.000779  -0.021695
    164       0.026316  -0.019957  -0.012117   0.033921  -0.000510   0.053426
    165       0.007783   0.072481  -0.005087   0.116544   0.002190   0.057080
    166      -0.038470  -0.029906   0.006431   0.009011   0.000145  -0.050771
    167      -0.003784   0.102285   0.011263   0.045516   0.002486   0.066988
    168       0.026000  -0.025460  -0.003003   0.028817   0.001684  -0.062230
    169       0.073357   0.000873  -0.016940   0.026824   0.000882  -0.033994
    170       0.011533   0.017297  -0.002273   0.053762   0.001651  -0.087587
    171      -0.051186  -0.047876   0.002526  -0.036476  -0.000545  -0.061896
    172       0.005048  -0.013558  -0.005457  -0.031140  -0.001991   0.029883
    173      -0.058356  -0.027797   0.013776   0.010857   0.000297   0.026503
    174      -0.033708   0.152183   0.039555  -0.073305   0.002975  -0.045282
    175      -0.131352   0.222866   0.077786  -0.144693   0.006300  -0.135783
    176      -0.166210   0.097949   0.048439   0.028822   0.004920  -0.120099
    177       0.221648  -0.125182  -0.077848   0.034478  -0.009508   0.247126
    178      -0.053663   0.111819   0.033357  -0.137413   0.000333   0.102992
    179      -0.131722   0.099737   0.045001   0.069185   0.005957  -0.262326
    180       0.113451  -0.199939  -0.058400   0.018668  -0.004516   0.049730
    181       0.177422  -0.304469  -0.089294   0.154242  -0.004692   0.136650
    182      -0.167158   0.192060   0.050584  -0.148588  -0.001659   0.118445
    183       0.334650  -0.323961  -0.109246  -0.018732  -0.007611   0.063508
    184      -0.127695   0.217257   0.053512  -0.106106  -0.000010   0.179292
    185      -0.020717   0.206792   0.037816  -0.266827  -0.003531   0.126686
    186       0.034470  -0.190743  -0.025833   0.114544   0.000819  -0.000228
    187      -0.131937   0.120679   0.028886   0.038068   0.000894  -0.078799
    188       0.191346  -0.198750  -0.047738   0.017738  -0.001823  -0.043158
    189       0.046119  -0.179577  -0.023731   0.150302   0.001785   0.003495
    190      -0.142663   0.181062   0.040201   0.087991   0.002631  -0.066982
    191       0.033855   0.134835   0.005653  -0.140010  -0.003438  -0.091227
    192       0.074963  -0.050474  -0.010751  -0.012388   0.001099  -0.053795
    193       0.183357  -0.030881  -0.046411  -0.122594  -0.004642   0.080747
    194       0.014606   0.027015  -0.008385   0.026040  -0.000245  -0.045674
    195       0.055091  -0.048135  -0.001786   0.038247   0.003320  -0.104560
    196       0.151127  -0.035806  -0.026809  -0.011479   0.000615  -0.040115
    197      -0.009773   0.014985   0.008321   0.101202   0.004429  -0.147831
    198      -0.012793  -0.016871   0.007519   0.093582   0.003736  -0.113286
    199      -0.013156   0.038827  -0.002539   0.089740   0.002256  -0.048814
    200      -0.130369   0.073511   0.024635   0.185131   0.005015  -0.147524
    201      -0.050508   0.002296  -0.016918   0.300363   0.004228  -0.059052
    202      -0.049220   0.003162   0.021162  -0.010445   0.001641  -0.085817
    203      -0.052256   0.103869   0.023298   0.129125   0.005633  -0.046621
    204      -0.006442   0.105901   0.009014   0.118750   0.004289  -0.000365
    205      -0.069880  -0.069601  -0.001996   0.117355   0.001258  -0.112927
    206      -0.006400   0.182832   0.039935  -0.025149   0.005094   0.017015
    207       0.045482   0.038222  -0.024501   0.071999  -0.001511   0.174407
    208      -0.090923  -0.017686   0.023083   0.097753   0.004162  -0.192864
    209       0.039325   0.105693   0.001434  -0.038747  -0.000430   0.178071
    210      -0.026478   0.079594   0.031703  -0.040780   0.002583   0.024664
    211       0.152830  -0.095814  -0.009419  -0.105645   0.003476  -0.054697
    212       0.016238  -0.004028   0.001843   0.040450   0.000467  -0.074668
    213       0.075965   0.006334   0.004229  -0.224839  -0.002628   0.057876
    214       0.056435  -0.002033  -0.003644  -0.113373  -0.001441   0.021975
    215       0.004393  -0.018508  -0.012482   0.094229   0.000219   0.027688
    216      -0.026321   0.028011   0.015278  -0.062377  -0.000390  -0.056016
    217       0.027647   0.012502   0.000885  -0.042188  -0.000381  -0.044985
    218       0.101895  -0.042358  -0.023235  -0.072505  -0.002101   0.148912
    219       0.081263   0.002084  -0.001374  -0.163319  -0.001976   0.040243
    220       0.073755  -0.006330  -0.009318  -0.075913  -0.001077   0.014514
    221       0.050650  -0.019125  -0.010007  -0.047598  -0.001494   0.078482
    222      -0.027861   0.034282   0.008090  -0.066371  -0.003099  -0.157107
    223       0.019727   0.013367   0.001289  -0.130095  -0.001711  -0.085058
    224      -0.036518  -0.070797  -0.001564   0.085395   0.003055   0.185613
    225       0.004234   0.004561  -0.007017   0.057472  -0.000359  -0.006983
    226       0.054618  -0.007749  -0.019513   0.088791   0.000680   0.051813
    227      -0.013417   0.026576   0.012304  -0.062214  -0.001378  -0.072362
    228      -0.045959  -0.024854   0.002257   0.017291  -0.000888  -0.003672
    229       0.009910  -0.016261  -0.010090   0.054685  -0.001232   0.030326
    230      -0.015486   0.023186   0.008739  -0.044397  -0.000782  -0.067613
    231      -0.095011  -0.066664   0.005223  -0.022264   0.002922   0.035786
    232       0.059446   0.035243  -0.006066   0.056391  -0.000993   0.014050
    233      -0.065920  -0.036477   0.005694  -0.048565   0.002751  -0.004420
    234      -0.129102  -0.071428   0.013772  -0.066558  -0.001847   0.000730
    235       0.103729   0.058975  -0.011149   0.050493   0.001057  -0.004970
    236      -0.118365  -0.070972   0.011461  -0.029477  -0.002209   0.033348
    237       0.170454   0.095783  -0.017477   0.072603   0.002319  -0.012092
    238      -0.123690  -0.063229   0.015841  -0.082112  -0.001484  -0.017363
    239       0.152900   0.097833  -0.012450   0.027202   0.001751  -0.044890
    240      -0.101103  -0.066381   0.008831  -0.056256   0.001147   0.014913
    241       0.084024   0.059057  -0.005665   0.032050  -0.001554  -0.027469
    242      -0.062403  -0.035141   0.008288  -0.072500   0.002289  -0.015113
    243      -0.142689  -0.088207   0.010815  -0.002917  -0.003214   0.051467
    244       0.095207   0.052641  -0.009451   0.032874   0.001662  -0.005241
    245      -0.071714  -0.025876   0.012151  -0.074403  -0.001374  -0.039944
    246      -0.034925  -0.000070   0.020540   0.047420   0.005682  -0.214037
    247      -0.048105  -0.037398  -0.005079   0.103630   0.001571  -0.049914
    248       0.014968  -0.008874  -0.003865  -0.153692  -0.005839   0.260302
    249      -0.004744   0.049570   0.023904  -0.072287   0.002060  -0.023254
    250      -0.074870  -0.064058  -0.006014   0.206919   0.004807  -0.184323
    251      -0.089258  -0.064606   0.000760   0.138065   0.003174  -0.068174
                 60         61         62         63         64         65    
      0       0.000233  -0.001134   0.000917  -0.008572  -0.036675  -0.069715
      1      -0.001403   0.000815  -0.000617   0.015367   0.008532   0.067977
      2      -0.000916   0.000837  -0.000378   0.004812   0.014866   0.018861
      3       0.001816   0.000583  -0.000368   0.049388  -0.106078  -0.030412
      4       0.001510   0.000290  -0.000494   0.051903  -0.121497  -0.018719
      5       0.001427  -0.002260   0.001212  -0.011282  -0.098806  -0.142855
      6      -0.001206   0.000011  -0.000624   0.004636   0.029081   0.039593
      7       0.000234  -0.001826   0.000338   0.002608  -0.077037  -0.059983
      8      -0.001096   0.000916  -0.000459   0.000128   0.013787   0.013153
      9      -0.001550   0.000541  -0.000110  -0.016425   0.089386   0.069475
     10      -0.000327  -0.001103   0.000896  -0.031588   0.017332  -0.051381
     11      -0.001459   0.001584  -0.000743   0.003732   0.032108   0.045590
     12       0.000954   0.000457  -0.000435   0.037237  -0.091876  -0.021282
     13       0.000646   0.000545  -0.000351   0.025976  -0.065629  -0.024544
     14      -0.002887   0.003439  -0.001903   0.019211   0.110563   0.167356
     15       0.000023  -0.001110   0.000676  -0.025626   0.016908  -0.036426
     16      -0.001390   0.001041  -0.000426  -0.018505   0.088273   0.065023
     17      -0.001404   0.001443  -0.000655   0.005525   0.041786   0.047146
     18      -0.000420   0.000752  -0.000343  -0.005805   0.046777   0.023914
     19      -0.000544   0.001403   0.000137  -0.055286   0.125164  -0.050226
     20       0.003241  -0.004303   0.002280  -0.023307  -0.135932  -0.202233
     21      -0.000994   0.000347  -0.000712  -0.037396  -0.006033   0.114627
     22      -0.000916   0.000644   0.000427  -0.057509   0.139518  -0.091703
     23       0.004942  -0.004053   0.002111   0.010823  -0.139941  -0.124914
     24      -0.000919  -0.000644   0.000520   0.124907  -0.058532   0.139279
     25       0.004585  -0.002736   0.000388   0.023763  -0.086059  -0.028657
     26      -0.001495  -0.000465   0.001605   0.030195   0.099287  -0.054858
     27       0.000023  -0.001649   0.000162  -0.032161  -0.052086  -0.057581
     28       0.005620  -0.002418   0.003028   0.148607   0.044448   0.080114
     29      -0.005572   0.002117   0.000381   0.168314  -0.003647  -0.098599
     30       0.003445  -0.003345  -0.002328  -0.237116  -0.017462  -0.024391
     31       0.002215  -0.000289   0.000770   0.039177   0.051666   0.030648
     32      -0.001960   0.001510  -0.000467  -0.072773   0.054389  -0.106183
     33       0.001765  -0.001029  -0.001926  -0.133728  -0.036490   0.103318
     34      -0.001824   0.001760   0.001108  -0.051809   0.007906  -0.138449
     35       0.000953   0.000710   0.002303  -0.006460   0.158821  -0.004678
     36      -0.001116  -0.000409   0.000953   0.206017  -0.078426   0.231971
     37      -0.000069  -0.000778  -0.003442  -0.100177  -0.141765   0.136488
     38       0.006576  -0.002619  -0.001274  -0.171296   0.016138   0.144744
     39      -0.005677   0.003262   0.001819   0.231635   0.020011  -0.025294
     40       0.003444  -0.001108  -0.000152  -0.098590   0.074655   0.111301
     41       0.002595  -0.001096  -0.003706  -0.170782  -0.106893   0.107797
     42      -0.003624   0.002528   0.001844   0.044075   0.077851  -0.168297
     43       0.001404   0.000274  -0.002300   0.008552  -0.118178   0.045823
     44      -0.000075  -0.000116  -0.001502   0.038552  -0.014529   0.197845
     45      -0.003913   0.002581   0.002404   0.111716   0.069302  -0.207223
     46      -0.005665   0.001732   0.001863   0.230070   0.079626  -0.003782
     47      -0.002410   0.001166   0.001216   0.304102  -0.016618  -0.015896
     48       0.002843  -0.001962  -0.000658  -0.241662   0.059275  -0.064790
     49      -0.001280  -0.001598  -0.002409  -0.083824  -0.061114  -0.048210
     50       0.000812  -0.000509   0.000263  -0.100051  -0.039303  -0.009805
     51      -0.004831   0.007303   0.000754  -0.061858  -0.025596   0.188152
     52      -0.006923   0.002609   0.009708  -0.016495   0.081611  -0.086321
     53       0.000587   0.017598  -0.010031   0.091768   0.082106   0.041528
     54      -0.006010   0.003753   0.002104   0.219873   0.038521  -0.103770
     55      -0.002090   0.001421   0.002281  -0.116288   0.331767  -0.035721
     56       0.004068  -0.000558  -0.004001  -0.224870  -0.156512  -0.111339
     57       0.001899   0.000002  -0.000830  -0.287530   0.044133  -0.027645
     58      -0.003998   0.003132  -0.006916  -0.002973  -0.352343  -0.094072
     59       0.003715  -0.002010  -0.000735  -0.064125   0.058354   0.298588
     60      -0.002829  -0.000894   0.001241  -0.060869   0.126898  -0.016794
     61      -0.002875  -0.000644   0.000508  -0.036126   0.087151   0.034517
     62      -0.002742   0.003051  -0.001466   0.007928   0.113250   0.128865
     63      -0.003097  -0.000971   0.000423  -0.080313   0.197700   0.039750
     64      -0.003122  -0.000091   0.000235  -0.079387   0.207066   0.043753
     65      -0.000298  -0.000140   0.000438  -0.012988  -0.000328  -0.060888
     66      -0.000160   0.000344  -0.001100   0.050136  -0.111756  -0.036553
     67      -0.000291   0.000447  -0.000933   0.041807  -0.078403  -0.030020
     68      -0.003002   0.003382  -0.001948   0.019870   0.110227   0.167466
     69      -0.003936  -0.000183   0.000720  -0.078203   0.223310   0.068178
     70      -0.003367  -0.000356   0.000981  -0.083722   0.197834   0.016747
     71      -0.000320  -0.000219   0.000163  -0.002892  -0.043463  -0.046764
     72      -0.002662  -0.001911   0.000229  -0.055235   0.135630   0.003453
     73      -0.002471  -0.001909   0.000103  -0.037271   0.067887   0.005917
     74      -0.002870   0.002918  -0.001684   0.013149   0.082792   0.133353
     75      -0.000919   0.000634  -0.000163   0.005304   0.081424   0.019045
     76      -0.000256   0.002126  -0.000727  -0.206940   0.057476   0.052400
     77       0.001344  -0.004451   0.002627  -0.043317  -0.023820  -0.182156
     78      -0.001520   0.000118   0.000683   0.112301   0.145252  -0.071676
     79      -0.001597   0.001526   0.000841  -0.010733   0.216197  -0.125482
     80       0.002315  -0.003226   0.002566  -0.075510  -0.053273  -0.256366
     81      -0.002095  -0.002926  -0.002733  -0.156319  -0.187371  -0.197284
     82       0.009339  -0.003448   0.002413   0.174721  -0.044571   0.108836
     83      -0.000150   0.000379  -0.000802   0.200349  -0.142914  -0.067241
     84       0.026264  -0.001996  -0.000009   0.000615   0.001555  -0.002875
     85       0.007156  -0.009868  -0.007894   0.001225   0.000992  -0.008244
     86      -0.033846  -0.013745  -0.007663   0.000171   0.000011   0.000908
     87       0.069864   0.082282  -0.001112   0.001582  -0.000674   0.004364
     88       0.001278  -0.057440   0.014636  -0.000698   0.000782  -0.002161
     89       0.082778   0.095159   0.027663  -0.000191  -0.003361   0.020721
     90       0.047982   0.015280   0.020681  -0.000041  -0.000590   0.009251
     91       0.063237   0.022782   0.020885   0.000359  -0.001113   0.005208
     92      -0.005347  -0.010253  -0.005321   0.000110   0.000657  -0.001012
     93      -0.001335  -0.020249   0.012729  -0.001477   0.000791   0.002674
     94       0.038777   0.037996   0.008900   0.000166  -0.001507   0.007092
     95      -0.024547  -0.040347  -0.009510  -0.000050   0.001980  -0.008149
     96       0.053043   0.070377   0.014346  -0.000414  -0.001378   0.013373
     97      -0.066030  -0.060465  -0.019324  -0.000117   0.001790  -0.012026
     98      -0.027610   0.010451  -0.030367   0.001650   0.001297  -0.009292
     99      -0.017920  -0.039638  -0.006039  -0.000214   0.001485  -0.009251
    100      -0.015236   0.013144  -0.017234   0.000565   0.001188  -0.003967
    101      -0.065224  -0.050855  -0.016104   0.000282   0.000359  -0.007539
    102      -0.052080  -0.009813  -0.046260   0.000165   0.002811  -0.019357
    103      -0.075372   0.025412  -0.003960  -0.002155  -0.002797   0.020954
    104       0.115868   0.049894   0.040966  -0.001133  -0.001563   0.007743
    105      -0.075876  -0.016903  -0.061398   0.000216   0.002529  -0.024115
    106       0.039514  -0.002167  -0.004657   0.001449   0.003855  -0.008781
    107       0.023757   0.016014  -0.014749  -0.001384   0.000933  -0.004791
    108      -0.053717  -0.019050  -0.019615  -0.000088   0.000597  -0.002566
    109      -0.106369   0.073522   0.021990  -0.002797  -0.007246   0.034297
    110       0.099192   0.004109   0.036229  -0.001255  -0.001284   0.003674
    111       0.068240  -0.040081   0.059721  -0.000011   0.001691  -0.005183
    112       0.080401  -0.076462   0.091210   0.000961   0.004534  -0.021438
    113      -0.125002  -0.097155  -0.020717  -0.000675  -0.003451   0.022347
    114       0.052230  -0.110380   0.085592   0.001229   0.000256   0.008816
    115       0.092241  -0.025038   0.050063   0.000897   0.003427  -0.021748
    116      -0.124025  -0.083778  -0.018373  -0.000869  -0.001542   0.011954
    117      -0.043642  -0.019453  -0.039942   0.002318   0.002506  -0.010645
    118      -0.083155  -0.022271   0.022859  -0.001246  -0.003823   0.013766
    119       0.051044  -0.070185   0.009314   0.001340   0.005610  -0.029153
    120       0.036082  -0.000011  -0.046710   0.003070   0.006695  -0.032525
    121       0.039443   0.049022   0.034076  -0.001705  -0.001455  -0.000484
    122      -0.047837   0.080604  -0.009388  -0.002951  -0.006472   0.023238
    123       0.020208   0.005839  -0.059162   0.001941   0.003993  -0.022448
    124       0.008075   0.070302   0.041390  -0.003146  -0.008651   0.041034
    125      -0.014944   0.067343  -0.004804  -0.001551  -0.000558  -0.004157
    126      -0.034055  -0.065532   0.016851  -0.000861  -0.004912   0.036691
    127      -0.018463   0.059283  -0.109340   0.000335   0.001280  -0.008689
    128       0.041409   0.040769   0.042083  -0.000030   0.000493  -0.003845
    129      -0.034565   0.073673   0.018631  -0.003374  -0.006415   0.029392
    130      -0.043920   0.018271  -0.073487   0.000783   0.003041  -0.017261
    131       0.068696   0.058717  -0.007513   0.000743   0.000224   0.000654
    132      -0.008816   0.066587  -0.029563  -0.002076  -0.006933   0.035741
    133      -0.049183  -0.095274  -0.032454   0.001063   0.000192   0.004468
    134       0.026474  -0.016934   0.070844   0.000059   0.002110  -0.007605
    135      -0.018102   0.109483   0.110225  -0.004074  -0.004142   0.007434
    136       0.026302   0.036571  -0.021244   0.003018   0.009862  -0.049720
    137       0.017144   0.046986  -0.124203   0.002371   0.001382  -0.006041
    138      -0.002444   0.063265  -0.018012  -0.001711  -0.006963   0.017462
    139       0.062376  -0.026300  -0.018484   0.002406  -0.000695   0.003060
    140      -0.036001   0.031238   0.058825  -0.003264  -0.002563   0.005898
    141      -0.010060  -0.094301  -0.014889   0.000650  -0.002933   0.008972
    142       0.009507   0.067922  -0.096953  -0.000272  -0.001920   0.006614
    143      -0.147279   0.044606   0.065254  -0.007130   0.000186  -0.013485
    144      -0.052268  -0.000887   0.035920   0.005816   0.007001  -0.016817
    145      -0.043307   0.017825  -0.086874  -0.007758  -0.006768   0.017459
    146       0.002990  -0.001861   0.008802   0.005195   0.005144  -0.010198
    147       0.013848   0.002732   0.006583   0.011046   0.011837  -0.020802
    148       0.021692  -0.106389  -0.022399  -0.001335  -0.000206   0.009535
    149       0.042509  -0.070128   0.037164   0.005005   0.002663   0.001370
    150      -0.011566  -0.000047  -0.023071  -0.000516   0.003494  -0.014395
    151       0.024997   0.041365  -0.018866   0.002576   0.007204  -0.030834
    152       0.055808   0.023655  -0.059555   0.005732   0.004732  -0.019236
    153       0.038260   0.055535  -0.045510   0.004998   0.003155   0.000211
    154       0.014396  -0.070409   0.000390  -0.000564  -0.005106   0.021619
    155       0.043783   0.003071   0.023819  -0.004129  -0.004462   0.011265
    156       0.006741   0.026987  -0.058170  -0.000952   0.000980  -0.007104
    157       0.017300  -0.011362   0.040731   0.001982  -0.004392   0.014945
    158       0.046172  -0.016422   0.006686  -0.005519  -0.008032   0.022113
    159       0.048906  -0.075341  -0.043128  -0.001588  -0.005153   0.014212
    160      -0.043508   0.030053   0.038385  -0.001284  -0.000461  -0.001368
    161      -0.069975   0.092202   0.014150  -0.008706  -0.005849   0.002418
    162       0.017889   0.035958   0.113565  -0.001412   0.001926  -0.019307
    163      -0.036936   0.042730   0.118617  -0.003293  -0.000433  -0.009215
    164       0.019347  -0.057220  -0.151914   0.003177  -0.002842   0.024487
    165      -0.135837  -0.043562   0.092963  -0.005406  -0.002413  -0.004258
    166       0.046160   0.041489  -0.037211   0.000009  -0.001110   0.006465
    167      -0.079532  -0.074548   0.046187  -0.005215  -0.002721  -0.003720
    168       0.036126  -0.072407   0.011447   0.002094   0.001340   0.005694
    169       0.042436  -0.144177   0.003067   0.007403   0.007550   0.002432
    170       0.048203  -0.090302  -0.003506   0.006409   0.007720  -0.006772
    171       0.078369   0.033016  -0.041398   0.004798  -0.001246   0.012290
    172      -0.031659   0.062542   0.012748   0.001796   0.001639  -0.017080
    173      -0.032703   0.078302  -0.004234  -0.000141   0.006310  -0.022661
    174       0.072638  -0.044533   0.157206  -0.000943  -0.014522   0.063210
    175       0.180287  -0.227910   0.122904   0.007455  -0.006224   0.046110
    176      -0.006109   0.021774   0.252661  -0.006574  -0.011544   0.051014
    177      -0.129650   0.254549  -0.272101  -0.003674   0.005784  -0.059284
    178       0.051160  -0.081425   0.031300   0.000109  -0.007303   0.035129
    179       0.057905  -0.006988   0.146287   0.001055  -0.001316   0.008608
    180      -0.120844   0.101126   0.058525   0.004051   0.010183  -0.032519
    181      -0.236231   0.113823   0.023093  -0.018846  -0.007508  -0.002392
    182       0.057448   0.070879  -0.046478   0.011464   0.010270  -0.017036
    183      -0.159728   0.060567   0.081888  -0.001725   0.002677  -0.020919
    184       0.109877  -0.026181  -0.178013   0.002444  -0.005046   0.029733
    185       0.128165  -0.017221  -0.076958   0.013193   0.004502   0.002642
    186      -0.025096  -0.065298  -0.170642  -0.004181   0.005444  -0.032371
    187       0.035608   0.098829  -0.057656   0.011559   0.015561  -0.051826
    188       0.029267  -0.112372  -0.220598  -0.006810   0.000099  -0.024931
    189      -0.039363  -0.049821  -0.148426  -0.012674  -0.003458  -0.011876
    190       0.011893   0.145496   0.028069  -0.000201   0.000382  -0.008298
    191       0.078376   0.127877   0.088309   0.016685   0.008369  -0.010659
    192       0.043204  -0.092499   0.020877   0.001079  -0.001963   0.015969
    193       0.011043  -0.117979   0.034710   0.016712   0.016157  -0.012410
    194       0.028698  -0.060592   0.001314   0.011822   0.014911  -0.023420
    195       0.062998  -0.122513   0.019075  -0.005366  -0.010294   0.035970
    196       0.061014  -0.201975   0.033062   0.000583  -0.005195   0.040239
    197       0.074095  -0.119222  -0.017501   0.000712   0.000618   0.007758
    198       0.051827  -0.092888   0.005984  -0.002845  -0.004521   0.020344
    199       0.033211  -0.104433  -0.029474   0.010964   0.015791  -0.023648
    200       0.048938  -0.054338  -0.049500   0.007095   0.013783  -0.029263
    201      -0.242246   0.048872   0.218371  -0.011338  -0.002531  -0.011285
    202       0.103181  -0.006411  -0.073958   0.000698  -0.002529   0.011642
    203      -0.069471  -0.082173   0.073784  -0.007843  -0.004570  -0.001440
    204      -0.086163  -0.094959   0.082443  -0.005650  -0.005137   0.005175
    205      -0.021610   0.094460   0.044973  -0.003807  -0.001983   0.005552
    206       0.047060  -0.192234  -0.027184  -0.003022  -0.006580   0.012334
    207      -0.190735   0.015386   0.082596  -0.004025   0.001487  -0.016941
    208       0.075749   0.012726  -0.009786  -0.002509  -0.004096   0.013500
    209      -0.086539  -0.070187   0.018103  -0.002986  -0.001222  -0.005457
    210       0.018871  -0.018957  -0.030734  -0.024469  -0.005378  -0.009139
    211      -0.002184   0.033283   0.136202  -0.053774  -0.008284  -0.019968
    212       0.086770  -0.143427  -0.043795   0.013487  -0.013668   0.057444
    213       0.084907  -0.067367   0.054030   0.003448   0.005963  -0.030343
    214      -0.041921   0.000705   0.129608  -0.003103  -0.002410   0.002478
    215      -0.030544  -0.002835  -0.104432  -0.000207  -0.006764   0.038347
    216       0.054765   0.062668   0.050100   0.002452   0.010752  -0.057362
    217      -0.054271   0.074971   0.136225  -0.005055  -0.001956  -0.005633
    218       0.008057  -0.143542  -0.110100   0.001875  -0.010220   0.061328
    219      -0.006620   0.005458   0.159034  -0.004294  -0.005407   0.012833
    220      -0.109591   0.050570   0.209462  -0.009412  -0.012084   0.039494
    221       0.095149  -0.123570  -0.221419   0.008201   0.003330   0.001519
    222      -0.155184   0.098524  -0.148398   0.001208  -0.001700   0.002120
    223      -0.300749  -0.114646  -0.010020  -0.002522  -0.011265   0.059203
    224       0.247275  -0.124529   0.116304   0.002790   0.012576  -0.061164
    225       0.042041   0.050920  -0.051133   0.001672   0.003691  -0.016064
    226       0.040538   0.025952   0.000373  -0.001268   0.001574  -0.015238
    227      -0.046718   0.139845   0.035562  -0.004430  -0.012408   0.052878
    228       0.028196  -0.002353  -0.078283   0.001485   0.003128  -0.018960
    229       0.018248   0.059631   0.005718  -0.003529  -0.009584   0.044737
    230      -0.033861   0.080559   0.002505   0.001058   0.003720  -0.020475
    231       0.004101  -0.058500   0.015410   0.000845  -0.001690  -0.002199
    232       0.087070   0.067221   0.010158   0.001680  -0.000348   0.005816
    233      -0.052379  -0.086592  -0.025050   0.002494   0.000366  -0.019612
    234      -0.098820  -0.117342  -0.013516  -0.001265   0.001347  -0.020607
    235       0.073614   0.098530   0.010635   0.000289  -0.001059   0.017850
    236      -0.010142  -0.083638   0.010871  -0.000440   0.000260  -0.010558
    237       0.068221   0.111557   0.012257   0.000412  -0.003277   0.015430
    238      -0.108583  -0.100561  -0.021990  -0.000711   0.002813  -0.012360
    239      -0.001959   0.047278  -0.030362   0.002317  -0.000026  -0.008283
    240      -0.070162  -0.122516  -0.012427  -0.000585   0.002098  -0.023582
    241       0.027639   0.090745  -0.001718  -0.000125  -0.000503   0.015379
    242      -0.107295  -0.105332  -0.010819  -0.001046  -0.000397  -0.010667
    243       0.037237  -0.043973   0.017670  -0.000208   0.001514  -0.004030
    244       0.044879   0.043700  -0.001164   0.001662  -0.000078   0.000574
    245      -0.124860  -0.089571  -0.038941   0.000009   0.002314  -0.016932
    246       0.098818  -0.123513   0.029442   0.001766  -0.005208   0.018880
    247      -0.091719   0.026520   0.087344  -0.003668   0.002032  -0.014159
    248       0.016931   0.129167  -0.143128  -0.004765  -0.011472   0.029619
    249       0.120338  -0.075939  -0.096081  -0.000686  -0.006456   0.022930
    250      -0.132979  -0.007494   0.189843  -0.004960   0.005492  -0.028066
    251      -0.127845   0.065139   0.124049  -0.011484  -0.001119  -0.017877
                 66         67         68         69         70         71    
      0      -0.011350  -0.001269  -0.001834  -0.003174  -0.000915   0.081310
      1       0.013338   0.001242   0.003145   0.003984  -0.000321  -0.084582
      2       0.002807   0.000150   0.000113   0.000592   0.000187  -0.023662
      3      -0.000912   0.001056  -0.000151  -0.000575   0.000113   0.015376
      4       0.002558   0.001439   0.000987   0.000856   0.000306  -0.015143
      5      -0.022254  -0.002146  -0.003807  -0.005424  -0.000136   0.129019
      6       0.006371  -0.000236   0.000595   0.001011  -0.001094  -0.027436
      7      -0.006912  -0.000735  -0.000783  -0.001350  -0.000519   0.036265
      8       0.001950  -0.000262   0.000009  -0.000622  -0.000332   0.038111
      9       0.008217   0.000698   0.001246   0.002749   0.000908  -0.081559
     10      -0.011063  -0.001445  -0.002152  -0.003067   0.000253   0.079778
     11       0.007219   0.000518   0.000936   0.000558  -0.000084   0.014659
     12       0.001105   0.000709   0.000758   0.000529  -0.000355  -0.004750
     13      -0.000993   0.000054   0.000114  -0.000524  -0.000638   0.023924
     14       0.026444   0.002177   0.004222   0.005961   0.000001  -0.135282
     15      -0.008437  -0.000849  -0.001895  -0.001749   0.000858   0.025790
     16       0.007434   0.000426   0.000912   0.001799   0.000771  -0.037400
     17       0.006674   0.000381   0.000604   0.001370   0.000166  -0.045184
     18       0.000988  -0.000879  -0.002031  -0.002040   0.001093   0.062674
     19      -0.018510  -0.003871  -0.007361  -0.007966   0.000827   0.147042
     20      -0.032016  -0.002946  -0.005228  -0.006906  -0.000121   0.145243
     21       0.023824   0.001524   0.003981   0.003692   0.002637   0.043117
     22      -0.027384  -0.004894  -0.009982  -0.011195  -0.001754   0.156896
     23      -0.016675   0.000984   0.003013   0.005218   0.003015  -0.108695
     24       0.028020   0.001202  -0.002584  -0.003631  -0.003124   0.066658
     25      -0.003055  -0.000676  -0.004145  -0.004762  -0.002450   0.012036
     26      -0.019069  -0.003016  -0.008695  -0.008601  -0.001859   0.095905
     27      -0.008658   0.000314  -0.001728  -0.003140  -0.004058   0.016323
     28       0.008265  -0.001581  -0.008710  -0.006327  -0.000962  -0.041714
     29      -0.019192  -0.001384   0.000293   0.000832   0.000295  -0.020234
     30      -0.003235   0.000596   0.003345   0.004074   0.001743  -0.062616
     31       0.003767   0.000212   0.007401   0.011911   0.006957  -0.184785
     32      -0.020665   0.000601   0.002385  -0.000240  -0.005071  -0.012356
     33       0.022231   0.001038   0.002410   0.001688   0.002547   0.032535
     34      -0.020810   0.002007   0.012693   0.013159   0.001543  -0.167322
     35      -0.010317  -0.002266  -0.001707   0.001263   0.003406  -0.053793
     36       0.046750   0.002394  -0.003522  -0.005502  -0.006356   0.100316
     37       0.035898   0.003781   0.009977   0.010054   0.004061  -0.028033
     38       0.025703   0.000920  -0.005378  -0.008836  -0.006678   0.097096
     39      -0.005235  -0.000209   0.001310   0.002629   0.001138  -0.034115
     40       0.016168   0.000007  -0.006940  -0.009733  -0.006413   0.093050
     41       0.028699   0.003250   0.009275   0.008937   0.003623  -0.032800
     42      -0.034874  -0.001786   0.000305   0.001331   0.001733  -0.039799
     43       0.016922   0.002142   0.010300   0.012068   0.006472  -0.102634
     44       0.037267   0.001305  -0.001922  -0.002854  -0.001805   0.052178
     45      -0.042722  -0.002585  -0.000091   0.002013   0.002872  -0.067162
     46      -0.008826  -0.002773  -0.010553  -0.010110  -0.002661   0.066074
     47      -0.005645  -0.002182  -0.002580   0.000729   0.002972  -0.074842
     48      -0.013156   0.000781   0.007886   0.009277   0.002383  -0.143370
     49      -0.006375   0.000713  -0.000227  -0.003606  -0.005825   0.044716
     50       0.002241   0.000880  -0.000165   0.001532   0.002566  -0.045266
     51       0.048204   0.005387   0.014301   0.010747   0.003086   0.022999
     52      -0.015513  -0.000787  -0.006152  -0.000829   0.001486  -0.121127
     53       0.020379   0.007614   0.050988   0.039277   0.004934  -0.174131
     54      -0.020690  -0.000958   0.002441   0.004578   0.002937  -0.071046
     55      -0.027289  -0.004581  -0.020364  -0.025093  -0.012095   0.221550
     56      -0.007760   0.002692   0.019696   0.023151   0.012901  -0.226967
     57      -0.003510   0.001580   0.003909   0.001356  -0.001361   0.032736
     58       0.009244   0.005770   0.036314   0.041927   0.022809  -0.303534
     59       0.051084   0.001127  -0.010228  -0.013705  -0.008752   0.149145
     60      -0.010129  -0.004399  -0.002706  -0.002900  -0.001620   0.085270
     61       0.002558  -0.002453   0.000655   0.001723  -0.000921  -0.024945
     62       0.018654   0.001163   0.002373   0.003967   0.000076  -0.098529
     63      -0.003718  -0.004558  -0.002634   0.000047   0.000696  -0.014121
     64      -0.003505  -0.004367  -0.002674  -0.000856   0.000430   0.028147
     65      -0.012191  -0.001783  -0.003178  -0.003941  -0.000129   0.080848
     66       0.000049  -0.003981   0.000091  -0.000008  -0.003275   0.053924
     67      -0.000880  -0.003819  -0.000400   0.000362  -0.002763   0.002982
     68       0.026559   0.001865   0.004218   0.005977  -0.000224  -0.133665
     69       0.000402  -0.003207  -0.001281   0.001588   0.001542  -0.045055
     70      -0.008032  -0.004178  -0.002836  -0.001758   0.000779   0.056717
     71      -0.006506  -0.000583  -0.001291  -0.002595   0.000156   0.091563
     72      -0.006701  -0.004622  -0.003965  -0.002775  -0.001325   0.051093
     73      -0.002069  -0.002971  -0.001799  -0.000390  -0.000491   0.009448
     74       0.021708   0.001509   0.003590   0.004535  -0.000087  -0.079058
     75      -0.002779  -0.002045  -0.004895  -0.005243   0.000092   0.098030
     76       0.011285   0.000917   0.008429   0.008319   0.007530   0.065949
     77      -0.035345  -0.005519  -0.009963  -0.012704  -0.001381   0.244070
     78      -0.028720  -0.006699  -0.019294  -0.020940  -0.005830   0.223453
     79      -0.041382  -0.008283  -0.018870  -0.020784  -0.003100   0.280986
     80      -0.047221  -0.005680  -0.009513  -0.012151  -0.000149   0.250332
     81      -0.026007   0.004558  -0.004430  -0.017112  -0.024715   0.170282
     82       0.018475   0.000033  -0.003889  -0.000006   0.003168  -0.129191
     83      -0.005666   0.000800   0.006042   0.008398   0.005597  -0.131631
     84       0.008984   0.056588  -0.007809  -0.018375   0.042249  -0.000789
     85       0.027457   0.008376  -0.001560  -0.023794  -0.030787  -0.003444
     86      -0.001068   0.001303   0.000068  -0.000605   0.010997  -0.000966
     87      -0.018923   0.097194  -0.011648  -0.013166   0.065983   0.000545
     88       0.008338  -0.024661   0.012942  -0.009912  -0.046159  -0.002032
     89      -0.075112   0.096421   0.005522   0.006677   0.070793   0.003439
     90      -0.032847   0.074919   0.006072  -0.017031   0.039025  -0.000496
     91      -0.020309   0.045428   0.009645  -0.013689  -0.002848  -0.000949
     92       0.000048   0.029552  -0.004602   0.001300   0.040013   0.002371
     93      -0.006100  -0.033516   0.008931   0.007329  -0.030835   0.000128
     94      -0.029809   0.057666  -0.000748   0.006256   0.056973   0.003774
     95       0.027457  -0.024869  -0.001607   0.000496  -0.018096   0.000230
     96      -0.046611   0.060430  -0.000429   0.009199   0.062555   0.002855
     97       0.043097  -0.073887  -0.003553   0.006527  -0.047324  -0.000720
     98       0.031028   0.015981  -0.016825  -0.006294   0.031097  -0.000671
     99       0.031061  -0.038978  -0.003727   0.001785  -0.027005   0.000568
    100       0.014077   0.011210  -0.011352   0.001078   0.028926   0.000389
    101       0.028061  -0.060223   0.003325  -0.001048  -0.052528  -0.002375
    102       0.068086  -0.107495  -0.007458   0.008054  -0.089967  -0.001813
    103      -0.068260  -0.031391  -0.004475   0.061339   0.083820   0.006451
    104      -0.029637   0.018441   0.018277  -0.011408  -0.060556  -0.001205
    105       0.083555  -0.119215  -0.013683   0.010531  -0.087841  -0.002632
    106       0.033459   0.017648  -0.001433  -0.024952  -0.011280  -0.000291
    107       0.012816   0.051856  -0.008450  -0.016440   0.046319  -0.000316
    108       0.006953  -0.005422  -0.023474   0.037945   0.004218   0.000662
    109      -0.112484  -0.036809   0.019536   0.052994   0.167162   0.006976
    110      -0.008582  -0.093152   0.038496  -0.017875  -0.185462  -0.003321
    111       0.022428  -0.042766  -0.007255   0.026219   0.003423   0.001012
    112       0.082331  -0.043783   0.028283  -0.061207   0.113335   0.000311
    113      -0.077952   0.040102   0.092255  -0.094856  -0.001069  -0.001790
    114      -0.025018  -0.004500   0.102231  -0.096350   0.033908   0.000211
    115       0.074380   0.010506  -0.026011  -0.027442  -0.132055  -0.005634
    116      -0.037761   0.006973   0.029862  -0.020576   0.114929   0.001622
    117       0.029234   0.112776   0.013527  -0.077750   0.008360  -0.002801
    118      -0.049025   0.065923   0.009209  -0.037143  -0.131261  -0.005564
    119       0.106778  -0.063805  -0.044340   0.013757   0.034474  -0.001497
    120       0.112335  -0.009302  -0.051950   0.018378   0.102574   0.001714
    121       0.017116  -0.200632  -0.073758   0.152450  -0.019386   0.003034
    122      -0.088198   0.052478  -0.011201   0.017324  -0.224861  -0.005313
    123       0.064584   0.113643  -0.068481   0.000792  -0.155021  -0.006301
    124      -0.141397  -0.002577   0.068827  -0.024237  -0.130478  -0.001856
    125       0.023932  -0.143674  -0.060040   0.116624   0.065050   0.004859
    126      -0.120431  -0.034951   0.074320   0.012483   0.131209   0.006728
    127       0.023834   0.010780  -0.098911   0.106019   0.013522   0.001776
    128       0.007597   0.089613  -0.052743   0.032986  -0.039871   0.000316
    129      -0.097430  -0.008385  -0.030198   0.083163   0.016318   0.003781
    130       0.054664   0.071675  -0.059393   0.019500   0.028960   0.000966
    131      -0.008570   0.024329  -0.052479   0.072634  -0.022014   0.001563
    132      -0.127735   0.027101  -0.044063   0.120771  -0.049428   0.003886
    133      -0.017978   0.048304   0.065774  -0.096978   0.024002  -0.002267
    134       0.029007   0.023793  -0.033015   0.030340   0.107035   0.003241
    135      -0.014312  -0.096909   0.063024  -0.083940  -0.001742  -0.003787
    136       0.162039   0.079380  -0.026955  -0.060697   0.017294  -0.001590
    137       0.018226  -0.046856   0.074817  -0.086269   0.023293  -0.000447
    138      -0.046072  -0.119619   0.057862  -0.129671   0.007482  -0.008131
    139      -0.011465   0.015630  -0.027594   0.004593   0.001496  -0.001004
    140      -0.013819  -0.055941   0.051479  -0.064019   0.012114  -0.001776
    141      -0.026486   0.015685  -0.049617   0.009331  -0.003653  -0.002640
    142      -0.023439  -0.020681   0.019535  -0.000105   0.002834   0.001580
    143       0.050986   0.034639  -0.029342   0.001741  -0.000069   0.000004
    144       0.053169   0.047597   0.064339   0.099098  -0.014208   0.012256
    145      -0.055834  -0.026894  -0.042787  -0.036980   0.010351  -0.005824
    146       0.031027   0.033740   0.054824   0.085401  -0.011724   0.010322
    147       0.051421   0.031065   0.139141   0.121937  -0.016830   0.018040
    148      -0.037000   0.000128  -0.007061   0.012651   0.000894  -0.001201
    149      -0.001157   0.021574   0.004902   0.043232  -0.004856   0.000944
    150       0.043328   0.008408   0.039252  -0.020454   0.009112   0.003029
    151       0.097868   0.003017   0.062071  -0.077213   0.019107   0.001360
    152       0.069816  -0.012924   0.059053  -0.108432   0.035294  -0.003936
    153      -0.003186  -0.018127   0.047432   0.006718   0.000908   0.004755
    154      -0.065502  -0.018525  -0.037058   0.009065  -0.008210  -0.002768
    155      -0.031908  -0.029590  -0.061901  -0.065150   0.000943  -0.007606
    156       0.015534   0.012486  -0.003543  -0.014612   0.015069   0.001516
    157      -0.039311  -0.027787  -0.068344  -0.051403  -0.004124  -0.009542
    158      -0.079004  -0.049851  -0.101005  -0.083476  -0.000397  -0.013823
    159      -0.051755  -0.005404  -0.087359  -0.048839   0.011188  -0.007200
    160       0.006961   0.000928  -0.013724  -0.011875  -0.000642  -0.001775
    161      -0.008958  -0.019409  -0.103400  -0.095300   0.009216  -0.011294
    162       0.070706   0.018728  -0.037737  -0.034393  -0.010546  -0.004470
    163       0.039079   0.012375  -0.034587  -0.025508  -0.003488  -0.003663
    164      -0.087555  -0.027572   0.040632   0.028988   0.013640   0.003945
    165       0.026160   0.041694  -0.080625  -0.000139  -0.006106  -0.004834
    166      -0.024029  -0.041699   0.038322  -0.026639   0.005928   0.000299
    167       0.019375   0.052781  -0.105509  -0.002040  -0.003318  -0.005558
    168      -0.021529   0.007771   0.031780   0.058278  -0.007855   0.005088
    169      -0.020617   0.038108   0.077063   0.140243  -0.014108   0.011557
    170       0.012070   0.028158   0.072867   0.085796  -0.005734   0.008655
    171      -0.050989  -0.047807  -0.031663  -0.062978   0.006141  -0.009073
    172       0.066303   0.022746   0.086918   0.052256  -0.003544   0.011057
    173       0.069966   0.023729   0.140778   0.092047  -0.010250   0.018512
    174      -0.197778  -0.150751   0.020019   0.002290  -0.031205  -0.006337
    175      -0.157809   0.019201  -0.088552   0.149352  -0.034222   0.000489
    176      -0.159622  -0.117271   0.037852   0.047428  -0.026960   0.000372
    177       0.207923  -0.063950   0.114571  -0.333627   0.067835  -0.010619
    178      -0.117103   0.008596  -0.075797   0.103123  -0.024667   0.000261
    179      -0.023672  -0.080877   0.080610  -0.073852   0.009504  -0.002203
    180       0.102183   0.057840   0.096587   0.108944  -0.014425   0.016677
    181       0.032051   0.021601  -0.106882  -0.074757   0.023586  -0.010141
    182       0.032565   0.009830   0.153210   0.129414  -0.022397   0.020461
    183       0.089757   0.068252  -0.008702   0.044959   0.000125   0.004595
    184      -0.113075  -0.064439   0.028696   0.001544  -0.000207   0.000022
    185      -0.018046  -0.000859   0.097327   0.098250  -0.015845   0.012569
    186       0.096097   0.134832  -0.124588   0.006013   0.030345  -0.000905
    187       0.152855   0.014676   0.164023  -0.032546   0.015588   0.011924
    188       0.093010   0.143233  -0.243400  -0.113684   0.066522  -0.018069
    189       0.042057   0.056932  -0.147276  -0.111601   0.042812  -0.011790
    190       0.029662  -0.157542   0.195704  -0.205772   0.025565  -0.002154
    191       0.037516  -0.141122   0.312690  -0.079158   0.004176   0.009346
    192      -0.049303   0.007895  -0.007588   0.064114  -0.011503   0.002332
    193       0.020173   0.089916   0.168237   0.296543  -0.037120   0.027951
    194       0.057074   0.051685   0.152638   0.151528  -0.012559   0.018776
    195      -0.103914  -0.029777  -0.091947  -0.027128  -0.000986  -0.010033
    196      -0.123070   0.002091  -0.055110   0.083979  -0.014736  -0.002507
    197      -0.027208   0.001279  -0.003794   0.002959   0.005471  -0.002345
    198      -0.061032  -0.025733  -0.026925  -0.021675   0.002096  -0.004161
    199       0.050375   0.056206   0.167707   0.159068  -0.009343   0.020269
    200       0.073556   0.024950   0.142999   0.045022   0.008519   0.012367
    201       0.060683   0.000583  -0.028636  -0.054827  -0.002711  -0.006079
    202      -0.045069  -0.045226   0.005740  -0.051162   0.010843  -0.003666
    203       0.013291   0.024880  -0.117706  -0.065404   0.004887  -0.011460
    204      -0.007193   0.028561  -0.123112  -0.034345  -0.001940  -0.010837
    205      -0.013139  -0.068950   0.063842  -0.057213   0.007122  -0.000802
    206      -0.042372   0.049539  -0.190674  -0.036220   0.002653  -0.014318
    207       0.068947   0.068278  -0.030747   0.057254  -0.012981   0.003522
    208      -0.045788  -0.076897   0.014997  -0.099695   0.015216  -0.007210
    209       0.022605   0.080889  -0.104538   0.055045  -0.010813  -0.001084
    210       0.014583   0.019556  -0.070438  -0.055666   0.019104  -0.003107
    211       0.024279  -0.017568  -0.191361  -0.180844   0.008009  -0.025145
    212      -0.152315  -0.051277  -0.087390  -0.017267  -0.007605  -0.007023
    213       0.100755   0.125085  -0.137061   0.046614  -0.023495  -0.003945
    214       0.000939   0.029164  -0.067645   0.024833  -0.013311  -0.003419
    215      -0.128413  -0.096267   0.096048  -0.004546   0.017978   0.003716
    216       0.188987   0.059112  -0.015639  -0.086211  -0.002229  -0.003749
    217       0.029465  -0.020659  -0.009388  -0.053609   0.002058  -0.004308
    218      -0.204814  -0.014747  -0.030739   0.137211  -0.005891   0.004052
    219      -0.030108  -0.004987  -0.070305   0.020747  -0.019218  -0.005203
    220      -0.112033  -0.073284  -0.022477   0.009154  -0.010662  -0.004645
    221      -0.018221   0.070352  -0.034978   0.069505   0.010439   0.004414
    222      -0.024040   0.158481  -0.050982   0.003227  -0.075453  -0.002847
    223      -0.207393   0.156210   0.133837  -0.143263  -0.033327  -0.004083
    224       0.225704  -0.146408  -0.050164  -0.002418   0.055410  -0.002246
    225       0.063991  -0.151536  -0.023965   0.080318   0.217531   0.009029
    226       0.075536  -0.325756  -0.106867   0.216678   0.088623   0.006964
    227      -0.196186   0.143060   0.049453  -0.035310  -0.313172  -0.006807
    228       0.043715   0.170539  -0.034065  -0.064443  -0.280111  -0.010792
    229      -0.168891   0.103278   0.128133  -0.143516  -0.296209  -0.008704
    230       0.093361  -0.175429  -0.105526   0.165516   0.378915   0.013005
    231       0.006976  -0.009761   0.015160  -0.023268  -0.057546  -0.004597
    232      -0.021705   0.118707  -0.005254  -0.023113   0.071233  -0.000646
    233       0.064968  -0.034535  -0.005035  -0.019384  -0.043885  -0.003850
    234       0.073686  -0.200863   0.010532   0.015389  -0.174993  -0.003063
    235      -0.065995   0.149633  -0.010802   0.007862   0.161125   0.006425
    236       0.033337  -0.069630   0.018901  -0.011274  -0.112159  -0.002573
    237      -0.054210   0.060323   0.003044   0.002767   0.034393   0.000215
    238       0.049814  -0.103528  -0.000898   0.006080  -0.062294  -0.002524
    239       0.024870   0.028867  -0.016459  -0.009155   0.024437  -0.001119
    240       0.080562  -0.157412   0.009079  -0.002727  -0.163229  -0.003209
    241      -0.051887   0.093555  -0.014867   0.021990   0.141153   0.005623
    242       0.039925  -0.168863   0.020524   0.014128  -0.157719  -0.003021
    243       0.013699   0.019176   0.011580  -0.032219  -0.038484  -0.004514
    244      -0.004687   0.079452  -0.009692  -0.018842   0.047902  -0.000327
    245       0.063427  -0.115641  -0.000368   0.000992  -0.083449  -0.004246
    246      -0.074321  -0.017973  -0.136591  -0.085513   0.010805  -0.015790
    247       0.048860   0.034309  -0.008466   0.008598   0.000183   0.001300
    248      -0.095946  -0.092595  -0.091461  -0.124599   0.008117  -0.014709
    249      -0.098708  -0.041643  -0.082998  -0.067929   0.012212  -0.012217
    250       0.094004   0.074515  -0.021487   0.024945  -0.000298   0.001795
    251       0.052418   0.031846  -0.106886  -0.069707   0.009798  -0.009644
                 72         73         74         75         76         77    
      0      -0.015944   0.090761   0.069244   0.000498  -0.061219  -0.002444
[truncated: 627,700 more chars]
