# Supplementary material for: Photochemical Deracemization of 4,7-Diaza-1-isoindolinones by Unidirectional Hydrogen Atom Shuttling
Source: J Am Chem Soc. 2024 Dec 30;147(2):1434–9. doi: 10.1021/jacs.4c16053 (PMC11744763; doi:10.1021/jacs.4c16053)
Supplement: Supplementary file 3 — ja4c16053_si_003.zip [file ja4c16053_si_003.zip › to_zip/5b_1b/thermodynamics/spe.out]

                                 *****************
                                 * O   R   C   A *
                                 *****************

                                            #,                                       
                                            ###                                      
                                            ####                                     
                                            #####                                    
                                            ######                                   
                                           ########,                                 
                                     ,,################,,,,,                         
                               ,,#################################,,                 
                          ,,##########################################,,             
                       ,#########################################, ''#####,          
                    ,#############################################,,   '####,        
                  ,##################################################,,,,####,       
                ,###########''''           ''''###############################       
              ,#####''   ,,,,##########,,,,          '''####'''          '####       
            ,##' ,,,,###########################,,,                        '##       
           ' ,,###''''                  '''############,,,                           
         ,,##''                                '''############,,,,        ,,,,,,###''
      ,#''                                            '''#######################'''  
     '                                                          ''''####''''         
             ,#######,   #######,   ,#######,      ##                                
            ,#'     '#,  ##    ##  ,#'     '#,    #''#        ######   ,####,        
            ##       ##  ##   ,#'  ##            #'  '#       #        #'  '#        
            ##       ##  #######   ##           ,######,      #####,   #    #        
            '#,     ,#'  ##    ##  '#,     ,#' ,#      #,         ##   #,  ,#        
             '#######'   ##     ##  '#######'  #'      '#     #####' # '####'        


                  #######################################################
                  #                        -***-                        #
                  #          Department of theory and spectroscopy      #
                  #    Directorship and core code : Frank Neese         #
                  #        Max Planck Institute fuer Kohlenforschung    #
                  #                Kaiser Wilhelm Platz 1               #
                  #                 D-45470 Muelheim/Ruhr               #
                  #                      Germany                        #
                  #                                                     #
                  #                  All rights reserved                #
                  #                        -***-                        #
                  #######################################################


                         Program Version 5.0.3 -  RELEASE  -


 With contributions from (in alphabetic order):
   Daniel Aravena         : Magnetic Suceptibility
   Michael Atanasov       : Ab Initio Ligand Field Theory (pilot matlab implementation)
   Alexander A. Auer      : GIAO ZORA, VPT2 properties, NMR spectrum
   Ute Becker             : Parallelization
   Giovanni Bistoni       : ED, misc. LED, open-shell LED, HFLD
   Martin Brehm           : Molecular dynamics
   Dmytro Bykov           : SCF Hessian
   Vijay G. Chilkuri      : MRCI spin determinant printing, contributions to CSF-ICE
   Dipayan Datta          : RHF DLPNO-CCSD density
   Achintya Kumar Dutta   : EOM-CC, STEOM-CC
   Dmitry Ganyushin       : Spin-Orbit,Spin-Spin,Magnetic field MRCI
   Miquel Garcia          : C-PCM and meta-GGA Hessian, CC/C-PCM, Gaussian charge scheme
   Yang Guo               : DLPNO-NEVPT2, F12-NEVPT2, CIM, IAO-localization
   Andreas Hansen         : Spin unrestricted coupled pair/coupled cluster methods
   Benjamin Helmich-Paris : MC-RPA, TRAH-SCF, COSX integrals
   Lee Huntington         : MR-EOM, pCC
   Robert Izsak           : Overlap fitted RIJCOSX, COSX-SCS-MP3, EOM
   Marcus Kettner         : VPT2
   Christian Kollmar      : KDIIS, OOCD, Brueckner-CCSD(T), CCSD density, CASPT2, CASPT2-K
   Simone Kossmann        : Meta GGA functionals, TD-DFT gradient, OOMP2, MP2 Hessian
   Martin Krupicka        : Initial AUTO-CI
   Lucas Lang             : DCDCAS
   Marvin Lechner         : AUTO-CI (C++ implementation), FIC-MRCC
   Dagmar Lenk            : GEPOL surface, SMD
   Dimitrios Liakos       : Extrapolation schemes; Compound Job, initial MDCI parallelization
   Dimitrios Manganas     : Further ROCIS development; embedding schemes
   Dimitrios Pantazis     : SARC Basis sets
   Anastasios Papadopoulos: AUTO-CI, single reference methods and gradients
   Taras Petrenko         : DFT Hessian,TD-DFT gradient, ASA, ECA, R-Raman, ABS, FL, XAS/XES, NRVS
   Peter Pinski           : DLPNO-MP2, DLPNO-MP2 Gradient
   Christoph Reimann      : Effective Core Potentials
   Marius Retegan         : Local ZFS, SOC
   Christoph Riplinger    : Optimizer, TS searches, QM/MM, DLPNO-CCSD(T), (RO)-DLPNO pert. Triples
   Tobias Risthaus        : Range-separated hybrids, TD-DFT gradient, RPA, STAB
   Michael Roemelt        : Original ROCIS implementation
   Masaaki Saitow         : Open-shell DLPNO-CCSD energy and density
   Barbara Sandhoefer     : DKH picture change effects
   Avijit Sen             : IP-ROCIS
   Kantharuban Sivalingam : CASSCF convergence, NEVPT2, FIC-MRCI
   Bernardo de Souza      : ESD, SOC TD-DFT
   Georgi Stoychev        : AutoAux, RI-MP2 NMR, DLPNO-MP2 response
   Willem Van den Heuvel  : Paramagnetic NMR
   Boris Wezisla          : Elementary symmetry handling
   Frank Wennmohs         : Technical directorship


 We gratefully acknowledge several colleagues who have allowed us to
 interface, adapt or use parts of their codes:
   Stefan Grimme, W. Hujo, H. Kruse, P. Pracht,  : VdW corrections, initial TS optimization,
                  C. Bannwarth, S. Ehlert          DFT functionals, gCP, sTDA/sTD-DF
   Ed Valeev, F. Pavosevic, A. Kumar             : LibInt (2-el integral package), F12 methods
   Garnet Chan, S. Sharma, J. Yang, R. Olivares  : DMRG
   Ulf Ekstrom                                   : XCFun DFT Library
   Mihaly Kallay                                 : mrcc  (arbitrary order and MRCC methods)
   Jiri Pittner, Ondrej Demel                    : Mk-CCSD
   Frank Weinhold                                : gennbo (NPA and NBO analysis)
   Christopher J. Cramer and Donald G. Truhlar   : smd solvation model
   Lars Goerigk                                  : TD-DFT with DH, B97 family of functionals
   V. Asgeirsson, H. Jonsson                     : NEB implementation
   FAccTs GmbH                                   : IRC, NEB, NEB-TS, DLPNO-Multilevel, CI-OPT
                                                   MM, QMMM, 2- and 3-layer-ONIOM, Crystal-QMMM,
                                                   LR-CPCM, SF, NACMEs, symmetry and pop. for TD-DFT,
                                                   nearIR, NL-DFT gradient (VV10), updates on ESD,
                                                   ML-optimized integration grids
   S Lehtola, MJT Oliveira, MAL Marques          : LibXC Library
   Liviu Ungur et al                             : ANISO software


 Your calculation uses the libint2 library for the computation of 2-el integrals
 For citations please refer to: http://libint.valeyev.net

 Your ORCA version has been built with support for libXC version: 5.1.0
 For citations please refer to: https://tddft.org/programs/libxc/

 This ORCA versions uses:
   CBLAS   interface :  Fast vector & matrix operations
   LAPACKE interface :  Fast linear algebra routines
   SCALAPACK package :  Parallel linear algebra routines
   Shared memory     :  Shared parallel matrices
   BLAS/LAPACK       :  OpenBLAS 0.3.15  USE64BITINT DYNAMIC_ARCH NO_AFFINITY SkylakeX SINGLE_THREADED
        Core in use  :  SkylakeX
   Copyright (c) 2011-2014, The OpenBLAS Project


***************************************
The coordinates will be read from file: coord.xyz
***************************************


Your calculation utilizes the atom-pairwise dispersion correction
based on tight binding partial charges (D4)
Cite in your paper:
E.Caldeweyher, C.Bannwarth, S.Grimme, J.Chem.Phys., (2017), 147, 034112.
E.Caldeweyher, S.Ehlert, A.Hansen, H.Neugebauer, S.Grimme, J.Chem.Phys., (2018), in progress.
   

================================================================================

----- Orbital basis set information -----
Your calculation utilizes the basis: def2-QZVPP
   F. Weigend and R. Ahlrichs, Phys. Chem. Chem. Phys. 7, 3297 (2005).

----- AuxJ basis set information -----
Your calculation utilizes the auxiliary basis: def2/J
   F. Weigend, Phys. Chem. Chem. Phys. 8, 1057 (2006).

================================================================================
                                        WARNINGS
                       Please study these warnings very carefully!
================================================================================


INFO   : the flag for use of the SHARK integral package has been found!

================================================================================
                                       INPUT FILE
================================================================================
NAME = orca.inp
|  1> ! RKS PW6B95 D4 def2-QZVPP RIJCOSX def2/J defgrid3 SP
|  2> %maxcore 2500
|  3> %scf
|  4> autotrah false
|  5> end
|  6> %pal
|  7>   nprocs 8
|  8> end
|  9> *xyzfile 0 1 coord.xyz
| 10> 
| 11>                          ****END OF INPUT****
================================================================================

                       ****************************
                       * Single Point Calculation *
                       ****************************

---------------------------------
CARTESIAN COORDINATES (ANGSTROEM)
---------------------------------
  C     -4.328828   -1.051297   -1.840594
  C     -3.571664   -1.963226   -1.108555
  C     -2.738410   -2.845254   -1.787471
  C     -2.682718   -2.837525   -3.176076
  C     -3.454263   -1.939090   -3.898801
  C     -4.273535   -1.040187   -3.226202
  C     -3.701512   -2.016643    0.395307
  C     -3.161365   -0.821757    1.094306
  C     -3.824529    0.146531    1.758085
  C     -2.841891    1.113849    2.329372
  C     -1.516476    0.401262    2.104943
  N     -1.794985   -0.613512    1.234693
  N     -5.156358    0.225839    2.045220
  C     -5.437279    0.968900    3.056636
  C     -4.396728    1.520321    3.937595
  N     -3.151835    1.542450    3.671002
  O     -0.430866    0.675353    2.567902
  H     -1.053191   -1.204052    0.837389
  H     -6.476687    1.093382    3.339806
  H     -4.714394    1.873944    4.915471
  H     -4.978363   -0.356013   -1.321070
  H     -4.872436   -0.330997   -3.782876
  H     -3.414147   -1.933894   -4.980418
  H     -2.035211   -3.535285   -3.691710
  H     -2.139513   -3.554502   -1.228527
  H     -4.754353   -2.112986    0.664871
  H     -3.194281   -2.907172    0.776224
  H     -2.772628    2.015118    1.694894
  C      0.783888    2.074120   -3.108626
  C     -0.272773    1.416612   -2.481448
  C     -0.788915    0.249577   -3.037398
  C     -0.234988   -0.267801   -4.197927
  C      0.814387    0.392689   -4.823965
  C      1.316278    1.570579   -4.284757
  C     -0.868260    1.957717   -1.233157
  O     -2.066145    1.943351   -1.041769
  C      0.058337    2.508479   -0.214226
  C      1.311322    1.973610    0.037060
  C      2.161322    2.423869    1.039829
  C      1.780492    3.486600    1.845649
  C      0.530864    4.047272    1.614362
  C     -0.316312    3.561054    0.620575
  N      3.300307    1.638717    1.028612
  C      3.102703    0.784254    0.088828
  O      1.926934    0.934071   -0.565589
  C      4.061691   -0.243648   -0.435741
  C      4.948704   -0.776053    0.697435
  C      4.322722   -1.847229    1.601896
  C      3.809093   -2.992625    0.737924
  C      2.746304   -2.490256   -0.238097
  C      3.373322   -1.417881   -1.150847
  C      1.597811   -1.858731    0.531179
  N      1.903522   -1.246304    1.680334
  C      3.144979   -1.333719    2.429398
  C      4.939897    0.502186   -1.458888
  C      5.398176   -2.340646    2.565952
  C      2.233275   -3.636949   -1.102196
  O      0.451509   -1.864508    0.077903
  H      5.827284   -1.228268    0.225280
  H      5.319784    0.055638    1.301317
  H      4.634073   -3.438117    0.172233
  H      3.396351   -3.787357    1.369524
  H      4.148284   -1.925892   -1.733778
  H      2.639391   -1.061796   -1.878006
  H      1.510973   -3.297110   -1.843295
  H      3.068693   -4.095861   -1.633180
  H      1.759735   -4.411132   -0.496737
  H      5.024409   -3.152705    3.192166
  H      6.266360   -2.712137    2.019315
  H      5.738175   -1.538260    3.224269
  H      1.144175   -0.750086    2.135755
  H      4.342428    0.903120   -2.279477
  H      5.473298    1.328486   -0.988260
  H      5.675910   -0.182696   -1.881828
  H      2.429039    3.860064    2.626846
  H      0.200920    4.878295    2.223019
  H     -1.284966    4.022388    0.477945
  H     -1.605764   -0.266298   -2.550154
  H     -0.623824   -1.187147   -4.614964
  H      1.240928   -0.010101   -5.733576
  H      2.125708    2.093190   -4.777241
  H      1.182975    2.989862   -2.689299
  H      3.368006   -0.348507    2.842711
  H      2.988945   -2.008462    3.277800

----------------------------
CARTESIAN COORDINATES (A.U.)
----------------------------
  NO LB      ZA    FRAG     MASS         X           Y           Z
   0 C     6.0000    0    12.011   -8.180300   -1.986663   -3.478218
   1 C     6.0000    0    12.011   -6.749466   -3.709960   -2.094864
   2 C     6.0000    0    12.011   -5.174845   -5.376750   -3.377830
   3 C     6.0000    0    12.011   -5.069603   -5.362145   -6.001915
   4 C     6.0000    0    12.011   -6.527612   -3.664348   -7.367666
   5 C     6.0000    0    12.011   -8.075811   -1.965668   -6.096638
   6 C     6.0000    0    12.011   -6.994845   -3.810904    0.747023
   7 C     6.0000    0    12.011   -5.974114   -1.552895    2.067938
   8 C     6.0000    0    12.011   -7.227312    0.276903    3.322299
   9 C     6.0000    0    12.011   -5.370396    2.104870    4.401876
  10 C     6.0000    0    12.011   -2.865724    0.758274    3.977766
  11 N     7.0000    0    14.007   -3.392030   -1.159369    2.333231
  12 N     7.0000    0    14.007   -9.744105    0.426773    3.864905
  13 C     6.0000    0    12.011  -10.274968    1.830955    5.776205
  14 C     6.0000    0    12.011   -8.308613    2.872990    7.440976
  15 N     7.0000    0    14.007   -5.956106    2.914808    6.937189
  16 O     8.0000    0    15.999   -0.814219    1.276232    4.852631
  17 H     1.0000    0     1.008   -1.990242   -2.275328    1.582436
  18 H     1.0000    0     1.008  -12.239164    2.066193    6.311318
  19 H     1.0000    0     1.008   -8.908914    3.541241    9.288894
  20 H     1.0000    0     1.008   -9.407743   -0.672767   -2.496460
  21 H     1.0000    0     1.008   -9.207569   -0.625493   -7.148600
  22 H     1.0000    0     1.008   -6.451802   -3.654531   -9.411626
  23 H     1.0000    0     1.008   -3.845991   -6.680720   -6.976321
  24 H     1.0000    0     1.008   -4.043093   -6.717034   -2.321579
  25 H     1.0000    0     1.008   -8.984426   -3.992965    1.256423
  26 H     1.0000    0     1.008   -6.036317   -5.493760    1.466850
  27 H     1.0000    0     1.008   -5.239508    3.808021    3.202885
  28 C     6.0000    0    12.011    1.481333    3.919519   -5.874453
  29 C     6.0000    0    12.011   -0.515466    2.677008   -4.689257
  30 C     6.0000    0    12.011   -1.490834    0.471631   -5.739851
  31 C     6.0000    0    12.011   -0.444064   -0.506071   -7.932932
  32 C     6.0000    0    12.011    1.538969    0.742074   -9.115973
  33 C     6.0000    0    12.011    2.487406    2.967963   -8.097017
  34 C     6.0000    0    12.011   -1.640774    3.699550   -2.330328
  35 O     8.0000    0    15.999   -3.904448    3.672401   -1.968657
  36 C     6.0000    0    12.011    0.110242    4.740339   -0.404828
  37 C     6.0000    0    12.011    2.478040    3.729582    0.070033
  38 C     6.0000    0    12.011    4.084307    4.580449    1.964992
  39 C     6.0000    0    12.011    3.364643    6.588719    3.487770
  40 C     6.0000    0    12.011    1.003187    7.648236    3.050702
  41 C     6.0000    0    12.011   -0.597744    6.729417    1.172717
  42 N     7.0000    0    14.007    6.236676    3.096727    1.943796
  43 C     6.0000    0    12.011    5.863258    1.482026    0.167860
  44 O     8.0000    0    15.999    3.641377    1.765138   -1.068809
  45 C     6.0000    0    12.011    7.675484   -0.460428   -0.823431
  46 C     6.0000    0    12.011    9.351695   -1.466528    1.317961
  47 C     6.0000    0    12.011    8.168760   -3.490758    3.027145
  48 C     6.0000    0    12.011    7.198142   -5.655241    1.394473
  49 C     6.0000    0    12.011    5.189763   -4.705901   -0.449938
  50 C     6.0000    0    12.011    6.374656   -2.679407   -2.174785
  51 C     6.0000    0    12.011    3.019426   -3.512492    1.003783
  52 N     7.0000    0    14.007    3.597136   -2.355174    3.175370
  53 C     6.0000    0    12.011    5.943149   -2.520364    4.590897
  54 C     6.0000    0    12.011    9.335053    0.948995   -2.756899
  55 C     6.0000    0    12.011   10.201075   -4.423180    4.848947
  56 C     6.0000    0    12.011    4.220277   -6.872838   -2.082849
  57 O     8.0000    0    15.999    0.853228   -3.523410    0.147215
  58 H     1.0000    0     1.008   11.011970   -2.321090    0.425718
  59 H     1.0000    0     1.008   10.052935    0.105140    2.459132
  60 H     1.0000    0     1.008    8.757128   -6.497100    0.325473
  61 H     1.0000    0     1.008    6.418172   -7.157068    2.588024
  62 H     1.0000    0     1.008    7.839122   -3.639409   -3.276365
  63 H     1.0000    0     1.008    4.987726   -2.006504   -3.548917
  64 H     1.0000    0     1.008    2.855326   -6.230634   -3.483324
  65 H     1.0000    0     1.008    5.798990   -7.740055   -3.086263
  66 H     1.0000    0     1.008    3.325417   -8.335831   -0.938697
  67 H     1.0000    0     1.008    9.494758   -5.957750    6.032320
  68 H     1.0000    0     1.008   11.841705   -5.125197    3.815952
  69 H     1.0000    0     1.008   10.843579   -2.906890    6.092985
  70 H     1.0000    0     1.008    2.162178   -1.417458    4.035992
  71 H     1.0000    0     1.008    8.206000    1.706650   -4.307588
  72 H     1.0000    0     1.008   10.343034    2.510475   -1.867541
  73 H     1.0000    0     1.008   10.725915   -0.345246   -3.556140
  74 H     1.0000    0     1.008    4.590218    7.294464    4.964020
  75 H     1.0000    0     1.008    0.379684    9.218641    4.200897
  76 H     1.0000    0     1.008   -2.428234    7.601211    0.903185
  77 H     1.0000    0     1.008   -3.034455   -0.503230   -4.819093
  78 H     1.0000    0     1.008   -1.178857   -2.243382   -8.721017
  79 H     1.0000    0     1.008    2.345014   -0.019088  -10.834889
  80 H     1.0000    0     1.008    4.017005    3.955555   -9.027678
  81 H     1.0000    0     1.008    2.235500    5.650020   -5.082039
  82 H     1.0000    0     1.008    6.364608   -0.658583    5.371946
  83 H     1.0000    0     1.008    5.648287   -3.795442    6.194145

--------------------------------
INTERNAL COORDINATES (ANGSTROEM)
--------------------------------
 C      0   0   0     0.000000000000     0.00000000     0.00000000
 C      1   0   0     1.393124205166     0.00000000     0.00000000
 C      2   1   0     1.390399590944   118.97253259     0.00000000
 C      3   2   1     1.389743729171   120.55573038   358.62495702
 C      4   3   2     1.387371032510   120.12050419     0.47033881
 C      1   2   3     1.386755486976   120.57096344     1.27701978
 C      2   1   3     1.510402197310   119.97462742   182.21977236
 C      7   2   1     1.485971681690   114.12150491   291.19244808
 C      8   7   2     1.348321051842   129.06930130   110.61492259
 C      9   8   7     1.492531558171   109.27195760   178.15516430
 C     10   9   8     1.521471587944   102.32922441   349.90132477
 N     11  10   9     1.365528391813   105.33025122    13.45949197
 N      9   8   7     1.364736509332   128.70387327     5.45878345
 C     13   9   8     1.286086743896   114.34313425   156.44584296
 C     14  13   9     1.470679728117   122.21969977   351.54810493
 N     15  14  13     1.273310600599   124.94852199    13.74482815
 O     11  10   9     1.211612287688   128.18708158   192.11715587
 H     12  11  10     1.028030100936   121.73657963   173.89788135
 H     14  13   9     1.084458500725   118.75248320   179.16679483
 H     15  14  13     1.087291519029   116.99839307   197.98513180
 H      1   2   3     1.084076176725   119.58104902   180.27955851
 H      6   1   2     1.082366887149   119.80656402   179.56364310
 H      5   4   3     1.082373431693   120.20288121   180.18250485
 H      4   3   2     1.082595544833   119.75469170   180.48216766
 H      3   2   1     1.083571945720   119.64206855   179.57951510
 H      7   2   1     1.091063660269   109.39480114    52.02713898
 H      7   2   1     1.093353857943   109.62156958   168.86983116
 H     10   9   8     1.104375934762   110.50567968   100.21326072
 C     18  12  11     5.449064962192   100.22716223   280.16564625
 C     29  18  12     1.393629155245    30.07724604   306.93363178
 C     30  29  18     1.391925024117   119.79997517   258.07299097
 C     31  30  29     1.386124382834   119.94509262     1.19228792
 C     32  31  30     1.389014231832   120.11749230   358.53075877
 C     29  18  12     1.385740484335   121.70485873   210.59966523
 C     30  29  18     1.485136705183   120.68912058    78.89544870
 O     35  30  29     1.213162888132   121.61446782   139.60075384
 C     35  30  29     1.483287540607   117.52893930   319.00578779
 C     37  35  30     1.385352195366   123.10991687   324.31747914
 C     38  37  35     1.389524632119   123.99111497   183.99326840
 C     39  38  37     1.387001248529   119.97302959   358.80604514
 C     40  39  38     1.389035155892   117.35800079     0.87819137
 C     41  40  39     1.393458921811   121.65868450     0.44743193
 N     39  38  37     1.383429082802   108.29298495   178.15181683
 C     43  39  38     1.285437278945   104.86980464   359.25479481
 O     38  37  35     1.350113117228   128.95519720     1.58970430
 C     44  43  39     1.500471427267   127.78624175   174.71358404
 C     46  44  43     1.534383911925   110.42521555    34.27791465
 C     47  46  44     1.535357190027   116.19587683    80.23363835
 C     48  47  46     1.523874368001   109.13691671    54.06656020
 C     49  48  47     1.527910227712   110.45587416   299.55919182
 C     46  44  43     1.537547325860   113.55550293   157.98895139
 C     50  49  48     1.519751902559   109.81231089   301.68992068
 N     52  50  49     1.337565567589   116.89931332    32.11975622
 C     53  52  50     1.452567819942   127.64945809   346.36905894
 C     46  44  43     1.540891149297   105.35562319   276.49184550
 C     48  47  46     1.526259105448   108.08064330   174.45958808
 C     50  49  48     1.524720512236   110.41343143   179.98941806
 O     52  50  49     1.232680889264   120.97577796   208.96305978
 H     47  46  44     1.095139883252   106.77718843   199.53145900
 H     47  46  44     1.092741384737   109.89822646   314.38244604
 H     49  48  47     1.095016839161   110.16651014    60.20401246
 H     49  48  47     1.095844132530   110.19892887   177.60981164
 H     51  46  44     1.094737514703   106.56618455   163.52385307
 H     51  46  44     1.092800364567   111.18065272    48.69185972
 H     57  50  49     1.089237184200   111.96702795   182.96691856
 H     57  50  49     1.091085633076   109.54156526   302.66362653
 H     57  50  49     1.090953656506   111.42135469    61.72352855
 H     56  48  47     1.091460678123   111.20024737   183.69190224
 H     56  48  47     1.091128395609   110.74950765   303.60040566
 H     56  48  47     1.092155206952   111.25900385    63.38164150
 H     53  52  50     1.015011495773   115.99783453   174.09922408
 H     55  46  44     1.091367748517   111.41125097   299.00922918
 H     55  46  44     1.090311053476   111.04091327    59.81768259
 H     55  46  44     1.090713907962   109.76321369   179.46835516
 H     40  39  38     1.081830813646   121.29427323   180.54295764
 H     41  40  39     1.081630403212   119.39645841   180.05336861
 H     42  41  40     1.082341231467   119.29869499   179.56797502
 H     31  30  29     1.082023746937   119.98779964   179.67077388
 H     32  31  30     1.081808165858   119.75697182   178.61110770
 H     33  32  31     1.082390049773   119.96860724   180.39206416
 H     34  29  18     1.082053278778   119.88003520   214.14220413
 H     29  18  12     1.083369065610   110.63523427    62.03267810
 H     54  53  52     1.091426621727   108.39745623   142.06819509
 H     54  53  52     1.095175865054   108.34844476   257.81593978

---------------------------
INTERNAL COORDINATES (A.U.)
---------------------------
 C      0   0   0     0.000000000000     0.00000000     0.00000000
 C      1   0   0     2.632623218301     0.00000000     0.00000000
 C      2   1   0     2.627474443601   118.97253259     0.00000000
 C      3   2   1     2.626235044467   120.55573038   358.62495702
 C      4   3   2     2.621751297580   120.12050419     0.47033881
 C      1   2   3     2.620588085098   120.57096344     1.27701978
 C      2   1   3     2.854246504988   119.97462742   182.21977236
 C      7   2   1     2.808079521156   114.12150491   291.19244808
 C      8   7   2     2.547957528582   129.06930130   110.61492259
 C      9   8   7     2.820475891179   109.27195760   178.15516430
 C     10   9   8     2.875164621756   102.32922441   349.90132477
 N     11  10   9     2.580474688621   105.33025122    13.45949197
 N      9   8   7     2.578978247600   128.70387327     5.45878345
 C     13   9   8     2.430351730431   114.34313425   156.44584296
 C     14  13   9     2.779181916851   122.21969977   351.54810493
 N     15  14  13     2.406208318552   124.94852199    13.74482815
 O     11  10   9     2.289615404224   128.18708158   192.11715587
 H     12  11  10     1.942695348196   121.73657963   173.89788135
 H     14  13   9     2.049329569973   118.75248320   179.16679483
 H     15  14  13     2.054683198701   116.99839307   197.98513180
 H      1   2   3     2.048607082320   119.58104902   180.27955851
 H      6   1   2     2.045376993137   119.80656402   179.56364310
 H      5   4   3     2.045389360533   120.20288121   180.18250485
 H      4   3   2     2.045809093538   119.75469170   180.48216766
 H      3   2   1     2.047654223812   119.64206855   179.57951510
 H      7   2   1     2.061811512582   109.39480114    52.02713898
 H      7   2   1     2.066139358978   109.62156958   168.86983116
 H     10   9   8     2.086968065593   110.50567968   100.21326072
 C     18  12  11    10.297240464489   100.22716223   280.16564625
 C     29  18  12     2.633577435662    30.07724604   306.93363178
 C     30  29  18     2.630357094533   119.79997517   258.07299097
 C     31  30  29     2.619395471107   119.94509262     1.19228792
 C     32  31  30     2.624856494281   120.11749230   358.53075877
 C     29  18  12     2.618670008081   121.70485873   210.59966523
 C     30  29  18     2.806501644230   120.68912058    78.89544870
 O     35  30  29     2.292545614406   121.61446782   139.60075384
 C     35  30  29     2.803007229604   117.52893930   319.00578779
 C     37  35  30     2.617936248269   123.10991687   324.31747914
 C     38  37  35     2.625821011042   123.99111497   183.99326840
 C     39  38  37     2.621052507127   119.97302959   358.80604514
 C     40  39  38     2.624896035025   117.35800079     0.87819137
 C     41  40  39     2.633255741092   121.65868450     0.44743193
 N     39  38  37     2.614302092198   108.29298495   178.15181683
 C     43  39  38     2.429124419539   104.86980464   359.25479481
 O     38  37  35     2.551344041375   128.95519720     1.58970430
 C     44  43  39     2.835480069308   127.78624175   174.71358404
 C     46  44  43     2.899565377833   110.42521555    34.27791465
 C     47  46  44     2.901404606898   116.19587683    80.23363835
 C     48  47  46     2.879705218024   109.13691671    54.06656020
 C     49  48  47     2.887331887594   110.45587416   299.55919182
 C     46  44  43     2.905543363819   113.55550293   157.98895139
 C     50  49  48     2.871914887343   109.81231089   301.68992068
 N     52  50  49     2.527632608906   116.89931332    32.11975622
 C     53  52  50     2.744955370638   127.64945809   346.36905894
 C     46  44  43     2.911862274355   105.35562319   276.49184550
 C     48  47  46     2.884211718701   108.08064330   174.45958808
 C     50  49  48     2.881304198899   110.41343143   179.98941806
 O     52  50  49     2.329429291228   120.97577796   208.96305978
 H     47  46  44     2.069514457681   106.77718843   199.53145900
 H     47  46  44     2.064981952354   109.89822646   314.38244604
 H     49  48  47     2.069281938046   110.16651014    60.20401246
 H     49  48  47     2.070845295945   110.19892887   177.60981164
 H     51  46  44     2.068754091319   106.56618455   163.52385307
 H     51  46  44     2.065093408081   111.18065272    48.69185972
 H     57  50  49     2.058359973021   111.96702795   182.96691856
 H     57  50  49     2.061853035170   109.54156526   302.66362653
 H     57  50  49     2.061603635595   111.42135469    61.72352855
 H     56  48  47     2.062561767597   111.20024737   183.69190224
 H     56  48  47     2.061933844646   110.74950765   303.60040566
 H     56  48  47     2.063874236875   111.25900385    63.38164150
 H     53  52  50     1.918093749793   115.99783453   174.09922408
 H     55  46  44     2.062386156090   111.41125097   299.00922918
 H     55  46  44     2.060389291857   111.04091327    59.81768259
 H     55  46  44     2.061150576507   109.76321369   179.46835516
 H     40  39  38     2.044363961028   121.29427323   180.54295764
 H     41  40  39     2.043985240193   119.39645841   180.05336861
 H     42  41  40     2.045328510924   119.29869499   179.56797502
 H     31  30  29     2.044728552111   119.98779964   179.67077388
 H     32  31  30     2.044321162911   119.75697182   178.61110770
 H     33  32  31     2.045420764152   119.96860724   180.39206416
 H     34  29  18     2.044784359202   119.88003520   214.14220413
 H     29  18  12     2.047270835966   110.63523427    62.03267810
 H     54  53  52     2.062497410335   108.39745623   142.06819509
 H     54  53  52     2.069582453432   108.34844476   257.81593978

---------------------
BASIS SET INFORMATION
---------------------
There are 4 groups of distinct atoms

 Group   1 Type C   : 15s8p3d2f1g contracted to 7s4p3d2f1g pattern {8211111/5111/111/11/1}
 Group   2 Type N   : 15s8p3d2f1g contracted to 7s4p3d2f1g pattern {8211111/5111/111/11/1}
 Group   3 Type O   : 15s8p3d2f1g contracted to 7s4p3d2f1g pattern {8211111/5111/111/11/1}
 Group   4 Type H   : 7s3p2d1f contracted to 4s3p2d1f pattern {4111/111/11/1}

Atom   0C    basis set group =>   1
Atom   1C    basis set group =>   1
Atom   2C    basis set group =>   1
Atom   3C    basis set group =>   1
Atom   4C    basis set group =>   1
Atom   5C    basis set group =>   1
Atom   6C    basis set group =>   1
Atom   7C    basis set group =>   1
Atom   8C    basis set group =>   1
Atom   9C    basis set group =>   1
Atom  10C    basis set group =>   1
Atom  11N    basis set group =>   2
Atom  12N    basis set group =>   2
Atom  13C    basis set group =>   1
Atom  14C    basis set group =>   1
Atom  15N    basis set group =>   2
Atom  16O    basis set group =>   3
Atom  17H    basis set group =>   4
Atom  18H    basis set group =>   4
Atom  19H    basis set group =>   4
Atom  20H    basis set group =>   4
Atom  21H    basis set group =>   4
Atom  22H    basis set group =>   4
Atom  23H    basis set group =>   4
Atom  24H    basis set group =>   4
Atom  25H    basis set group =>   4
Atom  26H    basis set group =>   4
Atom  27H    basis set group =>   4
Atom  28C    basis set group =>   1
Atom  29C    basis set group =>   1
Atom  30C    basis set group =>   1
Atom  31C    basis set group =>   1
Atom  32C    basis set group =>   1
Atom  33C    basis set group =>   1
Atom  34C    basis set group =>   1
Atom  35O    basis set group =>   3
Atom  36C    basis set group =>   1
Atom  37C    basis set group =>   1
Atom  38C    basis set group =>   1
Atom  39C    basis set group =>   1
Atom  40C    basis set group =>   1
Atom  41C    basis set group =>   1
Atom  42N    basis set group =>   2
Atom  43C    basis set group =>   1
Atom  44O    basis set group =>   3
Atom  45C    basis set group =>   1
Atom  46C    basis set group =>   1
Atom  47C    basis set group =>   1
Atom  48C    basis set group =>   1
Atom  49C    basis set group =>   1
Atom  50C    basis set group =>   1
Atom  51C    basis set group =>   1
Atom  52N    basis set group =>   2
Atom  53C    basis set group =>   1
Atom  54C    basis set group =>   1
Atom  55C    basis set group =>   1
Atom  56C    basis set group =>   1
Atom  57O    basis set group =>   3
Atom  58H    basis set group =>   4
Atom  59H    basis set group =>   4
Atom  60H    basis set group =>   4
Atom  61H    basis set group =>   4
Atom  62H    basis set group =>   4
Atom  63H    basis set group =>   4
Atom  64H    basis set group =>   4
Atom  65H    basis set group =>   4
Atom  66H    basis set group =>   4
Atom  67H    basis set group =>   4
Atom  68H    basis set group =>   4
Atom  69H    basis set group =>   4
Atom  70H    basis set group =>   4
Atom  71H    basis set group =>   4
Atom  72H    basis set group =>   4
Atom  73H    basis set group =>   4
Atom  74H    basis set group =>   4
Atom  75H    basis set group =>   4
Atom  76H    basis set group =>   4
Atom  77H    basis set group =>   4
Atom  78H    basis set group =>   4
Atom  79H    basis set group =>   4
Atom  80H    basis set group =>   4
Atom  81H    basis set group =>   4
Atom  82H    basis set group =>   4
Atom  83H    basis set group =>   4
---------------------------------
AUXILIARY/J BASIS SET INFORMATION
---------------------------------
There are 4 groups of distinct atoms

 Group   1 Type C   : 12s5p4d2f1g contracted to 6s4p3d1f1g pattern {711111/2111/211/2/1}
 Group   2 Type N   : 12s5p4d2f1g contracted to 6s4p3d1f1g pattern {711111/2111/211/2/1}
 Group   3 Type O   : 12s5p4d2f1g contracted to 6s4p3d1f1g pattern {711111/2111/211/2/1}
 Group   4 Type H   : 5s2p1d contracted to 3s1p1d pattern {311/2/1}

Atom   0C    basis set group =>   1
Atom   1C    basis set group =>   1
Atom   2C    basis set group =>   1
Atom   3C    basis set group =>   1
Atom   4C    basis set group =>   1
Atom   5C    basis set group =>   1
Atom   6C    basis set group =>   1
Atom   7C    basis set group =>   1
Atom   8C    basis set group =>   1
Atom   9C    basis set group =>   1
Atom  10C    basis set group =>   1
Atom  11N    basis set group =>   2
Atom  12N    basis set group =>   2
Atom  13C    basis set group =>   1
Atom  14C    basis set group =>   1
Atom  15N    basis set group =>   2
Atom  16O    basis set group =>   3
Atom  17H    basis set group =>   4
Atom  18H    basis set group =>   4
Atom  19H    basis set group =>   4
Atom  20H    basis set group =>   4
Atom  21H    basis set group =>   4
Atom  22H    basis set group =>   4
Atom  23H    basis set group =>   4
Atom  24H    basis set group =>   4
Atom  25H    basis set group =>   4
Atom  26H    basis set group =>   4
Atom  27H    basis set group =>   4
Atom  28C    basis set group =>   1
Atom  29C    basis set group =>   1
Atom  30C    basis set group =>   1
Atom  31C    basis set group =>   1
Atom  32C    basis set group =>   1
Atom  33C    basis set group =>   1
Atom  34C    basis set group =>   1
Atom  35O    basis set group =>   3
Atom  36C    basis set group =>   1
Atom  37C    basis set group =>   1
Atom  38C    basis set group =>   1
Atom  39C    basis set group =>   1
Atom  40C    basis set group =>   1
Atom  41C    basis set group =>   1
Atom  42N    basis set group =>   2
Atom  43C    basis set group =>   1
Atom  44O    basis set group =>   3
Atom  45C    basis set group =>   1
Atom  46C    basis set group =>   1
Atom  47C    basis set group =>   1
Atom  48C    basis set group =>   1
Atom  49C    basis set group =>   1
Atom  50C    basis set group =>   1
Atom  51C    basis set group =>   1
Atom  52N    basis set group =>   2
Atom  53C    basis set group =>   1
Atom  54C    basis set group =>   1
Atom  55C    basis set group =>   1
Atom  56C    basis set group =>   1
Atom  57O    basis set group =>   3
Atom  58H    basis set group =>   4
Atom  59H    basis set group =>   4
Atom  60H    basis set group =>   4
Atom  61H    basis set group =>   4
Atom  62H    basis set group =>   4
Atom  63H    basis set group =>   4
Atom  64H    basis set group =>   4
Atom  65H    basis set group =>   4
Atom  66H    basis set group =>   4
Atom  67H    basis set group =>   4
Atom  68H    basis set group =>   4
Atom  69H    basis set group =>   4
Atom  70H    basis set group =>   4
Atom  71H    basis set group =>   4
Atom  72H    basis set group =>   4
Atom  73H    basis set group =>   4
Atom  74H    basis set group =>   4
Atom  75H    basis set group =>   4
Atom  76H    basis set group =>   4
Atom  77H    basis set group =>   4
Atom  78H    basis set group =>   4
Atom  79H    basis set group =>   4
Atom  80H    basis set group =>   4
Atom  81H    basis set group =>   4
Atom  82H    basis set group =>   4
Atom  83H    basis set group =>   4


           ************************************************************
           *        Program running with 8 parallel MPI-processes     *
           *              working on a common directory               *
           ************************************************************
------------------------------------------------------------------------------
                           ORCA GTO INTEGRAL CALCULATION
                           -- RI-GTO INTEGRALS CHOSEN --
------------------------------------------------------------------------------
------------------------------------------------------------------------------
                   ___                                                        
                  /   \      - P O W E R E D   B Y -                         
                 /     \                                                     
                 |  |  |   _    _      __       _____    __    __             
                 |  |  |  | |  | |    /  \     |  _  \  |  |  /  |          
                  \  \/   | |  | |   /    \    | | | |  |  | /  /          
                 / \  \   | |__| |  /  /\  \   | |_| |  |  |/  /          
                |  |  |   |  __  | /  /__\  \  |    /   |      \           
                |  |  |   | |  | | |   __   |  |    \   |  |\   \          
                \     /   | |  | | |  |  |  |  | |\  \  |  | \   \       
                 \___/    |_|  |_| |__|  |__|  |_| \__\ |__|  \__/        
                                                                              
                      - O R C A' S   B I G   F R I E N D -                    
                                      &                                       
                       - I N T E G R A L  F E E D E R -                       
                                                                              
 v1 FN, 2020, v2 2021                                                         
------------------------------------------------------------------------------


Reading SHARK input file orca.SHARKINP.tmp ... ok
----------------------
SHARK INTEGRAL PACKAGE
----------------------

Number of atoms                             ...     84
Number of basis functions                   ...   3789
Number of shells                            ...   1169
Maximum angular momentum                    ...      4
Integral batch strategy                     ... SHARK/LIBINT Hybrid
RI-J (if used) integral strategy            ... SPLIT-RIJ (Revised 2003 algorithm where possible)
Printlevel                                  ...      1
Contraction scheme used                     ... SEGMENTED contraction
Coulomb Range Separation                    ... NOT USED
Exchange Range Separation                   ... NOT USED
Finite Nucleus Model                        ... NOT USED
Auxiliary Coulomb fitting basis             ... AVAILABLE
   # of basis functions in Aux-J            ...   2710
   # of shells in Aux-J                     ...    890
   Maximum angular momentum in Aux-J        ...      4
Auxiliary J/K fitting basis                 ... NOT available
Auxiliary Correlation fitting basis         ... NOT available
Auxiliary 'external' fitting basis          ... NOT available
Integral threshold                          ...     1.000000e-10
Primitive cut-off                           ...     1.000000e-11
Primitive pair pre-selection threshold      ...     1.000000e-11

Calculating pre-screening integrals         ... done (  1.7 sec) Dimension = 1169
Organizing shell pair data                  ... done (  5.9 sec)
Shell pair information
Total number of shell pairs                 ...    683865
Shell pairs after pre-screening             ...    315868
Total number of primitive shell pairs       ...   1703145
Primitive shell pairs kept                  ...    514844
          la=0 lb=0:  51137 shell pairs
          la=1 lb=0:  75437 shell pairs
          la=1 lb=1:  27043 shell pairs
          la=2 lb=0:  42947 shell pairs
          la=2 lb=1:  32804 shell pairs
          la=2 lb=2:   9246 shell pairs
          la=3 lb=0:  24113 shell pairs
          la=3 lb=1:  18876 shell pairs
          la=3 lb=2:  10019 shell pairs
          la=3 lb=3:   2780 shell pairs
          la=4 lb=0:   8695 shell pairs
          la=4 lb=1:   6860 shell pairs
          la=4 lb=2:   3612 shell pairs
          la=4 lb=3:   1930 shell pairs
          la=4 lb=4:    369 shell pairs

Calculating one electron integrals          ... done (  1.2 sec)
Calculating RI/J V-Matrix + Cholesky decomp.... done (  0.3 sec)
Calculating Nuclear repulsion               ... done (  0.0 sec) ENN=   6338.496105926040 Eh

SHARK setup successfully completed in  15.2 seconds

Maximum memory used throughout the entire GTOINT-calculation: 569.0 MB


           ************************************************************
           *        Program running with 8 parallel MPI-processes     *
           *              working on a common directory               *
           ************************************************************
-------------------------------------------------------------------------------
                                 ORCA SCF
-------------------------------------------------------------------------------

------------
SCF SETTINGS
------------
Hamiltonian:
 Density Functional     Method          .... DFT(GTOs)
 Exchange Functional    Exchange        .... PW6
 Correlation Functional Correlation     .... B95
 Gradients option       PostSCFGGA      .... off
 Hybrid DFT is turned on
   Fraction HF Exchange ScalHFX         ....  0.280000
   Scaling of DF-GGA-X  ScalDFX         ....  0.720000
   Scaling of DF-GGA-C  ScalDFC         ....  1.000000
   Scaling of DF-LDA-C  ScalLDAC        ....  1.000000
   Perturbative correction              ....  0.000000
   Density functional embedding theory  .... OFF
   NL short-range parameter             ....  9.000000
 RI-approximation to the Coulomb term is turned on
   Number of AuxJ basis functions       .... 2710
   RIJ-COSX (HFX calculated with COS-X)).... on


General Settings:
 Integral files         IntName         .... orca
 Hartree-Fock type      HFTyp           .... RHF
 Total Charge           Charge          ....    0
 Multiplicity           Mult            ....    1
 Number of Electrons    NEL             ....  332
 Basis Dimension        Dim             .... 3789
 Nuclear Repulsion      ENuc            ....   6338.4961059260 Eh

Convergence Acceleration:
 DIIS                   CNVDIIS         .... on
   Start iteration      DIISMaxIt       ....    12
   Startup error        DIISStart       ....  0.200000
   # of expansion vecs  DIISMaxEq       ....     5
   Bias factor          DIISBfac        ....   1.050
   Max. coefficient     DIISMaxC        ....  10.000
 Trust-Rad. Augm. Hess. CNVTRAH         .... off
 SOSCF                  CNVSOSCF        .... on
   Start iteration      SOSCFMaxIt      ....   150
   Startup grad/error   SOSCFStart      ....  0.003300
 Level Shifting         CNVShift        .... on
   Level shift para.    LevelShift      ....    0.2500
   Turn off err/grad.   ShiftErr        ....    0.0010
 Zerner damping         CNVZerner       .... off
 Static damping         CNVDamp         .... on
   Fraction old density DampFac         ....    0.7000
   Max. Damping (<1)    DampMax         ....    0.9800
   Min. Damping (>=0)   DampMin         ....    0.0000
   Turn off err/grad.   DampErr         ....    0.1000
 Fernandez-Rico         CNVRico         .... off

SCF Procedure:
 Maximum # iterations   MaxIter         ....   125
 SCF integral mode      SCFMode         .... Direct
   Integral package                     .... SHARK and LIBINT hybrid scheme
 Reset frequency        DirectResetFreq ....    20
 Integral Threshold     Thresh          ....  1.000e-10 Eh
 Primitive CutOff       TCut            ....  1.000e-11 Eh

Convergence Tolerance:
 Convergence Check Mode ConvCheckMode   .... Total+1el-Energy
 Convergence forced     ConvForced      .... 0
 Energy Change          TolE            ....  1.000e-06 Eh
 1-El. energy change                    ....  1.000e-03 Eh
 Orbital Gradient       TolG            ....  5.000e-05
 Orbital Rotation angle TolX            ....  5.000e-05
 DIIS Error             TolErr          ....  1.000e-06


Diagonalization of the overlap matrix:
Smallest eigenvalue                        ... 2.676e-06
Time for diagonalization                   ...    5.408 sec
Threshold for overlap eigenvalues          ... 1.000e-08
Number of eigenvalues below threshold      ... 0
Time for construction of square roots      ...    2.777 sec
Total time needed                          ...    8.223 sec

Time for model grid setup =    2.333 sec

------------------------------
INITIAL GUESS: MODEL POTENTIAL
------------------------------
Loading Hartree-Fock densities                     ... done
Calculating cut-offs                               ... done
Initializing the effective Hamiltonian             ... done
Setting up the integral package (SHARK)            ... done
Starting the Coulomb interaction                   ... done (  12.1 sec)
Reading the grid                                   ... done
Mapping shells                                     ... done
Starting the XC term evaluation                    ... done (   4.1 sec)
  promolecular density results
     # of electrons  =    331.964515673
     EX              =   -276.765449968
     EC              =    -21.316256334
     EX+EC           =   -298.081706302
Transforming the Hamiltonian                       ... done (   2.1 sec)
Diagonalizing the Hamiltonian                      ... done (   4.5 sec)
Back transforming the eigenvectors                 ... done (   1.2 sec)
Now organizing SCF variables                       ... done
                      ------------------
                      INITIAL GUESS DONE (  26.7 sec)
                      ------------------
-------------------
DFT GRID GENERATION
-------------------

General Integration Accuracy     IntAcc      ... 4.959
Radial Grid Type                 RadialGrid  ... OptM3 with GC (2021)
Angular Grid (max. ang.)         AngularGrid ... 6 (Lebedev-590)
Angular grid pruning method      GridPruning ... 4 (adaptive)
Weight generation scheme         WeightScheme... Becke
Basis function cutoff            BFCut       ... 1.0000e-10
Integration weight cutoff        WCut        ... 1.0000e-14
Angular grids for H and He will be reduced by one unit
Partially contracted basis set               ... off
Rotationally invariant grid construction     ... off

Total number of grid points                  ...   984378
Total number of batches                      ...    15425
Average number of points per batch           ...       63
Average number of grid points per atom       ...    11719
Time for grid setup =   17.922 sec

--------------------
COSX GRID GENERATION
--------------------

GRIDX 1
-------
General Integration Accuracy     IntAcc      ... 4.020
Radial Grid Type                 RadialGrid  ... OptM3 with GC (2021)
Angular Grid (max. ang.)         AngularGrid ... 2 (Lebedev-110)
Angular grid pruning method      GridPruning ... 4 (adaptive)
Weight generation scheme         WeightScheme... Becke
Basis function cutoff            BFCut       ... 1.0000e-10
Integration weight cutoff        WCut        ... 1.0000e-14
Angular grids for H and He will be reduced by one unit
Partially contracted basis set               ... on
Rotationally invariant grid construction     ... off

Total number of grid points                  ...   115424
Total number of batches                      ...     1843
Average number of points per batch           ...       62
Average number of grid points per atom       ...     1374
UseSFitting                                  ... on

GRIDX 2
-------
General Integration Accuracy     IntAcc      ... 4.338
Radial Grid Type                 RadialGrid  ... OptM3 with GC (2021)
Angular Grid (max. ang.)         AngularGrid ... 3 (Lebedev-194)
Angular grid pruning method      GridPruning ... 4 (adaptive)
Weight generation scheme         WeightScheme... Becke
Basis function cutoff            BFCut       ... 1.0000e-10
Integration weight cutoff        WCut        ... 1.0000e-14
Angular grids for H and He will be reduced by one unit
Partially contracted basis set               ... on
Rotationally invariant grid construction     ... off

Total number of grid points                  ...   248767
Total number of batches                      ...     3930
Average number of points per batch           ...       63
Average number of grid points per atom       ...     2962
UseSFitting                                  ... on

GRIDX 3
-------
General Integration Accuracy     IntAcc      ... 4.871
Radial Grid Type                 RadialGrid  ... OptM3 with GC (2021)
Angular Grid (max. ang.)         AngularGrid ... 4 (Lebedev-302)
Angular grid pruning method      GridPruning ... 4 (adaptive)
Weight generation scheme         WeightScheme... Becke
Basis function cutoff            BFCut       ... 1.0000e-10
Integration weight cutoff        WCut        ... 1.0000e-14
Angular grids for H and He will be reduced by one unit
Partially contracted basis set               ... on
Rotationally invariant grid construction     ... off

Total number of grid points                  ...   457791
Total number of batches                      ...     7196
Average number of points per batch           ...       63
Average number of grid points per atom       ...     5450
UseSFitting                                  ... on

Time for X-Grid setup             =   51.143 sec

--------------
SCF ITERATIONS
--------------
ITER       Energy         Delta-E        Max-DP      RMS-DP      [F,P]     Damp
               ***  Starting incremental Fock matrix formation  ***
  0  -2046.8617966724   0.000000000000 0.05985969  0.00024242  0.3779666 0.7000
  1  -2047.5906399795  -0.728843307034 0.06130853  0.00020510  0.1569674 0.7000
                               ***Turning on DIIS***
  2  -2047.8997059210  -0.309065941553 0.09855583  0.00044051  0.0607269 0.0000
  3  -2048.4026990464  -0.502993125354 0.06130391  0.00015999  0.0743175 0.0000
  4  -2048.4953628765  -0.092663830136 0.02179597  0.00006123  0.0271039 0.0000
  5  -2048.4999855249  -0.004622648405 0.01031117  0.00002890  0.0147563 0.0000
                      *** Initiating the SOSCF procedure ***
                           *** Shutting down DIIS ***
                      *** Re-Reading the Fockian *** 
                      *** Removing any level shift *** 
ITER      Energy       Delta-E        Grad      Rot      Max-DP    RMS-DP
  6  -2048.50079345  -0.0008079274  0.000478  0.000478  0.003725  0.000014
               *** Restarting incremental Fock matrix formation ***
  7  -2048.50083782  -0.0000443694  0.000192  0.001138  0.004994  0.000022
  8  -2048.50083327   0.0000045510  0.000389  0.001049  0.001217  0.000006
  9  -2048.50084992  -0.0000166520  0.000069  0.000338  0.002925  0.000010
 10  -2048.50084867   0.0000012535  0.000116  0.000307  0.001971  0.000005
 11  -2048.50085007  -0.0000013963  0.000013  0.000051  0.002200  0.000007
 12  -2048.50085051  -0.0000004473  0.000020  0.000043  0.001957  0.000005
                 **** Energy Check signals convergence ****
              ***Rediagonalizing the Fockian in SOSCF/NRSCF***

               *****************************************************
               *                     SUCCESS                       *
               *           SCF CONVERGED AFTER  13 CYCLES          *
               *****************************************************

Old exchange energy                            =    -77.502502723 Eh
New exchange energy                            =    -77.502501873 Eh
Exchange energy change after final integration =      0.000000850 Eh
Total energy after final integration           =  -2048.500850263 Eh
Final COS-X integration done in                =   926.717 sec

----------------
TOTAL SCF ENERGY
----------------

Total Energy       :        -2048.50085026 Eh          -55742.54203 eV

Components:
Nuclear Repulsion  :         6338.49610593 Eh          172479.24772 eV
Electronic Energy  :        -8386.99695619 Eh         -228221.78975 eV
One Electron Energy:       -15404.44411094 Eh         -419176.23477 eV
Two Electron Energy:         7017.44715475 Eh          190954.44502 eV
Max COSX asymmetry :            0.00000062 Eh               0.00002 eV

Virial components:
Potential Energy   :        -4088.59158946 Eh         -111256.23331 eV
Kinetic Energy     :         2040.09073920 Eh           55513.69128 eV
Virial Ratio       :            2.00412242


DFT components:
N(Alpha)           :      166.000219408011 electrons
N(Beta)            :      166.000219408011 electrons
N(Total)           :      332.000438816021 electrons
E(X)               :     -203.172552335970 Eh       
E(C)               :      -11.857258566397 Eh       
E(XC)              :     -215.029810902367 Eh       
DFET-embed. en.    :        0.000000000000 Eh       

---------------
SCF CONVERGENCE
---------------

  Last Energy change         ...   -6.0105e-07  Tolerance :   1.0000e-06
  Last MAX-Density change    ...    2.4425e-15  Tolerance :   1.0000e-05
  Last RMS-Density change    ...    4.3755e-18  Tolerance :   1.0000e-06
  Last Orbital Gradient      ...    3.2717e-06  Tolerance :   5.0000e-05
  Last Orbital Rotation      ...    1.2413e-05  Tolerance :   5.0000e-05

             **** THE GBW FILE WAS UPDATED (orca.gbw) ****
             **** DENSITY orca.scfp WAS UPDATED ****
             **** ENERGY FILE WAS UPDATED (orca.en.tmp) ****
             **** THE GBW FILE WAS UPDATED (orca.gbw) ****
             **** DENSITY orca.scfp WAS UPDATED ****
----------------
ORBITAL ENERGIES
----------------

  NO   OCC          E(Eh)            E(eV) 
   0   2.0000     -19.372569      -527.1544 
   1   2.0000     -19.282965      -524.7162 
   2   2.0000     -19.270126      -524.3668 
   3   2.0000     -19.264787      -524.2215 
   4   2.0000     -14.489451      -394.2780 
   5   2.0000     -14.489002      -394.2658 
   6   2.0000     -14.473270      -393.8377 
   7   2.0000     -14.463820      -393.5806 
   8   2.0000     -14.460661      -393.4946 
   9   2.0000     -10.399589      -282.9872 
  10   2.0000     -10.397233      -282.9231 
  11   2.0000     -10.396951      -282.9154 
  12   2.0000     -10.386228      -282.6236 
  13   2.0000     -10.362912      -281.9892 
  14   2.0000     -10.347606      -281.5727 
  15   2.0000     -10.338314      -281.3198 
  16   2.0000     -10.338004      -281.3114 
  17   2.0000     -10.336100      -281.2596 
  18   2.0000     -10.332425      -281.1596 
  19   2.0000     -10.330053      -281.0950 
  20   2.0000     -10.329273      -281.0738 
  21   2.0000     -10.324908      -280.9550 
  22   2.0000     -10.324402      -280.9413 
  23   2.0000     -10.315843      -280.7084 
  24   2.0000     -10.313354      -280.6406 
  25   2.0000     -10.310658      -280.5673 
  26   2.0000     -10.309308      -280.5305 
  27   2.0000     -10.309093      -280.5247 
  28   2.0000     -10.308535      -280.5095 
  29   2.0000     -10.308022      -280.4955 
  30   2.0000     -10.307638      -280.4851 
  31   2.0000     -10.307315      -280.4763 
  32   2.0000     -10.306417      -280.4519 
  33   2.0000     -10.305531      -280.4278 
  34   2.0000     -10.305022      -280.4139 
  35   2.0000     -10.304053      -280.3875 
  36   2.0000     -10.302179      -280.3365 
  37   2.0000     -10.301366      -280.3144 
  38   2.0000     -10.300539      -280.2919 
  39   2.0000     -10.300486      -280.2905 
  40   2.0000     -10.298145      -280.2268 
  41   2.0000     -10.296913      -280.1933 
  42   2.0000     -10.296702      -280.1875 
  43   2.0000     -10.296552      -280.1834 
  44   2.0000     -10.296051      -280.1698 
  45   2.0000     -10.294087      -280.1163 
  46   2.0000     -10.288915      -279.9756 
  47   2.0000      -1.177592       -32.0439 
  48   2.0000      -1.079525       -29.3754 
  49   2.0000      -1.075201       -29.2577 
  50   2.0000      -1.073684       -29.2164 
  51   2.0000      -1.005799       -27.3692 
  52   2.0000      -0.977147       -26.5895 
  53   2.0000      -0.968131       -26.3442 
  54   2.0000      -0.961244       -26.1568 
  55   2.0000      -0.931916       -25.3587 
  56   2.0000      -0.903832       -24.5945 
  57   2.0000      -0.892461       -24.2851 
  58   2.0000      -0.887752       -24.1570 
  59   2.0000      -0.885717       -24.1016 
  60   2.0000      -0.843475       -22.9521 
  61   2.0000      -0.835955       -22.7475 
  62   2.0000      -0.819467       -22.2988 
  63   2.0000      -0.805585       -21.9211 
  64   2.0000      -0.803540       -21.8654 
  65   2.0000      -0.779821       -21.2200 
  66   2.0000      -0.776060       -21.1177 
  67   2.0000      -0.773133       -21.0380 
  68   2.0000      -0.769578       -20.9413 
  69   2.0000      -0.753796       -20.5118 
  70   2.0000      -0.733300       -19.9541 
  71   2.0000      -0.722686       -19.6653 
  72   2.0000      -0.719698       -19.5840 
  73   2.0000      -0.715913       -19.4810 
  74   2.0000      -0.695718       -18.9315 
  75   2.0000      -0.692362       -18.8401 
  76   2.0000      -0.691113       -18.8061 
  77   2.0000      -0.670722       -18.2513 
  78   2.0000      -0.664004       -18.0685 
  79   2.0000      -0.647616       -17.6225 
  80   2.0000      -0.637133       -17.3373 
  81   2.0000      -0.636102       -17.3092 
  82   2.0000      -0.627288       -17.0694 
  83   2.0000      -0.626246       -17.0410 
  84   2.0000      -0.605808       -16.4849 
  85   2.0000      -0.604046       -16.4369 
  86   2.0000      -0.596267       -16.2252 
  87   2.0000      -0.595728       -16.2106 
  88   2.0000      -0.581461       -15.8223 
  89   2.0000      -0.555867       -15.1259 
  90   2.0000      -0.545163       -14.8346 
  91   2.0000      -0.542760       -14.7692 
  92   2.0000      -0.541361       -14.7312 
  93   2.0000      -0.540334       -14.7032 
  94   2.0000      -0.532985       -14.5033 
  95   2.0000      -0.529822       -14.4172 
  96   2.0000      -0.525174       -14.2907 
  97   2.0000      -0.518083       -14.0978 
  98   2.0000      -0.515259       -14.0209 
  99   2.0000      -0.512062       -13.9339 
 100   2.0000      -0.503985       -13.7141 
 101   2.0000      -0.494734       -13.4624 
 102   2.0000      -0.490522       -13.3478 
 103   2.0000      -0.487895       -13.2763 
 104   2.0000      -0.485138       -13.2013 
 105   2.0000      -0.480420       -13.0729 
 106   2.0000      -0.477648       -12.9975 
 107   2.0000      -0.475978       -12.9520 
 108   2.0000      -0.473531       -12.8854 
 109   2.0000      -0.471600       -12.8329 
 110   2.0000      -0.463320       -12.6076 
 111   2.0000      -0.459087       -12.4924 
 112   2.0000      -0.452083       -12.3018 
 113   2.0000      -0.449003       -12.2180 
 114   2.0000      -0.447122       -12.1668 
 115   2.0000      -0.445763       -12.1298 
 116   2.0000      -0.442347       -12.0369 
 117   2.0000      -0.441065       -12.0020 
 118   2.0000      -0.438128       -11.9221 
 119   2.0000      -0.436682       -11.8827 
 120   2.0000      -0.434733       -11.8297 
 121   2.0000      -0.427710       -11.6386 
 122   2.0000      -0.425330       -11.5738 
 123   2.0000      -0.423941       -11.5360 
 124   2.0000      -0.422562       -11.4985 
 125   2.0000      -0.418055       -11.3759 
 126   2.0000      -0.415539       -11.3074 
 127   2.0000      -0.412460       -11.2236 
 128   2.0000      -0.409766       -11.1503 
 129   2.0000      -0.400374       -10.8947 
 130   2.0000      -0.399250       -10.8641 
 131   2.0000      -0.395180       -10.7534 
 132   2.0000      -0.393322       -10.7028 
 133   2.0000      -0.390671       -10.6307 
 134   2.0000      -0.388795       -10.5796 
 135   2.0000      -0.387512       -10.5447 
 136   2.0000      -0.382497       -10.4083 
 137   2.0000      -0.381114       -10.3706 
 138   2.0000      -0.379544       -10.3279 
 139   2.0000      -0.376887       -10.2556 
 140   2.0000      -0.374311       -10.1855 
 141   2.0000      -0.372654       -10.1404 
 142   2.0000      -0.362568        -9.8660 
 143   2.0000      -0.360005        -9.7962 
 144   2.0000      -0.357415        -9.7257 
 145   2.0000      -0.353825        -9.6281 
 146   2.0000      -0.351841        -9.5741 
 147   2.0000      -0.350012        -9.5243 
 148   2.0000      -0.343020        -9.3341 
 149   2.0000      -0.329566        -8.9680 
 150   2.0000      -0.328664        -8.9434 
 151   2.0000      -0.328053        -8.9268 
 152   2.0000      -0.316614        -8.6155 
 153   2.0000      -0.314176        -8.5492 
 154   2.0000      -0.292038        -7.9468 
 155   2.0000      -0.281606        -7.6629 
 156   2.0000      -0.278849        -7.5879 
 157   2.0000      -0.277445        -7.5497 
 158   2.0000      -0.274817        -7.4782 
 159   2.0000      -0.271245        -7.3810 
 160   2.0000      -0.266945        -7.2639 
 161   2.0000      -0.264311        -7.1923 
 162   2.0000      -0.263569        -7.1721 
 163   2.0000      -0.251855        -6.8533 
 164   2.0000      -0.251371        -6.8402 
 165   2.0000      -0.211201        -5.7471 
 166   0.0000      -0.069843        -1.9005 
 167   0.0000      -0.060960        -1.6588 
 168   0.0000      -0.023625        -0.6429 
 169   0.0000      -0.012026        -0.3272 
 170   0.0000      -0.006159        -0.1676 
 171   0.0000      -0.005363        -0.1459 
 172   0.0000       0.001449         0.0394 
 173   0.0000       0.003013         0.0820 
 174   0.0000       0.006830         0.1858 
 175   0.0000       0.011943         0.3250 
 176   0.0000       0.017624         0.4796 
 177   0.0000       0.019340         0.5263 
 178   0.0000       0.026522         0.7217 
 179   0.0000       0.028765         0.7827 
 180   0.0000       0.033180         0.9029 
 181   0.0000       0.036769         1.0005 
 182   0.0000       0.042423         1.1544 
 183   0.0000       0.044390         1.2079 
 184   0.0000       0.047054         1.2804 
 185   0.0000       0.047859         1.3023 
 186   0.0000       0.050376         1.3708 
 187   0.0000       0.052539         1.4297 
 188   0.0000       0.054342         1.4787 
 189   0.0000       0.057127         1.5545 
 190   0.0000       0.060658         1.6506 
 191   0.0000       0.064595         1.7577 
 192   0.0000       0.066209         1.8016 
 193   0.0000       0.067581         1.8390 
 194   0.0000       0.071106         1.9349 
 195   0.0000       0.073771         2.0074 
 196   0.0000       0.076208         2.0737 
 197   0.0000       0.079326         2.1586 
 198   0.0000       0.082176         2.2361 
 199   0.0000       0.084163         2.2902 
 200   0.0000       0.086328         2.3491 
 201   0.0000       0.089629         2.4389 
 202   0.0000       0.092031         2.5043 
 203   0.0000       0.092764         2.5242 
 204   0.0000       0.096070         2.6142 
 205   0.0000       0.097579         2.6553 
 206   0.0000       0.098343         2.6760 
 207   0.0000       0.102246         2.7823 
 208   0.0000       0.104778         2.8511 
 209   0.0000       0.107447         2.9238 
 210   0.0000       0.109234         2.9724 
 211   0.0000       0.112559         3.0629 
 212   0.0000       0.114172         3.1068 
 213   0.0000       0.116790         3.1780 
 214   0.0000       0.120915         3.2903 
 215   0.0000       0.122260         3.3269 
 216   0.0000       0.123384         3.3575 
 217   0.0000       0.125733         3.4214 
 218   0.0000       0.128058         3.4846 
 219   0.0000       0.133635         3.6364 
 220   0.0000       0.136436         3.7126 
 221   0.0000       0.137283         3.7357 
 222   0.0000       0.138830         3.7777 
 223   0.0000       0.139981         3.8091 
 224   0.0000       0.142683         3.8826 
 225   0.0000       0.145003         3.9457 
 226   0.0000       0.145983         3.9724 
 227   0.0000       0.149399         4.0653 
 228   0.0000       0.150703         4.1008 
 229   0.0000       0.153041         4.1645 
 230   0.0000       0.154857         4.2139 
 231   0.0000       0.155106         4.2206 
 232   0.0000       0.156160         4.2493 
 233   0.0000       0.161121         4.3843 
 234   0.0000       0.162163         4.4127 
 235   0.0000       0.165209         4.4956 
 236   0.0000       0.166707         4.5363 
 237   0.0000       0.168665         4.5896 
 238   0.0000       0.172771         4.7013 
 239   0.0000       0.173751         4.7280 
 240   0.0000       0.176221         4.7952 
 241   0.0000       0.177851         4.8396 
 242   0.0000       0.180521         4.9122 
 243   0.0000       0.182134         4.9561 
 244   0.0000       0.183675         4.9981 
 245   0.0000       0.187151         5.0926 
 246   0.0000       0.189410         5.1541 
 247   0.0000       0.191040         5.1985 
 248   0.0000       0.194123         5.2824 
 249   0.0000       0.197537         5.3753 
 250   0.0000       0.198348         5.3973 
 251   0.0000       0.200543         5.4571 
 252   0.0000       0.203613         5.5406 
 253   0.0000       0.207008         5.6330 
 254   0.0000       0.209304         5.6954 
 255   0.0000       0.209784         5.7085 
 256   0.0000       0.212999         5.7960 
 257   0.0000       0.215772         5.8714 
 258   0.0000       0.218405         5.9431 
 259   0.0000       0.219081         5.9615 
 260   0.0000       0.220878         6.0104 
 261   0.0000       0.223184         6.0731 
 262   0.0000       0.224435         6.1072 
 263   0.0000       0.225681         6.1411 
 264   0.0000       0.229782         6.2527 
 265   0.0000       0.232291         6.3210 
 266   0.0000       0.234572         6.3830 
 267   0.0000       0.234739         6.3876 
 268   0.0000       0.238056         6.4778 
 269   0.0000       0.239896         6.5279 
 270   0.0000       0.240719         6.5503 
 271   0.0000       0.241776         6.5791 
 272   0.0000       0.243813         6.6345 
 273   0.0000       0.247073         6.7232 
 274   0.0000       0.248452         6.7607 
 275   0.0000       0.251255         6.8370 
 276   0.0000       0.253917         6.9094 
 277   0.0000       0.254973         6.9382 
 278   0.0000       0.256680         6.9846 
 279   0.0000       0.258128         7.0240 
 280   0.0000       0.258784         7.0419 
 281   0.0000       0.259808         7.0697 
 282   0.0000       0.262925         7.1545 
 283   0.0000       0.264678         7.2023 
 284   0.0000       0.265942         7.2367 
 285   0.0000       0.267151         7.2695 
 286   0.0000       0.268554         7.3077 
 287   0.0000       0.269388         7.3304 
 288   0.0000       0.271122         7.3776 
 289   0.0000       0.272437         7.4134 
 290   0.0000       0.274598         7.4722 
 291   0.0000       0.276200         7.5158 
 292   0.0000       0.277002         7.5376 
 293   0.0000       0.278285         7.5725 
 294   0.0000       0.282484         7.6868 
 295   0.0000       0.283053         7.7023 
 296   0.0000       0.284973         7.7545 
 297   0.0000       0.286675         7.8008 
 298   0.0000       0.288737         7.8569 
 299   0.0000       0.289265         7.8713 
 300   0.0000       0.291379         7.9288 
 301   0.0000       0.293337         7.9821 
 302   0.0000       0.294775         8.0212 
 303   0.0000       0.296376         8.0648 
 304   0.0000       0.299185         8.1412 
 305   0.0000       0.299981         8.1629 
 306   0.0000       0.300477         8.1764 
 307   0.0000       0.301562         8.2059 
 308   0.0000       0.305997         8.3266 
 309   0.0000       0.308170         8.3857 
 310   0.0000       0.308846         8.4041 
 311   0.0000       0.310149         8.4396 
 312   0.0000       0.311519         8.4768 
 313   0.0000       0.312137         8.4937 
 314   0.0000       0.314035         8.5453 
 315   0.0000       0.315674         8.5899 
 316   0.0000       0.317067         8.6278 
 317   0.0000       0.319974         8.7069 
 318   0.0000       0.321510         8.7487 
 319   0.0000       0.322177         8.7669 
 320   0.0000       0.324151         8.8206 
 321   0.0000       0.325289         8.8516 
 322   0.0000       0.326009         8.8712 
 323   0.0000       0.327149         8.9022 
 324   0.0000       0.328726         8.9451 
 325   0.0000       0.331278         9.0145 
 326   0.0000       0.332609         9.0507 
 327   0.0000       0.334003         9.0887 
 328   0.0000       0.334310         9.0970 
 329   0.0000       0.337719         9.1898 
 330   0.0000       0.337965         9.1965 
 331   0.0000       0.341045         9.2803 
 332   0.0000       0.341714         9.2985 
 333   0.0000       0.344443         9.3728 
 334   0.0000       0.347445         9.4544 
 335   0.0000       0.348180         9.4745 
 336   0.0000       0.348219         9.4755 
 337   0.0000       0.352511         9.5923 
 338   0.0000       0.353379         9.6159 
 339   0.0000       0.354888         9.6570 
 340   0.0000       0.356998         9.7144 
 341   0.0000       0.357547         9.7293 
 342   0.0000       0.359715         9.7883 
 343   0.0000       0.361619         9.8401 
 344   0.0000       0.362673         9.8688 
 345   0.0000       0.365103         9.9350 
 346   0.0000       0.367079         9.9887 
 347   0.0000       0.368727        10.0336 
 348   0.0000       0.370980        10.0949 
 349   0.0000       0.371240        10.1020 
 350   0.0000       0.375783        10.2256 
 351   0.0000       0.377733        10.2786 
 352   0.0000       0.378134        10.2895 
 353   0.0000       0.379648        10.3307 
 354   0.0000       0.380896        10.3647 
 355   0.0000       0.381211        10.3733 
 356   0.0000       0.381931        10.3929 
 357   0.0000       0.385316        10.4850 
 358   0.0000       0.389949        10.6111 
 359   0.0000       0.390994        10.6395 
 360   0.0000       0.393996        10.7212 
 361   0.0000       0.396376        10.7859 
 362   0.0000       0.397810        10.8250 
 363   0.0000       0.399973        10.8838 
 364   0.0000       0.401488        10.9250 
 365   0.0000       0.403578        10.9819 
 366   0.0000       0.405964        11.0468 
 367   0.0000       0.407983        11.1018 
 368   0.0000       0.409492        11.1428 
 369   0.0000       0.411909        11.2086 
 370   0.0000       0.412760        11.2318 
 371   0.0000       0.415043        11.2939 
 372   0.0000       0.417010        11.3474 
 373   0.0000       0.418843        11.3973 
 374   0.0000       0.421453        11.4683 
 375   0.0000       0.423252        11.5173 
 376   0.0000       0.424884        11.5617 
 377   0.0000       0.426221        11.5981 
 378   0.0000       0.429385        11.6842 
 379   0.0000       0.430888        11.7251 
 380   0.0000       0.434043        11.8109 
 381   0.0000       0.434685        11.8284 
 382   0.0000       0.437669        11.9096 
 383   0.0000       0.441395        12.0110 
 384   0.0000       0.442500        12.0410 
 385   0.0000       0.444547        12.0967 
 386   0.0000       0.446503        12.1500 
 387   0.0000       0.448329        12.1997 
 388   0.0000       0.450920        12.2702 
 389   0.0000       0.451876        12.2962 
 390   0.0000       0.455101        12.3839 
 391   0.0000       0.456853        12.4316 
 392   0.0000       0.458628        12.4799 
 393   0.0000       0.460605        12.5337 
 394   0.0000       0.464674        12.6444 
 395   0.0000       0.466864        12.7040 
 396   0.0000       0.467341        12.7170 
 397   0.0000       0.471314        12.8251 
 398   0.0000       0.473834        12.8937 
 399   0.0000       0.473921        12.8960 
 400   0.0000       0.476669        12.9708 
 401   0.0000       0.480916        13.0864 
 402   0.0000       0.481348        13.0981 
 403   0.0000       0.482211        13.1216 
 404   0.0000       0.483671        13.1614 
 405   0.0000       0.486521        13.2389 
 406   0.0000       0.487141        13.2558 
 407   0.0000       0.489520        13.3205 
 408   0.0000       0.491828        13.3833 
 409   0.0000       0.494712        13.4618 
 410   0.0000       0.495909        13.4944 
 411   0.0000       0.496953        13.5228 
 412   0.0000       0.499243        13.5851 
 413   0.0000       0.499809        13.6005 
 414   0.0000       0.502620        13.6770 
 415   0.0000       0.503975        13.7139 
 416   0.0000       0.507158        13.8005 
 417   0.0000       0.508689        13.8421 
 418   0.0000       0.513050        13.9608 
 419   0.0000       0.513631        13.9766 
 420   0.0000       0.516426        14.0527 
 421   0.0000       0.518087        14.0979 
 422   0.0000       0.520103        14.1527 
 423   0.0000       0.522498        14.2179 
 424   0.0000       0.525808        14.3080 
 425   0.0000       0.526813        14.3353 
 426   0.0000       0.528733        14.3876 
 427   0.0000       0.531036        14.4502 
 428   0.0000       0.532303        14.4847 
 429   0.0000       0.535088        14.5605 
 430   0.0000       0.537005        14.6127 
 431   0.0000       0.539705        14.6861 
 432   0.0000       0.541471        14.7342 
 433   0.0000       0.542846        14.7716 
 434   0.0000       0.545898        14.8546 
 435   0.0000       0.547946        14.9104 
 436   0.0000       0.549385        14.9495 
 437   0.0000       0.549559        14.9543 
 438   0.0000       0.553771        15.0689 
 439   0.0000       0.554894        15.0994 
 440   0.0000       0.559535        15.2257 
 441   0.0000       0.561252        15.2725 
 442   0.0000       0.563587        15.3360 
 443   0.0000       0.565653        15.3922 
 444   0.0000       0.567474        15.4418 
 445   0.0000       0.569639        15.5007 
 446   0.0000       0.570924        15.5356 
 447   0.0000       0.573803        15.6140 
 448   0.0000       0.574748        15.6397 
 449   0.0000       0.577532        15.7155 
 450   0.0000       0.579923        15.7805 
 451   0.0000       0.582914        15.8619 
 452   0.0000       0.584355        15.9011 
 453   0.0000       0.588483        16.0134 
 454   0.0000       0.589904        16.0521 
 455   0.0000       0.590266        16.0619 
 456   0.0000       0.591475        16.0949 
 457   0.0000       0.596276        16.2255 
 458   0.0000       0.596784        16.2393 
 459   0.0000       0.598848        16.2955 
 460   0.0000       0.602806        16.4032 
 461   0.0000       0.604131        16.4392 
 462   0.0000       0.605539        16.4776 
 463   0.0000       0.607904        16.5419 
 464   0.0000       0.611399        16.6370 
 465   0.0000       0.613331        16.6896 
 466   0.0000       0.613621        16.6975 
 467   0.0000       0.615632        16.7522 
 468   0.0000       0.617320        16.7981 
 469   0.0000       0.621179        16.9031 
 470   0.0000       0.623728        16.9725 
 471   0.0000       0.626461        17.0469 
 472   0.0000       0.627186        17.0666 
 473   0.0000       0.629314        17.1245 
 474   0.0000       0.630818        17.1654 
 475   0.0000       0.632154        17.2018 
 476   0.0000       0.636495        17.3199 
 477   0.0000       0.637662        17.3517 
 478   0.0000       0.639248        17.3948 
 479   0.0000       0.640970        17.4417 
 480   0.0000       0.643963        17.5231 
 481   0.0000       0.646254        17.5855 
 482   0.0000       0.647310        17.6142 
 483   0.0000       0.651126        17.7180 
 484   0.0000       0.651239        17.7211 
 485   0.0000       0.652462        17.7544 
 486   0.0000       0.655631        17.8406 
 487   0.0000       0.656092        17.8532 
 488   0.0000       0.659028        17.9331 
 489   0.0000       0.661781        18.0080 
 490   0.0000       0.663416        18.0525 
 491   0.0000       0.664840        18.0912 
 492   0.0000       0.667712        18.1694 
 493   0.0000       0.671114        18.2619 
 494   0.0000       0.672891        18.3103 
 495   0.0000       0.675287        18.3755 
 496   0.0000       0.676942        18.4205 
 497   0.0000       0.679399        18.4874 
 498   0.0000       0.681618        18.5478 
 499   0.0000       0.682966        18.5845 
 500   0.0000       0.684663        18.6306 
 501   0.0000       0.687723        18.7139 
 502   0.0000       0.689801        18.7704 
 503   0.0000       0.693019        18.8580 
 504   0.0000       0.694867        18.9083 
 505   0.0000       0.698065        18.9953 
 506   0.0000       0.699788        19.0422 
 507   0.0000       0.704480        19.1699 
 508   0.0000       0.706573        19.2268 
 509   0.0000       0.709351        19.3024 
 510   0.0000       0.710953        19.3460 
 511   0.0000       0.712688        19.3932 
 512   0.0000       0.716327        19.4923 
 513   0.0000       0.716410        19.4945 
 514   0.0000       0.717706        19.5298 
 515   0.0000       0.721027        19.6201 
 516   0.0000       0.722106        19.6495 
 517   0.0000       0.724538        19.7157 
 518   0.0000       0.726308        19.7638 
 519   0.0000       0.729628        19.8542 
 520   0.0000       0.733354        19.9556 
 521   0.0000       0.734605        19.9896 
 522   0.0000       0.734815        19.9953 
 523   0.0000       0.737972        20.0813 
 524   0.0000       0.739372        20.1193 
 525   0.0000       0.740424        20.1480 
 526   0.0000       0.742547        20.2057 
 527   0.0000       0.745991        20.2994 
 528   0.0000       0.746983        20.3265 
 529   0.0000       0.747852        20.3501 
 530   0.0000       0.750967        20.4349 
 531   0.0000       0.751656        20.4536 
 532   0.0000       0.754100        20.5201 
 533   0.0000       0.756905        20.5964 
 534   0.0000       0.758331        20.6352 
 535   0.0000       0.760629        20.6978 
 536   0.0000       0.761560        20.7231 
 537   0.0000       0.765251        20.8235 
 538   0.0000       0.766604        20.8604 
 539   0.0000       0.767802        20.8929 
 540   0.0000       0.770821        20.9751 
 541   0.0000       0.774711        21.0809 
 542   0.0000       0.775988        21.1157 
 543   0.0000       0.778102        21.1732 
 544   0.0000       0.780326        21.2338 
 545   0.0000       0.783147        21.3105 
 546   0.0000       0.784917        21.3587 
 547   0.0000       0.788170        21.4472 
 548   0.0000       0.788519        21.4567 
 549   0.0000       0.792144        21.5553 
 550   0.0000       0.793516        21.5927 
 551   0.0000       0.797681        21.7060 
 552   0.0000       0.799603        21.7583 
 553   0.0000       0.800816        21.7913 
 554   0.0000       0.803177        21.8555 
 555   0.0000       0.804166        21.8825 
 556   0.0000       0.804707        21.8972 
 557   0.0000       0.808132        21.9904 
 558   0.0000       0.810373        22.0514 
 559   0.0000       0.812734        22.1156 
 560   0.0000       0.813225        22.1290 
 561   0.0000       0.814972        22.1765 
 562   0.0000       0.816151        22.2086 
 563   0.0000       0.817237        22.2382 
 564   0.0000       0.820718        22.3329 
 565   0.0000       0.822344        22.3771 
 566   0.0000       0.825047        22.4507 
 567   0.0000       0.826385        22.4871 
 568   0.0000       0.827445        22.5159 
 569   0.0000       0.830633        22.6027 
 570   0.0000       0.833078        22.6692 
 571   0.0000       0.834446        22.7064 
 572   0.0000       0.837862        22.7994 
 573   0.0000       0.839326        22.8392 
 574   0.0000       0.841544        22.8996 
 575   0.0000       0.843470        22.9520 
 576   0.0000       0.844882        22.9904 
 577   0.0000       0.849672        23.1208 
 578   0.0000       0.851070        23.1588 
 579   0.0000       0.853432        23.2231 
 580   0.0000       0.854316        23.2471 
 581   0.0000       0.855482        23.2789 
 582   0.0000       0.858305        23.3557 
 583   0.0000       0.860033        23.4027 
 584   0.0000       0.862313        23.4647 
 585   0.0000       0.864042        23.5118 
 586   0.0000       0.865995        23.5649 
 587   0.0000       0.868408        23.6306 
 588   0.0000       0.871428        23.7128 
 589   0.0000       0.872482        23.7414 
 590   0.0000       0.874941        23.8083 
 591   0.0000       0.876994        23.8642 
 592   0.0000       0.877876        23.8882 
 593   0.0000       0.880568        23.9615 
 594   0.0000       0.882613        24.0171 
 595   0.0000       0.884192        24.0601 
 596   0.0000       0.886321        24.1180 
 597   0.0000       0.887996        24.1636 
 598   0.0000       0.889015        24.1913 
 599   0.0000       0.892392        24.2832 
 600   0.0000       0.894762        24.3477 
 601   0.0000       0.896311        24.3899 
 602   0.0000       0.898469        24.4486 
 603   0.0000       0.898923        24.4609 
 604   0.0000       0.900201        24.4957 
 605   0.0000       0.902744        24.5649 
 606   0.0000       0.905340        24.6356 
 607   0.0000       0.907780        24.7020 
 608   0.0000       0.908835        24.7307 
 609   0.0000       0.910054        24.7638 
 610   0.0000       0.914672        24.8895 
 611   0.0000       0.915527        24.9128 
 612   0.0000       0.916565        24.9410 
 613   0.0000       0.918255        24.9870 
 614   0.0000       0.918941        25.0056 
 615   0.0000       0.921609        25.0783 
 616   0.0000       0.922096        25.0915 
 617   0.0000       0.922288        25.0967 
 618   0.0000       0.926399        25.2086 
 619   0.0000       0.928773        25.2732 
 620   0.0000       0.930285        25.3143 
 621   0.0000       0.931783        25.3551 
 622   0.0000       0.933573        25.4038 
 623   0.0000       0.937401        25.5080 
 624   0.0000       0.938472        25.5371 
 625   0.0000       0.939991        25.5784 
 626   0.0000       0.941238        25.6124 
 627   0.0000       0.941927        25.6311 
 628   0.0000       0.944865        25.7111 
 629   0.0000       0.947095        25.7718 
 630   0.0000       0.948623        25.8133 
 631   0.0000       0.950140        25.8546 
 632   0.0000       0.953507        25.9462 
 633   0.0000       0.956038        26.0151 
 634   0.0000       0.958903        26.0931 
 635   0.0000       0.960024        26.1236 
 636   0.0000       0.961157        26.1544 
 637   0.0000       0.965086        26.2613 
 638   0.0000       0.966352        26.2958 
 639   0.0000       0.967045        26.3146 
 640   0.0000       0.968202        26.3461 
 641   0.0000       0.970791        26.4166 
 642   0.0000       0.974008        26.5041 
 643   0.0000       0.975201        26.5366 
 644   0.0000       0.977451        26.5978 
 645   0.0000       0.977870        26.6092 
 646   0.0000       0.981376        26.7046 
 647   0.0000       0.983452        26.7611 
 648   0.0000       0.985968        26.8296 
 649   0.0000       0.989334        26.9211 
 650   0.0000       0.990637        26.9566 
 651   0.0000       0.991545        26.9813 
 652   0.0000       0.992905        27.0183 
 653   0.0000       0.996603        27.1190 
 654   0.0000       0.997332        27.1388 
 655   0.0000       0.998674        27.1753 
 656   0.0000       0.998933        27.1824 
 657   0.0000       1.000264        27.2186 
 658   0.0000       1.003909        27.3178 
 659   0.0000       1.007460        27.4144 
 660   0.0000       1.009095        27.4589 
 661   0.0000       1.011395        27.5215 
 662   0.0000       1.015096        27.6222 
 663   0.0000       1.016822        27.6691 
 664   0.0000       1.017635        27.6913 
 665   0.0000       1.020223        27.7617 
 666   0.0000       1.022889        27.8342 
 667   0.0000       1.026161        27.9233 
 668   0.0000       1.029645        28.0181 
 669   0.0000       1.030553        28.0428 
 670   0.0000       1.032098        28.0848 
 671   0.0000       1.032747        28.1025 
 672   0.0000       1.034658        28.1545 
 673   0.0000       1.036690        28.2098 
 674   0.0000       1.041086        28.3294 
 675   0.0000       1.041801        28.3488 
 676   0.0000       1.045579        28.4516 
 677   0.0000       1.047821        28.5127 
 678   0.0000       1.049731        28.5646 
 679   0.0000       1.050457        28.5844 
 680   0.0000       1.053078        28.6557 
 681   0.0000       1.055453        28.7203 
 682   0.0000       1.056765        28.7560 
 683   0.0000       1.058011        28.7899 
 684   0.0000       1.061326        28.8802 
 685   0.0000       1.061856        28.8946 
 686   0.0000       1.067906        29.0592 
 687   0.0000       1.070022        29.1168 
 688   0.0000       1.071375        29.1536 
 689   0.0000       1.074081        29.2272 
 690   0.0000       1.076535        29.2940 
 691   0.0000       1.077342        29.3160 
 692   0.0000       1.079114        29.3642 
 693   0.0000       1.081687        29.4342 
 694   0.0000       1.082286        29.4505 
 695   0.0000       1.083977        29.4965 
 696   0.0000       1.086707        29.5708 
 697   0.0000       1.089027        29.6339 
 698   0.0000       1.091996        29.7147 
 699   0.0000       1.093354        29.7517 
 700   0.0000       1.094761        29.7900 
 701   0.0000       1.096521        29.8379 
 702   0.0000       1.099814        29.9275 
 703   0.0000       1.101251        29.9666 
 704   0.0000       1.103204        30.0197 
 705   0.0000       1.105633        30.0858 
 706   0.0000       1.107022        30.1236 
 707   0.0000       1.108875        30.1740 
 708   0.0000       1.111496        30.2453 
 709   0.0000       1.115049        30.3420 
 710   0.0000       1.116230        30.3742 
 711   0.0000       1.117784        30.4164 
 712   0.0000       1.120890        30.5010 
 713   0.0000       1.122696        30.5501 
 714   0.0000       1.124121        30.5889 
 715   0.0000       1.127472        30.6801 
 716   0.0000       1.129183        30.7266 
 717   0.0000       1.131212        30.7818 
 718   0.0000       1.133141        30.8343 
 719   0.0000       1.134782        30.8790 
 720   0.0000       1.137708        30.9586 
 721   0.0000       1.140030        31.0218 
 722   0.0000       1.143414        31.1139 
 723   0.0000       1.144553        31.1449 
 724   0.0000       1.145903        31.1816 
 725   0.0000       1.148072        31.2406 
 726   0.0000       1.150189        31.2982 
 727   0.0000       1.151834        31.3430 
 728   0.0000       1.152680        31.3660 
 729   0.0000       1.158383        31.5212 
 730   0.0000       1.160967        31.5915 
 731   0.0000       1.161775        31.6135 
 732   0.0000       1.165350        31.7108 
 733   0.0000       1.168548        31.7978 
 734   0.0000       1.169609        31.8267 
 735   0.0000       1.171431        31.8763 
 736   0.0000       1.172747        31.9121 
 737   0.0000       1.176919        32.0256 
 738   0.0000       1.180332        32.1185 
 739   0.0000       1.181359        32.1464 
 740   0.0000       1.182938        32.1894 
 741   0.0000       1.184336        32.2274 
 742   0.0000       1.185296        32.2535 
 743   0.0000       1.189049        32.3557 
 744   0.0000       1.191454        32.4211 
 745   0.0000       1.194829        32.5129 
 746   0.0000       1.196720        32.5644 
 747   0.0000       1.198640        32.6166 
 748   0.0000       1.201785        32.7022 
 749   0.0000       1.203661        32.7533 
 750   0.0000       1.205339        32.7989 
 751   0.0000       1.207805        32.8660 
 752   0.0000       1.208842        32.8943 
 753   0.0000       1.212655        32.9980 
 754   0.0000       1.215006        33.0620 
 755   0.0000       1.216825        33.1115 
 756   0.0000       1.219705        33.1899 
 757   0.0000       1.220803        33.2197 
 758   0.0000       1.222316        33.2609 
 759   0.0000       1.224797        33.3284 
 760   0.0000       1.228618        33.4324 
 761   0.0000       1.229835        33.4655 
 762   0.0000       1.230815        33.4922 
 763   0.0000       1.232762        33.5452 
 764   0.0000       1.236276        33.6408 
 765   0.0000       1.238318        33.6963 
 766   0.0000       1.239148        33.7189 
 767   0.0000       1.240132        33.7457 
 768   0.0000       1.243056        33.8253 
 769   0.0000       1.247100        33.9353 
 770   0.0000       1.248234        33.9662 
 771   0.0000       1.252376        34.0789 
 772   0.0000       1.254080        34.1253 
 773   0.0000       1.257747        34.2250 
 774   0.0000       1.259755        34.2797 
 775   0.0000       1.261409        34.3247 
 776   0.0000       1.266372        34.4597 
 777   0.0000       1.269564        34.5466 
 778   0.0000       1.271839        34.6085 
 779   0.0000       1.272688        34.6316 
 780   0.0000       1.274867        34.6909 
 781   0.0000       1.276481        34.7348 
 782   0.0000       1.278041        34.7773 
 783   0.0000       1.278982        34.8029 
 784   0.0000       1.281832        34.8804 
 785   0.0000       1.283093        34.9147 
 786   0.0000       1.287350        35.0306 
 787   0.0000       1.288729        35.0681 
 788   0.0000       1.290724        35.1224 
 789   0.0000       1.294114        35.2146 
 790   0.0000       1.297985        35.3200 
 791   0.0000       1.299249        35.3544 
 792   0.0000       1.300642        35.3923 
 793   0.0000       1.301853        35.4252 
 794   0.0000       1.305732        35.5308 
 795   0.0000       1.308177        35.5973 
 796   0.0000       1.312555        35.7164 
 797   0.0000       1.314032        35.7566 
 798   0.0000       1.316873        35.8339 
 799   0.0000       1.320930        35.9443 
 800   0.0000       1.321882        35.9702 
 801   0.0000       1.326065        36.0841 
 802   0.0000       1.327699        36.1285 
 803   0.0000       1.329139        36.1677 
 804   0.0000       1.330552        36.2062 
 805   0.0000       1.332810        36.2676 
 806   0.0000       1.335859        36.3506 
 807   0.0000       1.337883        36.4057 
 808   0.0000       1.340467        36.4760 
 809   0.0000       1.341723        36.5101 
 810   0.0000       1.345139        36.6031 
 811   0.0000       1.347359        36.6635 
 812   0.0000       1.349178        36.7130 
 813   0.0000       1.350883        36.7594 
 814   0.0000       1.356865        36.9222 
 815   0.0000       1.360127        37.0109 
 816   0.0000       1.363903        37.1137 
 817   0.0000       1.365797        37.1652 
 818   0.0000       1.367627        37.2150 
 819   0.0000       1.371026        37.3075 
 820   0.0000       1.373848        37.3843 
 821   0.0000       1.374486        37.4017 
 822   0.0000       1.378503        37.5110 
 823   0.0000       1.381511        37.5928 
 824   0.0000       1.384698        37.6796 
 825   0.0000       1.387012        37.7425 
 826   0.0000       1.389423        37.8081 
 827   0.0000       1.389731        37.8165 
 828   0.0000       1.392220        37.8842 
 829   0.0000       1.393752        37.9259 
 830   0.0000       1.398223        38.0476 
 831   0.0000       1.398667        38.0597 
 832   0.0000       1.400701        38.1150 
 833   0.0000       1.404443        38.2168 
 834   0.0000       1.406874        38.2830 
 835   0.0000       1.409024        38.3415 
 836   0.0000       1.412945        38.4482 
 837   0.0000       1.414693        38.4958 
 838   0.0000       1.420145        38.6441 
 839   0.0000       1.422343        38.7039 
 840   0.0000       1.424114        38.7521 
 841   0.0000       1.426714        38.8229 
 842   0.0000       1.430337        38.9214 
 843   0.0000       1.432546        38.9815 
 844   0.0000       1.435999        39.0755 
 845   0.0000       1.441673        39.2299 
 846   0.0000       1.442602        39.2552 
 847   0.0000       1.444808        39.3152 
 848   0.0000       1.449272        39.4367 
 849   0.0000       1.452447        39.5231 
 850   0.0000       1.455072        39.5945 
 851   0.0000       1.457445        39.6591 
 852   0.0000       1.459102        39.7042 
 853   0.0000       1.461186        39.7609 
 854   0.0000       1.466916        39.9168 
 855   0.0000       1.467782        39.9404 
 856   0.0000       1.470825        40.0232 
 857   0.0000       1.474307        40.1179 
 858   0.0000       1.477877        40.2151 
 859   0.0000       1.478314        40.2270 
 860   0.0000       1.483300        40.3627 
 861   0.0000       1.483659        40.3724 
 862   0.0000       1.485753        40.4294 
 863   0.0000       1.489806        40.5397 
 864   0.0000       1.492590        40.6154 
 865   0.0000       1.494951        40.6797 
 866   0.0000       1.500807        40.8390 
 867   0.0000       1.501634        40.8615 
 868   0.0000       1.502292        40.8794 
 869   0.0000       1.506492        40.9937 
 870   0.0000       1.507514        41.0215 
 871   0.0000       1.510733        41.1091 
 872   0.0000       1.511689        41.1352 
 873   0.0000       1.515358        41.2350 
 874   0.0000       1.516499        41.2660 
 875   0.0000       1.520051        41.3627 
 876   0.0000       1.525380        41.5077 
 877   0.0000       1.526206        41.5302 
 878   0.0000       1.529405        41.6172 
 879   0.0000       1.531853        41.6838 
 880   0.0000       1.533490        41.7284 
 881   0.0000       1.537648        41.8415 
 882   0.0000       1.538462        41.8637 
 883   0.0000       1.541174        41.9375 
 884   0.0000       1.544644        42.0319 
 885   0.0000       1.546796        42.0905 
 886   0.0000       1.550423        42.1891 
 887   0.0000       1.552952        42.2580 
 888   0.0000       1.557151        42.3722 
 889   0.0000       1.560204        42.4553 
 890   0.0000       1.563124        42.5348 
 891   0.0000       1.565558        42.6010 
 892   0.0000       1.572187        42.7814 
 893   0.0000       1.574727        42.8505 
 894   0.0000       1.576416        42.8965 
 895   0.0000       1.577404        42.9233 
 896   0.0000       1.581480        43.0343 
 897   0.0000       1.583591        43.0917 
 898   0.0000       1.586956        43.1833 
 899   0.0000       1.588277        43.2192 
 900   0.0000       1.591250        43.3001 
 901   0.0000       1.594028        43.3757 
 902   0.0000       1.598445        43.4959 
 903   0.0000       1.599749        43.5314 
 904   0.0000       1.603018        43.6203 
 905   0.0000       1.603581        43.6357 
 906   0.0000       1.605460        43.6868 
 907   0.0000       1.609584        43.7990 
 908   0.0000       1.610572        43.8259 
 909   0.0000       1.612735        43.8847 
 910   0.0000       1.615950        43.9722 
 911   0.0000       1.617845        44.0238 
 912   0.0000       1.622148        44.1409 
 913   0.0000       1.624877        44.2152 
 914   0.0000       1.627846        44.2960 
 915   0.0000       1.633205        44.4418 
 916   0.0000       1.637315        44.5536 
 917   0.0000       1.639506        44.6132 
 918   0.0000       1.640925        44.6518 
 919   0.0000       1.644569        44.7510 
 920   0.0000       1.647230        44.8234 
 921   0.0000       1.649041        44.8727 
 922   0.0000       1.651047        44.9273 
 923   0.0000       1.655721        45.0545 
 924   0.0000       1.658558        45.1317 
 925   0.0000       1.661403        45.2091 
 926   0.0000       1.663872        45.2763 
 927   0.0000       1.665036        45.3079 
 928   0.0000       1.668934        45.4140 
 929   0.0000       1.670370        45.4531 
 930   0.0000       1.674568        45.5673 
 931   0.0000       1.676973        45.6328 
 932   0.0000       1.679013        45.6883 
 933   0.0000       1.680182        45.7201 
 934   0.0000       1.683139        45.8005 
 935   0.0000       1.684797        45.8457 
 936   0.0000       1.688202        45.9383 
 937   0.0000       1.689746        45.9803 
 938   0.0000       1.691156        46.0187 
 939   0.0000       1.693804        46.0908 
 940   0.0000       1.697383        46.1881 
 941   0.0000       1.699155        46.2363 
 942   0.0000       1.704593        46.3843 
 943   0.0000       1.705482        46.4085 
 944   0.0000       1.709600        46.5206 
 945   0.0000       1.710283        46.5392 
 946   0.0000       1.712964        46.6121 
 947   0.0000       1.715018        46.6680 
 948   0.0000       1.719070        46.7783 
 949   0.0000       1.721652        46.8485 
 950   0.0000       1.723659        46.9032 
 951   0.0000       1.726388        46.9774 
 952   0.0000       1.729186        47.0536 
 953   0.0000       1.733224        47.1634 
 954   0.0000       1.734607        47.2011 
 955   0.0000       1.737930        47.2915 
 956   0.0000       1.740362        47.3577 
 957   0.0000       1.743257        47.4364 
 958   0.0000       1.744611        47.4733 
 959   0.0000       1.745865        47.5074 
 960   0.0000       1.749599        47.6090 
 961   0.0000       1.751748        47.6675 
 962   0.0000       1.755291        47.7639 
 963   0.0000       1.757717        47.8299 
 964   0.0000       1.759612        47.8815 
 965   0.0000       1.760756        47.9126 
 966   0.0000       1.762521        47.9606 
 967   0.0000       1.767291        48.0904 
 968   0.0000       1.771999        48.2186 
 969   0.0000       1.774474        48.2859 
 970   0.0000       1.776493        48.3408 
 971   0.0000       1.778645        48.3994 
 972   0.0000       1.779728        48.4288 
 973   0.0000       1.781219        48.4694 
 974   0.0000       1.782779        48.5119 
 975   0.0000       1.788886        48.6781 
 976   0.0000       1.791344        48.7450 
 977   0.0000       1.796571        48.8872 
 978   0.0000       1.798234        48.9324 
 979   0.0000       1.802575        49.0506 
 980   0.0000       1.803451        49.0744 
 981   0.0000       1.806554        49.1588 
 982   0.0000       1.807812        49.1931 
 983   0.0000       1.811427        49.2914 
 984   0.0000       1.814311        49.3699 
 985   0.0000       1.818985        49.4971 
 986   0.0000       1.819597        49.5138 
 987   0.0000       1.823228        49.6126 
 988   0.0000       1.826911        49.7128 
 989   0.0000       1.829024        49.7703 
 990   0.0000       1.830845        49.8198 
 991   0.0000       1.834187        49.9108 
 992   0.0000       1.834624        49.9227 
 993   0.0000       1.838314        50.0231 
 994   0.0000       1.840820        50.0913 
 995   0.0000       1.844248        50.1845 
 996   0.0000       1.847132        50.2630 
 997   0.0000       1.851112        50.3713 
 998   0.0000       1.855130        50.4806 
 999   0.0000       1.855807        50.4991 
 1000   0.0000       1.857385        50.5420 
 1001   0.0000       1.860498        50.6267 
 1002   0.0000       1.862140        50.6714 
 1003   0.0000       1.863177        50.6996 
 1004   0.0000       1.864102        50.7248 
 1005   0.0000       1.868730        50.8507 
 1006   0.0000       1.872666        50.9578 
 1007   0.0000       1.873975        50.9934 
 1008   0.0000       1.876197        51.0539 
 1009   0.0000       1.880204        51.1629 
 1010   0.0000       1.883604        51.2555 
 1011   0.0000       1.885958        51.3195 
 1012   0.0000       1.888774        51.3962 
 1013   0.0000       1.889847        51.4254 
 1014   0.0000       1.892388        51.4945 
 1015   0.0000       1.894573        51.5540 
 1016   0.0000       1.897151        51.6241 
 1017   0.0000       1.899618        51.6912 
 1018   0.0000       1.902078        51.7582 
 1019   0.0000       1.904837        51.8332 
 1020   0.0000       1.905732        51.8576 
 1021   0.0000       1.910244        51.9804 
 1022   0.0000       1.912041        52.0293 
 1023   0.0000       1.913732        52.0753 
 1024   0.0000       1.916169        52.1416 
 1025   0.0000       1.917191        52.1694 
 1026   0.0000       1.921588        52.2891 
 1027   0.0000       1.922677        52.3187 
 1028   0.0000       1.926610        52.4257 
 1029   0.0000       1.927489        52.4497 
 1030   0.0000       1.930495        52.5314 
 1031   0.0000       1.933402        52.6105 
 1032   0.0000       1.935717        52.6735 
 1033   0.0000       1.937405        52.7195 
 1034   0.0000       1.939617        52.7797 
 1035   0.0000       1.941077        52.8194 
 1036   0.0000       1.943318        52.8804 
 1037   0.0000       1.943926        52.8969 
 1038   0.0000       1.946974        52.9799 
 1039   0.0000       1.949391        53.0456 
 1040   0.0000       1.951337        53.0986 
 1041   0.0000       1.952585        53.1325 
 1042   0.0000       1.952965        53.1429 
 1043   0.0000       1.956206        53.2311 
 1044   0.0000       1.958672        53.2982 
 1045   0.0000       1.960400        53.3452 
 1046   0.0000       1.962236        53.3952 
 1047   0.0000       1.966318        53.5062 
 1048   0.0000       1.967950        53.5506 
 1049   0.0000       1.969387        53.5897 
 1050   0.0000       1.970690        53.6252 
 1051   0.0000       1.974440        53.7273 
 1052   0.0000       1.977222        53.8030 
 1053   0.0000       1.979643        53.8688 
 1054   0.0000       1.984523        54.0016 
 1055   0.0000       1.985816        54.0368 
 1056   0.0000       1.988797        54.1179 
 1057   0.0000       1.990661        54.1686 
 1058   0.0000       1.991403        54.1888 
 1059   0.0000       1.994940        54.2851 
 1060   0.0000       1.995715        54.3062 
 1061   0.0000       2.000105        54.4256 
 1062   0.0000       2.001646        54.4676 
 1063   0.0000       2.002237        54.4836 
 1064   0.0000       2.005003        54.5589 
 1065   0.0000       2.005794        54.5804 
 1066   0.0000       2.010628        54.7120 
 1067   0.0000       2.013523        54.7908 
 1068   0.0000       2.015773        54.8520 
 1069   0.0000       2.016294        54.8662 
 1070   0.0000       2.019095        54.9424 
 1071   0.0000       2.022286        55.0292 
 1072   0.0000       2.023234        55.0550 
 1073   0.0000       2.024359        55.0856 
 1074   0.0000       2.025989        55.1300 
 1075   0.0000       2.028856        55.2080 
 1076   0.0000       2.030821        55.2615 
 1077   0.0000       2.033941        55.3464 
 1078   0.0000       2.036224        55.4085 
 1079   0.0000       2.039409        55.4951 
 1080   0.0000       2.041107        55.5413 
 1081   0.0000       2.042641        55.5831 
 1082   0.0000       2.047050        55.7031 
 1083   0.0000       2.049048        55.7574 
 1084   0.0000       2.050621        55.8002 
 1085   0.0000       2.052298        55.8459 
 1086   0.0000       2.055795        55.9410 
 1087   0.0000       2.058156        56.0053 
 1088   0.0000       2.058555        56.0161 
 1089   0.0000       2.063821        56.1594 
 1090   0.0000       2.065480        56.2046 
 1091   0.0000       2.067785        56.2673 
 1092   0.0000       2.069594        56.3165 
 1093   0.0000       2.070980        56.3542 
 1094   0.0000       2.072575        56.3976 
 1095   0.0000       2.074460        56.4489 
 1096   0.0000       2.080680        56.6182 
 1097   0.0000       2.081139        56.6307 
 1098   0.0000       2.083636        56.6986 
 1099   0.0000       2.084056        56.7101 
 1100   0.0000       2.088100        56.8201 
 1101   0.0000       2.089694        56.8635 
 1102   0.0000       2.091342        56.9083 
 1103   0.0000       2.092356        56.9359 
 1104   0.0000       2.094909        57.0054 
 1105   0.0000       2.097243        57.0689 
 1106   0.0000       2.097642        57.0797 
 1107   0.0000       2.099775        57.1378 
 1108   0.0000       2.104731        57.2726 
 1109   0.0000       2.108821        57.3839 
 1110   0.0000       2.112153        57.4746 
 1111   0.0000       2.113888        57.5218 
 1112   0.0000       2.116166        57.5838 
 1113   0.0000       2.119629        57.6780 
 1114   0.0000       2.120952        57.7140 
 1115   0.0000       2.121755        57.7359 
 1116   0.0000       2.125137        57.8279 
 1117   0.0000       2.126252        57.8583 
 1118   0.0000       2.130823        57.9827 
 1119   0.0000       2.132681        58.0332 
 1120   0.0000       2.135166        58.1008 
 1121   0.0000       2.137079        58.1529 
 1122   0.0000       2.138606        58.1944 
 1123   0.0000       2.140724        58.2521 
 1124   0.0000       2.141894        58.2839 
 1125   0.0000       2.144175        58.3460 
 1126   0.0000       2.147374        58.4330 
 1127   0.0000       2.148319        58.4587 
 1128   0.0000       2.151580        58.5475 
 1129   0.0000       2.155183        58.6455 
 1130   0.0000       2.156735        58.6877 
 1131   0.0000       2.157647        58.7126 
 1132   0.0000       2.161396        58.8146 
 1133   0.0000       2.162241        58.8376 
 1134   0.0000       2.165738        58.9327 
 1135   0.0000       2.166103        58.9427 
 1136   0.0000       2.167635        58.9843 
 1137   0.0000       2.171591        59.0920 
 1138   0.0000       2.173433        59.1421 
 1139   0.0000       2.177022        59.2398 
 1140   0.0000       2.178215        59.2723 
 1141   0.0000       2.179476        59.3066 
 1142   0.0000       2.182353        59.3848 
 1143   0.0000       2.183350        59.4120 
 1144   0.0000       2.184438        59.4416 
 1145   0.0000       2.188404        59.5495 
 1146   0.0000       2.190723        59.6126 
 1147   0.0000       2.191909        59.6449 
 1148   0.0000       2.193135        59.6782 
 1149   0.0000       2.193942        59.7002 
 1150   0.0000       2.195770        59.7499 
 1151   0.0000       2.200480        59.8781 
 1152   0.0000       2.202110        59.9224 
 1153   0.0000       2.203676        59.9651 
 1154   0.0000       2.204666        59.9920 
 1155   0.0000       2.208357        60.0924 
 1156   0.0000       2.209010        60.1102 
 1157   0.0000       2.210063        60.1389 
 1158   0.0000       2.214943        60.2717 
 1159   0.0000       2.218178        60.3597 
 1160   0.0000       2.218586        60.3708 
 1161   0.0000       2.220790        60.4308 
 1162   0.0000       2.221416        60.4478 
 1163   0.0000       2.225614        60.5620 
 1164   0.0000       2.226878        60.5964 
 1165   0.0000       2.229199        60.6596 
 1166   0.0000       2.230872        60.7051 
 1167   0.0000       2.232427        60.7474 
 1168   0.0000       2.233647        60.7806 
 1169   0.0000       2.235786        60.8388 
 1170   0.0000       2.236808        60.8666 
 1171   0.0000       2.240010        60.9538 
 1172   0.0000       2.240445        60.9656 
 1173   0.0000       2.242206        61.0135 
 1174   0.0000       2.245448        61.1018 
 1175   0.0000       2.246678        61.1352 
 1176   0.0000       2.247129        61.1475 
 1177   0.0000       2.252299        61.2882 
 1178   0.0000       2.252618        61.2968 
 1179   0.0000       2.256144        61.3928 
 1180   0.0000       2.258676        61.4617 
 1181   0.0000       2.260950        61.5236 
 1182   0.0000       2.262118        61.5554 
 1183   0.0000       2.264510        61.6205 
 1184   0.0000       2.266130        61.6645 
 1185   0.0000       2.267165        61.6927 
 1186   0.0000       2.271326        61.8059 
 1187   0.0000       2.273056        61.8530 
 1188   0.0000       2.275569        61.9214 
 1189   0.0000       2.277538        61.9750 
 1190   0.0000       2.278870        62.0112 
 1191   0.0000       2.280742        62.0621 
 1192   0.0000       2.282455        62.1087 
 1193   0.0000       2.285370        62.1881 
 1194   0.0000       2.287787        62.2539 
 1195   0.0000       2.289424        62.2984 
 1196   0.0000       2.291318        62.3499 
 1197   0.0000       2.294509        62.4368 
 1198   0.0000       2.297469        62.5173 
 1199   0.0000       2.300380        62.5965 
 1200   0.0000       2.303150        62.6719 
 1201   0.0000       2.305577        62.7379 
 1202   0.0000       2.307833        62.7993 
 1203   0.0000       2.308715        62.8233 
 1204   0.0000       2.309711        62.8504 
 1205   0.0000       2.312028        62.9135 
 1206   0.0000       2.314864        62.9906 
 1207   0.0000       2.316169        63.0262 
 1208   0.0000       2.321161        63.1620 
 1209   0.0000       2.322646        63.2024 
 1210   0.0000       2.323591        63.2281 
 1211   0.0000       2.325720        63.2860 
 1212   0.0000       2.327465        63.3335 
 1213   0.0000       2.328310        63.3565 
 1214   0.0000       2.332185        63.4620 
 1215   0.0000       2.334325        63.5202 
 1216   0.0000       2.337259        63.6001 
 1217   0.0000       2.338117        63.6234 
 1218   0.0000       2.341178        63.7067 
 1219   0.0000       2.341443        63.7139 
 1220   0.0000       2.345129        63.8142 
 1221   0.0000       2.346982        63.8646 
 1222   0.0000       2.348979        63.9190 
 1223   0.0000       2.350120        63.9500 
 1224   0.0000       2.352090        64.0036 
 1225   0.0000       2.355867        64.1064 
 1226   0.0000       2.357333        64.1463 
 1227   0.0000       2.360380        64.2292 
 1228   0.0000       2.360989        64.2458 
 1229   0.0000       2.363251        64.3073 
 1230   0.0000       2.366008        64.3823 
 1231   0.0000       2.369404        64.4748 
 1232   0.0000       2.369557        64.4789 
 1233   0.0000       2.371794        64.5398 
 1234   0.0000       2.372687        64.5641 
 1235   0.0000       2.377552        64.6965 
 1236   0.0000       2.379622        64.7528 
 1237   0.0000       2.381679        64.8088 
 1238   0.0000       2.382929        64.8428 
 1239   0.0000       2.385520        64.9133 
 1240   0.0000       2.386265        64.9336 
 1241   0.0000       2.392623        65.1066 
 1242   0.0000       2.394419        65.1554 
 1243   0.0000       2.395983        65.1980 
 1244   0.0000       2.397414        65.2369 
 1245   0.0000       2.401972        65.3610 
 1246   0.0000       2.403825        65.4114 
 1247   0.0000       2.406092        65.4731 
 1248   0.0000       2.408875        65.5488 
 1249   0.0000       2.411822        65.6290 
 1250   0.0000       2.412460        65.6464 
 1251   0.0000       2.415654        65.7333 
 1252   0.0000       2.420196        65.8569 
 1253   0.0000       2.421640        65.8962 
 1254   0.0000       2.422505        65.9197 
 1255   0.0000       2.425108        65.9905 
 1256   0.0000       2.426216        66.0207 
 1257   0.0000       2.427449        66.0542 
 1258   0.0000       2.429870        66.1201 
 1259   0.0000       2.432702        66.1972 
 1260   0.0000       2.437360        66.3239 
 1261   0.0000       2.439025        66.3693 
 1262   0.0000       2.441331        66.4320 
 1263   0.0000       2.445352        66.5414 
 1264   0.0000       2.445972        66.5583 
 1265   0.0000       2.447391        66.5969 
 1266   0.0000       2.447854        66.6095 
 1267   0.0000       2.452610        66.7389 
 1268   0.0000       2.454405        66.7878 
 1269   0.0000       2.455658        66.8219 
 1270   0.0000       2.458256        66.8926 
 1271   0.0000       2.463412        67.0328 
 1272   0.0000       2.465037        67.0771 
 1273   0.0000       2.466902        67.1278 
 1274   0.0000       2.469666        67.2030 
 1275   0.0000       2.472339        67.2758 
 1276   0.0000       2.474850        67.3441 
 1277   0.0000       2.476139        67.3792 
 1278   0.0000       2.478776        67.4509 
 1279   0.0000       2.480608        67.5008 
 1280   0.0000       2.483628        67.5830 
 1281   0.0000       2.486310        67.6559 
 1282   0.0000       2.488368        67.7119 
 1283   0.0000       2.490409        67.7675 
 1284   0.0000       2.491449        67.7958 
 1285   0.0000       2.493673        67.8563 
 1286   0.0000       2.497177        67.9517 
 1287   0.0000       2.499391        68.0119 
 1288   0.0000       2.501353        68.0653 
 1289   0.0000       2.504350        68.1468 
 1290   0.0000       2.507628        68.2360 
 1291   0.0000       2.510695        68.3195 
 1292   0.0000       2.511232        68.3341 
 1293   0.0000       2.512175        68.3598 
 1294   0.0000       2.514790        68.4309 
 1295   0.0000       2.517697        68.5100 
 1296   0.0000       2.518851        68.5414 
 1297   0.0000       2.521100        68.6026 
 1298   0.0000       2.524052        68.6830 
 1299   0.0000       2.526164        68.7404 
 1300   0.0000       2.528664        68.8084 
 1301   0.0000       2.530631        68.8620 
 1302   0.0000       2.532871        68.9229 
 1303   0.0000       2.534281        68.9613 
 1304   0.0000       2.537115        69.0384 
 1305   0.0000       2.539378        69.1000 
 1306   0.0000       2.540567        69.1323 
 1307   0.0000       2.542726        69.1911 
 1308   0.0000       2.544180        69.2307 
 1309   0.0000       2.547671        69.3257 
 1310   0.0000       2.551151        69.4203 
 1311   0.0000       2.552822        69.4658 
 1312   0.0000       2.554190        69.5031 
 1313   0.0000       2.554785        69.5192 
 1314   0.0000       2.559765        69.6548 
 1315   0.0000       2.561784        69.7097 
 1316   0.0000       2.563475        69.7557 
 1317   0.0000       2.565882        69.8212 
 1318   0.0000       2.568879        69.9028 
 1319   0.0000       2.570242        69.9398 
 1320   0.0000       2.571814        69.9826 
 1321   0.0000       2.574778        70.0633 
 1322   0.0000       2.576018        70.0970 
 1323   0.0000       2.578842        70.1739 
 1324   0.0000       2.580516        70.2194 
 1325   0.0000       2.583842        70.3099 
 1326   0.0000       2.584709        70.3335 
 1327   0.0000       2.586178        70.3735 
 1328   0.0000       2.590312        70.4860 
 1329   0.0000       2.592993        70.5589 
 1330   0.0000       2.594211        70.5921 
 1331   0.0000       2.597614        70.6847 
 1332   0.0000       2.598241        70.7017 
 1333   0.0000       2.599278        70.7299 
 1334   0.0000       2.602562        70.8193 
 1335   0.0000       2.603898        70.8557 
 1336   0.0000       2.606501        70.9265 
 1337   0.0000       2.608693        70.9861 
 1338   0.0000       2.610449        71.0339 
 1339   0.0000       2.610771        71.0427 
 1340   0.0000       2.614874        71.1543 
 1341   0.0000       2.618878        71.2633 
 1342   0.0000       2.619786        71.2880 
 1343   0.0000       2.623805        71.3974 
 1344   0.0000       2.625061        71.4315 
 1345   0.0000       2.625363        71.4398 
 1346   0.0000       2.627849        71.5074 
 1347   0.0000       2.631155        71.5974 
 1348   0.0000       2.633299        71.6557 
 1349   0.0000       2.635407        71.7131 
 1350   0.0000       2.637986        71.7832 
 1351   0.0000       2.639628        71.8279 
 1352   0.0000       2.642873        71.9162 
 1353   0.0000       2.645641        71.9916 
 1354   0.0000       2.646800        72.0231 
 1355   0.0000       2.648321        72.0645 
 1356   0.0000       2.652285        72.1723 
 1357   0.0000       2.653199        72.1972 
 1358   0.0000       2.654243        72.2256 
 1359   0.0000       2.659133        72.3587 
 1360   0.0000       2.661706        72.4287 
 1361   0.0000       2.662734        72.4567 
 1362   0.0000       2.663107        72.4668 
 1363   0.0000       2.665847        72.5414 
 1364   0.0000       2.668744        72.6202 
 1365   0.0000       2.670131        72.6580 
 1366   0.0000       2.673315        72.7446 
 1367   0.0000       2.673884        72.7601 
 1368   0.0000       2.677328        72.8538 
 1369   0.0000       2.678703        72.8912 
 1370   0.0000       2.681424        72.9653 
 1371   0.0000       2.682696        72.9999 
 1372   0.0000       2.686224        73.0959 
 1373   0.0000       2.687783        73.1383 
 1374   0.0000       2.691072        73.2278 
 1375   0.0000       2.693320        73.2890 
 1376   0.0000       2.695615        73.3514 
 1377   0.0000       2.696567        73.3773 
 1378   0.0000       2.698921        73.4414 
 1379   0.0000       2.699778        73.4647 
 1380   0.0000       2.703546        73.5672 
 1381   0.0000       2.706330        73.6430 
 1382   0.0000       2.711446        73.7822 
 1383   0.0000       2.712780        73.8185 
 1384   0.0000       2.714696        73.8706 
 1385   0.0000       2.715336        73.8881 
 1386   0.0000       2.719825        74.0102 
 1387   0.0000       2.720909        74.0397 
 1388   0.0000       2.724494        74.1373 
 1389   0.0000       2.725786        74.1724 
 1390   0.0000       2.727393        74.2161 
 1391   0.0000       2.730491        74.3004 
 1392   0.0000       2.732257        74.3485 
 1393   0.0000       2.734005        74.3960 
 1394   0.0000       2.735493        74.4366 
 1395   0.0000       2.736652        74.4681 
 1396   0.0000       2.740276        74.5667 
 1397   0.0000       2.742800        74.6354 
 1398   0.0000       2.743513        74.6548 
 1399   0.0000       2.746149        74.7265 
 1400   0.0000       2.747606        74.7662 
 1401   0.0000       2.749662        74.8221 
 1402   0.0000       2.755361        74.9772 
 1403   0.0000       2.758744        75.0692 
 1404   0.0000       2.759392        75.0869 
 1405   0.0000       2.762396        75.1686 
 1406   0.0000       2.763170        75.1897 
 1407   0.0000       2.766230        75.2729 
 1408   0.0000       2.768677        75.3395 
 1409   0.0000       2.772926        75.4551 
 1410   0.0000       2.775019        75.5121 
 1411   0.0000       2.775339        75.5208 
 1412   0.0000       2.776827        75.5613 
 1413   0.0000       2.778740        75.6134 
 1414   0.0000       2.781790        75.6964 
 1415   0.0000       2.782203        75.7076 
 1416   0.0000       2.784187        75.7616 
 1417   0.0000       2.787244        75.8448 
 1418   0.0000       2.789698        75.9115 
 1419   0.0000       2.792316        75.9828 
 1420   0.0000       2.794314        76.0372 
 1421   0.0000       2.796277        76.0906 
 1422   0.0000       2.798667        76.1556 
 1423   0.0000       2.800768        76.2128 
 1424   0.0000       2.801748        76.2394 
 1425   0.0000       2.806127        76.3586 
 1426   0.0000       2.807847        76.4054 
 1427   0.0000       2.810752        76.4845 
 1428   0.0000       2.811554        76.5063 
 1429   0.0000       2.814840        76.5957 
 1430   0.0000       2.818358        76.6914 
 1431   0.0000       2.820181        76.7410 
 1432   0.0000       2.821129        76.7668 
 1433   0.0000       2.824368        76.8550 
 1434   0.0000       2.826381        76.9097 
 1435   0.0000       2.827585        76.9425 
 1436   0.0000       2.828398        76.9646 
 1437   0.0000       2.830847        77.0313 
 1438   0.0000       2.834075        77.1191 
 1439   0.0000       2.839114        77.2562 
 1440   0.0000       2.840747        77.3007 
 1441   0.0000       2.841958        77.3336 
 1442   0.0000       2.842818        77.3570 
 1443   0.0000       2.845691        77.4352 
 1444   0.0000       2.848761        77.5187 
 1445   0.0000       2.851622        77.5966 
 1446   0.0000       2.854031        77.6621 
 1447   0.0000       2.856543        77.7305 
 1448   0.0000       2.857696        77.7619 
 1449   0.0000       2.859165        77.8018 
 1450   0.0000       2.860239        77.8311 
 1451   0.0000       2.862704        77.8981 
 1452   0.0000       2.864248        77.9401 
 1453   0.0000       2.869271        78.0768 
 1454   0.0000       2.871745        78.1442 
 1455   0.0000       2.873894        78.2026 
 1456   0.0000       2.875655        78.2506 
 1457   0.0000       2.878031        78.3152 
 1458   0.0000       2.879535        78.3561 
 1459   0.0000       2.880865        78.3923 
 1460   0.0000       2.885204        78.5104 
 1461   0.0000       2.887859        78.5826 
 1462   0.0000       2.888598        78.6028 
 1463   0.0000       2.892823        78.7177 
 1464   0.0000       2.897120        78.8347 
 1465   0.0000       2.898730        78.8785 
 1466   0.0000       2.902086        78.9698 
 1467   0.0000       2.902236        78.9739 
 1468   0.0000       2.904538        79.0365 
 1469   0.0000       2.907617        79.1203 
 1470   0.0000       2.910060        79.1868 
 1471   0.0000       2.913380        79.2771 
 1472   0.0000       2.915408        79.3323 
 1473   0.0000       2.918550        79.4178 
 1474   0.0000       2.921921        79.5095 
 1475   0.0000       2.922201        79.5171 
 1476   0.0000       2.924318        79.5748 
 1477   0.0000       2.925305        79.6016 
 1478   0.0000       2.930530        79.7438 
 1479   0.0000       2.933108        79.8139 
 1480   0.0000       2.935063        79.8671 
 1481   0.0000       2.937950        79.9457 
 1482   0.0000       2.939400        79.9851 
 1483   0.0000       2.940614        80.0182 
 1484   0.0000       2.943152        80.0872 
 1485   0.0000       2.946597        80.1810 
 1486   0.0000       2.947056        80.1935 
 1487   0.0000       2.951464        80.3134 
 1488   0.0000       2.952686        80.3467 
 1489   0.0000       2.954834        80.4051 
 1490   0.0000       2.957104        80.4669 
 1491   0.0000       2.958408        80.5024 
 1492   0.0000       2.961405        80.5839 
 1493   0.0000       2.965704        80.7009 
 1494   0.0000       2.968365        80.7733 
 1495   0.0000       2.970247        80.8245 
 1496   0.0000       2.971451        80.8573 
 1497   0.0000       2.971492        80.8584 
 1498   0.0000       2.975900        80.9784 
 1499   0.0000       2.977695        81.0272 
 1500   0.0000       2.978027        81.0362 
 1501   0.0000       2.982307        81.1527 
 1502   0.0000       2.985859        81.2494 
 1503   0.0000       2.987979        81.3070 
 1504   0.0000       2.990450        81.3743 
 1505   0.0000       2.993507        81.4575 
 1506   0.0000       2.994310        81.4793 
 1507   0.0000       2.996646        81.5429 
 1508   0.0000       3.000861        81.6576 
 1509   0.0000       3.003697        81.7348 
 1510   0.0000       3.007750        81.8450 
 1511   0.0000       3.011120        81.9367 
 1512   0.0000       3.012955        81.9867 
 1513   0.0000       3.016354        82.0792 
 1514   0.0000       3.019932        82.1765 
 1515   0.0000       3.020860        82.2018 
 1516   0.0000       3.021634        82.2228 
 1517   0.0000       3.023809        82.2820 
 1518   0.0000       3.027176        82.3737 
 1519   0.0000       3.031964        82.5039 
 1520   0.0000       3.033505        82.5459 
 1521   0.0000       3.036537        82.6284 
 1522   0.0000       3.038591        82.6843 
 1523   0.0000       3.041808        82.7718 
 1524   0.0000       3.043703        82.8234 
 1525   0.0000       3.045556        82.8738 
 1526   0.0000       3.047537        82.9277 
 1527   0.0000       3.051559        83.0372 
 1528   0.0000       3.054004        83.1037 
 1529   0.0000       3.057305        83.1935 
 1530   0.0000       3.059058        83.2412 
 1531   0.0000       3.065471        83.4157 
 1532   0.0000       3.067162        83.4617 
 1533   0.0000       3.068457        83.4970 
 1534   0.0000       3.070604        83.5554 
 1535   0.0000       3.071454        83.5785 
 1536   0.0000       3.074366        83.6577 
 1537   0.0000       3.078100        83.7594 
 1538   0.0000       3.079388        83.7944 
 1539   0.0000       3.083771        83.9137 
 1540   0.0000       3.086493        83.9878 
 1541   0.0000       3.087365        84.0115 
 1542   0.0000       3.091512        84.1243 
 1543   0.0000       3.095173        84.2239 
 1544   0.0000       3.096986        84.2733 
 1545   0.0000       3.099175        84.3328 
 1546   0.0000       3.102579        84.4255 
 1547   0.0000       3.102829        84.4323 
 1548   0.0000       3.106695        84.5375 
 1549   0.0000       3.112193        84.6871 
 1550   0.0000       3.113488        84.7223 
 1551   0.0000       3.117719        84.8374 
 1552   0.0000       3.118464        84.8577 
 1553   0.0000       3.120098        84.9022 
 1554   0.0000       3.123458        84.9936 
 1555   0.0000       3.128900        85.1417 
 1556   0.0000       3.131485        85.2120 
 1557   0.0000       3.133904        85.2779 
 1558   0.0000       3.136437        85.3468 
 1559   0.0000       3.139212        85.4223 
 1560   0.0000       3.143850        85.5485 
 1561   0.0000       3.145510        85.5937 
 1562   0.0000       3.148649        85.6791 
 1563   0.0000       3.152669        85.7885 
 1564   0.0000       3.153719        85.8171 
 1565   0.0000       3.157154        85.9105 
 1566   0.0000       3.157324        85.9152 
 1567   0.0000       3.162412        86.0536 
 1568   0.0000       3.164012        86.0971 
 1569   0.0000       3.167443        86.1905 
 1570   0.0000       3.170311        86.2685 
 1571   0.0000       3.176075        86.4254 
 1572   0.0000       3.177872        86.4743 
 1573   0.0000       3.179180        86.5099 
 1574   0.0000       3.180873        86.5560 
 1575   0.0000       3.184281        86.6487 
 1576   0.0000       3.185768        86.6891 
 1577   0.0000       3.188532        86.7644 
 1578   0.0000       3.196700        86.9866 
 1579   0.0000       3.198059        87.0236 
 1580   0.0000       3.199102        87.0520 
 1581   0.0000       3.203681        87.1766 
 1582   0.0000       3.204821        87.2076 
 1583   0.0000       3.208654        87.3119 
 1584   0.0000       3.210254        87.3554 
 1585   0.0000       3.212016        87.4034 
 1586   0.0000       3.215819        87.5069 
 1587   0.0000       3.219130        87.5970 
 1588   0.0000       3.221759        87.6685 
 1589   0.0000       3.223386        87.7128 
 1590   0.0000       3.228882        87.8623 
 1591   0.0000       3.230353        87.9024 
 1592   0.0000       3.232538        87.9618 
 1593   0.0000       3.236670        88.0743 
 1594   0.0000       3.238139        88.1142 
 1595   0.0000       3.240256        88.1719 
 1596   0.0000       3.245217        88.3069 
 1597   0.0000       3.246309        88.3365 
 1598   0.0000       3.247307        88.3637 
 1599   0.0000       3.250666        88.4551 
 1600   0.0000       3.253618        88.5355 
 1601   0.0000       3.257437        88.6394 
 1602   0.0000       3.268563        88.9421 
 1603   0.0000       3.269770        88.9750 
 1604   0.0000       3.271468        89.0212 
 1605   0.0000       3.274133        89.0937 
 1606   0.0000       3.276177        89.1493 
 1607   0.0000       3.280408        89.2644 
 1608   0.0000       3.282230        89.3140 
 1609   0.0000       3.285489        89.4027 
 1610   0.0000       3.286507        89.4304 
 1611   0.0000       3.288288        89.4789 
 1612   0.0000       3.291726        89.5724 
 1613   0.0000       3.294594        89.6505 
 1614   0.0000       3.299109        89.7733 
 1615   0.0000       3.303696        89.8981 
 1616   0.0000       3.305481        89.9467 
 1617   0.0000       3.310623        90.0866 
 1618   0.0000       3.314362        90.1884 
 1619   0.0000       3.317364        90.2701 
 1620   0.0000       3.320115        90.3449 
 1621   0.0000       3.322300        90.4044 
 1622   0.0000       3.323413        90.4347 
 1623   0.0000       3.328714        90.5789 
 1624   0.0000       3.331715        90.6606 
 1625   0.0000       3.335794        90.7716 
 1626   0.0000       3.342182        90.9454 
 1627   0.0000       3.342819        90.9627 
 1628   0.0000       3.344308        91.0032 
 1629   0.0000       3.345218        91.0280 
 1630   0.0000       3.348615        91.1205 
 1631   0.0000       3.355149        91.2982 
 1632   0.0000       3.355354        91.3038 
 1633   0.0000       3.356875        91.3452 
 1634   0.0000       3.361248        91.4642 
 1635   0.0000       3.368427        91.6596 
 1636   0.0000       3.370383        91.7128 
 1637   0.0000       3.372312        91.7653 
 1638   0.0000       3.375071        91.8404 
 1639   0.0000       3.376587        91.8816 
 1640   0.0000       3.378162        91.9245 
 1641   0.0000       3.381458        92.0141 
 1642   0.0000       3.382399        92.0398 
 1643   0.0000       3.383801        92.0779 
 1644   0.0000       3.388068        92.1940 
 1645   0.0000       3.390038        92.2476 
 1646   0.0000       3.392312        92.3095 
 1647   0.0000       3.398166        92.4688 
 1648   0.0000       3.400203        92.5242 
 1649   0.0000       3.400617        92.5355 
 1650   0.0000       3.403323        92.6091 
 1651   0.0000       3.405171        92.6594 
 1652   0.0000       3.406477        92.6949 
 1653   0.0000       3.413588        92.8884 
 1654   0.0000       3.416217        92.9600 
 1655   0.0000       3.418684        93.0271 
 1656   0.0000       3.425313        93.2075 
 1657   0.0000       3.425722        93.2186 
 1658   0.0000       3.429535        93.3224 
 1659   0.0000       3.431679        93.3807 
 1660   0.0000       3.434455        93.4563 
 1661   0.0000       3.436985        93.5251 
 1662   0.0000       3.439554        93.5950 
 1663   0.0000       3.441811        93.6564 
 1664   0.0000       3.446820        93.7927 
 1665   0.0000       3.448649        93.8425 
 1666   0.0000       3.450360        93.8891 
 1667   0.0000       3.452737        93.9538 
 1668   0.0000       3.455305        94.0236 
 1669   0.0000       3.463065        94.2348 
 1670   0.0000       3.465746        94.3077 
 1671   0.0000       3.467752        94.3623 
 1672   0.0000       3.470042        94.4246 
 1673   0.0000       3.472354        94.4876 
 1674   0.0000       3.474886        94.5565 
 1675   0.0000       3.477983        94.6407 
 1676   0.0000       3.479651        94.6861 
 1677   0.0000       3.482873        94.7738 
 1678   0.0000       3.486320        94.8676 
 1679   0.0000       3.487542        94.9008 
 1680   0.0000       3.492936        95.0476 
 1681   0.0000       3.495494        95.1172 
 1682   0.0000       3.496806        95.1529 
 1683   0.0000       3.498689        95.2042 
 1684   0.0000       3.499359        95.2224 
 1685   0.0000       3.499969        95.2390 
 1686   0.0000       3.502735        95.3143 
 1687   0.0000       3.508232        95.4638 
 1688   0.0000       3.513341        95.6029 
 1689   0.0000       3.514616        95.6376 
 1690   0.0000       3.515288        95.6559 
 1691   0.0000       3.516904        95.6998 
 1692   0.0000       3.520802        95.8059 
 1693   0.0000       3.522803        95.8604 
 1694   0.0000       3.524799        95.9147 
 1695   0.0000       3.528532        96.0162 
 1696   0.0000       3.529017        96.0294 
 1697   0.0000       3.533409        96.1489 
 1698   0.0000       3.534381        96.1754 
 1699   0.0000       3.542316        96.3913 
 1700   0.0000       3.542873        96.4065 
 1701   0.0000       3.546147        96.4956 
 1702   0.0000       3.551261        96.6347 
 1703   0.0000       3.554563        96.7246 
 1704   0.0000       3.556620        96.7805 
 1705   0.0000       3.558645        96.8357 
 1706   0.0000       3.559473        96.8582 
 1707   0.0000       3.564138        96.9851 
 1708   0.0000       3.565637        97.0259 
 1709   0.0000       3.569716        97.1369 
 1710   0.0000       3.574413        97.2647 
 1711   0.0000       3.576255        97.3148 
 1712   0.0000       3.578171        97.3670 
 1713   0.0000       3.580699        97.4358 
 1714   0.0000       3.582890        97.4954 
 1715   0.0000       3.586392        97.5907 
 1716   0.0000       3.588223        97.6405 
 1717   0.0000       3.591398        97.7269 
 1718   0.0000       3.594702        97.8168 
 1719   0.0000       3.597022        97.8799 
 1720   0.0000       3.600536        97.9756 
 1721   0.0000       3.602819        98.0377 
 1722   0.0000       3.604667        98.0880 
 1723   0.0000       3.609664        98.2240 
 1724   0.0000       3.610172        98.2378 
 1725   0.0000       3.614887        98.3661 
 1726   0.0000       3.617173        98.4283 
 1727   0.0000       3.619116        98.4811 
 1728   0.0000       3.620934        98.5306 
 1729   0.0000       3.623535        98.6014 
 1730   0.0000       3.627466        98.7084 
 1731   0.0000       3.628698        98.7419 
 1732   0.0000       3.630623        98.7943 
 1733   0.0000       3.635519        98.9275 
 1734   0.0000       3.637336        98.9769 
 1735   0.0000       3.639773        99.0433 
 1736   0.0000       3.644572        99.1739 
 1737   0.0000       3.647650        99.2576 
 1738   0.0000       3.648622        99.2841 
 1739   0.0000       3.652642        99.3935 
 1740   0.0000       3.655235        99.4640 
 1741   0.0000       3.659088        99.5689 
 1742   0.0000       3.660598        99.6099 
 1743   0.0000       3.665815        99.7519 
 1744   0.0000       3.671469        99.9058 
 1745   0.0000       3.675131       100.0054 
 1746   0.0000       3.677203       100.0618 
 1747   0.0000       3.678327       100.0924 
 1748   0.0000       3.681464       100.1777 
 1749   0.0000       3.684231       100.2530 
 1750   0.0000       3.687702       100.3475 
 1751   0.0000       3.688593       100.3717 
 1752   0.0000       3.692653       100.4822 
 1753   0.0000       3.697170       100.6051 
 1754   0.0000       3.699618       100.6717 
 1755   0.0000       3.701782       100.7306 
 1756   0.0000       3.704614       100.8077 
 1757   0.0000       3.709729       100.9469 
 1758   0.0000       3.713450       101.0481 
 1759   0.0000       3.714888       101.0872 
 1760   0.0000       3.718199       101.1773 
 1761   0.0000       3.723313       101.3165 
 1762   0.0000       3.725122       101.3657 
 1763   0.0000       3.729675       101.4896 
 1764   0.0000       3.736501       101.6754 
 1765   0.0000       3.737193       101.6942 
 1766   0.0000       3.740914       101.7954 
 1767   0.0000       3.745241       101.9132 
 1768   0.0000       3.748594       102.0044 
 1769   0.0000       3.749794       102.0371 
 1770   0.0000       3.756939       102.2315 
 1771   0.0000       3.761409       102.3531 
 1772   0.0000       3.764845       102.4467 
 1773   0.0000       3.768771       102.5535 
 1774   0.0000       3.773707       102.6878 
 1775   0.0000       3.778891       102.8289 
 1776   0.0000       3.782108       102.9164 
 1777   0.0000       3.784273       102.9753 
 1778   0.0000       3.787990       103.0764 
 1779   0.0000       3.789704       103.1231 
 1780   0.0000       3.796808       103.3164 
 1781   0.0000       3.798538       103.3635 
 1782   0.0000       3.803334       103.4940 
 1783   0.0000       3.804513       103.5261 
 1784   0.0000       3.813041       103.7581 
 1785   0.0000       3.814957       103.8102 
 1786   0.0000       3.818261       103.9002 
 1787   0.0000       3.821993       104.0017 
 1788   0.0000       3.825256       104.0905 
 1789   0.0000       3.830384       104.2300 
 1790   0.0000       3.834042       104.3296 
 1791   0.0000       3.838238       104.4438 
 1792   0.0000       3.839883       104.4885 
 1793   0.0000       3.841566       104.5343 
 1794   0.0000       3.844317       104.6092 
 1795   0.0000       3.846934       104.6804 
 1796   0.0000       3.851575       104.8067 
 1797   0.0000       3.855771       104.9209 
 1798   0.0000       3.858446       104.9936 
 1799   0.0000       3.861966       105.0894 
 1800   0.0000       3.863549       105.1325 
 1801   0.0000       3.865385       105.1825 
 1802   0.0000       3.871062       105.3370 
 1803   0.0000       3.873739       105.4098 
 1804   0.0000       3.879113       105.5560 
 1805   0.0000       3.880101       105.5829 
 1806   0.0000       3.887056       105.7722 
 1807   0.0000       3.888731       105.8178 
 1808   0.0000       3.893696       105.9529 
 1809   0.0000       3.894121       105.9644 
 1810   0.0000       3.899087       106.0995 
 1811   0.0000       3.903966       106.2323 
 1812   0.0000       3.905917       106.2854 
 1813   0.0000       3.906736       106.3077 
 1814   0.0000       3.909313       106.3778 
 1815   0.0000       3.909704       106.3885 
 1816   0.0000       3.915823       106.5550 
 1817   0.0000       3.918948       106.6400 
 1818   0.0000       3.925861       106.8281 
 1819   0.0000       3.928963       106.9125 
 1820   0.0000       3.933878       107.0463 
 1821   0.0000       3.935247       107.0835 
 1822   0.0000       3.938510       107.1723 
 1823   0.0000       3.940970       107.2393 
 1824   0.0000       3.945912       107.3737 
 1825   0.0000       3.947227       107.4095 
 1826   0.0000       3.952631       107.5566 
 1827   0.0000       3.956111       107.6512 
 1828   0.0000       3.958049       107.7040 
 1829   0.0000       3.967527       107.9619 
 1830   0.0000       3.969810       108.0240 
 1831   0.0000       3.972814       108.1058 
 1832   0.0000       3.978756       108.2675 
 1833   0.0000       3.980469       108.3141 
 1834   0.0000       3.988254       108.5259 
 1835   0.0000       3.991715       108.6201 
 1836   0.0000       3.993531       108.6695 
 1837   0.0000       3.996997       108.7638 
 1838   0.0000       3.999722       108.8380 
 1839   0.0000       4.004356       108.9641 
 1840   0.0000       4.006561       109.0241 
 1841   0.0000       4.012902       109.1966 
 1842   0.0000       4.013298       109.2074 
 1843   0.0000       4.019322       109.3713 
 1844   0.0000       4.020631       109.4069 
 1845   0.0000       4.025325       109.5347 
 1846   0.0000       4.027689       109.5990 
 1847   0.0000       4.032145       109.7202 
 1848   0.0000       4.034846       109.7938 
 1849   0.0000       4.036867       109.8487 
 1850   0.0000       4.041698       109.9802 
 1851   0.0000       4.046092       110.0998 
 1852   0.0000       4.047481       110.1376 
 1853   0.0000       4.051852       110.2565 
 1854   0.0000       4.056084       110.3716 
 1855   0.0000       4.061943       110.5311 
 1856   0.0000       4.066745       110.6618 
 1857   0.0000       4.070196       110.7557 
 1858   0.0000       4.072039       110.8058 
 1859   0.0000       4.076396       110.9244 
 1860   0.0000       4.080300       111.0306 
 1861   0.0000       4.082691       111.0957 
 1862   0.0000       4.088100       111.2429 
 1863   0.0000       4.093332       111.3852 
 1864   0.0000       4.095689       111.4494 
 1865   0.0000       4.099263       111.5466 
 1866   0.0000       4.102457       111.6335 
 1867   0.0000       4.106408       111.7410 
 1868   0.0000       4.110011       111.8391 
 1869   0.0000       4.117277       112.0368 
 1870   0.0000       4.122304       112.1736 
 1871   0.0000       4.123106       112.1954 
 1872   0.0000       4.129087       112.3582 
 1873   0.0000       4.132247       112.4442 
 1874   0.0000       4.134916       112.5168 
 1875   0.0000       4.139754       112.6484 
 1876   0.0000       4.142929       112.7348 
 1877   0.0000       4.146851       112.8416 
 1878   0.0000       4.150038       112.9283 
 1879   0.0000       4.155997       113.0904 
 1880   0.0000       4.157625       113.1347 
 1881   0.0000       4.167430       113.4015 
 1882   0.0000       4.171844       113.5217 
 1883   0.0000       4.175466       113.6202 
 1884   0.0000       4.179509       113.7302 
 1885   0.0000       4.183203       113.8307 
 1886   0.0000       4.185852       113.9028 
 1887   0.0000       4.190460       114.0282 
 1888   0.0000       4.191369       114.0529 
 1889   0.0000       4.198284       114.2411 
 1890   0.0000       4.202814       114.3644 
 1891   0.0000       4.203502       114.3831 
 1892   0.0000       4.208418       114.5169 
 1893   0.0000       4.210657       114.5778 
 1894   0.0000       4.217389       114.7610 
 1895   0.0000       4.222128       114.8899 
 1896   0.0000       4.227946       115.0483 
 1897   0.0000       4.230935       115.1296 
 1898   0.0000       4.235043       115.2414 
 1899   0.0000       4.242676       115.4491 
 1900   0.0000       4.244445       115.4972 
 1901   0.0000       4.253146       115.7340 
 1902   0.0000       4.256970       115.8380 
 1903   0.0000       4.262458       115.9874 
 1904   0.0000       4.266812       116.1059 
 1905   0.0000       4.273122       116.2776 
 1906   0.0000       4.279199       116.4429 
 1907   0.0000       4.286030       116.6288 
 1908   0.0000       4.291777       116.7852 
 1909   0.0000       4.295953       116.8988 
 1910   0.0000       4.301820       117.0585 
 1911   0.0000       4.308256       117.2336 
 1912   0.0000       4.311908       117.3330 
 1913   0.0000       4.318380       117.5091 
 1914   0.0000       4.323128       117.6383 
 1915   0.0000       4.326774       117.7375 
 1916   0.0000       4.327973       117.7701 
 1917   0.0000       4.333241       117.9135 
 1918   0.0000       4.343426       118.1906 
 1919   0.0000       4.346289       118.2685 
 1920   0.0000       4.350798       118.3912 
 1921   0.0000       4.353769       118.4721 
 1922   0.0000       4.360385       118.6521 
 1923   0.0000       4.369420       118.8980 
 1924   0.0000       4.374227       119.0288 
 1925   0.0000       4.380730       119.2057 
 1926   0.0000       4.383632       119.2847 
 1927   0.0000       4.388896       119.4279 
 1928   0.0000       4.390084       119.4603 
 1929   0.0000       4.398854       119.6989 
 1930   0.0000       4.404917       119.8639 
 1931   0.0000       4.412338       120.0658 
 1932   0.0000       4.418712       120.2393 
 1933   0.0000       4.429042       120.5204 
 1934   0.0000       4.429982       120.5459 
 1935   0.0000       4.437563       120.7522 
 1936   0.0000       4.451257       121.1249 
 1937   0.0000       4.453255       121.1792 
 1938   0.0000       4.462187       121.4223 
 1939   0.0000       4.471988       121.6890 
 1940   0.0000       4.473752       121.7370 
 1941   0.0000       4.484936       122.0413 
 1942   0.0000       4.488428       122.1363 
 1943   0.0000       4.498661       122.4148 
 1944   0.0000       4.499812       122.4461 
 1945   0.0000       4.507310       122.6502 
 1946   0.0000       4.515373       122.8695 
 1947   0.0000       4.516061       122.8883 
 1948   0.0000       4.525508       123.1453 
 1949   0.0000       4.530164       123.2720 
 1950   0.0000       4.534823       123.3988 
 1951   0.0000       4.544582       123.6644 
 1952   0.0000       4.549670       123.8028 
 1953   0.0000       4.550270       123.8191 
 1954   0.0000       4.557970       124.0287 
 1955   0.0000       4.563687       124.1842 
 1956   0.0000       4.571449       124.3954 
 1957   0.0000       4.575555       124.5072 
 1958   0.0000       4.577033       124.5474 
 1959   0.0000       4.586733       124.8113 
 1960   0.0000       4.591007       124.9276 
 1961   0.0000       4.593047       124.9832 
 1962   0.0000       4.599803       125.1670 
 1963   0.0000       4.604910       125.3060 
 1964   0.0000       4.608821       125.4124 
 1965   0.0000       4.617102       125.6377 
 1966   0.0000       4.623609       125.8148 
 1967   0.0000       4.627957       125.9331 
 1968   0.0000       4.631492       126.0293 
 1969   0.0000       4.642847       126.3383 
 1970   0.0000       4.647586       126.4672 
 1971   0.0000       4.653020       126.6151 
 1972   0.0000       4.657547       126.7383 
 1973   0.0000       4.665557       126.9563 
 1974   0.0000       4.674882       127.2100 
 1975   0.0000       4.679240       127.3286 
 1976   0.0000       4.681010       127.3768 
 1977   0.0000       4.688428       127.5786 
 1978   0.0000       4.689201       127.5996 
 1979   0.0000       4.697037       127.8129 
 1980   0.0000       4.701362       127.9306 
 1981   0.0000       4.711014       128.1932 
 1982   0.0000       4.719127       128.4140 
 1983   0.0000       4.727845       128.6512 
 1984   0.0000       4.731785       128.7584 
 1985   0.0000       4.734828       128.8412 
 1986   0.0000       4.738284       128.9353 
 1987   0.0000       4.740074       128.9840 
 1988   0.0000       4.752694       129.3274 
 1989   0.0000       4.753144       129.3396 
 1990   0.0000       4.756462       129.4299 
 1991   0.0000       4.758428       129.4834 
 1992   0.0000       4.770579       129.8140 
 1993   0.0000       4.778710       130.0353 
 1994   0.0000       4.779423       130.0547 
 1995   0.0000       4.783427       130.1637 
 1996   0.0000       4.786783       130.2550 
 1997   0.0000       4.794530       130.4658 
 1998   0.0000       4.800279       130.6222 
 1999   0.0000       4.804622       130.7404 
 2000   0.0000       4.811217       130.9199 
 2001   0.0000       4.814436       131.0075 
 2002   0.0000       4.817084       131.0795 
 2003   0.0000       4.825175       131.2997 
 2004   0.0000       4.833076       131.5147 
 2005   0.0000       4.841939       131.7559 
 2006   0.0000       4.845211       131.8449 
 2007   0.0000       4.850119       131.9785 
 2008   0.0000       4.859491       132.2335 
 2009   0.0000       4.860415       132.2586 
 2010   0.0000       4.865952       132.4093 
 2011   0.0000       4.869286       132.5000 
 2012   0.0000       4.873065       132.6028 
 2013   0.0000       4.881205       132.8243 
 2014   0.0000       4.883689       132.8919 
 2015   0.0000       4.887889       133.0062 
 2016   0.0000       4.896727       133.2467 
 2017   0.0000       4.897804       133.2760 
 2018   0.0000       4.904290       133.4525 
 2019   0.0000       4.904927       133.4699 
 2020   0.0000       4.915568       133.7594 
 2021   0.0000       4.918260       133.8327 
 2022   0.0000       4.924069       133.9907 
 2023   0.0000       4.928127       134.1012 
 2024   0.0000       4.929804       134.1468 
 2025   0.0000       4.935738       134.3082 
 2026   0.0000       4.941540       134.4661 
 2027   0.0000       4.945279       134.5679 
 2028   0.0000       4.954623       134.8221 
 2029   0.0000       4.960302       134.9767 
 2030   0.0000       4.961687       135.0144 
 2031   0.0000       4.967398       135.1698 
 2032   0.0000       4.973238       135.3287 
 2033   0.0000       4.977520       135.4452 
 2034   0.0000       4.986383       135.6864 
 2035   0.0000       4.987120       135.7064 
 2036   0.0000       4.995613       135.9375 
 2037   0.0000       4.999558       136.0449 
 2038   0.0000       5.003393       136.1492 
 2039   0.0000       5.012479       136.3965 
 2040   0.0000       5.014529       136.4523 
 2041   0.0000       5.021645       136.6459 
 2042   0.0000       5.028788       136.8403 
 2043   0.0000       5.032526       136.9420 
 2044   0.0000       5.037434       137.0756 
 2045   0.0000       5.046426       137.3202 
 2046   0.0000       5.050148       137.4215 
 2047   0.0000       5.052419       137.4833 
 2048   0.0000       5.056363       137.5906 
 2049   0.0000       5.061585       137.7327 
 2050   0.0000       5.063443       137.7833 
 2051   0.0000       5.068064       137.9090 
 2052   0.0000       5.070838       137.9845 
 2053   0.0000       5.073810       138.0654 
 2054   0.0000       5.074445       138.0827 
 2055   0.0000       5.085193       138.3751 
 2056   0.0000       5.089297       138.4868 
 2057   0.0000       5.095192       138.6472 
 2058   0.0000       5.102464       138.8451 
 2059   0.0000       5.104584       138.9028 
 2060   0.0000       5.107595       138.9847 
 2061   0.0000       5.109661       139.0409 
 2062   0.0000       5.113304       139.1401 
 2063   0.0000       5.118833       139.2905 
 2064   0.0000       5.121320       139.3582 
 2065   0.0000       5.127831       139.5354 
 2066   0.0000       5.133934       139.7014 
 2067   0.0000       5.134947       139.7290 
 2068   0.0000       5.135921       139.7555 
 2069   0.0000       5.141312       139.9022 
 2070   0.0000       5.144202       139.9808 
 2071   0.0000       5.149495       140.1249 
 2072   0.0000       5.152913       140.2179 
 2073   0.0000       5.155613       140.2914 
 2074   0.0000       5.158630       140.3735 
 2075   0.0000       5.162488       140.4784 
 2076   0.0000       5.165359       140.5566 
 2077   0.0000       5.169661       140.6736 
 2078   0.0000       5.170778       140.7040 
 2079   0.0000       5.172815       140.7595 
 2080   0.0000       5.181056       140.9837 
 2081   0.0000       5.186097       141.1209 
 2082   0.0000       5.188788       141.1941 
 2083   0.0000       5.194943       141.3616 
 2084   0.0000       5.198189       141.4499 
 2085   0.0000       5.201116       141.5296 
 2086   0.0000       5.206343       141.6718 
 2087   0.0000       5.210531       141.7858 
 2088   0.0000       5.210792       141.7929 
 2089   0.0000       5.216011       141.9349 
 2090   0.0000       5.222628       142.1149 
 2091   0.0000       5.225710       142.1988 
 2092   0.0000       5.230728       142.3353 
 2093   0.0000       5.233247       142.4039 
 2094   0.0000       5.240104       142.5905 
 2095   0.0000       5.242874       142.6659 
 2096   0.0000       5.248723       142.8250 
 2097   0.0000       5.250165       142.8643 
 2098   0.0000       5.254981       142.9953 
 2099   0.0000       5.258281       143.0851 
 2100   0.0000       5.260410       143.1430 
 2101   0.0000       5.263398       143.2243 
 2102   0.0000       5.264338       143.2499 
 2103   0.0000       5.273174       143.4904 
 2104   0.0000       5.276252       143.5741 
 2105   0.0000       5.277445       143.6066 
 2106   0.0000       5.279712       143.6683 
 2107   0.0000       5.281384       143.7138 
 2108   0.0000       5.285056       143.8137 
 2109   0.0000       5.287711       143.8859 
 2110   0.0000       5.292873       144.0264 
 2111   0.0000       5.297157       144.1430 
 2112   0.0000       5.298583       144.1818 
 2113   0.0000       5.301256       144.2545 
 2114   0.0000       5.304306       144.3375 
 2115   0.0000       5.313104       144.5769 
 2116   0.0000       5.314752       144.6217 
 2117   0.0000       5.317232       144.6893 
 2118   0.0000       5.325531       144.9151 
 2119   0.0000       5.327560       144.9703 
 2120   0.0000       5.331442       145.0759 
 2121   0.0000       5.335599       145.1890 
 2122   0.0000       5.338392       145.2650 
 2123   0.0000       5.342189       145.3684 
 2124   0.0000       5.347752       145.5197 
 2125   0.0000       5.356996       145.7713 
 2126   0.0000       5.358849       145.8217 
 2127   0.0000       5.363446       145.9468 
 2128   0.0000       5.367568       146.0590 
 2129   0.0000       5.371069       146.1542 
 2130   0.0000       5.381180       146.4294 
 2131   0.0000       5.385443       146.5453 
 2132   0.0000       5.390947       146.6951 
 2133   0.0000       5.392876       146.7476 
 2134   0.0000       5.397827       146.8823 
 2135   0.0000       5.405214       147.0833 
 2136   0.0000       5.409424       147.1979 
 2137   0.0000       5.414642       147.3399 
 2138   0.0000       5.416932       147.4022 
 2139   0.0000       5.418145       147.4352 
 2140   0.0000       5.422142       147.5440 
 2141   0.0000       5.423811       147.5894 
 2142   0.0000       5.428583       147.7192 
 2143   0.0000       5.435046       147.8951 
 2144   0.0000       5.438081       147.9777 
 2145   0.0000       5.441479       148.0702 
 2146   0.0000       5.447081       148.2226 
 2147   0.0000       5.450692       148.3209 
 2148   0.0000       5.451300       148.3374 
 2149   0.0000       5.457568       148.5080 
 2150   0.0000       5.458081       148.5219 
 2151   0.0000       5.463028       148.6565 
 2152   0.0000       5.464810       148.7050 
 2153   0.0000       5.465875       148.7340 
 2154   0.0000       5.472271       148.9081 
 2155   0.0000       5.473710       148.9472 
 2156   0.0000       5.477517       149.0508 
 2157   0.0000       5.482139       149.1766 
 2158   0.0000       5.485958       149.2805 
 2159   0.0000       5.488279       149.3437 
 2160   0.0000       5.489602       149.3797 
 2161   0.0000       5.491972       149.4442 
 2162   0.0000       5.496811       149.5758 
 2163   0.0000       5.499596       149.6516 
 2164   0.0000       5.500529       149.6770 
 2165   0.0000       5.507373       149.8633 
 2166   0.0000       5.509473       149.9204 
 2167   0.0000       5.511532       149.9764 
 2168   0.0000       5.516003       150.0981 
 2169   0.0000       5.523064       150.2902 
 2170   0.0000       5.523834       150.3112 
 2171   0.0000       5.529002       150.4518 
 2172   0.0000       5.531107       150.5091 
 2173   0.0000       5.534037       150.5888 
 2174   0.0000       5.537847       150.6925 
 2175   0.0000       5.543888       150.8569 
 2176   0.0000       5.546065       150.9161 
 2177   0.0000       5.549121       150.9993 
 2178   0.0000       5.552979       151.1043 
 2179   0.0000       5.557241       151.2202 
 2180   0.0000       5.559408       151.2792 
 2181   0.0000       5.562211       151.3555 
 2182   0.0000       5.565369       151.4414 
 2183   0.0000       5.569044       151.5414 
 2184   0.0000       5.572300       151.6300 
 2185   0.0000       5.577670       151.7761 
 2186   0.0000       5.582032       151.8948 
 2187   0.0000       5.584280       151.9560 
 2188   0.0000       5.587171       152.0347 
 2189   0.0000       5.591570       152.1544 
 2190   0.0000       5.595024       152.2483 
 2191   0.0000       5.595722       152.2673 
 2192   0.0000       5.601583       152.4268 
 2193   0.0000       5.604749       152.5130 
 2194   0.0000       5.610293       152.6638 
 2195   0.0000       5.612337       152.7194 
 2196   0.0000       5.617046       152.8476 
 2197   0.0000       5.619849       152.9239 
 2198   0.0000       5.621903       152.9798 
 2199   0.0000       5.626636       153.1086 
 2200   0.0000       5.627665       153.1365 
 2201   0.0000       5.630667       153.2183 
 2202   0.0000       5.636579       153.3791 
 2203   0.0000       5.640989       153.4991 
 2204   0.0000       5.645771       153.6292 
 2205   0.0000       5.649592       153.7332 
 2206   0.0000       5.651996       153.7986 
 2207   0.0000       5.654072       153.8551 
 2208   0.0000       5.655973       153.9068 
 2209   0.0000       5.661486       154.0569 
 2210   0.0000       5.666412       154.1909 
 2211   0.0000       5.668714       154.2536 
 2212   0.0000       5.672780       154.3642 
 2213   0.0000       5.675111       154.4276 
 2214   0.0000       5.682371       154.6252 
 2215   0.0000       5.685700       154.7158 
 2216   0.0000       5.688092       154.7808 
 2217   0.0000       5.690211       154.8385 
 2218   0.0000       5.692219       154.8931 
 2219   0.0000       5.695512       154.9827 
 2220   0.0000       5.703299       155.1947 
 2221   0.0000       5.704815       155.2359 
 2222   0.0000       5.707100       155.2981 
 2223   0.0000       5.709221       155.3558 
 2224   0.0000       5.715202       155.5186 
 2225   0.0000       5.716145       155.5442 
 2226   0.0000       5.719499       155.6355 
 2227   0.0000       5.725196       155.7905 
 2228   0.0000       5.730178       155.9261 
 2229   0.0000       5.734102       156.0328 
 2230   0.0000       5.740145       156.1973 
 2231   0.0000       5.742871       156.2715 
 2232   0.0000       5.746420       156.3680 
 2233   0.0000       5.748115       156.4142 
 2234   0.0000       5.752328       156.5288 
 2235   0.0000       5.754244       156.5809 
 2236   0.0000       5.756343       156.6380 
 2237   0.0000       5.759714       156.7298 
 2238   0.0000       5.763443       156.8313 
 2239   0.0000       5.764837       156.8692 
 2240   0.0000       5.766344       156.9102 
 2241   0.0000       5.767494       156.9415 
 2242   0.0000       5.773976       157.1179 
 2243   0.0000       5.776933       157.1983 
 2244   0.0000       5.779258       157.2616 
 2245   0.0000       5.784253       157.3975 
 2246   0.0000       5.786166       157.4496 
 2247   0.0000       5.789158       157.5310 
 2248   0.0000       5.792785       157.6297 
 2249   0.0000       5.796967       157.7435 
 2250   0.0000       5.801068       157.8551 
 2251   0.0000       5.801806       157.8752 
 2252   0.0000       5.805735       157.9821 
 2253   0.0000       5.807510       158.0304 
 2254   0.0000       5.812695       158.1715 
 2255   0.0000       5.814388       158.2175 
 2256   0.0000       5.818651       158.3335 
 2257   0.0000       5.823365       158.4618 
 2258   0.0000       5.825364       158.5162 
 2259   0.0000       5.829509       158.6290 
 2260   0.0000       5.831764       158.6904 
 2261   0.0000       5.832725       158.7165 
 2262   0.0000       5.835314       158.7870 
 2263   0.0000       5.838173       158.8648 
 2264   0.0000       5.839186       158.8923 
 2265   0.0000       5.841298       158.9498 
 2266   0.0000       5.847487       159.1182 
 2267   0.0000       5.850656       159.2044 
 2268   0.0000       5.854139       159.2992 
 2269   0.0000       5.857790       159.3986 
 2270   0.0000       5.859176       159.4363 
 2271   0.0000       5.860590       159.4748 
 2272   0.0000       5.864210       159.5733 
 2273   0.0000       5.867288       159.6570 
 2274   0.0000       5.869462       159.7162 
 2275   0.0000       5.871825       159.7805 
 2276   0.0000       5.871900       159.7825 
 2277   0.0000       5.875709       159.8862 
 2278   0.0000       5.880492       160.0163 
 2279   0.0000       5.881514       160.0441 
 2280   0.0000       5.884843       160.1347 
 2281   0.0000       5.886856       160.1895 
 2282   0.0000       5.890768       160.2959 
 2283   0.0000       5.893671       160.3750 
 2284   0.0000       5.896044       160.4395 
 2285   0.0000       5.898152       160.4969 
 2286   0.0000       5.901684       160.5930 
 2287   0.0000       5.904112       160.6591 
 2288   0.0000       5.904858       160.6793 
 2289   0.0000       5.908648       160.7825 
 2290   0.0000       5.910836       160.8420 
 2291   0.0000       5.913067       160.9027 
 2292   0.0000       5.917576       161.0254 
 2293   0.0000       5.917764       161.0305 
 2294   0.0000       5.921539       161.1333 
 2295   0.0000       5.924279       161.2078 
 2296   0.0000       5.927333       161.2909 
 2297   0.0000       5.928491       161.3224 
 2298   0.0000       5.932795       161.4396 
 2299   0.0000       5.934323       161.4811 
 2300   0.0000       5.936946       161.5525 
 2301   0.0000       5.939340       161.6177 
 2302   0.0000       5.940018       161.6361 
 2303   0.0000       5.943578       161.7330 
 2304   0.0000       5.948157       161.8576 
 2305   0.0000       5.950404       161.9187 
 2306   0.0000       5.953541       162.0041 
 2307   0.0000       5.957411       162.1094 
 2308   0.0000       5.959807       162.1746 
 2309   0.0000       5.961214       162.2129 
 2310   0.0000       5.961728       162.2269 
 2311   0.0000       5.964088       162.2911 
 2312   0.0000       5.964348       162.2981 
 2313   0.0000       5.967108       162.3733 
 2314   0.0000       5.967551       162.3853 
 2315   0.0000       5.974315       162.5694 
 2316   0.0000       5.978164       162.6741 
 2317   0.0000       5.978758       162.6903 
 2318   0.0000       5.981247       162.7580 
 2319   0.0000       5.985053       162.8616 
 2320   0.0000       5.986923       162.9125 
 2321   0.0000       5.989968       162.9953 
 2322   0.0000       5.991022       163.0240 
 2323   0.0000       5.994446       163.1172 
 2324   0.0000       5.998798       163.2356 
 2325   0.0000       6.001426       163.3071 
 2326   0.0000       6.002961       163.3489 
 2327   0.0000       6.006147       163.4356 
 2328   0.0000       6.007939       163.4843 
 2329   0.0000       6.012399       163.6057 
 2330   0.0000       6.014461       163.6618 
 2331   0.0000       6.016780       163.7249 
 2332   0.0000       6.019056       163.7869 
 2333   0.0000       6.021918       163.8647 
 2334   0.0000       6.023707       163.9134 
 2335   0.0000       6.025658       163.9665 
 2336   0.0000       6.027104       164.0058 
 2337   0.0000       6.028792       164.0518 
 2338   0.0000       6.031472       164.1247 
 2339   0.0000       6.032995       164.1661 
 2340   0.0000       6.037316       164.2837 
 2341   0.0000       6.040901       164.3813 
 2342   0.0000       6.041494       164.3974 
 2343   0.0000       6.043703       164.4575 
 2344   0.0000       6.045853       164.5160 
 2345   0.0000       6.050750       164.6493 
 2346   0.0000       6.051789       164.6775 
 2347   0.0000       6.052802       164.7051 
 2348   0.0000       6.055396       164.7757 
 2349   0.0000       6.057271       164.8267 
 2350   0.0000       6.059247       164.8805 
 2351   0.0000       6.062157       164.9597 
 2352   0.0000       6.064881       165.0338 
 2353   0.0000       6.068156       165.1229 
 2354   0.0000       6.069440       165.1579 
 2355   0.0000       6.071883       165.2243 
 2356   0.0000       6.074725       165.3017 
 2357   0.0000       6.076560       165.3516 
 2358   0.0000       6.080035       165.4462 
 2359   0.0000       6.083132       165.5304 
 2360   0.0000       6.085676       165.5997 
 2361   0.0000       6.087338       165.6449 
 2362   0.0000       6.088333       165.6720 
 2363   0.0000       6.090681       165.7359 
 2364   0.0000       6.093480       165.8120 
 2365   0.0000       6.097217       165.9137 
 2366   0.0000       6.098198       165.9404 
 2367   0.0000       6.104560       166.1135 
 2368   0.0000       6.105253       166.1324 
 2369   0.0000       6.106683       166.1713 
 2370   0.0000       6.108124       166.2105 
 2371   0.0000       6.112876       166.3398 
 2372   0.0000       6.115139       166.4014 
 2373   0.0000       6.117040       166.4531 
 2374   0.0000       6.118163       166.4837 
 2375   0.0000       6.120684       166.5523 
 2376   0.0000       6.122876       166.6119 
 2377   0.0000       6.125692       166.6886 
 2378   0.0000       6.127326       166.7330 
 2379   0.0000       6.130197       166.8111 
 2380   0.0000       6.131299       166.8411 
 2381   0.0000       6.133931       166.9127 
 2382   0.0000       6.137891       167.0205 
 2383   0.0000       6.141574       167.1207 
 2384   0.0000       6.141785       167.1265 
 2385   0.0000       6.143452       167.1718 
 2386   0.0000       6.145090       167.2164 
 2387   0.0000       6.149685       167.3414 
 2388   0.0000       6.150570       167.3655 
 2389   0.0000       6.153284       167.4394 
 2390   0.0000       6.156163       167.5177 
 2391   0.0000       6.157282       167.5482 
 2392   0.0000       6.158684       167.5863 
 2393   0.0000       6.159625       167.6119 
 2394   0.0000       6.161853       167.6725 
 2395   0.0000       6.163007       167.7039 
 2396   0.0000       6.165230       167.7644 
 2397   0.0000       6.167937       167.8381 
 2398   0.0000       6.172064       167.9504 
 2399   0.0000       6.172986       167.9755 
 2400   0.0000       6.176709       168.0768 
 2401   0.0000       6.179050       168.1405 
 2402   0.0000       6.180244       168.1730 
 2403   0.0000       6.180358       168.1761 
 2404   0.0000       6.185894       168.3267 
 2405   0.0000       6.188493       168.3975 
 2406   0.0000       6.189276       168.4188 
 2407   0.0000       6.191425       168.4772 
 2408   0.0000       6.191737       168.4857 
 2409   0.0000       6.196204       168.6073 
 2410   0.0000       6.198307       168.6645 
 2411   0.0000       6.200259       168.7176 
 2412   0.0000       6.202720       168.7846 
 2413   0.0000       6.205861       168.8701 
 2414   0.0000       6.207291       168.9090 
 2415   0.0000       6.209088       168.9579 
 2416   0.0000       6.213737       169.0844 
 2417   0.0000       6.215090       169.1212 
 2418   0.0000       6.219535       169.2421 
 2419   0.0000       6.220972       169.2812 
 2420   0.0000       6.226247       169.4248 
 2421   0.0000       6.227345       169.4547 
 2422   0.0000       6.228965       169.4987 
 2423   0.0000       6.229892       169.5240 
 2424   0.0000       6.232336       169.5905 
 2425   0.0000       6.237559       169.7326 
 2426   0.0000       6.238303       169.7529 
 2427   0.0000       6.239420       169.7832 
 2428   0.0000       6.241939       169.8518 
 2429   0.0000       6.245707       169.9543 
 2430   0.0000       6.246761       169.9830 
 2431   0.0000       6.248053       170.0182 
 2432   0.0000       6.252751       170.1460 
 2433   0.0000       6.253791       170.1743 
 2434   0.0000       6.257190       170.2668 
 2435   0.0000       6.258457       170.3013 
 2436   0.0000       6.261731       170.3904 
 2437   0.0000       6.264117       170.4553 
 2438   0.0000       6.264945       170.4778 
 2439   0.0000       6.266824       170.5289 
 2440   0.0000       6.271020       170.6431 
 2441   0.0000       6.273439       170.7090 
 2442   0.0000       6.276003       170.7787 
 2443   0.0000       6.279262       170.8674 
 2444   0.0000       6.280227       170.8937 
 2445   0.0000       6.282613       170.9586 
 2446   0.0000       6.284411       171.0075 
 2447   0.0000       6.286595       171.0669 
 2448   0.0000       6.290834       171.1823 
 2449   0.0000       6.291725       171.2065 
 2450   0.0000       6.294476       171.2814 
 2451   0.0000       6.295543       171.3104 
 2452   0.0000       6.296392       171.3335 
 2453   0.0000       6.298295       171.3853 
 2454   0.0000       6.301547       171.4738 
 2455   0.0000       6.303076       171.5154 
 2456   0.0000       6.304354       171.5502 
 2457   0.0000       6.308536       171.6640 
 2458   0.0000       6.311871       171.7547 
 2459   0.0000       6.312363       171.7681 
 2460   0.0000       6.315671       171.8581 
 2461   0.0000       6.316456       171.8795 
 2462   0.0000       6.319643       171.9662 
 2463   0.0000       6.322042       172.0315 
 2464   0.0000       6.323067       172.0594 
 2465   0.0000       6.323916       172.0825 
 2466   0.0000       6.330016       172.2485 
 2467   0.0000       6.330661       172.2660 
 2468   0.0000       6.332843       172.3254 
 2469   0.0000       6.334233       172.3632 
 2470   0.0000       6.336641       172.4288 
 2471   0.0000       6.340248       172.5269 
 2472   0.0000       6.341989       172.5743 
 2473   0.0000       6.343774       172.6229 
 2474   0.0000       6.344721       172.6486 
 2475   0.0000       6.346650       172.7011 
 2476   0.0000       6.349371       172.7752 
 2477   0.0000       6.353464       172.8865 
 2478   0.0000       6.354279       172.9087 
 2479   0.0000       6.357111       172.9858 
 2480   0.0000       6.358368       173.0200 
 2481   0.0000       6.364337       173.1824 
 2482   0.0000       6.365200       173.2059 
 2483   0.0000       6.368355       173.2918 
 2484   0.0000       6.369882       173.3333 
 2485   0.0000       6.376456       173.5122 
 2486   0.0000       6.377350       173.5365 
 2487   0.0000       6.378999       173.5814 
 2488   0.0000       6.381700       173.6549 
 2489   0.0000       6.382737       173.6831 
 2490   0.0000       6.387836       173.8219 
 2491   0.0000       6.389801       173.8753 
 2492   0.0000       6.392120       173.9384 
 2493   0.0000       6.396396       174.0548 
 2494   0.0000       6.398170       174.1031 
 2495   0.0000       6.400554       174.1679 
 2496   0.0000       6.403557       174.2496 
 2497   0.0000       6.405670       174.3072 
 2498   0.0000       6.407851       174.3665 
 2499   0.0000       6.409448       174.4099 
 2500   0.0000       6.410597       174.4412 
 2501   0.0000       6.413670       174.5248 
 2502   0.0000       6.416158       174.5925 
 2503   0.0000       6.420311       174.7055 
 2504   0.0000       6.423822       174.8011 
 2505   0.0000       6.425476       174.8461 
 2506   0.0000       6.428896       174.9392 
 2507   0.0000       6.431919       175.0214 
 2508   0.0000       6.433753       175.0713 
 2509   0.0000       6.435009       175.1055 
 2510   0.0000       6.440355       175.2510 
 2511   0.0000       6.441525       175.2828 
 2512   0.0000       6.443040       175.3240 
 2513   0.0000       6.447549       175.4467 
 2514   0.0000       6.448780       175.4802 
 2515   0.0000       6.451921       175.5657 
 2516   0.0000       6.457091       175.7064 
 2517   0.0000       6.458364       175.7410 
 2518   0.0000       6.460495       175.7990 
 2519   0.0000       6.464065       175.8961 
 2520   0.0000       6.465605       175.9381 
 2521   0.0000       6.467785       175.9974 
 2522   0.0000       6.470529       176.0720 
 2523   0.0000       6.471465       176.0975 
 2524   0.0000       6.476289       176.2288 
 2525   0.0000       6.478548       176.2903 
 2526   0.0000       6.481064       176.3587 
 2527   0.0000       6.482068       176.3860 
 2528   0.0000       6.484544       176.4534 
 2529   0.0000       6.488011       176.5478 
 2530   0.0000       6.488651       176.5652 
 2531   0.0000       6.491980       176.6558 
 2532   0.0000       6.495596       176.7541 
 2533   0.0000       6.499087       176.8491 
 2534   0.0000       6.501529       176.9156 
 2535   0.0000       6.504002       176.9829 
 2536   0.0000       6.506467       177.0500 
 2537   0.0000       6.511768       177.1942 
 2538   0.0000       6.515026       177.2829 
 2539   0.0000       6.516312       177.3179 
 2540   0.0000       6.517207       177.3422 
 2541   0.0000       6.519675       177.4094 
 2542   0.0000       6.521233       177.4518 
 2543   0.0000       6.524513       177.5410 
 2544   0.0000       6.528451       177.6482 
 2545   0.0000       6.532111       177.7478 
 2546   0.0000       6.532704       177.7639 
 2547   0.0000       6.534942       177.8248 
 2548   0.0000       6.537643       177.8983 
 2549   0.0000       6.541444       178.0017 
 2550   0.0000       6.542771       178.0378 
 2551   0.0000       6.544761       178.0920 
 2552   0.0000       6.548290       178.1880 
 2553   0.0000       6.551862       178.2852 
 2554   0.0000       6.552794       178.3106 
 2555   0.0000       6.554278       178.3510 
 2556   0.0000       6.555748       178.3910 
 2557   0.0000       6.560700       178.5257 
 2558   0.0000       6.563337       178.5975 
 2559   0.0000       6.564320       178.6242 
 2560   0.0000       6.568538       178.7390 
 2561   0.0000       6.569496       178.7651 
 2562   0.0000       6.574547       178.9025 
 2563   0.0000       6.576239       178.9486 
 2564   0.0000       6.578755       179.0170 
 2565   0.0000       6.582858       179.1287 
 2566   0.0000       6.583858       179.1559 
 2567   0.0000       6.584739       179.1799 
 2568   0.0000       6.587134       179.2450 
 2569   0.0000       6.588047       179.2699 
 2570   0.0000       6.592153       179.3816 
 2571   0.0000       6.595714       179.4785 
 2572   0.0000       6.596258       179.4933 
 2573   0.0000       6.598016       179.5412 
 2574   0.0000       6.603306       179.6851 
 2575   0.0000       6.605656       179.7490 
 2576   0.0000       6.606338       179.7676 
 2577   0.0000       6.609582       179.8559 
 2578   0.0000       6.612592       179.9378 
 2579   0.0000       6.616368       180.0405 
 2580   0.0000       6.619409       180.1233 
 2581   0.0000       6.620387       180.1499 
 2582   0.0000       6.622329       180.2027 
 2583   0.0000       6.627031       180.3307 
 2584   0.0000       6.628267       180.3643 
 2585   0.0000       6.630957       180.4375 
 2586   0.0000       6.633239       180.4996 
 2587   0.0000       6.634329       180.5293 
 2588   0.0000       6.637415       180.6133 
 2589   0.0000       6.640167       180.6881 
 2590   0.0000       6.644536       180.8070 
 2591   0.0000       6.645097       180.8223 
 2592   0.0000       6.649507       180.9423 
 2593   0.0000       6.653243       181.0439 
 2594   0.0000       6.653795       181.0590 
 2595   0.0000       6.656555       181.1341 
 2596   0.0000       6.658535       181.1880 
 2597   0.0000       6.661025       181.2557 
 2598   0.0000       6.665819       181.3862 
 2599   0.0000       6.669123       181.4761 
 2600   0.0000       6.670841       181.5228 
 2601   0.0000       6.673423       181.5931 
 2602   0.0000       6.674914       181.6336 
 2603   0.0000       6.677609       181.7070 
 2604   0.0000       6.680835       181.7948 
 2605   0.0000       6.681515       181.8133 
 2606   0.0000       6.685130       181.9116 
 2607   0.0000       6.690523       182.0584 
 2608   0.0000       6.693767       182.1467 
 2609   0.0000       6.696270       182.2148 
 2610   0.0000       6.699323       182.2979 
 2611   0.0000       6.699850       182.3122 
 2612   0.0000       6.702386       182.3812 
 2613   0.0000       6.705757       182.4729 
 2614   0.0000       6.709882       182.5852 
 2615   0.0000       6.710671       182.6066 
 2616   0.0000       6.713791       182.6915 
 2617   0.0000       6.714825       182.7197 
 2618   0.0000       6.717183       182.7839 
 2619   0.0000       6.718190       182.8112 
 2620   0.0000       6.720242       182.8671 
 2621   0.0000       6.723360       182.9519 
 2622   0.0000       6.725950       183.0224 
 2623   0.0000       6.726448       183.0360 
 2624   0.0000       6.730411       183.1438 
 2625   0.0000       6.733332       183.2233 
 2626   0.0000       6.737990       183.3500 
 2627   0.0000       6.740152       183.4089 
 2628   0.0000       6.743650       183.5040 
 2629   0.0000       6.745844       183.5637 
 2630   0.0000       6.750627       183.6939 
 2631   0.0000       6.751629       183.7212 
 2632   0.0000       6.752423       183.7428 
 2633   0.0000       6.756563       183.8554 
 2634   0.0000       6.762908       184.0281 
 2635   0.0000       6.764726       184.0776 
 2636   0.0000       6.766533       184.1267 
 2637   0.0000       6.770790       184.2426 
 2638   0.0000       6.773655       184.3205 
 2639   0.0000       6.775247       184.3639 
 2640   0.0000       6.776965       184.4106 
 2641   0.0000       6.782093       184.5501 
 2642   0.0000       6.782371       184.5577 
 2643   0.0000       6.786093       184.6590 
 2644   0.0000       6.788895       184.7352 
 2645   0.0000       6.794020       184.8747 
 2646   0.0000       6.798413       184.9942 
 2647   0.0000       6.802118       185.0950 
 2648   0.0000       6.804313       185.1548 
 2649   0.0000       6.809363       185.2922 
 2650   0.0000       6.813198       185.3966 
 2651   0.0000       6.815377       185.4558 
 2652   0.0000       6.817881       185.5240 
 2653   0.0000       6.819942       185.5800 
 2654   0.0000       6.822530       185.6505 
 2655   0.0000       6.826608       185.7614 
 2656   0.0000       6.830562       185.8690 
 2657   0.0000       6.835700       186.0088 
 2658   0.0000       6.837230       186.0505 
 2659   0.0000       6.840099       186.1286 
 2660   0.0000       6.843596       186.2237 
 2661   0.0000       6.847557       186.3315 
 2662   0.0000       6.850917       186.4229 
 2663   0.0000       6.858480       186.6287 
 2664   0.0000       6.860422       186.6816 
 2665   0.0000       6.863662       186.7697 
 2666   0.0000       6.864342       186.7882 
 2667   0.0000       6.866178       186.8382 
 2668   0.0000       6.873298       187.0319 
 2669   0.0000       6.875375       187.0885 
 2670   0.0000       6.876724       187.1252 
 2671   0.0000       6.882569       187.2842 
 2672   0.0000       6.884230       187.3294 
 2673   0.0000       6.887353       187.4144 
 2674   0.0000       6.888508       187.4458 
 2675   0.0000       6.895299       187.6306 
 2676   0.0000       6.899760       187.7520 
 2677   0.0000       6.904330       187.8764 
 2678   0.0000       6.906833       187.9445 
 2679   0.0000       6.909405       188.0145 
 2680   0.0000       6.911682       188.0764 
 2681   0.0000       6.914304       188.1478 
 2682   0.0000       6.918460       188.2609 
 2683   0.0000       6.922501       188.3708 
 2684   0.0000       6.927689       188.5120 
 2685   0.0000       6.930364       188.5848 
 2686   0.0000       6.938674       188.8109 
 2687   0.0000       6.939618       188.8366 
 2688   0.0000       6.942562       188.9167 
 2689   0.0000       6.946093       189.0128 
 2690   0.0000       6.947997       189.0646 
 2691   0.0000       6.948251       189.0715 
 2692   0.0000       6.952584       189.1894 
 2693   0.0000       6.957272       189.3170 
 2694   0.0000       6.958536       189.3514 
 2695   0.0000       6.962237       189.4521 
 2696   0.0000       6.966812       189.5766 
 2697   0.0000       6.974344       189.7816 
 2698   0.0000       6.976546       189.8415 
 2699   0.0000       6.982094       189.9924 
 2700   0.0000       6.983336       190.0262 
 2701   0.0000       6.985651       190.0892 
 2702   0.0000       6.989542       190.1951 
 2703   0.0000       6.992392       190.2727 
 2704   0.0000       6.995305       190.3519 
 2705   0.0000       7.000645       190.4972 
 2706   0.0000       7.002750       190.5545 
 2707   0.0000       7.007948       190.6960 
 2708   0.0000       7.010327       190.7607 
 2709   0.0000       7.012441       190.8182 
 2710   0.0000       7.017249       190.9491 
 2711   0.0000       7.022534       191.0929 
 2712   0.0000       7.024456       191.1452 
 2713   0.0000       7.030060       191.2977 
 2714   0.0000       7.034995       191.4319 
 2715   0.0000       7.038952       191.5396 
 2716   0.0000       7.041899       191.6198 
 2717   0.0000       7.044621       191.6939 
 2718   0.0000       7.046117       191.7346 
 2719   0.0000       7.049478       191.8261 
 2720   0.0000       7.054071       191.9510 
 2721   0.0000       7.055069       191.9782 
 2722   0.0000       7.056152       192.0077 
 2723   0.0000       7.058432       192.0697 
 2724   0.0000       7.067259       192.3099 
 2725   0.0000       7.073782       192.4874 
 2726   0.0000       7.076146       192.5517 
 2727   0.0000       7.077578       192.5907 
 2728   0.0000       7.081210       192.6895 
 2729   0.0000       7.086493       192.8333 
 2730   0.0000       7.089193       192.9068 
 2731   0.0000       7.090742       192.9489 
 2732   0.0000       7.096499       193.1056 
 2733   0.0000       7.099665       193.1917 
 2734   0.0000       7.100665       193.2189 
 2735   0.0000       7.108432       193.4303 
 2736   0.0000       7.111497       193.5137 
 2737   0.0000       7.116879       193.6601 
 2738   0.0000       7.123731       193.8466 
 2739   0.0000       7.124686       193.8726 
 2740   0.0000       7.135160       194.1576 
 2741   0.0000       7.137000       194.2076 
 2742   0.0000       7.139486       194.2753 
 2743   0.0000       7.141132       194.3201 
 2744   0.0000       7.143867       194.3945 
 2745   0.0000       7.149414       194.5454 
 2746   0.0000       7.155195       194.7027 
 2747   0.0000       7.157923       194.7770 
 2748   0.0000       7.160308       194.8419 
 2749   0.0000       7.162298       194.8960 
 2750   0.0000       7.164443       194.9544 
 2751   0.0000       7.168078       195.0533 
 2752   0.0000       7.174219       195.2204 
 2753   0.0000       7.175598       195.2580 
 2754   0.0000       7.180944       195.4034 
 2755   0.0000       7.182899       195.4566 
 2756   0.0000       7.186831       195.5636 
 2757   0.0000       7.191178       195.6819 
 2758   0.0000       7.192205       195.7099 
 2759   0.0000       7.195711       195.8052 
 2760   0.0000       7.197881       195.8643 
 2761   0.0000       7.201834       195.9719 
 2762   0.0000       7.207111       196.1155 
 2763   0.0000       7.208850       196.1628 
 2764   0.0000       7.210325       196.2029 
 2765   0.0000       7.212615       196.2652 
 2766   0.0000       7.218879       196.4357 
 2767   0.0000       7.222808       196.5426 
 2768   0.0000       7.223416       196.5592 
 2769   0.0000       7.228211       196.6896 
 2770   0.0000       7.230530       196.7527 
 2771   0.0000       7.239357       196.9929 
 2772   0.0000       7.246234       197.1800 
 2773   0.0000       7.250212       197.2883 
 2774   0.0000       7.252046       197.3382 
 2775   0.0000       7.254893       197.4157 
 2776   0.0000       7.259904       197.5520 
 2777   0.0000       7.267127       197.7486 
 2778   0.0000       7.272134       197.8848 
 2779   0.0000       7.275167       197.9674 
 2780   0.0000       7.280785       198.1202 
 2781   0.0000       7.282044       198.1545 
 2782   0.0000       7.289952       198.3697 
 2783   0.0000       7.290864       198.3945 
 2784   0.0000       7.298659       198.6066 
 2785   0.0000       7.300801       198.6649 
 2786   0.0000       7.306525       198.8206 
 2787   0.0000       7.309013       198.8884 
 2788   0.0000       7.313395       199.0076 
 2789   0.0000       7.314087       199.0264 
 2790   0.0000       7.317425       199.1173 
 2791   0.0000       7.321065       199.2163 
 2792   0.0000       7.329985       199.4590 
 2793   0.0000       7.333088       199.5435 
 2794   0.0000       7.338389       199.6877 
 2795   0.0000       7.341427       199.7704 
 2796   0.0000       7.341953       199.7847 
 2797   0.0000       7.347551       199.9370 
 2798   0.0000       7.348386       199.9598 
 2799   0.0000       7.353866       200.1089 
 2800   0.0000       7.359367       200.2585 
 2801   0.0000       7.364738       200.4047 
 2802   0.0000       7.367310       200.4747 
 2803   0.0000       7.375681       200.7025 
 2804   0.0000       7.379879       200.8167 
 2805   0.0000       7.382976       200.9010 
 2806   0.0000       7.386532       200.9978 
 2807   0.0000       7.390657       201.1100 
 2808   0.0000       7.397017       201.2831 
 2809   0.0000       7.398005       201.3100 
 2810   0.0000       7.400202       201.3697 
 2811   0.0000       7.404704       201.4922 
 2812   0.0000       7.408950       201.6078 
 2813   0.0000       7.410030       201.6372 
 2814   0.0000       7.414411       201.7564 
 2815   0.0000       7.419090       201.8837 
 2816   0.0000       7.423223       201.9962 
 2817   0.0000       7.427760       202.1196 
 2818   0.0000       7.433550       202.2772 
 2819   0.0000       7.436539       202.3585 
 2820   0.0000       7.438851       202.4214 
 2821   0.0000       7.442189       202.5122 
 2822   0.0000       7.445234       202.5951 
 2823   0.0000       7.452455       202.7916 
 2824   0.0000       7.455995       202.8879 
 2825   0.0000       7.460673       203.0152 
 2826   0.0000       7.462316       203.0599 
 2827   0.0000       7.465641       203.1504 
 2828   0.0000       7.465775       203.1541 
 2829   0.0000       7.469612       203.2585 
 2830   0.0000       7.474598       203.3941 
 2831   0.0000       7.477701       203.4786 
 2832   0.0000       7.480072       203.5431 
 2833   0.0000       7.482469       203.6083 
 2834   0.0000       7.484556       203.6651 
 2835   0.0000       7.490257       203.8203 
 2836   0.0000       7.494036       203.9231 
 2837   0.0000       7.496618       203.9933 
 2838   0.0000       7.498119       204.0342 
 2839   0.0000       7.504563       204.2095 
 2840   0.0000       7.507431       204.2876 
 2841   0.0000       7.508589       204.3191 
 2842   0.0000       7.510418       204.3689 
 2843   0.0000       7.512945       204.4376 
 2844   0.0000       7.514291       204.4743 
 2845   0.0000       7.517504       204.5617 
 2846   0.0000       7.520199       204.6350 
 2847   0.0000       7.520806       204.6515 
 2848   0.0000       7.524310       204.7469 
 2849   0.0000       7.526953       204.8188 
 2850   0.0000       7.531875       204.9527 
 2851   0.0000       7.533301       204.9915 
 2852   0.0000       7.536650       205.0827 
 2853   0.0000       7.539041       205.1477 
 2854   0.0000       7.541374       205.2112 
 2855   0.0000       7.544828       205.3052 
 2856   0.0000       7.553260       205.5346 
 2857   0.0000       7.554722       205.5744 
 2858   0.0000       7.558008       205.6638 
 2859   0.0000       7.561278       205.7528 
 2860   0.0000       7.563443       205.8118 
 2861   0.0000       7.571240       206.0239 
 2862   0.0000       7.574610       206.1156 
 2863   0.0000       7.576873       206.1772 
 2864   0.0000       7.580874       206.2861 
 2865   0.0000       7.584112       206.3742 
 2866   0.0000       7.585872       206.4221 
 2867   0.0000       7.588368       206.4900 
 2868   0.0000       7.593731       206.6359 
 2869   0.0000       7.594733       206.6632 
 2870   0.0000       7.598036       206.7531 
 2871   0.0000       7.602433       206.8727 
 2872   0.0000       7.605271       206.9499 
 2873   0.0000       7.607155       207.0012 
 2874   0.0000       7.611309       207.1143 
 2875   0.0000       7.614185       207.1925 
 2876   0.0000       7.617063       207.2708 
 2877   0.0000       7.620485       207.3639 
 2878   0.0000       7.621391       207.3886 
 2879   0.0000       7.629626       207.6127 
 2880   0.0000       7.630566       207.6382 
 2881   0.0000       7.633830       207.7271 
 2882   0.0000       7.636592       207.8022 
 2883   0.0000       7.644366       208.0138 
 2884   0.0000       7.645291       208.0390 
 2885   0.0000       7.652300       208.2297 
 2886   0.0000       7.654193       208.2812 
 2887   0.0000       7.656177       208.3352 
 2888   0.0000       7.656429       208.3420 
 2889   0.0000       7.660507       208.4530 
 2890   0.0000       7.664510       208.5619 
 2891   0.0000       7.666131       208.6060 
 2892   0.0000       7.671948       208.7643 
 2893   0.0000       7.675174       208.8521 
 2894   0.0000       7.680621       209.0003 
 2895   0.0000       7.684976       209.1188 
 2896   0.0000       7.689641       209.2458 
 2897   0.0000       7.692929       209.3352 
 2898   0.0000       7.695209       209.3973 
 2899   0.0000       7.696681       209.4373 
 2900   0.0000       7.704010       209.6368 
 2901   0.0000       7.706554       209.7060 
 2902   0.0000       7.709913       209.7974 
 2903   0.0000       7.715723       209.9555 
 2904   0.0000       7.721288       210.1069 
 2905   0.0000       7.722965       210.1526 
 2906   0.0000       7.725152       210.2121 
 2907   0.0000       7.730720       210.3636 
 2908   0.0000       7.731653       210.3890 
 2909   0.0000       7.734451       210.4651 
 2910   0.0000       7.738421       210.5731 
 2911   0.0000       7.743356       210.7074 
 2912   0.0000       7.745508       210.7660 
 2913   0.0000       7.746481       210.7925 
 2914   0.0000       7.749773       210.8820 
 2915   0.0000       7.755041       211.0254 
 2916   0.0000       7.758926       211.1311 
 2917   0.0000       7.761754       211.2081 
 2918   0.0000       7.764941       211.2948 
 2919   0.0000       7.767491       211.3642 
 2920   0.0000       7.769829       211.4278 
 2921   0.0000       7.771425       211.4712 
 2922   0.0000       7.776102       211.5985 
 2923   0.0000       7.777080       211.6251 
 2924   0.0000       7.782602       211.7754 
 2925   0.0000       7.784035       211.8144 
 2926   0.0000       7.789027       211.9502 
 2927   0.0000       7.790797       211.9984 
 2928   0.0000       7.793097       212.0609 
 2929   0.0000       7.795302       212.1210 
 2930   0.0000       7.799254       212.2285 
 2931   0.0000       7.806446       212.4242 
 2932   0.0000       7.809118       212.4969 
 2933   0.0000       7.810239       212.5274 
 2934   0.0000       7.812499       212.5889 
 2935   0.0000       7.817945       212.7371 
 2936   0.0000       7.821815       212.8424 
 2937   0.0000       7.826122       212.9596 
 2938   0.0000       7.827438       212.9954 
 2939   0.0000       7.832134       213.1232 
 2940   0.0000       7.834486       213.1872 
 2941   0.0000       7.835203       213.2067 
 2942   0.0000       7.840628       213.3543 
 2943   0.0000       7.843291       213.4268 
 2944   0.0000       7.845718       213.4928 
 2945   0.0000       7.846525       213.5148 
 2946   0.0000       7.853940       213.7166 
 2947   0.0000       7.854511       213.7321 
 2948   0.0000       7.859423       213.8658 
 2949   0.0000       7.863169       213.9677 
 2950   0.0000       7.863897       213.9875 
 2951   0.0000       7.868822       214.1215 
 2952   0.0000       7.871761       214.2015 
 2953   0.0000       7.876038       214.3179 
 2954   0.0000       7.877299       214.3522 
 2955   0.0000       7.880519       214.4398 
 2956   0.0000       7.885599       214.5781 
 2957   0.0000       7.888937       214.6689 
 2958   0.0000       7.892271       214.7596 
 2959   0.0000       7.893286       214.7872 
 2960   0.0000       7.894626       214.8237 
 2961   0.0000       7.899365       214.9526 
 2962   0.0000       7.902660       215.0423 
 2963   0.0000       7.904205       215.0844 
 2964   0.0000       7.908125       215.1910 
 2965   0.0000       7.912096       215.2991 
 2966   0.0000       7.914975       215.3774 
 2967   0.0000       7.918722       215.4794 
 2968   0.0000       7.922988       215.5955 
 2969   0.0000       7.923176       215.6006 
 2970   0.0000       7.929190       215.7642 
 2971   0.0000       7.931091       215.8160 
 2972   0.0000       7.934255       215.9021 
 2973   0.0000       7.939728       216.0510 
 2974   0.0000       7.943342       216.1493 
 2975   0.0000       7.944458       216.1797 
 2976   0.0000       7.947552       216.2639 
 2977   0.0000       7.949555       216.3184 
 2978   0.0000       7.953403       216.4231 
 2979   0.0000       7.954424       216.4509 
 2980   0.0000       7.956603       216.5102 
 2981   0.0000       7.961318       216.6385 
 2982   0.0000       7.964200       216.7169 
 2983   0.0000       7.965773       216.7597 
 2984   0.0000       7.975336       217.0199 
 2985   0.0000       7.975662       217.0288 
 2986   0.0000       7.978776       217.1135 
 2987   0.0000       7.981081       217.1763 
 2988   0.0000       7.984011       217.2560 
 2989   0.0000       7.994726       217.5476 
 2990   0.0000       7.997213       217.6152 
 2991   0.0000       7.999366       217.6738 
 2992   0.0000       8.000198       217.6965 
 2993   0.0000       8.003680       217.7912 
 2994   0.0000       8.006886       217.8784 
 2995   0.0000       8.012235       218.0240 
 2996   0.0000       8.015079       218.1014 
 2997   0.0000       8.017396       218.1644 
 2998   0.0000       8.019494       218.2215 
 2999   0.0000       8.021677       218.2809 
 3000   0.0000       8.024281       218.3518 
 3001   0.0000       8.027749       218.4462 
 3002   0.0000       8.030349       218.5169 
 3003   0.0000       8.033405       218.6001 
 3004   0.0000       8.034432       218.6280 
 3005   0.0000       8.038947       218.7509 
 3006   0.0000       8.039906       218.7770 
 3007   0.0000       8.041744       218.8270 
 3008   0.0000       8.050203       219.0572 
 3009   0.0000       8.050611       219.0683 
 3010   0.0000       8.057552       219.2571 
 3011   0.0000       8.058408       219.2804 
 3012   0.0000       8.059840       219.3194 
 3013   0.0000       8.065494       219.4732 
 3014   0.0000       8.066050       219.4884 
 3015   0.0000       8.070978       219.6225 
 3016   0.0000       8.074361       219.7145 
 3017   0.0000       8.079057       219.8423 
 3018   0.0000       8.086267       220.0385 
 3019   0.0000       8.086949       220.0571 
 3020   0.0000       8.093056       220.2232 
 3021   0.0000       8.096709       220.3227 
 3022   0.0000       8.100586       220.4282 
 3023   0.0000       8.103234       220.5002 
 3024   0.0000       8.105260       220.5553 
 3025   0.0000       8.108050       220.6313 
 3026   0.0000       8.108627       220.6469 
 3027   0.0000       8.118083       220.9043 
 3028   0.0000       8.119759       220.9499 
 3029   0.0000       8.124923       221.0904 
 3030   0.0000       8.128186       221.1792 
 3031   0.0000       8.129777       221.2225 
 3032   0.0000       8.132478       221.2960 
 3033   0.0000       8.136749       221.4122 
 3034   0.0000       8.139538       221.4881 
 3035   0.0000       8.143676       221.6007 
 3036   0.0000       8.144300       221.6177 
 3037   0.0000       8.144472       221.6223 
 3038   0.0000       8.148446       221.7305 
 3039   0.0000       8.151784       221.8213 
 3040   0.0000       8.156608       221.9526 
 3041   0.0000       8.159927       222.0429 
 3042   0.0000       8.162460       222.1118 
 3043   0.0000       8.166443       222.2202 
 3044   0.0000       8.168790       222.2841 
 3045   0.0000       8.172431       222.3831 
 3046   0.0000       8.176245       222.4869 
 3047   0.0000       8.180597       222.6053 
 3048   0.0000       8.182827       222.6661 
 3049   0.0000       8.186300       222.7605 
 3050   0.0000       8.190561       222.8765 
 3051   0.0000       8.193521       222.9571 
 3052   0.0000       8.196516       223.0385 
 3053   0.0000       8.198669       223.0971 
 3054   0.0000       8.202038       223.1888 
 3055   0.0000       8.206188       223.3017 
 3056   0.0000       8.208725       223.3708 
 3057   0.0000       8.211904       223.4573 
 3058   0.0000       8.215700       223.5606 
 3059   0.0000       8.221179       223.7097 
 3060   0.0000       8.222405       223.7430 
 3061   0.0000       8.226320       223.8495 
 3062   0.0000       8.228549       223.9102 
 3063   0.0000       8.232166       224.0086 
 3064   0.0000       8.236489       224.1263 
 3065   0.0000       8.238226       224.1735 
 3066   0.0000       8.242793       224.2978 
 3067   0.0000       8.245516       224.3719 
 3068   0.0000       8.246518       224.3992 
 3069   0.0000       8.252979       224.5750 
 3070   0.0000       8.254320       224.6115 
 3071   0.0000       8.256400       224.6681 
 3072   0.0000       8.258076       224.7137 
 3073   0.0000       8.260016       224.7665 
 3074   0.0000       8.264287       224.8827 
 3075   0.0000       8.266055       224.9308 
 3076   0.0000       8.269196       225.0163 
 3077   0.0000       8.272199       225.0980 
 3078   0.0000       8.275057       225.1758 
 3079   0.0000       8.275539       225.1889 
 3080   0.0000       8.277873       225.2524 
 3081   0.0000       8.280663       225.3283 
 3082   0.0000       8.284536       225.4337 
 3083   0.0000       8.287397       225.5116 
 3084   0.0000       8.289925       225.5803 
 3085   0.0000       8.292189       225.6419 
 3086   0.0000       8.297876       225.7967 
 3087   0.0000       8.299913       225.8521 
 3088   0.0000       8.303031       225.9370 
 3089   0.0000       8.306015       226.0182 
 3090   0.0000       8.308046       226.0734 
 3091   0.0000       8.312621       226.1979 
 3092   0.0000       8.313252       226.2151 
 3093   0.0000       8.315568       226.2781 
 3094   0.0000       8.320798       226.4204 
 3095   0.0000       8.324466       226.5202 
 3096   0.0000       8.326524       226.5762 
 3097   0.0000       8.328873       226.6401 
 3098   0.0000       8.331545       226.7129 
 3099   0.0000       8.336112       226.8371 
 3100   0.0000       8.337743       226.8815 
 3101   0.0000       8.339494       226.9292 
 3102   0.0000       8.340164       226.9474 
 3103   0.0000       8.344064       227.0535 
 3104   0.0000       8.345623       227.0960 
 3105   0.0000       8.350252       227.2219 
 3106   0.0000       8.351990       227.2692 
 3107   0.0000       8.354352       227.3335 
 3108   0.0000       8.359140       227.4638 
 3109   0.0000       8.363193       227.5740 
 3110   0.0000       8.367372       227.6878 
 3111   0.0000       8.370800       227.7810 
 3112   0.0000       8.375658       227.9133 
 3113   0.0000       8.377145       227.9537 
 3114   0.0000       8.379836       228.0269 
 3115   0.0000       8.383959       228.1391 
 3116   0.0000       8.387338       228.2311 
 3117   0.0000       8.390691       228.3223 
 3118   0.0000       8.391342       228.3400 
 3119   0.0000       8.395882       228.4636 
 3120   0.0000       8.403595       228.6735 
 3121   0.0000       8.403816       228.6795 
 3122   0.0000       8.406182       228.7438 
 3123   0.0000       8.409854       228.8438 
 3124   0.0000       8.414562       228.9719 
 3125   0.0000       8.415755       229.0043 
 3126   0.0000       8.417351       229.0478 
 3127   0.0000       8.422040       229.1753 
 3128   0.0000       8.423932       229.2268 
 3129   0.0000       8.426984       229.3099 
 3130   0.0000       8.427350       229.3198 
 3131   0.0000       8.428734       229.3575 
 3132   0.0000       8.430788       229.4134 
 3133   0.0000       8.432673       229.4647 
 3134   0.0000       8.435526       229.5423 
 3135   0.0000       8.437219       229.5884 
 3136   0.0000       8.441261       229.6984 
 3137   0.0000       8.442931       229.7438 
 3138   0.0000       8.445850       229.8233 
 3139   0.0000       8.446947       229.8531 
 3140   0.0000       8.449616       229.9257 
 3141   0.0000       8.453375       230.0280 
 3142   0.0000       8.456553       230.1145 
 3143   0.0000       8.459663       230.1991 
 3144   0.0000       8.464420       230.3286 
 3145   0.0000       8.469151       230.4573 
 3146   0.0000       8.470790       230.5019 
 3147   0.0000       8.472987       230.5617 
 3148   0.0000       8.479646       230.7429 
 3149   0.0000       8.483330       230.8431 
 3150   0.0000       8.485969       230.9150 
 3151   0.0000       8.493614       231.1230 
 3152   0.0000       8.495065       231.1625 
 3153   0.0000       8.497564       231.2305 
 3154   0.0000       8.500906       231.3214 
 3155   0.0000       8.504545       231.4204 
 3156   0.0000       8.506532       231.4745 
 3157   0.0000       8.510251       231.5757 
 3158   0.0000       8.513826       231.6730 
 3159   0.0000       8.519348       231.8232 
 3160   0.0000       8.521323       231.8770 
 3161   0.0000       8.521973       231.8947 
 3162   0.0000       8.526340       232.0135 
 3163   0.0000       8.529288       232.0937 
 3164   0.0000       8.530311       232.1216 
 3165   0.0000       8.535381       232.2595 
 3166   0.0000       8.538036       232.3318 
 3167   0.0000       8.538726       232.3505 
 3168   0.0000       8.546178       232.5533 
 3169   0.0000       8.548695       232.6218 
 3170   0.0000       8.549967       232.6564 
 3171   0.0000       8.552995       232.7388 
 3172   0.0000       8.556753       232.8411 
 3173   0.0000       8.560577       232.9451 
 3174   0.0000       8.564892       233.0626 
 3175   0.0000       8.569256       233.1813 
 3176   0.0000       8.572340       233.2652 
 3177   0.0000       8.575183       233.3426 
 3178   0.0000       8.578385       233.4297 
 3179   0.0000       8.581207       233.5065 
 3180   0.0000       8.583885       233.5794 
 3181   0.0000       8.587031       233.6650 
 3182   0.0000       8.589130       233.7221 
 3183   0.0000       8.593563       233.8427 
 3184   0.0000       8.600010       234.0182 
 3185   0.0000       8.601943       234.0708 
 3186   0.0000       8.606117       234.1843 
 3187   0.0000       8.608959       234.2617 
 3188   0.0000       8.613240       234.3782 
 3189   0.0000       8.618930       234.5330 
 3190   0.0000       8.620771       234.5831 
 3191   0.0000       8.625860       234.7216 
 3192   0.0000       8.630824       234.8567 
 3193   0.0000       8.631782       234.8827 
 3194   0.0000       8.638265       235.0591 
 3195   0.0000       8.642327       235.1697 
 3196   0.0000       8.645214       235.2482 
 3197   0.0000       8.649157       235.3555 
 3198   0.0000       8.649546       235.3661 
 3199   0.0000       8.652481       235.4460 
 3200   0.0000       8.656233       235.5481 
 3201   0.0000       8.658197       235.6015 
 3202   0.0000       8.661405       235.6888 
 3203   0.0000       8.665613       235.8033 
 3204   0.0000       8.667164       235.8455 
 3205   0.0000       8.669333       235.9045 
 3206   0.0000       8.674052       236.0329 
 3207   0.0000       8.676308       236.0943 
 3208   0.0000       8.678242       236.1470 
 3209   0.0000       8.681262       236.2292 
 3210   0.0000       8.686321       236.3668 
 3211   0.0000       8.688002       236.4126 
 3212   0.0000       8.693698       236.5675 
 3213   0.0000       8.699716       236.7313 
 3214   0.0000       8.702041       236.7946 
 3215   0.0000       8.705932       236.9004 
 3216   0.0000       8.706484       236.9155 
 3217   0.0000       8.710614       237.0279 
 3218   0.0000       8.713325       237.1016 
 3219   0.0000       8.715886       237.1713 
 3220   0.0000       8.719810       237.2781 
 3221   0.0000       8.721745       237.3307 
 3222   0.0000       8.725367       237.4293 
 3223   0.0000       8.731383       237.5930 
 3224   0.0000       8.737064       237.7476 
 3225   0.0000       8.738512       237.7870 
 3226   0.0000       8.741502       237.8683 
 3227   0.0000       8.748372       238.0553 
 3228   0.0000       8.750498       238.1132 
 3229   0.0000       8.755399       238.2465 
 3230   0.0000       8.761890       238.4231 
 3231   0.0000       8.763982       238.4801 
 3232   0.0000       8.768948       238.6152 
 3233   0.0000       8.771281       238.6787 
 3234   0.0000       8.774226       238.7588 
 3235   0.0000       8.779036       238.8897 
 3236   0.0000       8.781719       238.9627 
 3237   0.0000       8.784830       239.0474 
 3238   0.0000       8.788757       239.1542 
 3239   0.0000       8.792290       239.2504 
 3240   0.0000       8.801098       239.4901 
 3241   0.0000       8.804219       239.5750 
 3242   0.0000       8.806617       239.6402 
 3243   0.0000       8.815340       239.8776 
 3244   0.0000       8.824765       240.1341 
 3245   0.0000       8.828689       240.2408 
 3246   0.0000       8.830115       240.2796 
 3247   0.0000       8.835827       240.4351 
 3248   0.0000       8.839999       240.5486 
 3249   0.0000       8.842301       240.6112 
 3250   0.0000       8.852608       240.8917 
 3251   0.0000       8.860148       241.0969 
 3252   0.0000       8.861671       241.1383 
 3253   0.0000       8.864847       241.2248 
 3254   0.0000       8.865865       241.2525 
 3255   0.0000       8.870404       241.3760 
 3256   0.0000       8.878386       241.5932 
 3257   0.0000       8.880260       241.6442 
 3258   0.0000       8.888024       241.8554 
 3259   0.0000       8.891828       241.9589 
 3260   0.0000       8.893294       241.9988 
 3261   0.0000       8.896689       242.0912 
 3262   0.0000       8.897222       242.1057 
 3263   0.0000       8.903047       242.2642 
 3264   0.0000       8.904794       242.3118 
 3265   0.0000       8.913194       242.5403 
 3266   0.0000       8.913442       242.5471 
 3267   0.0000       8.916748       242.6370 
 3268   0.0000       8.921635       242.7700 
 3269   0.0000       8.922761       242.8007 
 3270   0.0000       8.928212       242.9490 
 3271   0.0000       8.930335       243.0068 
 3272   0.0000       8.934814       243.1286 
 3273   0.0000       8.938097       243.2180 
 3274   0.0000       8.943827       243.3739 
 3275   0.0000       8.949506       243.5284 
 3276   0.0000       8.952810       243.6184 
 3277   0.0000       8.956162       243.7096 
 3278   0.0000       8.961160       243.8456 
 3279   0.0000       8.967157       244.0087 
 3280   0.0000       8.970007       244.0863 
 3281   0.0000       8.971396       244.1241 
 3282   0.0000       8.974829       244.2175 
 3283   0.0000       8.980126       244.3617 
 3284   0.0000       8.987130       244.5522 
 3285   0.0000       8.987628       244.5658 
 3286   0.0000       8.990563       244.6457 
 3287   0.0000       8.995802       244.7882 
 3288   0.0000       9.000537       244.9171 
 3289   0.0000       9.004665       245.0294 
 3290   0.0000       9.005973       245.0650 
 3291   0.0000       9.011195       245.2071 
 3292   0.0000       9.015215       245.3165 
 3293   0.0000       9.017018       245.3655 
 3294   0.0000       9.024094       245.5581 
 3295   0.0000       9.031801       245.7678 
 3296   0.0000       9.034692       245.8465 
 3297   0.0000       9.035693       245.8737 
 3298   0.0000       9.042133       246.0489 
 3299   0.0000       9.043861       246.0960 
 3300   0.0000       9.047629       246.1985 
 3301   0.0000       9.052584       246.3333 
 3302   0.0000       9.055779       246.4203 
 3303   0.0000       9.059252       246.5148 
 3304   0.0000       9.059932       246.5333 
 3305   0.0000       9.069389       246.7906 
 3306   0.0000       9.070954       246.8332 
 3307   0.0000       9.074349       246.9256 
 3308   0.0000       9.075229       246.9495 
 3309   0.0000       9.078808       247.0469 
 3310   0.0000       9.081857       247.1299 
 3311   0.0000       9.083190       247.1662 
 3312   0.0000       9.095669       247.5057 
 3313   0.0000       9.097553       247.5570 
 3314   0.0000       9.100912       247.6484 
 3315   0.0000       9.105655       247.7775 
 3316   0.0000       9.108639       247.8587 
 3317   0.0000       9.113025       247.9780 
 3318   0.0000       9.120082       248.1700 
 3319   0.0000       9.125649       248.3215 
 3320   0.0000       9.131192       248.4724 
 3321   0.0000       9.142013       248.7668 
 3322   0.0000       9.147761       248.9232 
 3323   0.0000       9.152336       249.0477 
 3324   0.0000       9.152840       249.0614 
 3325   0.0000       9.161359       249.2933 
 3326   0.0000       9.163218       249.3438 
 3327   0.0000       9.167827       249.4693 
 3328   0.0000       9.175791       249.6860 
 3329   0.0000       9.179129       249.7768 
 3330   0.0000       9.187559       250.0062 
 3331   0.0000       9.193433       250.1660 
 3332   0.0000       9.198566       250.3057 
 3333   0.0000       9.202085       250.4015 
 3334   0.0000       9.206755       250.5285 
 3335   0.0000       9.210985       250.6436 
 3336   0.0000       9.227075       251.0815 
 3337   0.0000       9.228035       251.1076 
 3338   0.0000       9.236964       251.3506 
 3339   0.0000       9.242539       251.5023 
 3340   0.0000       9.247316       251.6323 
 3341   0.0000       9.251780       251.7537 
 3342   0.0000       9.269345       252.2317 
 3343   0.0000       9.276675       252.4312 
 3344   0.0000       9.280312       252.5301 
 3345   0.0000       9.284504       252.6442 
 3346   0.0000       9.286684       252.7035 
 3347   0.0000       9.291801       252.8428 
 3348   0.0000       9.299788       253.0601 
 3349   0.0000       9.302404       253.1313 
 3350   0.0000       9.309611       253.3274 
 3351   0.0000       9.316644       253.5188 
 3352   0.0000       9.327293       253.8085 
 3353   0.0000       9.331740       253.9296 
 3354   0.0000       9.338317       254.1085 
 3355   0.0000       9.347353       254.3544 
 3356   0.0000       9.354287       254.5431 
 3357   0.0000       9.356541       254.6044 
 3358   0.0000       9.360854       254.7218 
 3359   0.0000       9.368632       254.9334 
 3360   0.0000       9.371193       255.0031 
 3361   0.0000       9.371753       255.0184 
 3362   0.0000       9.383040       255.3255 
 3363   0.0000       9.390923       255.5400 
 3364   0.0000       9.397791       255.7269 
 3365   0.0000       9.403428       255.8803 
 3366   0.0000       9.410906       256.0838 
 3367   0.0000       9.415848       256.2182 
 3368   0.0000       9.419552       256.3190 
 3369   0.0000       9.425252       256.4742 
 3370   0.0000       9.429497       256.5897 
 3371   0.0000       9.433223       256.6911 
 3372   0.0000       9.443449       256.9693 
 3373   0.0000       9.447682       257.0845 
 3374   0.0000       9.455731       257.3035 
 3375   0.0000       9.463975       257.5279 
 3376   0.0000       9.468384       257.6478 
 3377   0.0000       9.477641       257.8997 
 3378   0.0000       9.483261       258.0527 
 3379   0.0000       9.488158       258.1859 
 3380   0.0000       9.492546       258.3053 
 3381   0.0000       9.506432       258.6832 
 3382   0.0000       9.509515       258.7670 
 3383   0.0000       9.517930       258.9961 
 3384   0.0000       9.523896       259.1584 
 3385   0.0000       9.535265       259.4678 
 3386   0.0000       9.547560       259.8023 
 3387   0.0000       9.552954       259.9491 
 3388   0.0000       9.562097       260.1979 
 3389   0.0000       9.568837       260.3813 
 3390   0.0000       9.580861       260.7085 
 3391   0.0000       9.584889       260.8181 
 3392   0.0000       9.591923       261.0095 
 3393   0.0000       9.613246       261.5897 
 3394   0.0000       9.617250       261.6987 
 3395   0.0000       9.637104       262.2389 
 3396   0.0000       9.647252       262.5151 
 3397   0.0000       9.654782       262.7200 
 3398   0.0000       9.664510       262.9847 
 3399   0.0000       9.667632       263.0696 
 3400   0.0000       9.682333       263.4697 
 3401   0.0000       9.695102       263.8171 
 3402   0.0000       9.699017       263.9237 
 3403   0.0000       9.702604       264.0213 
 3404   0.0000       9.707502       264.1546 
 3405   0.0000       9.714194       264.3366 
 3406   0.0000       9.716815       264.4080 
 3407   0.0000       9.719460       264.4800 
 3408   0.0000       9.722934       264.5745 
 3409   0.0000       9.727752       264.7056 
 3410   0.0000       9.736440       264.9420 
 3411   0.0000       9.745196       265.1803 
 3412   0.0000       9.749613       265.3005 
 3413   0.0000       9.755824       265.4695 
 3414   0.0000       9.758511       265.5426 
 3415   0.0000       9.759799       265.5776 
 3416   0.0000       9.763638       265.6821 
 3417   0.0000       9.765646       265.7367 
 3418   0.0000       9.770329       265.8642 
 3419   0.0000       9.774679       265.9825 
 3420   0.0000       9.784327       266.2451 
 3421   0.0000       9.785712       266.2828 
 3422   0.0000       9.790721       266.4191 
 3423   0.0000       9.796049       266.5640 
 3424   0.0000       9.802955       266.7520 
 3425   0.0000       9.804528       266.7948 
 3426   0.0000       9.806341       266.8441 
 3427   0.0000       9.809618       266.9333 
 3428   0.0000       9.814656       267.0704 
 3429   0.0000       9.822550       267.2852 
 3430   0.0000       9.825608       267.3684 
 3431   0.0000       9.830340       267.4972 
 3432   0.0000       9.831760       267.5358 
 3433   0.0000       9.839968       267.7591 
 3434   0.0000       9.842076       267.8165 
 3435   0.0000       9.846996       267.9504 
 3436   0.0000       9.852154       268.0907 
 3437   0.0000       9.860296       268.3123 
 3438   0.0000       9.862186       268.3637 
 3439   0.0000       9.863995       268.4129 
 3440   0.0000       9.867885       268.5188 
 3441   0.0000       9.869414       268.5604 
 3442   0.0000       9.875000       268.7124 
 3443   0.0000       9.879261       268.8284 
 3444   0.0000       9.883299       268.9382 
 3445   0.0000       9.891842       269.1707 
 3446   0.0000       9.895206       269.2622 
 3447   0.0000       9.899056       269.3670 
 3448   0.0000       9.901585       269.4358 
 3449   0.0000       9.905028       269.5295 
 3450   0.0000       9.907410       269.5943 
 3451   0.0000       9.913880       269.7704 
 3452   0.0000       9.914896       269.7980 
 3453   0.0000       9.919973       269.9362 
 3454   0.0000       9.921627       269.9812 
 3455   0.0000       9.929690       270.2006 
 3456   0.0000       9.932338       270.2727 
 3457   0.0000       9.936186       270.3774 
 3458   0.0000       9.939239       270.4604 
 3459   0.0000       9.944000       270.5900 
 3460   0.0000       9.949657       270.7439 
 3461   0.0000       9.959232       271.0045 
 3462   0.0000       9.963069       271.1089 
 3463   0.0000       9.968615       271.2598 
 3464   0.0000       9.971057       271.3262 
 3465   0.0000       9.976714       271.4802 
 3466   0.0000       9.981200       271.6023 
 3467   0.0000       9.983926       271.6764 
 3468   0.0000       9.990928       271.8670 
 3469   0.0000       9.996463       272.0176 
 3470   0.0000      10.003843       272.2184 
 3471   0.0000      10.018134       272.6073 
 3472   0.0000      10.022273       272.7199 
 3473   0.0000      10.023757       272.7603 
 3474   0.0000      10.040354       273.2119 
 3475   0.0000      10.048323       273.4288 
 3476   0.0000      10.051904       273.5262 
 3477   0.0000      10.053518       273.5701 
 3478   0.0000      10.060155       273.7507 
 3479   0.0000      10.063346       273.8376 
 3480   0.0000      10.069284       273.9992 
 3481   0.0000      10.074446       274.1396 
 3482   0.0000      10.075583       274.1706 
 3483   0.0000      10.076302       274.1901 
 3484   0.0000      10.081119       274.3212 
 3485   0.0000      10.086022       274.4546 
 3486   0.0000      10.091910       274.6148 
 3487   0.0000      10.099051       274.8091 
 3488   0.0000      10.104193       274.9491 
 3489   0.0000      10.107427       275.0371 
 3490   0.0000      10.112582       275.1773 
 3491   0.0000      10.117689       275.3163 
 3492   0.0000      10.122153       275.4378 
 3493   0.0000      10.125280       275.5229 
 3494   0.0000      10.128641       275.6143 
 3495   0.0000      10.136304       275.8228 
 3496   0.0000      10.146710       276.1060 
 3497   0.0000      10.152127       276.2534 
 3498   0.0000      10.156312       276.3673 
 3499   0.0000      10.163392       276.5599 
 3500   0.0000      10.174692       276.8674 
 3501   0.0000      10.176379       276.9134 
 3502   0.0000      10.188085       277.2319 
 3503   0.0000      10.195143       277.4239 
 3504   0.0000      10.204440       277.6769 
 3505   0.0000      10.210819       277.8505 
 3506   0.0000      10.218258       278.0529 
 3507   0.0000      10.222400       278.1656 
 3508   0.0000      10.228396       278.3288 
 3509   0.0000      10.232207       278.4325 
 3510   0.0000      10.235734       278.5285 
 3511   0.0000      10.242327       278.7079 
 3512   0.0000      10.244221       278.7594 
 3513   0.0000      10.247816       278.8573 
 3514   0.0000      10.254073       279.0275 
 3515   0.0000      10.284727       279.8616 
 3516   0.0000      10.287285       279.9312 
 3517   0.0000      10.290346       280.0145 
 3518   0.0000      10.298366       280.2328 
 3519   0.0000      10.303676       280.3773 
 3520   0.0000      10.305863       280.4368 
 3521   0.0000      10.312009       280.6040 
 3522   0.0000      10.326601       281.0011 
 3523   0.0000      10.336921       281.2819 
 3524   0.0000      10.340915       281.3906 
 3525   0.0000      10.348107       281.5863 
 3526   0.0000      10.369294       282.1628 
 3527   0.0000      10.370461       282.1946 
 3528   0.0000      10.373553       282.2787 
 3529   0.0000      10.377823       282.3949 
 3530   0.0000      10.381727       282.5012 
 3531   0.0000      10.386531       282.6319 
 3532   0.0000      10.388248       282.6786 
 3533   0.0000      10.397706       282.9360 
 3534   0.0000      10.403124       283.0834 
 3535   0.0000      10.414661       283.3973 
 3536   0.0000      10.435562       283.9661 
 3537   0.0000      10.437596       284.0214 
 3538   0.0000      10.454366       284.4778 
 3539   0.0000      10.459599       284.6202 
 3540   0.0000      10.479143       285.1520 
 3541   0.0000      10.493105       285.5319 
 3542   0.0000      10.499489       285.7056 
 3543   0.0000      10.511410       286.0300 
 3544   0.0000      10.528308       286.4898 
 3545   0.0000      10.531224       286.5692 
 3546   0.0000      10.535451       286.6842 
 3547   0.0000      10.542135       286.8661 
 3548   0.0000      10.549721       287.0725 
 3549   0.0000      10.565530       287.5027 
 3550   0.0000      10.573075       287.7080 
 3551   0.0000      10.592608       288.2395 
 3552   0.0000      10.600616       288.4574 
 3553   0.0000      10.621123       289.0155 
 3554   0.0000      10.646529       289.7068 
 3555   0.0000      10.652937       289.8812 
 3556   0.0000      10.667400       290.2747 
 3557   0.0000      10.670760       290.3662 
 3558   0.0000      10.680007       290.6178 
 3559   0.0000      10.680159       290.6219 
 3560   0.0000      10.693154       290.9755 
 3561   0.0000      10.699626       291.1516 
 3562   0.0000      10.707251       291.3591 
 3563   0.0000      10.725044       291.8433 
 3564   0.0000      10.739867       292.2466 
 3565   0.0000      10.747494       292.4542 
 3566   0.0000      10.758402       292.7510 
 3567   0.0000      10.764753       292.9238 
 3568   0.0000      10.767264       292.9922 
 3569   0.0000      10.770678       293.0851 
 3570   0.0000      10.821125       294.4578 
 3571   0.0000      10.856320       295.4155 
 3572   0.0000      10.876889       295.9752 
 3573   0.0000      10.892940       296.4120 
 3574   0.0000      10.911089       296.9058 
 3575   0.0000      10.928259       297.3730 
 3576   0.0000      10.931136       297.4513 
 3577   0.0000      10.950240       297.9712 
 3578   0.0000      10.968171       298.4591 
 3579   0.0000      11.005547       299.4762 
 3580   0.0000      11.040427       300.4253 
 3581   0.0000      11.072997       301.3116 
 3582   0.0000      11.083485       301.5970 
 3583   0.0000      11.097633       301.9819 
 3584   0.0000      11.131647       302.9075 
 3585   0.0000      11.142316       303.1978 
 3586   0.0000      11.151844       303.4571 
 3587   0.0000      11.177344       304.1510 
 3588   0.0000      11.207370       304.9681 
 3589   0.0000      11.217064       305.2318 
 3590   0.0000      11.329756       308.2983 
 3591   0.0000      11.396214       310.1067 
 3592   0.0000      11.404150       310.3227 
 3593   0.0000      11.410489       310.4952 
 3594   0.0000      11.459588       311.8313 
 3595   0.0000      11.470222       312.1206 
 3596   0.0000      11.474864       312.2469 
 3597   0.0000      11.537842       313.9606 
 3598   0.0000      11.539274       313.9996 
 3599   0.0000      11.557489       314.4953 
 3600   0.0000      11.565695       314.7186 
 3601   0.0000      11.580893       315.1321 
 3602   0.0000      11.619521       316.1832 
 3603   0.0000      11.629141       316.4450 
 3604   0.0000      11.656938       317.2014 
 3605   0.0000      11.668900       317.5269 
 3606   0.0000      11.690862       318.1245 
 3607   0.0000      11.745068       319.5995 
 3608   0.0000      11.785485       320.6993 
 3609   0.0000      11.817765       321.5777 
 3610   0.0000      11.828855       321.8795 
 3611   0.0000      11.859603       322.7162 
 3612   0.0000      11.880857       323.2946 
 3613   0.0000      11.905814       323.9737 
 3614   0.0000      11.925128       324.4992 
 3615   0.0000      11.943739       325.0057 
 3616   0.0000      11.946672       325.0855 
 3617   0.0000      11.982788       326.0682 
 3618   0.0000      11.999398       326.5202 
 3619   0.0000      12.022059       327.1369 
 3620   0.0000      12.034958       327.4879 
 3621   0.0000      12.047858       327.8389 
 3622   0.0000      12.078061       328.6608 
 3623   0.0000      12.139741       330.3391 
 3624   0.0000      12.154293       330.7351 
 3625   0.0000      12.193991       331.8154 
 3626   0.0000      12.209321       332.2325 
 3627   0.0000      12.217420       332.4529 
 3628   0.0000      12.234691       332.9229 
 3629   0.0000      12.266919       333.7998 
 3630   0.0000      12.273564       333.9807 
 3631   0.0000      12.287750       334.3667 
 3632   0.0000      12.292195       334.4876 
 3633   0.0000      12.297649       334.6360 
 3634   0.0000      12.298866       334.6692 
 3635   0.0000      12.325450       335.3926 
 3636   0.0000      12.340698       335.8075 
 3637   0.0000      12.346730       335.9716 
 3638   0.0000      12.358426       336.2899 
 3639   0.0000      12.362713       336.4065 
 3640   0.0000      12.369244       336.5843 
 3641   0.0000      12.375113       336.7439 
 3642   0.0000      12.411083       337.7227 
 3643   0.0000      12.428718       338.2026 
 3644   0.0000      12.455261       338.9249 
 3645   0.0000      12.479704       339.5900 
 3646   0.0000      12.517407       340.6160 
 3647   0.0000      12.547934       341.4467 
 3648   0.0000      12.562289       341.8373 
 3649   0.0000      12.596877       342.7784 
 3650   0.0000      12.620278       343.4152 
 3651   0.0000      12.632807       343.7562 
 3652   0.0000      12.644350       344.0703 
 3653   0.0000      12.648199       344.1750 
 3654   0.0000      12.686172       345.2083 
 3655   0.0000      12.697360       345.5127 
 3656   0.0000      12.715376       346.0030 
 3657   0.0000      12.716250       346.0267 
 3658   0.0000      12.732696       346.4743 
 3659   0.0000      12.745753       346.8296 
 3660   0.0000      12.748297       346.8988 
 3661   0.0000      12.762418       347.2830 
 3662   0.0000      12.787652       347.9697 
 3663   0.0000      12.857900       349.8812 
 3664   0.0000      12.915411       351.4462 
 3665   0.0000      12.923150       351.6568 
 3666   0.0000      12.981617       353.2478 
 3667   0.0000      12.983154       353.2896 
 3668   0.0000      13.032185       354.6238 
 3669   0.0000      13.123869       357.1186 
 3670   0.0000      13.151920       357.8819 
 3671   0.0000      13.164952       358.2366 
 3672   0.0000      13.173011       358.4559 
 3673   0.0000      13.180420       358.6575 
 3674   0.0000      13.196092       359.0839 
 3675   0.0000      13.198803       359.1577 
 3676   0.0000      13.223003       359.8162 
 3677   0.0000      13.252268       360.6125 
 3678   0.0000      13.255817       360.7091 
 3679   0.0000      13.290917       361.6642 
 3680   0.0000      13.296540       361.8173 
 3681   0.0000      13.417669       365.1133 
 3682   0.0000      13.486638       366.9901 
 3683   0.0000      13.550117       368.7174 
 3684   0.0000      13.599543       370.0624 
 3685   0.0000      14.034930       381.9099 
 3686   0.0000      14.358980       390.7277 
 3687   0.0000      14.369459       391.0129 
 3688   0.0000      14.440274       392.9398 
 3689   0.0000      14.498823       394.5330 
 3690   0.0000      14.570351       396.4794 
 3691   0.0000      14.656131       398.8136 
 3692   0.0000      14.949958       406.8090 
 3693   0.0000      14.987818       407.8393 
 3694   0.0000      15.099480       410.8777 
 3695   0.0000      28.062946       763.6316 
 3696   0.0000      28.116529       765.0897 
 3697   0.0000      28.131905       765.5080 
 3698   0.0000      28.352519       771.5113 
 3699   0.0000      28.484773       775.1101 
 3700   0.0000      28.510945       775.8223 
 3701   0.0000      28.514314       775.9139 
 3702   0.0000      28.542238       776.6738 
 3703   0.0000      28.551091       776.9147 
 3704   0.0000      28.570465       777.4419 
 3705   0.0000      28.571880       777.4804 
 3706   0.0000      28.583187       777.7880 
 3707   0.0000      28.626539       778.9677 
 3708   0.0000      28.650757       779.6267 
 3709   0.0000      28.757559       782.5330 
 3710   0.0000      28.760711       782.6187 
 3711   0.0000      28.907922       786.6245 
 3712   0.0000      28.913017       786.7632 
 3713   0.0000      28.933368       787.3170 
 3714   0.0000      28.946237       787.6672 
 3715   0.0000      28.949535       787.7569 
 3716   0.0000      28.961788       788.0903 
 3717   0.0000      28.971312       788.3495 
 3718   0.0000      29.006803       789.3152 
 3719   0.0000      29.029037       789.9203 
 3720   0.0000      29.050184       790.4957 
 3721   0.0000      29.054374       790.6097 
 3722   0.0000      29.118156       792.3453 
 3723   0.0000      29.129511       792.6543 
 3724   0.0000      29.183858       794.1331 
 3725   0.0000      29.202130       794.6304 
 3726   0.0000      29.229280       795.3691 
 3727   0.0000      29.265139       796.3449 
 3728   0.0000      29.287766       796.9606 
 3729   0.0000      29.312617       797.6369 
 3730   0.0000      29.318981       797.8100 
 3731   0.0000      29.365972       799.0887 
 3732   0.0000      29.370707       799.2176 
 3733   0.0000      37.744482      1027.0796 
 3734   0.0000      37.888405      1030.9959 
 3735   0.0000      37.956207      1032.8409 
 3736   0.0000      38.256613      1041.0154 
 3737   0.0000      38.359225      1043.8076 
 3738   0.0000      48.392574      1316.8289 
 3739   0.0000      48.460676      1318.6820 
 3740   0.0000      48.520718      1320.3159 
 3741   0.0000      48.608544      1322.7057 
 3742   0.0000     147.200239      4005.5221 
 3743   0.0000     147.256035      4007.0404 
 3744   0.0000     147.270639      4007.4378 
 3745   0.0000     147.478822      4013.1028 
 3746   0.0000     147.599265      4016.3802 
 3747   0.0000     147.613728      4016.7738 
 3748   0.0000     147.624734      4017.0732 
 3749   0.0000     147.669273      4018.2852 
 3750   0.0000     147.677707      4018.5147 
 3751   0.0000     147.678828      4018.5452 
 3752   0.0000     147.689546      4018.8369 
 3753   0.0000     147.705564      4019.2727 
 3754   0.0000     147.723586      4019.7631 
 3755   0.0000     147.750432      4020.4937 
 3756   0.0000     147.826759      4022.5706 
 3757   0.0000     147.871509      4023.7883 
 3758   0.0000     147.991079      4027.0420 
 3759   0.0000     148.004833      4027.4163 
 3760   0.0000     148.030899      4028.1255 
 3761   0.0000     148.042060      4028.4293 
 3762   0.0000     148.075009      4029.3258 
 3763   0.0000     148.084681      4029.5890 
 3764   0.0000     148.120795      4030.5718 
 3765   0.0000     148.122336      4030.6137 
 3766   0.0000     148.126202      4030.7189 
 3767   0.0000     148.157517      4031.5710 
 3768   0.0000     148.182394      4032.2479 
 3769   0.0000     148.252283      4034.1497 
 3770   0.0000     148.276850      4034.8182 
 3771   0.0000     148.345585      4036.6886 
 3772   0.0000     148.358120      4037.0297 
 3773   0.0000     148.385593      4037.7773 
 3774   0.0000     148.414204      4038.5558 
 3775   0.0000     148.435571      4039.1372 
 3776   0.0000     148.462909      4039.8811 
 3777   0.0000     148.465920      4039.9631 
 3778   0.0000     148.470671      4040.0924 
 3779   0.0000     148.532565      4041.7766 
 3780   0.0000     197.099412      5363.3477 
 3781   0.0000     197.263400      5367.8100 
 3782   0.0000     197.338518      5369.8541 
 3783   0.0000     197.669240      5378.8535 
 3784   0.0000     197.788891      5382.1094 
 3785   0.0000     253.517908      6898.5730 
 3786   0.0000     253.593051      6900.6177 
 3787   0.0000     253.664499      6902.5619 
 3788   0.0000     253.778379      6905.6608 

                    ********************************
                    * MULLIKEN POPULATION ANALYSIS *
                    ********************************

-----------------------
MULLIKEN ATOMIC CHARGES
-----------------------
   0 C :   -0.107569
   1 C :    0.111312
   2 C :   -0.125590
   3 C :   -0.142012
   4 C :   -0.131565
   5 C :   -0.097582
   6 C :   -0.161320
   7 C :    0.126436
   8 C :    0.077832
   9 C :    0.183163
  10 C :    0.153755
  11 N :   -0.208898
  12 N :   -0.262390
  13 C :   -0.041270
  14 C :   -0.052678
  15 N :   -0.271326
  16 O :   -0.375071
  17 H :    0.230378
  18 H :    0.123934
  19 H :    0.132751
  20 H :    0.095011
  21 H :    0.095189
  22 H :    0.109308
  23 H :    0.116743
  24 H :    0.076928
  25 H :    0.114153
  26 H :    0.084735
  27 H :    0.112716
  28 C :   -0.093841
  29 C :    0.141455
  30 C :   -0.045623
  31 C :   -0.098005
  32 C :   -0.108615
  33 C :   -0.156520
  34 C :    0.158656
  35 O :   -0.319766
  36 C :    0.016284
  37 C :    0.200343
  38 C :   -0.009679
  39 C :   -0.086004
  40 C :   -0.132210
  41 C :   -0.104775
  42 N :   -0.317173
  43 C :    0.327920
  44 O :   -0.299631
  45 C :   -0.010630
  46 C :   -0.141365
  47 C :   -0.083212
  48 C :   -0.118646
  49 C :    0.018988
  50 C :   -0.125579
  51 C :    0.298192
  52 N :   -0.345634
  53 C :   -0.046827
  54 C :   -0.310794
  55 C :   -0.283072
  56 C :   -0.298102
  57 O :   -0.462412
  58 H :    0.106279
  59 H :    0.134406
  60 H :    0.121007
  61 H :    0.137812
  62 H :    0.106190
  63 H :    0.117912
  64 H :    0.110576
  65 H :    0.086358
  66 H :    0.104547
  67 H :    0.085674
  68 H :    0.088001
  69 H :    0.105878
  70 H :    0.207822
  71 H :    0.119636
  72 H :    0.116443
  73 H :    0.078358
  74 H :    0.111719
  75 H :    0.095599
  76 H :    0.113176
  77 H :    0.078891
  78 H :    0.085045
  79 H :    0.100188
  80 H :    0.112957
  81 H :    0.103988
  82 H :    0.146544
  83 H :    0.094196
Sum of atomic charges:   -0.0000000

--------------------------------
MULLIKEN REDUCED ORBITAL CHARGES
--------------------------------
  0 C s       :     3.304756  s :     3.304756
      pz      :     0.871184  p :     2.690155
      px      :     0.935106
      py      :     0.883866
      dz2     :     0.018056  d :     0.097811
      dxz     :     0.026241
      dyz     :     0.033240
      dx2y2   :     0.010851
      dxy     :     0.009423
      f0      :     0.001113  f :     0.013707
      f+1     :     0.003828
      f-1     :     0.004326
      f+2     :     0.001049
      f-2     :     0.001099
      f+3     :     0.001046
      f-3     :     0.001247
      g0      :     0.000242  g :     0.001139
      g+1     :     0.000233
      g-1     :     0.000253
      g+2     :     0.000016
      g-2     :     0.000104
      g+3     :     0.000091
      g-3     :     0.000098
      g+4     :     0.000046
      g-4     :     0.000057
  1 C s       :     3.245286  s :     3.245286
      pz      :     0.765843  p :     2.489409
      px      :     0.861905
      py      :     0.861661
      dz2     :     0.033868  d :     0.133252
      dxz     :     0.030819
      dyz     :     0.029573
      dx2y2   :     0.031191
      dxy     :     0.007802
      f0      :     0.002000  f :     0.019274
      f+1     :     0.004572
      f-1     :     0.005617
      f+2     :     0.002549
      f-2     :     0.000851
      f+3     :     0.001615
      f-3     :     0.002069
      g0      :     0.000282  g :     0.001468
      g+1     :     0.000183
      g-1     :     0.000201
      g+2     :     0.000040
      g-2     :     0.000186
      g+3     :     0.000191
      g-3     :     0.000216
      g+4     :     0.000072
      g-4     :     0.000096
  2 C s       :     3.302110  s :     3.302110
      pz      :     0.864685  p :     2.703628
      px      :     0.855996
      py      :     0.982947
      dz2     :     0.020366  d :     0.104540
      dxz     :     0.034011
      dyz     :     0.029424
      dx2y2   :     0.012789
      dxy     :     0.007951
      f0      :     0.001085  f :     0.014148
      f+1     :     0.004056
      f-1     :     0.004207
      f+2     :     0.001101
      f-2     :     0.001129
      f+3     :     0.001265
      f-3     :     0.001305
      g0      :     0.000253  g :     0.001164
      g+1     :     0.000234
      g-1     :     0.000239
      g+2     :     0.000005
      g-2     :     0.000116
      g+3     :     0.000105
      g-3     :     0.000092
      g+4     :     0.000046
      g-4     :     0.000075
  3 C s       :     3.258548  s :     3.258548
      pz      :     0.887390  p :     2.757035
      px      :     0.932445
      py      :     0.937201
      dz2     :     0.022569  d :     0.111597
      dxz     :     0.034855
      dyz     :     0.031405
      dx2y2   :     0.011141
      dxy     :     0.011628
      f0      :     0.000888  f :     0.013638
      f+1     :     0.003828
      f-1     :     0.004164
      f+2     :     0.001056
      f-2     :     0.001068
      f+3     :     0.001167
      f-3     :     0.001467
      g0      :     0.000251  g :     0.001193
      g+1     :     0.000236
      g-1     :     0.000260
      g+2     :     0.000014
      g-2     :     0.000114
      g+3     :     0.000104
      g-3     :     0.000109
      g+4     :     0.000047
      g-4     :     0.000058
  4 C s       :     3.274088  s :     3.274088
      pz      :     0.909258  p :     2.734576
      px      :     0.910238
      py      :     0.915081
      dz2     :     0.039234  d :     0.108577
      dxz     :     0.012976
      dyz     :     0.015433
      dx2y2   :     0.025783
      dxy     :     0.015150
      f0      :     0.001263  f :     0.013149
      f+1     :     0.002424
      f-1     :     0.003007
      f+2     :     0.002045
      f-2     :     0.000902
      f+3     :     0.001559
      f-3     :     0.001949
      g0      :     0.000187  g :     0.001175
      g+1     :     0.000094
      g-1     :     0.000114
      g+2     :     0.000027
      g-2     :     0.000203
      g+3     :     0.000187
      g-3     :     0.000209
      g+4     :     0.000067
      g-4     :     0.000088
  5 C s       :     3.237138  s :     3.237138
      pz      :     0.885066  p :     2.732849
      px      :     0.933206
      py      :     0.914577
      dz2     :     0.020686  d :     0.112884
      dxz     :     0.031397
      dyz     :     0.038575
      dx2y2   :     0.012805
      dxy     :     0.009422
      f0      :     0.000876  f :     0.013522
      f+1     :     0.003640
      f-1     :     0.004317
      f+2     :     0.001005
      f-2     :     0.001081
      f+3     :     0.001275
      f-3     :     0.001327
      g0      :     0.000256  g :     0.001188
      g+1     :     0.000242
      g-1     :     0.000250
      g+2     :     0.000005
      g-2     :     0.000120
      g+3     :     0.000102
      g-3     :     0.000094
      g+4     :     0.000047
      g-4     :     0.000072
  6 C s       :     3.261373  s :     3.261373
      pz      :     0.873901  p :     2.798292
      px      :     0.996112
      py      :     0.928279
      dz2     :     0.018208  d :     0.090251
      dxz     :     0.025560
      dyz     :     0.022760
      dx2y2   :     0.012787
      dxy     :     0.010937
      f0      :     0.002023  f :     0.010459
      f+1     :     0.001793
      f-1     :     0.003057
      f+2     :     0.000579
      f-2     :     0.000677
      f+3     :     0.001296
      f-3     :     0.001035
      g0      :     0.000234  g :     0.000945
      g+1     :     0.000136
      g-1     :     0.000171
      g+2     :     0.000043
      g-2     :     0.000040
      g+3     :     0.000137
      g-3     :     0.000051
      g+4     :     0.000056
      g-4     :     0.000078
  7 C s       :     3.263951  s :     3.263951
      pz      :     0.896502  p :     2.440711
      px      :     0.707064
      py      :     0.837145
      dz2     :     0.027350  d :     0.142766
      dxz     :     0.035604
      dyz     :     0.015623
      dx2y2   :     0.045608
      dxy     :     0.018581
      f0      :     0.001847  f :     0.024161
      f+1     :     0.001970
      f-1     :     0.003797
      f+2     :     0.004963
      f-2     :     0.001593
      f+3     :     0.002982
      f-3     :     0.007009
      g0      :     0.000143  g :     0.001975
      g+1     :     0.000181
      g-1     :     0.000110
      g+2     :     0.000161
      g-2     :     0.000220
      g+3     :     0.000289
      g-3     :     0.000215
      g+4     :     0.000334
      g-4     :     0.000321
  8 C s       :     3.141636  s :     3.141636
      pz      :     0.965822  p :     2.609623
      px      :     0.747091
      py      :     0.896711
      dz2     :     0.025293  d :     0.145722
      dxz     :     0.026693
      dyz     :     0.015418
      dx2y2   :     0.044088
      dxy     :     0.034230
      f0      :     0.001475  f :     0.023103
      f+1     :     0.003744
      f-1     :     0.002593
      f+2     :     0.004081
      f-2     :     0.002353
      f+3     :     0.003259
      f-3     :     0.005597
      g0      :     0.000159  g :     0.002084
      g+1     :     0.000205
      g-1     :     0.000082
      g+2     :     0.000159
      g-2     :     0.000203
      g+3     :     0.000335
      g-3     :     0.000242
      g+4     :     0.000313
      g-4     :     0.000385
  9 C s       :     3.126574  s :     3.126574
      pz      :     0.732512  p :     2.517712
      px      :     0.835181
      py      :     0.950019
      dz2     :     0.034035  d :     0.149292
      dxz     :     0.028009
      dyz     :     0.038895
      dx2y2   :     0.028889
      dxy     :     0.019464
      f0      :     0.003805  f :     0.021601
      f+1     :     0.004272
      f-1     :     0.003445
      f+2     :     0.001425
      f-2     :     0.003310
      f+3     :     0.002769
      f-3     :     0.002575
      g0      :     0.000264  g :     0.001659
      g+1     :     0.000255
      g-1     :     0.000225
      g+2     :     0.000124
      g-2     :     0.000223
      g+3     :     0.000091
      g-3     :     0.000172
      g+4     :     0.000142
      g-4     :     0.000164
 10 C s       :     3.113156  s :     3.113156
      pz      :     0.828567  p :     2.452425
      px      :     0.808735
      py      :     0.815123
      dz2     :     0.062033  d :     0.245790
      dxz     :     0.049436
      dyz     :     0.026265
      dx2y2   :     0.047043
      dxy     :     0.061013
      f0      :     0.002235  f :     0.031094
      f+1     :     0.005560
      f-1     :     0.003181
      f+2     :     0.003462
      f-2     :     0.004905
      f+3     :     0.006644
      f-3     :     0.005108
      g0      :     0.000357  g :     0.003779
      g+1     :     0.000214
      g-1     :     0.000312
      g+2     :     0.000546
      g-2     :     0.000246
      g+3     :     0.000484
      g-3     :     0.000555
      g+4     :     0.000596
      g-4     :     0.000470
 11 N s       :     3.460758  s :     3.460758
      pz      :     1.382902  p :     3.670293
      px      :     1.097182
      py      :     1.190209
      dz2     :     0.008019  d :     0.068857
      dxz     :     0.019130
      dyz     :     0.007654
      dx2y2   :     0.012725
      dxy     :     0.021329
      f0      :     0.000982  f :     0.008466
      f+1     :     0.000646
      f-1     :     0.001225
      f+2     :     0.001581
      f-2     :     0.001242
      f+3     :     0.001212
      f-3     :     0.001578
      g0      :     0.000033  g :     0.000523
      g+1     :     0.000044
      g-1     :     0.000046
      g+2     :     0.000070
      g-2     :     0.000035
      g+3     :     0.000078
      g-3     :     0.000055
      g+4     :     0.000078
      g-4     :     0.000083
 12 N s       :     3.585711  s :     3.585711
      pz      :     1.158731  p :     3.587207
      px      :     1.253535
      py      :     1.174941
      dz2     :     0.022564  d :     0.080935
      dxz     :     0.017457
      dyz     :     0.008815
      dx2y2   :     0.016274
      dxy     :     0.015824
      f0      :     0.001517  f :     0.007949
      f+1     :     0.001134
      f-1     :     0.000765
      f+2     :     0.001471
      f-2     :     0.000907
      f+3     :     0.000752
      f-3     :     0.001402
      g0      :     0.000060  g :     0.000589
      g+1     :     0.000065
      g-1     :     0.000082
      g+2     :     0.000093
      g-2     :     0.000056
      g+3     :     0.000075
      g-3     :     0.000043
      g+4     :     0.000058
      g-4     :     0.000058
 13 C s       :     3.229567  s :     3.229567
      pz      :     0.858342  p :     2.671920
      px      :     0.930418
      py      :     0.883160
      dz2     :     0.028643  d :     0.122521
      dxz     :     0.033761
      dyz     :     0.017358
      dx2y2   :     0.025008
      dxy     :     0.017751
      f0      :     0.002582  f :     0.015512
      f+1     :     0.002596
      f-1     :     0.001587
      f+2     :     0.003080
      f-2     :     0.002601
      f+3     :     0.001885
      f-3     :     0.001180
      g0      :     0.000154  g :     0.001750
      g+1     :     0.000182
      g-1     :     0.000251
      g+2     :     0.000238
      g-2     :     0.000310
      g+3     :     0.000234
      g-3     :     0.000250
      g+4     :     0.000077
      g-4     :     0.000055
 14 C s       :     3.232110  s :     3.232110
      pz      :     0.935036  p :     2.672576
      px      :     0.845177
      py      :     0.892363
      dz2     :     0.024230  d :     0.131923
      dxz     :     0.043180
      dyz     :     0.009209
      dx2y2   :     0.021386
      dxy     :     0.033920
      f0      :     0.001480  f :     0.014258
      f+1     :     0.002580
      f-1     :     0.001083
      f+2     :     0.002847
      f-2     :     0.001411
      f+3     :     0.001346
      f-3     :     0.003510
      g0      :     0.000174  g :     0.001811
      g+1     :     0.000275
      g-1     :     0.000053
      g+2     :     0.000260
      g-2     :     0.000119
      g+3     :     0.000268
      g-3     :     0.000172
      g+4     :     0.000156
      g-4     :     0.000334
 15 N s       :     3.589524  s :     3.589524
      pz      :     1.223662  p :     3.597783
      px      :     1.249813
      py      :     1.124309
      dz2     :     0.017904  d :     0.076063
      dxz     :     0.017026
      dyz     :     0.011637
      dx2y2   :     0.010725
      dxy     :     0.018770
      f0      :     0.001353  f :     0.007412
      f+1     :     0.001353
      f-1     :     0.000958
      f+2     :     0.001144
      f-2     :     0.000604
      f+3     :     0.000565
      f-3     :     0.001435
      g0      :     0.000074  g :     0.000545
      g+1     :     0.000094
      g-1     :     0.000055
      g+2     :     0.000064
      g-2     :     0.000035
      g+3     :     0.000047
      g-3     :     0.000024
      g+4     :     0.000058
      g-4     :     0.000093
 16 O s       :     3.814760  s :     3.814760
      pz      :     1.500487  p :     4.520671
      px      :     1.403046
      py      :     1.617138
      dz2     :     0.006046  d :     0.035847
      dxz     :     0.009783
      dyz     :     0.002548
      dx2y2   :     0.007933
      dxy     :     0.009536
      f0      :     0.000239  f :     0.003584
      f+1     :     0.000903
      f-1     :     0.000059
      f+2     :     0.000600
      f-2     :     0.000417
      f+3     :     0.000634
      f-3     :     0.000732
      g0      :     0.000021  g :     0.000210
      g+1     :     0.000024
      g-1     :     0.000004
      g+2     :     0.000028
      g-2     :     0.000008
      g+3     :     0.000033
      g-3     :     0.000029
      g+4     :     0.000028
      g-4     :     0.000033
 17 H s       :     0.681185  s :     0.681185
      pz      :     0.026773  p :     0.079557
      px      :     0.032650
      py      :     0.020134
      dz2     :     0.001427  d :     0.008122
      dxz     :     0.001861
      dyz     :     0.001118
      dx2y2   :     0.002657
      dxy     :     0.001059
      f0      :     0.000039  f :     0.000757
      f+1     :     0.000143
      f-1     :     0.000094
      f+2     :     0.000100
      f-2     :     0.000116
      f+3     :     0.000160
      f-3     :     0.000105
 18 H s       :     0.848979  s :     0.848979
      pz      :     0.008774  p :     0.024010
      px      :     0.004275
      py      :     0.010960
      dz2     :     0.000355  d :     0.002878
      dxz     :     0.000926
      dyz     :     0.000196
      dx2y2   :     0.000291
      dxy     :     0.001111
      f0      :     0.000014  f :     0.000199
      f+1     :     0.000039
      f-1     :     0.000006
      f+2     :     0.000038
      f-2     :     0.000017
      f+3     :     0.000032
      f-3     :     0.000054
 19 H s       :     0.841361  s :     0.841361
      pz      :     0.005604  p :     0.022822
      px      :     0.006407
      py      :     0.010811
      dz2     :     0.000647  d :     0.002873
      dxz     :     0.000764
      dyz     :     0.000803
      dx2y2   :     0.000332
      dxy     :     0.000328
      f0      :     0.000058  f :     0.000194
      f+1     :     0.000034
      f-1     :     0.000036
      f+2     :     0.000033
      f-2     :     0.000024
      f+3     :     0.000006
      f-3     :     0.000003
 20 H s       :     0.869691  s :     0.869691
      pz      :     0.010055  p :     0.031407
      px      :     0.013015
      py      :     0.008337
      dz2     :     0.000985  d :     0.003652
      dxz     :     0.000516
      dyz     :     0.000454
      dx2y2   :     0.001258
      dxy     :     0.000440
      f0      :     0.000012  f :     0.000237
      f+1     :     0.000036
      f-1     :     0.000042
      f+2     :     0.000041
      f-2     :     0.000022
      f+3     :     0.000033
      f-3     :     0.000051
 21 H s       :     0.872090  s :     0.872090
      pz      :     0.008469  p :     0.029169
      px      :     0.012083
      py      :     0.008617
      dz2     :     0.000948  d :     0.003332
      dxz     :     0.000468
      dyz     :     0.000406
      dx2y2   :     0.001110
      dxy     :     0.000400
      f0      :     0.000015  f :     0.000220
      f+1     :     0.000030
      f-1     :     0.000042
      f+2     :     0.000041
      f-2     :     0.000022
      f+3     :     0.000027
      f-3     :     0.000043
 22 H s       :     0.861660  s :     0.861660
      pz      :     0.001709  p :     0.025758
      px      :     0.012128
      py      :     0.011921
      dz2     :     0.000068  d :     0.003062
      dxz     :     0.001401
      dyz     :     0.001479
      dx2y2   :     0.000056
      dxy     :     0.000058
      f0      :     0.000037  f :     0.000212
      f+1     :     0.000083
      f-1     :     0.000086
      f+2     :     0.000002
      f-2     :     0.000004
      f+3     :     0.000000
      f-3     :     0.000000
 23 H s       :     0.854045  s :     0.854045
      pz      :     0.008747  p :     0.025949
      px      :     0.009585
      py      :     0.007616
      dz2     :     0.000845  d :     0.003051
      dxz     :     0.000428
      dyz     :     0.000485
      dx2y2   :     0.001020
      dxy     :     0.000273
      f0      :     0.000013  f :     0.000213
      f+1     :     0.000032
      f-1     :     0.000038
      f+2     :     0.000035
      f-2     :     0.000025
      f+3     :     0.000030
      f-3     :     0.000040
 24 H s       :     0.889684  s :     0.889684
      pz      :     0.008868  p :     0.029786
      px      :     0.008906
      py      :     0.012012
      dz2     :     0.001049  d :     0.003370
      dxz     :     0.000375
      dyz     :     0.000438
      dx2y2   :     0.001096
      dxy     :     0.000412
      f0      :     0.000014  f :     0.000231
      f+1     :     0.000033
      f-1     :     0.000045
      f+2     :     0.000041
      f-2     :     0.000021
      f+3     :     0.000034
      f-3     :     0.000043
 25 H s       :     0.852187  s :     0.852187
      pz      :     0.012238  p :     0.029463
      px      :     0.005633
      py      :     0.011593
      dz2     :     0.000510  d :     0.003929
      dxz     :     0.001380
      dyz     :     0.000146
      dx2y2   :     0.000297
      dxy     :     0.001595
      f0      :     0.000023  f :     0.000268
      f+1     :     0.000058
      f-1     :     0.000007
      f+2     :     0.000041
      f-2     :     0.000014
      f+3     :     0.000028
      f-3     :     0.000098
 26 H s       :     0.880506  s :     0.880506
      pz      :     0.010422  p :     0.030356
      px      :     0.011492
      py      :     0.008442
      dz2     :     0.000698  d :     0.004121
      dxz     :     0.000387
      dyz     :     0.000971
      dx2y2   :     0.001486
      dxy     :     0.000579
      f0      :     0.000017  f :     0.000283
      f+1     :     0.000022
      f-1     :     0.000061
      f+2     :     0.000037
      f-2     :     0.000028
      f+3     :     0.000023
      f-3     :     0.000095
 27 H s       :     0.843482  s :     0.843482
      pz      :     0.014139  p :     0.038519
      px      :     0.013604
      py      :     0.010777
      dz2     :     0.001981  d :     0.005000
      dxz     :     0.000751
      dyz     :     0.000274
      dx2y2   :     0.000338
      dxy     :     0.001656
      f0      :     0.000028  f :     0.000283
      f+1     :     0.000006
      f-1     :     0.000093
      f+2     :     0.000022
      f-2     :     0.000057
      f+3     :     0.000061
      f-3     :     0.000015
 28 C s       :     3.283247  s :     3.283247
      pz      :     0.877797  p :     2.703908
      px      :     0.881668
      py      :     0.944443
      dz2     :     0.020563  d :     0.091339
      dxz     :     0.016857
      dyz     :     0.018740
      dx2y2   :     0.022717
      dxy     :     0.012462
      f0      :     0.001986  f :     0.014169
      f+1     :     0.002252
      f-1     :     0.001762
      f+2     :     0.002846
      f-2     :     0.001865
      f+3     :     0.002481
      f-3     :     0.000975
      g0      :     0.000161  g :     0.001177
      g+1     :     0.000133
      g-1     :     0.000124
      g+2     :     0.000121
      g-2     :     0.000177
      g+3     :     0.000168
      g-3     :     0.000130
      g+4     :     0.000072
      g-4     :     0.000091
 29 C s       :     3.247288  s :     3.247288
      pz      :     0.858216  p :     2.467589
      px      :     0.820169
      py      :     0.789205
      dz2     :     0.020245  d :     0.122745
      dxz     :     0.017484
      dyz     :     0.029284
      dx2y2   :     0.031211
      dxy     :     0.024521
      f0      :     0.001331  f :     0.019453
      f+1     :     0.003299
      f-1     :     0.003576
      f+2     :     0.003849
      f-2     :     0.002522
      f+3     :     0.002412
      f-3     :     0.002465
      g0      :     0.000178  g :     0.001470
      g+1     :     0.000141
      g-1     :     0.000134
      g+2     :     0.000105
      g-2     :     0.000221
      g+3     :     0.000212
      g-3     :     0.000185
      g+4     :     0.000168
      g-4     :     0.000125
 30 C s       :     3.365789  s :     3.365789
      pz      :     0.750855  p :     2.561530
      px      :     0.941449
      py      :     0.869226
      dz2     :     0.024672  d :     0.103044
      dxz     :     0.022804
      dyz     :     0.018450
      dx2y2   :     0.017728
      dxy     :     0.019390
      f0      :     0.002204  f :     0.014179
      f+1     :     0.001620
      f-1     :     0.002527
      f+2     :     0.002481
      f-2     :     0.002122
      f+3     :     0.001248
      f-3     :     0.001977
      g0      :     0.000149  g :     0.001082
      g+1     :     0.000097
      g-1     :     0.000132
      g+2     :     0.000138
      g-2     :     0.000129
      g+3     :     0.000117
      g-3     :     0.000157
      g+4     :     0.000097
      g-4     :     0.000066
 31 C s       :     3.274576  s :     3.274576
      pz      :     0.871504  p :     2.697483
      px      :     0.911094
      py      :     0.914885
      dz2     :     0.019633  d :     0.111026
      dxz     :     0.020758
      dyz     :     0.030614
      dx2y2   :     0.023692
      dxy     :     0.016329
      f0      :     0.001839  f :     0.013770
      f+1     :     0.002438
      f-1     :     0.001793
      f+2     :     0.002852
      f-2     :     0.001550
      f+3     :     0.002233
      f-3     :     0.001064
      g0      :     0.000145  g :     0.001152
      g+1     :     0.000127
      g-1     :     0.000122
      g+2     :     0.000118
      g-2     :     0.000182
      g+3     :     0.000166
      g-3     :     0.000131
      g+4     :     0.000072
      g-4     :     0.000089
 32 C s       :     3.266449  s :     3.266449
      pz      :     0.890589  p :     2.717563
      px      :     0.917111
      py      :     0.909863
      dz2     :     0.021858  d :     0.110207
      dxz     :     0.016021
      dyz     :     0.018612
      dx2y2   :     0.030560
      dxy     :     0.023157
      f0      :     0.000407  f :     0.013223
      f+1     :     0.002321
      f-1     :     0.002585
      f+2     :     0.002448
      f-2     :     0.001562
      f+3     :     0.002132
      f-3     :     0.001767
      g0      :     0.000112  g :     0.001172
      g+1     :     0.000088
      g-1     :     0.000099
      g+2     :     0.000062
      g-2     :     0.000184
      g+3     :     0.000177
      g-3     :     0.000163
      g+4     :     0.000163
      g-4     :     0.000124
 33 C s       :     3.279276  s :     3.279276
      pz      :     0.927919  p :     2.745835
      px      :     0.878944
      py      :     0.938972
      dz2     :     0.024634  d :     0.116237
      dxz     :     0.022434
      dyz     :     0.028649
      dx2y2   :     0.019091
      dxy     :     0.021430
      f0      :     0.002069  f :     0.013984
      f+1     :     0.001556
      f-1     :     0.002567
      f+2     :     0.002510
      f-2     :     0.001995
      f+3     :     0.001132
      f-3     :     0.002155
      g0      :     0.000170  g :     0.001188
      g+1     :     0.000112
      g-1     :     0.000138
      g+2     :     0.000149
      g-2     :     0.000149
      g+3     :     0.000124
      g-3     :     0.000160
      g+4     :     0.000110
      g-4     :     0.000078
 34 C s       :     3.155633  s :     3.155633
      pz      :     0.872716  p :     2.473001
      px      :     0.784117
      py      :     0.816168
      dz2     :     0.033841  d :     0.184964
      dxz     :     0.062301
      dyz     :     0.010094
      dx2y2   :     0.026233
      dxy     :     0.052495
      f0      :     0.004479  f :     0.024805
      f+1     :     0.003357
      f-1     :     0.001881
      f+2     :     0.005998
      f-2     :     0.001968
      f+3     :     0.001706
      f-3     :     0.005416
      g0      :     0.000254  g :     0.002940
      g+1     :     0.000534
      g-1     :     0.000076
      g+2     :     0.000392
      g-2     :     0.000244
      g+3     :     0.000399
      g-3     :     0.000162
      g+4     :     0.000266
      g-4     :     0.000613
 35 O s       :     3.820514  s :     3.820514
      pz      :     1.709565  p :     4.458230
      px      :     1.342625
      py      :     1.406040
      dz2     :     0.003712  d :     0.037174
      dxz     :     0.011278
      dyz     :     0.000618
      dx2y2   :     0.008241
      dxy     :     0.013325
      f0      :     0.000462  f :     0.003638
      f+1     :     0.000615
      f-1     :     0.000108
      f+2     :     0.000650
      f-2     :     0.000116
      f+3     :     0.000563
      f-3     :     0.001125
      g0      :     0.000014  g :     0.000209
      g+1     :     0.000029
      g-1     :     0.000001
      g+2     :     0.000028
      g-2     :     0.000006
      g+3     :     0.000026
      g-3     :     0.000007
      g+4     :     0.000042
      g-4     :     0.000056
 36 C s       :     3.287132  s :     3.287132
      pz      :     0.762025  p :     2.586711
      px      :     0.920664
      py      :     0.904021
      dz2     :     0.011098  d :     0.089898
      dxz     :     0.017541
      dyz     :     0.010325
      dx2y2   :     0.028846
      dxy     :     0.022088
      f0      :     0.001909  f :     0.018557
      f+1     :     0.002238
      f-1     :     0.002966
      f+2     :     0.003157
      f-2     :     0.003369
      f+3     :     0.003275
      f-3     :     0.001643
      g0      :     0.000114  g :     0.001418
      g+1     :     0.000117
      g-1     :     0.000115
      g+2     :     0.000160
      g-2     :     0.000173
      g+3     :     0.000158
      g-3     :     0.000231
      g+4     :     0.000211
      g-4     :     0.000139
 37 C s       :     3.214942  s :     3.214942
      pz      :     0.846862  p :     2.399705
      px      :     0.818119
      py      :     0.734724
      dz2     :     0.028483  d :     0.149378
      dxz     :     0.028714
      dyz     :     0.025577
      dx2y2   :     0.037629
      dxy     :     0.028976
      f0      :     0.003386  f :     0.032741
      f+1     :     0.003474
      f-1     :     0.004601
      f+2     :     0.005651
      f-2     :     0.004513
      f+3     :     0.005607
      f-3     :     0.005509
      g0      :     0.000257  g :     0.002890
      g+1     :     0.000289
      g-1     :     0.000202
      g+2     :     0.000161
      g-2     :     0.000404
      g+3     :     0.000370
      g-3     :     0.000432
      g+4     :     0.000409
      g-4     :     0.000367
 38 C s       :     3.223273  s :     3.223273
      pz      :     0.863437  p :     2.620252
      px      :     0.870458
      py      :     0.886357
      dz2     :     0.033019  d :     0.138162
      dxz     :     0.020231
      dyz     :     0.019497
      dx2y2   :     0.036191
      dxy     :     0.029223
      f0      :     0.003667  f :     0.025817
      f+1     :     0.001736
      f-1     :     0.003826
      f+2     :     0.002921
      f-2     :     0.005154
      f+3     :     0.005425
      f-3     :     0.003088
      g0      :     0.000136  g :     0.002175
      g+1     :     0.000257
      g-1     :     0.000188
      g+2     :     0.000217
      g-2     :     0.000255
      g+3     :     0.000191
      g-3     :     0.000337
      g+4     :     0.000286
      g-4     :     0.000307
 39 C s       :     3.297406  s :     3.297406
      pz      :     0.911872  p :     2.670803
      px      :     0.838517
      py      :     0.920414
      dz2     :     0.013348  d :     0.103661
      dxz     :     0.029047
      dyz     :     0.012324
      dx2y2   :     0.025242
      dxy     :     0.023700
      f0      :     0.001198  f :     0.013014
      f+1     :     0.001297
      f-1     :     0.001825
      f+2     :     0.002101
      f-2     :     0.002111
      f+3     :     0.002859
      f-3     :     0.001622
      g0      :     0.000078  g :     0.001120
      g+1     :     0.000081
      g-1     :     0.000125
      g+2     :     0.000102
      g-2     :     0.000129
      g+3     :     0.000118
      g-3     :     0.000166
      g+4     :     0.000190
      g-4     :     0.000131
 40 C s       :     3.269554  s :     3.269554
      pz      :     0.906613  p :     2.726535
      px      :     0.861199
      py      :     0.958724
      dz2     :     0.019321  d :     0.120881
      dxz     :     0.030067
      dyz     :     0.020028
      dx2y2   :     0.029386
      dxy     :     0.022079
      f0      :     0.002025  f :     0.014060
      f+1     :     0.001235
      f-1     :     0.001570
      f+2     :     0.002813
      f-2     :     0.002137
      f+3     :     0.003210
      f-3     :     0.001071
      g0      :     0.000082  g :     0.001179
      g+1     :     0.000187
      g-1     :     0.000055
      g+2     :     0.000118
      g-2     :     0.000141
      g+3     :     0.000150
      g-3     :     0.000152
      g+4     :     0.000172
      g-4     :     0.000123
 41 C s       :     3.308599  s :     3.308599
      pz      :     0.904485  p :     2.674756
      px      :     0.849048
      py      :     0.921222
      dz2     :     0.035047  d :     0.106215
      dxz     :     0.017752
      dyz     :     0.012982
      dx2y2   :     0.021916
      dxy     :     0.018517
      f0      :     0.001680  f :     0.014036
      f+1     :     0.001586
      f-1     :     0.002448
      f+2     :     0.002515
      f-2     :     0.002248
      f+3     :     0.001745
      f-3     :     0.001814
      g0      :     0.000064  g :     0.001170
      g+1     :     0.000143
      g-1     :     0.000126
      g+2     :     0.000162
      g-2     :     0.000164
      g+3     :     0.000165
      g-3     :     0.000193
      g+4     :     0.000067
      g-4     :     0.000086
 42 N s       :     3.613977  s :     3.613977
      pz      :     1.253226  p :     3.620823
      px      :     1.328074
      py      :     1.039523
      dz2     :     0.016527  d :     0.074291
      dxz     :     0.016333
      dyz     :     0.011923
      dx2y2   :     0.015103
      dxy     :     0.014405
      f0      :     0.001202  f :     0.007522
      f+1     :     0.000619
      f-1     :     0.001085
      f+2     :     0.000835
      f-2     :     0.001552
      f+3     :     0.001355
      f-3     :     0.000874
      g0      :     0.000044  g :     0.000560
      g+1     :     0.000024
      g-1     :     0.000109
      g+2     :     0.000062
      g-2     :     0.000077
      g+3     :     0.000039
      g-3     :     0.000061
      g+4     :     0.000074
      g-4     :     0.000068
 43 C s       :     3.179765  s :     3.179765
      pz      :     0.724944  p :     2.248569
      px      :     0.636304
      py      :     0.887321
      dz2     :     0.044211  d :     0.203929
      dxz     :     0.051531
      dyz     :     0.030358
      dx2y2   :     0.034424
      dxy     :     0.043406
      f0      :     0.003457  f :     0.036539
      f+1     :     0.006360
      f-1     :     0.003704
      f+2     :     0.004396
      f-2     :     0.007525
      f+3     :     0.004815
      f-3     :     0.006283
      g0      :     0.000256  g :     0.003278
      g+1     :     0.000288
      g-1     :     0.000406
      g+2     :     0.000439
      g-2     :     0.000269
      g+3     :     0.000485
      g-3     :     0.000504
      g+4     :     0.000324
      g-4     :     0.000307
 44 O s       :     3.853679  s :     3.853679
      pz      :     1.604284  p :     4.385169
      px      :     1.289521
      py      :     1.491364
      dz2     :     0.009277  d :     0.055040
      dxz     :     0.012425
      dyz     :     0.009662
      dx2y2   :     0.014468
      dxy     :     0.009207
      f0      :     0.000460  f :     0.005482
      f+1     :     0.000885
      f-1     :     0.000539
      f+2     :     0.000905
      f-2     :     0.000857
      f+3     :     0.000836
      f-3     :     0.001002
      g0      :     0.000025  g :     0.000262
      g+1     :     0.000029
      g-1     :     0.000019
      g+2     :     0.000018
      g-2     :     0.000018
      g+3     :     0.000053
      g-3     :     0.000033
      g+4     :     0.000034
      g-4     :     0.000033
 45 C s       :     3.123047  s :     3.123047
      pz      :     0.959083  p :     2.736447
      px      :     0.888113
      py      :     0.889251
      dz2     :     0.018324  d :     0.129391
      dxz     :     0.031075
      dyz     :     0.035858
      dx2y2   :     0.016359
      dxy     :     0.027775
      f0      :     0.001951  f :     0.020273
      f+1     :     0.002746
      f-1     :     0.003413
      f+2     :     0.003726
      f-2     :     0.003481
      f+3     :     0.002275
      f-3     :     0.002681
      g0      :     0.000100  g :     0.001472
      g+1     :     0.000151
      g-1     :     0.000115
      g+2     :     0.000099
      g-2     :     0.000295
      g+3     :     0.000245
      g-3     :     0.000237
      g+4     :     0.000115
      g-4     :     0.000115
 46 C s       :     3.259358  s :     3.259358
      pz      :     0.908245  p :     2.770620
      px      :     0.914363
      py      :     0.948012
      dz2     :     0.017817  d :     0.097894
      dxz     :     0.025574
      dyz     :     0.025829
      dx2y2   :     0.012139
      dxy     :     0.016535
      f0      :     0.000744  f :     0.012563
      f+1     :     0.001753
      f-1     :     0.002366
      f+2     :     0.002824
      f-2     :     0.002890
      f+3     :     0.000986
      f-3     :     0.000999
      g0      :     0.000080  g :     0.000931
      g+1     :     0.000089
      g-1     :     0.000084
      g+2     :     0.000098
      g-2     :     0.000175
      g+3     :     0.000178
      g-3     :     0.000139
      g+4     :     0.000026
      g-4     :     0.000062
 47 C s       :     3.175890  s :     3.175890
      pz      :     0.937295  p :     2.749963
      px      :     0.907037
      py      :     0.905632
      dz2     :     0.013845  d :     0.133901
      dxz     :     0.041427
      dyz     :     0.031011
      dx2y2   :     0.021628
      dxy     :     0.025991
      f0      :     0.001180  f :     0.021936
      f+1     :     0.003708
      f-1     :     0.003520
      f+2     :     0.004531
      f-2     :     0.003965
      f+3     :     0.002611
      f-3     :     0.002420
      g0      :     0.000104  g :     0.001522
      g+1     :     0.000122
      g-1     :     0.000106
      g+2     :     0.000177
      g-2     :     0.000236
      g+3     :     0.000311
      g-3     :     0.000295
      g+4     :     0.000078
      g-4     :     0.000093
 48 C s       :     3.175978  s :     3.175978
      pz      :     0.950149  p :     2.832427
      px      :     0.967433
      py      :     0.914845
      dz2     :     0.016792  d :     0.096328
      dxz     :     0.024421
      dyz     :     0.025118
      dx2y2   :     0.010102
      dxy     :     0.019896
      f0      :     0.000733  f :     0.012903
      f+1     :     0.001900
      f-1     :     0.001961
      f+2     :     0.002615
      f-2     :     0.003069
      f+3     :     0.001269
      f-3     :     0.001356
      g0      :     0.000082  g :     0.001010
      g+1     :     0.000077
      g-1     :     0.000073
      g+2     :     0.000121
      g-2     :     0.000151
      g+3     :     0.000197
      g-3     :     0.000200
      g+4     :     0.000042
      g-4     :     0.000068
 49 C s       :     3.163486  s :     3.163486
      pz      :     0.940681  p :     2.664347
      px      :     0.886447
      py      :     0.837219
      dz2     :     0.019247  d :     0.130536
      dxz     :     0.025426
      dyz     :     0.034613
      dx2y2   :     0.022531
      dxy     :     0.028717
      f0      :     0.001139  f :     0.021136
      f+1     :     0.003382
      f-1     :     0.003772
      f+2     :     0.004295
      f-2     :     0.003550
      f+3     :     0.002574
      f-3     :     0.002423
      g0      :     0.000102  g :     0.001508
      g+1     :     0.000115
      g-1     :     0.000111
      g+2     :     0.000166
      g-2     :     0.000236
      g+3     :     0.000309
      g-3     :     0.000295
      g+4     :     0.000085
      g-4     :     0.000088
 50 C s       :     3.261037  s :     3.261037
      pz      :     0.879233  p :     2.758515
      px      :     1.018001
      py      :     0.861281
      dz2     :     0.004104  d :     0.092629
      dxz     :     0.030101
      dyz     :     0.016810
      dx2y2   :     0.018800
      dxy     :     0.022813
      f0      :     0.000587  f :     0.012478
      f+1     :     0.001142
      f-1     :     0.002517
      f+2     :     0.002558
      f-2     :     0.002836
      f+3     :     0.001710
      f-3     :     0.001128
      g0      :     0.000086  g :     0.000920
      g+1     :     0.000035
      g-1     :     0.000091
      g+2     :     0.000076
      g-2     :     0.000153
      g+3     :     0.000186
      g-3     :     0.000157
      g+4     :     0.000062
      g-4     :     0.000072
 51 C s       :     3.106170  s :     3.106170
      pz      :     0.754970  p :     2.299223
      px      :     0.764354
      py      :     0.779899
      dz2     :     0.064083  d :     0.259635
      dxz     :     0.073710
      dyz     :     0.024714
      dx2y2   :     0.038010
      dxy     :     0.059117
      f0      :     0.005173  f :     0.033103
      f+1     :     0.008385
      f-1     :     0.001992
      f+2     :     0.004766
      f-2     :     0.004298
      f+3     :     0.002630
      f-3     :     0.005859
      g0      :     0.000522  g :     0.003678
      g+1     :     0.000374
      g-1     :     0.000265
      g+2     :     0.000672
      g-2     :     0.000234
      g+3     :     0.000433
      g-3     :     0.000463
      g+4     :     0.000235
      g-4     :     0.000481
 52 N s       :     3.591318  s :     3.591318
      pz      :     1.180299  p :     3.693689
      px      :     1.123331
      py      :     1.390060
      dz2     :     0.008497  d :     0.052266
      dxz     :     0.015633
      dyz     :     0.011644
      dx2y2   :     0.006635
      dxy     :     0.009857
      f0      :     0.001201  f :     0.007892
      f+1     :     0.001780
      f-1     :     0.000912
      f+2     :     0.001471
      f-2     :     0.001296
      f+3     :     0.000578
      f-3     :     0.000655
      g0      :     0.000061  g :     0.000469
      g+1     :     0.000062
      g-1     :     0.000065
      g+2     :     0.000065
      g-2     :     0.000049
      g+3     :     0.000072
      g-3     :     0.000056
      g+4     :     0.000022
      g-4     :     0.000018
 53 C s       :     3.276134  s :     3.276134
      pz      :     0.920392  p :     2.652517
      px      :     0.708860
      py      :     1.023264
      dz2     :     0.015085  d :     0.101440
      dxz     :     0.015807
      dyz     :     0.024461
      dx2y2   :     0.026211
      dxy     :     0.019875
      f0      :     0.000787  f :     0.015415
      f+1     :     0.003715
      f-1     :     0.000573
      f+2     :     0.003235
      f-2     :     0.002982
      f+3     :     0.001767
      f-3     :     0.002355
      g0      :     0.000089  g :     0.001322
      g+1     :     0.000157
      g-1     :     0.000054
      g+2     :     0.000204
      g-2     :     0.000084
      g+3     :     0.000235
      g-3     :     0.000250
      g+4     :     0.000109
      g-4     :     0.000141
 54 C s       :     3.284403  s :     3.284403
      pz      :     0.976195  p :     2.949627
      px      :     0.972058
      py      :     1.001373
      dz2     :     0.009473  d :     0.068903
      dxz     :     0.018833
      dyz     :     0.016015
      dx2y2   :     0.007462
      dxy     :     0.017120
      f0      :     0.000546  f :     0.007249
      f+1     :     0.000977
      f-1     :     0.000874
      f+2     :     0.001317
      f-2     :     0.002398
      f+3     :     0.000693
      f-3     :     0.000444
      g0      :     0.000046  g :     0.000613
      g+1     :     0.000059
      g-1     :     0.000072
      g+2     :     0.000040
      g-2     :     0.000131
      g+3     :     0.000094
      g-3     :     0.000093
      g+4     :     0.000054
      g-4     :     0.000023
 55 C s       :     3.276242  s :     3.276242
      pz      :     0.978138  p :     2.929419
      px      :     0.958712
      py      :     0.992569
      dz2     :     0.007555  d :     0.069486
      dxz     :     0.016722
      dyz     :     0.020245
      dx2y2   :     0.012250
      dxy     :     0.012714
      f0      :     0.000365  f :     0.007307
      f+1     :     0.001221
      f-1     :     0.000477
      f+2     :     0.002071
      f-2     :     0.002098
      f+3     :     0.000458
      f-3     :     0.000617
      g0      :     0.000072  g :     0.000618
      g+1     :     0.000063
      g-1     :     0.000015
      g+2     :     0.000083
      g-2     :     0.000093
      g+3     :     0.000101
      g-3     :     0.000116
      g+4     :     0.000012
      g-4     :     0.000061
 56 C s       :     3.278948  s :     3.278948
      pz      :     0.983128  p :     2.941504
      px      :     1.002802
      py      :     0.955575
      dz2     :     0.007952  d :     0.069613
      dxz     :     0.019081
      dyz     :     0.017277
      dx2y2   :     0.009924
      dxy     :     0.015379
      f0      :     0.000243  f :     0.007403
      f+1     :     0.000588
      f-1     :     0.001307
      f+2     :     0.001673
      f-2     :     0.002439
      f+3     :     0.000589
      f-3     :     0.000564
      g0      :     0.000074  g :     0.000634
      g+1     :     0.000025
      g-1     :     0.000052
      g+2     :     0.000068
      g-2     :     0.000084
      g+3     :     0.000126
      g-3     :     0.000116
      g+4     :     0.000030
      g-4     :     0.000058
 57 O s       :     3.790472  s :     3.790472
      pz      :     1.680721  p :     4.632687
      px      :     1.394714
      py      :     1.557252
      dz2     :     0.005299  d :     0.035376
      dxz     :     0.010794
      dyz     :     0.002498
      dx2y2   :     0.007667
      dxy     :     0.009119
      f0      :     0.000314  f :     0.003678
      f+1     :     0.000793
      f-1     :     0.000029
      f+2     :     0.000699
      f-2     :     0.000375
      f+3     :     0.000601
      f-3     :     0.000866
      g0      :     0.000016  g :     0.000198
      g+1     :     0.000029
      g-1     :     0.000002
      g+2     :     0.000027
      g-2     :     0.000000
      g+3     :     0.000038
      g-3     :     0.000024
      g+4     :     0.000028
      g-4     :     0.000033
 58 H s       :     0.862740  s :     0.862740
      pz      :     0.011613  p :     0.026242
      px      :     0.002389
      py      :     0.012241
      dz2     :     0.000798  d :     0.004416
      dxz     :     0.000815
      dyz     :     0.000757
      dx2y2   :     0.001274
      dxy     :     0.000772
      f0      :     0.000014  f :     0.000323
      f+1     :     0.000065
      f-1     :     0.000022
      f+2     :     0.000063
      f-2     :     0.000046
      f+3     :     0.000069
      f-3     :     0.000044
 59 H s       :     0.836235  s :     0.836235
      pz      :     0.011931  p :     0.024971
      px      :     0.003097
      py      :     0.009943
      dz2     :     0.001078  d :     0.004098
      dxz     :     0.000716
      dyz     :     0.000554
      dx2y2   :     0.000696
      dxy     :     0.001053
      f0      :     0.000015  f :     0.000290
      f+1     :     0.000024
      f-1     :     0.000064
      f+2     :     0.000041
      f-2     :     0.000070
      f+3     :     0.000043
      f-3     :     0.000032
 60 H s       :     0.848970  s :     0.848970
      pz      :     0.010651  p :     0.025872
      px      :     0.007586
      py      :     0.007634
      dz2     :     0.000903  d :     0.003869
      dxz     :     0.000661
      dyz     :     0.000677
      dx2y2   :     0.000959
      dxy     :     0.000670
      f0      :     0.000010  f :     0.000281
      f+1     :     0.000067
      f-1     :     0.000020
      f+2     :     0.000053
      f-2     :     0.000050
      f+3     :     0.000041
      f-3     :     0.000040
 61 H s       :     0.831892  s :     0.831892
      pz      :     0.009737  p :     0.026129
      px      :     0.012248
      py      :     0.004144
      dz2     :     0.001059  d :     0.003884
      dxz     :     0.000851
      dyz     :     0.000376
      dx2y2   :     0.000882
      dxy     :     0.000716
      f0      :     0.000011  f :     0.000283
      f+1     :     0.000026
      f-1     :     0.000067
      f+2     :     0.000067
      f-2     :     0.000045
      f+3     :     0.000032
      f-3     :     0.000036
 62 H s       :     0.860310  s :     0.860310
      pz      :     0.006599  p :     0.028560
      px      :     0.010779
      py      :     0.011182
      dz2     :     0.001197  d :     0.004613
      dxz     :     0.000691
      dyz     :     0.000731
      dx2y2   :     0.001126
      dxy     :     0.000869
      f0      :     0.000010  f :     0.000327
      f+1     :     0.000085
      f-1     :     0.000040
      f+2     :     0.000059
      f-2     :     0.000049
      f+3     :     0.000040
      f-3     :     0.000044
 63 H s       :     0.856498  s :     0.856498
      pz      :    -0.004406  p :     0.021119
      px      :     0.014105
      py      :     0.011419
      dz2     :     0.000973  d :     0.004173
      dxz     :     0.000644
      dyz     :     0.000903
      dx2y2   :     0.000787
      dxy     :     0.000866
      f0      :     0.000025  f :     0.000298
      f+1     :     0.000084
      f-1     :     0.000037
      f+2     :     0.000055
      f-2     :     0.000048
      f+3     :     0.000018
      f-3     :     0.000033
 64 H s       :     0.855462  s :     0.855462
      pz      :     0.008330  p :     0.029916
      px      :     0.010699
      py      :     0.010887
      dz2     :     0.001164  d :     0.003761
      dxz     :     0.000485
      dyz     :     0.000724
      dx2y2   :     0.000772
      dxy     :     0.000615
      f0      :     0.000034  f :     0.000286
      f+1     :     0.000075
      f-1     :     0.000032
      f+2     :     0.000066
      f-2     :     0.000034
      f+3     :     0.000022
      f-3     :     0.000022
 65 H s       :     0.879185  s :     0.879185
      pz      :     0.011408  p :     0.030354
      px      :     0.008103
      py      :     0.010843
      dz2     :     0.000790  d :     0.003813
      dxz     :     0.000704
      dyz     :     0.000683
      dx2y2   :     0.000858
      dxy     :     0.000779
      f0      :     0.000008  f :     0.000289
      f+1     :     0.000075
      f-1     :     0.000024
      f+2     :     0.000046
      f-2     :     0.000053
      f+3     :     0.000050
      f-3     :     0.000032
 66 H s       :     0.863143  s :     0.863143
      pz      :     0.009199  p :     0.028445
      px      :     0.011844
      py      :     0.007402
      dz2     :     0.000877  d :     0.003584
      dxz     :     0.000601
      dyz     :     0.000418
      dx2y2   :     0.001011
      dxy     :     0.000677
      f0      :     0.000012  f :     0.000280
      f+1     :     0.000020
      f-1     :     0.000061
      f+2     :     0.000067
      f-2     :     0.000038
      f+3     :     0.000035
      f-3     :     0.000049
 67 H s       :     0.879874  s :     0.879874
      pz      :     0.010908  p :     0.030375
      px      :     0.010829
      py      :     0.008638
      dz2     :     0.000997  d :     0.003788
      dxz     :     0.000649
      dyz     :     0.000622
      dx2y2   :     0.000924
      dxy     :     0.000597
      f0      :     0.000013  f :     0.000289
      f+1     :     0.000024
      f-1     :     0.000083
      f+2     :     0.000065
      f-2     :     0.000038
      f+3     :     0.000026
      f-3     :     0.000041
 68 H s       :     0.878002  s :     0.878002
      pz      :     0.009885  p :     0.029978
      px      :     0.008233
      py      :     0.011860
      dz2     :     0.000835  d :     0.003732
      dxz     :     0.000489
      dyz     :     0.000636
      dx2y2   :     0.000903
      dxy     :     0.000869
      f0      :     0.000009  f :     0.000287
      f+1     :     0.000069
      f-1     :     0.000015
      f+2     :     0.000049
      f-2     :     0.000049
      f+3     :     0.000054
      f-3     :     0.000042
 69 H s       :     0.860220  s :     0.860220
      pz      :     0.009685  p :     0.029953
      px      :     0.011534
      py      :     0.008734
      dz2     :     0.001045  d :     0.003666
      dxz     :     0.000746
      dyz     :     0.000429
      dx2y2   :     0.000648
      dxy     :     0.000798
      f0      :     0.000016  f :     0.000282
      f+1     :     0.000024
      f-1     :     0.000084
      f+2     :     0.000042
      f-2     :     0.000057
      f+3     :     0.000033
      f-3     :     0.000027
 70 H s       :     0.723827  s :     0.723827
      pz      :     0.014327  p :     0.060115
      px      :     0.017021
      py      :     0.028766
      dz2     :     0.001620  d :     0.007522
      dxz     :     0.001354
      dyz     :     0.001016
      dx2y2   :     0.002258
      dxy     :     0.001274
      f0      :     0.000027  f :     0.000714
      f+1     :     0.000163
      f-1     :     0.000059
      f+2     :     0.000124
      f-2     :     0.000086
      f+3     :     0.000183
      f-3     :     0.000072
 71 H s       :     0.847577  s :     0.847577
      pz      :     0.007153  p :     0.028918
      px      :     0.009738
      py      :     0.012027
      dz2     :     0.001195  d :     0.003588
      dxz     :     0.000358
      dyz     :     0.000841
      dx2y2   :     0.000496
      dxy     :     0.000698
      f0      :     0.000052  f :     0.000280
      f+1     :     0.000052
      f-1     :     0.000043
      f+2     :     0.000053
      f-2     :     0.000049
      f+3     :     0.000016
      f-3     :     0.000015
 72 H s       :     0.850047  s :     0.850047
      pz      :     0.010553  p :     0.029495
      px      :     0.010105
      py      :     0.008837
      dz2     :     0.000704  d :     0.003731
      dxz     :     0.000599
      dyz     :     0.000553
      dx2y2   :     0.001155
      dxy     :     0.000719
      f0      :     0.000009  f :     0.000285
      f+1     :     0.000030
      f-1     :     0.000047
      f+2     :     0.000050
      f-2     :     0.000036
      f+3     :     0.000040
      f-3     :     0.000074
 73 H s       :     0.888552  s :     0.888552
      pz      :     0.011133  p :     0.029133
      px      :     0.009430
      py      :     0.008570
      dz2     :     0.000482  d :     0.003667
      dxz     :     0.000873
      dyz     :     0.000651
      dx2y2   :     0.001290
      dxy     :     0.000371
      f0      :     0.000015  f :     0.000289
      f+1     :     0.000043
      f-1     :     0.000032
      f+2     :     0.000051
      f-2     :     0.000050
      f+3     :     0.000040
      f-3     :     0.000058
 74 H s       :     0.857576  s :     0.857576
      pz      :     0.007555  p :     0.027165
      px      :     0.009170
      py      :     0.010440
      dz2     :     0.001130  d :     0.003308
      dxz     :     0.000299
      dyz     :     0.000626
      dx2y2   :     0.000720
      dxy     :     0.000533
      f0      :     0.000047  f :     0.000231
      f+1     :     0.000041
      f-1     :     0.000023
      f+2     :     0.000051
      f-2     :     0.000037
      f+3     :     0.000017
      f-3     :     0.000015
 75 H s       :     0.871100  s :     0.871100
      pz      :     0.008429  p :     0.029700
      px      :     0.009734
      py      :     0.011536
      dz2     :     0.001043  d :     0.003378
      dxz     :     0.000447
      dyz     :     0.000301
      dx2y2   :     0.000888
      dxy     :     0.000699
      f0      :     0.000017  f :     0.000224
      f+1     :     0.000012
      f-1     :     0.000063
      f+2     :     0.000036
      f-2     :     0.000036
      f+3     :     0.000022
      f-3     :     0.000039
 76 H s       :     0.856441  s :     0.856441
      pz      :     0.010386  p :     0.027077
      px      :     0.006586
      py      :     0.010106
      dz2     :     0.000180  d :     0.003088
      dxz     :     0.001006
      dyz     :     0.000317
      dx2y2   :     0.000923
      dxy     :     0.000662
      f0      :     0.000025  f :     0.000218
      f+1     :     0.000023
      f-1     :     0.000010
      f+2     :     0.000021
      f-2     :     0.000034
      f+3     :     0.000073
      f-3     :     0.000032
 77 H s       :     0.877978  s :     0.877978
      pz      :     0.010113  p :     0.038378
      px      :     0.017508
      py      :     0.010757
      dz2     :     0.001017  d :     0.004474
      dxz     :     0.000787
      dyz     :     0.000483
      dx2y2   :     0.001389
      dxy     :     0.000799
      f0      :     0.000016  f :     0.000279
      f+1     :     0.000058
      f-1     :     0.000025
      f+2     :     0.000043
      f-2     :     0.000039
      f+3     :     0.000057
      f-3     :     0.000041
 78 H s       :     0.880314  s :     0.880314
      pz      :     0.010894  p :     0.030930
      px      :     0.012101
      py      :     0.007934
      dz2     :     0.000603  d :     0.003476
      dxz     :     0.000361
      dyz     :     0.000945
      dx2y2   :     0.000859
      dxy     :     0.000708
      f0      :     0.000012  f :     0.000235
      f+1     :     0.000010
      f-1     :     0.000057
      f+2     :     0.000036
      f-2     :     0.000036
      f+3     :     0.000024
      f-3     :     0.000060
 79 H s       :     0.869001  s :     0.869001
      pz      :     0.005464  p :     0.027407
      px      :     0.011102
      py      :     0.010840
      dz2     :     0.000903  d :     0.003188
      dxz     :     0.000691
      dyz     :     0.000752
      dx2y2   :     0.000488
      dxy     :     0.000355
      f0      :     0.000065  f :     0.000217
      f+1     :     0.000028
      f-1     :     0.000030
      f+2     :     0.000045
      f-2     :     0.000035
      f+3     :     0.000007
      f-3     :     0.000006
 80 H s       :     0.856157  s :     0.856157
      pz      :     0.010021  p :     0.027504
      px      :     0.007192
      py      :     0.010291
      dz2     :     0.000768  d :     0.003166
      dxz     :     0.000493
      dyz     :     0.000463
      dx2y2   :     0.000972
      dxy     :     0.000470
      f0      :     0.000010  f :     0.000217
      f+1     :     0.000050
      f-1     :     0.000020
      f+2     :     0.000032
      f-2     :     0.000033
      f+3     :     0.000050
      f-3     :     0.000023
 81 H s       :     0.865241  s :     0.865241
      pz      :     0.012178  p :     0.027463
      px      :     0.012000
      py      :     0.003284
      dz2     :     0.000662  d :     0.003084
      dxz     :     0.000295
      dyz     :     0.000608
      dx2y2   :     0.000686
      dxy     :     0.000833
      f0      :     0.000010  f :     0.000224
      f+1     :     0.000012
      f-1     :     0.000055
      f+2     :     0.000025
      f-2     :     0.000032
      f+3     :     0.000035
      f-3     :     0.000055
 82 H s       :     0.828621  s :     0.828621
      pz      :     0.002292  p :     0.020820
      px      :     0.010434
      py      :     0.008094
      dz2     :     0.000334  d :     0.003731
      dxz     :     0.000564
      dyz     :     0.001154
      dx2y2   :     0.000573
      dxy     :     0.001107
      f0      :     0.000017  f :     0.000283
      f+1     :     0.000005
      f-1     :     0.000057
      f+2     :     0.000068
      f-2     :     0.000052
      f+3     :     0.000041
      f-3     :     0.000043
 83 H s       :     0.872750  s :     0.872750
      pz      :     0.007704  p :     0.028365
      px      :     0.011738
      py      :     0.008923
      dz2     :     0.001719  d :     0.004389
      dxz     :     0.001337
      dyz     :     0.000140
      dx2y2   :     0.000686
      dxy     :     0.000507
      f0      :     0.000072  f :     0.000300
      f+1     :     0.000054
      f-1     :     0.000056
      f+2     :     0.000044
      f-2     :     0.000045
      f+3     :     0.000011
      f-3     :     0.000018


                     *******************************
                     * LOEWDIN POPULATION ANALYSIS *
                     *******************************

----------------------
LOEWDIN ATOMIC CHARGES
----------------------
   0 C :    0.094163
   1 C :   -0.093481
   2 C :    0.078980
   3 C :    0.058676
   4 C :    0.057126
   5 C :    0.070146
   6 C :    0.126422
   7 C :   -0.172133
   8 C :   -0.279132
   9 C :   -0.187976
  10 C :   -0.599253
  11 N :    0.616804
  12 N :    0.376200
  13 C :   -0.119993
  14 C :   -0.135672
  15 N :    0.380413
  16 O :    0.338382
  17 H :   -0.211519
  18 H :   -0.079756
  19 H :   -0.070534
  20 H :   -0.045053
  21 H :   -0.059353
  22 H :   -0.063282
  23 H :   -0.063260
  24 H :   -0.054664
  25 H :   -0.018080
  26 H :   -0.026302
  27 H :   -0.013128
  28 C :    0.090801
  29 C :   -0.097953
  30 C :    0.113584
  31 C :    0.073648
  32 C :    0.070552
  33 C :    0.063878
  34 C :   -0.461273
  35 O :    0.390163
  36 C :   -0.104223
  37 C :   -0.304637
  38 C :   -0.271397
  39 C :    0.104222
  40 C :    0.076930
  41 C :    0.098680
  42 N :    0.374460
  43 C :   -0.484766
  44 O :    0.660665
  45 C :   -0.217842
  46 C :    0.147900
  47 C :   -0.227588
  48 C :    0.136736
  49 C :   -0.217871
  50 C :    0.156093
  51 C :   -0.619591
  52 N :    0.605308
  53 C :    0.052428
  54 C :    0.265834
  55 C :    0.253420
  56 C :    0.253403
  57 O :    0.346291
  58 H :   -0.021987
  59 H :   -0.022366
  60 H :   -0.022291
  61 H :   -0.021657
  62 H :   -0.020393
  63 H :   -0.018909
  64 H :   -0.047647
  65 H :   -0.051432
  66 H :   -0.048367
  67 H :   -0.050857
  68 H :   -0.049257
  69 H :   -0.046046
  70 H :   -0.160216
  71 H :   -0.046013
  72 H :   -0.044497
  73 H :   -0.051402
  74 H :   -0.055235
  75 H :   -0.059305
  76 H :   -0.049154
  77 H :   -0.040938
  78 H :   -0.059665
  79 H :   -0.061064
  80 H :   -0.062418
  81 H :   -0.047892
  82 H :   -0.033397
  83 H :   -0.040190

-------------------------------
LOEWDIN REDUCED ORBITAL CHARGES
-------------------------------
  0 C s       :     2.577717  s :     2.577717
      pz      :     0.984211  p :     2.695626
      px      :     0.843945
      py      :     0.867470
      dz2     :     0.134868  d :     0.504737
      dxz     :     0.125045
      dyz     :     0.141454
      dx2y2   :     0.039020
      dxy     :     0.064350
      f0      :     0.015614  f :     0.115992
      f+1     :     0.028879
      f-1     :     0.034667
      f+2     :     0.010477
      f-2     :     0.009963
      f+3     :     0.007988
      f-3     :     0.008402
      g0      :     0.002078  g :     0.011765
      g+1     :     0.002243
      g-1     :     0.002561
      g+2     :     0.000183
      g-2     :     0.001196
      g+3     :     0.001068
      g-3     :     0.000947
      g+4     :     0.000700
      g-4     :     0.000789
  1 C s       :     2.568609  s :     2.568609
      pz      :     0.919071  p :     2.695276
      px      :     0.873538
      py      :     0.902667
      dz2     :     0.171117  d :     0.655827
      dxz     :     0.139885
      dyz     :     0.151566
      dx2y2   :     0.100249
      dxy     :     0.093010
      f0      :     0.014398  f :     0.159450
      f+1     :     0.038553
      f-1     :     0.045461
      f+2     :     0.023114
      f-2     :     0.014093
      f+3     :     0.012159
      f-3     :     0.011673
      g0      :     0.002033  g :     0.014319
      g+1     :     0.001832
      g-1     :     0.002119
      g+2     :     0.000609
      g-2     :     0.002403
      g+3     :     0.001632
      g-3     :     0.001565
      g+4     :     0.000987
      g-4     :     0.001137
  2 C s       :     2.578729  s :     2.578729
      pz      :     0.984210  p :     2.705057
      px      :     0.849812
      py      :     0.871034
      dz2     :     0.132522  d :     0.509376
      dxz     :     0.129089
      dyz     :     0.141322
      dx2y2   :     0.042838
      dxy     :     0.063605
      f0      :     0.015353  f :     0.116096
      f+1     :     0.030783
      f-1     :     0.033019
      f+2     :     0.009325
      f-2     :     0.010180
      f+3     :     0.009097
      f-3     :     0.008339
      g0      :     0.002173  g :     0.011762
      g+1     :     0.002221
      g-1     :     0.002351
      g+2     :     0.000074
      g-2     :     0.001347
      g+3     :     0.001113
      g-3     :     0.000861
      g+4     :     0.000704
      g-4     :     0.000918
  3 C s       :     2.584817  s :     2.584817
      pz      :     0.988597  p :     2.718476
      px      :     0.852970
      py      :     0.876909
      dz2     :     0.136552  d :     0.512022
      dxz     :     0.129595
      dyz     :     0.141493
      dx2y2   :     0.039796
      dxy     :     0.064588
      f0      :     0.015400  f :     0.114358
      f+1     :     0.029082
      f-1     :     0.033597
      f+2     :     0.010259
      f-2     :     0.009298
      f+3     :     0.008255
      f-3     :     0.008468
      g0      :     0.002015  g :     0.011651
      g+1     :     0.002255
      g-1     :     0.002514
      g+2     :     0.000147
      g-2     :     0.001199
      g+3     :     0.001059
      g-3     :     0.000935
      g+4     :     0.000723
      g-4     :     0.000805
  4 C s       :     2.585270  s :     2.585270
      pz      :     0.948204  p :     2.719797
      px      :     0.872322
      py      :     0.899271
      dz2     :     0.155819  d :     0.511506
      dxz     :     0.075269
      dyz     :     0.089502
      dx2y2   :     0.098680
      dxy     :     0.092235
      f0      :     0.009950  f :     0.114658
      f+1     :     0.020295
      f-1     :     0.025675
      f+2     :     0.021738
      f-2     :     0.014088
      f+3     :     0.011689
      f-3     :     0.011224
      g0      :     0.001648  g :     0.011643
      g+1     :     0.000715
      g-1     :     0.000903
      g+2     :     0.000431
      g-2     :     0.002506
      g+3     :     0.001660
      g-3     :     0.001580
      g+4     :     0.001011
      g-4     :     0.001190
  5 C s       :     2.585627  s :     2.585627
      pz      :     0.985172  p :     2.708370
      px      :     0.850349
      py      :     0.872850
      dz2     :     0.131151  d :     0.509766
      dxz     :     0.128972
      dyz     :     0.143229
      dx2y2   :     0.042964
      dxy     :     0.063451
      f0      :     0.015022  f :     0.114417
      f+1     :     0.029899
      f-1     :     0.033305
      f+2     :     0.008974
      f-2     :     0.009517
      f+3     :     0.009090
      f-3     :     0.008610
      g0      :     0.002138  g :     0.011674
      g+1     :     0.002218
      g-1     :     0.002389
      g+2     :     0.000064
      g-2     :     0.001311
      g+3     :     0.001100
      g-3     :     0.000828
      g+4     :     0.000723
      g-4     :     0.000903
  6 C s       :     2.524360  s :     2.524360
      pz      :     0.889270  p :     2.712837
      px      :     0.924720
      py      :     0.898847
      dz2     :     0.134925  d :     0.513717
      dxz     :     0.088486
      dyz     :     0.124343
      dx2y2   :     0.095355
      dxy     :     0.070608
      f0      :     0.015790  f :     0.115389
      f+1     :     0.020462
      f-1     :     0.028610
      f+2     :     0.013411
      f-2     :     0.014249
      f+3     :     0.012733
      f-3     :     0.010136
      g0      :     0.000967  g :     0.007276
      g+1     :     0.001309
      g-1     :     0.001531
      g+2     :     0.000495
      g-2     :     0.000530
      g+3     :     0.000688
      g-3     :     0.000771
      g+4     :     0.000620
      g-4     :     0.000366
  7 C s       :     2.568913  s :     2.568913
      pz      :     0.817179  p :     2.618946
      px      :     0.875823
      py      :     0.925944
      dz2     :     0.106621  d :     0.757115
      dxz     :     0.154584
      dyz     :     0.099697
      dx2y2   :     0.204065
      dxy     :     0.192147
      f0      :     0.018327  f :     0.205491
      f+1     :     0.020998
      f-1     :     0.019779
      f+2     :     0.039079
      f-2     :     0.017895
      f+3     :     0.029239
      f-3     :     0.060173
      g0      :     0.001764  g :     0.021667
      g+1     :     0.002300
      g-1     :     0.001316
      g+2     :     0.001711
      g-2     :     0.002300
      g+3     :     0.002954
      g-3     :     0.002902
      g+4     :     0.003193
      g-4     :     0.003227
  8 C s       :     2.559632  s :     2.559632
      pz      :     0.864922  p :     2.723911
      px      :     0.928324
      py      :     0.930665
      dz2     :     0.114038  d :     0.767069
      dxz     :     0.154254
      dyz     :     0.084215
      dx2y2   :     0.216290
      dxy     :     0.198273
      f0      :     0.015787  f :     0.205897
      f+1     :     0.029023
      f-1     :     0.013742
      f+2     :     0.035291
      f-2     :     0.023343
      f+3     :     0.037172
      f-3     :     0.051538
      g0      :     0.002576  g :     0.022623
      g+1     :     0.002323
      g-1     :     0.000878
      g+2     :     0.001845
      g-2     :     0.001865
      g+3     :     0.003038
      g-3     :     0.002723
      g+4     :     0.003016
      g-4     :     0.004359
  9 C s       :     2.533330  s :     2.533330
      pz      :     0.875773  p :     2.693847
      px      :     0.898187
      py      :     0.919887
      dz2     :     0.168777  d :     0.742331
      dxz     :     0.142002
      dyz     :     0.176308
      dx2y2   :     0.120342
      dxy     :     0.134901
      f0      :     0.035672  f :     0.203124
      f+1     :     0.039038
      f-1     :     0.026368
      f+2     :     0.027158
      f-2     :     0.026688
      f+3     :     0.025680
      f-3     :     0.022520
      g0      :     0.002556  g :     0.015344
      g+1     :     0.002023
      g-1     :     0.001842
      g+2     :     0.001715
      g-2     :     0.002154
      g+3     :     0.001067
      g-3     :     0.001328
      g+4     :     0.001232
      g-4     :     0.001427
 10 C s       :     2.598522  s :     2.598522
      pz      :     0.790680  p :     2.595223
      px      :     0.993221
      py      :     0.811322
      dz2     :     0.191467  d :     1.062123
      dxz     :     0.215201
      dyz     :     0.131105
      dx2y2   :     0.263821
      dxy     :     0.260529
      f0      :     0.027135  f :     0.299924
      f+1     :     0.044768
      f-1     :     0.021261
      f+2     :     0.036468
      f-2     :     0.050416
      f+3     :     0.067287
      f-3     :     0.052589
      g0      :     0.005137  g :     0.043461
      g+1     :     0.002839
      g-1     :     0.003948
      g+2     :     0.005189
      g-2     :     0.003261
      g+3     :     0.006153
      g-3     :     0.005961
      g+4     :     0.006577
      g-4     :     0.004396
 11 N s       :     2.687716  s :     2.687716
      pz      :     1.123184  p :     3.303999
      px      :     1.070035
      py      :     1.110780
      dz2     :     0.038746  d :     0.329734
      dxz     :     0.072693
      dyz     :     0.047024
      dx2y2   :     0.073014
      dxy     :     0.098258
      f0      :     0.007029  f :     0.058412
      f+1     :     0.004876
      f-1     :     0.005475
      f+2     :     0.011952
      f-2     :     0.007844
      f+3     :     0.008929
      f-3     :     0.012307
      g0      :     0.000306  g :     0.003335
      g+1     :     0.000390
      g-1     :     0.000315
      g+2     :     0.000236
      g-2     :     0.000272
      g+3     :     0.000527
      g-3     :     0.000414
      g+4     :     0.000408
      g-4     :     0.000466
 12 N s       :     2.873659  s :     2.873659
      pz      :     1.112491  p :     3.364607
      px      :     1.196462
      py      :     1.055653
      dz2     :     0.069431  d :     0.319284
      dxz     :     0.081385
      dyz     :     0.042262
      dx2y2   :     0.060180
      dxy     :     0.066027
      f0      :     0.010632  f :     0.062097
      f+1     :     0.008888
      f-1     :     0.006729
      f+2     :     0.009580
      f-2     :     0.007582
      f+3     :     0.006267
      f-3     :     0.012419
      g0      :     0.000340  g :     0.004152
      g+1     :     0.000285
      g-1     :     0.000599
      g+2     :     0.000621
      g-2     :     0.000541
      g+3     :     0.000540
      g-3     :     0.000424
      g+4     :     0.000290
      g-4     :     0.000512
 13 C s       :     2.613640  s :     2.613640
      pz      :     0.914854  p :     2.712069
      px      :     0.957019
      py      :     0.840196
      dz2     :     0.134205  d :     0.623578
      dxz     :     0.163485
      dyz     :     0.123999
      dx2y2   :     0.113926
      dxy     :     0.087963
      f0      :     0.021995  f :     0.152130
      f+1     :     0.024648
      f-1     :     0.022250
      f+2     :     0.028196
      f-2     :     0.026290
      f+3     :     0.014235
      f-3     :     0.014516
      g0      :     0.001331  g :     0.018576
      g+1     :     0.001358
      g-1     :     0.003503
      g+2     :     0.002769
      g-2     :     0.003848
      g+3     :     0.002138
      g-3     :     0.002394
      g+4     :     0.000798
      g-4     :     0.000435
 14 C s       :     2.614681  s :     2.614681
      pz      :     0.922910  p :     2.701414
      px      :     1.012460
      py      :     0.766043
      dz2     :     0.130455  d :     0.647261
      dxz     :     0.206227
      dyz     :     0.041872
      dx2y2   :     0.138292
      dxy     :     0.130415
      f0      :     0.017106  f :     0.153262
      f+1     :     0.038724
      f-1     :     0.008530
      f+2     :     0.027685
      f-2     :     0.013566
      f+3     :     0.022236
      f-3     :     0.025416
      g0      :     0.001436  g :     0.019053
      g+1     :     0.002529
      g-1     :     0.000607
      g+2     :     0.002738
      g-2     :     0.001023
      g+3     :     0.003494
      g-3     :     0.001107
      g+4     :     0.002318
      g-4     :     0.003801
 15 N s       :     2.901118  s :     2.901118
      pz      :     1.122910  p :     3.364946
      px      :     1.280335
      py      :     0.961702
      dz2     :     0.070515  d :     0.291593
      dxz     :     0.086402
      dyz     :     0.043626
      dx2y2   :     0.045902
      dxy     :     0.045148
      f0      :     0.012508  f :     0.058176
      f+1     :     0.011154
      f-1     :     0.008000
      f+2     :     0.009293
      f-2     :     0.003237
      f+3     :     0.005660
      f-3     :     0.008325
      g0      :     0.000502  g :     0.003754
      g+1     :     0.000559
      g-1     :     0.000304
      g+2     :     0.000584
      g-2     :     0.000221
      g+3     :     0.000458
      g-3     :     0.000142
      g+4     :     0.000396
      g-4     :     0.000588
 16 O s       :     3.247857  s :     3.247857
      pz      :     1.385498  p :     4.292634
      px      :     1.476744
      py      :     1.430392
      dz2     :     0.015391  d :     0.097845
      dxz     :     0.024212
      dyz     :     0.007173
      dx2y2   :     0.027584
      dxy     :     0.023484
      f0      :     0.001512  f :     0.022011
      f+1     :     0.004932
      f-1     :     0.000373
      f+2     :     0.003310
      f-2     :     0.003082
      f+3     :     0.004821
      f-3     :     0.003981
      g0      :     0.000130  g :     0.001270
      g+1     :     0.000119
      g-1     :     0.000023
      g+2     :     0.000169
      g-2     :     0.000053
      g+3     :     0.000181
      g-3     :     0.000201
      g+4     :     0.000229
      g-4     :     0.000166
 17 H s       :     0.680856  s :     0.680856
      pz      :     0.105367  p :     0.384755
      px      :     0.163369
      py      :     0.116019
      dz2     :     0.019961  d :     0.124246
      dxz     :     0.027651
      dyz     :     0.015850
      dx2y2   :     0.032927
      dxy     :     0.027857
      f0      :     0.001362  f :     0.021663
      f+1     :     0.003596
      f-1     :     0.002355
      f+2     :     0.002606
      f-2     :     0.003612
      f+3     :     0.004673
      f-3     :     0.003460
 18 H s       :     0.815433  s :     0.815433
      pz      :     0.046117  p :     0.189994
      px      :     0.094757
      py      :     0.049120
      dz2     :     0.008180  d :     0.064692
      dxz     :     0.019632
      dyz     :     0.002431
      dx2y2   :     0.014843
      dxy     :     0.019607
      f0      :     0.000864  f :     0.009637
      f+1     :     0.001950
      f-1     :     0.000128
      f+2     :     0.001806
      f-2     :     0.000665
      f+3     :     0.001835
      f-3     :     0.002389
 19 H s       :     0.811525  s :     0.811525
      pz      :     0.090427  p :     0.185429
      px      :     0.043408
      py      :     0.051594
      dz2     :     0.019679  d :     0.064122
      dxz     :     0.018648
      dyz     :     0.016243
      dx2y2   :     0.004709
      dxy     :     0.004843
      f0      :     0.002582  f :     0.009458
      f+1     :     0.002204
      f-1     :     0.001881
      f+2     :     0.001285
      f-2     :     0.001233
      f+3     :     0.000144
      f-3     :     0.000129
 20 H s       :     0.782474  s :     0.782474
      pz      :     0.054922  p :     0.187734
      px      :     0.065460
      py      :     0.067352
      dz2     :     0.014063  d :     0.065149
      dxz     :     0.010853
      dyz     :     0.011647
      dx2y2   :     0.015657
      dxy     :     0.012929
      f0      :     0.000733  f :     0.009696
      f+1     :     0.001464
      f-1     :     0.001679
      f+2     :     0.001264
      f-2     :     0.001708
      f+3     :     0.001403
      f-3     :     0.001444
 21 H s       :     0.795339  s :     0.795339
      pz      :     0.056412  p :     0.189431
      px      :     0.063923
      py      :     0.069095
      dz2     :     0.014960  d :     0.064856
      dxz     :     0.010218
      dyz     :     0.012170
      dx2y2   :     0.014914
      dxy     :     0.012595
      f0      :     0.000798  f :     0.009728
      f+1     :     0.001348
      f-1     :     0.001883
      f+2     :     0.001387
      f-2     :     0.001684
      f+3     :     0.001246
      f-3     :     0.001383
 22 H s       :     0.797222  s :     0.797222
      pz      :     0.092260  p :     0.191172
      px      :     0.050201
      py      :     0.048711
      dz2     :     0.018735  d :     0.065132
      dxz     :     0.022582
      dyz     :     0.023088
      dx2y2   :     0.000358
      dxy     :     0.000368
      f0      :     0.002970  f :     0.009756
      f+1     :     0.003269
      f-1     :     0.003391
      f+2     :     0.000053
      f-2     :     0.000072
      f+3     :     0.000000
      f-3     :     0.000000
 23 H s       :     0.797133  s :     0.797133
      pz      :     0.054909  p :     0.191227
      px      :     0.067493
      py      :     0.068825
      dz2     :     0.013874  d :     0.065157
      dxz     :     0.010805
      dyz     :     0.011641
      dx2y2   :     0.016053
      dxy     :     0.012784
      f0      :     0.000732  f :     0.009743
      f+1     :     0.001463
      f-1     :     0.001690
      f+2     :     0.001255
      f-2     :     0.001723
      f+3     :     0.001407
      f-3     :     0.001473
 24 H s       :     0.789781  s :     0.789781
      pz      :     0.056769  p :     0.189663
      px      :     0.064085
      py      :     0.068809
      dz2     :     0.015358  d :     0.065494
      dxz     :     0.010232
      dyz     :     0.012082
      dx2y2   :     0.015164
      dxy     :     0.012656
      f0      :     0.000796  f :     0.009727
      f+1     :     0.001352
      f-1     :     0.001877
      f+2     :     0.001400
      f-2     :     0.001664
      f+3     :     0.001244
      f-3     :     0.001394
 25 H s       :     0.749060  s :     0.749060
      pz      :     0.051556  p :     0.190134
      px      :     0.088716
      py      :     0.049862
      dz2     :     0.009151  d :     0.069119
      dxz     :     0.021385
      dyz     :     0.000970
      dx2y2   :     0.012870
      dxy     :     0.024742
      f0      :     0.000799  f :     0.009768
      f+1     :     0.002066
      f-1     :     0.000194
      f+2     :     0.001777
      f-2     :     0.000343
      f+3     :     0.001609
      f-3     :     0.002980
 26 H s       :     0.757269  s :     0.757269
      pz      :     0.052040  p :     0.189856
      px      :     0.061100
      py      :     0.076715
      dz2     :     0.011482  d :     0.069491
      dxz     :     0.005652
      dyz     :     0.016141
      dx2y2   :     0.022060
      dxy     :     0.014157
      f0      :     0.000622  f :     0.009686
      f+1     :     0.000650
      f-1     :     0.002003
      f+2     :     0.001014
      f-2     :     0.001312
      f+3     :     0.001345
      f-3     :     0.002741
 27 H s       :     0.741464  s :     0.741464
      pz      :     0.061624  p :     0.192172
      px      :     0.052817
      py      :     0.077732
      dz2     :     0.017276  d :     0.069924
      dxz     :     0.006762
      dyz     :     0.015214
      dx2y2   :     0.010147
      dxy     :     0.020524
      f0      :     0.000950  f :     0.009568
      f+1     :     0.000126
      f-1     :     0.002669
      f+2     :     0.001496
      f-2     :     0.001722
      f+3     :     0.001836
      f-3     :     0.000769
 28 C s       :     2.576783  s :     2.576783
      pz      :     0.923753  p :     2.688887
      px      :     0.874512
      py      :     0.890622
      dz2     :     0.113183  d :     0.514458
      dxz     :     0.116768
      dyz     :     0.109045
      dx2y2   :     0.089905
      dxy     :     0.085557
      f0      :     0.016227  f :     0.117226
      f+1     :     0.022160
      f-1     :     0.017472
      f+2     :     0.022793
      f-2     :     0.011820
      f+3     :     0.017247
      f-3     :     0.009506
      g0      :     0.001235  g :     0.011844
      g+1     :     0.001340
      g-1     :     0.001247
      g+2     :     0.001907
      g-2     :     0.001769
      g+3     :     0.001573
      g-3     :     0.000990
      g+4     :     0.000796
      g-4     :     0.000988
 29 C s       :     2.570708  s :     2.570708
      pz      :     0.893779  p :     2.728412
      px      :     0.900390
      py      :     0.934244
      dz2     :     0.126251  d :     0.628641
      dxz     :     0.119867
      dyz     :     0.132118
      dx2y2   :     0.123787
      dxy     :     0.126617
      f0      :     0.014321  f :     0.155518
      f+1     :     0.026447
      f-1     :     0.029199
      f+2     :     0.029337
      f-2     :     0.016091
      f+3     :     0.021894
      f-3     :     0.018229
      g0      :     0.001620  g :     0.014674
      g+1     :     0.001424
      g-1     :     0.001318
      g+2     :     0.001714
      g-2     :     0.001996
      g+3     :     0.002045
      g-3     :     0.001702
      g+4     :     0.001683
      g-4     :     0.001172
 30 C s       :     2.576442  s :     2.576442
      pz      :     0.907508  p :     2.675130
      px      :     0.857411
      py      :     0.910211
      dz2     :     0.106392  d :     0.505501
      dxz     :     0.095907
      dyz     :     0.127937
      dx2y2   :     0.080701
      dxy     :     0.094564
      f0      :     0.016507  f :     0.117452
      f+1     :     0.014565
      f-1     :     0.023349
      f+2     :     0.022898
      f-2     :     0.011788
      f+3     :     0.011578
      f-3     :     0.016767
      g0      :     0.001250  g :     0.011891
      g+1     :     0.001226
      g-1     :     0.001211
      g+2     :     0.002200
      g-2     :     0.001403
      g+3     :     0.001153
      g-3     :     0.001453
      g+4     :     0.001124
      g-4     :     0.000872
 31 C s       :     2.584128  s :     2.584128
      pz      :     0.920076  p :     2.711927
      px      :     0.893876
      py      :     0.897975
      dz2     :     0.108814  d :     0.504607
      dxz     :     0.114662
      dyz     :     0.105601
      dx2y2   :     0.090408
      dxy     :     0.085122
      f0      :     0.015077  f :     0.114016
      f+1     :     0.021418
      f-1     :     0.016741
      f+2     :     0.022713
      f-2     :     0.011342
      f+3     :     0.017072
      f-3     :     0.009653
      g0      :     0.001138  g :     0.011674
      g+1     :     0.001312
      g-1     :     0.001235
      g+2     :     0.001883
      g-2     :     0.001687
      g+3     :     0.001600
      g-3     :     0.001018
      g+4     :     0.000798
      g-4     :     0.001003
 32 C s       :     2.587997  s :     2.587997
      pz      :     0.890594  p :     2.704344
      px      :     0.888348
      py      :     0.925402
      dz2     :     0.090605  d :     0.511360
      dxz     :     0.087048
      dyz     :     0.105681
      dx2y2   :     0.112416
      dxy     :     0.115609
      f0      :     0.005995  f :     0.114127
      f+1     :     0.018681
      f-1     :     0.022480
      f+2     :     0.020024
      f-2     :     0.011173
      f+3     :     0.020177
      f-3     :     0.015598
      g0      :     0.001096  g :     0.011620
      g+1     :     0.000880
      g-1     :     0.000886
      g+2     :     0.001014
      g-2     :     0.001719
      g+3     :     0.001720
      g-3     :     0.001392
      g+4     :     0.001736
      g-4     :     0.001178
 33 C s       :     2.585851  s :     2.585851
      pz      :     0.924870  p :     2.717777
      px      :     0.868716
      py      :     0.924191
      dz2     :     0.105644  d :     0.506864
      dxz     :     0.093645
      dyz     :     0.131386
      dx2y2   :     0.079008
      dxy     :     0.097181
      f0      :     0.016762  f :     0.113940
      f+1     :     0.014452
      f-1     :     0.022911
      f+2     :     0.021500
      f-2     :     0.010951
      f+3     :     0.011672
      f-3     :     0.015691
      g0      :     0.001319  g :     0.011690
      g+1     :     0.001235
      g-1     :     0.001201
      g+2     :     0.002182
      g-2     :     0.001352
      g+3     :     0.001099
      g-3     :     0.001310
      g+4     :     0.001116
      g-4     :     0.000876
 34 C s       :     2.604019  s :     2.604019
      pz      :     0.907531  p :     2.609502
      px      :     0.996084
      py      :     0.705887
      dz2     :     0.171388  d :     0.950641
      dxz     :     0.318380
      dyz     :     0.078764
      dx2y2   :     0.185543
      dxy     :     0.196566
      f0      :     0.046266  f :     0.261468
      f+1     :     0.043966
      f-1     :     0.018142
      f+2     :     0.059140
      f-2     :     0.016507
      f+3     :     0.034749
      f-3     :     0.042697
      g0      :     0.002598  g :     0.035643
      g+1     :     0.005543
      g-1     :     0.000976
      g+2     :     0.004791
      g-2     :     0.001794
      g+3     :     0.006381
      g-3     :     0.001415
      g+4     :     0.003873
      g-4     :     0.008272
 35 O s       :     3.241030  s :     3.241030
      pz      :     1.493005  p :     4.242734
      px      :     1.493577
      py      :     1.256153
      dz2     :     0.011819  d :     0.102548
      dxz     :     0.038244
      dyz     :     0.000903
      dx2y2   :     0.029989
      dxy     :     0.021593
      f0      :     0.003002  f :     0.022259
      f+1     :     0.003779
      f-1     :     0.000342
      f+2     :     0.005521
      f-2     :     0.000432
      f+3     :     0.004114
      f-3     :     0.005070
      g0      :     0.000099  g :     0.001266
      g+1     :     0.000230
      g-1     :     0.000004
      g+2     :     0.000180
      g-2     :     0.000027
      g+3     :     0.000215
      g-3     :     0.000033
      g+4     :     0.000203
      g-4     :     0.000274
 36 C s       :     2.567671  s :     2.567671
      pz      :     0.889045  p :     2.747910
      px      :     0.946619
      py      :     0.912246
      dz2     :     0.101453  d :     0.618280
      dxz     :     0.140815
      dyz     :     0.101517
      dx2y2   :     0.141871
      dxy     :     0.132625
      f0      :     0.018677  f :     0.155132
      f+1     :     0.018550
      f-1     :     0.021625
      f+2     :     0.026264
      f-2     :     0.021246
      f+3     :     0.028122
      f-3     :     0.020648
      g0      :     0.001185  g :     0.015232
      g+1     :     0.001508
      g-1     :     0.001543
      g+2     :     0.001868
      g-2     :     0.001483
      g+3     :     0.001806
      g-3     :     0.002411
      g+4     :     0.002073
      g-4     :     0.001355
 37 C s       :     2.554592  s :     2.554592
      pz      :     0.872793  p :     2.625928
      px      :     0.954021
      py      :     0.799115
      dz2     :     0.138705  d :     0.821605
      dxz     :     0.164235
      dyz     :     0.147408
      dx2y2   :     0.187837
      dxy     :     0.183420
      f0      :     0.027889  f :     0.270540
      f+1     :     0.033481
      f-1     :     0.036699
      f+2     :     0.046174
      f-2     :     0.033166
      f+3     :     0.044110
      f-3     :     0.049022
      g0      :     0.002904  g :     0.031971
      g+1     :     0.002885
      g-1     :     0.002424
      g+2     :     0.002060
      g-2     :     0.004388
      g+3     :     0.003879
      g-3     :     0.004601
      g+4     :     0.004752
      g-4     :     0.004080
 38 C s       :     2.560194  s :     2.560194
      pz      :     0.907977  p :     2.690769
      px      :     0.885659
      py      :     0.897133
      dz2     :     0.131982  d :     0.778098
      dxz     :     0.163482
      dyz     :     0.127844
      dx2y2   :     0.180726
      dxy     :     0.174063
      f0      :     0.031658  f :     0.219264
      f+1     :     0.021608
      f-1     :     0.025794
      f+2     :     0.024246
      f-2     :     0.040205
      f+3     :     0.046971
      f-3     :     0.028783
      g0      :     0.001461  g :     0.023072
      g+1     :     0.002446
      g-1     :     0.002389
      g+2     :     0.002242
      g-2     :     0.002407
      g+3     :     0.002218
      g-3     :     0.003509
      g+4     :     0.002782
      g-4     :     0.003619
 39 C s       :     2.585843  s :     2.585843
      pz      :     0.865089  p :     2.691198
      px      :     0.942776
      py      :     0.883333
      dz2     :     0.065959  d :     0.492166
      dxz     :     0.121648
      dyz     :     0.076688
      dx2y2   :     0.115454
      dxy     :     0.112417
      f0      :     0.012272  f :     0.114599
      f+1     :     0.011227
      f-1     :     0.018177
      f+2     :     0.017866
      f-2     :     0.015251
      f+3     :     0.023183
      f-3     :     0.016622
      g0      :     0.000916  g :     0.011972
      g+1     :     0.000858
      g-1     :     0.001357
      g+2     :     0.001372
      g-2     :     0.001193
      g+3     :     0.001146
      g-3     :     0.002013
      g+4     :     0.001916
      g-4     :     0.001200
 40 C s       :     2.584242  s :     2.584242
      pz      :     0.881397  p :     2.711245
      px      :     0.953495
      py      :     0.876353
      dz2     :     0.074333  d :     0.503179
      dxz     :     0.124257
      dyz     :     0.082924
      dx2y2   :     0.114841
      dxy     :     0.106822
      f0      :     0.017632  f :     0.112893
      f+1     :     0.013307
      f-1     :     0.010017
      f+2     :     0.020714
      f-2     :     0.014171
      f+3     :     0.024512
      f-3     :     0.012540
      g0      :     0.000859  g :     0.011512
      g+1     :     0.001641
      g-1     :     0.000753
      g+2     :     0.001372
      g-2     :     0.001242
      g+3     :     0.001517
      g-3     :     0.001372
      g+4     :     0.001638
      g-4     :     0.001116
 41 C s       :     2.577607  s :     2.577607
      pz      :     0.883873  p :     2.686147
      px      :     0.920061
      py      :     0.882213
      dz2     :     0.125231  d :     0.509534
      dxz     :     0.085391
      dyz     :     0.099769
      dx2y2   :     0.096520
      dxy     :     0.102623
      f0      :     0.012065  f :     0.116350
      f+1     :     0.015360
      f-1     :     0.019975
      f+2     :     0.022647
      f-2     :     0.016413
      f+3     :     0.014136
      f-3     :     0.015753
      g0      :     0.000695  g :     0.011682
      g+1     :     0.001083
      g-1     :     0.001513
      g+2     :     0.001861
      g-2     :     0.001439
      g+3     :     0.001877
      g-3     :     0.001756
      g+4     :     0.000564
      g-4     :     0.000894
 42 N s       :     2.869666  s :     2.869666
      pz      :     1.153573  p :     3.400530
      px      :     1.194099
      py      :     1.052858
      dz2     :     0.047497  d :     0.285556
      dxz     :     0.051061
      dyz     :     0.060378
      dx2y2   :     0.070190
      dxy     :     0.056431
      f0      :     0.011067  f :     0.065563
      f+1     :     0.006268
      f-1     :     0.007655
      f+2     :     0.007319
      f-2     :     0.012619
      f+3     :     0.013175
      f-3     :     0.007460
      g0      :     0.000305  g :     0.004224
      g+1     :     0.000416
      g-1     :     0.000591
      g+2     :     0.000458
      g-2     :     0.000530
      g+3     :     0.000421
      g-3     :     0.000641
      g+4     :     0.000450
      g-4     :     0.000411
 43 C s       :     2.574415  s :     2.574415
      pz      :     0.876473  p :     2.595463
      px      :     0.824069
      py      :     0.894921
      dz2     :     0.188246  d :     0.965022
      dxz     :     0.242511
      dyz     :     0.154085
      dx2y2   :     0.181487
      dxy     :     0.198695
      f0      :     0.029734  f :     0.313699
      f+1     :     0.058482
      f-1     :     0.027991
      f+2     :     0.049659
      f-2     :     0.054472
      f+3     :     0.041977
      f-3     :     0.051386
      g0      :     0.002794  g :     0.036167
      g+1     :     0.003038
      g-1     :     0.004589
      g+2     :     0.005191
      g-2     :     0.003659
      g+3     :     0.005118
      g-3     :     0.005130
      g+4     :     0.003253
      g-4     :     0.003396
 44 O s       :     3.028195  s :     3.028195
      pz      :     1.430646  p :     4.066705
      px      :     1.278845
      py      :     1.357214
      dz2     :     0.027485  d :     0.205495
      dxz     :     0.045766
      dyz     :     0.031821
      dx2y2   :     0.055251
      dxy     :     0.045172
      f0      :     0.001840  f :     0.037692
      f+1     :     0.007475
      f-1     :     0.004538
      f+2     :     0.007643
      f-2     :     0.004817
      f+3     :     0.003479
      f-3     :     0.007900
      g0      :     0.000091  g :     0.001248
      g+1     :     0.000107
      g-1     :     0.000052
      g+2     :     0.000239
      g-2     :     0.000105
      g+3     :     0.000105
      g-3     :     0.000307
      g+4     :     0.000116
      g-4     :     0.000127
 45 C s       :     2.525662  s :     2.525662
      pz      :     0.904754  p :     2.707439
      px      :     0.902818
      py      :     0.899867
      dz2     :     0.130976  d :     0.776501
      dxz     :     0.172816
      dyz     :     0.166275
      dx2y2   :     0.120997
      dxy     :     0.185436
      f0      :     0.021637  f :     0.196305
      f+1     :     0.027490
      f-1     :     0.031437
      f+2     :     0.036325
      f-2     :     0.026279
      f+3     :     0.024919
      f-3     :     0.028219
      g0      :     0.000937  g :     0.011934
      g+1     :     0.001372
      g-1     :     0.001055
      g+2     :     0.001310
      g-2     :     0.001688
      g+3     :     0.001572
      g-3     :     0.001604
      g+4     :     0.001019
      g-4     :     0.001377
 46 C s       :     2.514825  s :     2.514825
      pz      :     0.890598  p :     2.677005
      px      :     0.880907
      py      :     0.905500
      dz2     :     0.077380  d :     0.536281
      dxz     :     0.127184
      dyz     :     0.144641
      dx2y2   :     0.077838
      dxy     :     0.109238
      f0      :     0.016907  f :     0.117266
      f+1     :     0.015225
      f-1     :     0.020490
      f+2     :     0.020972
      f-2     :     0.017222
      f+3     :     0.012474
      f-3     :     0.013975
      g0      :     0.000450  g :     0.006723
      g+1     :     0.000889
      g-1     :     0.000883
      g+2     :     0.000934
      g-2     :     0.000884
      g+3     :     0.000834
      g-3     :     0.000954
      g+4     :     0.000364
      g-4     :     0.000531
 47 C s       :     2.523938  s :     2.523938
      pz      :     0.897181  p :     2.695661
      px      :     0.896753
      py      :     0.901727
      dz2     :     0.118299  d :     0.795094
      dxz     :     0.193053
      dyz     :     0.180985
      dx2y2   :     0.145725
      dxy     :     0.157033
      f0      :     0.015375  f :     0.201095
      f+1     :     0.035463
      f-1     :     0.032135
      f+2     :     0.036011
      f-2     :     0.029895
      f+3     :     0.027717
      f-3     :     0.024499
      g0      :     0.000764  g :     0.011799
      g+1     :     0.001328
      g-1     :     0.001194
      g+2     :     0.001535
      g-2     :     0.001502
      g+3     :     0.001752
      g-3     :     0.001677
      g+4     :     0.001114
      g-4     :     0.000933
 48 C s       :     2.513959  s :     2.513959
      pz      :     0.893687  p :     2.670850
      px      :     0.892749
      py      :     0.884414
      dz2     :     0.064517  d :     0.549953
      dxz     :     0.136980
      dyz     :     0.147724
      dx2y2   :     0.085525
      dxy     :     0.115208
      f0      :     0.013545  f :     0.121620
      f+1     :     0.017527
      f-1     :     0.019979
      f+2     :     0.019674
      f-2     :     0.019938
      f+3     :     0.015024
      f-3     :     0.015933
      g0      :     0.000558  g :     0.006881
      g+1     :     0.000790
      g-1     :     0.000655
      g+2     :     0.000866
      g-2     :     0.000879
      g+3     :     0.000969
      g-3     :     0.001031
      g+4     :     0.000525
      g-4     :     0.000609
 49 C s       :     2.526948  s :     2.526948
      pz      :     0.899253  p :     2.707402
      px      :     0.908286
      py      :     0.899864
      dz2     :     0.115884  d :     0.776047
      dxz     :     0.185631
      dyz     :     0.177128
      dx2y2   :     0.138836
      dxy     :     0.158567
      f0      :     0.016796  f :     0.195657
      f+1     :     0.031713
      f-1     :     0.032815
      f+2     :     0.034808
      f-2     :     0.028145
      f+3     :     0.025389
      f-3     :     0.025991
      g0      :     0.000762  g :     0.011816
      g+1     :     0.001323
      g-1     :     0.001206
      g+2     :     0.001415
      g-2     :     0.001594
      g+3     :     0.001672
      g-3     :     0.001768
      g+4     :     0.001143
      g-4     :     0.000932
 50 C s       :     2.515495  s :     2.515495
      pz      :     0.880663  p :     2.670934
      px      :     0.910998
      py      :     0.879274
      dz2     :     0.058312  d :     0.534088
      dxz     :     0.142251
      dyz     :     0.127381
      dx2y2   :     0.080479
      dxy     :     0.125666
      f0      :     0.010884  f :     0.116754
      f+1     :     0.012430
      f-1     :     0.022879
      f+2     :     0.019196
      f-2     :     0.017256
      f+3     :     0.014805
      f-3     :     0.019305
      g0      :     0.000710  g :     0.006635
      g+1     :     0.000309
      g-1     :     0.000778
      g+2     :     0.000601
      g-2     :     0.000966
      g+3     :     0.000559
      g-3     :     0.001312
      g+4     :     0.000769
      g-4     :     0.000631
 51 C s       :     2.586370  s :     2.586370
      pz      :     0.871947  p :     2.593530
      px      :     0.972441
      py      :     0.749142
      dz2     :     0.237513  d :     1.085904
      dxz     :     0.298499
      dyz     :     0.144014
      dx2y2   :     0.183842
      dxy     :     0.222036
      f0      :     0.044015  f :     0.312056
      f+1     :     0.077493
      f-1     :     0.021099
      f+2     :     0.049661
      f-2     :     0.036410
      f+3     :     0.035748
      f-3     :     0.047630
      g0      :     0.005263  g :     0.041731
      g+1     :     0.003419
      g-1     :     0.003014
      g+2     :     0.008525
      g-2     :     0.002878
      g+3     :     0.004814
      g-3     :     0.004305
      g+4     :     0.003308
      g-4     :     0.006205
 52 N s       :     2.688663  s :     2.688663
      pz      :     1.112691  p :     3.322760
      px      :     1.064440
      py      :     1.145629
      dz2     :     0.069665  d :     0.326734
      dxz     :     0.097016
      dyz     :     0.060190
      dx2y2   :     0.042402
      dxy     :     0.057461
      f0      :     0.006563  f :     0.053333
      f+1     :     0.013229
      f-1     :     0.005837
      f+2     :     0.006611
      f-2     :     0.010544
      f+3     :     0.004022
      f-3     :     0.006528
      g0      :     0.000303  g :     0.003202
      g+1     :     0.000372
      g-1     :     0.000391
      g+2     :     0.000627
      g-2     :     0.000478
      g+3     :     0.000245
      g-3     :     0.000411
      g+4     :     0.000145
      g-4     :     0.000230
 53 C s       :     2.527875  s :     2.527875
      pz      :     0.877242  p :     2.644130
      px      :     0.817263
      py      :     0.949625
      dz2     :     0.086112  d :     0.611174
      dxz     :     0.140450
      dyz     :     0.140820
      dx2y2   :     0.140997
      dxy     :     0.102795
      f0      :     0.012195  f :     0.153297
      f+1     :     0.037077
      f-1     :     0.010410
      f+2     :     0.022640
      f-2     :     0.024816
      f+3     :     0.019283
      f-3     :     0.026875
      g0      :     0.000907  g :     0.011097
      g+1     :     0.001538
      g-1     :     0.000367
      g+2     :     0.001617
      g-2     :     0.000727
      g+3     :     0.001579
      g-3     :     0.001949
      g+4     :     0.001058
      g-4     :     0.001354
 54 C s       :     2.535963  s :     2.535963
      pz      :     0.900618  p :     2.727317
      px      :     0.905443
      py      :     0.921256
      dz2     :     0.055544  d :     0.391350
      dxz     :     0.105946
      dyz     :     0.087880
      dx2y2   :     0.032546
      dxy     :     0.109433
      f0      :     0.011195  f :     0.075794
      f+1     :     0.011305
      f-1     :     0.010535
      f+2     :     0.012868
      f-2     :     0.011702
      f+3     :     0.010614
      f-3     :     0.007576
      g0      :     0.000205  g :     0.003743
      g+1     :     0.000521
      g-1     :     0.000594
      g+2     :     0.000467
      g-2     :     0.000411
      g+3     :     0.000634
      g-3     :     0.000375
      g+4     :     0.000354
      g-4     :     0.000182
 55 C s       :     2.535028  s :     2.535028
      pz      :     0.909371  p :     2.737761
      px      :     0.902770
      py      :     0.925621
      dz2     :     0.036019  d :     0.392810
      dxz     :     0.099166
      dyz     :     0.119489
      dx2y2   :     0.066054
      dxy     :     0.072082
      f0      :     0.011153  f :     0.077063
      f+1     :     0.014017
      f-1     :     0.007340
      f+2     :     0.012789
      f-2     :     0.012477
      f+3     :     0.009770
      f-3     :     0.009517
      g0      :     0.000381  g :     0.003917
      g+1     :     0.000690
      g-1     :     0.000151
      g+2     :     0.000487
      g-2     :     0.000497
      g+3     :     0.000705
      g-3     :     0.000380
      g+4     :     0.000211
      g-4     :     0.000415
 56 C s       :     2.533965  s :     2.533965
      pz      :     0.914929  p :     2.740800
      px      :     0.930777
      py      :     0.895094
      dz2     :     0.036477  d :     0.390882
      dxz     :     0.111957
      dyz     :     0.100216
      dx2y2   :     0.054126
      dxy     :     0.088105
      f0      :     0.009348  f :     0.076967
      f+1     :     0.007170
      f-1     :     0.014792
      f+2     :     0.011033
      f-2     :     0.013324
      f+3     :     0.010008
      f-3     :     0.011292
      g0      :     0.000446  g :     0.003983
      g+1     :     0.000170
      g-1     :     0.000514
      g+2     :     0.000460
      g-2     :     0.000458
      g+3     :     0.000422
      g-3     :     0.000752
      g+4     :     0.000350
      g-4     :     0.000412
 57 O s       :     3.227943  s :     3.227943
      pz      :     1.489198  p :     4.303303
      px      :     1.430358
      py      :     1.383746
      dz2     :     0.016299  d :     0.099652
      dxz     :     0.029816
      dyz     :     0.004942
      dx2y2   :     0.027533
      dxy     :     0.021061
      f0      :     0.001761  f :     0.021674
      f+1     :     0.005851
      f-1     :     0.000095
      f+2     :     0.004225
      f-2     :     0.002098
      f+3     :     0.003379
      f-3     :     0.004266
      g0      :     0.000134  g :     0.001137
      g+1     :     0.000119
      g-1     :     0.000011
      g+2     :     0.000238
      g-2     :     0.000006
      g+3     :     0.000171
      g-3     :     0.000131
      g+4     :     0.000137
      g-4     :     0.000191
 58 H s       :     0.751938  s :     0.751938
      pz      :     0.056813  p :     0.190049
      px      :     0.076181
      py      :     0.057055
      dz2     :     0.010187  d :     0.070304
      dxz     :     0.016786
      dyz     :     0.010214
      dx2y2   :     0.017911
      dxy     :     0.015207
      f0      :     0.000601  f :     0.009696
      f+1     :     0.001862
      f-1     :     0.000536
      f+2     :     0.001720
      f-2     :     0.001604
      f+3     :     0.001805
      f-3     :     0.001567
 59 H s       :     0.754008  s :     0.754008
      pz      :     0.059407  p :     0.189658
      px      :     0.055451
      py      :     0.074800
      dz2     :     0.013765  d :     0.069055
      dxz     :     0.011342
      dyz     :     0.014924
      dx2y2   :     0.012483
      dxy     :     0.016542
      f0      :     0.000617  f :     0.009644
      f+1     :     0.000712
      f-1     :     0.002210
      f+2     :     0.001716
      f-2     :     0.001877
      f+3     :     0.001371
      f-3     :     0.001140
 60 H s       :     0.758364  s :     0.758364
      pz      :     0.059078  p :     0.185703
      px      :     0.071404
      py      :     0.055221
      dz2     :     0.012469  d :     0.068594
      dxz     :     0.015120
      dyz     :     0.011195
      dx2y2   :     0.014869
      dxy     :     0.014942
      f0      :     0.000542  f :     0.009629
      f+1     :     0.002113
      f-1     :     0.000684
      f+2     :     0.001751
      f-2     :     0.001756
      f+3     :     0.001381
      f-3     :     0.001401
 61 H s       :     0.759330  s :     0.759330
      pz      :     0.061052  p :     0.184736
      px      :     0.054692
      py      :     0.068992
      dz2     :     0.014088  d :     0.068039
      dxz     :     0.011789
      dyz     :     0.014771
      dx2y2   :     0.014533
      dxy     :     0.012858
      f0      :     0.000622  f :     0.009551
      f+1     :     0.000726
      f-1     :     0.002288
      f+2     :     0.001956
      f-2     :     0.001644
      f+3     :     0.001204
      f-3     :     0.001110
 62 H s       :     0.749221  s :     0.749221
      pz      :     0.062776  p :     0.190825
      px      :     0.071847
      py      :     0.056202
      dz2     :     0.013084  d :     0.070626
      dxz     :     0.015589
      dyz     :     0.012082
      dx2y2   :     0.015774
      dxy     :     0.014096
      f0      :     0.000535  f :     0.009721
      f+1     :     0.002120
      f-1     :     0.000904
      f+2     :     0.001897
      f-2     :     0.001684
      f+3     :     0.001264
      f-3     :     0.001317
 63 H s       :     0.752138  s :     0.752138
      pz      :     0.068158  p :     0.188624
      px      :     0.068840
      py      :     0.051627
      dz2     :     0.017192  d :     0.068549
      dxz     :     0.014695
      dyz     :     0.012859
      dx2y2   :     0.010909
      dxy     :     0.012895
      f0      :     0.000887  f :     0.009598
      f+1     :     0.002371
      f-1     :     0.001009
      f+2     :     0.001889
      f-2     :     0.001789
      f+3     :     0.000707
      f-3     :     0.000946
 64 H s       :     0.778314  s :     0.778314
      pz      :     0.068249  p :     0.192426
      px      :     0.070127
      py      :     0.054049
      dz2     :     0.017219  d :     0.067436
      dxz     :     0.014163
      dyz     :     0.013277
      dx2y2   :     0.011670
      dxy     :     0.011108
      f0      :     0.000961  f :     0.009472
      f+1     :     0.002356
      f-1     :     0.000973
      f+2     :     0.001951
      f-2     :     0.001708
      f+3     :     0.000672
      f-3     :     0.000850
 65 H s       :     0.781135  s :     0.781135
      pz      :     0.061542  p :     0.193079
      px      :     0.074367
      py      :     0.057170
      dz2     :     0.011547  d :     0.067759
      dxz     :     0.015743
      dyz     :     0.010396
      dx2y2   :     0.015150
      dxy     :     0.014922
      f0      :     0.000529  f :     0.009460
      f+1     :     0.002049
      f-1     :     0.000649
      f+2     :     0.001675
      f-2     :     0.001724
      f+3     :     0.001460
      f-3     :     0.001373
 66 H s       :     0.781481  s :     0.781481
      pz      :     0.062499  p :     0.190449
      px      :     0.060225
      py      :     0.067725
      dz2     :     0.013471  d :     0.067027
      dxz     :     0.011513
      dyz     :     0.013659
      dx2y2   :     0.015490
      dxy     :     0.012892
      f0      :     0.000593  f :     0.009410
      f+1     :     0.000740
      f-1     :     0.002029
      f+2     :     0.001910
      f-2     :     0.001626
      f+3     :     0.001290
      f-3     :     0.001221
 67 H s       :     0.782253  s :     0.782253
      pz      :     0.064018  p :     0.191890
      px      :     0.054589
      py      :     0.073283
      dz2     :     0.014129  d :     0.067304
      dxz     :     0.011154
      dyz     :     0.014837
      dx2y2   :     0.014801
      dxy     :     0.012384
      f0      :     0.000577  f :     0.009409
      f+1     :     0.000632
      f-1     :     0.002388
      f+2     :     0.001888
      f-2     :     0.001667
      f+3     :     0.001105
      f-3     :     0.001152
 68 H s       :     0.780658  s :     0.780658
      pz      :     0.060008  p :     0.191759
      px      :     0.073871
      py      :     0.057879
      dz2     :     0.012113  d :     0.067408
      dxz     :     0.014752
      dyz     :     0.010347
      dx2y2   :     0.015104
      dxy     :     0.015093
      f0      :     0.000533  f :     0.009432
      f+1     :     0.002155
      f-1     :     0.000481
      f+2     :     0.001701
      f-2     :     0.001702
      f+3     :     0.001423
      f-3     :     0.001437
 69 H s       :     0.778869  s :     0.778869
      pz      :     0.064289  p :     0.190909
      px      :     0.054763
      py      :     0.071857
      dz2     :     0.014894  d :     0.066903
      dxz     :     0.011818
      dyz     :     0.014237
      dx2y2   :     0.011986
      dxy     :     0.013967
      f0      :     0.000640  f :     0.009365
      f+1     :     0.000708
      f-1     :     0.002385
      f+2     :     0.001725
      f-2     :     0.001864
      f+3     :     0.001115
      f-3     :     0.000928
 70 H s       :     0.690325  s :     0.690325
      pz      :     0.082721  p :     0.323808
      px      :     0.125969
      py      :     0.115118
      dz2     :     0.021114  d :     0.123668
      dxz     :     0.027224
      dyz     :     0.015153
      dx2y2   :     0.033221
      dxy     :     0.026956
      f0      :     0.001190  f :     0.022414
      f+1     :     0.004421
      f-1     :     0.001887
      f+2     :     0.003786
      f-2     :     0.003208
      f+3     :     0.005211
      f-3     :     0.002710
 71 H s       :     0.779117  s :     0.779117
      pz      :     0.070995  p :     0.190696
      px      :     0.062048
      py      :     0.057653
      dz2     :     0.018975  d :     0.066836
      dxz     :     0.013867
      dyz     :     0.014808
      dx2y2   :     0.007905
      dxy     :     0.011282
      f0      :     0.001461  f :     0.009364
      f+1     :     0.001900
      f-1     :     0.001473
      f+2     :     0.001774
      f-2     :     0.001722
      f+3     :     0.000478
      f-3     :     0.000555
 72 H s       :     0.777509  s :     0.777509
      pz      :     0.057168  p :     0.190415
      px      :     0.059569
      py      :     0.073677
      dz2     :     0.010665  d :     0.067158
      dxz     :     0.010575
      dyz     :     0.013400
      dx2y2   :     0.017053
      dxy     :     0.015466
      f0      :     0.000576  f :     0.009415
      f+1     :     0.000840
      f-1     :     0.001541
      f+2     :     0.001471
      f-2     :     0.001613
      f+3     :     0.001483
      f-3     :     0.001891
 73 H s       :     0.781211  s :     0.781211
      pz      :     0.057612  p :     0.192990
      px      :     0.069028
      py      :     0.066350
      dz2     :     0.008616  d :     0.067756
      dxz     :     0.014020
      dyz     :     0.012259
      dx2y2   :     0.019553
      dxy     :     0.013307
      f0      :     0.000686  f :     0.009445
      f+1     :     0.001240
      f-1     :     0.000930
      f+2     :     0.001374
      f-2     :     0.001745
      f+3     :     0.001597
      f-3     :     0.001873
 74 H s       :     0.793766  s :     0.793766
      pz      :     0.072940  p :     0.187285
      px      :     0.062360
      py      :     0.051984
      dz2     :     0.017030  d :     0.064475
      dxz     :     0.013916
      dyz     :     0.013162
      dx2y2   :     0.011354
      dxy     :     0.009012
      f0      :     0.001413  f :     0.009709
      f+1     :     0.001885
      f-1     :     0.001081
      f+2     :     0.002213
      f-2     :     0.001741
      f+3     :     0.000779
      f-3     :     0.000597
 75 H s       :     0.793458  s :     0.793458
      pz      :     0.063974  p :     0.190698
      px      :     0.049978
      py      :     0.076745
      dz2     :     0.014666  d :     0.065354
      dxz     :     0.008509
      dyz     :     0.014446
      dx2y2   :     0.013051
      dxy     :     0.014682
      f0      :     0.000755  f :     0.009795
      f+1     :     0.000452
      f-1     :     0.002428
      f+2     :     0.001725
      f-2     :     0.001816
      f+3     :     0.001209
      f-3     :     0.001411
 76 H s       :     0.783121  s :     0.783121
      pz      :     0.047562  p :     0.190640
      px      :     0.087646
      py      :     0.055432
      dz2     :     0.005799  d :     0.065639
      dxz     :     0.018655
      dyz     :     0.004480
      dx2y2   :     0.018532
      dxy     :     0.018173
      f0      :     0.001152  f :     0.009754
      f+1     :     0.001145
      f-1     :     0.000409
      f+2     :     0.000947
      f-2     :     0.001270
      f+3     :     0.002906
      f-3     :     0.001925
 77 H s       :     0.770324  s :     0.770324
      pz      :     0.057899  p :     0.195186
      px      :     0.079172
      py      :     0.058115
      dz2     :     0.012112  d :     0.065723
      dxz     :     0.014638
      dyz     :     0.008150
      dx2y2   :     0.016119
      dxy     :     0.014704
      f0      :     0.000657  f :     0.009706
      f+1     :     0.001967
      f-1     :     0.000787
      f+2     :     0.001385
      f-2     :     0.001624
      f+3     :     0.001933
      f-3     :     0.001353
 78 H s       :     0.792117  s :     0.792117
      pz      :     0.053883  p :     0.192522
      px      :     0.055364
      py      :     0.083275
      dz2     :     0.010501  d :     0.065267
      dxz     :     0.005555
      dyz     :     0.016982
      dx2y2   :     0.015620
      dxy     :     0.016610
      f0      :     0.000682  f :     0.009759
      f+1     :     0.000414
      f-1     :     0.002186
      f+2     :     0.001437
      f-2     :     0.001376
      f+3     :     0.001637
      f-3     :     0.002028
 79 H s       :     0.796902  s :     0.796902
      pz      :     0.080942  p :     0.189734
      px      :     0.055577
      py      :     0.053215
      dz2     :     0.018418  d :     0.064713
      dxz     :     0.016279
      dyz     :     0.016670
      dx2y2   :     0.007626
      dxy     :     0.005720
      f0      :     0.002158  f :     0.009715
      f+1     :     0.001789
      f-1     :     0.001779
      f+2     :     0.002023
      f-2     :     0.001408
      f+3     :     0.000285
      f-3     :     0.000273
 80 H s       :     0.796636  s :     0.796636
      pz      :     0.056958  p :     0.190953
      px      :     0.076004
      py      :     0.057990
      dz2     :     0.012473  d :     0.065059
      dxz     :     0.014108
      dyz     :     0.008146
      dx2y2   :     0.016230
      dxy     :     0.014103
      f0      :     0.000644  f :     0.009769
      f+1     :     0.002021
      f-1     :     0.000833
      f+2     :     0.001402
      f-2     :     0.001629
      f+3     :     0.001916
      f-3     :     0.001325
 81 H s       :     0.781413  s :     0.781413
      pz      :     0.055456  p :     0.191226
      px      :     0.053503
      py      :     0.082267
      dz2     :     0.011215  d :     0.065538
      dxz     :     0.005670
      dyz     :     0.016695
      dx2y2   :     0.015544
      dxy     :     0.016413
      f0      :     0.000679  f :     0.009715
      f+1     :     0.000448
      f-1     :     0.002200
      f+2     :     0.001401
      f-2     :     0.001381
      f+3     :     0.001608
      f-3     :     0.001999
 82 H s       :     0.766533  s :     0.766533
      pz      :     0.054997  p :     0.189256
      px      :     0.044130
      py      :     0.090130
      dz2     :     0.008334  d :     0.068047
      dxz     :     0.006106
      dyz     :     0.021724
      dx2y2   :     0.014930
      dxy     :     0.016953
      f0      :     0.000770  f :     0.009560
      f+1     :     0.000136
      f-1     :     0.001991
      f+2     :     0.001862
      f-2     :     0.001404
      f+3     :     0.001798
      f-3     :     0.001600
 83 H s       :     0.773935  s :     0.773935
      pz      :     0.074553  p :     0.188930
      px      :     0.044247
      py      :     0.070130
      dz2     :     0.020180  d :     0.067860
      dxz     :     0.016183
      dyz     :     0.013852
      dx2y2   :     0.010416
      dxy     :     0.007229
      f0      :     0.001674  f :     0.009464
      f+1     :     0.001254
      f-1     :     0.002362
      f+2     :     0.001722
      f-2     :     0.001581
      f+3     :     0.000368
      f-3     :     0.000504


                      *****************************
                      * MAYER POPULATION ANALYSIS *
                      *****************************

  NA   - Mulliken gross atomic population
  ZA   - Total nuclear charge
  QA   - Mulliken gross atomic charge
  VA   - Mayer's total valence
  BVA  - Mayer's bonded valence
  FA   - Mayer's free valence

  ATOM       NA         ZA         QA         VA         BVA        FA
  0 C      6.1076     6.0000    -0.1076     3.8311     3.8311     0.0000
  1 C      5.8887     6.0000     0.1113     3.7178     3.7178     0.0000
  2 C      6.1256     6.0000    -0.1256     3.8519     3.8519     0.0000
  3 C      6.1420     6.0000    -0.1420     3.8682     3.8682     0.0000
  4 C      6.1316     6.0000    -0.1316     3.8809     3.8809     0.0000
  5 C      6.0976     6.0000    -0.0976     3.9117     3.9117     0.0000
  6 C      6.1613     6.0000    -0.1613     3.9336     3.9336     0.0000
  7 C      5.8736     6.0000     0.1264     3.8370     3.8370     0.0000
  8 C      5.9222     6.0000     0.0778     3.7968     3.7968     0.0000
  9 C      5.8168     6.0000     0.1832     3.9674     3.9674    -0.0000
 10 C      5.8462     6.0000     0.1538     4.2625     4.2625     0.0000
 11 N      7.2089     7.0000    -0.2089     3.2724     3.2724     0.0000
 12 N      7.2624     7.0000    -0.2624     3.1012     3.1012    -0.0000
 13 C      6.0413     6.0000    -0.0413     3.9202     3.9202    -0.0000
 14 C      6.0527     6.0000    -0.0527     3.9843     3.9843     0.0000
 15 N      7.2713     7.0000    -0.2713     3.0713     3.0713     0.0000
 16 O      8.3751     8.0000    -0.3751     2.1371     2.1371    -0.0000
 17 H      0.7696     1.0000     0.2304     1.0278     1.0278    -0.0000
 18 H      0.8761     1.0000     0.1239     0.9576     0.9576    -0.0000
 19 H      0.8672     1.0000     0.1328     0.9618     0.9618     0.0000
 20 H      0.9050     1.0000     0.0950     1.0093     1.0093     0.0000
 21 H      0.9048     1.0000     0.0952     0.9897     0.9897    -0.0000
 22 H      0.8907     1.0000     0.1093     0.9843     0.9843     0.0000
 23 H      0.8833     1.0000     0.1167     0.9770     0.9770     0.0000
 24 H      0.9231     1.0000     0.0769     1.0131     1.0131     0.0000
 25 H      0.8858     1.0000     0.1142     1.0056     1.0056     0.0000
 26 H      0.9153     1.0000     0.0847     0.9934     0.9934    -0.0000
 27 H      0.8873     1.0000     0.1127     1.0132     1.0132    -0.0000
 28 C      6.0938     6.0000    -0.0938     3.7932     3.7932     0.0000
 29 C      5.8585     6.0000     0.1415     3.6176     3.6176    -0.0000
 30 C      6.0456     6.0000    -0.0456     3.7811     3.7811    -0.0000
 31 C      6.0980     6.0000    -0.0980     3.8536     3.8536     0.0000
 32 C      6.1086     6.0000    -0.1086     3.9056     3.9056     0.0000
 33 C      6.1565     6.0000    -0.1565     3.8960     3.8960    -0.0000
 34 C      5.8413     6.0000     0.1587     3.9583     3.9583    -0.0000
 35 O      8.3198     8.0000    -0.3198     2.0819     2.0819     0.0000
 36 C      5.9837     6.0000     0.0163     3.7647     3.7647    -0.0000
 37 C      5.7997     6.0000     0.2003     3.6688     3.6688     0.0000
 38 C      6.0097     6.0000    -0.0097     3.9869     3.9869    -0.0000
 39 C      6.0860     6.0000    -0.0860     3.8481     3.8481    -0.0000
 40 C      6.1322     6.0000    -0.1322     3.8997     3.8997    -0.0000
 41 C      6.1048     6.0000    -0.1048     3.7737     3.7737    -0.0000
 42 N      7.3172     7.0000    -0.3172     3.0500     3.0500    -0.0000
 43 C      5.6721     6.0000     0.3279     3.7861     3.7861    -0.0000
 44 O      8.2996     8.0000    -0.2996     2.2133     2.2133    -0.0000
 45 C      6.0106     6.0000    -0.0106     4.1155     4.1155    -0.0000
 46 C      6.1414     6.0000    -0.1414     3.8434     3.8434     0.0000
 47 C      6.0832     6.0000    -0.0832     3.9566     3.9566     0.0000
 48 C      6.1186     6.0000    -0.1186     3.7842     3.7842     0.0000
 49 C      5.9810     6.0000     0.0190     3.8576     3.8576    -0.0000
 50 C      6.1256     6.0000    -0.1256     3.9160     3.9160    -0.0000
 51 C      5.7018     6.0000     0.2982     4.1101     4.1101    -0.0000
 52 N      7.3456     7.0000    -0.3456     3.1812     3.1812    -0.0000
 53 C      6.0468     6.0000    -0.0468     3.8789     3.8789    -0.0000
 54 C      6.3108     6.0000    -0.3108     3.9493     3.9493    -0.0000
 55 C      6.2831     6.0000    -0.2831     3.9948     3.9948     0.0000
 56 C      6.2981     6.0000    -0.2981     3.9987     3.9987     0.0000
 57 O      8.4624     8.0000    -0.4624     2.1090     2.1090     0.0000
 58 H      0.8937     1.0000     0.1063     0.9915     0.9915     0.0000
 59 H      0.8656     1.0000     0.1344     0.9874     0.9874     0.0000
 60 H      0.8790     1.0000     0.1210     0.9903     0.9903    -0.0000
 61 H      0.8622     1.0000     0.1378     0.9794     0.9794     0.0000
 62 H      0.8938     1.0000     0.1062     0.9931     0.9931    -0.0000
 63 H      0.8821     1.0000     0.1179     0.9381     0.9381     0.0000
 64 H      0.8894     1.0000     0.1106     1.0004     1.0004     0.0000
 65 H      0.9136     1.0000     0.0864     0.9961     0.9961    -0.0000
 66 H      0.8955     1.0000     0.1045     0.9947     0.9947     0.0000
 67 H      0.9143     1.0000     0.0857     1.0021     1.0021     0.0000
 68 H      0.9120     1.0000     0.0880     0.9998     0.9998     0.0000
 69 H      0.8941     1.0000     0.1059     0.9982     0.9982    -0.0000
 70 H      0.7922     1.0000     0.2078     1.0181     1.0181    -0.0000
 71 H      0.8804     1.0000     0.1196     0.9989     0.9989    -0.0000
 72 H      0.8836     1.0000     0.1164     1.0007     1.0007    -0.0000
 73 H      0.9216     1.0000     0.0784     0.9993     0.9993     0.0000
 74 H      0.8883     1.0000     0.1117     0.9946     0.9946    -0.0000
 75 H      0.9044     1.0000     0.0956     0.9922     0.9922     0.0000
 76 H      0.8868     1.0000     0.1132     0.9969     0.9969     0.0000
 77 H      0.9211     1.0000     0.0789     0.9953     0.9953    -0.0000
 78 H      0.9150     1.0000     0.0850     1.0024     1.0024     0.0000
 79 H      0.8998     1.0000     0.1002     0.9846     0.9846    -0.0000
 80 H      0.8870     1.0000     0.1130     0.9851     0.9851     0.0000
 81 H      0.8960     1.0000     0.1040     0.9891     0.9891     0.0000
 82 H      0.8535     1.0000     0.1465     0.9522     0.9522     0.0000
 83 H      0.9058     1.0000     0.0942     0.9742     0.9742     0.0000

  Mayer bond orders larger than 0.100000
B(  0-C ,  1-C ) :   1.3020 B(  0-C ,  5-C ) :   1.4109 B(  0-C , 20-H ) :   0.9631 
B(  1-C ,  2-C ) :   1.3192 B(  1-C ,  6-C ) :   0.9867 B(  2-C ,  3-C ) :   1.3942 
B(  2-C , 24-H ) :   0.9721 B(  3-C ,  4-C ) :   1.3749 B(  3-C , 23-H ) :   0.9525 
B(  4-C ,  5-C ) :   1.3908 B(  4-C , 22-H ) :   0.9558 B(  5-C , 21-H ) :   0.9583 
B(  6-C ,  7-C ) :   1.0018 B(  6-C , 25-H ) :   0.9396 B(  6-C , 26-H ) :   0.9384 
B(  7-C ,  8-C ) :   1.5183 B(  7-C , 11-N ) :   1.1241 B(  8-C ,  9-C ) :   0.9561 
B(  8-C , 12-N ) :   1.2124 B(  9-C , 10-C ) :   0.9832 B(  9-C , 15-N ) :   1.0408 
B(  9-C , 27-H ) :   0.9018 B( 10-C , 11-N ) :   1.2144 B( 10-C , 16-O ) :   1.9678 
B( 11-N , 17-H ) :   0.8338 B( 12-N , 13-C ) :   1.7450 B( 13-C , 14-C ) :   1.0648 
B( 13-C , 18-H ) :   0.9449 B( 14-C , 15-N ) :   1.8625 B( 14-C , 19-H ) :   0.9443 
B( 17-H , 57-O ) :   0.1508 B( 28-C , 29-C ) :   1.2573 B( 28-C , 33-C ) :   1.3973 
B( 28-C , 81-H ) :   0.9503 B( 29-C , 30-C ) :   1.2824 B( 29-C , 34-C ) :   0.9932 
B( 30-C , 31-C ) :   1.3372 B( 30-C , 77-H ) :   0.9867 B( 31-C , 32-C ) :   1.3885 
B( 31-C , 78-H ) :   0.9653 B( 32-C , 33-C ) :   1.3840 B( 32-C , 79-H ) :   0.9550 
B( 33-C , 80-H ) :   0.9565 B( 34-C , 35-O ) :   1.9275 B( 34-C , 36-C ) :   0.9724 
B( 36-C , 37-C ) :   1.2477 B( 36-C , 41-C ) :   1.3086 B( 37-C , 38-C ) :   1.2373 
B( 37-C , 44-O ) :   1.0230 B( 38-C , 39-C ) :   1.3287 B( 38-C , 42-N ) :   1.2432 
B( 39-C , 40-C ) :   1.4012 B( 39-C , 74-H ) :   0.9382 B( 40-C , 41-C ) :   1.3812 
B( 40-C , 75-H ) :   0.9577 B( 41-C , 76-H ) :   0.9321 B( 42-N , 43-C ) :   1.6627 
B( 43-C , 44-O ) :   1.0234 B( 43-C , 45-C ) :   1.0159 B( 45-C , 46-C ) :   0.9486 
B( 45-C , 50-C ) :   0.9536 B( 45-C , 54-C ) :   1.0295 B( 46-C , 47-C ) :   0.9532 
B( 46-C , 58-H ) :   0.9408 B( 46-C , 59-H ) :   0.9334 B( 47-C , 48-C ) :   0.9502 
B( 47-C , 53-C ) :   0.9615 B( 47-C , 55-C ) :   1.0728 B( 48-C , 49-C ) :   0.9261 
B( 48-C , 60-H ) :   0.9345 B( 48-C , 61-H ) :   0.9468 B( 49-C , 50-C ) :   0.9825 
B( 49-C , 51-C ) :   0.8934 B( 49-C , 56-C ) :   1.0881 B( 50-C , 62-H ) :   0.9328 
B( 50-C , 63-H ) :   0.9239 B( 51-C , 52-N ) :   1.2765 B( 51-C , 57-O ) :   1.8649 
B( 52-N , 53-C ) :   0.9742 B( 52-N , 70-H ) :   0.8837 B( 53-C , 82-H ) :   0.9147 
B( 53-C , 83-H ) :   0.9424 B( 54-C , 71-H ) :   0.9587 B( 54-C , 72-H ) :   0.9604 
B( 54-C , 73-H ) :   0.9535 B( 55-C , 67-H ) :   0.9561 B( 55-C , 68-H ) :   0.9598 
B( 55-C , 69-H ) :   0.9575 B( 56-C , 64-H ) :   0.9541 B( 56-C , 65-H ) :   0.9541 
B( 56-C , 66-H ) :   0.9549 

-------
TIMINGS
-------

Total SCF time: 0 days 1 hours 57 min 11 sec 

Total time                  ....    7031.012 sec
Sum of individual times     ....    6983.717 sec  ( 99.3%)

Fock matrix formation       ....    6746.823 sec  ( 96.0%)
  Split-RI-J                ....     256.276 sec  (  3.8% of F)
  Chain of spheres X        ....    5923.362 sec  ( 87.8% of F)
  XC integration            ....     552.470 sec  (  8.2% of F)
    Basis function eval.    ....      31.521 sec  (  5.7% of XC)
    Density eval.           ....     267.447 sec  ( 48.4% of XC)
    XC-Functional eval.     ....       2.527 sec  (  0.5% of XC)
    XC-Potential eval.      ....     197.691 sec  ( 35.8% of XC)
Diagonalization             ....      57.196 sec  (  0.8%)
Density matrix formation    ....       6.189 sec  (  0.1%)
Population analysis         ....      11.973 sec  (  0.2%)
Initial guess               ....      24.387 sec  (  0.3%)
Orbital Transformation      ....       0.000 sec  (  0.0%)
Orbital Orthonormalization  ....       0.000 sec  (  0.0%)
DIIS solution               ....      24.210 sec  (  0.3%)
SOSCF solution              ....      41.543 sec  (  0.6%)
Grid generation             ....      71.397 sec  (  1.0%)

Maximum memory used throughout the entire SCF-calculation: 2073.9 MB


-------------------------------------------------------------------------------
                          DFT DISPERSION CORRECTION                            
                                                                               
                                 DFTD4 V2.5                                    
-------------------------------------------------------------------------------
The PW6B95 functional is recognized
Active option DFTDOPT                   ...         5   

Starting D4
-------------------------   ----------------
Dispersion correction           -0.116368730
-------------------------   ----------------


-------------------------   --------------------
FINAL SINGLE POINT ENERGY     -2048.617218992897
-------------------------   --------------------


                            ***************************************
                            *     ORCA property calculations      *
                            ***************************************

                                    ---------------------
                                    Active property flags
                                    ---------------------
   (+) Dipole Moment


------------------------------------------------------------------------------
                       ORCA ELECTRIC PROPERTIES CALCULATION
------------------------------------------------------------------------------

Dipole Moment Calculation                       ... on
Quadrupole Moment Calculation                   ... off
Polarizability Calculation                      ... off
GBWName                                         ... orca.gbw
Electron density                                ... orca.scfp
The origin for moment calculation is the CENTER OF MASS  = ( 0.041225, -0.027792 -0.093126)

-------------
DIPOLE MOMENT
-------------
                                X             Y             Z
Electronic contribution:    -30.80113      23.07238       7.74235
Nuclear contribution   :     32.59814     -24.05684      -8.33718
                        -----------------------------------------
Total Dipole Moment    :      1.79701      -0.98446      -0.59483
                        -----------------------------------------
Magnitude (a.u.)       :      2.13360
Magnitude (Debye)      :      5.42318


--------------------
Rotational spectrum 
--------------------
 
Rotational constants in cm-1:     0.003146     0.002134     0.001862 
Rotational constants in MHz :    94.306541    63.967907    55.826959 

 Dipole components along the rotational axes: 
x,y,z [a.u.] :     1.882472    -0.828089     0.568175 
x,y,z [Debye]:     4.784862    -2.104836     1.444186 

 

Timings for individual modules:

Sum of individual times         ...     7048.241 sec (= 117.471 min)
GTO integral calculation        ...       16.241 sec (=   0.271 min)   0.2 %
SCF iterations                  ...     7032.000 sec (= 117.200 min)  99.8 %
                             ****ORCA TERMINATED NORMALLY****
TOTAL RUN TIME: 0 days 1 hours 57 minutes 33 seconds 791 msec
