# Supplementary material for: Photochemical Deracemization of 4,7-Diaza-1-isoindolinones by Unidirectional Hydrogen Atom Shuttling
Source: J Am Chem Soc. 2024 Dec 30;147(2):1434–9. doi: 10.1021/jacs.4c16053 (PMC11744763; doi:10.1021/jacs.4c16053)
Supplement: Supplementary file 3 — ja4c16053_si_003.zip [file ja4c16053_si_003.zip › to_zip/5b_1b/thermodynamics/gas.out]

      -----------------------------------------------------------      
     |                   =====================                   |     
     |                           x T B                           |     
     |                   =====================                   |     
     |                         S. Grimme                         |     
     |          Mulliken Center for Theoretical Chemistry        |     
     |                    University of Bonn                     |     
      -----------------------------------------------------------      

   * xtb version 6.6.1 (47b0e9d) compiled by 'pisteinbach@jtc-cluster' on 2024-02-06

   xtb is free software: you can redistribute it and/or modify it under
   the terms of the GNU Lesser General Public License as published by
   the Free Software Foundation, either version 3 of the License, or
   (at your option) any later version.
   
   xtb is distributed in the hope that it will be useful,
   but WITHOUT ANY WARRANTY; without even the implied warranty of
   MERCHANTABILITY or FITNESS FOR A PARTICULAR PURPOSE.  See the
   GNU Lesser General Public License for more details.
   
   Cite this work as:
   * C. Bannwarth, E. Caldeweyher, S. Ehlert, A. Hansen, P. Pracht,
     J. Seibert, S. Spicher, S. Grimme, WIREs Comput. Mol. Sci., 2020, 11,
     e01493. DOI: 10.1002/wcms.1493
   
   for GFN2-xTB:
   * C. Bannwarth, S. Ehlert and S. Grimme., J. Chem. Theory Comput., 2019,
     15, 1652-1671. DOI: 10.1021/acs.jctc.8b01176
   for GFN1-xTB:
   * S. Grimme, C. Bannwarth, P. Shushkov, J. Chem. Theory Comput., 2017,
     13, 1989-2009. DOI: 10.1021/acs.jctc.7b00118
   for GFN0-xTB:
   * P. Pracht, E. Caldeweyher, S. Ehlert, S. Grimme, ChemRxiv, 2019, preprint.
     DOI: 10.26434/chemrxiv.8326202.v1
   for GFN-FF:
   * S. Spicher and S. Grimme, Angew. Chem. Int. Ed., 2020, 59, 15665-15673.
     DOI: 10.1002/anie.202004239
   
   for ALPB and GBSA implicit solvation:
   * S. Ehlert, M. Stahn, S. Spicher, S. Grimme, J. Chem. Theory Comput.,
     2021, 17, 4250-4261. DOI: 10.1021/acs.jctc.1c00471
   
   for ddCOSMO and CPCM-X implicit solvation:
   * M. Stahn, S. Ehlert, S. Grimme, J. Phys. Chem. A,
     2023, XX, XXXX-XXXX. DOI: 10.1021/acs.jpca.3c04382
   
   for DFT-D4:
   * E. Caldeweyher, C. Bannwarth and S. Grimme, J. Chem. Phys., 2017,
     147, 034112. DOI: 10.1063/1.4993215
   * E. Caldeweyher, S. Ehlert, A. Hansen, H. Neugebauer, S. Spicher,
     C. Bannwarth and S. Grimme, J. Chem. Phys., 2019, 150, 154122.
     DOI: 10.1063/1.5090222
   * E. Caldeweyher, J.-M. Mewes, S. Ehlert and S. Grimme, Phys. Chem. Chem. Phys.
     2020, 22, 8499-8512. DOI: 10.1039/D0CP00502A
   
   for sTDA-xTB:
   * S. Grimme and C. Bannwarth, J. Chem. Phys., 2016, 145, 054103.
     DOI: 10.1063/1.4959605
   
   in the mass-spec context:
   * V. Asgeirsson, C. Bauer and S. Grimme, Chem. Sci., 2017, 8, 4879.
     DOI: 10.1039/c7sc00601b
   * J. Koopman and S. Grimme, ACS Omega 2019, 4, 12, 15120-15133.
     DOI: 10.1021/acsomega.9b02011
   
   for metadynamics refer to:
   * S. Grimme, J. Chem. Theory Comput., 2019, 155, 2847-2862
     DOI: 10.1021/acs.jctc.9b00143
   
   for SPH calculations refer to:
   * S. Spicher and S. Grimme, J. Chem. Theory Comput., 2021, 17, 1701-1714
     DOI: 10.1021/acs.jctc.0c01306
   
   for ONIOM refer to:
   * C. Plett, A. Katbashev, S. Ehlert, S. Grimme, M. Bursch,
     Phys. Chem. Chem. Phys., 2023, 25, 17860-17868. DOI: 10.1039/D3CP02178E
   
   for DIPRO refer to:
   * J. Kohn, N. Gildemeister, S. Grimme, D. Fazzi, A. Hansen,
     J. Chem. Phys., 2023, just accepted.
   
   with help from (in alphabetical order)
   P. Atkinson, C. Bannwarth, F. Bohle, G. Brandenburg, E. Caldeweyher
   M. Checinski, S. Dohm, S. Ehlert, S. Ehrlich, I. Gerasimov, C. Hölzer
   A. Katbashev, J. Kohn, J. Koopman, C. Lavigne, S. Lehtola, F. März, M. Müller,
   F. Musil, H. Neugebauer, J. Pisarek, C. Plett, P. Pracht, F. Pultar,
   J. Seibert, P. Shushkov, S. Spicher, M. Stahn, M. Steiner, T. Strunk,
   J. Stückrath, T. Rose, and J. Unsleber
   
 * started run on 2024/08/04 at 20:00:46.038     

           -------------------------------------------------
          |                Calculation Setup                |
           -------------------------------------------------

          program call               : xtb coord.xyz --gfn 2 --grad
          hostname                   : hpz106
          coordinate file            : coord.xyz
          omp threads                :                     2

   ID    Z sym.   atoms
    1    6 C      1-11, 14, 15, 29-35, 37-42, 44, 46-52, 54-57
    2    7 N      12, 13, 16, 43, 53
    3    8 O      17, 36, 45, 58
    4    1 H      18-28, 59-84

molecular fragmentation (1/2 indicates fragments):
111111111111111111111111111122222222222222222222222222222222222222222222
222222222222
# atoms in fragment 1/2:    28    56
 fragment masses (1/2) :      225.25      402.49
CMA distance (Bohr)    :  10.028
constraining FC (au)   :  0.0500

           -------------------------------------------------
          |                 G F N 2 - x T B                 |
           -------------------------------------------------

        Reference                      10.1021/acs.jctc.8b01176
      * Hamiltonian:
        H0-scaling (s, p, d)           1.850000    2.230000    2.230000
        zeta-weighting                 0.500000
      * Dispersion:
        s8                             2.700000
        a1                             0.520000
        a2                             5.000000
        s9                             5.000000
      * Repulsion:
        kExp                           1.500000    1.000000
        rExp                           1.000000
      * Coulomb:
        alpha                          2.000000
        third order                    shell-resolved
        anisotropic                    true
        a3                             3.000000
        a5                             4.000000
        cn-shift                       1.200000
        cn-exp                         4.000000
        max-rad                        5.000000


          ...................................................
          :                      SETUP                      :
          :.................................................:
          :  # basis functions                 225          :
          :  # atomic orbitals                 225          :
          :  # shells                          131          :
          :  # electrons                       238          :
          :  max. iterations                   250          :
          :  Hamiltonian                  GFN2-xTB          :
          :  restarted?                      false          :
          :  GBSA solvation                  false          :
          :  PC potential                    false          :
          :  electronic temp.          300.0000000     K    :
          :  accuracy                    1.0000000          :
          :  -> integral cutoff          0.2500000E+02      :
          :  -> integral neglect         0.1000000E-07      :
          :  -> SCF convergence          0.1000000E-05 Eh   :
          :  -> wf. convergence          0.1000000E-03 e    :
          :  Broyden damping             0.4000000          :
          :  net charge                          0          :
          :  unpaired electrons                  0          :
          ...................................................

 iter      E             dE          RMSdq      gap      omega  full diag
   1   -132.9114043 -0.132911E+03  0.385E+00    1.71       0.0  T
   2   -133.0898375 -0.178433E+00  0.232E+00    1.37       1.0  T
   3   -133.0577115  0.321261E-01  0.136E+00    1.48       1.0  T
   4   -133.0941545 -0.364430E-01  0.727E-01    1.46       1.0  T
   5   -133.1343082 -0.401537E-01  0.162E-01    1.37       1.0  T
   6   -133.1358812 -0.157299E-02  0.643E-02    1.37       1.0  T
   7   -133.1359897 -0.108511E-03  0.290E-02    1.37       1.0  T
   8   -133.1359977 -0.794384E-05  0.127E-02    1.37       1.0  T
   9   -133.1360022 -0.449740E-05  0.437E-03    1.37       2.5  T
  10   -133.1360024 -0.260508E-06  0.172E-03    1.37       6.4  T
  11   -133.1360025 -0.813301E-07  0.820E-04    1.37      13.3  T
  12   -133.1360025 -0.685230E-08  0.390E-04    1.37      28.0  T

   *** convergence criteria satisfied after 12 iterations ***

         #    Occupation            Energy/Eh            Energy/eV
      -------------------------------------------------------------
         1        2.0000           -0.7518586             -20.4591
       ...           ...                  ...                  ...
       113        2.0000           -0.3973016             -10.8111
       114        2.0000           -0.3959168             -10.7734
       115        2.0000           -0.3915099             -10.6535
       116        2.0000           -0.3878908             -10.5550
       117        2.0000           -0.3846825             -10.4677
       118        2.0000           -0.3668344              -9.9821
       119        2.0000           -0.3415637              -9.2944 (HOMO)
       120                         -0.2910459              -7.9198 (LUMO)
       121                         -0.2831359              -7.7045
       122                         -0.2453574              -6.6765
       123                         -0.2291929              -6.2367
       124                         -0.2242284              -6.1016
       ...                                ...                  ...
       225                          0.6982389              19.0000
      -------------------------------------------------------------
                  HL-Gap            0.0505178 Eh            1.3747 eV
             Fermi-level           -0.3163048 Eh           -8.6071 eV

 SCC (total)                   0 d,  0 h,  0 min,  0.474 sec
 SCC setup                      ...        0 min,  0.020 sec (  4.165%)
 Dispersion                     ...        0 min,  0.005 sec (  1.121%)
 classical contributions        ...        0 min,  0.001 sec (  0.160%)
 integral evaluation            ...        0 min,  0.043 sec (  9.004%)
 iterations                     ...        0 min,  0.326 sec ( 68.868%)
 molecular gradient             ...        0 min,  0.076 sec ( 16.011%)
 printout                       ...        0 min,  0.003 sec (  0.659%)

         :::::::::::::::::::::::::::::::::::::::::::::::::::::
         ::                     SUMMARY                     ::
         :::::::::::::::::::::::::::::::::::::::::::::::::::::
         :: total energy            -131.194496780909 Eh    ::
         :: gradient norm              0.049706999106 Eh/a0 ::
         :: HOMO-LUMO gap              1.374658749927 eV    ::
         ::.................................................::
         :: SCC energy              -133.129424693390 Eh    ::
         :: -> isotropic ES            0.141697310530 Eh    ::
         :: -> anisotropic ES          0.002824482243 Eh    ::
         :: -> anisotropic XC          0.068481938892 Eh    ::
         :: -> dispersion             -0.117987654450 Eh    ::
         :: repulsion energy           1.934927912482 Eh    ::
         :: add. restraining           0.000000000000 Eh    ::
         :: total charge              -0.000000000000 e     ::
         :::::::::::::::::::::::::::::::::::::::::::::::::::::

           -------------------------------------------------
          |                Property Printout                |
           -------------------------------------------------

    * Orbital Energies and Occupations

         #    Occupation            Energy/Eh            Energy/eV
      -------------------------------------------------------------
         1        2.0000           -0.7518586             -20.4591
       ...           ...                  ...                  ...
       107        2.0000           -0.4103047             -11.1650
       108        2.0000           -0.4092660             -11.1367
       109        2.0000           -0.4055533             -11.0357
       110        2.0000           -0.4036788             -10.9847
       111        2.0000           -0.4032157             -10.9721
       112        2.0000           -0.4004767             -10.8975
       113        2.0000           -0.3973016             -10.8111
       114        2.0000           -0.3959168             -10.7734
       115        2.0000           -0.3915099             -10.6535
       116        2.0000           -0.3878908             -10.5550
       117        2.0000           -0.3846825             -10.4677
       118        2.0000           -0.3668344              -9.9821
       119        2.0000           -0.3415637              -9.2944 (HOMO)
       120                         -0.2910459              -7.9198 (LUMO)
       121                         -0.2831359              -7.7045
       122                         -0.2453574              -6.6765
       123                         -0.2291929              -6.2367
       124                         -0.2242284              -6.1016
       125                         -0.2208540              -6.0097
       126                         -0.2165378              -5.8923
       127                         -0.2154777              -5.8634
       128                         -0.2108114              -5.7365
       129                         -0.2076705              -5.6510
       130                         -0.1867891              -5.0828
       ...                                ...                  ...
       225                          0.6982389              19.0000
      -------------------------------------------------------------
                  HL-Gap            0.0505178 Eh            1.3747 eV
             Fermi-level           -0.3163048 Eh           -8.6071 eV

     #   Z          covCN         q      C6AA      α(0)
     1   6 C        2.921    -0.032    28.802     8.801
     2   6 C        2.967     0.019    27.578     8.614
     3   6 C        2.921    -0.035    28.863     8.810
     4   6 C        2.916    -0.030    28.746     8.792
     5   6 C        2.917    -0.032    28.808     8.801
     6   6 C        2.916    -0.027    28.685     8.783
     7   6 C        3.811    -0.069    21.805     6.647
     8   6 C        2.983     0.065    26.547     8.452
     9   6 C        3.071     0.038    27.067     8.530
    10   6 C        3.927     0.029    20.032     6.361
    11   6 C        2.837     0.273    22.389     7.754
    12   7 N        2.762    -0.170    24.673     7.377
    13   7 N        1.829    -0.206    26.297     7.599
    14   6 C        2.929     0.047    26.939     8.512
    15   6 C        2.891     0.060    26.645     8.463
    16   7 N        1.825    -0.217    26.560     7.636
    17   8 O        0.857    -0.428    22.243     6.323
    18   1 H        0.859     0.235     0.943     1.521
    19   1 H        0.925     0.036     2.507     2.476
    20   1 H        0.925     0.040     2.450     2.448
    21   1 H        0.925     0.043     2.407     2.426
    22   1 H        0.925     0.033     2.549     2.497
    23   1 H        0.925     0.027     2.633     2.537
    24   1 H        0.925     0.027     2.630     2.536
    25   1 H        0.925     0.035     2.517     2.481
    26   1 H        0.924     0.071     2.075     2.253
    27   1 H        0.924     0.057     2.237     2.339
    28   1 H        0.923     0.084     1.942     2.179
    29   6 C        2.920    -0.023    28.569     8.765
    30   6 C        2.972    -0.003    28.094     8.694
    31   6 C        2.921    -0.013    28.339     8.730
    32   6 C        2.917    -0.026    28.656     8.778
    33   6 C        2.918    -0.025    28.634     8.775
    34   6 C        2.916    -0.029    28.723     8.788
    35   6 C        2.826     0.235    23.084     7.873
    36   8 O        0.858    -0.376    21.208     6.174
    37   6 C        2.961    -0.034    28.833     8.808
    38   6 C        3.119     0.128    25.042     8.196
    39   6 C        3.182     0.069    26.035     8.329
    40   6 C        2.914    -0.031    28.775     8.796
    41   6 C        2.920    -0.032    28.789     8.799
    42   6 C        2.932    -0.023    28.576     8.767
    43   7 N        1.872    -0.297    28.537     7.919
    44   6 C        3.231     0.230    22.500     7.701
    45   8 O        1.728    -0.223    17.698     5.680
    46   6 C        3.901     0.016    20.253     6.397
    47   6 C        3.819    -0.077    21.953     6.668
    48   6 C        3.905     0.021    20.167     6.383
    49   6 C        3.825    -0.068    21.780     6.641
    50   6 C        3.907     0.004    20.450     6.428
    51   6 C        3.818    -0.062    21.680     6.627
    52   6 C        2.758     0.274    22.362     7.744
    53   7 N        2.685    -0.176    24.820     7.399
    54   6 C        3.749    -0.002    20.670     6.484
    55   6 C        3.767    -0.107    22.575     6.772
    56   6 C        3.763    -0.115    22.753     6.799
    57   6 C        3.760    -0.101    22.483     6.760
    58   8 O        0.859    -0.476    23.268     6.467
    59   1 H        0.924     0.049     2.330     2.387
    60   1 H        0.924     0.059     2.209     2.324
    61   1 H        0.924     0.041     2.432     2.439
    62   1 H        0.924     0.037     2.488     2.467
    63   1 H        0.924     0.047     2.363     2.404
    64   1 H        0.924     0.050     2.319     2.381
    65   1 H        0.925     0.056     2.247     2.344
    66   1 H        0.924     0.034     2.527     2.486
    67   1 H        0.924     0.041     2.434     2.440
    68   1 H        0.924     0.042     2.426     2.436
    69   1 H        0.924     0.045     2.388     2.416
    70   1 H        0.924     0.045     2.387     2.416
    71   1 H        0.860     0.208     1.065     1.617
    72   1 H        0.924     0.044     2.399     2.422
    73   1 H        0.924     0.051     2.307     2.375
    74   1 H        0.924     0.047     2.355     2.400
    75   1 H        0.925     0.059     2.216     2.328
    76   1 H        0.925     0.052     2.298     2.371
    77   1 H        0.925     0.055     2.255     2.348
    78   1 H        0.925     0.056     2.250     2.346
    79   1 H        0.925     0.040     2.449     2.447
    80   1 H        0.925     0.035     2.513     2.479
    81   1 H        0.925     0.033     2.543     2.494
    82   1 H        0.925     0.030     2.591     2.517
    83   1 H        0.924     0.064     2.151     2.293
    84   1 H        0.924     0.048     2.342     2.393

 Mol. C6AA /au·bohr⁶  :      84198.717850
 Mol. C8AA /au·bohr⁸  :    2018926.817966
 Mol. α(0) /au        :        450.861245


Wiberg/Mayer (AO) data.
largest (>0.10) Wiberg bond orders for each atom

 ---------------------------------------------------------------------------
     #   Z sym  total        # sym  WBO       # sym  WBO       # sym  WBO
 ---------------------------------------------------------------------------
     1   6 C    3.991 --     6 C    1.450     2 C    1.407    21 H    0.969
                             4 C    0.113
     2   6 C    3.980 --     3 C    1.421     1 C    1.407     7 C    0.985
                             5 C    0.109
     3   6 C    3.990 --     4 C    1.435     2 C    1.421    25 H    0.969
                             6 C    0.111
     4   6 C    3.992 --     5 C    1.444     3 C    1.435    24 H    0.971
                             1 C    0.113
     5   6 C    3.991 --     4 C    1.444     6 C    1.431    23 H    0.971
                             2 C    0.109
     6   6 C    3.992 --     1 C    1.450     5 C    1.431    22 H    0.971
                             3 C    0.111
     7   6 C    3.993 --     8 C    1.014     2 C    0.985    26 H    0.958
                            27 H    0.957
     8   6 C    3.959 --     9 C    1.557    12 N    1.126     7 C    1.014
                            14 C    0.113
     9   6 C    3.974 --     8 C    1.557    13 N    1.207    10 C    0.978
    10   6 C    3.987 --    16 N    1.011     9 C    0.978    11 C    0.941
                            28 H    0.887
    11   6 C    3.946 --    17 O    1.688    12 N    1.206    10 C    0.941
    12   7 N    3.529 --    11 C    1.206     8 C    1.126    18 H    0.861
                            17 O    0.158
    13   7 N    3.096 --    14 C    1.686     9 C    1.207
    14   6 C    3.971 --    13 N    1.686    15 C    1.089    19 H    0.964
                             8 C    0.113
    15   6 C    3.973 --    16 N    1.814    14 C    1.089    20 H    0.957
    16   7 N    3.063 --    15 C    1.814    10 C    1.011
    17   8 O    2.035 --    11 C    1.688    12 N    0.158
    18   1 H    0.943 --    12 N    0.861
    19   1 H    0.998 --    14 C    0.964
    20   1 H    0.998 --    15 C    0.957
    21   1 H    0.998 --     1 C    0.969
    22   1 H    0.998 --     6 C    0.971
    23   1 H    0.999 --     5 C    0.971
    24   1 H    0.999 --     4 C    0.971
    25   1 H    0.999 --     3 C    0.969
    26   1 H    0.994 --     7 C    0.958
    27   1 H    0.994 --     7 C    0.957
    28   1 H    0.993 --    10 C    0.887
    29   6 C    3.992 --    34 C    1.453    30 C    1.386    82 H    0.969
                            32 C    0.110
    30   6 C    3.989 --    31 C    1.391    29 C    1.386    35 C    1.010
                            33 C    0.104
    31   6 C    3.987 --    32 C    1.446    30 C    1.391    78 H    0.964
                            34 C    0.109
    32   6 C    3.991 --    31 C    1.446    33 C    1.439    79 H    0.969
                            29 C    0.110
    33   6 C    3.991 --    32 C    1.439    34 C    1.431    80 H    0.971
                            30 C    0.104
    34   6 C    3.992 --    29 C    1.453    33 C    1.431    81 H    0.971
                            31 C    0.109
    35   6 C    3.927 --    36 O    1.794    37 C    1.016    30 C    1.010
    36   8 O    2.052 --    35 C    1.794
    37   6 C    3.983 --    42 C    1.403    38 C    1.314    35 C    1.016
                            40 C    0.107
    38   6 C    3.919 --    37 C    1.314    39 C    1.290    45 O    1.074
    39   6 C    3.977 --    40 C    1.342    38 C    1.290    43 N    1.166
    40   6 C    3.985 --    41 C    1.468    39 C    1.342    75 H    0.968
                            37 C    0.107
    41   6 C    3.989 --    40 C    1.468    42 C    1.418    76 H    0.969
    42   6 C    3.984 --    41 C    1.418    37 C    1.403    77 H    0.967
    43   7 N    3.021 --    44 C    1.627    39 C    1.166    45 O    0.104
    44   6 C    3.916 --    43 N    1.627    45 O    1.095    46 C    0.987
    45   8 O    2.403 --    44 C    1.095    38 C    1.074    43 N    0.104
    46   6 C    3.988 --    44 C    0.987    51 C    0.983    47 C    0.980
                            55 C    0.968
    47   6 C    3.991 --    48 C    0.986    46 C    0.980    60 H    0.971
                            59 H    0.971
    48   6 C    3.992 --    56 C    0.995    49 C    0.987    47 C    0.986
                            54 C    0.984
    49   6 C    3.996 --    48 C    0.987    50 C    0.984    62 H    0.974
                            61 H    0.972
    50   6 C    3.992 --    57 C    0.996    49 C    0.984    51 C    0.965
                            52 C    0.948
    51   6 C    3.992 --    46 C    0.983    64 H    0.973    63 H    0.969
                            50 C    0.965
    52   6 C    3.945 --    58 O    1.604    53 N    1.312    50 C    0.948
    53   7 N    3.475 --    52 C    1.312    54 C    0.990    71 H    0.908
                            58 O    0.195
    54   6 C    3.967 --    53 N    0.990    48 C    0.984    83 H    0.966
                            84 H    0.962
    55   6 C    3.986 --    72 H    0.986    73 H    0.985    74 H    0.981
                            46 C    0.968
    56   6 C    3.993 --    48 C    0.995    70 H    0.985    69 H    0.984
                            68 H    0.984
    57   6 C    3.993 --    50 C    0.996    67 H    0.985    66 H    0.985
                            65 H    0.983
    58   8 O    1.985 --    52 C    1.604    53 N    0.195
    59   1 H    0.997 --    47 C    0.971
    60   1 H    0.996 --    47 C    0.971
    61   1 H    0.998 --    49 C    0.972
    62   1 H    0.998 --    49 C    0.974
    63   1 H    0.997 --    51 C    0.969
    64   1 H    0.997 --    51 C    0.973
    65   1 H    0.996 --    57 C    0.983
    66   1 H    0.998 --    57 C    0.985
    67   1 H    0.998 --    57 C    0.985
    68   1 H    0.998 --    56 C    0.984
    69   1 H    0.998 --    56 C    0.984
    70   1 H    0.998 --    56 C    0.985
    71   1 H    0.956 --    53 N    0.908
    72   1 H    0.998 --    55 C    0.986
    73   1 H    0.997 --    55 C    0.985
    74   1 H    0.997 --    55 C    0.981
    75   1 H    0.996 --    40 C    0.968
    76   1 H    0.996 --    41 C    0.969
    77   1 H    0.997 --    42 C    0.967
    78   1 H    0.997 --    31 C    0.964
    79   1 H    0.998 --    32 C    0.969
    80   1 H    0.998 --    33 C    0.971
    81   1 H    0.998 --    34 C    0.971
    82   1 H    0.999 --    29 C    0.969
    83   1 H    0.996 --    54 C    0.966
    84   1 H    0.998 --    54 C    0.962
 ---------------------------------------------------------------------------

Topologies differ in total number of bonds
Writing topology from bond orders to xtbtopo.mol

molecular dipole:
                 x           y           z       tot (Debye)
 q only:        2.223      -1.160      -0.579
   full:        2.002      -1.079      -0.735       6.073
molecular quadrupole (traceless):
                xx          xy          yy          xz          yz          zz
 q only:       11.172      -3.841      -2.624       0.025      -1.957      -8.548
  q+dip:        4.984     -10.813       0.387     -10.240      -1.238      -5.371
   full:        3.961      -9.131       2.258      -9.609      -6.720      -6.219


           -------------------------------------------------
          | TOTAL ENERGY             -131.194496780909 Eh   |
          | GRADIENT NORM               0.049706999106 Eh/α |
          | HOMO-LUMO GAP               1.374658749927 eV   |
           -------------------------------------------------

------------------------------------------------------------------------
 * finished run on 2024/08/04 at 20:00:46.771     
------------------------------------------------------------------------
 total:
 * wall-time:     0 d,  0 h,  0 min,  0.731 sec
 *  cpu-time:     0 d,  0 h,  0 min,  0.779 sec
 * ratio c/w:     1.066 speedup
 SCF:
 * wall-time:     0 d,  0 h,  0 min,  0.477 sec
 *  cpu-time:     0 d,  0 h,  0 min,  0.570 sec
 * ratio c/w:     1.194 speedup
