# Supplementary material for: Photochemical Deracemization of 4,7-Diaza-1-isoindolinones by Unidirectional Hydrogen Atom Shuttling
Source: J Am Chem Soc. 2024 Dec 30;147(2):1434–9. doi: 10.1021/jacs.4c16053 (PMC11744763; doi:10.1021/jacs.4c16053)
Supplement: Supplementary file 3 — ja4c16053_si_003.zip [file ja4c16053_si_003.zip › to_zip/5b_1b/thermodynamics/solv.out]

      -----------------------------------------------------------      
     |                   =====================                   |     
     |                           x T B                           |     
     |                   =====================                   |     
     |                         S. Grimme                         |     
     |          Mulliken Center for Theoretical Chemistry        |     
     |                    University of Bonn                     |     
      -----------------------------------------------------------      

   * xtb version 6.6.1 (47b0e9d) compiled by 'pisteinbach@jtc-cluster' on 2024-02-06

   xtb is free software: you can redistribute it and/or modify it under
   the terms of the GNU Lesser General Public License as published by
   the Free Software Foundation, either version 3 of the License, or
   (at your option) any later version.
   
   xtb is distributed in the hope that it will be useful,
   but WITHOUT ANY WARRANTY; without even the implied warranty of
   MERCHANTABILITY or FITNESS FOR A PARTICULAR PURPOSE.  See the
   GNU Lesser General Public License for more details.
   
   Cite this work as:
   * C. Bannwarth, E. Caldeweyher, S. Ehlert, A. Hansen, P. Pracht,
     J. Seibert, S. Spicher, S. Grimme, WIREs Comput. Mol. Sci., 2020, 11,
     e01493. DOI: 10.1002/wcms.1493
   
   for GFN2-xTB:
   * C. Bannwarth, S. Ehlert and S. Grimme., J. Chem. Theory Comput., 2019,
     15, 1652-1671. DOI: 10.1021/acs.jctc.8b01176
   for GFN1-xTB:
   * S. Grimme, C. Bannwarth, P. Shushkov, J. Chem. Theory Comput., 2017,
     13, 1989-2009. DOI: 10.1021/acs.jctc.7b00118
   for GFN0-xTB:
   * P. Pracht, E. Caldeweyher, S. Ehlert, S. Grimme, ChemRxiv, 2019, preprint.
     DOI: 10.26434/chemrxiv.8326202.v1
   for GFN-FF:
   * S. Spicher and S. Grimme, Angew. Chem. Int. Ed., 2020, 59, 15665-15673.
     DOI: 10.1002/anie.202004239
   
   for ALPB and GBSA implicit solvation:
   * S. Ehlert, M. Stahn, S. Spicher, S. Grimme, J. Chem. Theory Comput.,
     2021, 17, 4250-4261. DOI: 10.1021/acs.jctc.1c00471
   
   for ddCOSMO and CPCM-X implicit solvation:
   * M. Stahn, S. Ehlert, S. Grimme, J. Phys. Chem. A,
     2023, XX, XXXX-XXXX. DOI: 10.1021/acs.jpca.3c04382
   
   for DFT-D4:
   * E. Caldeweyher, C. Bannwarth and S. Grimme, J. Chem. Phys., 2017,
     147, 034112. DOI: 10.1063/1.4993215
   * E. Caldeweyher, S. Ehlert, A. Hansen, H. Neugebauer, S. Spicher,
     C. Bannwarth and S. Grimme, J. Chem. Phys., 2019, 150, 154122.
     DOI: 10.1063/1.5090222
   * E. Caldeweyher, J.-M. Mewes, S. Ehlert and S. Grimme, Phys. Chem. Chem. Phys.
     2020, 22, 8499-8512. DOI: 10.1039/D0CP00502A
   
   for sTDA-xTB:
   * S. Grimme and C. Bannwarth, J. Chem. Phys., 2016, 145, 054103.
     DOI: 10.1063/1.4959605
   
   in the mass-spec context:
   * V. Asgeirsson, C. Bauer and S. Grimme, Chem. Sci., 2017, 8, 4879.
     DOI: 10.1039/c7sc00601b
   * J. Koopman and S. Grimme, ACS Omega 2019, 4, 12, 15120-15133.
     DOI: 10.1021/acsomega.9b02011
   
   for metadynamics refer to:
   * S. Grimme, J. Chem. Theory Comput., 2019, 155, 2847-2862
     DOI: 10.1021/acs.jctc.9b00143
   
   for SPH calculations refer to:
   * S. Spicher and S. Grimme, J. Chem. Theory Comput., 2021, 17, 1701-1714
     DOI: 10.1021/acs.jctc.0c01306
   
   for ONIOM refer to:
   * C. Plett, A. Katbashev, S. Ehlert, S. Grimme, M. Bursch,
     Phys. Chem. Chem. Phys., 2023, 25, 17860-17868. DOI: 10.1039/D3CP02178E
   
   for DIPRO refer to:
   * J. Kohn, N. Gildemeister, S. Grimme, D. Fazzi, A. Hansen,
     J. Chem. Phys., 2023, just accepted.
   
   with help from (in alphabetical order)
   P. Atkinson, C. Bannwarth, F. Bohle, G. Brandenburg, E. Caldeweyher
   M. Checinski, S. Dohm, S. Ehlert, S. Ehrlich, I. Gerasimov, C. Hölzer
   A. Katbashev, J. Kohn, J. Koopman, C. Lavigne, S. Lehtola, F. März, M. Müller,
   F. Musil, H. Neugebauer, J. Pisarek, C. Plett, P. Pracht, F. Pultar,
   J. Seibert, P. Shushkov, S. Spicher, M. Stahn, M. Steiner, T. Strunk,
   J. Stückrath, T. Rose, and J. Unsleber
   
 * started run on 2024/08/04 at 20:00:46.796     

           -------------------------------------------------
          |                Calculation Setup                |
           -------------------------------------------------

          program call               : xtb coord.xyz --gfn 2 --grad --alpb ch2cl2 bar1M
          hostname                   : hpz106
          coordinate file            : coord.xyz
          omp threads                :                     2

   ID    Z sym.   atoms
    1    6 C      1-11, 14, 15, 29-35, 37-42, 44, 46-52, 54-57
    2    7 N      12, 13, 16, 43, 53
    3    8 O      17, 36, 45, 58
    4    1 H      18-28, 59-84

molecular fragmentation (1/2 indicates fragments):
111111111111111111111111111122222222222222222222222222222222222222222222
222222222222
# atoms in fragment 1/2:    28    56
 fragment masses (1/2) :      225.25      402.49
CMA distance (Bohr)    :  10.028
constraining FC (au)   :  0.0500

           -------------------------------------------------
          |                 G F N 2 - x T B                 |
           -------------------------------------------------

        Reference                      10.1021/acs.jctc.8b01176
      * Hamiltonian:
        H0-scaling (s, p, d)           1.850000    2.230000    2.230000
        zeta-weighting                 0.500000
      * Dispersion:
        s8                             2.700000
        a1                             0.520000
        a2                             5.000000
        s9                             5.000000
      * Repulsion:
        kExp                           1.500000    1.000000
        rExp                           1.000000
      * Coulomb:
        alpha                          2.000000
        third order                    shell-resolved
        anisotropic                    true
        a3                             3.000000
        a5                             4.000000
        cn-shift                       1.200000
        cn-exp                         4.000000
        max-rad                        5.000000

      * Solvation model:               ALPB
        Solvent                        ch2cl2
        Parameter file                 internal GFN2-xTB/ALPB
        Dielectric constant                8.9300E+00
        Reference state                gsolv [1 bar gas/1 M solution]
        Free energy shift                  7.1799E-03 Eh       4.5055E+00 kcal/mol
        Temperature                        2.9815E+02 K
        Density                            1.3300E+00 kg/L
        Solvent mass                       8.4930E+01 g/mol
        Interaction kernel             P16
        Born radius scaling (c1)           1.5691E+00
        Born radii integrator          GBOBC
        Born offset                        0.0000E+00 a0       0.0000E+00 AA
        H-bond correction              false
        Ion screening                  false
        Surface tension                    1.0000E-05 Eh       1.5569E+01 dyn/cm
        Grid points                               230 per atom
q/qsh data taken from xtbrestart
CAMM data taken from xtbrestart

          ...................................................
          :                      SETUP                      :
          :.................................................:
          :  # basis functions                 225          :
          :  # atomic orbitals                 225          :
          :  # shells                          131          :
          :  # electrons                       238          :
          :  max. iterations                   250          :
          :  Hamiltonian                  GFN2-xTB          :
          :  restarted?                       true          :
          :  GBSA solvation                   true          :
          :  PC potential                    false          :
          :  electronic temp.          300.0000000     K    :
          :  accuracy                    1.0000000          :
          :  -> integral cutoff          0.2500000E+02      :
          :  -> integral neglect         0.1000000E-07      :
          :  -> SCF convergence          0.1000000E-05 Eh   :
          :  -> wf. convergence          0.1000000E-03 e    :
          :  Broyden damping             0.4000000          :
          :  net charge                          0          :
          :  unpaired electrons                  0          :
          ...................................................

 iter      E             dE          RMSdq      gap      omega  full diag
   1   -133.1942157 -0.133194E+03  0.206E-01    1.41       0.0  T
   2   -133.1955552 -0.133954E-02  0.101E-01    1.38       1.0  T
   3   -133.1959315 -0.376278E-03  0.565E-02    1.39       1.0  T
   4   -133.1960332 -0.101674E-03  0.261E-02    1.39       1.0  T
   5   -133.1960395 -0.628316E-05  0.159E-02    1.39       1.0  T
   6   -133.1960515 -0.119975E-04  0.683E-03    1.39       1.6  T
   7   -133.1960527 -0.120276E-05  0.254E-03    1.39       4.3  T
   8   -133.1960530 -0.298880E-06  0.115E-03    1.39       9.5  T
   9   -133.1960530 -0.371599E-07  0.552E-04    1.39      19.8  T
  10   -133.1960530 -0.589984E-08  0.204E-04    1.39      53.4  T

   *** convergence criteria satisfied after 10 iterations ***

         #    Occupation            Energy/Eh            Energy/eV
      -------------------------------------------------------------
         1        2.0000           -0.7595110             -20.6673
       ...           ...                  ...                  ...
       113        2.0000           -0.4038944             -10.9905
       114        2.0000           -0.4027342             -10.9590
       115        2.0000           -0.3987860             -10.8515
       116        2.0000           -0.3965239             -10.7900
       117        2.0000           -0.3959268             -10.7737
       118        2.0000           -0.3824733             -10.4076
       119        2.0000           -0.3575496              -9.7294 (HOMO)
       120                         -0.3065213              -8.3409 (LUMO)
       121                         -0.2945242              -8.0144
       122                         -0.2529804              -6.8839
       123                         -0.2414175              -6.5693
       124                         -0.2358988              -6.4191
       ...                                ...                  ...
       225                          0.6879689              18.7206
      -------------------------------------------------------------
                  HL-Gap            0.0510283 Eh            1.3886 eV
             Fermi-level           -0.3320355 Eh           -9.0351 eV

 SCC (total)                   0 d,  0 h,  0 min,  0.208 sec
 SCC setup                      ...        0 min,  0.026 sec ( 12.402%)
 Dispersion                     ...        0 min,  0.002 sec (  0.836%)
 classical contributions        ...        0 min,  0.000 sec (  0.127%)
 integral evaluation            ...        0 min,  0.021 sec ( 10.020%)
 iterations                     ...        0 min,  0.090 sec ( 43.195%)
 molecular gradient             ...        0 min,  0.068 sec ( 32.971%)
 printout                       ...        0 min,  0.001 sec (  0.427%)

         :::::::::::::::::::::::::::::::::::::::::::::::::::::
         ::                     SUMMARY                     ::
         :::::::::::::::::::::::::::::::::::::::::::::::::::::
         :: total energy            -131.254547297211 Eh    ::
         :: total w/o Gsasa/hb      -131.206556672164 Eh    ::
         :: gradient norm              0.052413708814 Eh/a0 ::
         :: HOMO-LUMO gap              1.388550489879 eV    ::
         ::.................................................::
         :: SCC energy              -133.189475209693 Eh    ::
         :: -> isotropic ES            0.159569083568 Eh    ::
         :: -> anisotropic ES         -0.001584338517 Eh    ::
         :: -> anisotropic XC          0.068737303143 Eh    ::
         :: -> dispersion             -0.117957944459 Eh    ::
         :: -> Gsolv                  -0.062749480718 Eh    ::
         ::    -> Gelec               -0.014758855671 Eh    ::
         ::    -> Gsasa               -0.055170568744 Eh    ::
         ::    -> Ghb                  0.000000000000 Eh    ::
         ::    -> Gshift               0.007179943697 Eh    ::
         :: repulsion energy           1.934927912482 Eh    ::
         :: add. restraining           0.000000000000 Eh    ::
         :: total charge              -0.000000000000 e     ::
         :::::::::::::::::::::::::::::::::::::::::::::::::::::

           -------------------------------------------------
          |                Property Printout                |
           -------------------------------------------------

    * Orbital Energies and Occupations

         #    Occupation            Energy/Eh            Energy/eV
      -------------------------------------------------------------
         1        2.0000           -0.7595110             -20.6673
       ...           ...                  ...                  ...
       107        2.0000           -0.4204208             -11.4402
       108        2.0000           -0.4174055             -11.3582
       109        2.0000           -0.4166736             -11.3383
       110        2.0000           -0.4141265             -11.2690
       111        2.0000           -0.4110998             -11.1866
       112        2.0000           -0.4070213             -11.0756
       113        2.0000           -0.4038944             -10.9905
       114        2.0000           -0.4027342             -10.9590
       115        2.0000           -0.3987860             -10.8515
       116        2.0000           -0.3965239             -10.7900
       117        2.0000           -0.3959268             -10.7737
       118        2.0000           -0.3824733             -10.4076
       119        2.0000           -0.3575496              -9.7294 (HOMO)
       120                         -0.3065213              -8.3409 (LUMO)
       121                         -0.2945242              -8.0144
       122                         -0.2529804              -6.8839
       123                         -0.2414175              -6.5693
       124                         -0.2358988              -6.4191
       125                         -0.2294150              -6.2427
       126                         -0.2238278              -6.0907
       127                         -0.2226361              -6.0582
       128                         -0.2174145              -5.9162
       129                         -0.2155735              -5.8661
       130                         -0.2029383              -5.5222
       ...                                ...                  ...
       225                          0.6879689              18.7206
      -------------------------------------------------------------
                  HL-Gap            0.0510283 Eh            1.3886 eV
             Fermi-level           -0.3320355 Eh           -9.0351 eV

     #   Z          covCN         q      C6AA      α(0)
     1   6 C        2.921    -0.033    28.827     8.805
     2   6 C        2.967     0.018    27.600     8.617
     3   6 C        2.921    -0.035    28.867     8.811
     4   6 C        2.916    -0.030    28.745     8.792
     5   6 C        2.917    -0.032    28.804     8.801
     6   6 C        2.916    -0.028    28.707     8.786
     7   6 C        3.811    -0.070    21.823     6.650
     8   6 C        2.983     0.066    26.516     8.447
     9   6 C        3.071     0.038    27.079     8.532
    10   6 C        3.927     0.033    19.959     6.349
    11   6 C        2.837     0.273    22.399     7.756
    12   7 N        2.762    -0.168    24.623     7.370
    13   7 N        1.829    -0.207    26.339     7.605
    14   6 C        2.929     0.047    26.947     8.513
    15   6 C        2.891     0.062    26.604     8.456
    16   7 N        1.825    -0.232    26.919     7.688
    17   8 O        0.857    -0.453    22.779     6.399
    18   1 H        0.859     0.234     0.950     1.527
    19   1 H        0.925     0.047     2.353     2.399
    20   1 H        0.925     0.050     2.319     2.382
    21   1 H        0.925     0.036     2.498     2.472
    22   1 H        0.925     0.033     2.542     2.493
    23   1 H        0.925     0.034     2.534     2.489
    24   1 H        0.925     0.035     2.520     2.483
    25   1 H        0.925     0.037     2.493     2.469
    26   1 H        0.924     0.077     2.011     2.218
    27   1 H        0.924     0.065     2.137     2.286
    28   1 H        0.923     0.075     2.037     2.232
    29   6 C        2.920    -0.023    28.584     8.767
    30   6 C        2.972    -0.006    28.173     8.707
    31   6 C        2.921    -0.015    28.376     8.735
    32   6 C        2.917    -0.026    28.649     8.777
    33   6 C        2.918    -0.023    28.579     8.766
    34   6 C        2.916    -0.027    28.688     8.783
    35   6 C        2.826     0.236    23.070     7.870
    36   8 O        0.858    -0.412    21.913     6.276
    37   6 C        2.961    -0.037    28.918     8.821
    38   6 C        3.119     0.129    25.024     8.193
    39   6 C        3.182     0.067    26.093     8.338
    40   6 C        2.914    -0.034    28.841     8.806
    41   6 C        2.920    -0.034    28.845     8.807
    42   6 C        2.932    -0.027    28.664     8.780
    43   7 N        1.872    -0.298    28.574     7.924
    44   6 C        3.231     0.234    22.428     7.689
    45   8 O        1.728    -0.228    17.778     5.693
    46   6 C        3.901     0.015    20.267     6.399
    47   6 C        3.819    -0.082    22.050     6.683
    48   6 C        3.905     0.021    20.160     6.382
    49   6 C        3.825    -0.073    21.875     6.655
    50   6 C        3.907     0.005    20.443     6.427
    51   6 C        3.818    -0.064    21.718     6.632
    52   6 C        2.758     0.278    22.289     7.731
    53   7 N        2.685    -0.173    24.754     7.389
    54   6 C        3.749    -0.002    20.683     6.486
    55   6 C        3.767    -0.110    22.633     6.780
    56   6 C        3.763    -0.118    22.813     6.808
    57   6 C        3.760    -0.103    22.508     6.763
    58   8 O        0.859    -0.510    23.998     6.568
    59   1 H        0.924     0.063     2.162     2.299
    60   1 H        0.924     0.063     2.164     2.301
    61   1 H        0.924     0.054     2.267     2.355
    62   1 H        0.924     0.042     2.421     2.433
    63   1 H        0.924     0.060     2.196     2.318
    64   1 H        0.924     0.044     2.398     2.421
    65   1 H        0.925     0.049     2.333     2.388
    66   1 H        0.924     0.046     2.373     2.409
    67   1 H        0.924     0.040     2.448     2.447
    68   1 H        0.924     0.046     2.368     2.406
    69   1 H        0.924     0.053     2.278     2.360
    70   1 H        0.924     0.049     2.334     2.389
    71   1 H        0.860     0.193     1.143     1.675
    72   1 H        0.924     0.044     2.401     2.423
    73   1 H        0.924     0.054     2.269     2.356
    74   1 H        0.924     0.060     2.194     2.316
    75   1 H        0.925     0.065     2.145     2.290
    76   1 H        0.925     0.057     2.240     2.340
    77   1 H        0.925     0.048     2.340     2.392
    78   1 H        0.925     0.045     2.378     2.412
    79   1 H        0.925     0.048     2.351     2.398
    80   1 H        0.925     0.049     2.335     2.390
    81   1 H        0.925     0.045     2.383     2.414
    82   1 H        0.925     0.031     2.575     2.509
    83   1 H        0.924     0.064     2.150     2.293
    84   1 H        0.924     0.057     2.238     2.339

 Mol. C6AA /au·bohr⁶  :      84024.976881
 Mol. C8AA /au·bohr⁸  :    2016993.991482
 Mol. α(0) /au        :        450.340744


Wiberg/Mayer (AO) data.
largest (>0.10) Wiberg bond orders for each atom

 ---------------------------------------------------------------------------
     #   Z sym  total        # sym  WBO       # sym  WBO       # sym  WBO
 ---------------------------------------------------------------------------
     1   6 C    3.991 --     6 C    1.450     2 C    1.408    21 H    0.970
                             4 C    0.113
     2   6 C    3.979 --     3 C    1.421     1 C    1.408     7 C    0.983
                             5 C    0.109
     3   6 C    3.990 --     4 C    1.435     2 C    1.421    25 H    0.968
                             6 C    0.111
     4   6 C    3.991 --     5 C    1.444     3 C    1.435    24 H    0.971
                             1 C    0.113
     5   6 C    3.991 --     4 C    1.444     6 C    1.431    23 H    0.971
                             2 C    0.109
     6   6 C    3.992 --     1 C    1.450     5 C    1.431    22 H    0.971
                             3 C    0.111
     7   6 C    3.991 --     8 C    1.016     2 C    0.983    26 H    0.957
                            27 H    0.955
     8   6 C    3.956 --     9 C    1.557    12 N    1.121     7 C    1.016
                            14 C    0.113
     9   6 C    3.974 --     8 C    1.557    13 N    1.208    10 C    0.977
    10   6 C    3.986 --    16 N    1.010     9 C    0.977    11 C    0.942
                            28 H    0.889
    11   6 C    3.944 --    17 O    1.670    12 N    1.218    10 C    0.942
    12   7 N    3.532 --    11 C    1.218     8 C    1.121    18 H    0.861
                            17 O    0.160
    13   7 N    3.096 --    14 C    1.686     9 C    1.208
    14   6 C    3.969 --    13 N    1.686    15 C    1.090    19 H    0.963
                             8 C    0.113
    15   6 C    3.970 --    16 N    1.811    14 C    1.090    20 H    0.956
    16   7 N    3.059 --    15 C    1.811    10 C    1.010
    17   8 O    2.013 --    11 C    1.670    12 N    0.160
    18   1 H    0.944 --    12 N    0.861
    19   1 H    0.997 --    14 C    0.963
    20   1 H    0.997 --    15 C    0.956
    21   1 H    0.999 --     1 C    0.970
    22   1 H    0.998 --     6 C    0.971
    23   1 H    0.998 --     5 C    0.971
    24   1 H    0.998 --     4 C    0.971
    25   1 H    0.999 --     3 C    0.968
    26   1 H    0.993 --     7 C    0.957
    27   1 H    0.993 --     7 C    0.955
    28   1 H    0.994 --    10 C    0.889
    29   6 C    3.991 --    34 C    1.454    30 C    1.383    82 H    0.969
                            32 C    0.109
    30   6 C    3.988 --    31 C    1.389    29 C    1.383    35 C    1.014
                            33 C    0.103
    31   6 C    3.988 --    32 C    1.446    30 C    1.389    78 H    0.965
                            34 C    0.108
    32   6 C    3.990 --    31 C    1.446    33 C    1.438    79 H    0.968
                            29 C    0.109
    33   6 C    3.989 --    32 C    1.438    34 C    1.430    80 H    0.970
                            30 C    0.103
    34   6 C    3.991 --    29 C    1.454    33 C    1.430    81 H    0.970
                            31 C    0.108
    35   6 C    3.919 --    36 O    1.771    37 C    1.020    30 C    1.014
    36   8 O    2.028 --    35 C    1.771
    37   6 C    3.983 --    42 C    1.400    38 C    1.313    35 C    1.020
                            40 C    0.105
    38   6 C    3.921 --    37 C    1.313    39 C    1.288    45 O    1.076
    39   6 C    3.978 --    40 C    1.343    38 C    1.288    43 N    1.167
    40   6 C    3.983 --    41 C    1.466    39 C    1.343    75 H    0.967
                            37 C    0.105
    41   6 C    3.988 --    40 C    1.466    42 C    1.420    76 H    0.969
    42   6 C    3.984 --    41 C    1.420    37 C    1.400    77 H    0.968
    43   7 N    3.019 --    44 C    1.624    39 C    1.167    45 O    0.101
    44   6 C    3.908 --    43 N    1.624    45 O    1.090    46 C    0.987
    45   8 O    2.399 --    44 C    1.090    38 C    1.076    43 N    0.101
    46   6 C    3.985 --    44 C    0.987    51 C    0.983    47 C    0.979
                            55 C    0.965
    47   6 C    3.989 --    48 C    0.986    46 C    0.979    60 H    0.971
                            59 H    0.969
    48   6 C    3.991 --    56 C    0.995    49 C    0.987    47 C    0.986
                            54 C    0.983
    49   6 C    3.995 --    48 C    0.987    50 C    0.983    62 H    0.973
                            61 H    0.971
    50   6 C    3.991 --    57 C    0.996    49 C    0.983    51 C    0.963
                            52 C    0.950
    51   6 C    3.992 --    46 C    0.983    64 H    0.974    63 H    0.967
                            50 C    0.963
    52   6 C    3.938 --    58 O    1.582    53 N    1.321    50 C    0.950
    53   7 N    3.481 --    52 C    1.321    54 C    0.984    71 H    0.915
                            58 O    0.191
    54   6 C    3.960 --    53 N    0.984    48 C    0.983    83 H    0.966
                            84 H    0.960
    55   6 C    3.984 --    72 H    0.986    73 H    0.985    74 H    0.979
                            46 C    0.965
    56   6 C    3.991 --    48 C    0.995    70 H    0.984    68 H    0.984
                            69 H    0.983
    57   6 C    3.993 --    50 C    0.996    67 H    0.985    66 H    0.984
                            65 H    0.984
    58   8 O    1.960 --    52 C    1.582    53 N    0.191
    59   1 H    0.996 --    47 C    0.969
    60   1 H    0.996 --    47 C    0.971
    61   1 H    0.997 --    49 C    0.971
    62   1 H    0.998 --    49 C    0.973
    63   1 H    0.996 --    51 C    0.967
    64   1 H    0.998 --    51 C    0.974
    65   1 H    0.997 --    57 C    0.984
    66   1 H    0.997 --    57 C    0.984
    67   1 H    0.998 --    57 C    0.985
    68   1 H    0.997 --    56 C    0.984
    69   1 H    0.997 --    56 C    0.983
    70   1 H    0.997 --    56 C    0.984
    71   1 H    0.962 --    53 N    0.915
    72   1 H    0.998 --    55 C    0.986
    73   1 H    0.997 --    55 C    0.985
    74   1 H    0.995 --    55 C    0.979
    75   1 H    0.995 --    40 C    0.967
    76   1 H    0.996 --    41 C    0.969
    77   1 H    0.997 --    42 C    0.968
    78   1 H    0.998 --    31 C    0.965
    79   1 H    0.997 --    32 C    0.968
    80   1 H    0.997 --    33 C    0.970
    81   1 H    0.997 --    34 C    0.970
    82   1 H    0.999 --    29 C    0.969
    83   1 H    0.996 --    54 C    0.966
    84   1 H    0.997 --    54 C    0.960
 ---------------------------------------------------------------------------

Topologies differ in total number of bonds
Writing topology from bond orders to xtbtopo.mol

molecular dipole:
                 x           y           z       tot (Debye)
 q only:        2.967      -1.655      -0.898
   full:        2.501      -1.416      -0.964       7.704
molecular quadrupole (traceless):
                xx          xy          yy          xz          yz          zz
 q only:       16.996      -5.381      -8.022      -2.188      -1.541      -8.974
  q+dip:        8.608     -11.726      -3.277     -11.870      -0.943      -5.331
   full:        7.648     -10.033      -1.443     -11.188      -6.459      -6.205


           -------------------------------------------------
          | TOTAL ENERGY             -131.254547297211 Eh   |
          | GRADIENT NORM               0.052413708814 Eh/α |
          | HOMO-LUMO GAP               1.388550489879 eV   |
           -------------------------------------------------

------------------------------------------------------------------------
 * finished run on 2024/08/04 at 20:00:47.047     
------------------------------------------------------------------------
 total:
 * wall-time:     0 d,  0 h,  0 min,  0.251 sec
 *  cpu-time:     0 d,  0 h,  0 min,  0.470 sec
 * ratio c/w:     1.870 speedup
 SCF:
 * wall-time:     0 d,  0 h,  0 min,  0.213 sec
 *  cpu-time:     0 d,  0 h,  0 min,  0.398 sec
 * ratio c/w:     1.874 speedup
