# Supplementary material for: Photochemical Deracemization of 4,7-Diaza-1-isoindolinones by Unidirectional Hydrogen Atom Shuttling
Source: J Am Chem Soc. 2024 Dec 30;147(2):1434–9. doi: 10.1021/jacs.4c16053 (PMC11744763; doi:10.1021/jacs.4c16053)
Supplement: Supplementary file 3 — ja4c16053_si_003.zip [file ja4c16053_si_003.zip › to_zip/2b_ent2b/s0.xyz]

  56
      -1479.82210900
 C         -1.2715444379        5.0075166591       -0.6542519805
 C         -0.4993904947        3.9150294018       -1.0438501442
 C          0.5836894283        3.5472221286       -0.2479727504
 C          0.8824326793        4.2475418575        0.9126157821
 C          0.1017651789        5.3304187744        1.2944356811
 C         -0.9750373501        5.7109950919        0.5052055001
 C         -0.8515885371        3.1242500111       -2.2715381845
 C         -1.7535716592        1.9173651729       -1.9626186042
 C         -3.0177481823        2.2933944493       -1.2560606212
 C         -3.0563403437        1.6961994956       -0.0105185915
 C         -1.8323964945        0.8700952217        0.1534474638
 N         -1.1623164857        1.0050760040       -1.0033361116
 N         -3.9721716642        3.0916521728       -1.6949187144
 C         -4.9709624064        3.2714271005       -0.8378740105
 C         -5.0039425475        2.6692821099        0.4229353131
 N         -4.0387814200        1.8677848404        0.8533067347
 O         -1.5152037430        0.2084200921        1.1319024061
 H         -0.2433288074        0.5854874257       -1.1495225014
 H         -5.7823348226        3.9179444079       -1.1489211004
 H         -5.8388548652        2.8509724751        1.0881339821
 H         -2.1114786791        5.3141756645       -1.2663676834
 H         -1.5849145946        6.5587040877        0.7903304779
 H          0.3346347910        5.8777039855        2.1987875070
 H          1.7282476125        3.9475961384        1.5179875453
 H          1.2023844114        2.7066540371       -0.5395895706
 H          0.0506793280        2.7531423951       -2.7625034391
 H         -1.3731995818        3.7490766206       -2.9989632403
 H         -1.9745746039        1.3965824020       -2.8997747584
 C         -0.5859646861       -3.5399437952        0.2430714184
 C          0.4949210932       -3.9115839634        1.0401521080
 C          1.2646538131       -5.0057543834        0.6504956065
 C          0.9679181966       -5.7071543038       -0.5101687111
 C         -0.1066820196       -5.3227779667       -1.3005591240
 C         -0.8849405532       -4.2381785280       -0.9187035644
 C          0.8473290326       -3.1231046481        2.2692491783
 C          1.7535424230       -1.9186535477        1.9631892224
 C          3.0178808056       -2.2978746636        1.2585743218
 C          3.0607423788       -1.6993362043        0.0137891104
 C          1.8397373010       -0.8690556609       -0.1513933370
 N          1.1669572425       -1.0035239134        1.0038700349
 N          3.9689455096       -3.0996246494        1.6983381959
 C          4.9688608760       -3.2815175838        0.8430348887
 C          5.0061803141       -2.6780006715       -0.4169740087
 N          4.0443576586       -1.8729757546       -0.8482858226
 O          1.5264232392       -0.2048878993       -1.1293696051
 H          0.2491416339       -0.5803095500        1.1482960599
 H          5.7775977296       -3.9309286536        1.1549215246
 H          5.8418260249       -2.8614774504       -1.0807613231
 H         -1.2027446784       -2.6980149326        0.5347881555
 H         -1.7290433795       -3.9352575032       -1.5249821957
 H         -0.3397203909       -5.8684573518       -2.2058361267
 H          1.5758842874       -6.5562250377       -0.7953235123
 H          2.1028326857       -5.3154171128        1.2635038071
 H         -0.0546949454       -2.7497261523        2.7589269767
 H          1.3657031693       -3.7502319161        2.9970117696
 H          1.9744776735       -1.3996711841        2.9013689278
