# Supplementary material for: Photochemical Deracemization of 4,7-Diaza-1-isoindolinones by Unidirectional Hydrogen Atom Shuttling
Source: J Am Chem Soc. 2024 Dec 30;147(2):1434–9. doi: 10.1021/jacs.4c16053 (PMC11744763; doi:10.1021/jacs.4c16053)
Supplement: Supplementary file 3 — ja4c16053_si_003.zip [file ja4c16053_si_003.zip › to_zip/2b_ent2b/thermodynamics/s0/solv.out]

      -----------------------------------------------------------      
     |                   =====================                   |     
     |                           x T B                           |     
     |                   =====================                   |     
     |                         S. Grimme                         |     
     |          Mulliken Center for Theoretical Chemistry        |     
     |                    University of Bonn                     |     
      -----------------------------------------------------------      

   * xtb version 6.6.1 (47b0e9d) compiled by 'pisteinbach@jtc-cluster' on 2024-02-06

   xtb is free software: you can redistribute it and/or modify it under
   the terms of the GNU Lesser General Public License as published by
   the Free Software Foundation, either version 3 of the License, or
   (at your option) any later version.
   
   xtb is distributed in the hope that it will be useful,
   but WITHOUT ANY WARRANTY; without even the implied warranty of
   MERCHANTABILITY or FITNESS FOR A PARTICULAR PURPOSE.  See the
   GNU Lesser General Public License for more details.
   
   Cite this work as:
   * C. Bannwarth, E. Caldeweyher, S. Ehlert, A. Hansen, P. Pracht,
     J. Seibert, S. Spicher, S. Grimme, WIREs Comput. Mol. Sci., 2020, 11,
     e01493. DOI: 10.1002/wcms.1493
   
   for GFN2-xTB:
   * C. Bannwarth, S. Ehlert and S. Grimme., J. Chem. Theory Comput., 2019,
     15, 1652-1671. DOI: 10.1021/acs.jctc.8b01176
   for GFN1-xTB:
   * S. Grimme, C. Bannwarth, P. Shushkov, J. Chem. Theory Comput., 2017,
     13, 1989-2009. DOI: 10.1021/acs.jctc.7b00118
   for GFN0-xTB:
   * P. Pracht, E. Caldeweyher, S. Ehlert, S. Grimme, ChemRxiv, 2019, preprint.
     DOI: 10.26434/chemrxiv.8326202.v1
   for GFN-FF:
   * S. Spicher and S. Grimme, Angew. Chem. Int. Ed., 2020, 59, 15665-15673.
     DOI: 10.1002/anie.202004239
   
   for ALPB and GBSA implicit solvation:
   * S. Ehlert, M. Stahn, S. Spicher, S. Grimme, J. Chem. Theory Comput.,
     2021, 17, 4250-4261. DOI: 10.1021/acs.jctc.1c00471
   
   for ddCOSMO and CPCM-X implicit solvation:
   * M. Stahn, S. Ehlert, S. Grimme, J. Phys. Chem. A,
     2023, XX, XXXX-XXXX. DOI: 10.1021/acs.jpca.3c04382
   
   for DFT-D4:
   * E. Caldeweyher, C. Bannwarth and S. Grimme, J. Chem. Phys., 2017,
     147, 034112. DOI: 10.1063/1.4993215
   * E. Caldeweyher, S. Ehlert, A. Hansen, H. Neugebauer, S. Spicher,
     C. Bannwarth and S. Grimme, J. Chem. Phys., 2019, 150, 154122.
     DOI: 10.1063/1.5090222
   * E. Caldeweyher, J.-M. Mewes, S. Ehlert and S. Grimme, Phys. Chem. Chem. Phys.
     2020, 22, 8499-8512. DOI: 10.1039/D0CP00502A
   
   for sTDA-xTB:
   * S. Grimme and C. Bannwarth, J. Chem. Phys., 2016, 145, 054103.
     DOI: 10.1063/1.4959605
   
   in the mass-spec context:
   * V. Asgeirsson, C. Bauer and S. Grimme, Chem. Sci., 2017, 8, 4879.
     DOI: 10.1039/c7sc00601b
   * J. Koopman and S. Grimme, ACS Omega 2019, 4, 12, 15120-15133.
     DOI: 10.1021/acsomega.9b02011
   
   for metadynamics refer to:
   * S. Grimme, J. Chem. Theory Comput., 2019, 155, 2847-2862
     DOI: 10.1021/acs.jctc.9b00143
   
   for SPH calculations refer to:
   * S. Spicher and S. Grimme, J. Chem. Theory Comput., 2021, 17, 1701-1714
     DOI: 10.1021/acs.jctc.0c01306
   
   for ONIOM refer to:
   * C. Plett, A. Katbashev, S. Ehlert, S. Grimme, M. Bursch,
     Phys. Chem. Chem. Phys., 2023, 25, 17860-17868. DOI: 10.1039/D3CP02178E
   
   for DIPRO refer to:
   * J. Kohn, N. Gildemeister, S. Grimme, D. Fazzi, A. Hansen,
     J. Chem. Phys., 2023, just accepted.
   
   with help from (in alphabetical order)
   P. Atkinson, C. Bannwarth, F. Bohle, G. Brandenburg, E. Caldeweyher
   M. Checinski, S. Dohm, S. Ehlert, S. Ehrlich, I. Gerasimov, C. Hölzer
   A. Katbashev, J. Kohn, J. Koopman, C. Lavigne, S. Lehtola, F. März, M. Müller,
   F. Musil, H. Neugebauer, J. Pisarek, C. Plett, P. Pracht, F. Pultar,
   J. Seibert, P. Shushkov, S. Spicher, M. Stahn, M. Steiner, T. Strunk,
   J. Stückrath, T. Rose, and J. Unsleber
   
 * started run on 2024/07/18 at 14:51:22.019     

           -------------------------------------------------
          |                Calculation Setup                |
           -------------------------------------------------

          program call               : xtb coord.xyz --gfn 2 --grad --alpb ch2cl2 bar1M
          hostname                   : dual-gpu-03
          coordinate file            : coord.xyz
          omp threads                :                     2

   ID    Z sym.   atoms
    1    6 C      1-11, 14, 15, 29-39, 42, 43
    2    7 N      12, 13, 16, 40, 41, 44
    3    8 O      17, 45
    4    1 H      18-28, 46-56

molecular fragmentation (1/2 indicates fragments):
11111111111111111111111111112222222222222222222222222222
# atoms in fragment 1/2:    28    28
 fragment masses (1/2) :      225.25      225.25
CMA distance (Bohr)    :  13.132
constraining FC (au)   :  0.0500

           -------------------------------------------------
          |                 G F N 2 - x T B                 |
           -------------------------------------------------

        Reference                      10.1021/acs.jctc.8b01176
      * Hamiltonian:
        H0-scaling (s, p, d)           1.850000    2.230000    2.230000
        zeta-weighting                 0.500000
      * Dispersion:
        s8                             2.700000
        a1                             0.520000
        a2                             5.000000
        s9                             5.000000
      * Repulsion:
        kExp                           1.500000    1.000000
        rExp                           1.000000
      * Coulomb:
        alpha                          2.000000
        third order                    shell-resolved
        anisotropic                    true
        a3                             3.000000
        a5                             4.000000
        cn-shift                       1.200000
        cn-exp                         4.000000
        max-rad                        5.000000

      * Solvation model:               ALPB
        Solvent                        ch2cl2
        Parameter file                 internal GFN2-xTB/ALPB
        Dielectric constant                8.9300E+00
        Reference state                gsolv [1 bar gas/1 M solution]
        Free energy shift                  7.1799E-03 Eh       4.5055E+00 kcal/mol
        Temperature                        2.9815E+02 K
        Density                            1.3300E+00 kg/L
        Solvent mass                       8.4930E+01 g/mol
        Interaction kernel             P16
        Born radius scaling (c1)           1.5691E+00
        Born radii integrator          GBOBC
        Born offset                        0.0000E+00 a0       0.0000E+00 AA
        H-bond correction              false
        Ion screening                  false
        Surface tension                    1.0000E-05 Eh       1.5569E+01 dyn/cm
        Grid points                               230 per atom
q/qsh data taken from xtbrestart
CAMM data taken from xtbrestart

          ...................................................
          :                      SETUP                      :
          :.................................................:
          :  # basis functions                 158          :
          :  # atomic orbitals                 158          :
          :  # shells                           90          :
          :  # electrons                       168          :
          :  max. iterations                   250          :
          :  Hamiltonian                  GFN2-xTB          :
          :  restarted?                       true          :
          :  GBSA solvation                   true          :
          :  PC potential                    false          :
          :  electronic temp.          300.0000000     K    :
          :  accuracy                    1.0000000          :
          :  -> integral cutoff          0.2500000E+02      :
          :  -> integral neglect         0.1000000E-07      :
          :  -> SCF convergence          0.1000000E-05 Eh   :
          :  -> wf. convergence          0.1000000E-03 e    :
          :  Broyden damping             0.4000000          :
          :  net charge                          0          :
          :  unpaired electrons                  0          :
          ...................................................

 iter      E             dE          RMSdq      gap      omega  full diag
   1    -94.0450715 -0.940451E+02  0.212E-01    1.89       0.0  T
   2    -94.0464266 -0.135509E-02  0.858E-02    1.89       1.0  T
   3    -94.0466715 -0.244971E-03  0.417E-02    1.89       1.0  T
   4    -94.0466998 -0.282919E-04  0.212E-02    1.89       1.0  T
   5    -94.0467079 -0.803011E-05  0.771E-03    1.89       1.7  T
   6    -94.0467081 -0.272620E-06  0.323E-03    1.89       4.1  T
   7    -94.0467083 -0.189669E-06  0.110E-03    1.89      12.1  T
   8    -94.0467083 -0.176920E-07  0.467E-04    1.89      28.6  T
   9    -94.0467083 -0.360320E-08  0.211E-04    1.89      63.4  T

   *** convergence criteria satisfied after 9 iterations ***

         #    Occupation            Energy/Eh            Energy/eV
      -------------------------------------------------------------
         1        2.0000           -0.7155892             -19.4722
       ...           ...                  ...                  ...
        78        2.0000           -0.4150027             -11.2928
        79        2.0000           -0.4067049             -11.0670
        80        2.0000           -0.4066878             -11.0665
        81        2.0000           -0.4017897             -10.9333
        82        2.0000           -0.4017357             -10.9318
        83        2.0000           -0.3734121             -10.1611
        84        2.0000           -0.3715077             -10.1092 (HOMO)
        85                         -0.3021286              -8.2213 (LUMO)
        86                         -0.3019805              -8.2173
        87                         -0.2764269              -7.5220
        88                         -0.2763118              -7.5188
        89                         -0.2283307              -6.2132
       ...                                ...                  ...
       158                          0.7242190              19.7070
      -------------------------------------------------------------
                  HL-Gap            0.0693791 Eh            1.8879 eV
             Fermi-level           -0.3368181 Eh           -9.1653 eV

 SCC (total)                   0 d,  0 h,  0 min,  0.104 sec
 SCC setup                      ...        0 min,  0.002 sec (  1.768%)
 Dispersion                     ...        0 min,  0.001 sec (  1.077%)
 classical contributions        ...        0 min,  0.000 sec (  0.145%)
 integral evaluation            ...        0 min,  0.013 sec ( 12.491%)
 iterations                     ...        0 min,  0.048 sec ( 46.063%)
 molecular gradient             ...        0 min,  0.040 sec ( 38.014%)
 printout                       ...        0 min,  0.000 sec (  0.413%)

         :::::::::::::::::::::::::::::::::::::::::::::::::::::
         ::                     SUMMARY                     ::
         :::::::::::::::::::::::::::::::::::::::::::::::::::::
         :: total energy             -92.630214408625 Eh    ::
         :: total w/o Gsasa/hb       -92.592459485244 Eh    ::
         :: gradient norm              0.039592388413 Eh/a0 ::
         :: HOMO-LUMO gap              1.887902752577 eV    ::
         ::.................................................::
         :: SCC energy               -94.045267355729 Eh    ::
         :: -> isotropic ES            0.111643003587 Eh    ::
         :: -> anisotropic ES          0.001979165229 Eh    ::
         :: -> anisotropic XC          0.064678924844 Eh    ::
         :: -> dispersion             -0.070414251793 Eh    ::
         :: -> Gsolv                  -0.047406452947 Eh    ::
         ::    -> Gelec               -0.009651529566 Eh    ::
         ::    -> Gsasa               -0.044934867078 Eh    ::
         ::    -> Ghb                  0.000000000000 Eh    ::
         ::    -> Gshift               0.007179943697 Eh    ::
         :: repulsion energy           1.415052947104 Eh    ::
         :: add. restraining           0.000000000000 Eh    ::
         :: total charge              -0.000000000000 e     ::
         :::::::::::::::::::::::::::::::::::::::::::::::::::::

           -------------------------------------------------
          |                Property Printout                |
           -------------------------------------------------

    * Orbital Energies and Occupations

         #    Occupation            Energy/Eh            Energy/eV
      -------------------------------------------------------------
         1        2.0000           -0.7155892             -19.4722
       ...           ...                  ...                  ...
        72        2.0000           -0.4323580             -11.7651
        73        2.0000           -0.4274522             -11.6316
        74        2.0000           -0.4245797             -11.5534
        75        2.0000           -0.4239453             -11.5361
        76        2.0000           -0.4207009             -11.4479
        77        2.0000           -0.4200900             -11.4312
        78        2.0000           -0.4150027             -11.2928
        79        2.0000           -0.4067049             -11.0670
        80        2.0000           -0.4066878             -11.0665
        81        2.0000           -0.4017897             -10.9333
        82        2.0000           -0.4017357             -10.9318
        83        2.0000           -0.3734121             -10.1611
        84        2.0000           -0.3715077             -10.1092 (HOMO)
        85                         -0.3021286              -8.2213 (LUMO)
        86                         -0.3019805              -8.2173
        87                         -0.2764269              -7.5220
        88                         -0.2763118              -7.5188
        89                         -0.2283307              -6.2132
        90                         -0.2283069              -6.2125
        91                         -0.2269130              -6.1746
        92                         -0.2268964              -6.1742
        93                         -0.2077412              -5.6529
        94                         -0.2075278              -5.6471
        95                         -0.1255376              -3.4161
       ...                                ...                  ...
       158                          0.7242190              19.7070
      -------------------------------------------------------------
                  HL-Gap            0.0693791 Eh            1.8879 eV
             Fermi-level           -0.3368181 Eh           -9.1653 eV

     #   Z          covCN         q      C6AA      α(0)
     1   6 C        2.922    -0.040    28.987     8.829
     2   6 C        2.966     0.010    27.796     8.648
     3   6 C        2.922    -0.038    28.937     8.822
     4   6 C        2.916    -0.030    28.755     8.793
     5   6 C        2.917    -0.032    28.798     8.800
     6   6 C        2.916    -0.031    28.784     8.798
     7   6 C        3.809    -0.069    21.811     6.648
     8   6 C        3.841     0.041    19.850     6.338
     9   6 C        3.068     0.086    26.022     8.364
    10   6 C        3.073     0.056    26.672     8.468
    11   6 C        2.811     0.268    22.478     7.768
    12   7 N        2.760    -0.183    24.960     7.420
    13   7 N        1.837    -0.206    26.312     7.602
    14   6 C        2.939     0.054    26.792     8.489
    15   6 C        2.942     0.051    26.866     8.501
    16   7 N        1.837    -0.198    26.112     7.573
    17   8 O        0.857    -0.476    23.250     6.465
    18   1 H        0.860     0.223     0.994     1.562
    19   1 H        0.925     0.064     2.149     2.292
    20   1 H        0.925     0.062     2.180     2.309
    21   1 H        0.925     0.035     2.519     2.482
    22   1 H        0.925     0.034     2.529     2.487
    23   1 H        0.925     0.034     2.530     2.487
    24   1 H        0.925     0.032     2.559     2.501
    25   1 H        0.925     0.036     2.496     2.471
    26   1 H        0.924     0.065     2.137     2.286
    27   1 H        0.924     0.071     2.075     2.253
    28   1 H        0.924     0.080     1.978     2.200
    29   6 C        2.922    -0.038    28.937     8.821
    30   6 C        2.966     0.010    27.795     8.648
    31   6 C        2.922    -0.040    28.987     8.829
    32   6 C        2.916    -0.031    28.784     8.798
    33   6 C        2.917    -0.032    28.798     8.800
    34   6 C        2.916    -0.030    28.755     8.793
    35   6 C        3.809    -0.069    21.811     6.648
    36   6 C        3.841     0.042    19.849     6.338
    37   6 C        3.068     0.086    26.022     8.365
    38   6 C        3.073     0.056    26.672     8.468
    39   6 C        2.811     0.268    22.479     7.768
    40   7 N        2.760    -0.183    24.967     7.421
    41   7 N        1.837    -0.206    26.314     7.602
    42   6 C        2.939     0.054    26.793     8.489
    43   6 C        2.942     0.051    26.867     8.501
    44   7 N        1.837    -0.198    26.114     7.573
    45   8 O        0.857    -0.476    23.257     6.466
    46   1 H        0.860     0.224     0.994     1.562
    47   1 H        0.925     0.064     2.150     2.293
    48   1 H        0.925     0.062     2.181     2.310
    49   1 H        0.925     0.036     2.497     2.471
    50   1 H        0.925     0.032     2.559     2.501
    51   1 H        0.925     0.034     2.530     2.487
    52   1 H        0.925     0.034     2.529     2.487
    53   1 H        0.925     0.035     2.519     2.482
    54   1 H        0.924     0.065     2.137     2.286
    55   1 H        0.924     0.071     2.076     2.253
    56   1 H        0.924     0.080     1.979     2.200

 Mol. C6AA /au·bohr⁶  :      42203.514409
 Mol. C8AA /au·bohr⁸  :    1028531.705664
 Mol. α(0) /au        :        323.313440


Wiberg/Mayer (AO) data.
largest (>0.10) Wiberg bond orders for each atom

 ---------------------------------------------------------------------------
     #   Z sym  total        # sym  WBO       # sym  WBO       # sym  WBO
 ---------------------------------------------------------------------------
     1   6 C    3.992 --     6 C    1.445     2 C    1.413    21 H    0.969
                             4 C    0.111
     2   6 C    3.989 --     1 C    1.413     3 C    1.413     7 C    1.013
                             5 C    0.110
     3   6 C    3.991 --     4 C    1.445     2 C    1.413    25 H    0.969
                             6 C    0.111
     4   6 C    3.992 --     3 C    1.445     5 C    1.439    24 H    0.971
                             1 C    0.111
     5   6 C    3.991 --     4 C    1.439     6 C    1.438    23 H    0.971
                             2 C    0.110
     6   6 C    3.992 --     1 C    1.445     5 C    1.438    22 H    0.971
                             3 C    0.111
     7   6 C    3.987 --     2 C    1.013    26 H    0.967    27 H    0.966
                             8 C    0.946
     8   6 C    3.969 --     9 C    1.002    12 N    0.991     7 C    0.946
                            28 H    0.934
     9   6 C    3.979 --    13 N    1.426    10 C    1.326     8 C    1.002
                            15 C    0.112
    10   6 C    3.980 --    16 N    1.415     9 C    1.326    11 C    0.983
                            14 C    0.115
    11   6 C    3.955 --    17 O    1.602    12 N    1.291    10 C    0.983
    12   7 N    3.482 --    11 C    1.291     8 C    0.991    18 H    0.885
                            17 O    0.207
    13   7 N    3.060 --    14 C    1.440     9 C    1.426
    14   6 C    3.975 --    13 N    1.440    15 C    1.393    19 H    0.962
                            10 C    0.115
    15   6 C    3.975 --    16 N    1.451    14 C    1.393    20 H    0.962
                             9 C    0.112
    16   7 N    3.066 --    15 C    1.451    10 C    1.415
    17   8 O    1.986 --    11 C    1.602    12 N    0.207
    18   1 H    0.949 --    12 N    0.885
    19   1 H    0.995 --    14 C    0.962
    20   1 H    0.996 --    15 C    0.962
    21   1 H    0.999 --     1 C    0.969
    22   1 H    0.999 --     6 C    0.971
    23   1 H    0.998 --     5 C    0.971
    24   1 H    0.999 --     4 C    0.971
    25   1 H    0.999 --     3 C    0.969
    26   1 H    0.995 --     7 C    0.967
    27   1 H    0.994 --     7 C    0.966
    28   1 H    0.993 --     8 C    0.934
    29   6 C    3.991 --    34 C    1.445    30 C    1.413    49 H    0.969
                            32 C    0.111
    30   6 C    3.989 --    31 C    1.413    29 C    1.413    35 C    1.013
                            33 C    0.110
    31   6 C    3.992 --    32 C    1.445    30 C    1.413    53 H    0.969
                            34 C    0.111
    32   6 C    3.992 --    31 C    1.445    33 C    1.438    52 H    0.971
                            29 C    0.111
    33   6 C    3.991 --    34 C    1.439    32 C    1.438    51 H    0.971
                            30 C    0.110
    34   6 C    3.992 --    29 C    1.445    33 C    1.439    50 H    0.971
                            31 C    0.111
    35   6 C    3.987 --    30 C    1.013    54 H    0.967    55 H    0.966
                            36 C    0.946
    36   6 C    3.969 --    37 C    1.002    40 N    0.991    35 C    0.946
                            56 H    0.934
    37   6 C    3.979 --    41 N    1.426    38 C    1.326    36 C    1.002
                            43 C    0.112
    38   6 C    3.980 --    44 N    1.415    37 C    1.326    39 C    0.983
                            42 C    0.115
    39   6 C    3.955 --    45 O    1.602    40 N    1.292    38 C    0.983
    40   7 N    3.482 --    39 C    1.292    36 C    0.991    46 H    0.884
                            45 O    0.207
    41   7 N    3.060 --    42 C    1.440    37 C    1.426
    42   6 C    3.975 --    41 N    1.440    43 C    1.393    47 H    0.962
                            38 C    0.115
    43   6 C    3.975 --    44 N    1.451    42 C    1.393    48 H    0.962
                            37 C    0.112
    44   7 N    3.066 --    43 C    1.451    38 C    1.415
    45   8 O    1.985 --    39 C    1.602    40 N    0.207
    46   1 H    0.949 --    40 N    0.884
    47   1 H    0.995 --    42 C    0.962
    48   1 H    0.996 --    43 C    0.962
    49   1 H    0.999 --    29 C    0.969
    50   1 H    0.999 --    34 C    0.971
    51   1 H    0.998 --    33 C    0.971
    52   1 H    0.999 --    32 C    0.971
    53   1 H    0.999 --    31 C    0.969
    54   1 H    0.995 --    35 C    0.967
    55   1 H    0.994 --    35 C    0.966
    56   1 H    0.993 --    36 C    0.934
 ---------------------------------------------------------------------------

Topologies differ in total number of bonds
Writing topology from bond orders to xtbtopo.mol

molecular dipole:
                 x           y           z       tot (Debye)
 q only:       -0.012       0.002      -0.002
   full:       -0.012       0.002      -0.002       0.030
molecular quadrupole (traceless):
                xx          xy          yy          xz          yz          zz
 q only:        3.281     -17.838       4.868      13.045      -8.407      -8.149
  q+dip:        9.614     -25.163       2.498      15.975       0.131     -12.112
   full:        9.146     -18.883       5.654      15.245       0.393     -14.800


           -------------------------------------------------
          | TOTAL ENERGY              -92.630214408625 Eh   |
          | GRADIENT NORM               0.039592388413 Eh/α |
          | HOMO-LUMO GAP               1.887902752577 eV   |
           -------------------------------------------------

------------------------------------------------------------------------
 * finished run on 2024/07/18 at 14:51:22.153     
------------------------------------------------------------------------
 total:
 * wall-time:     0 d,  0 h,  0 min,  0.133 sec
 *  cpu-time:     0 d,  0 h,  0 min,  0.264 sec
 * ratio c/w:     1.981 speedup
 SCF:
 * wall-time:     0 d,  0 h,  0 min,  0.105 sec
 *  cpu-time:     0 d,  0 h,  0 min,  0.209 sec
 * ratio c/w:     1.996 speedup
