# Supplementary material for: Photochemical Deracemization of 4,7-Diaza-1-isoindolinones by Unidirectional Hydrogen Atom Shuttling
Source: J Am Chem Soc. 2024 Dec 30;147(2):1434–9. doi: 10.1021/jacs.4c16053 (PMC11744763; doi:10.1021/jacs.4c16053)
Supplement: Supplementary file 3 — ja4c16053_si_003.zip [file ja4c16053_si_003.zip › to_zip/2b_ent2b/thermodynamics/s0/gas.out]

      -----------------------------------------------------------      
     |                   =====================                   |     
     |                           x T B                           |     
     |                   =====================                   |     
     |                         S. Grimme                         |     
     |          Mulliken Center for Theoretical Chemistry        |     
     |                    University of Bonn                     |     
      -----------------------------------------------------------      

   * xtb version 6.6.1 (47b0e9d) compiled by 'pisteinbach@jtc-cluster' on 2024-02-06

   xtb is free software: you can redistribute it and/or modify it under
   the terms of the GNU Lesser General Public License as published by
   the Free Software Foundation, either version 3 of the License, or
   (at your option) any later version.
   
   xtb is distributed in the hope that it will be useful,
   but WITHOUT ANY WARRANTY; without even the implied warranty of
   MERCHANTABILITY or FITNESS FOR A PARTICULAR PURPOSE.  See the
   GNU Lesser General Public License for more details.
   
   Cite this work as:
   * C. Bannwarth, E. Caldeweyher, S. Ehlert, A. Hansen, P. Pracht,
     J. Seibert, S. Spicher, S. Grimme, WIREs Comput. Mol. Sci., 2020, 11,
     e01493. DOI: 10.1002/wcms.1493
   
   for GFN2-xTB:
   * C. Bannwarth, S. Ehlert and S. Grimme., J. Chem. Theory Comput., 2019,
     15, 1652-1671. DOI: 10.1021/acs.jctc.8b01176
   for GFN1-xTB:
   * S. Grimme, C. Bannwarth, P. Shushkov, J. Chem. Theory Comput., 2017,
     13, 1989-2009. DOI: 10.1021/acs.jctc.7b00118
   for GFN0-xTB:
   * P. Pracht, E. Caldeweyher, S. Ehlert, S. Grimme, ChemRxiv, 2019, preprint.
     DOI: 10.26434/chemrxiv.8326202.v1
   for GFN-FF:
   * S. Spicher and S. Grimme, Angew. Chem. Int. Ed., 2020, 59, 15665-15673.
     DOI: 10.1002/anie.202004239
   
   for ALPB and GBSA implicit solvation:
   * S. Ehlert, M. Stahn, S. Spicher, S. Grimme, J. Chem. Theory Comput.,
     2021, 17, 4250-4261. DOI: 10.1021/acs.jctc.1c00471
   
   for ddCOSMO and CPCM-X implicit solvation:
   * M. Stahn, S. Ehlert, S. Grimme, J. Phys. Chem. A,
     2023, XX, XXXX-XXXX. DOI: 10.1021/acs.jpca.3c04382
   
   for DFT-D4:
   * E. Caldeweyher, C. Bannwarth and S. Grimme, J. Chem. Phys., 2017,
     147, 034112. DOI: 10.1063/1.4993215
   * E. Caldeweyher, S. Ehlert, A. Hansen, H. Neugebauer, S. Spicher,
     C. Bannwarth and S. Grimme, J. Chem. Phys., 2019, 150, 154122.
     DOI: 10.1063/1.5090222
   * E. Caldeweyher, J.-M. Mewes, S. Ehlert and S. Grimme, Phys. Chem. Chem. Phys.
     2020, 22, 8499-8512. DOI: 10.1039/D0CP00502A
   
   for sTDA-xTB:
   * S. Grimme and C. Bannwarth, J. Chem. Phys., 2016, 145, 054103.
     DOI: 10.1063/1.4959605
   
   in the mass-spec context:
   * V. Asgeirsson, C. Bauer and S. Grimme, Chem. Sci., 2017, 8, 4879.
     DOI: 10.1039/c7sc00601b
   * J. Koopman and S. Grimme, ACS Omega 2019, 4, 12, 15120-15133.
     DOI: 10.1021/acsomega.9b02011
   
   for metadynamics refer to:
   * S. Grimme, J. Chem. Theory Comput., 2019, 155, 2847-2862
     DOI: 10.1021/acs.jctc.9b00143
   
   for SPH calculations refer to:
   * S. Spicher and S. Grimme, J. Chem. Theory Comput., 2021, 17, 1701-1714
     DOI: 10.1021/acs.jctc.0c01306
   
   for ONIOM refer to:
   * C. Plett, A. Katbashev, S. Ehlert, S. Grimme, M. Bursch,
     Phys. Chem. Chem. Phys., 2023, 25, 17860-17868. DOI: 10.1039/D3CP02178E
   
   for DIPRO refer to:
   * J. Kohn, N. Gildemeister, S. Grimme, D. Fazzi, A. Hansen,
     J. Chem. Phys., 2023, just accepted.
   
   with help from (in alphabetical order)
   P. Atkinson, C. Bannwarth, F. Bohle, G. Brandenburg, E. Caldeweyher
   M. Checinski, S. Dohm, S. Ehlert, S. Ehrlich, I. Gerasimov, C. Hölzer
   A. Katbashev, J. Kohn, J. Koopman, C. Lavigne, S. Lehtola, F. März, M. Müller,
   F. Musil, H. Neugebauer, J. Pisarek, C. Plett, P. Pracht, F. Pultar,
   J. Seibert, P. Shushkov, S. Spicher, M. Stahn, M. Steiner, T. Strunk,
   J. Stückrath, T. Rose, and J. Unsleber
   
 * started run on 2024/07/18 at 14:51:21.847     

           -------------------------------------------------
          |                Calculation Setup                |
           -------------------------------------------------

          program call               : xtb coord.xyz --gfn 2 --grad
          hostname                   : dual-gpu-03
          coordinate file            : coord.xyz
          omp threads                :                     2

   ID    Z sym.   atoms
    1    6 C      1-11, 14, 15, 29-39, 42, 43
    2    7 N      12, 13, 16, 40, 41, 44
    3    8 O      17, 45
    4    1 H      18-28, 46-56

molecular fragmentation (1/2 indicates fragments):
11111111111111111111111111112222222222222222222222222222
# atoms in fragment 1/2:    28    28
 fragment masses (1/2) :      225.25      225.25
CMA distance (Bohr)    :  13.132
constraining FC (au)   :  0.0500

           -------------------------------------------------
          |                 G F N 2 - x T B                 |
           -------------------------------------------------

        Reference                      10.1021/acs.jctc.8b01176
      * Hamiltonian:
        H0-scaling (s, p, d)           1.850000    2.230000    2.230000
        zeta-weighting                 0.500000
      * Dispersion:
        s8                             2.700000
        a1                             0.520000
        a2                             5.000000
        s9                             5.000000
      * Repulsion:
        kExp                           1.500000    1.000000
        rExp                           1.000000
      * Coulomb:
        alpha                          2.000000
        third order                    shell-resolved
        anisotropic                    true
        a3                             3.000000
        a5                             4.000000
        cn-shift                       1.200000
        cn-exp                         4.000000
        max-rad                        5.000000


          ...................................................
          :                      SETUP                      :
          :.................................................:
          :  # basis functions                 158          :
          :  # atomic orbitals                 158          :
          :  # shells                           90          :
          :  # electrons                       168          :
          :  max. iterations                   250          :
          :  Hamiltonian                  GFN2-xTB          :
          :  restarted?                      false          :
          :  GBSA solvation                  false          :
          :  PC potential                    false          :
          :  electronic temp.          300.0000000     K    :
          :  accuracy                    1.0000000          :
          :  -> integral cutoff          0.2500000E+02      :
          :  -> integral neglect         0.1000000E-07      :
          :  -> SCF convergence          0.1000000E-05 Eh   :
          :  -> wf. convergence          0.1000000E-03 e    :
          :  Broyden damping             0.4000000          :
          :  net charge                          0          :
          :  unpaired electrons                  0          :
          ...................................................

 iter      E             dE          RMSdq      gap      omega  full diag
   1    -93.8275523 -0.938276E+02  0.407E+00    2.30       0.0  T
   2    -93.9824452 -0.154893E+00  0.239E+00    2.16       1.0  T
   3    -93.9903812 -0.793600E-02  0.116E+00    2.01       1.0  T
   4    -93.9952471 -0.486590E-02  0.326E-01    1.88       1.0  T
   5    -94.0003045 -0.505739E-02  0.104E-01    1.89       1.0  T
   6    -94.0005351 -0.230628E-03  0.376E-02    1.88       1.0  T
   7    -94.0005535 -0.183102E-04  0.192E-02    1.89       1.0  T
   8    -94.0005557 -0.224043E-05  0.714E-03    1.89       1.9  T
   9    -94.0005571 -0.142119E-05  0.303E-03    1.89       4.4  T
  10    -94.0005572 -0.129213E-06  0.121E-03    1.89      11.1  T
  11    -94.0005573 -0.332196E-07  0.549E-04    1.89      24.3  T
  12    -94.0005573 -0.209410E-08  0.216E-04    1.89      61.8  T

   *** convergence criteria satisfied after 12 iterations ***

         #    Occupation            Energy/Eh            Energy/eV
      -------------------------------------------------------------
         1        2.0000           -0.7056307             -19.2012
       ...           ...                  ...                  ...
        78        2.0000           -0.4056523             -11.0384
        79        2.0000           -0.4042752             -11.0009
        80        2.0000           -0.4042200             -10.9994
        81        2.0000           -0.3991816             -10.8623
        82        2.0000           -0.3990696             -10.8592
        83        2.0000           -0.3685133             -10.0278
        84        2.0000           -0.3662563              -9.9663 (HOMO)
        85                         -0.2968961              -8.0790 (LUMO)
        86                         -0.2966907              -8.0734
        87                         -0.2720121              -7.4018
        88                         -0.2718253              -7.3967
        89                         -0.2260563              -6.1513
       ...                                ...                  ...
       158                          0.7323443              19.9281
      -------------------------------------------------------------
                  HL-Gap            0.0693602 Eh            1.8874 eV
             Fermi-level           -0.3315762 Eh           -9.0226 eV

 SCC (total)                   0 d,  0 h,  0 min,  0.116 sec
 SCC setup                      ...        0 min,  0.001 sec (  0.467%)
 Dispersion                     ...        0 min,  0.001 sec (  0.906%)
 classical contributions        ...        0 min,  0.000 sec (  0.132%)
 integral evaluation            ...        0 min,  0.013 sec ( 11.018%)
 iterations                     ...        0 min,  0.061 sec ( 52.308%)
 molecular gradient             ...        0 min,  0.040 sec ( 34.121%)
 printout                       ...        0 min,  0.001 sec (  0.999%)

         :::::::::::::::::::::::::::::::::::::::::::::::::::::
         ::                     SUMMARY                     ::
         :::::::::::::::::::::::::::::::::::::::::::::::::::::
         :: total energy             -92.584063352410 Eh    ::
         :: gradient norm              0.043065815686 Eh/a0 ::
         :: HOMO-LUMO gap              1.887386632586 eV    ::
         ::.................................................::
         :: SCC energy               -93.999116299514 Eh    ::
         :: -> isotropic ES            0.100302316793 Eh    ::
         :: -> anisotropic ES          0.003207878024 Eh    ::
         :: -> anisotropic XC          0.064678225468 Eh    ::
         :: -> dispersion             -0.070479555495 Eh    ::
         :: repulsion energy           1.415052947104 Eh    ::
         :: add. restraining           0.000000000000 Eh    ::
         :: total charge               0.000000000000 e     ::
         :::::::::::::::::::::::::::::::::::::::::::::::::::::

           -------------------------------------------------
          |                Property Printout                |
           -------------------------------------------------

    * Orbital Energies and Occupations

         #    Occupation            Energy/Eh            Energy/eV
      -------------------------------------------------------------
         1        2.0000           -0.7056307             -19.2012
       ...           ...                  ...                  ...
        72        2.0000           -0.4289812             -11.6732
        73        2.0000           -0.4230182             -11.5109
        74        2.0000           -0.4222652             -11.4904
        75        2.0000           -0.4164043             -11.3309
        76        2.0000           -0.4144885             -11.2788
        77        2.0000           -0.4141661             -11.2700
        78        2.0000           -0.4056523             -11.0384
        79        2.0000           -0.4042752             -11.0009
        80        2.0000           -0.4042200             -10.9994
        81        2.0000           -0.3991816             -10.8623
        82        2.0000           -0.3990696             -10.8592
        83        2.0000           -0.3685133             -10.0278
        84        2.0000           -0.3662563              -9.9663 (HOMO)
        85                         -0.2968961              -8.0790 (LUMO)
        86                         -0.2966907              -8.0734
        87                         -0.2720121              -7.4018
        88                         -0.2718253              -7.3967
        89                         -0.2260563              -6.1513
        90                         -0.2259919              -6.1496
        91                         -0.2245272              -6.1097
        92                         -0.2244735              -6.1082
        93                         -0.2012074              -5.4751
        94                         -0.2009319              -5.4676
        95                         -0.1200146              -3.2658
       ...                                ...                  ...
       158                          0.7323443              19.9281
      -------------------------------------------------------------
                  HL-Gap            0.0693602 Eh            1.8874 eV
             Fermi-level           -0.3315762 Eh           -9.0226 eV

     #   Z          covCN         q      C6AA      α(0)
     1   6 C        2.922    -0.039    28.963     8.825
     2   6 C        2.966     0.010    27.790     8.647
     3   6 C        2.922    -0.037    28.926     8.820
     4   6 C        2.916    -0.028    28.707     8.786
     5   6 C        2.917    -0.031    28.762     8.794
     6   6 C        2.916    -0.030    28.752     8.793
     7   6 C        3.809    -0.068    21.796     6.646
     8   6 C        3.841     0.043    19.831     6.335
     9   6 C        3.068     0.085    26.030     8.366
    10   6 C        3.073     0.058    26.637     8.462
    11   6 C        2.811     0.269    22.465     7.766
    12   7 N        2.760    -0.190    25.115     7.443
    13   7 N        1.837    -0.209    26.376     7.611
    14   6 C        2.939     0.053    26.806     8.491
    15   6 C        2.942     0.049    26.897     8.506
    16   7 N        1.837    -0.183    25.766     7.522
    17   8 O        0.857    -0.444    22.584     6.372
    18   1 H        0.860     0.226     0.981     1.551
    19   1 H        0.925     0.052     2.294     2.369
    20   1 H        0.925     0.054     2.276     2.359
    21   1 H        0.925     0.031     2.578     2.511
    22   1 H        0.925     0.031     2.574     2.509
    23   1 H        0.925     0.032     2.555     2.500
    24   1 H        0.925     0.033     2.547     2.496
    25   1 H        0.925     0.043     2.412     2.429
    26   1 H        0.924     0.061     2.188     2.313
    27   1 H        0.924     0.061     2.182     2.310
    28   1 H        0.924     0.068     2.103     2.268
    29   6 C        2.922    -0.037    28.926     8.820
    30   6 C        2.966     0.010    27.789     8.647
    31   6 C        2.922    -0.039    28.963     8.825
    32   6 C        2.916    -0.030    28.752     8.793
    33   6 C        2.917    -0.031    28.763     8.795
    34   6 C        2.916    -0.028    28.707     8.786
    35   6 C        3.809    -0.068    21.796     6.646
    36   6 C        3.841     0.043    19.830     6.335
    37   6 C        3.068     0.085    26.031     8.366
    38   6 C        3.073     0.057    26.638     8.462
    39   6 C        2.811     0.269    22.466     7.766
    40   7 N        2.760    -0.190    25.122     7.444
    41   7 N        1.837    -0.209    26.378     7.611
    42   6 C        2.939     0.053    26.807     8.491
    43   6 C        2.942     0.049    26.897     8.506
    44   7 N        1.837    -0.183    25.767     7.523
    45   8 O        0.857    -0.445    22.591     6.372
    46   1 H        0.860     0.227     0.980     1.551
    47   1 H        0.925     0.052     2.295     2.369
    48   1 H        0.925     0.053     2.277     2.360
    49   1 H        0.925     0.043     2.413     2.429
    50   1 H        0.925     0.033     2.548     2.496
    51   1 H        0.925     0.032     2.555     2.500
    52   1 H        0.925     0.031     2.574     2.509
    53   1 H        0.925     0.031     2.577     2.511
    54   1 H        0.924     0.061     2.187     2.313
    55   1 H        0.924     0.061     2.183     2.310
    56   1 H        0.924     0.068     2.104     2.268

 Mol. C6AA /au·bohr⁶  :      42271.114429
 Mol. C8AA /au·bohr⁸  :    1029209.688830
 Mol. α(0) /au        :        323.601103


Wiberg/Mayer (AO) data.
largest (>0.10) Wiberg bond orders for each atom

 ---------------------------------------------------------------------------
     #   Z sym  total        # sym  WBO       # sym  WBO       # sym  WBO
 ---------------------------------------------------------------------------
     1   6 C    3.992 --     6 C    1.445     2 C    1.413    21 H    0.969
                             4 C    0.111
     2   6 C    3.988 --     1 C    1.413     3 C    1.413     7 C    1.013
                             5 C    0.110
     3   6 C    3.991 --     4 C    1.445     2 C    1.413    25 H    0.968
                             6 C    0.111
     4   6 C    3.992 --     3 C    1.445     5 C    1.439    24 H    0.971
                             1 C    0.111
     5   6 C    3.992 --     4 C    1.439     6 C    1.438    23 H    0.971
                             2 C    0.110
     6   6 C    3.992 --     1 C    1.445     5 C    1.438    22 H    0.971
                             3 C    0.111
     7   6 C    3.989 --     2 C    1.013    27 H    0.968    26 H    0.967
                             8 C    0.947
     8   6 C    3.973 --     9 C    1.000    12 N    0.994     7 C    0.947
                            28 H    0.937
     9   6 C    3.979 --    13 N    1.427    10 C    1.327     8 C    1.000
                            15 C    0.112
    10   6 C    3.979 --    16 N    1.418     9 C    1.327    11 C    0.980
                            14 C    0.115
    11   6 C    3.958 --    17 O    1.623    12 N    1.279    10 C    0.980
    12   7 N    3.471 --    11 C    1.279     8 C    0.994    18 H    0.882
                            17 O    0.209
    13   7 N    3.060 --    14 C    1.439     9 C    1.427
    14   6 C    3.977 --    13 N    1.439    15 C    1.395    19 H    0.963
                            10 C    0.115
    15   6 C    3.978 --    16 N    1.451    14 C    1.395    20 H    0.963
                             9 C    0.112
    16   7 N    3.069 --    15 C    1.451    10 C    1.418
    17   8 O    2.012 --    11 C    1.623    12 N    0.209
    18   1 H    0.948 --    12 N    0.882
    19   1 H    0.997 --    14 C    0.963
    20   1 H    0.997 --    15 C    0.963
    21   1 H    0.999 --     1 C    0.969
    22   1 H    0.999 --     6 C    0.971
    23   1 H    0.998 --     5 C    0.971
    24   1 H    0.999 --     4 C    0.971
    25   1 H    0.998 --     3 C    0.968
    26   1 H    0.995 --     7 C    0.967
    27   1 H    0.995 --     7 C    0.968
    28   1 H    0.995 --     8 C    0.937
    29   6 C    3.991 --    34 C    1.445    30 C    1.413    49 H    0.968
                            32 C    0.111
    30   6 C    3.988 --    31 C    1.413    29 C    1.413    35 C    1.013
                            33 C    0.110
    31   6 C    3.992 --    32 C    1.445    30 C    1.413    53 H    0.969
                            34 C    0.111
    32   6 C    3.992 --    31 C    1.445    33 C    1.438    52 H    0.971
                            29 C    0.111
    33   6 C    3.992 --    34 C    1.439    32 C    1.438    51 H    0.971
                            30 C    0.110
    34   6 C    3.992 --    29 C    1.445    33 C    1.439    50 H    0.971
                            31 C    0.111
    35   6 C    3.989 --    30 C    1.013    55 H    0.968    54 H    0.967
                            36 C    0.947
    36   6 C    3.973 --    37 C    1.000    40 N    0.994    35 C    0.947
                            56 H    0.937
    37   6 C    3.979 --    41 N    1.427    38 C    1.327    36 C    1.000
                            43 C    0.112
    38   6 C    3.979 --    44 N    1.418    37 C    1.327    39 C    0.980
                            42 C    0.115
    39   6 C    3.958 --    45 O    1.623    40 N    1.279    38 C    0.980
    40   7 N    3.471 --    39 C    1.279    36 C    0.994    46 H    0.882
                            45 O    0.209
    41   7 N    3.060 --    42 C    1.439    37 C    1.427
    42   6 C    3.977 --    41 N    1.439    43 C    1.395    47 H    0.963
                            38 C    0.115
    43   6 C    3.978 --    44 N    1.451    42 C    1.395    48 H    0.963
                            37 C    0.112
    44   7 N    3.069 --    43 C    1.451    38 C    1.418
    45   8 O    2.011 --    39 C    1.623    40 N    0.209
    46   1 H    0.948 --    40 N    0.882
    47   1 H    0.997 --    42 C    0.963
    48   1 H    0.997 --    43 C    0.963
    49   1 H    0.998 --    29 C    0.968
    50   1 H    0.999 --    34 C    0.971
    51   1 H    0.998 --    33 C    0.971
    52   1 H    0.999 --    32 C    0.971
    53   1 H    0.999 --    31 C    0.969
    54   1 H    0.995 --    35 C    0.967
    55   1 H    0.995 --    35 C    0.968
    56   1 H    0.995 --    36 C    0.937
 ---------------------------------------------------------------------------

Topologies differ in total number of bonds
Writing topology from bond orders to xtbtopo.mol

molecular dipole:
                 x           y           z       tot (Debye)
 q only:       -0.010       0.003      -0.001
   full:       -0.010       0.002      -0.002       0.027
molecular quadrupole (traceless):
                xx          xy          yy          xz          yz          zz
 q only:        2.163     -12.222       3.670      10.138      -5.616      -5.833
  q+dip:        8.744     -21.268       1.789      13.926       1.997     -10.533
   full:        8.293     -14.985       4.928      13.173       2.288     -13.221


           -------------------------------------------------
          | TOTAL ENERGY              -92.584063352410 Eh   |
          | GRADIENT NORM               0.043065815686 Eh/α |
          | HOMO-LUMO GAP               1.887386632586 eV   |
           -------------------------------------------------

------------------------------------------------------------------------
 * finished run on 2024/07/18 at 14:51:21.997     
------------------------------------------------------------------------
 total:
 * wall-time:     0 d,  0 h,  0 min,  0.151 sec
 *  cpu-time:     0 d,  0 h,  0 min,  0.287 sec
 * ratio c/w:     1.904 speedup
 SCF:
 * wall-time:     0 d,  0 h,  0 min,  0.116 sec
 *  cpu-time:     0 d,  0 h,  0 min,  0.233 sec
 * ratio c/w:     1.997 speedup
