# Supplementary material for: Photochemical Deracemization of 4,7-Diaza-1-isoindolinones by Unidirectional Hydrogen Atom Shuttling
Source: J Am Chem Soc. 2024 Dec 30;147(2):1434–9. doi: 10.1021/jacs.4c16053 (PMC11744763; doi:10.1021/jacs.4c16053)
Supplement: Supplementary file 3 — ja4c16053_si_003.zip [file ja4c16053_si_003.zip › to_zip/2b_ent2b/thermodynamics/s0/freq.out]

                                 *****************
                                 * O   R   C   A *
                                 *****************

                                            #,                                       
                                            ###                                      
                                            ####                                     
                                            #####                                    
                                            ######                                   
                                           ########,                                 
                                     ,,################,,,,,                         
                               ,,#################################,,                 
                          ,,##########################################,,             
                       ,#########################################, ''#####,          
                    ,#############################################,,   '####,        
                  ,##################################################,,,,####,       
                ,###########''''           ''''###############################       
              ,#####''   ,,,,##########,,,,          '''####'''          '####       
            ,##' ,,,,###########################,,,                        '##       
           ' ,,###''''                  '''############,,,                           
         ,,##''                                '''############,,,,        ,,,,,,###''
      ,#''                                            '''#######################'''  
     '                                                          ''''####''''         
             ,#######,   #######,   ,#######,      ##                                
            ,#'     '#,  ##    ##  ,#'     '#,    #''#        ######   ,####,        
            ##       ##  ##   ,#'  ##            #'  '#       #        #'  '#        
            ##       ##  #######   ##           ,######,      #####,   #    #        
            '#,     ,#'  ##    ##  '#,     ,#' ,#      #,         ##   #,  ,#        
             '#######'   ##     ##  '#######'  #'      '#     #####' # '####'        


                  #######################################################
                  #                        -***-                        #
                  #          Department of theory and spectroscopy      #
                  #    Directorship and core code : Frank Neese         #
                  #        Max Planck Institute fuer Kohlenforschung    #
                  #                Kaiser Wilhelm Platz 1               #
                  #                 D-45470 Muelheim/Ruhr               #
                  #                      Germany                        #
                  #                                                     #
                  #                  All rights reserved                #
                  #                        -***-                        #
                  #######################################################


                         Program Version 5.0.3 -  RELEASE  -


 With contributions from (in alphabetic order):
   Daniel Aravena         : Magnetic Suceptibility
   Michael Atanasov       : Ab Initio Ligand Field Theory (pilot matlab implementation)
   Alexander A. Auer      : GIAO ZORA, VPT2 properties, NMR spectrum
   Ute Becker             : Parallelization
   Giovanni Bistoni       : ED, misc. LED, open-shell LED, HFLD
   Martin Brehm           : Molecular dynamics
   Dmytro Bykov           : SCF Hessian
   Vijay G. Chilkuri      : MRCI spin determinant printing, contributions to CSF-ICE
   Dipayan Datta          : RHF DLPNO-CCSD density
   Achintya Kumar Dutta   : EOM-CC, STEOM-CC
   Dmitry Ganyushin       : Spin-Orbit,Spin-Spin,Magnetic field MRCI
   Miquel Garcia          : C-PCM and meta-GGA Hessian, CC/C-PCM, Gaussian charge scheme
   Yang Guo               : DLPNO-NEVPT2, F12-NEVPT2, CIM, IAO-localization
   Andreas Hansen         : Spin unrestricted coupled pair/coupled cluster methods
   Benjamin Helmich-Paris : MC-RPA, TRAH-SCF, COSX integrals
   Lee Huntington         : MR-EOM, pCC
   Robert Izsak           : Overlap fitted RIJCOSX, COSX-SCS-MP3, EOM
   Marcus Kettner         : VPT2
   Christian Kollmar      : KDIIS, OOCD, Brueckner-CCSD(T), CCSD density, CASPT2, CASPT2-K
   Simone Kossmann        : Meta GGA functionals, TD-DFT gradient, OOMP2, MP2 Hessian
   Martin Krupicka        : Initial AUTO-CI
   Lucas Lang             : DCDCAS
   Marvin Lechner         : AUTO-CI (C++ implementation), FIC-MRCC
   Dagmar Lenk            : GEPOL surface, SMD
   Dimitrios Liakos       : Extrapolation schemes; Compound Job, initial MDCI parallelization
   Dimitrios Manganas     : Further ROCIS development; embedding schemes
   Dimitrios Pantazis     : SARC Basis sets
   Anastasios Papadopoulos: AUTO-CI, single reference methods and gradients
   Taras Petrenko         : DFT Hessian,TD-DFT gradient, ASA, ECA, R-Raman, ABS, FL, XAS/XES, NRVS
   Peter Pinski           : DLPNO-MP2, DLPNO-MP2 Gradient
   Christoph Reimann      : Effective Core Potentials
   Marius Retegan         : Local ZFS, SOC
   Christoph Riplinger    : Optimizer, TS searches, QM/MM, DLPNO-CCSD(T), (RO)-DLPNO pert. Triples
   Tobias Risthaus        : Range-separated hybrids, TD-DFT gradient, RPA, STAB
   Michael Roemelt        : Original ROCIS implementation
   Masaaki Saitow         : Open-shell DLPNO-CCSD energy and density
   Barbara Sandhoefer     : DKH picture change effects
   Avijit Sen             : IP-ROCIS
   Kantharuban Sivalingam : CASSCF convergence, NEVPT2, FIC-MRCI
   Bernardo de Souza      : ESD, SOC TD-DFT
   Georgi Stoychev        : AutoAux, RI-MP2 NMR, DLPNO-MP2 response
   Willem Van den Heuvel  : Paramagnetic NMR
   Boris Wezisla          : Elementary symmetry handling
   Frank Wennmohs         : Technical directorship


 We gratefully acknowledge several colleagues who have allowed us to
 interface, adapt or use parts of their codes:
   Stefan Grimme, W. Hujo, H. Kruse, P. Pracht,  : VdW corrections, initial TS optimization,
                  C. Bannwarth, S. Ehlert          DFT functionals, gCP, sTDA/sTD-DF
   Ed Valeev, F. Pavosevic, A. Kumar             : LibInt (2-el integral package), F12 methods
   Garnet Chan, S. Sharma, J. Yang, R. Olivares  : DMRG
   Ulf Ekstrom                                   : XCFun DFT Library
   Mihaly Kallay                                 : mrcc  (arbitrary order and MRCC methods)
   Jiri Pittner, Ondrej Demel                    : Mk-CCSD
   Frank Weinhold                                : gennbo (NPA and NBO analysis)
   Christopher J. Cramer and Donald G. Truhlar   : smd solvation model
   Lars Goerigk                                  : TD-DFT with DH, B97 family of functionals
   V. Asgeirsson, H. Jonsson                     : NEB implementation
   FAccTs GmbH                                   : IRC, NEB, NEB-TS, DLPNO-Multilevel, CI-OPT
                                                   MM, QMMM, 2- and 3-layer-ONIOM, Crystal-QMMM,
                                                   LR-CPCM, SF, NACMEs, symmetry and pop. for TD-DFT,
                                                   nearIR, NL-DFT gradient (VV10), updates on ESD,
                                                   ML-optimized integration grids
   S Lehtola, MJT Oliveira, MAL Marques          : LibXC Library
   Liviu Ungur et al                             : ANISO software


 Your calculation uses the libint2 library for the computation of 2-el integrals
 For citations please refer to: http://libint.valeyev.net

 Your ORCA version has been built with support for libXC version: 5.1.0
 For citations please refer to: https://tddft.org/programs/libxc/

 This ORCA versions uses:
   CBLAS   interface :  Fast vector & matrix operations
   LAPACKE interface :  Fast linear algebra routines
   SCALAPACK package :  Parallel linear algebra routines
   Shared memory     :  Shared parallel matrices
   BLAS/LAPACK       :  OpenBLAS 0.3.15  USE64BITINT DYNAMIC_ARCH NO_AFFINITY Zen SINGLE_THREADED
        Core in use  :  Zen
   Copyright (c) 2011-2014, The OpenBLAS Project


***************************************
The coordinates will be read from file: coord.xyz
***************************************


Your calculation utilizes the geometrical counterpoise correction gCP
Please cite in your paper:
H.Kruse, S. Grimme J.Chem.Phys., 136, (2012), 154101 
   

Your calculation utilizes the atom-pairwise dispersion correction
with the Becke-Johnson damping scheme (D3BJ)
Cite in your paper:
S.Grimme, S.Ehrlich, L.Goerigk, J Comput Chem, (2011), 32, 1456–1465 
S.Grimme, J.Antony, S.Ehrlich and H.Krieg, J.Chem.Phys., 132, (2010), 154104 
   

Your calculation employs the composite approach PBEh-3c.
Please cite in your paper:
S. Grimme, J. G. Brandenburg, C. Bannwarth, A. Hansen J.Chem.Phys., 143, (2015), 054107 
   

================================================================================

----- Orbital basis set information -----
Your calculation utilizes the basis: def2-mSVP

----- AuxJ basis set information -----
Your calculation utilizes the auxiliary basis: def2/J
   F. Weigend, Phys. Chem. Chem. Phys. 8, 1057 (2006).

================================================================================
                                        WARNINGS
                       Please study these warnings very carefully!
================================================================================


INFO   : the flag for use of the SHARK integral package has been found!

================================================================================
                                       INPUT FILE
================================================================================
NAME = orca.inp
|  1> ! PBEH-3c FREQ VERYTIGHTSCF CPCM(DCM)
|  2> %pal nprocs 12 end
|  3> * XYZFILE 0 1 coord.xyz
|  4> 
|  5> 
|  6>                          ****END OF INPUT****
================================================================================

                       ****************************
                       * Single Point Calculation *
                       ****************************

---------------------------------
CARTESIAN COORDINATES (ANGSTROEM)
---------------------------------
  C     -1.271544    5.007517   -0.654252
  C     -0.499390    3.915029   -1.043850
  C      0.583689    3.547222   -0.247973
  C      0.882433    4.247542    0.912616
  C      0.101765    5.330419    1.294436
  C     -0.975037    5.710995    0.505206
  C     -0.851589    3.124250   -2.271538
  C     -1.753572    1.917365   -1.962619
  C     -3.017748    2.293394   -1.256061
  C     -3.056340    1.696199   -0.010519
  C     -1.832396    0.870095    0.153447
  N     -1.162316    1.005076   -1.003336
  N     -3.972172    3.091652   -1.694919
  C     -4.970962    3.271427   -0.837874
  C     -5.003943    2.669282    0.422935
  N     -4.038781    1.867785    0.853307
  O     -1.515204    0.208420    1.131902
  H     -0.243329    0.585487   -1.149523
  H     -5.782335    3.917944   -1.148921
  H     -5.838855    2.850972    1.088134
  H     -2.111479    5.314176   -1.266368
  H     -1.584915    6.558704    0.790330
  H      0.334635    5.877704    2.198788
  H      1.728248    3.947596    1.517988
  H      1.202384    2.706654   -0.539590
  H      0.050679    2.753142   -2.762503
  H     -1.373200    3.749077   -2.998963
  H     -1.974575    1.396582   -2.899775
  C     -0.585965   -3.539944    0.243071
  C      0.494921   -3.911584    1.040152
  C      1.264654   -5.005754    0.650496
  C      0.967918   -5.707154   -0.510169
  C     -0.106682   -5.322778   -1.300559
  C     -0.884941   -4.238179   -0.918704
  C      0.847329   -3.123105    2.269249
  C      1.753542   -1.918654    1.963189
  C      3.017881   -2.297875    1.258574
  C      3.060742   -1.699336    0.013789
  C      1.839737   -0.869056   -0.151393
  N      1.166957   -1.003524    1.003870
  N      3.968946   -3.099625    1.698338
  C      4.968861   -3.281518    0.843035
  C      5.006180   -2.678001   -0.416974
  N      4.044358   -1.872976   -0.848286
  O      1.526423   -0.204888   -1.129370
  H      0.249142   -0.580310    1.148296
  H      5.777598   -3.930929    1.154922
  H      5.841826   -2.861477   -1.080761
  H     -1.202745   -2.698015    0.534788
  H     -1.729043   -3.935258   -1.524982
  H     -0.339720   -5.868457   -2.205836
  H      1.575884   -6.556225   -0.795324
  H      2.102833   -5.315417    1.263504
  H     -0.054695   -2.749726    2.758927
  H      1.365703   -3.750232    2.997012
  H      1.974478   -1.399671    2.901369

----------------------------
CARTESIAN COORDINATES (A.U.)
----------------------------
  NO LB      ZA    FRAG     MASS         X           Y           Z
   0 C     6.0000    0    12.011   -2.402871    9.462835   -1.236357
   1 C     6.0000    0    12.011   -0.943711    7.398333   -1.972591
   2 C     6.0000    0    12.011    1.103013    6.703278   -0.468601
   3 C     6.0000    0    12.011    1.667556    8.026691    1.724594
   4 C     6.0000    0    12.011    0.192308   10.073032    2.446129
   5 C     6.0000    0    12.011   -1.842554   10.792217    0.954700
   6 C     6.0000    0    12.011   -1.609269    5.903977   -4.292585
   7 C     6.0000    0    12.011   -3.313770    3.623295   -3.708812
   8 C     6.0000    0    12.011   -5.702718    4.333887   -2.373611
   9 C     6.0000    0    12.011   -5.775646    3.205353   -0.019877
  10 C     6.0000    0    12.011   -3.462728    1.644242    0.289974
  11 N     7.0000    0    14.007   -2.196460    1.899318   -1.896030
  12 N     7.0000    0    14.007   -7.506317    5.842376   -3.202932
  13 C     6.0000    0    12.011   -9.393758    6.182101   -1.583352
  14 C     6.0000    0    12.011   -9.456081    5.044212    0.799232
  15 N     7.0000    0    14.007   -7.632191    3.529602    1.612516
  16 O     8.0000    0    15.999   -2.863320    0.393857    2.138986
  17 H     1.0000    0     1.008   -0.459825    1.106411   -2.172283
  18 H     1.0000    0     1.008  -10.927029    7.403842   -2.171146
  19 H     1.0000    0     1.008  -11.033837    5.387557    2.056275
  20 H     1.0000    0     1.008   -3.990116   10.042337   -2.393088
  21 H     1.0000    0     1.008   -2.995055   12.394155    1.493508
  22 H     1.0000    0     1.008    0.632368   11.107251    4.155106
  23 H     1.0000    0     1.008    3.265915    7.459876    2.868581
  24 H     1.0000    0     1.008    2.272177    5.114835   -1.019677
  25 H     1.0000    0     1.008    0.095770    5.202685   -5.220375
  26 H     1.0000    0     1.008   -2.594971    7.084728   -5.667219
  27 H     1.0000    0     1.008   -3.731405    2.639158   -5.479780
  28 C     6.0000    0    12.011   -1.107313   -6.689524    0.459338
  29 C     6.0000    0    12.011    0.935265   -7.391822    1.965603
  30 C     6.0000    0    12.011    2.389849   -9.459505    1.229259
  31 C     6.0000    0    12.011    1.829100  -10.784959   -0.964079
  32 C     6.0000    0    12.011   -0.201600  -10.058593   -2.457701
  33 C     6.0000    0    12.011   -1.672295   -8.008997   -1.736098
  34 C     6.0000    0    12.011    1.601220   -5.901812    4.288259
  35 C     6.0000    0    12.011    3.313715   -3.625730    3.709890
  36 C     6.0000    0    12.011    5.702968   -4.342354    2.378361
  37 C     6.0000    0    12.011    5.783965   -3.211280    0.026058
  38 C     6.0000    0    12.011    3.476600   -1.642277   -0.286092
  39 N     7.0000    0    14.007    2.205230   -1.896385    1.897039
  40 N     7.0000    0    14.007    7.500220   -5.857442    3.209394
  41 C     6.0000    0    12.011    9.389786   -6.201170    1.593105
  42 C     6.0000    0    12.011    9.460310   -5.060688   -0.787967
  43 N     7.0000    0    14.007    7.642728   -3.539411   -1.603028
  44 O     8.0000    0    15.999    2.884522   -0.387182   -2.134199
  45 H     1.0000    0     1.008    0.470809   -1.096626    2.169965
  46 H     1.0000    0     1.008   10.918077   -7.428379    2.182485
  47 H     1.0000    0     1.008   11.039451   -5.407409   -2.042343
  48 H     1.0000    0     1.008   -2.272858   -5.098509    1.010603
  49 H     1.0000    0     1.008   -3.267418   -7.436559   -2.881799
  50 H     1.0000    0     1.008   -0.641979  -11.089777   -4.168426
  51 H     1.0000    0     1.008    2.977990  -12.389470   -1.502944
  52 H     1.0000    0     1.008    3.973778  -10.044683    2.387676
  53 H     1.0000    0     1.008   -0.103358   -5.196229    5.213616
  54 H     1.0000    0     1.008    2.580805   -7.086911    5.663531
  55 H     1.0000    0     1.008    3.731222   -2.644995    5.482793

--------------------------------
INTERNAL COORDINATES (ANGSTROEM)
--------------------------------
 C      0   0   0     0.000000000000     0.00000000     0.00000000
 C      1   0   0     1.393390414967     0.00000000     0.00000000
 C      2   1   0     1.393472330470   118.55310139     0.00000000
 C      3   2   1     1.388042144344   120.77496105     0.42842148
 C      4   3   2     1.388470596955   120.15971652   359.89120607
 C      1   2   3     1.388214683631   120.82956717   359.62849717
 C      2   1   3     1.502196202272   120.75188994   178.11683931
 C      7   2   1     1.538042870769   112.73188127   267.36008609
 C      8   7   2     1.496250140053   113.14946870    56.17776076
 C      9   8   7     1.381848803377   109.91492281   242.24208089
 C     10   9   8     1.485722613626   108.46753912   358.69509437
 N     11  10   9     1.343642538065   105.06786373   358.82252024
 N      9   8   7     1.319369547131   127.31326310    60.90121654
 C     13   9   8     1.328317580933   114.28059374   181.51024850
 C     14  13   9     1.397607394760   122.78518642     0.22147970
 N     10   9   8     1.319403726361   123.69145911   178.50959059
 O     11  10   9     1.223028737539   127.06814697   179.13159599
 H     12  11  10     1.020766079212   122.07179563   176.12697618
 H     14  13   9     1.083078999276   117.30855708   180.05616165
 H     15  14  13     1.082856978688   120.00506266   179.70411712
 H      1   2   3     1.083611973388   119.56946854   179.37170438
 H      6   1   2     1.082523462972   119.76759458   179.84403686
 H      5   4   3     1.082405461709   120.20730439   180.06239936
 H      4   3   2     1.082518040178   119.73268819   180.03936764
 H      3   2   1     1.083687486494   119.65569561   180.62734579
 H      7   2   1     1.092179034898   110.64419361   146.37200416
 H      7   2   1     1.091619707452   110.81298678    28.05285140
 H      8   7   2     1.094677419785   108.64814169   179.52856299
 C     17  11  10     3.962794163362   113.14834030   128.56810210
 C     29  17  11     1.393473397036   107.80991295   141.26210360
 C     30  29  17     1.393387798586   118.55267701   199.39254596
 C     31  30  29     1.388220275240   120.82913896     0.37055349
 C     32  31  30     1.388246303069   120.10485447     0.00000000
 C     29  17  11     1.388034373442   127.80985514   342.89854066
 C     30  29  17     1.502188601550   120.66412122    17.51474126
 C     35  30  29     1.538050018303   112.73363091   274.53607057
 C     36  35  30     1.496276163884   113.14757597   303.81952427
 C     37  36  35     1.381873953817   109.91521953   117.77148644
 C     38  37  36     1.485767283827   108.46367430     1.31008113
 N     39  38  37     1.343632455882   105.06850840     1.16236266
 N     37  36  35     1.319363246376   127.31251551   299.10890623
 C     41  37  36     1.328329600233   114.28157059   178.49516143
 C     42  41  37     1.397586428604   122.78433980   359.77820513
 N     38  37  36     1.319402479227   123.68899105   181.48434160
 O     39  38  37     1.222997178180   127.07886916   180.85043284
 H     40  39  38     1.020957768703   122.02414770   183.83413854
 H     42  41  37     1.083080472358   117.30808881   179.94306913
 H     43  42  41     1.082857830526   120.00606394   180.29417470
 H     29  17  11     1.083679114538    21.76434464   267.89588200
 H     34  29  17     1.082517670712   119.73308525   335.84354222
 H     33  32  31     1.082404418616   120.21496743   180.00700331
 H     32  31  30     1.082523505230   119.76744359   180.15649881
 H     31  30  29     1.083611499780   119.57104609   180.62921852
 H     35  30  29     1.092173568742   110.64228022    35.52242658
 H     35  30  29     1.091622070666   110.81423576   153.84135254
 H     36  35  30     1.094685451747   108.64087969   180.47942126

---------------------------
INTERNAL COORDINATES (A.U.)
---------------------------
 C      0   0   0     0.000000000000     0.00000000     0.00000000
 C      1   0   0     2.633126281918     0.00000000     0.00000000
 C      2   1   0     2.633281079786   118.55310139     0.00000000
 C      3   2   1     2.623019515151   120.77496105     0.42842148
 C      4   3   2     2.623829173247   120.15971652   359.89120607
 C      1   2   3     2.623345567151   120.82956717   359.62849717
 C      2   1   3     2.838739421712   120.75188994   178.11683931
 C      7   2   1     2.906479807983   112.73188127   267.36008609
 C      8   7   2     2.827502992541   113.14946870    56.17776076
 C      9   8   7     2.611315796870   109.91492281   242.24208089
 C     10   9   8     2.807608850728   108.46753912   358.69509437
 N     11  10   9     2.539116418831   105.06786373   358.82252024
 N      9   8   7     2.493247113513   127.31326310    60.90121654
 C     13   9   8     2.510156446837   114.28059374   181.51024850
 C     14  13   9     2.641095218840   122.78518642     0.22147970
 N     10   9   8     2.493311702898   123.69145911   178.50959059
 O     11  10   9     2.311189367864   127.06814697   179.13159599
 H     12  11  10     1.928968336507   122.07179563   176.12697618
 H     14  13   9     2.046722690034   117.30855708   180.05616165
 H     15  14  13     2.046303131926   120.00506266   179.70411712
 H      1   2   3     2.047729865141   119.56946854   179.37170438
 H      6   1   2     2.045672878561   119.76759458   179.84403686
 H      5   4   3     2.045449888490   120.20730439   180.06239936
 H      4   3   2     2.045662630965   119.73268819   180.03936764
 H      3   2   1     2.047872564232   119.65569561   180.62734579
 H      7   2   1     2.063919265167   110.64419361   146.37200416
 H      7   2   1     2.062862289476   110.81298678    28.05285140
 H      8   7   2     2.068640528381   108.64814169   179.52856299
 C     17  11  10     7.488595693856   113.14834030   128.56810210
 C     29  17  11     2.633283095302   107.80991295   141.26210360
 C     30  29  17     2.633121337675   118.55267701   199.39254596
 C     31  30  29     2.623356133760   120.82913896     0.37055349
 C     32  31  30     2.623405319228   120.10485447     0.00000000
 C     29  17  11     2.623004830274   127.80985514   342.89854066
 C     30  29  17     2.838725058429   120.66412122    17.51474126
 C     35  30  29     2.906493314864   112.73363091   274.53607057
 C     36  35  30     2.827552170455   113.14757597   303.81952427
 C     37  36  35     2.611363324314   109.91521953   117.77148644
 C     38  37  36     2.807693265173   108.46367430     1.31008113
 N     39  38  37     2.539097366265   105.06850840     1.16236266
 N     37  36  35     2.493235206812   127.31251551   299.10890623
 C     41  37  36     2.510179160021   114.28157059   178.49516143
 C     42  41  37     2.641055598548   122.78433980   359.77820513
 N     38  37  36     2.493309346156   123.68899105   181.48434160
 O     39  38  37     2.311129729319   127.07886916   180.85043284
 H     40  39  38     1.929330577148   122.02414770   183.83413854
 H     42  41  37     2.046725473754   117.30808881   179.94306913
 H     43  42  41     2.046304741667   120.00606394   180.29417470
 H     29  17  11     2.047856743526    21.76434464   267.89588200
 H     34  29  17     2.045661932777   119.73308525   335.84354222
 H     33  32  31     2.045447917330   120.21496743   180.00700331
 H     32  31  30     2.045672958417   119.76744359   180.15649881
 H     31  30  29     2.047728970152   119.57104609   180.62921852
 H     35  30  29     2.063908935630   110.64228022    35.52242658
 H     35  30  29     2.062866755302   110.81423576   153.84135254
 H     36  35  30     2.068655706589   108.64087969   180.47942126

---------------------
BASIS SET INFORMATION
---------------------
There are 4 groups of distinct atoms

 Group   1 Type C   : 8s4p1d contracted to 4s2p1d pattern {5111/31/1}
 Group   2 Type N   : 8s4p1d contracted to 4s2p1d pattern {5111/31/1}
 Group   3 Type O   : 8s4p1d contracted to 4s2p1d pattern {5111/31/1}
 Group   4 Type H   : 4s contracted to 2s pattern {31}

Atom   0C    basis set group =>   1
Atom   1C    basis set group =>   1
Atom   2C    basis set group =>   1
Atom   3C    basis set group =>   1
Atom   4C    basis set group =>   1
Atom   5C    basis set group =>   1
Atom   6C    basis set group =>   1
Atom   7C    basis set group =>   1
Atom   8C    basis set group =>   1
Atom   9C    basis set group =>   1
Atom  10C    basis set group =>   1
Atom  11N    basis set group =>   2
Atom  12N    basis set group =>   2
Atom  13C    basis set group =>   1
Atom  14C    basis set group =>   1
Atom  15N    basis set group =>   2
Atom  16O    basis set group =>   3
Atom  17H    basis set group =>   4
Atom  18H    basis set group =>   4
Atom  19H    basis set group =>   4
Atom  20H    basis set group =>   4
Atom  21H    basis set group =>   4
Atom  22H    basis set group =>   4
Atom  23H    basis set group =>   4
Atom  24H    basis set group =>   4
Atom  25H    basis set group =>   4
Atom  26H    basis set group =>   4
Atom  27H    basis set group =>   4
Atom  28C    basis set group =>   1
Atom  29C    basis set group =>   1
Atom  30C    basis set group =>   1
Atom  31C    basis set group =>   1
Atom  32C    basis set group =>   1
Atom  33C    basis set group =>   1
Atom  34C    basis set group =>   1
Atom  35C    basis set group =>   1
Atom  36C    basis set group =>   1
Atom  37C    basis set group =>   1
Atom  38C    basis set group =>   1
Atom  39N    basis set group =>   2
Atom  40N    basis set group =>   2
Atom  41C    basis set group =>   1
Atom  42C    basis set group =>   1
Atom  43N    basis set group =>   2
Atom  44O    basis set group =>   3
Atom  45H    basis set group =>   4
Atom  46H    basis set group =>   4
Atom  47H    basis set group =>   4
Atom  48H    basis set group =>   4
Atom  49H    basis set group =>   4
Atom  50H    basis set group =>   4
Atom  51H    basis set group =>   4
Atom  52H    basis set group =>   4
Atom  53H    basis set group =>   4
Atom  54H    basis set group =>   4
Atom  55H    basis set group =>   4
---------------------------------
AUXILIARY/J BASIS SET INFORMATION
---------------------------------
There are 4 groups of distinct atoms

 Group   1 Type C   : 12s5p4d2f1g contracted to 6s4p3d1f1g pattern {711111/2111/211/2/1}
 Group   2 Type N   : 12s5p4d2f1g contracted to 6s4p3d1f1g pattern {711111/2111/211/2/1}
 Group   3 Type O   : 12s5p4d2f1g contracted to 6s4p3d1f1g pattern {711111/2111/211/2/1}
 Group   4 Type H   : 5s2p1d contracted to 3s1p1d pattern {311/2/1}

Atom   0C    basis set group =>   1
Atom   1C    basis set group =>   1
Atom   2C    basis set group =>   1
Atom   3C    basis set group =>   1
Atom   4C    basis set group =>   1
Atom   5C    basis set group =>   1
Atom   6C    basis set group =>   1
Atom   7C    basis set group =>   1
Atom   8C    basis set group =>   1
Atom   9C    basis set group =>   1
Atom  10C    basis set group =>   1
Atom  11N    basis set group =>   2
Atom  12N    basis set group =>   2
Atom  13C    basis set group =>   1
Atom  14C    basis set group =>   1
Atom  15N    basis set group =>   2
Atom  16O    basis set group =>   3
Atom  17H    basis set group =>   4
Atom  18H    basis set group =>   4
Atom  19H    basis set group =>   4
Atom  20H    basis set group =>   4
Atom  21H    basis set group =>   4
Atom  22H    basis set group =>   4
Atom  23H    basis set group =>   4
Atom  24H    basis set group =>   4
Atom  25H    basis set group =>   4
Atom  26H    basis set group =>   4
Atom  27H    basis set group =>   4
Atom  28C    basis set group =>   1
Atom  29C    basis set group =>   1
Atom  30C    basis set group =>   1
Atom  31C    basis set group =>   1
Atom  32C    basis set group =>   1
Atom  33C    basis set group =>   1
Atom  34C    basis set group =>   1
Atom  35C    basis set group =>   1
Atom  36C    basis set group =>   1
Atom  37C    basis set group =>   1
Atom  38C    basis set group =>   1
Atom  39N    basis set group =>   2
Atom  40N    basis set group =>   2
Atom  41C    basis set group =>   1
Atom  42C    basis set group =>   1
Atom  43N    basis set group =>   2
Atom  44O    basis set group =>   3
Atom  45H    basis set group =>   4
Atom  46H    basis set group =>   4
Atom  47H    basis set group =>   4
Atom  48H    basis set group =>   4
Atom  49H    basis set group =>   4
Atom  50H    basis set group =>   4
Atom  51H    basis set group =>   4
Atom  52H    basis set group =>   4
Atom  53H    basis set group =>   4
Atom  54H    basis set group =>   4
Atom  55H    basis set group =>   4


           ************************************************************
           *        Program running with 12 parallel MPI-processes    *
           *              working on a common directory               *
           ************************************************************
------------------------------------------------------------------------------
                           ORCA GTO INTEGRAL CALCULATION
                           -- RI-GTO INTEGRALS CHOSEN --
------------------------------------------------------------------------------
------------------------------------------------------------------------------
                   ___                                                        
                  /   \      - P O W E R E D   B Y -                         
                 /     \                                                     
                 |  |  |   _    _      __       _____    __    __             
                 |  |  |  | |  | |    /  \     |  _  \  |  |  /  |          
                  \  \/   | |  | |   /    \    | | | |  |  | /  /          
                 / \  \   | |__| |  /  /\  \   | |_| |  |  |/  /          
                |  |  |   |  __  | /  /__\  \  |    /   |      \           
                |  |  |   | |  | | |   __   |  |    \   |  |\   \          
                \     /   | |  | | |  |  |  |  | |\  \  |  | \   \       
                 \___/    |_|  |_| |__|  |__|  |_| \__\ |__|  \__/        
                                                                              
                      - O R C A' S   B I G   F R I E N D -                    
                                      &                                       
                       - I N T E G R A L  F E E D E R -                       
                                                                              
 v1 FN, 2020, v2 2021                                                         
------------------------------------------------------------------------------


Reading SHARK input file orca.SHARKINP.tmp ... ok
----------------------
SHARK INTEGRAL PACKAGE
----------------------

Number of atoms                             ...     56
Number of basis functions                   ...    554
Number of shells                            ...    282
Maximum angular momentum                    ...      2
Integral batch strategy                     ... SHARK/LIBINT Hybrid
RI-J (if used) integral strategy            ... SPLIT-RIJ (Revised 2003 algorithm where possible)
Printlevel                                  ...      1
Contraction scheme used                     ... SEGMENTED contraction
Coulomb Range Separation                    ... NOT USED
Exchange Range Separation                   ... NOT USED
Finite Nucleus Model                        ... NOT USED
Auxiliary Coulomb fitting basis             ... AVAILABLE
   # of basis functions in Aux-J            ...   1908
   # of shells in Aux-J                     ...    620
   Maximum angular momentum in Aux-J        ...      4
Auxiliary J/K fitting basis                 ... NOT available
Auxiliary Correlation fitting basis         ... NOT available
Auxiliary 'external' fitting basis          ... NOT available
Integral threshold                          ...     1.000000e-12
Primitive cut-off                           ...     1.000000e-14
Primitive pair pre-selection threshold      ...     1.000000e-14

Calculating pre-screening integrals         ... done (  0.0 sec) Dimension = 282
Organizing shell pair data                  ... done (  0.2 sec)
Shell pair information
Total number of shell pairs                 ...     39903
Shell pairs after pre-screening             ...     23279
Total number of primitive shell pairs       ...    141223
Primitive shell pairs kept                  ...     50235
          la=0 lb=0:   8227 shell pairs
          la=1 lb=0:   8195 shell pairs
          la=1 lb=1:   1911 shell pairs
          la=2 lb=0:   3035 shell pairs
          la=2 lb=1:   1594 shell pairs
          la=2 lb=2:    317 shell pairs

Calculating one electron integrals          ... done (  0.1 sec)
Calculating RI/J V-Matrix + Cholesky decomp.... done (  0.2 sec)
Calculating Nuclear repulsion               ... done (  0.0 sec) ENN=   3373.642520078507 Eh

SHARK setup successfully completed in   0.7 seconds

Maximum memory used throughout the entire GTOINT-calculation: 36.0 MB


           ************************************************************
           *        Program running with 12 parallel MPI-processes    *
           *              working on a common directory               *
           ************************************************************
-------------------------------------------------------------------------------
                                 ORCA SCF
-------------------------------------------------------------------------------

------------
SCF SETTINGS
------------
Hamiltonian:
 Density Functional     Method          .... DFT(GTOs)
 Exchange Functional    Exchange        .... PBE
   PBE kappa parameter   XKappa         ....  1.024500
   PBE mue parameter    XMuePBE         ....  0.123457
 Correlation Functional Correlation     .... PBE
   PBE beta parameter  CBetaPBE         ....  0.030000
 LDA part of GGA corr.  LDAOpt          .... PW91-LDA
 Gradients option       PostSCFGGA      .... off
 Hybrid DFT is turned on
   Fraction HF Exchange ScalHFX         ....  0.420000
   Scaling of DF-GGA-X  ScalDFX         ....  0.580000
   Scaling of DF-GGA-C  ScalDFC         ....  1.000000
   Scaling of DF-LDA-C  ScalLDAC        ....  1.000000
   Perturbative correction              ....  0.000000
   Density functional embedding theory  .... OFF
 RI-approximation to the Coulomb term is turned on
   Number of AuxJ basis functions       .... 1908
   RIJ-ON(X) (HFX calculated with O(N)) .... on
   Number of AuxJ basis functions       .... 1908
   RIJ-COSX (HFX calculated with COS-X)).... on


General Settings:
 Integral files         IntName         .... orca
 Hartree-Fock type      HFTyp           .... RHF
 Total Charge           Charge          ....    0
 Multiplicity           Mult            ....    1
 Number of Electrons    NEL             ....  236
 Basis Dimension        Dim             ....  554
 Nuclear Repulsion      ENuc            ....   3373.6425200785 Eh

Convergence Acceleration:
 DIIS                   CNVDIIS         .... on
   Start iteration      DIISMaxIt       ....    12
   Startup error        DIISStart       ....  0.200000
   # of expansion vecs  DIISMaxEq       ....     5
   Bias factor          DIISBfac        ....   1.050
   Max. coefficient     DIISMaxC        ....  10.000
 Trust-Rad. Augm. Hess. CNVTRAH         .... auto
   Auto Start mean grad. ratio tolernc. ....  1.125000
   Auto Start start iteration           ....    20
   Auto Start num. interpolation iter.  ....    10
   Max. Number of Micro iterations      ....    16
   Max. Number of Macro iterations      .... Maxiter - #DIIS iter
   Number of Davidson start vectors     ....     2
   Converg. threshold I  (grad. norm)   ....   2.000e-06
   Converg. threshold II (energy diff.) ....   1.000e-09
   Grad. Scal. Fac. for Micro threshold ....   0.100
   Minimum threshold for Micro iter.    ....   0.010
   NR start threshold (gradient norm)   ....   0.001
   Initial trust radius                 ....   0.400
   Minimum AH scaling param. (alpha)    ....   1.000
   Maximum AH scaling param. (alpha)    .... 1000.000
   Orbital update algorithm             .... Taylor
   White noise on init. David. guess    .... on
   Maximum white noise                  ....   0.010
   Quad. conv. algorithm                .... NR
   COSX micro iterations for RIJONX calc.... off
 SOSCF                  CNVSOSCF        .... on
   Start iteration      SOSCFMaxIt      ....   150
   Startup grad/error   SOSCFStart      ....  0.003300
 Level Shifting         CNVShift        .... on
   Level shift para.    LevelShift      ....    0.2500
   Turn off err/grad.   ShiftErr        ....    0.0010
 Zerner damping         CNVZerner       .... off
 Static damping         CNVDamp         .... on
   Fraction old density DampFac         ....    0.7000
   Max. Damping (<1)    DampMax         ....    0.9800
   Min. Damping (>=0)   DampMin         ....    0.0000
   Turn off err/grad.   DampErr         ....    0.1000
 Fernandez-Rico         CNVRico         .... off

SCF Procedure:
 Maximum # iterations   MaxIter         ....   125
 SCF integral mode      SCFMode         .... Direct
   Integral package                     .... SHARK and LIBINT hybrid scheme
 Reset frequency        DirectResetFreq ....    20
 Integral Threshold     Thresh          ....  1.000e-12 Eh
 Primitive CutOff       TCut            ....  1.000e-14 Eh

Convergence Tolerance:
 Convergence Check Mode ConvCheckMode   .... Total+1el-Energy
 Convergence forced     ConvForced      .... 0
 Energy Change          TolE            ....  1.000e-09 Eh
 1-El. energy change                    ....  1.000e-06 Eh
 Orbital Gradient       TolG            ....  2.000e-06
 Orbital Rotation angle TolX            ....  2.000e-06
 DIIS Error             TolErr          ....  1.000e-08


Diagonalization of the overlap matrix:
Smallest eigenvalue                        ... 4.099e-04
Time for diagonalization                   ...    0.092 sec
Threshold for overlap eigenvalues          ... 1.000e-08
Number of eigenvalues below threshold      ... 0
Time for construction of square roots      ...    0.068 sec
Total time needed                          ...    0.162 sec

--------------------------------
INITIAL GUESS: MINIMAL BASIS EHT
--------------------------------
The minimal basis has 192 functions
EHT matrix was diagonalized
Basis set overlap was calculated now projecting the orbitals
Using GuessMode=FMatrix for the initial guess
C*T matrix was formed
Effective Fockian was calculated
Effective Fockian was diagonalized
Initial density was built
                      ------------------
                      INITIAL GUESS DONE
                      ------------------
-------------------
DFT GRID GENERATION
-------------------

General Integration Accuracy     IntAcc      ... 4.159
Radial Grid Type                 RadialGrid  ... OptM3 with GC (2021)
Angular Grid (max. ang.)         AngularGrid ... 3 (Lebedev-194)
Angular grid pruning method      GridPruning ... 4 (adaptive)
Weight generation scheme         WeightScheme... Becke
Basis function cutoff            BFCut       ... 1.0000e-12
Integration weight cutoff        WCut        ... 1.0000e-14
Angular grids for H and He will be reduced by one unit
Partially contracted basis set               ... off
Rotationally invariant grid construction     ... off

Total number of grid points                  ...   140020
Total number of batches                      ...     2218
Average number of points per batch           ...       63
Average number of grid points per atom       ...     2500
Time for grid setup =    1.084 sec

--------------------
COSX GRID GENERATION
--------------------

GRIDX 1
-------
General Integration Accuracy     IntAcc      ... 3.816
Radial Grid Type                 RadialGrid  ... OptM3 with GC (2021)
Angular Grid (max. ang.)         AngularGrid ... 1 (Lebedev-50)
Angular grid pruning method      GridPruning ... 4 (adaptive)
Weight generation scheme         WeightScheme... Becke
Basis function cutoff            BFCut       ... 1.0000e-12
Integration weight cutoff        WCut        ... 1.0000e-14
Angular grids for H and He will be reduced by one unit
Partially contracted basis set               ... on
Rotationally invariant grid construction     ... off

Total number of grid points                  ...    34542
Total number of batches                      ...      563
Average number of points per batch           ...       61
Average number of grid points per atom       ...      617
UseSFitting                                  ... on

GRIDX 2
-------
General Integration Accuracy     IntAcc      ... 4.020
Radial Grid Type                 RadialGrid  ... OptM3 with GC (2021)
Angular Grid (max. ang.)         AngularGrid ... 2 (Lebedev-110)
Angular grid pruning method      GridPruning ... 4 (adaptive)
Weight generation scheme         WeightScheme... Becke
Basis function cutoff            BFCut       ... 1.0000e-12
Integration weight cutoff        WCut        ... 1.0000e-14
Angular grids for H and He will be reduced by one unit
Partially contracted basis set               ... on
Rotationally invariant grid construction     ... off

Total number of grid points                  ...    75306
Total number of batches                      ...     1205
Average number of points per batch           ...       62
Average number of grid points per atom       ...     1345
UseSFitting                                  ... on

GRIDX 3
-------
General Integration Accuracy     IntAcc      ... 4.338
Radial Grid Type                 RadialGrid  ... OptM3 with GC (2021)
Angular Grid (max. ang.)         AngularGrid ... 3 (Lebedev-194)
Angular grid pruning method      GridPruning ... 4 (adaptive)
Weight generation scheme         WeightScheme... Becke
Basis function cutoff            BFCut       ... 1.0000e-12
Integration weight cutoff        WCut        ... 1.0000e-14
Angular grids for H and He will be reduced by one unit
Partially contracted basis set               ... on
Rotationally invariant grid construction     ... off

Total number of grid points                  ...   164269
Total number of batches                      ...     2593
Average number of points per batch           ...       63
Average number of grid points per atom       ...     2933
UseSFitting                                  ... on

Time for X-Grid setup             =    2.586 sec


--------------------
CPCM SOLVATION MODEL
--------------------
CPCM parameters:
  Epsilon                                         ...       9.0800
  Refrac                                          ...       1.4240
  Rsolv                                           ...       1.3000
  Surface type                                    ... GAUSSIAN VDW
  Epsilon function type                           ...         CPCM
Radii:
 Radius for C  used is    3.8550 Bohr (=   2.0400 Ang.)
 Radius for N  used is    3.5149 Bohr (=   1.8600 Ang.)
 Radius for O  used is    3.4469 Bohr (=   1.8240 Ang.)
 Radius for H  used is    2.4944 Bohr (=   1.3200 Ang.)
Calculating surface                               ...        done! (  0.0s)
GEPOL surface points                              ...         2934
GEPOL Volume                                      ...    3481.4949
GEPOL Surface-area                                ...    1720.9454
Calculating surface distance matrix               ...        done! (  0.1s)
Performing Cholesky decomposition & store         ...        done! (  0.5s)
Overall time for CPCM initialization              ...                 0.6s
--------------
SCF ITERATIONS
--------------
ITER       Energy         Delta-E        Max-DP      RMS-DP      [F,P]     Damp
               ***  Starting incremental Fock matrix formation  ***
  0  -1475.2042789879   0.000000000000 0.18187419  0.00330871  0.5280951 0.7000
  1  -1476.8173176871  -1.613038699214 0.11286411  0.00212075  0.2919167 0.7000
  2  -1477.7175915670  -0.900273879877 0.06793116  0.00138194  0.2088938 0.7000
                               ***Turning on DIIS***
  3  -1478.3450314202  -0.627439853261 0.04541603  0.00098173  0.1477584 0.7000
  4  -1478.7956079470  -0.450576526779 0.03717464  0.00073791  0.1036662 0.7000
  5  -1479.1151342778  -0.319526330751 0.08669582  0.00179799  0.0725989 0.0000
  6  -1479.8764545810  -0.761320303225 0.00502813  0.00008200  0.0037235 0.0000
                      *** Initiating the SOSCF procedure ***
                           *** Shutting down DIIS ***
                      *** Re-Reading the Fockian *** 
                      *** Removing any level shift *** 
ITER      Energy       Delta-E        Grad      Rot      Max-DP    RMS-DP
  7  -1479.87698273  -0.0005281533  0.001050  0.001050  0.002003  0.000040
               *** Restarting incremental Fock matrix formation ***
  8  -1479.87707792  -0.0000951839  0.001045  0.003925  0.002139  0.000039
  9  -1479.87711055  -0.0000326294  0.000440  0.001322  0.002252  0.000029
 10  -1479.87712767  -0.0000171181  0.000126  0.000592  0.000827  0.000012
 11  -1479.87713001  -0.0000023433  0.000047  0.000103  0.000160  0.000003
 12  -1479.87713014  -0.0000001259  0.000029  0.000115  0.000137  0.000002
 13  -1479.87713033  -0.0000001900  0.000002  0.000009  0.000012  0.000000
 14  -1479.87713033  -0.0000000006  0.000003  0.000005  0.000006  0.000000
                  ***Gradient check signals convergence***
              ***Rediagonalizing the Fockian in SOSCF/NRSCF***

               *****************************************************
               *                     SUCCESS                       *
               *           SCF CONVERGED AFTER  15 CYCLES          *
               *****************************************************

Old exchange energy                            =    -83.538613325 Eh
New exchange energy                            =    -83.538848234 Eh
Exchange energy change after final integration =     -0.000234909 Eh
Total energy after final integration           =  -1479.877365235 Eh
Final COS-X integration done in                =    23.848 sec

----------------
TOTAL SCF ENERGY
----------------

Total Energy       :        -1479.87736523 Eh          -40269.51037 eV

Components:
Nuclear Repulsion  :         3373.64252008 Eh           91801.48007 eV
Electronic Energy  :        -4853.51988531 Eh         -132070.99044 eV
One Electron Energy:        -8722.89244861 Eh         -237361.97078 eV
Two Electron Energy:         3869.37256330 Eh          105290.98034 eV
Max COSX asymmetry :            0.00000503 Eh               0.00014 eV
CPCM Dielectric    :           -0.03433465 Eh              -0.93429 eV

Virial components:
Potential Energy   :        -2948.76540844 Eh          -80239.98609 eV
Kinetic Energy     :         1468.88804321 Eh           39970.47572 eV
Virial Ratio       :            2.00748139


DFT components:
N(Alpha)           :      117.999962919405 electrons
N(Beta)            :      117.999962919405 electrons
N(Total)           :      235.999925838811 electrons
E(X)               :     -111.071526112102 Eh       
E(C)               :      -10.426205011460 Eh       
E(XC)              :     -121.497731123562 Eh       
DFET-embed. en.    :        0.000000000000 Eh       
CPCM Solvation Model Properties:
Surface-charge          :           -0.02524650
Charge-correction       :           -0.00021846 Eh              -0.00594 eV
Free-energy (cav+disp)  :  This term is not implemented in the current solvation scheme

---------------
SCF CONVERGENCE
---------------

  Last Energy change         ...   -3.7289e-11  Tolerance :   1.0000e-09
  Last MAX-Density change    ...    1.9984e-15  Tolerance :   1.0000e-08
  Last RMS-Density change    ...    2.7457e-17  Tolerance :   1.0000e-09
  Last Orbital Gradient      ...    4.6784e-07  Tolerance :   2.0000e-06
  Last Orbital Rotation      ...    1.4183e-06  Tolerance :   2.0000e-06

             **** THE GBW FILE WAS UPDATED (orca.gbw) ****
             **** DENSITY orca.scfp WAS UPDATED ****
             **** ENERGY FILE WAS UPDATED (orca.en.tmp) ****
             **** THE GBW FILE WAS UPDATED (orca.gbw) ****
             **** DENSITY orca.scfp WAS UPDATED ****
----------------
ORBITAL ENERGIES
----------------

  NO   OCC          E(Eh)            E(eV) 
   0   2.0000     -19.483470      -530.1722 
   1   2.0000     -19.483281      -530.1670 
   2   2.0000     -14.678013      -399.4090 
   3   2.0000     -14.677960      -399.4076 
   4   2.0000     -14.676233      -399.3606 
   5   2.0000     -14.676188      -399.3594 
   6   2.0000     -14.670633      -399.2082 
   7   2.0000     -14.670408      -399.2021 
   8   2.0000     -10.566588      -287.5315 
   9   2.0000     -10.566410      -287.5266 
  10   2.0000     -10.509988      -285.9913 
  11   2.0000     -10.509928      -285.9897 
  12   2.0000     -10.504945      -285.8541 
  13   2.0000     -10.504896      -285.8528 
  14   2.0000     -10.504808      -285.8504 
  15   2.0000     -10.504737      -285.8484 
  16   2.0000     -10.501719      -285.7663 
  17   2.0000     -10.501651      -285.7645 
  18   2.0000     -10.501206      -285.7524 
  19   2.0000     -10.501162      -285.7511 
  20   2.0000     -10.459624      -284.6208 
  21   2.0000     -10.459599      -284.6202 
  22   2.0000     -10.453783      -284.4619 
  23   2.0000     -10.453736      -284.4606 
  24   2.0000     -10.448163      -284.3090 
  25   2.0000     -10.448149      -284.3086 
  26   2.0000     -10.447865      -284.3009 
  27   2.0000     -10.447850      -284.3005 
  28   2.0000     -10.447533      -284.2918 
  29   2.0000     -10.447517      -284.2914 
  30   2.0000     -10.447048      -284.2786 
  31   2.0000     -10.447025      -284.2780 
  32   2.0000     -10.446806      -284.2720 
  33   2.0000     -10.446791      -284.2716 
  34   2.0000      -1.170711       -31.8567 
  35   2.0000      -1.167176       -31.7605 
  36   2.0000      -1.117939       -30.4207 
  37   2.0000      -1.117733       -30.4151 
  38   2.0000      -1.065594       -28.9963 
  39   2.0000      -1.062537       -28.9131 
  40   2.0000      -1.037433       -28.2300 
  41   2.0000      -1.037180       -28.2231 
  42   2.0000      -0.963347       -26.2140 
  43   2.0000      -0.963309       -26.2130 
  44   2.0000      -0.898757       -24.4564 
  45   2.0000      -0.898087       -24.4382 
  46   2.0000      -0.885012       -24.0824 
  47   2.0000      -0.884321       -24.0636 
  48   2.0000      -0.838476       -22.8161 
  49   2.0000      -0.838459       -22.8156 
  50   2.0000      -0.828493       -22.5444 
  51   2.0000      -0.828278       -22.5386 
  52   2.0000      -0.789585       -21.4857 
  53   2.0000      -0.786588       -21.4041 
  54   2.0000      -0.761080       -20.7100 
  55   2.0000      -0.761027       -20.7086 
  56   2.0000      -0.719207       -19.5706 
  57   2.0000      -0.718704       -19.5569 
  58   2.0000      -0.685701       -18.6589 
  59   2.0000      -0.685066       -18.6416 
  60   2.0000      -0.678094       -18.4519 
  61   2.0000      -0.669521       -18.2186 
  62   2.0000      -0.659139       -17.9361 
  63   2.0000      -0.658885       -17.9292 
  64   2.0000      -0.622535       -16.9400 
  65   2.0000      -0.617702       -16.8085 
  66   2.0000      -0.594765       -16.1844 
  67   2.0000      -0.590874       -16.0785 
  68   2.0000      -0.586507       -15.9597 
  69   2.0000      -0.586244       -15.9525 
  70   2.0000      -0.572171       -15.5696 
  71   2.0000      -0.566581       -15.4174 
  72   2.0000      -0.563486       -15.3332 
  73   2.0000      -0.561779       -15.2868 
  74   2.0000      -0.551000       -14.9935 
  75   2.0000      -0.536375       -14.5955 
  76   2.0000      -0.528354       -14.3772 
  77   2.0000      -0.528292       -14.3755 
  78   2.0000      -0.521361       -14.1870 
  79   2.0000      -0.518996       -14.1226 
  80   2.0000      -0.502270       -13.6675 
  81   2.0000      -0.500636       -13.6230 
  82   2.0000      -0.492790       -13.4095 
  83   2.0000      -0.489182       -13.3113 
  84   2.0000      -0.488063       -13.2809 
  85   2.0000      -0.485337       -13.2067 
  86   2.0000      -0.482190       -13.1211 
  87   2.0000      -0.481414       -13.0999 
  88   2.0000      -0.476193       -12.9579 
  89   2.0000      -0.475247       -12.9321 
  90   2.0000      -0.466849       -12.7036 
  91   2.0000      -0.465263       -12.6605 
  92   2.0000      -0.453531       -12.3412 
  93   2.0000      -0.453054       -12.3282 
  94   2.0000      -0.433973       -11.8090 
  95   2.0000      -0.432186       -11.7604 
  96   2.0000      -0.419434       -11.4134 
  97   2.0000      -0.419408       -11.4127 
  98   2.0000      -0.402173       -10.9437 
  99   2.0000      -0.402131       -10.9425 
 100   2.0000      -0.398339       -10.8394 
 101   2.0000      -0.398001       -10.8301 
 102   2.0000      -0.393975       -10.7206 
 103   2.0000      -0.392174       -10.6716 
 104   2.0000      -0.387579       -10.5466 
 105   2.0000      -0.387468       -10.5436 
 106   2.0000      -0.353768        -9.6265 
 107   2.0000      -0.347457        -9.4548 
 108   2.0000      -0.323655        -8.8071 
 109   2.0000      -0.322935        -8.7875 
 110   2.0000      -0.322745        -8.7823 
 111   2.0000      -0.318450        -8.6655 
 112   2.0000      -0.313880        -8.5411 
 113   2.0000      -0.307588        -8.3699 
 114   2.0000      -0.295685        -8.0460 
 115   2.0000      -0.295409        -8.0385 
 116   2.0000      -0.290419        -7.9027 
 117   2.0000      -0.289986        -7.8909 
 118   0.0000      -0.052297        -1.4231 
 119   0.0000      -0.051049        -1.3891 
 120   0.0000      -0.021685        -0.5901 
 121   0.0000      -0.021362        -0.5813 
 122   0.0000       0.013902         0.3783 
 123   0.0000       0.013922         0.3788 
 124   0.0000       0.016622         0.4523 
 125   0.0000       0.016795         0.4570 
 126   0.0000       0.076569         2.0836 
 127   0.0000       0.079196         2.1550 
 128   0.0000       0.138107         3.7581 
 129   0.0000       0.142172         3.8687 
 130   0.0000       0.161527         4.3954 
 131   0.0000       0.163163         4.4399 
 132   0.0000       0.167307         4.5527 
 133   0.0000       0.173335         4.7167 
 134   0.0000       0.176816         4.8114 
 135   0.0000       0.178840         4.8665 
 136   0.0000       0.182525         4.9668 
 137   0.0000       0.184636         5.0242 
 138   0.0000       0.190281         5.1778 
 139   0.0000       0.192510         5.2385 
 140   0.0000       0.194911         5.3038 
 141   0.0000       0.197121         5.3639 
 142   0.0000       0.208200         5.6654 
 143   0.0000       0.210438         5.7263 
 144   0.0000       0.213255         5.8030 
 145   0.0000       0.215625         5.8675 
 146   0.0000       0.217179         5.9097 
 147   0.0000       0.219963         5.9855 
 148   0.0000       0.226001         6.1498 
 149   0.0000       0.226458         6.1622 
 150   0.0000       0.231458         6.2983 
 151   0.0000       0.233326         6.3491 
 152   0.0000       0.235381         6.4051 
 153   0.0000       0.241059         6.5596 
 154   0.0000       0.243848         6.6354 
 155   0.0000       0.243894         6.6367 
 156   0.0000       0.252350         6.8668 
 157   0.0000       0.254882         6.9357 
 158   0.0000       0.259258         7.0548 
 159   0.0000       0.268806         7.3146 
 160   0.0000       0.270978         7.3737 
 161   0.0000       0.281467         7.6591 
 162   0.0000       0.287495         7.8231 
 163   0.0000       0.290259         7.8984 
 164   0.0000       0.306762         8.3474 
 165   0.0000       0.307035         8.3549 
 166   0.0000       0.322833         8.7847 
 167   0.0000       0.327534         8.9126 
 168   0.0000       0.328314         8.9339 
 169   0.0000       0.332525         9.0485 
 170   0.0000       0.338152         9.2016 
 171   0.0000       0.342200         9.3117 
 172   0.0000       0.350322         9.5327 
 173   0.0000       0.355120         9.6633 
 174   0.0000       0.360557         9.8113 
 175   0.0000       0.365213         9.9380 
 176   0.0000       0.368007        10.0140 
 177   0.0000       0.379735        10.3331 
 178   0.0000       0.385379        10.4867 
 179   0.0000       0.393332        10.7031 
 180   0.0000       0.403152        10.9703 
 181   0.0000       0.411695        11.2028 
 182   0.0000       0.428098        11.6491 
 183   0.0000       0.431799        11.7498 
 184   0.0000       0.445549        12.1240 
 185   0.0000       0.445773        12.1301 
 186   0.0000       0.462783        12.5930 
 187   0.0000       0.463689        12.6176 
 188   0.0000       0.469774        12.7832 
 189   0.0000       0.474839        12.9210 
 190   0.0000       0.492012        13.3883 
 191   0.0000       0.497166        13.5286 
 192   0.0000       0.510880        13.9017 
 193   0.0000       0.515117        14.0170 
 194   0.0000       0.523650        14.2492 
 195   0.0000       0.523713        14.2509 
 196   0.0000       0.524592        14.2749 
 197   0.0000       0.532387        14.4870 
 198   0.0000       0.534448        14.5431 
 199   0.0000       0.537191        14.6177 
 200   0.0000       0.546298        14.8655 
 201   0.0000       0.547026        14.8853 
 202   0.0000       0.556255        15.1365 
 203   0.0000       0.563093        15.3226 
 204   0.0000       0.567534        15.4434 
 205   0.0000       0.579604        15.7718 
 206   0.0000       0.584015        15.8919 
 207   0.0000       0.587682        15.9916 
 208   0.0000       0.593027        16.1371 
 209   0.0000       0.594020        16.1641 
 210   0.0000       0.594123        16.1669 
 211   0.0000       0.598601        16.2888 
 212   0.0000       0.603721        16.4281 
 213   0.0000       0.605796        16.4845 
 214   0.0000       0.609153        16.5759 
 215   0.0000       0.612238        16.6598 
 216   0.0000       0.612388        16.6639 
 217   0.0000       0.615618        16.7518 
 218   0.0000       0.620209        16.8767 
 219   0.0000       0.623604        16.9691 
 220   0.0000       0.628068        17.0906 
 221   0.0000       0.628583        17.1046 
 222   0.0000       0.636294        17.3145 
 223   0.0000       0.639224        17.3942 
 224   0.0000       0.641730        17.4624 
 225   0.0000       0.643565        17.5123 
 226   0.0000       0.649320        17.6689 
 227   0.0000       0.651788        17.7360 
 228   0.0000       0.655020        17.8240 
 229   0.0000       0.655743        17.8437 
 230   0.0000       0.661383        17.9972 
 231   0.0000       0.663550        18.0561 
 232   0.0000       0.665704        18.1147 
 233   0.0000       0.666574        18.1384 
 234   0.0000       0.674423        18.3520 
 235   0.0000       0.682581        18.5740 
 236   0.0000       0.695192        18.9171 
 237   0.0000       0.695667        18.9301 
 238   0.0000       0.703784        19.1509 
 239   0.0000       0.703855        19.1529 
 240   0.0000       0.717026        19.5113 
 241   0.0000       0.725241        19.7348 
 242   0.0000       0.725985        19.7551 
 243   0.0000       0.736621        20.0445 
 244   0.0000       0.745459        20.2850 
 245   0.0000       0.750087        20.4109 
 246   0.0000       0.760796        20.7023 
 247   0.0000       0.762668        20.7532 
 248   0.0000       0.764338        20.7987 
 249   0.0000       0.764976        20.8161 
 250   0.0000       0.783178        21.3114 
 251   0.0000       0.793389        21.5892 
 252   0.0000       0.803929        21.8760 
 253   0.0000       0.806538        21.9470 
 254   0.0000       0.807607        21.9761 
 255   0.0000       0.818404        22.2699 
 256   0.0000       0.829207        22.5639 
 257   0.0000       0.833448        22.6793 
 258   0.0000       0.857229        23.3264 
 259   0.0000       0.859364        23.3845 
 260   0.0000       0.894929        24.3523 
 261   0.0000       0.896904        24.4060 
 262   0.0000       0.906797        24.6752 
 263   0.0000       0.908117        24.7111 
 264   0.0000       0.914516        24.8852 
 265   0.0000       0.915576        24.9141 
 266   0.0000       0.934206        25.4210 
 267   0.0000       0.935004        25.4428 
 268   0.0000       0.941826        25.6284 
 269   0.0000       0.946203        25.7475 
 270   0.0000       0.949691        25.8424 
 271   0.0000       0.953322        25.9412 
 272   0.0000       0.958267        26.0758 
 273   0.0000       0.959555        26.1108 
 274   0.0000       0.961468        26.1629 
 275   0.0000       0.966190        26.2914 
 276   0.0000       0.969538        26.3825 
 277   0.0000       0.977570        26.6010 
 278   0.0000       0.983150        26.7529 
 279   0.0000       0.983629        26.7659 
 280   0.0000       0.987531        26.8721 
 281   0.0000       0.989418        26.9234 
 282   0.0000       0.999501        27.1978 
 283   0.0000       1.001176        27.2434 
 284   0.0000       1.004106        27.3231 
 285   0.0000       1.005325        27.3563 
 286   0.0000       1.021900        27.8073 
 287   0.0000       1.022108        27.8130 
 288   0.0000       1.027544        27.9609 
 289   0.0000       1.036753        28.2115 
 290   0.0000       1.043876        28.4053 
 291   0.0000       1.053996        28.6807 
 292   0.0000       1.054531        28.6952 
 293   0.0000       1.054779        28.7020 
 294   0.0000       1.056673        28.7535 
 295   0.0000       1.059966        28.8431 
 296   0.0000       1.063398        28.9365 
 297   0.0000       1.067881        29.0585 
 298   0.0000       1.077613        29.3233 
 299   0.0000       1.080217        29.3942 
 300   0.0000       1.087655        29.5966 
 301   0.0000       1.092846        29.7378 
 302   0.0000       1.094926        29.7945 
 303   0.0000       1.108791        30.1717 
 304   0.0000       1.111831        30.2545 
 305   0.0000       1.113097        30.2889 
 306   0.0000       1.118869        30.4460 
 307   0.0000       1.120867        30.5003 
 308   0.0000       1.137917        30.9643 
 309   0.0000       1.145507        31.1708 
 310   0.0000       1.156725        31.4761 
 311   0.0000       1.168096        31.7855 
 312   0.0000       1.176228        32.0068 
 313   0.0000       1.176495        32.0141 
 314   0.0000       1.184331        32.2273 
 315   0.0000       1.203870        32.7590 
 316   0.0000       1.209593        32.9147 
 317   0.0000       1.213221        33.0134 
 318   0.0000       1.230833        33.4927 
 319   0.0000       1.242760        33.8172 
 320   0.0000       1.246729        33.9252 
 321   0.0000       1.252554        34.0837 
 322   0.0000       1.268656        34.5219 
 323   0.0000       1.268896        34.5284 
 324   0.0000       1.274573        34.6829 
 325   0.0000       1.283901        34.9367 
 326   0.0000       1.299248        35.3543 
 327   0.0000       1.304999        35.5108 
 328   0.0000       1.311854        35.6974 
 329   0.0000       1.315229        35.7892 
 330   0.0000       1.326853        36.1055 
 331   0.0000       1.339601        36.4524 
 332   0.0000       1.346377        36.6368 
 333   0.0000       1.360567        37.0229 
 334   0.0000       1.380804        37.5736 
 335   0.0000       1.382929        37.6314 
 336   0.0000       1.390694        37.8427 
 337   0.0000       1.402213        38.1561 
 338   0.0000       1.422945        38.7203 
 339   0.0000       1.426361        38.8132 
 340   0.0000       1.428991        38.8848 
 341   0.0000       1.435191        39.0535 
 342   0.0000       1.445224        39.3266 
 343   0.0000       1.451656        39.5016 
 344   0.0000       1.468456        39.9587 
 345   0.0000       1.470154        40.0049 
 346   0.0000       1.480283        40.2805 
 347   0.0000       1.480643        40.2903 
 348   0.0000       1.494793        40.6754 
 349   0.0000       1.497955        40.7614 
 350   0.0000       1.498519        40.7768 
 351   0.0000       1.506522        40.9946 
 352   0.0000       1.520865        41.3848 
 353   0.0000       1.524425        41.4817 
 354   0.0000       1.525946        41.5231 
 355   0.0000       1.538441        41.8631 
 356   0.0000       1.543023        41.9878 
 357   0.0000       1.547212        42.1018 
 358   0.0000       1.547398        42.1068 
 359   0.0000       1.554727        42.3063 
 360   0.0000       1.556486        42.3541 
 361   0.0000       1.561613        42.4936 
 362   0.0000       1.569420        42.7061 
 363   0.0000       1.570277        42.7294 
 364   0.0000       1.594819        43.3972 
 365   0.0000       1.605430        43.6860 
 366   0.0000       1.610105        43.8132 
 367   0.0000       1.633550        44.4512 
 368   0.0000       1.648877        44.8682 
 369   0.0000       1.653767        45.0013 
 370   0.0000       1.712751        46.6063 
 371   0.0000       1.724389        46.9230 
 372   0.0000       1.724785        46.9338 
 373   0.0000       1.729195        47.0538 
 374   0.0000       1.777410        48.3658 
 375   0.0000       1.785167        48.5769 
 376   0.0000       1.806098        49.1464 
 377   0.0000       1.809875        49.2492 
 378   0.0000       1.829740        49.7898 
 379   0.0000       1.830459        49.8093 
 380   0.0000       1.837103        49.9901 
 381   0.0000       1.840814        50.0911 
 382   0.0000       1.842023        50.1240 
 383   0.0000       1.846756        50.2528 
 384   0.0000       1.856523        50.5186 
 385   0.0000       1.861276        50.6479 
 386   0.0000       1.875710        51.0407 
 387   0.0000       1.877556        51.0909 
 388   0.0000       1.882825        51.2343 
 389   0.0000       1.892142        51.4878 
 390   0.0000       1.898229        51.6534 
 391   0.0000       1.911562        52.0162 
 392   0.0000       1.912170        52.0328 
 393   0.0000       1.923778        52.3487 
 394   0.0000       1.934565        52.6422 
 395   0.0000       1.946730        52.9732 
 396   0.0000       1.961822        53.3839 
 397   0.0000       1.962383        53.3992 
 398   0.0000       1.966850        53.5207 
 399   0.0000       1.984325        53.9962 
 400   0.0000       1.987285        54.0768 
 401   0.0000       2.001124        54.4534 
 402   0.0000       2.002032        54.4781 
 403   0.0000       2.011416        54.7334 
 404   0.0000       2.011955        54.7481 
 405   0.0000       2.019527        54.9541 
 406   0.0000       2.037421        55.4410 
 407   0.0000       2.049489        55.7694 
 408   0.0000       2.050978        55.8100 
 409   0.0000       2.070058        56.3291 
 410   0.0000       2.074345        56.4458 
 411   0.0000       2.093987        56.9803 
 412   0.0000       2.096669        57.0533 
 413   0.0000       2.101152        57.1752 
 414   0.0000       2.113025        57.4983 
 415   0.0000       2.117313        57.6150 
 416   0.0000       2.136073        58.1255 
 417   0.0000       2.137114        58.1538 
 418   0.0000       2.153066        58.5879 
 419   0.0000       2.154338        58.6225 
 420   0.0000       2.177772        59.2602 
 421   0.0000       2.180288        59.3287 
 422   0.0000       2.187303        59.5195 
 423   0.0000       2.192663        59.6654 
 424   0.0000       2.201255        59.8992 
 425   0.0000       2.201971        59.9187 
 426   0.0000       2.206015        60.0287 
 427   0.0000       2.206087        60.0307 
 428   0.0000       2.212045        60.1928 
 429   0.0000       2.214739        60.2661 
 430   0.0000       2.232359        60.7456 
 431   0.0000       2.234569        60.8057 
 432   0.0000       2.243927        61.0604 
 433   0.0000       2.251464        61.2654 
 434   0.0000       2.276961        61.9593 
 435   0.0000       2.277046        61.9616 
 436   0.0000       2.284293        62.1588 
 437   0.0000       2.289955        62.3128 
 438   0.0000       2.300787        62.6076 
 439   0.0000       2.301757        62.6340 
 440   0.0000       2.309997        62.8582 
 441   0.0000       2.318697        63.0950 
 442   0.0000       2.338330        63.6292 
 443   0.0000       2.345136        63.8144 
 444   0.0000       2.353549        64.0433 
 445   0.0000       2.360931        64.2442 
 446   0.0000       2.361557        64.2612 
 447   0.0000       2.364354        64.3373 
 448   0.0000       2.376966        64.6805 
 449   0.0000       2.377688        64.7002 
 450   0.0000       2.380814        64.7852 
 451   0.0000       2.384618        64.8887 
 452   0.0000       2.388625        64.9978 
 453   0.0000       2.391489        65.0757 
 454   0.0000       2.392838        65.1124 
 455   0.0000       2.396922        65.2236 
 456   0.0000       2.427359        66.0518 
 457   0.0000       2.428326        66.0781 
 458   0.0000       2.440825        66.4182 
 459   0.0000       2.443912        66.5022 
 460   0.0000       2.470235        67.2185 
 461   0.0000       2.472511        67.2805 
 462   0.0000       2.485023        67.6209 
 463   0.0000       2.489972        67.7556 
 464   0.0000       2.575764        70.0901 
 465   0.0000       2.595111        70.6166 
 466   0.0000       2.604600        70.8748 
 467   0.0000       2.609525        71.0088 
 468   0.0000       2.622436        71.3601 
 469   0.0000       2.624022        71.4033 
 470   0.0000       2.635540        71.7167 
 471   0.0000       2.636072        71.7312 
 472   0.0000       2.657436        72.3125 
 473   0.0000       2.657505        72.3144 
 474   0.0000       2.688409        73.1553 
 475   0.0000       2.692810        73.2751 
 476   0.0000       2.699368        73.4535 
 477   0.0000       2.700671        73.4890 
 478   0.0000       2.709703        73.7348 
 479   0.0000       2.718613        73.9772 
 480   0.0000       2.747285        74.7574 
 481   0.0000       2.747436        74.7615 
 482   0.0000       2.756492        75.0080 
 483   0.0000       2.758535        75.0635 
 484   0.0000       2.776228        75.5450 
 485   0.0000       2.779307        75.6288 
 486   0.0000       2.796464        76.0957 
 487   0.0000       2.797844        76.1332 
 488   0.0000       2.807223        76.3884 
 489   0.0000       2.809952        76.4627 
 490   0.0000       2.821887        76.7875 
 491   0.0000       2.828124        76.9572 
 492   0.0000       2.828982        76.9805 
 493   0.0000       2.838167        77.2304 
 494   0.0000       2.838224        77.2320 
 495   0.0000       2.847716        77.4903 
 496   0.0000       2.847825        77.4933 
 497   0.0000       2.855152        77.6926 
 498   0.0000       2.896832        78.8268 
 499   0.0000       2.904808        79.0438 
 500   0.0000       2.911414        79.2236 
 501   0.0000       2.916333        79.3575 
 502   0.0000       2.930408        79.7405 
 503   0.0000       2.930491        79.7427 
 504   0.0000       2.932353        79.7934 
 505   0.0000       2.936278        79.9002 
 506   0.0000       3.015683        82.0609 
 507   0.0000       3.022358        82.2425 
 508   0.0000       3.113961        84.7352 
 509   0.0000       3.114578        84.7520 
 510   0.0000       3.126955        85.0888 
 511   0.0000       3.128781        85.1385 
 512   0.0000       3.186704        86.7146 
 513   0.0000       3.197532        87.0093 
 514   0.0000       3.338374        90.8418 
 515   0.0000       3.342181        90.9454 
 516   0.0000       3.482675        94.7684 
 517   0.0000       3.482849        94.7731 
 518   0.0000       3.569555        97.1325 
 519   0.0000       3.570157        97.1489 
 520   0.0000      13.235263       360.1498 
 521   0.0000      13.235916       360.1676 
 522   0.0000      13.493544       367.1780 
 523   0.0000      13.498068       367.3011 
 524   0.0000      13.553425       368.8074 
 525   0.0000      13.554450       368.8353 
 526   0.0000      13.666082       371.8730 
 527   0.0000      13.666339       371.8800 
 528   0.0000      13.703107       372.8805 
 529   0.0000      13.703585       372.8935 
 530   0.0000      13.906726       378.4213 
 531   0.0000      13.909163       378.4876 
 532   0.0000      14.092258       383.4698 
 533   0.0000      14.092403       383.4738 
 534   0.0000      14.103045       383.7634 
 535   0.0000      14.105422       383.8280 
 536   0.0000      14.130280       384.5045 
 537   0.0000      14.140015       384.7694 
 538   0.0000      14.154478       385.1629 
 539   0.0000      14.157163       385.2360 
 540   0.0000      14.196363       386.3027 
 541   0.0000      14.200866       386.4252 
 542   0.0000      14.374199       391.1419 
 543   0.0000      14.380699       391.3187 
 544   0.0000      14.571688       396.5158 
 545   0.0000      14.573261       396.5586 
 546   0.0000      19.368774       527.0511 
 547   0.0000      19.380880       527.3806 
 548   0.0000      19.392576       527.6988 
 549   0.0000      19.392838       527.7059 
 550   0.0000      19.591993       533.1252 
 551   0.0000      19.593118       533.1558 
 552   0.0000      25.802560       702.1234 
 553   0.0000      25.812241       702.3868 

                    ********************************
                    * MULLIKEN POPULATION ANALYSIS *
                    ********************************

-----------------------
MULLIKEN ATOMIC CHARGES
-----------------------
   0 C :   -0.295462
   1 C :    0.120866
   2 C :   -0.297462
   3 C :   -0.236211
   4 C :   -0.262591
   5 C :   -0.235113
   6 C :   -0.526599
   7 C :   -0.099884
   8 C :    0.247504
   9 C :    0.062053
  10 C :    0.545912
  11 N :   -0.686771
  12 N :   -0.359727
  13 C :   -0.108616
  14 C :   -0.117202
  15 N :   -0.344255
  16 O :   -0.482961
  17 H :    0.437313
  18 H :    0.281746
  19 H :    0.279848
  20 H :    0.246051
  21 H :    0.248164
  22 H :    0.249008
  23 H :    0.248729
  24 H :    0.246039
  25 H :    0.274138
  26 H :    0.268132
  27 H :    0.297886
  28 C :   -0.297554
  29 C :    0.120920
  30 C :   -0.295476
  31 C :   -0.235129
  32 C :   -0.262598
  33 C :   -0.236237
  34 C :   -0.526595
  35 C :   -0.099783
  36 C :    0.247393
  37 C :    0.061962
  38 C :    0.545349
  39 N :   -0.687132
  40 N :   -0.359752
  41 C :   -0.108666
  42 C :   -0.117206
  43 N :   -0.344288
  44 O :   -0.482822
  45 H :    0.437621
  46 H :    0.281705
  47 H :    0.279802
  48 H :    0.246117
  49 H :    0.248696
  50 H :    0.248992
  51 H :    0.248155
  52 H :    0.246044
  53 H :    0.274094
  54 H :    0.268072
  55 H :    0.297780
Sum of atomic charges:   -0.0000000

--------------------------------
MULLIKEN REDUCED ORBITAL CHARGES
--------------------------------
  0 C s       :     3.280912  s :     3.280912
      pz      :     0.986365  p :     2.974789
      px      :     1.039619
      py      :     0.948805
      dz2     :     0.007401  d :     0.039760
      dxz     :     0.009868
      dyz     :     0.008113
      dx2y2   :     0.007276
      dxy     :     0.007102
  1 C s       :     3.147320  s :     3.147320
      pz      :     0.864587  p :     2.685872
      px      :     0.907596
      py      :     0.913688
      dz2     :     0.008928  d :     0.045942
      dxz     :     0.009704
      dyz     :     0.009677
      dx2y2   :     0.009004
      dxy     :     0.008630
  2 C s       :     3.284889  s :     3.284889
      pz      :     0.932234  p :     2.972833
      px      :     0.998715
      py      :     1.041883
      dz2     :     0.009239  d :     0.039741
      dxz     :     0.008369
      dyz     :     0.007745
      dx2y2   :     0.005404
      dxy     :     0.008983
  3 C s       :     3.252379  s :     3.252379
      pz      :     0.972648  p :     2.943776
      px      :     1.027271
      py      :     0.943857
      dz2     :     0.007487  d :     0.040056
      dxz     :     0.009865
      dyz     :     0.008107
      dx2y2   :     0.007496
      dxy     :     0.007101
  4 C s       :     3.259446  s :     3.259446
      pz      :     1.045779  p :     2.963123
      px      :     0.940283
      py      :     0.977061
      dz2     :     0.007586  d :     0.040022
      dxz     :     0.007494
      dyz     :     0.009317
      dx2y2   :     0.008099
      dxy     :     0.007525
  5 C s       :     3.252092  s :     3.252092
      pz      :     0.931636  p :     2.942975
      px      :     0.980337
      py      :     1.031002
      dz2     :     0.009518  d :     0.040046
      dxz     :     0.008233
      dyz     :     0.007800
      dx2y2   :     0.005472
      dxy     :     0.009023
  6 C s       :     3.376703  s :     3.376703
      pz      :     0.999684  p :     3.107445
      px      :     1.116179
      py      :     0.991582
      dz2     :     0.006235  d :     0.042450
      dxz     :     0.009832
      dyz     :     0.010710
      dx2y2   :     0.005251
      dxy     :     0.010423
  7 C s       :     3.258044  s :     3.258044
      pz      :     0.978251  p :     2.777875
      px      :     0.882428
      py      :     0.917196
      dz2     :     0.010627  d :     0.063965
      dxz     :     0.013006
      dyz     :     0.017019
      dx2y2   :     0.012200
      dxy     :     0.011113
  8 C s       :     3.097321  s :     3.097321
      pz      :     0.863311  p :     2.589508
      px      :     0.851128
      py      :     0.875069
      dz2     :     0.013746  d :     0.065666
      dxz     :     0.015032
      dyz     :     0.012184
      dx2y2   :     0.012768
      dxy     :     0.011937
  9 C s       :     3.145817  s :     3.145817
      pz      :     0.882593  p :     2.728627
      px      :     0.881411
      py      :     0.964623
      dz2     :     0.018168  d :     0.063503
      dxz     :     0.014700
      dyz     :     0.009502
      dx2y2   :     0.008875
      dxy     :     0.012258
 10 C s       :     2.921272  s :     2.921272
      pz      :     0.759078  p :     2.406914
      px      :     0.850434
      py      :     0.797402
      dz2     :     0.040757  d :     0.125902
      dxz     :     0.031281
      dyz     :     0.024141
      dx2y2   :     0.011609
      dxy     :     0.018113
 11 N s       :     3.577066  s :     3.577066
      pz      :     1.217902  p :     4.074917
      px      :     1.389264
      py      :     1.467751
      dz2     :     0.009280  d :     0.034788
      dxz     :     0.007301
      dyz     :     0.006419
      dx2y2   :     0.005161
      dxy     :     0.006628
 12 N s       :     3.614863  s :     3.614863
      pz      :     1.472285  p :     3.700352
      px      :     1.049008
      py      :     1.179058
      dz2     :     0.008303  d :     0.044513
      dxz     :     0.013279
      dyz     :     0.007756
      dx2y2   :     0.007293
      dxy     :     0.007882
 13 C s       :     3.199753  s :     3.199753
      pz      :     0.899050  p :     2.850249
      px      :     0.972042
      py      :     0.979157
      dz2     :     0.015610  d :     0.058614
      dxz     :     0.015370
      dyz     :     0.008919
      dx2y2   :     0.007173
      dxy     :     0.011542
 14 C s       :     3.197062  s :     3.197062
      pz      :     0.977782  p :     2.861853
      px      :     0.982687
      py      :     0.901384
      dz2     :     0.011060  d :     0.058287
      dxz     :     0.016298
      dyz     :     0.010315
      dx2y2   :     0.010714
      dxy     :     0.009900
 15 N s       :     3.614172  s :     3.614172
      pz      :     1.476833  p :     3.684789
      px      :     1.055511
      py      :     1.152445
      dz2     :     0.008262  d :     0.045294
      dxz     :     0.013911
      dyz     :     0.007878
      dx2y2   :     0.007911
      dxy     :     0.007332
 16 O s       :     3.762843  s :     3.762843
      pz      :     1.501850  p :     4.692685
      px      :     1.692555
      py      :     1.498279
      dz2     :     0.008073  d :     0.027433
      dxz     :     0.005678
      dyz     :     0.007958
      dx2y2   :     0.003452
      dxy     :     0.002273
 17 H s       :     0.562687  s :     0.562687
 18 H s       :     0.718254  s :     0.718254
 19 H s       :     0.720152  s :     0.720152
 20 H s       :     0.753949  s :     0.753949
 21 H s       :     0.751836  s :     0.751836
 22 H s       :     0.750992  s :     0.750992
 23 H s       :     0.751271  s :     0.751271
 24 H s       :     0.753961  s :     0.753961
 25 H s       :     0.725862  s :     0.725862
 26 H s       :     0.731868  s :     0.731868
 27 H s       :     0.702114  s :     0.702114
 28 C s       :     3.284877  s :     3.284877
      pz      :     0.932066  p :     2.972936
      px      :     0.998681
      py      :     1.042189
      dz2     :     0.009251  d :     0.039741
      dxz     :     0.008363
      dyz     :     0.007767
      dx2y2   :     0.005399
      dxy     :     0.008960
 29 C s       :     3.147329  s :     3.147329
      pz      :     0.864444  p :     2.685809
      px      :     0.908001
      py      :     0.913364
      dz2     :     0.008946  d :     0.045943
      dxz     :     0.009688
      dyz     :     0.009703
      dx2y2   :     0.008991
      dxy     :     0.008615
 30 C s       :     3.280924  s :     3.280924
      pz      :     0.986366  p :     2.974792
      px      :     1.039440
      py      :     0.948985
      dz2     :     0.007411  d :     0.039760
      dxz     :     0.009858
      dyz     :     0.008139
      dx2y2   :     0.007245
      dxy     :     0.007108
 31 C s       :     3.252086  s :     3.252086
      pz      :     0.931501  p :     2.942997
      px      :     0.980303
      py      :     1.031193
      dz2     :     0.009529  d :     0.040046
      dxz     :     0.008228
      dyz     :     0.007822
      dx2y2   :     0.005469
      dxy     :     0.008997
 32 C s       :     3.259441  s :     3.259441
      pz      :     1.045865  p :     2.963135
      px      :     0.940579
      py      :     0.976692
      dz2     :     0.007610  d :     0.040022
      dxz     :     0.007478
      dyz     :     0.009330
      dx2y2   :     0.008089
      dxy     :     0.007514
 33 C s       :     3.252390  s :     3.252390
      pz      :     0.972676  p :     2.943791
      px      :     1.027136
      py      :     0.943979
      dz2     :     0.007496  d :     0.040056
      dxz     :     0.009857
      dyz     :     0.008132
      dx2y2   :     0.007464
      dxy     :     0.007107
 34 C s       :     3.376687  s :     3.376687
      pz      :     0.999610  p :     3.107458
      px      :     1.115233
      py      :     0.992615
      dz2     :     0.006258  d :     0.042451
      dxz     :     0.009790
      dyz     :     0.010726
      dx2y2   :     0.005225
      dxy     :     0.010452
 35 C s       :     3.257988  s :     3.257988
      pz      :     0.978659  p :     2.777821
      px      :     0.882840
      py      :     0.916322
      dz2     :     0.010674  d :     0.063973
      dxz     :     0.012948
      dyz     :     0.017021
      dx2y2   :     0.012212
      dxy     :     0.011118
 36 C s       :     3.097380  s :     3.097380
      pz      :     0.863265  p :     2.589563
      px      :     0.851564
      py      :     0.874734
      dz2     :     0.013744  d :     0.065664
      dxz     :     0.014959
      dyz     :     0.012226
      dx2y2   :     0.012774
      dxy     :     0.011962
 37 C s       :     3.145891  s :     3.145891
      pz      :     0.882777  p :     2.728645
      px      :     0.881546
      py      :     0.964322
      dz2     :     0.018127  d :     0.063502
      dxz     :     0.014692
      dyz     :     0.009502
      dx2y2   :     0.008873
      dxy     :     0.012309
 38 C s       :     2.921269  s :     2.921269
      pz      :     0.759278  p :     2.407478
      px      :     0.850304
      py      :     0.797896
      dz2     :     0.040713  d :     0.125904
      dxz     :     0.031287
      dyz     :     0.024094
      dx2y2   :     0.011611
      dxy     :     0.018200
 39 N s       :     3.577175  s :     3.577175
      pz      :     1.218445  p :     4.075176
      px      :     1.390213
      py      :     1.466517
      dz2     :     0.009272  d :     0.034781
      dxz     :     0.007286
      dyz     :     0.006418
      dx2y2   :     0.005130
      dxy     :     0.006674
 40 N s       :     3.614854  s :     3.614854
      pz      :     1.471864  p :     3.700386
      px      :     1.049126
      py      :     1.179396
      dz2     :     0.008294  d :     0.044512
      dxz     :     0.013261
      dyz     :     0.007767
      dx2y2   :     0.007317
      dxy     :     0.007873
 41 C s       :     3.199742  s :     3.199742
      pz      :     0.899286  p :     2.850311
      px      :     0.971263
      py      :     0.979761
      dz2     :     0.015574  d :     0.058613
      dxz     :     0.015356
      dyz     :     0.008924
      dx2y2   :     0.007173
      dxy     :     0.011587
 42 C s       :     3.197040  s :     3.197040
      pz      :     0.977487  p :     2.861879
      px      :     0.983208
      py      :     0.901184
      dz2     :     0.011052  d :     0.058286
      dxz     :     0.016227
      dyz     :     0.010363
      dx2y2   :     0.010723
      dxy     :     0.009922
 43 N s       :     3.614151  s :     3.614151
      pz      :     1.476343  p :     3.684846
      px      :     1.055699
      py      :     1.152804
      dz2     :     0.008253  d :     0.045292
      dxz     :     0.013891
      dyz     :     0.007888
      dx2y2   :     0.007940
      dxy     :     0.007320
 44 O s       :     3.762677  s :     3.762677
      pz      :     1.501617  p :     4.692711
      px      :     1.692908
      py      :     1.498186
      dz2     :     0.008075  d :     0.027435
      dxz     :     0.005660
      dyz     :     0.007964
      dx2y2   :     0.003459
      dxy     :     0.002278
 45 H s       :     0.562379  s :     0.562379
 46 H s       :     0.718295  s :     0.718295
 47 H s       :     0.720198  s :     0.720198
 48 H s       :     0.753883  s :     0.753883
 49 H s       :     0.751304  s :     0.751304
 50 H s       :     0.751008  s :     0.751008
 51 H s       :     0.751845  s :     0.751845
 52 H s       :     0.753956  s :     0.753956
 53 H s       :     0.725906  s :     0.725906
 54 H s       :     0.731928  s :     0.731928
 55 H s       :     0.702220  s :     0.702220


                     *******************************
                     * LOEWDIN POPULATION ANALYSIS *
                     *******************************

----------------------
LOEWDIN ATOMIC CHARGES
----------------------
   0 C :   -0.141866
   1 C :   -0.061123
   2 C :   -0.139800
   3 C :   -0.142583
   4 C :   -0.147132
   5 C :   -0.143213
   6 C :   -0.218748
   7 C :   -0.042329
   8 C :    0.017658
   9 C :   -0.039607
  10 C :    0.110753
  11 N :   -0.197434
  12 N :   -0.108730
  13 C :   -0.059843
  14 C :   -0.074305
  15 N :   -0.090396
  16 O :   -0.301626
  17 H :    0.274120
  18 H :    0.154549
  19 H :    0.153892
  20 H :    0.146043
  21 H :    0.146575
  22 H :    0.146250
  23 H :    0.146799
  24 H :    0.145594
  25 H :    0.153241
  26 H :    0.153601
  27 H :    0.160269
  28 C :   -0.139812
  29 C :   -0.061097
  30 C :   -0.141874
  31 C :   -0.143229
  32 C :   -0.147150
  33 C :   -0.142605
  34 C :   -0.218760
  35 C :   -0.042353
  36 C :    0.017635
  37 C :   -0.039635
  38 C :    0.110506
  39 N :   -0.197672
  40 N :   -0.108761
  41 C :   -0.059907
  42 C :   -0.074345
  43 N :   -0.090445
  44 O :   -0.301827
  45 H :    0.274077
  46 H :    0.154529
  47 H :    0.153868
  48 H :    0.145595
  49 H :    0.146786
  50 H :    0.146242
  51 H :    0.146569
  52 H :    0.146041
  53 H :    0.153225
  54 H :    0.153570
  55 H :    0.160219

-------------------------------
LOEWDIN REDUCED ORBITAL CHARGES
-------------------------------
  0 C s       :     2.891754  s :     2.891754
      pz      :     1.061547  p :     3.159539
      px      :     1.049675
      py      :     1.048316
      dz2     :     0.017373  d :     0.090573
      dxz     :     0.020334
      dyz     :     0.020811
      dx2y2   :     0.016175
      dxy     :     0.015880
  1 C s       :     2.846907  s :     2.846907
      pz      :     1.024556  p :     3.103345
      px      :     1.046562
      py      :     1.032227
      dz2     :     0.021498  d :     0.110870
      dxz     :     0.023243
      dyz     :     0.023088
      dx2y2   :     0.020826
      dxy     :     0.022216
  2 C s       :     2.891947  s :     2.891947
      pz      :     1.057303  p :     3.157398
      px      :     1.049795
      py      :     1.050300
      dz2     :     0.021438  d :     0.090455
      dxz     :     0.021455
      dyz     :     0.017898
      dx2y2   :     0.011988
      dxy     :     0.017677
  3 C s       :     2.893185  s :     2.893185
      pz      :     1.059476  p :     3.158290
      px      :     1.049441
      py      :     1.049373
      dz2     :     0.017710  d :     0.091108
      dxz     :     0.020310
      dyz     :     0.020723
      dx2y2   :     0.016241
      dxy     :     0.016123
  4 C s       :     2.893983  s :     2.893983
      pz      :     1.058535  p :     3.162344
      px      :     1.053347
      py      :     1.050462
      dz2     :     0.016434  d :     0.090805
      dxz     :     0.017534
      dyz     :     0.019065
      dx2y2   :     0.018444
      dxy     :     0.019327
  5 C s       :     2.893113  s :     2.893113
      pz      :     1.060531  p :     3.158968
      px      :     1.050874
      py      :     1.047563
      dz2     :     0.022216  d :     0.091132
      dxz     :     0.021044
      dyz     :     0.018069
      dx2y2   :     0.011964
      dxy     :     0.017838
  6 C s       :     2.905006  s :     2.905006
      pz      :     1.073722  p :     3.225903
      px      :     1.094108
      py      :     1.058074
      dz2     :     0.014010  d :     0.087838
      dxz     :     0.018881
      dyz     :     0.022638
      dx2y2   :     0.010433
      dxy     :     0.021877
  7 C s       :     2.855629  s :     2.855629
      pz      :     1.027491  p :     3.045782
      px      :     1.012844
      py      :     1.005447
      dz2     :     0.022511  d :     0.140918
      dxz     :     0.029399
      dyz     :     0.035665
      dx2y2   :     0.026891
      dxy     :     0.026452
  8 C s       :     2.832729  s :     2.832729
      pz      :     1.042423  p :     2.991916
      px      :     0.997102
      py      :     0.952391
      dz2     :     0.034126  d :     0.157697
      dxz     :     0.036494
      dyz     :     0.031152
      dx2y2   :     0.028480
      dxy     :     0.027446
  9 C s       :     2.839660  s :     2.839660
      pz      :     1.042218  p :     3.045227
      px      :     1.008281
      py      :     0.994728
      dz2     :     0.047032  d :     0.154720
      dxz     :     0.037020
      dyz     :     0.022804
      dx2y2   :     0.019722
      dxy     :     0.028143
 10 C s       :     2.807829  s :     2.807829
      pz      :     0.960987  p :     2.791569
      px      :     0.952731
      py      :     0.877852
      dz2     :     0.096562  d :     0.289848
      dxz     :     0.072487
      dyz     :     0.054467
      dx2y2   :     0.023685
      dxy     :     0.042648
 11 N s       :     3.106320  s :     3.106320
      pz      :     1.255092  p :     4.009735
      px      :     1.317689
      py      :     1.436954
      dz2     :     0.022366  d :     0.081380
      dxz     :     0.021485
      dyz     :     0.015030
      dx2y2   :     0.010794
      dxy     :     0.011704
 12 N s       :     3.196101  s :     3.196101
      pz      :     1.486681  p :     3.817076
      px      :     1.139407
      py      :     1.190988
      dz2     :     0.015660  d :     0.095553
      dxz     :     0.029148
      dyz     :     0.013071
      dx2y2   :     0.018024
      dxy     :     0.019649
 13 C s       :     2.898227  s :     2.898227
      pz      :     1.039718  p :     3.031170
      px      :     1.013031
      py      :     0.978422
      dz2     :     0.038419  d :     0.130446
      dxz     :     0.036223
      dyz     :     0.019979
      dx2y2   :     0.014047
      dxy     :     0.021778
 14 C s       :     2.895985  s :     2.895985
      pz      :     1.062286  p :     3.048113
      px      :     1.018956
      py      :     0.966871
      dz2     :     0.026668  d :     0.130207
      dxz     :     0.034856
      dyz     :     0.026277
      dx2y2   :     0.021052
      dxy     :     0.021355
 15 N s       :     3.197798  s :     3.197798
      pz      :     1.487478  p :     3.796175
      px      :     1.134994
      py      :     1.173703
      dz2     :     0.015739  d :     0.096423
      dxz     :     0.029595
      dyz     :     0.013356
      dx2y2   :     0.018549
      dxy     :     0.019184
 16 O s       :     3.509458  s :     3.509458
      pz      :     1.540840  p :     4.738794
      px      :     1.682695
      py      :     1.515259
      dz2     :     0.015067  d :     0.053374
      dxz     :     0.010825
      dyz     :     0.017050
      dx2y2   :     0.005096
      dxy     :     0.005336
 17 H s       :     0.725880  s :     0.725880
 18 H s       :     0.845451  s :     0.845451
 19 H s       :     0.846108  s :     0.846108
 20 H s       :     0.853957  s :     0.853957
 21 H s       :     0.853425  s :     0.853425
 22 H s       :     0.853750  s :     0.853750
 23 H s       :     0.853201  s :     0.853201
 24 H s       :     0.854406  s :     0.854406
 25 H s       :     0.846759  s :     0.846759
 26 H s       :     0.846399  s :     0.846399
 27 H s       :     0.839731  s :     0.839731
 28 C s       :     2.891947  s :     2.891947
      pz      :     1.057453  p :     3.157410
      px      :     1.049541
      py      :     1.050416
      dz2     :     0.021480  d :     0.090456
      dxz     :     0.021440
      dyz     :     0.017953
      dx2y2   :     0.011962
      dxy     :     0.017621
 29 C s       :     2.846909  s :     2.846909
      pz      :     1.024713  p :     3.103315
      px      :     1.046124
      py      :     1.032479
      dz2     :     0.021548  d :     0.110872
      dxz     :     0.023203
      dyz     :     0.023159
      dx2y2   :     0.020781
      dxy     :     0.022181
 30 C s       :     2.891756  s :     2.891756
      pz      :     1.061705  p :     3.159546
      px      :     1.049415
      py      :     1.048426
      dz2     :     0.017404  d :     0.090573
      dxz     :     0.020310
      dyz     :     0.020874
      dx2y2   :     0.016112
      dxy     :     0.015873
 31 C s       :     2.893114  s :     2.893114
      pz      :     1.060713  p :     3.158982
      px      :     1.050568
      py      :     1.047701
      dz2     :     0.022258  d :     0.091132
      dxz     :     0.021029
      dyz     :     0.018123
      dx2y2   :     0.011940
      dxy     :     0.017781
 32 C s       :     2.893982  s :     2.893982
      pz      :     1.058701  p :     3.162362
      px      :     1.053046
      py      :     1.050616
      dz2     :     0.016484  d :     0.090805
      dxz     :     0.017488
      dyz     :     0.019117
      dx2y2   :     0.018413
      dxy     :     0.019303
 33 C s       :     2.893183  s :     2.893183
      pz      :     1.059656  p :     3.158313
      px      :     1.049134
      py      :     1.049523
      dz2     :     0.017741  d :     0.091109
      dxz     :     0.020289
      dyz     :     0.020784
      dx2y2   :     0.016178
      dxy     :     0.016117
 34 C s       :     2.905006  s :     2.905006
      pz      :     1.073699  p :     3.225915
      px      :     1.093812
      py      :     1.058404
      dz2     :     0.014062  d :     0.087839
      dxz     :     0.018814
      dyz     :     0.022650
      dx2y2   :     0.010373
      dxy     :     0.021940
 35 C s       :     2.855600  s :     2.855600
      pz      :     1.027571  p :     3.045811
      px      :     1.013294
      py      :     1.004947
      dz2     :     0.022615  d :     0.140942
      dxz     :     0.029252
      dyz     :     0.035678
      dx2y2   :     0.026908
      dxy     :     0.026490
 36 C s       :     2.832748  s :     2.832748
      pz      :     1.042190  p :     2.991924
      px      :     0.996932
      py      :     0.952802
      dz2     :     0.034112  d :     0.157693
      dxz     :     0.036287
      dyz     :     0.031278
      dx2y2   :     0.028495
      dxy     :     0.027521
 37 C s       :     2.839712  s :     2.839712
      pz      :     1.042071  p :     3.045208
      px      :     1.008179
      py      :     0.994959
      dz2     :     0.046907  d :     0.154714
      dxz     :     0.037003
      dyz     :     0.022812
      dx2y2   :     0.019704
      dxy     :     0.028288
 38 C s       :     2.807857  s :     2.807857
      pz      :     0.960777  p :     2.791757
      px      :     0.952239
      py      :     0.878741
      dz2     :     0.096410  d :     0.289880
      dxz     :     0.072524
      dyz     :     0.054401
      dx2y2   :     0.023690
      dxy     :     0.042853
 39 N s       :     3.106390  s :     3.106390
      pz      :     1.255615  p :     4.009908
      px      :     1.318563
      py      :     1.435729
      dz2     :     0.022334  d :     0.081374
      dxz     :     0.021440
      dyz     :     0.015046
      dx2y2   :     0.010772
      dxy     :     0.011782
 40 N s       :     3.196098  s :     3.196098
      pz      :     1.486152  p :     3.817109
      px      :     1.139348
      py      :     1.191609
      dz2     :     0.015629  d :     0.095553
      dxz     :     0.029087
      dyz     :     0.013121
      dx2y2   :     0.018068
      dxy     :     0.019649
 41 C s       :     2.898221  s :     2.898221
      pz      :     1.039579  p :     3.031240
      px      :     1.012654
      py      :     0.979008
      dz2     :     0.038310  d :     0.130446
      dxz     :     0.036203
      dyz     :     0.019989
      dx2y2   :     0.014057
      dxy     :     0.021887
 42 C s       :     2.895982  s :     2.895982
      pz      :     1.062025  p :     3.048156
      px      :     1.018951
      py      :     0.967179
      dz2     :     0.026645  d :     0.130208
      dxz     :     0.034671
      dyz     :     0.026411
      dx2y2   :     0.021076
      dxy     :     0.021406
 43 N s       :     3.197801  s :     3.197801
      pz      :     1.486920  p :     3.796223
      px      :     1.134904
      py      :     1.174399
      dz2     :     0.015708  d :     0.096421
      dxz     :     0.029534
      dyz     :     0.013401
      dx2y2   :     0.018601
      dxy     :     0.019177
 44 O s       :     3.509517  s :     3.509517
      pz      :     1.540575  p :     4.738932
      px      :     1.682920
      py      :     1.515438
      dz2     :     0.015052  d :     0.053378
      dxz     :     0.010771
      dyz     :     0.017101
      dx2y2   :     0.005117
      dxy     :     0.005337
 45 H s       :     0.725923  s :     0.725923
 46 H s       :     0.845471  s :     0.845471
 47 H s       :     0.846132  s :     0.846132
 48 H s       :     0.854405  s :     0.854405
 49 H s       :     0.853214  s :     0.853214
 50 H s       :     0.853758  s :     0.853758
 51 H s       :     0.853431  s :     0.853431
 52 H s       :     0.853959  s :     0.853959
 53 H s       :     0.846775  s :     0.846775
 54 H s       :     0.846430  s :     0.846430
 55 H s       :     0.839781  s :     0.839781


                      *****************************
                      * MAYER POPULATION ANALYSIS *
                      *****************************

  NA   - Mulliken gross atomic population
  ZA   - Total nuclear charge
  QA   - Mulliken gross atomic charge
  VA   - Mayer's total valence
  BVA  - Mayer's bonded valence
  FA   - Mayer's free valence

  ATOM       NA         ZA         QA         VA         BVA        FA
  0 C      6.2955     6.0000    -0.2955     3.8016     3.8016    -0.0000
  1 C      5.8791     6.0000     0.1209     3.6773     3.6773     0.0000
  2 C      6.2975     6.0000    -0.2975     3.7964     3.7964    -0.0000
  3 C      6.2362     6.0000    -0.2362     3.7963     3.7963    -0.0000
  4 C      6.2626     6.0000    -0.2626     3.8004     3.8004    -0.0000
  5 C      6.2351     6.0000    -0.2351     3.7961     3.7961    -0.0000
  6 C      6.5266     6.0000    -0.5266     3.6612     3.6612     0.0000
  7 C      6.0999     6.0000    -0.0999     3.6680     3.6680    -0.0000
  8 C      5.7525     6.0000     0.2475     3.6707     3.6707     0.0000
  9 C      5.9379     6.0000     0.0621     3.8026     3.8026     0.0000
 10 C      5.4541     6.0000     0.5459     4.0516     4.0516    -0.0000
 11 N      7.6868     7.0000    -0.6868     3.0064     3.0064    -0.0000
 12 N      7.3597     7.0000    -0.3597     3.0883     3.0883     0.0000
 13 C      6.1086     6.0000    -0.1086     3.8204     3.8204    -0.0000
 14 C      6.1172     6.0000    -0.1172     3.8187     3.8187     0.0000
 15 N      7.3443     7.0000    -0.3443     3.1086     3.1086    -0.0000
 16 O      8.4830     8.0000    -0.4830     2.1656     2.1656     0.0000
 17 H      0.5627     1.0000     0.4373     0.8318     0.8318     0.0000
 18 H      0.7183     1.0000     0.2817     0.8872     0.8872    -0.0000
 19 H      0.7202     1.0000     0.2798     0.8885     0.8885     0.0000
 20 H      0.7539     1.0000     0.2461     0.9098     0.9098    -0.0000
 21 H      0.7518     1.0000     0.2482     0.9011     0.9011     0.0000
 22 H      0.7510     1.0000     0.2490     0.9012     0.9012     0.0000
 23 H      0.7513     1.0000     0.2487     0.9010     0.9010    -0.0000
 24 H      0.7540     1.0000     0.2460     0.9153     0.9153    -0.0000
 25 H      0.7259     1.0000     0.2741     0.8878     0.8878     0.0000
 26 H      0.7319     1.0000     0.2681     0.8918     0.8918     0.0000
 27 H      0.7021     1.0000     0.2979     0.8657     0.8657    -0.0000
 28 C      6.2976     6.0000    -0.2976     3.7964     3.7964     0.0000
 29 C      5.8791     6.0000     0.1209     3.6774     3.6774    -0.0000
 30 C      6.2955     6.0000    -0.2955     3.8015     3.8015     0.0000
 31 C      6.2351     6.0000    -0.2351     3.7961     3.7961     0.0000
 32 C      6.2626     6.0000    -0.2626     3.8004     3.8004     0.0000
 33 C      6.2362     6.0000    -0.2362     3.7962     3.7962     0.0000
 34 C      6.5266     6.0000    -0.5266     3.6613     3.6613    -0.0000
 35 C      6.0998     6.0000    -0.0998     3.6681     3.6681    -0.0000
 36 C      5.7526     6.0000     0.2474     3.6707     3.6707    -0.0000
 37 C      5.9380     6.0000     0.0620     3.8023     3.8023     0.0000
 38 C      5.4547     6.0000     0.5453     4.0526     4.0526    -0.0000
 39 N      7.6871     7.0000    -0.6871     3.0057     3.0057    -0.0000
 40 N      7.3598     7.0000    -0.3598     3.0883     3.0883    -0.0000
 41 C      6.1087     6.0000    -0.1087     3.8204     3.8204    -0.0000
 42 C      6.1172     6.0000    -0.1172     3.8188     3.8188     0.0000
 43 N      7.3443     7.0000    -0.3443     3.1086     3.1086     0.0000
 44 O      8.4828     8.0000    -0.4828     2.1657     2.1657     0.0000
 45 H      0.5624     1.0000     0.4376     0.8317     0.8317    -0.0000
 46 H      0.7183     1.0000     0.2817     0.8872     0.8872    -0.0000
 47 H      0.7202     1.0000     0.2798     0.8885     0.8885     0.0000
 48 H      0.7539     1.0000     0.2461     0.9153     0.9153     0.0000
 49 H      0.7513     1.0000     0.2487     0.9010     0.9010     0.0000
 50 H      0.7510     1.0000     0.2490     0.9012     0.9012    -0.0000
 51 H      0.7518     1.0000     0.2482     0.9011     0.9011     0.0000
 52 H      0.7540     1.0000     0.2460     0.9099     0.9099     0.0000
 53 H      0.7259     1.0000     0.2741     0.8878     0.8878    -0.0000
 54 H      0.7319     1.0000     0.2681     0.8918     0.8918    -0.0000
 55 H      0.7022     1.0000     0.2978     0.8657     0.8657    -0.0000

  Mayer bond orders larger than 0.100000
B(  0-C ,  1-C ) :   1.3980 B(  0-C ,  5-C ) :   1.4259 B(  0-C , 20-H ) :   0.9075 
B(  1-C ,  2-C ) :   1.3923 B(  1-C ,  6-C ) :   0.9420 B(  2-C ,  3-C ) :   1.4268 
B(  2-C , 24-H ) :   0.9042 B(  3-C ,  4-C ) :   1.4188 B(  3-C , 23-H ) :   0.9099 
B(  4-C ,  5-C ) :   1.4208 B(  4-C , 22-H ) :   0.9093 B(  5-C , 21-H ) :   0.9100 
B(  6-C ,  7-C ) :   0.9576 B(  6-C , 25-H ) :   0.9020 B(  6-C , 26-H ) :   0.8992 
B(  7-C ,  8-C ) :   0.9379 B(  7-C , 11-N ) :   0.9514 B(  7-C , 27-H ) :   0.8697 
B(  8-C ,  9-C ) :   1.2814 B(  8-C , 12-N ) :   1.4696 B(  9-C , 10-C ) :   0.9575 
B(  9-C , 15-N ) :   1.4833 B( 10-C , 11-N ) :   1.2319 B( 10-C , 16-O ) :   1.8673 
B( 11-N , 16-O ) :   0.1040 B( 11-N , 17-H ) :   0.6829 B( 12-N , 13-C ) :   1.5220 
B( 13-C , 14-C ) :   1.3204 B( 13-C , 18-H ) :   0.8914 B( 14-C , 15-N ) :   1.5313 
B( 14-C , 19-H ) :   0.8927 B( 16-O , 45-H ) :   0.1118 B( 17-H , 44-O ) :   0.1109 
B( 28-C , 29-C ) :   1.3924 B( 28-C , 33-C ) :   1.4268 B( 28-C , 48-H ) :   0.9041 
B( 29-C , 30-C ) :   1.3980 B( 29-C , 34-C ) :   0.9420 B( 30-C , 31-C ) :   1.4259 
B( 30-C , 52-H ) :   0.9075 B( 31-C , 32-C ) :   1.4208 B( 31-C , 51-H ) :   0.9100 
B( 32-C , 33-C ) :   1.4188 B( 32-C , 50-H ) :   0.9093 B( 33-C , 49-H ) :   0.9100 
B( 34-C , 35-C ) :   0.9576 B( 34-C , 53-H ) :   0.9021 B( 34-C , 54-H ) :   0.8992 
B( 35-C , 36-C ) :   0.9379 B( 35-C , 39-N ) :   0.9516 B( 35-C , 55-H ) :   0.8698 
B( 36-C , 37-C ) :   1.2813 B( 36-C , 40-N ) :   1.4696 B( 37-C , 38-C ) :   0.9573 
B( 37-C , 43-N ) :   1.4833 B( 38-C , 39-N ) :   1.2321 B( 38-C , 44-O ) :   1.8684 
B( 39-N , 44-O ) :   0.1040 B( 39-N , 45-H ) :   0.6818 B( 40-N , 41-C ) :   1.5220 
B( 41-C , 42-C ) :   1.3205 B( 41-C , 46-H ) :   0.8914 B( 42-C , 43-N ) :   1.5313 
B( 42-C , 47-H ) :   0.8928 

-------
TIMINGS
-------

Total SCF time: 0 days 0 hours 2 min 59 sec 

Total time                  ....     179.999 sec
Sum of individual times     ....     178.246 sec  ( 99.0%)

Fock matrix formation       ....     171.085 sec  ( 95.0%)
  Split-RI-J                ....      15.258 sec  (  8.9% of F)
  Chain of spheres X        ....     127.715 sec  ( 74.7% of F)
  XC integration            ....       6.285 sec  (  3.7% of F)
    Basis function eval.    ....       1.313 sec  ( 20.9% of XC)
    Density eval.           ....       1.807 sec  ( 28.8% of XC)
    XC-Functional eval.     ....       0.140 sec  (  2.2% of XC)
    XC-Potential eval.      ....       1.699 sec  ( 27.0% of XC)
Diagonalization             ....       1.237 sec  (  0.7%)
Density matrix formation    ....       0.106 sec  (  0.1%)
Population analysis         ....       0.143 sec  (  0.1%)
Initial guess               ....       0.263 sec  (  0.1%)
Orbital Transformation      ....       0.000 sec  (  0.0%)
Orbital Orthonormalization  ....       0.000 sec  (  0.0%)
DIIS solution               ....       0.574 sec  (  0.3%)
SOSCF solution              ....       1.167 sec  (  0.6%)
Grid generation             ....       3.670 sec  (  2.0%)

Maximum memory used throughout the entire SCF-calculation: 186.3 MB


-------------------------------------------------------------------------------
                          DFT DISPERSION CORRECTION                            
                                                                               
                              DFTD3 V3.1  Rev 1                                
                          USING Becke-Johnson damping                          
-------------------------------------------------------------------------------
The PBEh-3c composite method is recognized
Using three-body term ABC
Active option DFTDOPT                   ...         4   

molecular C6(AA) [au] = 38851.933675 


            DFT-D V3
 parameters
 s6 scaling factor         :     1.0000 
 a1 scaling factor         :     0.4860 
 s8 scaling factor         :     0.0000 
 a2 scaling factor         :     4.5000 
 Damping factor alpha9(ATM):    16.0000 
 ad hoc parameters k1-k3   :    16.0000     1.3333    -4.0000 

 Edisp/kcal,au: -29.344365840584  -0.046763218602 
 E6   /kcal   : -29.750004894 
 E8   /kcal   :  -0.000000000 
 E6(ABC)      :   0.405639054 
 % E8         :   0.000000000 
 % E6(ABC)    :  -1.382340501 

-------------------------   ----------------
Dispersion correction           -0.046763219
-------------------------   ----------------

------------------   -----------------
gCP correction             0.100833288
------------------   -----------------

-------------------------   --------------------
FINAL SINGLE POINT ENERGY     -1479.823295165552
-------------------------   --------------------


                            ***************************************
                            *     ORCA property calculations      *
                            ***************************************

                                    ---------------------
                                    Active property flags
                                    ---------------------
   (+) Dipole Moment


------------------------------------------------------------------------------
                       ORCA ELECTRIC PROPERTIES CALCULATION
------------------------------------------------------------------------------

Dipole Moment Calculation                       ... on
Quadrupole Moment Calculation                   ... off
Polarizability Calculation                      ... off
GBWName                                         ... orca.gbw
Electron density                                ... orca.scfp
The origin for moment calculation is the CENTER OF MASS  = (-0.000000, -0.000000 -0.000000)

-------------
DIPOLE MOMENT
-------------
                                X             Y             Z
Electronic contribution:      0.01844      -0.01067       0.01524
Nuclear contribution   :     -0.02933       0.01155      -0.01726
                        -----------------------------------------
Total Dipole Moment    :     -0.01089       0.00087      -0.00202
                        -----------------------------------------
Magnitude (a.u.)       :      0.01111
Magnitude (Debye)      :      0.02823


--------------------
Rotational spectrum 
--------------------
 
Rotational constants in cm-1:     0.007333     0.002455     0.002097 
Rotational constants in MHz :   219.823927    73.604533    62.868376 

 Dipole components along the rotational axes: 
x,y,z [a.u.] :     0.006893    -0.008700    -0.000415 
x,y,z [Debye]:     0.017520    -0.022113    -0.001054 

 


           ************************************************************
           *        Program running with 12 parallel MPI-processes    *
           *              working on a common directory               *
           ************************************************************

-------------------------------------------------------------------------------
                               ORCA SCF HESSIAN
-------------------------------------------------------------------------------

                   --------- SHARK INITIALIZATION DONE ---------

Hessian of the Kohn-Sham DFT energy:
Kohn-Sham wavefunction type                      ... RKS
Hartree-Fock exchange scaling                    ...    0.420
Number of operators                              ...    1
Number of atoms                                  ...   56
Basis set dimensions                             ...  554
Integral neglect threshold                       ... 1.0e-12
Integral primitive cutoff                        ... 1.0e-14

Setting up DFT Hessian calculations              ... 

HESS GRID
---------

General Integration Accuracy     IntAcc      ... 4.388
Radial Grid Type                 RadialGrid  ... OptM3 with GC (2021)
Angular Grid (max. ang.)         AngularGrid ... 4 (Lebedev-302)
Angular grid pruning method      GridPruning ... 4 (adaptive)
Weight generation scheme         WeightScheme... Becke
Basis function cutoff            BFCut       ... 1.0000e-12
Integration weight cutoff        WCut        ... 1.0000e-14
Angular grids for H and He will be reduced by one unit
Partially contracted basis set               ... off
Rotationally invariant grid construction     ... off

Total number of grid points                  ...   272488
Total number of batches                      ...     4287
Average number of points per batch           ...       63
Average number of grid points per atom       ...     4866

Building densities                               ... done   (      0.0 sec)
Calculating rho(r) on the grid                   ... done   (      0.5 sec)
Building xc-kernel on the grid                   ... done   (      0.1 sec)
                                                     done   (      3.6 sec)

Nuclear repulsion Hessian  (SHARK)               ... done   (      0.0 sec)

----------------------------------------------
Forming right-hand sides of CP-SCF equations     ...
----------------------------------------------
One electron integral derivatives  (SHARK)       ... done   (      1.1 sec)
C-PCM contribution to the Fock matrix derivative ... done   (     58.8 sec)
Transforming the overlap derivative matrices     ... done   (     43.4 sec)
Adding tr(S(x)F(y) C-PCM term to the hessian     ... done   (      0.3 sec)
Making the Q(x) pseudodensities                  ... done   (      1.1 sec)
Adding the E*S(x)*S(y) terms to the Hessian      ... done   (      0.3 sec)
Calculating energy weighted overlap derivatives  ... done   (      0.1 sec)
Two electron integral derivatives (SHARK-RI)     ... done   (    148.7 sec)
Exchange-correlation integral derivatives        ... done   (    106.4 sec)
tr(F(y)Q(x)) contribution to the Hessian         ... done   (      1.0 sec)

Response fock operator R(S(x)) (SHARK-RI)        ... 
IBatch  1 (of  2):                                               613.3 sec
IBatch  2 (of  2):                                               235.6 sec
                                                 ... done   (    848.9 sec)
XC Response fock operator R(S(x))                ... done   (     65.8 sec)
tr(F(y)S(x)) contribution to the Hessian         ... done   (      0.0 sec)
Transforming and finalizing RHSs                 ... done   (     10.5 sec)

----------------------------------------------
Solving the CP-SCF equations (RI)                ...
----------------------------------------------
IBatch 1 (of 3)
     CP-SCF ITERATION   0:   3.3440e-01 (  49.8 sec   0/ 61 done)
     CP-SCF ITERATION   1:   4.2465e-02 (  52.6 sec   0/ 61 done)
     CP-SCF ITERATION   2:   2.4389e-02 (  52.8 sec   0/ 61 done)
     CP-SCF ITERATION   3:   7.4748e-03 (  53.7 sec   0/ 61 done)
     CP-SCF ITERATION   4:   2.3450e-03 (  53.7 sec   0/ 61 done)
     CP-SCF ITERATION   5:   7.7396e-04 (  55.7 sec   0/ 61 done)
     CP-SCF ITERATION   6:   2.9300e-04 (  52.2 sec   0/ 61 done)
     CP-SCF ITERATION   7:   9.5787e-05 (  51.1 sec   7/ 61 done)
     CP-SCF ITERATION   8:   3.7327e-05 (  49.3 sec  52/ 61 done)
     CP-SCF ITERATION   9:   1.3615e-05 (  14.2 sec  61/ 61 done)
                    *** THE CP-SCF HAS CONVERGED ***
IBatch 2 (of 3)
     CP-SCF ITERATION   0:   3.3446e-01 (  51.3 sec   0/ 61 done)
     CP-SCF ITERATION   1:   4.2427e-02 (  54.3 sec   0/ 61 done)
     CP-SCF ITERATION   2:   2.4364e-02 (  54.8 sec   0/ 61 done)
     CP-SCF ITERATION   3:   7.4673e-03 (  51.7 sec   0/ 61 done)
     CP-SCF ITERATION   4:   2.3452e-03 (  54.1 sec   0/ 61 done)
     CP-SCF ITERATION   5:   7.7447e-04 (  46.5 sec   0/ 61 done)
     CP-SCF ITERATION   6:   2.9278e-04 (  54.8 sec   3/ 61 done)
     CP-SCF ITERATION   7:   8.7265e-05 (  50.6 sec  26/ 61 done)
     CP-SCF ITERATION   8:   3.6194e-05 (  34.1 sec  54/ 61 done)
     CP-SCF ITERATION   9:   1.3614e-05 (  12.6 sec  61/ 61 done)
                    *** THE CP-SCF HAS CONVERGED ***
IBatch 3 (of 3)
     CP-SCF ITERATION   0:   1.8399e-01 (  41.7 sec   0/ 46 done)
     CP-SCF ITERATION   1:   4.1226e-02 (  40.1 sec   0/ 46 done)
     CP-SCF ITERATION   2:   2.2717e-02 (  42.3 sec   0/ 46 done)
     CP-SCF ITERATION   3:   6.3568e-03 (  41.1 sec   0/ 46 done)
     CP-SCF ITERATION   4:   1.9246e-03 (  40.2 sec   0/ 46 done)
     CP-SCF ITERATION   5:   7.2904e-04 (  43.3 sec   0/ 46 done)
     CP-SCF ITERATION   6:   2.5957e-04 (  37.5 sec   3/ 46 done)
     CP-SCF ITERATION   7:   9.5909e-05 (  39.1 sec  27/ 46 done)
     CP-SCF ITERATION   8:   3.7423e-05 (  22.5 sec  44/ 46 done)
     CP-SCF ITERATION   9:   1.2767e-05 (   7.1 sec  46/ 46 done)
                    *** THE CP-SCF HAS CONVERGED ***

                                                 ... done   (   1306.7 sec)
Forming perturbed density Hessian contributions  ... done   (      0.6 sec)
Calculating [Q*(d^2 A/dXdY)*Q  ] C-PCM term      ... done   (      0.1 sec)
Calculating [d^2(V_N)/(dXdY)*Q ] C-PCM term      ... done   (      0.0 sec)
Calculating [d^2(V_el)/(dXdY)*Q] C-PCM term      ... done   (      2.9 sec)
Calculating C-PCM term that depends on dQ/dX     ... done   (      1.4 sec)
2nd integral derivative contribs (SHARK-RI)      ... done   (    350.7 sec)
Exchange-correlation Hessian                     ... done   (     57.0 sec)
Dispersion correction in the Hessian             ... done   (      2.1 sec)
gCP correction in the Hessian                    ... done   (      1.3 sec)
Dipole derivatives                               ... (center of mass: -0.000000, -0.000000 -0.000000)done   (      0.2 sec)

Total SCF Hessian time: 0 days 0 hours 50 min 32 sec 

Writing the Hessian file to the disk             ... done


Maximum memory used throughout the entire SCFHESS-calculation: 905.4 MB

-----------------------
VIBRATIONAL FREQUENCIES
-----------------------

Scaling factor for frequencies =  1.000000000  (already applied!)

   0:         0.00 cm**-1
   1:         0.00 cm**-1
   2:         0.00 cm**-1
   3:         0.00 cm**-1
   4:         0.00 cm**-1
   5:         0.00 cm**-1
   6:         6.94 cm**-1
   7:        14.83 cm**-1
   8:        20.01 cm**-1
   9:        30.29 cm**-1
  10:        33.27 cm**-1
  11:        37.62 cm**-1
  12:        45.66 cm**-1
  13:        49.44 cm**-1
  14:        60.11 cm**-1
  15:        75.86 cm**-1
  16:        76.34 cm**-1
  17:        84.40 cm**-1
  18:       116.45 cm**-1
  19:       118.29 cm**-1
  20:       150.56 cm**-1
  21:       153.99 cm**-1
  22:       163.61 cm**-1
  23:       168.41 cm**-1
  24:       256.94 cm**-1
  25:       259.60 cm**-1
  26:       285.14 cm**-1
  27:       285.74 cm**-1
  28:       321.85 cm**-1
  29:       324.41 cm**-1
  30:       379.46 cm**-1
  31:       379.72 cm**-1
  32:       430.80 cm**-1
  33:       430.83 cm**-1
  34:       450.52 cm**-1
  35:       450.82 cm**-1
  36:       459.36 cm**-1
  37:       460.63 cm**-1
  38:       509.58 cm**-1
  39:       510.04 cm**-1
  40:       537.66 cm**-1
  41:       540.03 cm**-1
  42:       558.87 cm**-1
  43:       560.25 cm**-1
  44:       590.88 cm**-1
  45:       592.52 cm**-1
  46:       646.28 cm**-1
  47:       646.48 cm**-1
  48:       650.94 cm**-1
  49:       654.92 cm**-1
  50:       657.63 cm**-1
  51:       664.75 cm**-1
  52:       728.71 cm**-1
  53:       731.88 cm**-1
  54:       741.43 cm**-1
  55:       741.69 cm**-1
  56:       755.70 cm**-1
  57:       757.97 cm**-1
  58:       775.74 cm**-1
  59:       786.21 cm**-1
  60:       786.35 cm**-1
  61:       793.45 cm**-1
  62:       801.98 cm**-1
  63:       802.01 cm**-1
  64:       851.41 cm**-1
  65:       851.41 cm**-1
  66:       884.41 cm**-1
  67:       885.57 cm**-1
  68:       903.69 cm**-1
  69:       903.74 cm**-1
  70:       917.57 cm**-1
  71:       917.62 cm**-1
  72:       931.40 cm**-1
  73:       931.66 cm**-1
  74:       968.14 cm**-1
  75:       969.01 cm**-1
  76:       988.53 cm**-1
  77:       988.61 cm**-1
  78:      1030.70 cm**-1
  79:      1030.86 cm**-1
  80:      1037.76 cm**-1
  81:      1037.80 cm**-1
  82:      1043.05 cm**-1
  83:      1043.09 cm**-1
  84:      1043.37 cm**-1
  85:      1043.38 cm**-1
  86:      1058.53 cm**-1
  87:      1058.57 cm**-1
  88:      1086.03 cm**-1
  89:      1086.06 cm**-1
  90:      1114.51 cm**-1
  91:      1114.59 cm**-1
  92:      1126.27 cm**-1
  93:      1127.07 cm**-1
  94:      1148.56 cm**-1
  95:      1149.23 cm**-1
  96:      1196.57 cm**-1
  97:      1197.14 cm**-1
  98:      1203.73 cm**-1
  99:      1203.75 cm**-1
 100:      1226.78 cm**-1
 101:      1226.86 cm**-1
 102:      1234.13 cm**-1
 103:      1234.15 cm**-1
 104:      1263.88 cm**-1
 105:      1264.26 cm**-1
 106:      1274.45 cm**-1
 107:      1275.14 cm**-1
 108:      1285.15 cm**-1
 109:      1285.16 cm**-1
 110:      1313.74 cm**-1
 111:      1314.44 cm**-1
 112:      1346.30 cm**-1
 113:      1346.58 cm**-1
 114:      1381.20 cm**-1
 115:      1381.47 cm**-1
 116:      1396.00 cm**-1
 117:      1396.32 cm**-1
 118:      1403.14 cm**-1
 119:      1403.22 cm**-1
 120:      1423.92 cm**-1
 121:      1424.46 cm**-1
 122:      1448.20 cm**-1
 123:      1455.45 cm**-1
 124:      1466.48 cm**-1
 125:      1470.16 cm**-1
 126:      1523.32 cm**-1
 127:      1523.42 cm**-1
 128:      1534.39 cm**-1
 129:      1534.41 cm**-1
 130:      1551.89 cm**-1
 131:      1553.36 cm**-1
 132:      1581.77 cm**-1
 133:      1581.86 cm**-1
 134:      1584.56 cm**-1
 135:      1584.59 cm**-1
 136:      1700.35 cm**-1
 137:      1700.37 cm**-1
 138:      1702.96 cm**-1
 139:      1703.06 cm**-1
 140:      1723.50 cm**-1
 141:      1723.69 cm**-1
 142:      1724.24 cm**-1
 143:      1724.28 cm**-1
 144:      1837.91 cm**-1
 145:      1852.07 cm**-1
 146:      3120.50 cm**-1
 147:      3120.62 cm**-1
 148:      3134.02 cm**-1
 149:      3134.03 cm**-1
 150:      3187.16 cm**-1
 151:      3187.18 cm**-1
 152:      3257.95 cm**-1
 153:      3258.00 cm**-1
 154:      3259.38 cm**-1
 155:      3259.44 cm**-1
 156:      3269.64 cm**-1
 157:      3269.65 cm**-1
 158:      3269.67 cm**-1
 159:      3269.68 cm**-1
 160:      3277.71 cm**-1
 161:      3277.71 cm**-1
 162:      3284.24 cm**-1
 163:      3284.27 cm**-1
 164:      3287.64 cm**-1
 165:      3287.64 cm**-1
 166:      3451.71 cm**-1
 167:      3473.49 cm**-1


------------
NORMAL MODES
------------

These modes are the Cartesian displacements weighted by the diagonal matrix
M(i,i)=1/sqrt(m[i]) where m[i] is the mass of the displaced atom
Thus, these vectors are normalized but *not* orthogonal

                  0          1          2          3          4          5    
      0       0.000000   0.000000   0.000000   0.000000   0.000000   0.000000
      1       0.000000   0.000000   0.000000   0.000000   0.000000   0.000000
      2       0.000000   0.000000   0.000000   0.000000   0.000000   0.000000
      3       0.000000   0.000000   0.000000   0.000000   0.000000   0.000000
      4       0.000000   0.000000   0.000000   0.000000   0.000000   0.000000
      5       0.000000   0.000000   0.000000   0.000000   0.000000   0.000000
      6       0.000000   0.000000   0.000000   0.000000   0.000000   0.000000
      7       0.000000   0.000000   0.000000   0.000000   0.000000   0.000000
      8       0.000000   0.000000   0.000000   0.000000   0.000000   0.000000
      9       0.000000   0.000000   0.000000   0.000000   0.000000   0.000000
     10       0.000000   0.000000   0.000000   0.000000   0.000000   0.000000
     11       0.000000   0.000000   0.000000   0.000000   0.000000   0.000000
     12       0.000000   0.000000   0.000000   0.000000   0.000000   0.000000
     13       0.000000   0.000000   0.000000   0.000000   0.000000   0.000000
     14       0.000000   0.000000   0.000000   0.000000   0.000000   0.000000
     15       0.000000   0.000000   0.000000   0.000000   0.000000   0.000000
     16       0.000000   0.000000   0.000000   0.000000   0.000000   0.000000
     17       0.000000   0.000000   0.000000   0.000000   0.000000   0.000000
     18       0.000000   0.000000   0.000000   0.000000   0.000000   0.000000
     19       0.000000   0.000000   0.000000   0.000000   0.000000   0.000000
     20       0.000000   0.000000   0.000000   0.000000   0.000000   0.000000
     21       0.000000   0.000000   0.000000   0.000000   0.000000   0.000000
     22       0.000000   0.000000   0.000000   0.000000   0.000000   0.000000
     23       0.000000   0.000000   0.000000   0.000000   0.000000   0.000000
     24       0.000000   0.000000   0.000000   0.000000   0.000000   0.000000
     25       0.000000   0.000000   0.000000   0.000000   0.000000   0.000000
     26       0.000000   0.000000   0.000000   0.000000   0.000000   0.000000
     27       0.000000   0.000000   0.000000   0.000000   0.000000   0.000000
     28       0.000000   0.000000   0.000000   0.000000   0.000000   0.000000
     29       0.000000   0.000000   0.000000   0.000000   0.000000   0.000000
     30       0.000000   0.000000   0.000000   0.000000   0.000000   0.000000
     31       0.000000   0.000000   0.000000   0.000000   0.000000   0.000000
     32       0.000000   0.000000   0.000000   0.000000   0.000000   0.000000
     33       0.000000   0.000000   0.000000   0.000000   0.000000   0.000000
     34       0.000000   0.000000   0.000000   0.000000   0.000000   0.000000
     35       0.000000   0.000000   0.000000   0.000000   0.000000   0.000000
     36       0.000000   0.000000   0.000000   0.000000   0.000000   0.000000
     37       0.000000   0.000000   0.000000   0.000000   0.000000   0.000000
     38       0.000000   0.000000   0.000000   0.000000   0.000000   0.000000
     39       0.000000   0.000000   0.000000   0.000000   0.000000   0.000000
     40       0.000000   0.000000   0.000000   0.000000   0.000000   0.000000
     41       0.000000   0.000000   0.000000   0.000000   0.000000   0.000000
     42       0.000000   0.000000   0.000000   0.000000   0.000000   0.000000
     43       0.000000   0.000000   0.000000   0.000000   0.000000   0.000000
     44       0.000000   0.000000   0.000000   0.000000   0.000000   0.000000
     45       0.000000   0.000000   0.000000   0.000000   0.000000   0.000000
     46       0.000000   0.000000   0.000000   0.000000   0.000000   0.000000
     47       0.000000   0.000000   0.000000   0.000000   0.000000   0.000000
     48       0.000000   0.000000   0.000000   0.000000   0.000000   0.000000
     49       0.000000   0.000000   0.000000   0.000000   0.000000   0.000000
     50       0.000000   0.000000   0.000000   0.000000   0.000000   0.000000
     51       0.000000   0.000000   0.000000   0.000000   0.000000   0.000000
     52       0.000000   0.000000   0.000000   0.000000   0.000000   0.000000
     53       0.000000   0.000000   0.000000   0.000000   0.000000   0.000000
     54       0.000000   0.000000   0.000000   0.000000   0.000000   0.000000
     55       0.000000   0.000000   0.000000   0.000000   0.000000   0.000000
     56       0.000000   0.000000   0.000000   0.000000   0.000000   0.000000
     57       0.000000   0.000000   0.000000   0.000000   0.000000   0.000000
     58       0.000000   0.000000   0.000000   0.000000   0.000000   0.000000
     59       0.000000   0.000000   0.000000   0.000000   0.000000   0.000000
     60       0.000000   0.000000   0.000000   0.000000   0.000000   0.000000
     61       0.000000   0.000000   0.000000   0.000000   0.000000   0.000000
     62       0.000000   0.000000   0.000000   0.000000   0.000000   0.000000
     63       0.000000   0.000000   0.000000   0.000000   0.000000   0.000000
     64       0.000000   0.000000   0.000000   0.000000   0.000000   0.000000
     65       0.000000   0.000000   0.000000   0.000000   0.000000   0.000000
     66       0.000000   0.000000   0.000000   0.000000   0.000000   0.000000
     67       0.000000   0.000000   0.000000   0.000000   0.000000   0.000000
     68       0.000000   0.000000   0.000000   0.000000   0.000000   0.000000
     69       0.000000   0.000000   0.000000   0.000000   0.000000   0.000000
     70       0.000000   0.000000   0.000000   0.000000   0.000000   0.000000
     71       0.000000   0.000000   0.000000   0.000000   0.000000   0.000000
     72       0.000000   0.000000   0.000000   0.000000   0.000000   0.000000
     73       0.000000   0.000000   0.000000   0.000000   0.000000   0.000000
     74       0.000000   0.000000   0.000000   0.000000   0.000000   0.000000
     75       0.000000   0.000000   0.000000   0.000000   0.000000   0.000000
     76       0.000000   0.000000   0.000000   0.000000   0.000000   0.000000
     77       0.000000   0.000000   0.000000   0.000000   0.000000   0.000000
     78       0.000000   0.000000   0.000000   0.000000   0.000000   0.000000
     79       0.000000   0.000000   0.000000   0.000000   0.000000   0.000000
     80       0.000000   0.000000   0.000000   0.000000   0.000000   0.000000
     81       0.000000   0.000000   0.000000   0.000000   0.000000   0.000000
     82       0.000000   0.000000   0.000000   0.000000   0.000000   0.000000
     83       0.000000   0.000000   0.000000   0.000000   0.000000   0.000000
     84       0.000000   0.000000   0.000000   0.000000   0.000000   0.000000
     85       0.000000   0.000000   0.000000   0.000000   0.000000   0.000000
     86       0.000000   0.000000   0.000000   0.000000   0.000000   0.000000
     87       0.000000   0.000000   0.000000   0.000000   0.000000   0.000000
     88       0.000000   0.000000   0.000000   0.000000   0.000000   0.000000
     89       0.000000   0.000000   0.000000   0.000000   0.000000   0.000000
     90       0.000000   0.000000   0.000000   0.000000   0.000000   0.000000
     91       0.000000   0.000000   0.000000   0.000000   0.000000   0.000000
     92       0.000000   0.000000   0.000000   0.000000   0.000000   0.000000
     93       0.000000   0.000000   0.000000   0.000000   0.000000   0.000000
     94       0.000000   0.000000   0.000000   0.000000   0.000000   0.000000
     95       0.000000   0.000000   0.000000   0.000000   0.000000   0.000000
     96       0.000000   0.000000   0.000000   0.000000   0.000000   0.000000
     97       0.000000   0.000000   0.000000   0.000000   0.000000   0.000000
     98       0.000000   0.000000   0.000000   0.000000   0.000000   0.000000
     99       0.000000   0.000000   0.000000   0.000000   0.000000   0.000000
    100       0.000000   0.000000   0.000000   0.000000   0.000000   0.000000
    101       0.000000   0.000000   0.000000   0.000000   0.000000   0.000000
    102       0.000000   0.000000   0.000000   0.000000   0.000000   0.000000
    103       0.000000   0.000000   0.000000   0.000000   0.000000   0.000000
    104       0.000000   0.000000   0.000000   0.000000   0.000000   0.000000
    105       0.000000   0.000000   0.000000   0.000000   0.000000   0.000000
    106       0.000000   0.000000   0.000000   0.000000   0.000000   0.000000
    107       0.000000   0.000000   0.000000   0.000000   0.000000   0.000000
    108       0.000000   0.000000   0.000000   0.000000   0.000000   0.000000
    109       0.000000   0.000000   0.000000   0.000000   0.000000   0.000000
    110       0.000000   0.000000   0.000000   0.000000   0.000000   0.000000
    111       0.000000   0.000000   0.000000   0.000000   0.000000   0.000000
    112       0.000000   0.000000   0.000000   0.000000   0.000000   0.000000
    113       0.000000   0.000000   0.000000   0.000000   0.000000   0.000000
    114       0.000000   0.000000   0.000000   0.000000   0.000000   0.000000
    115       0.000000   0.000000   0.000000   0.000000   0.000000   0.000000
    116       0.000000   0.000000   0.000000   0.000000   0.000000   0.000000
    117       0.000000   0.000000   0.000000   0.000000   0.000000   0.000000
    118       0.000000   0.000000   0.000000   0.000000   0.000000   0.000000
    119       0.000000   0.000000   0.000000   0.000000   0.000000   0.000000
    120       0.000000   0.000000   0.000000   0.000000   0.000000   0.000000
    121       0.000000   0.000000   0.000000   0.000000   0.000000   0.000000
    122       0.000000   0.000000   0.000000   0.000000   0.000000   0.000000
    123       0.000000   0.000000   0.000000   0.000000   0.000000   0.000000
    124       0.000000   0.000000   0.000000   0.000000   0.000000   0.000000
    125       0.000000   0.000000   0.000000   0.000000   0.000000   0.000000
    126       0.000000   0.000000   0.000000   0.000000   0.000000   0.000000
    127       0.000000   0.000000   0.000000   0.000000   0.000000   0.000000
    128       0.000000   0.000000   0.000000   0.000000   0.000000   0.000000
    129       0.000000   0.000000   0.000000   0.000000   0.000000   0.000000
    130       0.000000   0.000000   0.000000   0.000000   0.000000   0.000000
    131       0.000000   0.000000   0.000000   0.000000   0.000000   0.000000
    132       0.000000   0.000000   0.000000   0.000000   0.000000   0.000000
    133       0.000000   0.000000   0.000000   0.000000   0.000000   0.000000
    134       0.000000   0.000000   0.000000   0.000000   0.000000   0.000000
    135       0.000000   0.000000   0.000000   0.000000   0.000000   0.000000
    136       0.000000   0.000000   0.000000   0.000000   0.000000   0.000000
    137       0.000000   0.000000   0.000000   0.000000   0.000000   0.000000
    138       0.000000   0.000000   0.000000   0.000000   0.000000   0.000000
    139       0.000000   0.000000   0.000000   0.000000   0.000000   0.000000
    140       0.000000   0.000000   0.000000   0.000000   0.000000   0.000000
    141       0.000000   0.000000   0.000000   0.000000   0.000000   0.000000
    142       0.000000   0.000000   0.000000   0.000000   0.000000   0.000000
    143       0.000000   0.000000   0.000000   0.000000   0.000000   0.000000
    144       0.000000   0.000000   0.000000   0.000000   0.000000   0.000000
    145       0.000000   0.000000   0.000000   0.000000   0.000000   0.000000
    146       0.000000   0.000000   0.000000   0.000000   0.000000   0.000000
    147       0.000000   0.000000   0.000000   0.000000   0.000000   0.000000
    148       0.000000   0.000000   0.000000   0.000000   0.000000   0.000000
    149       0.000000   0.000000   0.000000   0.000000   0.000000   0.000000
    150       0.000000   0.000000   0.000000   0.000000   0.000000   0.000000
    151       0.000000   0.000000   0.000000   0.000000   0.000000   0.000000
    152       0.000000   0.000000   0.000000   0.000000   0.000000   0.000000
    153       0.000000   0.000000   0.000000   0.000000   0.000000   0.000000
    154       0.000000   0.000000   0.000000   0.000000   0.000000   0.000000
    155       0.000000   0.000000   0.000000   0.000000   0.000000   0.000000
    156       0.000000   0.000000   0.000000   0.000000   0.000000   0.000000
    157       0.000000   0.000000   0.000000   0.000000   0.000000   0.000000
    158       0.000000   0.000000   0.000000   0.000000   0.000000   0.000000
    159       0.000000   0.000000   0.000000   0.000000   0.000000   0.000000
    160       0.000000   0.000000   0.000000   0.000000   0.000000   0.000000
    161       0.000000   0.000000   0.000000   0.000000   0.000000   0.000000
    162       0.000000   0.000000   0.000000   0.000000   0.000000   0.000000
    163       0.000000   0.000000   0.000000   0.000000   0.000000   0.000000
    164       0.000000   0.000000   0.000000   0.000000   0.000000   0.000000
    165       0.000000   0.000000   0.000000   0.000000   0.000000   0.000000
    166       0.000000   0.000000   0.000000   0.000000   0.000000   0.000000
    167       0.000000   0.000000   0.000000   0.000000   0.000000   0.000000
                  6          7          8          9         10         11    
      0       0.081286   0.047322   0.040703   0.043438  -0.007112   0.043280
      1      -0.022163  -0.013541  -0.126461   0.012330  -0.035534  -0.033455
      2       0.078713  -0.091947   0.068696  -0.102747  -0.068292   0.034604
      3       0.040826   0.005446   0.032114   0.020927  -0.023583   0.055883
      4      -0.034795  -0.049267  -0.107908  -0.042796  -0.068998  -0.024235
      5       0.034064  -0.074616   0.000374   0.006552  -0.007764   0.034588
      6       0.031731   0.023731   0.062443  -0.060394  -0.094520   0.082161
      7      -0.102861  -0.045265  -0.132327  -0.060895  -0.108143   0.011089
      8       0.015044  -0.097642  -0.052007   0.108967   0.070757   0.015383
      9       0.061980   0.083494   0.100894  -0.121723  -0.154416   0.100066
     10      -0.156859  -0.004697  -0.174371  -0.026533  -0.118874   0.040255
     11       0.039900  -0.137529  -0.036685   0.104260   0.092818  -0.006987
     12       0.101882   0.125841   0.108914  -0.099981  -0.141138   0.089577
     13      -0.143722   0.031907  -0.192736   0.027480  -0.088875   0.033376
     14       0.084313  -0.154867   0.031899  -0.004725   0.034441  -0.008533
     15       0.111481   0.107334   0.078775  -0.016353  -0.065483   0.060056
     16      -0.076240   0.027018  -0.168710   0.047685  -0.045222  -0.004978
     17       0.103771  -0.131932   0.084739  -0.109217  -0.047844   0.013367
     18       0.006401  -0.054373  -0.008919   0.073433   0.013041   0.053129
     19       0.023364  -0.085611  -0.067928  -0.079086  -0.074697  -0.045188
     20       0.006460  -0.033964  -0.013655   0.014829  -0.014649   0.048777
     21      -0.041232  -0.072287  -0.020330   0.031139  -0.020377   0.041120
     22       0.048357  -0.053404  -0.062202  -0.049347  -0.053942  -0.032732
     23      -0.034020   0.034924  -0.021895   0.009751  -0.020198   0.059388
     24      -0.026613  -0.043249  -0.018726   0.035411   0.002483   0.001266
     25       0.074945  -0.005662  -0.055094  -0.001246  -0.005057  -0.018813
     26      -0.022059   0.061599  -0.023024  -0.008891  -0.005370  -0.021557
     27      -0.048907  -0.026711  -0.018994   0.004774   0.021050  -0.065257
     28       0.038360   0.019140  -0.048001   0.017179   0.041203   0.016605
     29      -0.040262   0.073974  -0.019714  -0.000390   0.017532  -0.005676
     30      -0.079442  -0.041749  -0.018635  -0.023836  -0.001603  -0.060079
     31      -0.012043  -0.005626  -0.046155  -0.023055   0.005745   0.038093
     32      -0.065514   0.060313  -0.015050   0.021112   0.009274   0.091014
     33      -0.076974  -0.064063  -0.027208  -0.010260  -0.037649  -0.000901
     34      -0.005649  -0.039629  -0.067457  -0.059034  -0.065395   0.009316
     35      -0.063440   0.043246  -0.022593   0.024762  -0.020541   0.122184
     36       0.004153  -0.035092  -0.017446   0.068050   0.016820   0.015114
     37       0.125390   0.008916  -0.055619   0.027115   0.012321  -0.049052
     38       0.002844   0.070137  -0.026799  -0.027705  -0.004394  -0.106242
     39       0.011649  -0.008536  -0.016877   0.069065   0.052046  -0.044502
     40       0.137958   0.050696  -0.049670   0.077660   0.081364  -0.043632
     41       0.008942   0.092185  -0.027350  -0.037107   0.022182  -0.176728
     42      -0.010888   0.008168  -0.017150   0.038610   0.073999  -0.114965
     43       0.100748   0.075327  -0.042710   0.098446   0.133593  -0.009576
     44      -0.009439   0.104448  -0.023976  -0.028246   0.047638  -0.162755
     45      -0.041635  -0.001151  -0.017836   0.005187   0.057957  -0.126192
     46       0.050319   0.059267  -0.041249   0.067629   0.112811   0.022642
     47      -0.034349   0.095163  -0.019752  -0.010017   0.045098  -0.076013
     48      -0.100792  -0.035143  -0.010750  -0.050929   0.011708  -0.098388
     49      -0.049131   0.003194  -0.027425  -0.021922   0.035895   0.073513
     50      -0.083777   0.064049  -0.004734   0.030488   0.025096   0.127132
     51      -0.089925  -0.068529  -0.017781  -0.014531  -0.042788   0.013206
     52      -0.030597  -0.046666  -0.050506  -0.077725  -0.074960   0.012778
     53      -0.073842   0.037520  -0.012865   0.042851  -0.022694   0.180869
     54       0.036549  -0.000091  -0.016053   0.095285   0.064653  -0.036925
     55       0.179017   0.065351  -0.050127   0.103351   0.098263  -0.068467
     56       0.029309   0.100591  -0.030441  -0.052176   0.024363  -0.248149
     57      -0.003442   0.029358  -0.016629   0.041682   0.105135  -0.163001
     58       0.112818   0.108630  -0.037893   0.140714   0.193163  -0.009355
     59      -0.003383   0.121952  -0.024642  -0.035910   0.070448  -0.223065
     60       0.089298   0.033619   0.017572   0.107027   0.048824   0.022255
     61       0.030593  -0.016873  -0.106826   0.025574  -0.005216  -0.060343
     62       0.094180  -0.074823   0.110205  -0.183338  -0.129772   0.049772
     63       0.142699   0.139735   0.084644   0.002237  -0.052857   0.050555
     64      -0.065458   0.054846  -0.182584   0.090011  -0.020355  -0.011684
     65       0.138481  -0.145320   0.138520  -0.195230  -0.094770   0.013014
     66       0.125445   0.172896   0.138226  -0.147162  -0.188546   0.103641
     67      -0.185869   0.063794  -0.225582   0.053846  -0.098857   0.057166
     68       0.103749  -0.186279   0.044224  -0.008524   0.052682  -0.026540
     69       0.054366   0.097248   0.123863  -0.185370  -0.211291   0.121785
     70      -0.209287  -0.001717  -0.193175  -0.041832  -0.151459   0.068604
     71       0.024556  -0.155249  -0.078092   0.185628   0.156130  -0.023242
     72       0.000844  -0.008183   0.055154  -0.074861  -0.103820   0.088920
     73      -0.113584  -0.073254  -0.119550  -0.100514  -0.130898   0.015578
     74      -0.019731  -0.084578  -0.104359   0.192859   0.117030   0.016603
     75      -0.009508  -0.079087  -0.025411   0.091216   0.022978   0.054597
     76       0.004748  -0.123510  -0.069639  -0.115347  -0.098544  -0.062220
     77      -0.008660  -0.050802  -0.042470   0.074636   0.021521   0.064497
     78       0.029843  -0.063400  -0.015207   0.124859   0.048151   0.066793
     79       0.070221  -0.099026  -0.041261  -0.092525  -0.074556  -0.053902
     80       0.029860  -0.039012   0.013666  -0.033414  -0.039463   0.031259
     81      -0.061244  -0.114681  -0.022119   0.028955  -0.038983   0.087577
     82       0.087883  -0.077209  -0.057264  -0.049595  -0.047699  -0.070397
     83      -0.051223   0.057890  -0.024050   0.010439  -0.018537   0.068861
     84       0.031721   0.022123  -0.063873  -0.061837   0.093084   0.082952
     85      -0.102336  -0.038771   0.133097  -0.063367   0.107087   0.012132
     86       0.014718  -0.096058   0.057011   0.109231  -0.068417   0.012389
     87       0.040715   0.004413  -0.031931   0.020309   0.023568   0.054380
     88      -0.034639  -0.044444   0.109089  -0.044531   0.068452  -0.023442
     89       0.034028  -0.074685   0.002675   0.006506   0.007909   0.034331
     90       0.080950   0.045433  -0.041932   0.043408   0.006998   0.040901
     91      -0.022339  -0.008672   0.126736   0.010825   0.035681  -0.034440
     92       0.078856  -0.094213  -0.065918  -0.102643   0.066554   0.037729
     93       0.111023   0.104043  -0.083018  -0.016673   0.063793   0.059073
     94      -0.076397   0.033534   0.167648   0.045639   0.045457  -0.007548
     95       0.103807  -0.134738  -0.080282  -0.108632   0.046475   0.017170
     96       0.101526   0.121989  -0.114789  -0.101183   0.137953   0.090939
     97      -0.143522   0.040060   0.191230   0.024654   0.088503   0.031059
     98       0.084063  -0.155999  -0.025485  -0.003802  -0.033528  -0.007498
     99       0.061854   0.080484  -0.105337  -0.123470   0.151376   0.102334
    100      -0.156318   0.003443   0.173800  -0.029557   0.117888   0.039763
    101       0.039464  -0.136467   0.043369   0.105012  -0.090070  -0.009374
    102       0.006481  -0.053839   0.011967   0.072767  -0.011727   0.050305
    103       0.023486  -0.082397   0.070091  -0.080532   0.073812  -0.043095
    104       0.006535  -0.033558   0.015158   0.014525   0.014639   0.048005
    105      -0.040824  -0.071012   0.023760   0.029985   0.021119   0.038748
    106       0.048568  -0.050656   0.063261  -0.050337   0.053202  -0.031033
    107      -0.033827   0.035745   0.020765   0.009174   0.019882   0.058393
    108      -0.026228  -0.042223   0.020744   0.034727  -0.001670  -0.001130
    109       0.075023  -0.003576   0.054846  -0.001409   0.004992  -0.017181
    110      -0.021923   0.062201   0.020077  -0.009339   0.004985  -0.022861
    111      -0.048531  -0.025699   0.019979   0.004394  -0.020370  -0.067420
    112       0.038794   0.021154   0.047875   0.018118  -0.040822   0.018962
    113      -0.040082   0.074633   0.016791  -0.000380  -0.017826  -0.006815
    114      -0.079100  -0.040593   0.020187  -0.024709   0.002002  -0.062125
    115      -0.011326  -0.003214   0.047141  -0.022523  -0.006046   0.040607
    116      -0.065284   0.061174   0.013740   0.021171  -0.009537   0.090314
    117      -0.076591  -0.062413   0.029841  -0.011883   0.038011  -0.003192
    118      -0.005056  -0.036316   0.068480  -0.060054   0.064322   0.011327
    119      -0.063199   0.044451   0.021934   0.024214   0.020246   0.121379
    120       0.004480  -0.034300   0.019291   0.067651  -0.015676   0.012548
    121       0.125017   0.010501   0.054435   0.026910  -0.011880  -0.047882
    122       0.002866   0.070492   0.022526  -0.028320   0.003980  -0.107986
    123       0.011916  -0.007988   0.017395   0.069275  -0.050694  -0.047047
    124       0.137518   0.051709   0.047609   0.078595  -0.079872  -0.042144
    125       0.008901   0.092354   0.021734  -0.037395  -0.022507  -0.178755
    126      -0.010618   0.008701   0.016617   0.039183  -0.072758  -0.117268
    127       0.100692   0.076273   0.040804   0.100584  -0.131559  -0.007287
    128      -0.009428   0.104674   0.018387  -0.028026  -0.047858  -0.164592
    129      -0.041314  -0.000395   0.017541   0.005461  -0.057073  -0.128310
    130       0.050701   0.060705   0.040346   0.069781  -0.111359   0.025386
    131      -0.034228   0.095627   0.015533  -0.009651  -0.045311  -0.077416
    132      -0.100522  -0.034350   0.011887  -0.051560  -0.011431  -0.100212
    133      -0.048168   0.005098   0.029139  -0.020479  -0.036041   0.076570
    134      -0.083551   0.064728   0.003962   0.030945  -0.025359   0.126570
    135      -0.089683  -0.067289   0.020781  -0.016348   0.043101   0.010444
    136      -0.030070  -0.044101   0.052034  -0.078794   0.073637   0.014320
    137      -0.073683   0.038444   0.013143   0.042324   0.022443   0.179965
    138       0.036758   0.000258   0.016331   0.095733  -0.063025  -0.039621
    139       0.178198   0.065924   0.047220   0.104279  -0.096305  -0.067361
    140       0.029163   0.100547   0.023677  -0.052594  -0.024692  -0.250557
    141      -0.003221   0.029684   0.015051   0.042796  -0.103688  -0.165270
    142       0.112696   0.109098   0.035280   0.143817  -0.190211  -0.006803
    143      -0.003427   0.122021   0.017947  -0.035402  -0.070584  -0.225114
    144       0.001017  -0.009084  -0.055578  -0.076721   0.102514   0.090293
    145      -0.112771  -0.066699   0.120946  -0.103159   0.129384   0.017927
    146      -0.020222  -0.081315   0.109625   0.193009  -0.113250   0.011019
    147       0.054320   0.093826  -0.129558  -0.187792   0.207135   0.125857
    148      -0.208471   0.007710   0.192284  -0.045462   0.150044   0.068316
    149       0.023890  -0.152890   0.086323   0.186641  -0.151627  -0.027815
    150       0.124991   0.167966  -0.146472  -0.148624   0.184114   0.106099
    151      -0.185652   0.073234   0.223002   0.050566   0.098510   0.053642
    152       0.103415  -0.187830  -0.036476  -0.007202  -0.051436  -0.025001
    153       0.142066   0.135799  -0.089974   0.002359   0.051101   0.048832
    154      -0.065876   0.061364   0.180803   0.088130   0.021105  -0.015650
    155       0.138655  -0.149857  -0.134261  -0.194514   0.091930   0.019492
    156       0.088893   0.032164  -0.017600   0.107634  -0.047810   0.018120
    157       0.030165  -0.013296   0.107370   0.024627   0.005773  -0.061405
    158       0.094549  -0.078412  -0.108906  -0.183458   0.126302   0.055047
    159      -0.009453  -0.077910   0.029617   0.090289  -0.021069   0.051256
    160       0.005007  -0.119920   0.072917  -0.117203   0.097380  -0.059519
    161      -0.008679  -0.049353   0.045317   0.074484  -0.020430   0.062445
    162       0.029870  -0.062849   0.019052   0.124655  -0.046054   0.063149
    163       0.070107  -0.097010   0.043769  -0.093734   0.073525  -0.051181
    164       0.030010  -0.039730  -0.012474  -0.033634   0.038607   0.031643
    165      -0.060572  -0.113092   0.027622   0.027617   0.039624   0.085411
    166       0.087993  -0.074821   0.058796  -0.050479   0.047096  -0.068922
    167      -0.050943   0.058756   0.022175   0.009861   0.018168   0.067869
                 12         13         14         15         16         17    
      0       0.071139  -0.111473   0.021672   0.094317   0.066879   0.063414
      1       0.106354  -0.054578  -0.059260   0.094056   0.081566   0.096280
      2      -0.021552   0.083466   0.006890  -0.045845  -0.002622  -0.043533
      3       0.021255  -0.036433   0.062960  -0.005690  -0.024473   0.000298
      4       0.049646   0.036122  -0.044481   0.010081   0.005007   0.052511
      5       0.038781  -0.023099   0.047235  -0.004990   0.033703  -0.043158
      6      -0.005954   0.034987   0.065872  -0.078177  -0.071871  -0.053749
      7       0.033451   0.080885   0.015091  -0.100099  -0.076011  -0.044407
      8       0.068746  -0.100597   0.070983   0.045124   0.062865  -0.012835
      9       0.020056   0.033260   0.030447  -0.060764  -0.030761  -0.057703
     10       0.078774   0.033444   0.061359  -0.132094  -0.080921  -0.108176
     11       0.034837  -0.071613   0.052649   0.058825   0.054318   0.025456
     12       0.075273  -0.045635  -0.010289   0.041997   0.066644   0.003317
     13       0.141775  -0.062453   0.046563  -0.042070   0.004734  -0.064211
     14      -0.030348   0.038777   0.011530   0.014631   0.011740   0.026427
     15       0.099378  -0.118227  -0.015420   0.123510   0.117144   0.069067
     16       0.153811  -0.106271  -0.014542   0.074000   0.086523   0.042553
     17      -0.057399   0.116589  -0.010980  -0.039993  -0.017174  -0.011304
     18       0.019483  -0.041015   0.101312  -0.035083  -0.056283  -0.020323
     19       0.037085   0.059590  -0.087591   0.037000   0.019358   0.090059
     20       0.047185  -0.036788   0.063450  -0.013835   0.032911  -0.060597
     21       0.009562  -0.006318   0.103677  -0.020545  -0.056128   0.025691
     22       0.043107   0.032377  -0.086252   0.024538   0.018115   0.052513
     23       0.025396  -0.028886   0.080105  -0.014223   0.032930  -0.059838
     24       0.002757  -0.012383   0.082062  -0.022602  -0.071644   0.030007
     25       0.016580   0.024488  -0.082111   0.001113   0.018899   0.002212
     26       0.028141  -0.036030   0.036474  -0.004205   0.002898  -0.021671
     27      -0.043447   0.023315   0.080124   0.011609  -0.071911   0.096898
     28      -0.088880   0.091773  -0.012074   0.021090   0.074332   0.001377
     29      -0.023795  -0.002968   0.070441   0.006529   0.030212  -0.020416
     30      -0.048502   0.034849   0.089847   0.040283  -0.054297   0.127736
     31      -0.099886   0.109477   0.016832   0.065602   0.099987   0.049300
     32      -0.046048   0.011135   0.124325   0.007168   0.077158  -0.063168
     33      -0.003125   0.014071   0.098394   0.001918  -0.065988   0.077760
     34       0.000803   0.068657  -0.036840   0.033078   0.041854   0.055066
     35      -0.006977  -0.006590   0.126417  -0.019299   0.060132  -0.087390
     36       0.023431  -0.038237   0.061279  -0.062381  -0.094598  -0.028939
     37       0.062187  -0.022276  -0.143159  -0.050616  -0.041159  -0.052666
     38       0.065587  -0.064661  -0.027515  -0.011909  -0.056781   0.007253
     39      -0.007626  -0.026246   0.039078  -0.070555  -0.127540  -0.018424
     40      -0.010222   0.005156  -0.130755  -0.090803  -0.050529  -0.119407
     41       0.044535  -0.056333  -0.055871  -0.012437  -0.093154   0.034812
     42      -0.061582   0.014888   0.040733  -0.037661  -0.131159   0.051166
     43      -0.129771   0.082815  -0.053907  -0.074272   0.005674  -0.122916
     44      -0.013873  -0.018361  -0.019149  -0.003608  -0.066568   0.034881
     45      -0.078457   0.038994   0.061676   0.006578  -0.102354   0.113465
     46      -0.167930   0.125552   0.005779  -0.014763   0.073375  -0.060987
     47      -0.047639   0.007977   0.045267   0.007754  -0.003178   0.009139
     48      -0.083738   0.052832   0.087065   0.085187  -0.032392   0.170843
     49      -0.178442   0.146436   0.066024   0.115832   0.153832   0.067267
     50      -0.087306   0.029224   0.161982   0.026108   0.103419  -0.062387
     51      -0.022824  -0.000142   0.094261   0.015272  -0.085369   0.075039
     52      -0.033934   0.041546  -0.057351   0.064825   0.013053   0.045284
     53      -0.031641  -0.012999   0.121469  -0.018968   0.051944  -0.105711
     54       0.008711  -0.048202   0.018475  -0.105539  -0.151716  -0.068570
     55       0.024294  -0.033672  -0.182730  -0.138920  -0.106307  -0.172011
     56       0.073688  -0.079763  -0.110038  -0.021208  -0.146137   0.056358
     57      -0.090226   0.027246   0.023286  -0.047704  -0.158507   0.055584
     58      -0.193271   0.108588  -0.043165  -0.110612  -0.006485  -0.177803
     59      -0.032479  -0.009884  -0.044033  -0.006300  -0.097547   0.055388
     60       0.091351  -0.166599   0.018705   0.148486   0.100971   0.103885
     61       0.115836  -0.085321  -0.105038   0.173385   0.139446   0.166961
     62      -0.044648   0.143913  -0.012132  -0.081254  -0.021230  -0.064273
     63       0.141392  -0.180230  -0.047726   0.205589   0.193045   0.119770
     64       0.200914  -0.179946  -0.026997   0.144776   0.152052   0.079126
     65      -0.107503   0.202930  -0.043080  -0.074850  -0.049647  -0.011584
     66       0.099377  -0.051123  -0.038167   0.059476   0.103133   0.001087
     67       0.180386  -0.102316   0.082242  -0.062685   0.006451  -0.112443
     68      -0.059911   0.064301  -0.002883   0.022604   0.001300   0.056187
     69       0.000229   0.089600   0.034264  -0.123355  -0.070801  -0.106913
     70       0.067702   0.068726   0.108729  -0.223519  -0.147260  -0.190348
     71       0.057067  -0.132894   0.070797   0.100965   0.077366   0.053463
     72      -0.042123   0.086589   0.096184  -0.144690  -0.135330  -0.093983
     73      -0.008625   0.146528   0.026434  -0.158676  -0.131454  -0.072780
     74       0.113155  -0.180963   0.102045   0.074281   0.088636  -0.015021
     75       0.020989  -0.042030   0.117168  -0.046336  -0.066454  -0.028618
     76       0.031230   0.090713  -0.097781   0.049312   0.018491   0.131040
     77       0.053898  -0.061455   0.100425  -0.044436   0.014433  -0.107055
     78       0.031606  -0.073627   0.116994  -0.054997  -0.062962  -0.066700
     79       0.039214   0.059778  -0.114572   0.050968   0.030942   0.099511
     80       0.040335  -0.013476   0.028989   0.012708   0.047726  -0.019045
     81       0.003898   0.011913   0.136873  -0.019070  -0.035393   0.019637
     82       0.072792   0.011027  -0.124303   0.024445   0.002349   0.061409
     83       0.009255  -0.020621   0.093685  -0.014088   0.037277  -0.062936
     84      -0.007864  -0.033238  -0.065929  -0.082899   0.067188   0.052867
     85       0.030659  -0.082059  -0.014385  -0.104785   0.068434   0.043514
     86       0.073536   0.098138  -0.072752   0.047679  -0.058635   0.013307
     87       0.022997   0.036839  -0.063623  -0.007116   0.024828  -0.000845
     88       0.048922  -0.039104   0.044655   0.010534  -0.005056  -0.052157
     89       0.039738   0.022170  -0.048148  -0.003820  -0.033539   0.043072
     90       0.076757   0.109901  -0.023040   0.098727  -0.059782  -0.063014
     91       0.110011   0.049112   0.058468   0.098730  -0.075337  -0.094903
     92      -0.025835  -0.082158  -0.006765  -0.046151  -0.000877   0.043018
     93       0.105436   0.115863   0.013833   0.130812  -0.108282  -0.068078
     94       0.160088   0.099847   0.013162   0.078276  -0.081133  -0.041399
     95      -0.063262  -0.114384   0.011398  -0.040769   0.013795   0.010916
     96       0.077681   0.044573   0.009271   0.045763  -0.063486  -0.002773
     97       0.146070   0.057732  -0.047467  -0.042994  -0.007324   0.063975
     98      -0.032382  -0.038039  -0.011922   0.015235  -0.010712  -0.026139
     99       0.018354  -0.032180  -0.030663  -0.063181   0.027025   0.057298
    100       0.078422  -0.035440  -0.061165  -0.137740   0.071633   0.106901
    101       0.038222   0.069933  -0.054173   0.061227  -0.049366  -0.024733
    102       0.021544   0.041484  -0.102062  -0.038489   0.054779   0.019269
    103       0.035028  -0.062830   0.088022   0.038794  -0.017865  -0.089363
    104       0.048882   0.035946  -0.064391  -0.012914  -0.033252   0.060330
    105       0.010433   0.006536  -0.104226  -0.023843   0.054916  -0.026390
    106       0.042160  -0.035111   0.086656   0.026121  -0.017036  -0.051943
    107       0.026837   0.029133  -0.080795  -0.013354  -0.033481   0.059272
    108       0.003835   0.012331  -0.082044  -0.026595   0.069993  -0.030301
    109       0.015639  -0.025387   0.082528   0.002469  -0.018999  -0.002046
    110       0.030108   0.034683  -0.035876  -0.004373  -0.003524   0.021806
    111      -0.044228  -0.023139  -0.079490   0.007812   0.072054  -0.096453
    112      -0.093366  -0.087607   0.011878   0.024284  -0.072000  -0.001328
    113      -0.023885   0.003882  -0.070244   0.007431  -0.029620   0.020251
    114      -0.049779  -0.034825  -0.089660   0.037722   0.056366  -0.127377
    115      -0.105169  -0.105135  -0.017699   0.070224  -0.094630  -0.048931
    116      -0.047259  -0.007675  -0.125748   0.010015  -0.075632   0.062158
    117      -0.002963  -0.014606  -0.098421  -0.001532   0.065506  -0.078064
    118      -0.001818  -0.069075   0.036716   0.035441  -0.039994  -0.054831
    119      -0.006886   0.009199  -0.127946  -0.017496  -0.060497   0.086114
    120       0.025741   0.038081  -0.061083  -0.067660   0.090316   0.028297
    121       0.063486   0.019305   0.144395  -0.051686   0.036706   0.052374
    122       0.069403   0.060311   0.029699  -0.014462   0.054471  -0.006267
    123      -0.006030   0.026312  -0.037818  -0.077481   0.122145   0.018277
    124      -0.010511  -0.004473   0.132323  -0.092890   0.043742   0.118356
    125       0.047943   0.051504   0.059346  -0.016602   0.090175  -0.033315
    126      -0.062121  -0.014334  -0.038715  -0.044682   0.127486  -0.050528
    127      -0.134054  -0.076380   0.054968  -0.074715  -0.010051   0.121660
    128      -0.012784   0.016033   0.022303  -0.006859   0.064716  -0.033683
    129      -0.080161  -0.038481  -0.059986   0.001218   0.101612  -0.112464
    130      -0.174320  -0.117416  -0.005710  -0.012280  -0.072916   0.060313
    131      -0.048297  -0.007447  -0.043796   0.007152   0.003235  -0.008769
    132      -0.086191  -0.052484  -0.086927   0.084184   0.037614  -0.170247
    133      -0.186048  -0.138625  -0.067868   0.122873  -0.144250  -0.066616
    134      -0.090024  -0.023705  -0.164195   0.030276  -0.100302   0.061258
    135      -0.022018   0.000701  -0.094259   0.011168   0.086253  -0.075616
    136      -0.035086  -0.040710   0.057240   0.066066  -0.008786  -0.045160
    137      -0.031398   0.017741  -0.123120  -0.017401  -0.051469   0.103685
    138       0.011361   0.048139  -0.016951  -0.113762   0.143927   0.068156
    139       0.025861   0.032797   0.185036  -0.143307   0.095504   0.170484
    140       0.078608   0.072506   0.114874  -0.027522   0.141582  -0.054192
    141      -0.091485  -0.026322  -0.020376  -0.056170   0.153767  -0.054605
    142      -0.198979  -0.099013   0.044635  -0.112179  -0.000045   0.175909
    143      -0.031804   0.007193   0.048299  -0.010977   0.095011  -0.053781
    144      -0.046828  -0.083397  -0.095657  -0.153479   0.126306   0.092594
    145      -0.014697  -0.145849  -0.024922  -0.166426   0.119591   0.071300
    146       0.121900   0.176879  -0.104617   0.077878  -0.081753   0.015729
    147      -0.004340  -0.087483  -0.034004  -0.128569   0.062723   0.106204
    148       0.065740  -0.069362  -0.108116  -0.233374   0.131692   0.188020
    149       0.063497   0.130028  -0.072991   0.104469  -0.069032  -0.052259
    150       0.102162   0.049393   0.036979   0.065300  -0.098971  -0.000125
    151       0.186708   0.096828  -0.083601  -0.064054  -0.010053   0.111955
    152      -0.063168  -0.062833   0.002725   0.022899   0.000073  -0.055739
    153       0.150658   0.176205   0.045538   0.217718  -0.178654  -0.118005
    154       0.210735   0.171452   0.024805   0.152666  -0.141380  -0.077115
    155      -0.117577  -0.198862   0.044354  -0.076981   0.043150   0.010813
    156       0.099746   0.164008  -0.020484   0.155264  -0.090062  -0.103184
    157       0.120845   0.078612   0.103927   0.181742  -0.127773  -0.164630
    158      -0.051916  -0.141440   0.012876  -0.082385   0.014800   0.063331
    159       0.023139   0.042351  -0.117958  -0.050359   0.064224   0.027213
    160       0.027930  -0.094515   0.098428   0.051313  -0.016770  -0.130080
    161       0.056715   0.061001  -0.101736  -0.044964  -0.016293   0.106246
    162       0.034984   0.074353  -0.118092  -0.059047   0.060789   0.065338
    163       0.036895  -0.063392   0.115010   0.053654  -0.028414  -0.098664
    164       0.040946   0.012276  -0.029675   0.014806  -0.046683   0.019322
    165       0.003963  -0.010755  -0.138155  -0.021648   0.034692  -0.020639
    166       0.072933  -0.015497   0.125217   0.025535  -0.001354  -0.060441
    167       0.010317   0.021681  -0.094397  -0.013096  -0.037839   0.062212
                 18         19         20         21         22         23    
      0       0.040611   0.043221   0.009106   0.009837   0.073967  -0.075626
      1       0.002717   0.001375  -0.109698  -0.099202  -0.011794   0.014095
      2      -0.108313  -0.107408   0.002837   0.003067  -0.060759   0.061303
      3       0.074679   0.077983   0.062029   0.061949   0.116602  -0.116962
      4       0.032262   0.030263  -0.090547  -0.078960   0.009514  -0.006072
      5      -0.118523  -0.114169   0.053193   0.048291  -0.032485   0.031862
      6       0.049316   0.052289   0.066153   0.064912   0.098642  -0.099775
      7       0.013058   0.013487  -0.013597  -0.006924   0.036194  -0.033317
      8      -0.094948  -0.089010   0.083874   0.078047   0.004887  -0.005143
      9      -0.042924  -0.041372   0.037448   0.035552   0.011563  -0.013005
     10      -0.066263  -0.062946   0.074958   0.074437   0.024312  -0.022999
     11      -0.024425  -0.019799   0.042331   0.041048   0.037211  -0.036602
     12      -0.105930  -0.105530  -0.005708  -0.007864  -0.056074   0.054079
     13      -0.124994  -0.121359   0.066005   0.063308  -0.020855   0.021576
     14       0.013623   0.015136  -0.021668  -0.017102   0.027807  -0.026463
     15      -0.052180  -0.051088  -0.031615  -0.032192  -0.018586   0.016472
     16      -0.078011  -0.076532  -0.035346  -0.032258  -0.030466   0.031493
     17      -0.037038  -0.037503  -0.035655  -0.030517  -0.028329   0.029928
     18       0.047050   0.049402   0.095575   0.094231   0.102152  -0.098317
     19      -0.003883  -0.009941  -0.079493  -0.064742  -0.010569   0.011863
     20      -0.079230  -0.071850   0.033022   0.026587  -0.013051   0.012785
     21       0.025480   0.023092  -0.056949  -0.059031  -0.002165   0.009878
     22       0.049147   0.048046   0.015838   0.029504   0.069261  -0.070156
     23       0.051892   0.064684  -0.052540  -0.060195   0.011922  -0.007988
     24       0.038243   0.034475  -0.030167  -0.029883  -0.002371   0.013541
     25       0.080497   0.083976   0.053875   0.069042   0.075495  -0.071396
     26       0.067153   0.074411  -0.007877  -0.009967   0.029734  -0.024336
     27      -0.018570  -0.023870  -0.016247  -0.010250   0.043246  -0.030989
     28      -0.005760   0.010346   0.009439   0.024608   0.112944  -0.105686
     29       0.024939   0.038424  -0.027543  -0.028984   0.051965  -0.045235
     30       0.003581  -0.004229   0.001286   0.006940  -0.017021   0.031178
     31       0.034147   0.045169   0.036964   0.047036   0.016504  -0.003521
     32       0.050835   0.070567  -0.047224  -0.054870  -0.011556   0.019461
     33       0.042597   0.037040  -0.095990  -0.099972  -0.020423   0.028575
     34       0.088607   0.093383  -0.076348  -0.070116   0.037106  -0.035172
     35       0.080767   0.100328  -0.115228  -0.128590  -0.007525   0.012902
     36       0.065428   0.057544  -0.039312  -0.045117  -0.111530   0.123817
     37       0.127762   0.118367   0.075102   0.083703  -0.077438   0.081688
     38       0.092786   0.085608   0.044992   0.043774  -0.014948   0.019486
     39       0.015928   0.001144  -0.039779  -0.050983  -0.127370   0.131804
     40       0.048196   0.039786   0.017826   0.012573  -0.140162   0.131634
     41       0.051885   0.036319   0.058819   0.054839  -0.016646   0.014638
     42      -0.075492  -0.091301  -0.043300  -0.051276  -0.018849   0.014960
     43      -0.098102  -0.091195  -0.067439  -0.076261  -0.010381  -0.010474
     44      -0.020516  -0.028802   0.018049   0.011974   0.047569  -0.055682
     45      -0.085859  -0.097289  -0.022097  -0.019894   0.061781  -0.058594
     46      -0.114909  -0.095251  -0.061501  -0.057356   0.101530  -0.110013
     47      -0.029259  -0.023052  -0.020926  -0.024711   0.074291  -0.075197
     48      -0.005237  -0.016911   0.094087   0.103015  -0.087502   0.103982
     49       0.030146   0.037863   0.154842   0.161352  -0.116951   0.137655
     50       0.051573   0.069910   0.001155  -0.011013  -0.078313   0.092680
     51       0.040163   0.021764  -0.055547  -0.090422  -0.062728   0.035640
     52       0.081511   0.066049   0.009614  -0.048002  -0.039090  -0.029443
     53       0.083886   0.086925  -0.098101  -0.125403  -0.053585   0.022144
     54       0.042405   0.022804  -0.042369  -0.060617  -0.229149   0.232337
     55       0.090849   0.070083   0.033797   0.018970  -0.295198   0.284436
     56       0.071444   0.042751   0.098737   0.093168  -0.073427   0.070110
     57      -0.135090  -0.155995  -0.058059  -0.071429  -0.010709  -0.004517
     58      -0.195219  -0.187765  -0.136402  -0.159052  -0.026330  -0.011999
     59      -0.068733  -0.083565   0.018411   0.009389   0.062219  -0.079826
     60       0.067395   0.070308   0.004119   0.005473   0.094695  -0.096426
     61       0.019015   0.015674  -0.172980  -0.158628  -0.030578   0.033160
     62      -0.136380  -0.136959  -0.021801  -0.020526  -0.099501   0.100333
     63      -0.089402  -0.089036  -0.073904  -0.074534  -0.064477   0.061959
     64      -0.113018  -0.111233  -0.049821  -0.048289  -0.059017   0.059433
     65      -0.012654  -0.015606  -0.083338  -0.073672  -0.041886   0.044439
     66      -0.191149  -0.192066  -0.022817  -0.026318  -0.134191   0.131908
     67      -0.200672  -0.195036   0.134419   0.125533  -0.044416   0.044416
     68       0.081350   0.081988  -0.058672  -0.050015   0.062169  -0.060319
     69      -0.075933  -0.074764   0.051726   0.048658  -0.011349   0.009917
     70      -0.090370  -0.085012   0.149461   0.144560   0.041323  -0.040227
     71       0.009726   0.015886   0.059398   0.057566   0.077730  -0.077268
     72       0.078841   0.082166   0.098481   0.095899   0.132822  -0.133180
     73       0.040987   0.040884  -0.008655  -0.001314   0.054410  -0.049781
     74      -0.112338  -0.104401   0.136455   0.125770   0.023925  -0.027825
     75       0.021272   0.022820   0.101196   0.099129   0.083695  -0.078248
     76      -0.064052  -0.076647  -0.186479  -0.170736  -0.118409   0.123131
     77      -0.080874  -0.070029   0.123523   0.115124   0.033928  -0.033569
     78       0.038122   0.044250   0.243437   0.241038   0.183899  -0.183719
     79      -0.038350  -0.045931  -0.021185  -0.004432   0.004118  -0.006388
     80      -0.102069  -0.098709  -0.022949  -0.027023  -0.059245   0.058511
     81      -0.031048  -0.032415  -0.109811  -0.117567  -0.040811   0.045974
     82      -0.010640  -0.017808   0.093435   0.113238   0.078187  -0.082096
     83       0.096307   0.112256  -0.082537  -0.092216   0.015620  -0.009270
     84       0.049526  -0.052534   0.066860  -0.063773   0.099113   0.099363
     85       0.012985  -0.013589  -0.013913   0.007000   0.036037   0.032880
     86      -0.094540   0.089313   0.084680  -0.077167   0.005214   0.005104
     87       0.074854  -0.078302   0.062625  -0.060635   0.117136   0.116540
     88       0.031915  -0.030378  -0.091521   0.078077   0.009197   0.005991
     89      -0.118003   0.114368   0.053498  -0.047801  -0.032339  -0.031756
     90       0.040648  -0.043316   0.009217  -0.009242   0.074300   0.075603
     91       0.002457  -0.001423  -0.110628   0.097854  -0.012035  -0.013797
     92      -0.107956   0.107533   0.002489  -0.003121  -0.060876  -0.061122
     93      -0.052301   0.051519  -0.031901   0.031861  -0.018709  -0.016183
     94      -0.077770   0.076592  -0.035587   0.031568  -0.030455  -0.031146
     95      -0.037145   0.037624  -0.036179   0.030090  -0.028545  -0.029880
     96      -0.106030   0.106208  -0.005750   0.007497  -0.056386  -0.053983
     97      -0.124327   0.121433   0.066445  -0.062730  -0.020690  -0.021693
     98       0.013245  -0.014898  -0.021647   0.016836   0.027782   0.026402
     99      -0.042845   0.041628   0.037883  -0.035228   0.011611   0.012788
    100      -0.065809   0.062925   0.075407  -0.073488   0.024411   0.022450
    101      -0.024488   0.020118   0.043002  -0.040615   0.037472   0.036522
    102       0.047199  -0.049452   0.096413  -0.092672   0.102573   0.097678
    103      -0.004116   0.009874  -0.080453   0.064006  -0.010915  -0.011881
    104      -0.078907   0.072031   0.033260  -0.026342  -0.012904  -0.012712
    105       0.025581  -0.023305  -0.057603   0.058177  -0.002129  -0.009563
    106       0.048720  -0.048011   0.016673  -0.029481   0.069621   0.069908
    107       0.051824  -0.064973  -0.053257   0.059793   0.011959   0.008110
    108       0.038384  -0.034775  -0.030455   0.029331  -0.002316  -0.013372
    109       0.079919  -0.083898   0.055046  -0.068361   0.075909   0.070951
    110       0.067114  -0.074748  -0.007868   0.009943   0.029925   0.024296
    111      -0.018514   0.023958  -0.016360   0.010042   0.043569   0.031118
    112      -0.006011  -0.010171   0.010145  -0.024202   0.113278   0.105093
    113       0.024734  -0.038388  -0.027732   0.028865   0.052355   0.045310
    114       0.003649   0.004203   0.001405  -0.007119  -0.016974  -0.031066
    115       0.033713  -0.045030   0.037694  -0.046480   0.016929   0.003578
    116       0.050605  -0.070714  -0.047738   0.054426  -0.011563  -0.019372
    117       0.042729  -0.037499  -0.097360   0.098834  -0.020550  -0.028131
    118       0.087969  -0.093525  -0.076541   0.068952   0.037319   0.035342
    119       0.080663  -0.100860  -0.116940   0.127700  -0.007693  -0.012629
    120       0.065689  -0.058121  -0.040044   0.044320  -0.112271  -0.123748
    121       0.127124  -0.118512   0.076059  -0.083145  -0.077141  -0.081355
    122       0.092922  -0.086178   0.045480  -0.043438  -0.015250  -0.019849
    123       0.016239  -0.001484  -0.040889   0.050318  -0.128416  -0.131774
    124       0.048046  -0.040034   0.017787  -0.012737  -0.140187  -0.130949
    125       0.052023  -0.036602   0.059288  -0.054356  -0.017091  -0.015008
    126      -0.075292   0.091578  -0.044442   0.050931  -0.019309  -0.014858
    127      -0.097630   0.091096  -0.068190   0.075462  -0.010588   0.010528
    128      -0.020602   0.029107   0.018035  -0.011664   0.047607   0.055618
    129      -0.085792   0.097750  -0.022607   0.019839   0.061987   0.058706
    130      -0.114572   0.095382  -0.061791   0.056999   0.101529   0.109468
    131      -0.029513   0.023488  -0.021196   0.024717   0.074715   0.075334
    132      -0.005173   0.017172   0.095496  -0.102478  -0.087721  -0.104134
    133       0.029734  -0.037599   0.156255  -0.159305  -0.116326  -0.136954
    134       0.051326  -0.069993   0.001368   0.010642  -0.078781  -0.092762
    135       0.040385  -0.021947  -0.056657   0.089702  -0.063197  -0.034914
    136       0.081092  -0.065964   0.009204   0.048013  -0.038859   0.030105
    137       0.083800  -0.087120  -0.099606   0.124410  -0.054021  -0.021418
    138       0.042837  -0.023407  -0.043834   0.059772  -0.230920  -0.232371
    139       0.090659  -0.070544   0.033438  -0.019309  -0.295348  -0.282922
    140       0.071754  -0.043244   0.099478  -0.092455  -0.074398  -0.070701
    141      -0.134869   0.156589  -0.059692   0.071127  -0.011325   0.004639
    142      -0.194171   0.187584  -0.138150   0.157403  -0.026875   0.012178
    143      -0.068859   0.084218   0.018226  -0.008987   0.062239   0.079821
    144       0.079161  -0.082552   0.099618  -0.094292   0.133468   0.132686
    145       0.040823  -0.040992  -0.008920   0.001592   0.054196   0.049237
    146      -0.111735   0.104753   0.137784  -0.124228   0.024438   0.027656
    147      -0.075831   0.075161   0.052347  -0.048410  -0.011407  -0.010211
    148      -0.089644   0.084994   0.150479  -0.142684   0.041558   0.039315
    149       0.009503  -0.015507   0.060476  -0.056918   0.078164   0.077073
    150      -0.191373   0.193237  -0.023053   0.025354  -0.134906  -0.131685
    151      -0.199543   0.195199   0.135395  -0.124304  -0.044079  -0.044545
    152       0.080538  -0.081748  -0.058763   0.049362   0.062082   0.060172
    153      -0.089665   0.089733  -0.074605   0.073587  -0.064839  -0.061357
    154      -0.112672   0.111374  -0.050049   0.047204  -0.058953  -0.058714
    155      -0.012962   0.015636  -0.084431   0.072738  -0.042326  -0.044392
    156       0.067406  -0.070491   0.004184  -0.004760   0.095110   0.096435
    157       0.018517  -0.015697  -0.174389   0.156478  -0.030963  -0.032544
    158      -0.135910   0.137021  -0.022617   0.020175  -0.099781  -0.100011
    159       0.021340  -0.022609   0.101472  -0.097081   0.083641   0.077201
    160      -0.064049   0.076425  -0.189000   0.168616  -0.119295  -0.122518
    161      -0.080590   0.070474   0.124648  -0.113659   0.034242   0.033062
    162       0.038285  -0.043955   0.246314  -0.237930   0.185000   0.182580
    163      -0.038445   0.046009  -0.021846   0.004758   0.003705   0.005966
    164      -0.101777   0.098893  -0.023042   0.026212  -0.059210  -0.057972
    165      -0.031059   0.032555  -0.110973   0.115721  -0.040989  -0.045345
    166      -0.010745   0.018005   0.095411  -0.112621   0.078799   0.081744
    167       0.095924  -0.112528  -0.083584   0.091533   0.015579   0.009395
                 24         25         26         27         28         29    
      0       0.109731  -0.111330  -0.020817   0.014112   0.039413   0.048012
      1       0.093765  -0.106886  -0.107322   0.127026  -0.045157  -0.047189
      2      -0.053641   0.053501   0.009866  -0.007740  -0.019934  -0.024388
      3       0.083895  -0.079925   0.019964  -0.033333   0.049022   0.056468
      4       0.065281  -0.074015  -0.074474   0.089952  -0.042918  -0.047539
      5      -0.033215   0.035009   0.025666  -0.031095   0.011492   0.014019
      6       0.107170  -0.107253  -0.009258  -0.000240   0.049102   0.059495
      7       0.106355  -0.116661  -0.083136   0.094215  -0.018230  -0.016524
      8      -0.037674   0.044692   0.065955  -0.081301   0.031385   0.034070
      9       0.020268  -0.020703  -0.006987   0.006142   0.007534   0.009868
     10       0.036489  -0.038859  -0.013833   0.012139   0.018215   0.023796
     11       0.031457  -0.029136   0.024686  -0.035697   0.026498   0.030275
     12      -0.063285   0.066269   0.024103  -0.023720  -0.022643  -0.029291
     13      -0.045896   0.049662   0.040416  -0.047437   0.008773   0.008482
     14       0.096002  -0.103785  -0.060321   0.065191  -0.001907   0.001373
     15       0.022946  -0.024524  -0.014014   0.014831  -0.008401  -0.009568
     16       0.025274  -0.030600  -0.035345   0.041573  -0.018037  -0.018617
     17       0.012690  -0.018290  -0.041550   0.051220  -0.030985  -0.034937
     18       0.004861   0.000224   0.021390  -0.025226  -0.058536  -0.071991
     19       0.002356  -0.000122   0.021816  -0.027069   0.010167   0.009573
     20       0.016268  -0.020619  -0.028469   0.033987   0.009289   0.014715
     21      -0.011945   0.015972   0.025003  -0.027386  -0.059425  -0.075048
     22      -0.025891   0.032138   0.042712  -0.049134   0.026800   0.030779
     23      -0.013980   0.011259  -0.013500   0.023852   0.045035   0.054226
     24      -0.081414   0.077294  -0.043189   0.070294  -0.038369  -0.046603
     25      -0.115832   0.113614  -0.021730   0.042297  -0.041733  -0.045081
     26      -0.067210   0.059446  -0.058976   0.088962   0.075978   0.095706
     27      -0.091971   0.088867  -0.037037   0.060079  -0.064949  -0.078818
     28      -0.137587   0.130117  -0.047590   0.074426  -0.056807  -0.059928
     29      -0.075900   0.065708  -0.069737   0.103021   0.085131   0.103930
     30      -0.048136   0.045174  -0.000195   0.004420   0.055785   0.054683
     31      -0.048230   0.046915   0.040983  -0.059074  -0.031208  -0.041016
     32      -0.023747   0.015949  -0.016722   0.021758   0.016610   0.027714
     33      -0.023919   0.037638   0.114627  -0.143028   0.003530  -0.001045
     34      -0.035204   0.057281   0.203154  -0.253563   0.098084   0.100370
     35      -0.009526   0.015953   0.080638  -0.100195   0.019217   0.021105
     36      -0.079261   0.068452  -0.075221   0.111195   0.003307   0.001826
     37      -0.090089   0.083674  -0.028562   0.042990  -0.049028  -0.052557
     38      -0.031419   0.029176  -0.015418   0.022109  -0.013376  -0.009505
     39       0.009280  -0.010825  -0.008869   0.010849  -0.017983  -0.028280
     40       0.032698  -0.034345   0.023886  -0.041129   0.069572   0.079972
     41       0.049275  -0.040859   0.057619  -0.086575  -0.077013  -0.090237
     42       0.054150  -0.043764   0.040625  -0.055188  -0.071990  -0.093128
     43       0.081672  -0.076109   0.033873  -0.048386   0.120788   0.140080
     44       0.073664  -0.061467   0.063257  -0.091595  -0.056624  -0.064668
     45      -0.021154   0.028445   0.008485  -0.005477  -0.142455  -0.171352
     46      -0.053129   0.049304  -0.046265   0.072107   0.045760   0.060459
     47      -0.013314   0.013325  -0.023155   0.035488   0.002186   0.007256
     48      -0.003728  -0.012252  -0.056255   0.074082   0.311773   0.333209
     49       0.071883  -0.084089   0.003476  -0.040911  -0.123468  -0.140535
     50       0.042799  -0.053117  -0.023698   0.011390  -0.121723  -0.126700
     51       0.032512   0.005690   0.114824  -0.142928   0.022296  -0.008754
     52       0.065154  -0.001029   0.199014  -0.251687   0.117985   0.118237
     53       0.050527  -0.018017   0.085709  -0.105722   0.033282  -0.035571
     54       0.050987  -0.054558   0.003966  -0.014996   0.032279   0.028069
     55       0.109090  -0.110450   0.065247  -0.112452   0.102739   0.113466
     56       0.099080  -0.084774   0.109949  -0.167167  -0.140825  -0.169523
     57       0.151346  -0.129785   0.106469  -0.150466  -0.069635  -0.093879
     58       0.223052  -0.206405   0.096711  -0.140021   0.204558   0.232923
     59       0.157167  -0.133959   0.128922  -0.186404  -0.076129  -0.090501
     60       0.142503  -0.145197  -0.031112   0.023305   0.050023   0.062199
     61       0.122816  -0.141714  -0.155634   0.185099  -0.073099  -0.077256
     62      -0.085000   0.083484   0.000151   0.008388  -0.048236  -0.058627
     63      -0.002945   0.000071  -0.020727   0.026037  -0.032027  -0.036859
     64       0.005230  -0.010144  -0.027521   0.033245  -0.024358  -0.026048
     65       0.017139  -0.026818  -0.079921   0.100895  -0.063383  -0.072085
     66      -0.172245   0.179284   0.062463  -0.060357  -0.052648  -0.067753
     67      -0.144160   0.157529   0.123640  -0.142898   0.022523   0.019989
     68       0.183611  -0.198253  -0.120600   0.132430  -0.002484   0.004310
     69      -0.001537   0.000289  -0.011171   0.013024  -0.000099   0.001869
     70       0.020178  -0.019040   0.017724  -0.027502   0.048516   0.059667
     71       0.054039  -0.048811   0.046377  -0.065228   0.052576   0.059587
     72       0.146103  -0.146521  -0.005919  -0.008998   0.070721   0.085893
     73       0.138789  -0.151843  -0.095318   0.106542  -0.014905  -0.010748
     74      -0.050549   0.065124   0.109997  -0.137186   0.067473   0.071979
     75      -0.017659   0.021619   0.009509  -0.007628  -0.117586  -0.142273
     76      -0.028804   0.028203   0.008933  -0.008227  -0.011907  -0.017223
     77      -0.003466  -0.000918  -0.040974   0.052837  -0.082883  -0.094706
     78       0.002237   0.007664   0.048226  -0.059867  -0.090903  -0.112066
     79      -0.007881   0.016893   0.081383  -0.104054   0.065928   0.071738
     80       0.008447  -0.010268   0.004669  -0.008720   0.081226   0.097838
     81       0.074972  -0.063272   0.098489  -0.135176  -0.087158  -0.112728
     82      -0.002639  -0.001939  -0.064226   0.085585   0.014426   0.018120
     83      -0.047316   0.048557   0.027488  -0.024494   0.056383   0.068401
     84       0.106898   0.108131  -0.009138   0.002341  -0.056436   0.052606
     85       0.105589   0.117174  -0.103981  -0.069936   0.020413  -0.014082
     86      -0.037251  -0.044765   0.084084   0.061738  -0.035684   0.029772
     87       0.083610   0.080498   0.027494   0.026938  -0.055939   0.049556
     88       0.064823   0.074425  -0.094692  -0.068087   0.048985  -0.041650
     89      -0.032860  -0.035043   0.032588   0.023517  -0.013260   0.012438
     90       0.109479   0.112254  -0.023928  -0.008597  -0.045296   0.042461
     91       0.093145   0.107441  -0.135563  -0.095431   0.051111  -0.040934
     92      -0.053077  -0.053473   0.011247   0.004854   0.023008  -0.021620
     93       0.022912   0.024721  -0.017346  -0.010842   0.009554  -0.008390
     94       0.025133   0.030787  -0.044553  -0.031150   0.020297  -0.016047
     95       0.012729   0.018562  -0.053054  -0.038927   0.035392  -0.030617
     96      -0.063220  -0.066928   0.029452   0.016959   0.026255  -0.026123
     97      -0.045614  -0.049886   0.050978   0.035592  -0.009862   0.007322
     98       0.095406   0.104263  -0.074476  -0.047566   0.001735   0.001664
     99       0.020171   0.020838  -0.008247  -0.004130  -0.008797   0.008870
    100       0.036170   0.038979  -0.016271  -0.008122  -0.021097   0.021232
    101       0.031359   0.029311   0.032816   0.028169  -0.030342   0.026653
    102       0.004796  -0.000246   0.027348   0.019190   0.067153  -0.063463
    103       0.002319   0.000148   0.027702   0.020494  -0.011264   0.008135
    104       0.016197   0.020729  -0.035899  -0.025512  -0.011124   0.013370
    105      -0.011837  -0.016040   0.031310   0.020256   0.068898  -0.066835
    106      -0.025810  -0.032319   0.053447   0.036561  -0.030845   0.027255
    107      -0.013954  -0.011434  -0.018983  -0.019641  -0.051846   0.047816
    108      -0.081118  -0.077781  -0.059557  -0.057052   0.044766  -0.042018
    109      -0.114967  -0.113819  -0.031716  -0.035143   0.047456  -0.039334
    110      -0.067176  -0.060043  -0.079809  -0.071318  -0.087753   0.084654
    111      -0.091675  -0.089416  -0.051128  -0.048745   0.075611  -0.070621
    112      -0.136534  -0.130323  -0.064881  -0.059689   0.064382  -0.052077
    113      -0.075860  -0.066385  -0.093817  -0.082227  -0.097887   0.091554
    114      -0.047962  -0.045578  -0.001223  -0.004142  -0.062316   0.046562
    115      -0.047856  -0.047115   0.054399   0.046687   0.036654  -0.036716
    116      -0.023762  -0.016234  -0.021737  -0.016873  -0.020392   0.025529
    117      -0.023868  -0.038095   0.147520   0.109564  -0.003592  -0.001294
    118      -0.035082  -0.057846   0.259632   0.192913  -0.110871   0.087012
    119      -0.009545  -0.016330   0.103799   0.076681  -0.022300   0.018766
    120      -0.078916  -0.068876  -0.100940  -0.088603  -0.003145   0.000610
    121      -0.089345  -0.083778  -0.038316  -0.033987   0.055748  -0.045790
    122      -0.031510  -0.029498  -0.020778  -0.017650   0.014783  -0.007833
    123       0.009382   0.010977  -0.011205  -0.008297   0.021256  -0.025734
    124       0.032386   0.034274   0.033437   0.033626  -0.079983   0.070824
    125       0.049090   0.041182   0.077755   0.069257   0.088389  -0.079314
    126       0.054098   0.044207   0.053444   0.043123   0.083222  -0.082766
    127       0.080894   0.076059   0.044777   0.037936  -0.139172   0.124072
    128       0.073476   0.061983   0.084652   0.072788   0.064723  -0.056587
    129      -0.021040  -0.028471   0.009561   0.003156   0.164127  -0.151721
    130      -0.052821  -0.049469  -0.063117  -0.057986  -0.054019   0.054594
    131      -0.013327  -0.013449  -0.031384  -0.028475  -0.002774   0.006522
    132      -0.003624   0.012091  -0.073147  -0.057490  -0.353606   0.289692
    133       0.071493   0.084330   0.014122   0.039084   0.142099  -0.123770
    134       0.042820   0.053641  -0.025817  -0.004959   0.137086  -0.109258
    135       0.032439  -0.006155   0.147853   0.109489  -0.021539  -0.011392
    136       0.064264   0.000006   0.255479   0.192270  -0.133250   0.102028
    137       0.050299   0.017665   0.110060   0.080741  -0.029111  -0.039400
    138       0.051016   0.054987   0.007849   0.013449  -0.036430   0.023992
    139       0.108208   0.110460   0.091465   0.091946  -0.117358   0.099904
    140       0.098831   0.085507   0.148962   0.134110   0.162032  -0.149396
    141       0.151040   0.130859   0.141458   0.118701   0.080422  -0.083200
    142       0.221119   0.206496   0.128584   0.110290  -0.235026   0.205675
    143       0.156881   0.135128   0.172528   0.148131   0.087212  -0.079276
    144       0.145733   0.147681  -0.003971   0.009707  -0.081297   0.075896
    145       0.137769   0.152439  -0.119040  -0.078958   0.016441  -0.008924
    146      -0.050003  -0.065314   0.140705   0.104575  -0.076436   0.062661
    147      -0.001612  -0.000354  -0.013917  -0.009620  -0.000207   0.001971
    148       0.019913   0.018997   0.024252   0.022212  -0.055824   0.052847
    149       0.053760   0.048996   0.061230   0.051182  -0.060096   0.052361
    150      -0.171993  -0.180974   0.075981   0.042838   0.061053  -0.060429
    151      -0.143221  -0.158240   0.155283   0.106643  -0.025124   0.016971
    152       0.182327   0.199024  -0.149370  -0.097080   0.001959   0.004674
    153      -0.002855  -0.000031  -0.026664  -0.019960   0.036514  -0.032374
    154       0.005287   0.010281  -0.034909  -0.025090   0.027410  -0.022518
    155       0.017118   0.027168  -0.102592  -0.077132   0.072454  -0.063254
    156       0.142201   0.146431  -0.036289  -0.014950  -0.057642   0.055147
    157       0.122047   0.142487  -0.196800  -0.139231   0.082788  -0.067105
    158      -0.084156  -0.083465  -0.002349  -0.008340   0.055601  -0.051935
    159      -0.017605  -0.021706   0.011468   0.005254   0.134685  -0.125226
    160      -0.028470  -0.028109   0.010360   0.005451   0.014495  -0.015896
    161      -0.003485   0.000941  -0.052516  -0.040339   0.094053  -0.082558
    162       0.002089  -0.007830   0.062434   0.046230   0.103733  -0.098235
    163      -0.007956  -0.017090   0.104455   0.079624  -0.074648   0.062481
    164       0.008365   0.010195   0.006780   0.007243  -0.092764   0.085846
    165       0.074813   0.063742   0.129260   0.105481   0.101212  -0.100329
    166      -0.002907   0.001888  -0.084239  -0.066722  -0.016796   0.016238
    167      -0.046945  -0.048810   0.032769   0.016645  -0.064936   0.060340
                 30         31         32         33         34         35    
      0       0.056394  -0.063493   0.002220  -0.115966  -0.037225   0.037621
      1      -0.035759   0.040252   0.002585  -0.136972  -0.035352   0.036121
      2      -0.018611   0.020809  -0.001912   0.109475   0.011352  -0.011445
      3       0.047526  -0.053398  -0.000605   0.009303   0.084061  -0.088350
      4      -0.046840   0.052714  -0.000217  -0.010493   0.077881  -0.081513
      5       0.015445  -0.017227   0.000196   0.003951  -0.049120   0.051596
      6       0.054846  -0.061511  -0.002254   0.139742  -0.005765   0.006864
      7      -0.019255   0.021744  -0.001842   0.129988  -0.044612   0.047188
      8       0.031374  -0.035364   0.001743  -0.107822   0.006883  -0.008593
      9       0.011540  -0.012902   0.002212  -0.117858  -0.037815   0.038777
     10       0.035695  -0.040160   0.002252  -0.113807  -0.054007   0.055289
     11       0.020702  -0.023294  -0.001911   0.109902   0.015861  -0.016740
     12      -0.033066   0.037075  -0.000096  -0.009082   0.043180  -0.045436
     13       0.012343  -0.014021  -0.000281   0.002734   0.042725  -0.045394
     14       0.008104  -0.009205   0.000504   0.003525  -0.088322   0.091735
     15      -0.013933   0.015623  -0.001660   0.117456  -0.050169   0.053017
     16      -0.012969   0.014584  -0.001823   0.122170  -0.033404   0.035595
     17      -0.024034   0.026878   0.001884  -0.110844   0.002235  -0.003439
     18      -0.117718   0.132320  -0.000047  -0.016470   0.045060  -0.047092
     19       0.060107  -0.068045  -0.000803   0.000799   0.123596  -0.129440
     20      -0.009938   0.011784   0.000194   0.002101  -0.031199   0.033439
     21      -0.012511   0.012677  -0.000288  -0.004125   0.055236  -0.056713
     22      -0.016514   0.019624  -0.000623  -0.008009   0.105252  -0.110068
     23      -0.007162   0.009000  -0.000175  -0.002461   0.044854  -0.046575
     24       0.002542  -0.002990  -0.000315  -0.003245   0.072439  -0.077303
     25      -0.010839   0.012482  -0.000397  -0.004223   0.067202  -0.071968
     26      -0.002039   0.005013  -0.000425  -0.002333   0.079957  -0.085428
     27       0.017811  -0.021228   0.000253   0.001999  -0.028357   0.022487
     28       0.015223  -0.017840   0.000539   0.003175  -0.050502   0.041371
     29       0.003470  -0.001950   0.000070  -0.000028   0.019343  -0.026701
     30       0.000439  -0.000653   0.000181   0.000838  -0.040501   0.038196
     31       0.006319  -0.009201   0.000717   0.000486  -0.059657   0.055287
     32      -0.001692   0.002807  -0.000018  -0.002775  -0.009433   0.005038
     33      -0.000688   0.000459   0.000158  -0.000584  -0.053579   0.056697
     34      -0.019625   0.021721   0.000488  -0.005433  -0.082438   0.084986
     35      -0.012967   0.014047   0.000457  -0.004334  -0.043963   0.045669
     36       0.028523  -0.031747  -0.000277   0.006393   0.011104  -0.004144
     37       0.021919  -0.024785  -0.000271   0.012803  -0.071122   0.089076
     38       0.005914  -0.005771  -0.000301   0.005715  -0.010790   0.018666
     39       0.014995  -0.018158   0.000394  -0.001207   0.008403  -0.016343
     40      -0.008287   0.009542   0.000513   0.000344  -0.043130   0.035063
     41      -0.006074   0.005223   0.000325  -0.000910  -0.026837   0.023316
     42       0.001607  -0.003652  -0.000039  -0.005330   0.045898  -0.049834
     43      -0.031715   0.037706  -0.000376  -0.008623   0.085141  -0.090797
     44      -0.016005   0.017427  -0.000057  -0.005041   0.035634  -0.038013
     45       0.025642  -0.031310  -0.000020   0.006778  -0.058538   0.068937
     46       0.013689  -0.013560  -0.000315   0.011116  -0.065265   0.081399
     47       0.010579  -0.011027  -0.000114   0.004030  -0.004129   0.009882
     48      -0.043157   0.049371  -0.000139  -0.003641  -0.007192   0.009064
     49       0.009709  -0.013660  -0.000498  -0.000035   0.038207  -0.040039
     50       0.012926  -0.015123  -0.000251  -0.002048   0.045485  -0.048793
     51      -0.008326   0.007430  -0.000773   0.008922  -0.011094   0.031620
     52      -0.029395   0.037220  -0.001519   0.012173  -0.009846   0.038404
     53      -0.024778   0.018519  -0.000352   0.003060   0.011975   0.011659
     54       0.014932  -0.018206   0.000898   0.000383  -0.037468   0.024906
     55      -0.006206   0.005945   0.001444   0.003076  -0.134887   0.120036
     56      -0.001110  -0.002695   0.000953   0.000703  -0.097014   0.091361
     57      -0.021029   0.021684  -0.000335  -0.011970   0.098732  -0.101918
     58      -0.063350   0.074510  -0.000925  -0.020321   0.212621  -0.220007
     59      -0.035998   0.039434  -0.000285  -0.010184   0.067026  -0.067966
     60       0.077878  -0.087602   0.004952  -0.261015  -0.089945   0.091819
     61      -0.056640   0.063677   0.005635  -0.289361  -0.118273   0.121634
     62      -0.057980   0.064989  -0.004154   0.233253   0.042659  -0.043440
     63      -0.046880   0.052758  -0.003828   0.259831  -0.093804   0.099959
     64      -0.024600   0.027706  -0.004084   0.271752  -0.082008   0.087548
     65      -0.060963   0.068441   0.003978  -0.251260   0.052360  -0.056398
     66      -0.069687   0.078126  -0.000353  -0.018105   0.106687  -0.111860
     67       0.016167  -0.018374  -0.000682   0.001115   0.107652  -0.113567
     68       0.015249  -0.017180   0.000814   0.006835  -0.144205   0.150346
     69       0.012066  -0.013491   0.005064  -0.266925  -0.101847   0.104948
     70       0.080214  -0.090132   0.004881  -0.257801  -0.094764   0.097222
     71       0.042615  -0.047907  -0.004594   0.246939   0.084863  -0.088122
     72       0.079343  -0.088992  -0.004371   0.284803  -0.062321   0.066085
     73      -0.016815   0.019118  -0.004039   0.278391  -0.097080   0.101954
     74       0.074939  -0.084648   0.003614  -0.230819   0.038677  -0.041421
     75      -0.206420   0.231883   0.000292  -0.022065  -0.006037   0.006650
     76       0.208487  -0.236810  -0.001362   0.020303   0.174426  -0.182037
     77      -0.282531   0.319371   0.001235  -0.023051  -0.160642   0.168922
     78      -0.337350   0.380734   0.000911  -0.039176  -0.086357   0.090175
     79       0.136954  -0.154665  -0.000913   0.005220   0.114300  -0.120274
     80       0.211833  -0.238763  -0.000578   0.022222   0.053936  -0.055931
     81      -0.011856   0.009935   0.000341  -0.003168  -0.039943   0.044640
     82      -0.009540   0.012199  -0.001375  -0.005634   0.203793  -0.212136
     83      -0.010703   0.013260   0.000111  -0.004056   0.011963  -0.013294
     84      -0.061789  -0.054387   0.140199   0.002469  -0.006259  -0.006814
     85       0.021987   0.019486   0.129673   0.002542  -0.046484  -0.045316
     86      -0.035511  -0.031411  -0.107462  -0.001888   0.007193   0.008267
     87      -0.053492  -0.047171   0.009277  -0.000301   0.087803   0.085115
     88       0.053052   0.046863  -0.010470  -0.000577   0.080935   0.078119
     89      -0.017466  -0.015284   0.003927   0.000331  -0.050941  -0.049347
     90      -0.063534  -0.056136  -0.116574  -0.001694  -0.038819  -0.036186
     91       0.040596   0.035874  -0.136788  -0.002027  -0.036614  -0.034519
     92       0.020914   0.018354   0.109178   0.001772   0.011671   0.010864
     93       0.015712   0.013822   0.117921   0.002314  -0.052371  -0.051031
     94       0.014555   0.012846   0.121952   0.002296  -0.034714  -0.034095
     95       0.027196   0.023880  -0.110527  -0.001849   0.002312   0.003273
     96       0.037263   0.032786  -0.009021  -0.000407   0.045262   0.043914
     97      -0.014064  -0.012541   0.002802  -0.000190   0.044471   0.043586
     98      -0.009065  -0.008073   0.003438   0.000629  -0.091811  -0.087931
     99      -0.013053  -0.011449  -0.118381  -0.001767  -0.039467  -0.037333
    100      -0.040172  -0.035466  -0.113663  -0.001576  -0.056074  -0.052937
    101      -0.023480  -0.020736   0.109623   0.001788   0.016360   0.015949
    102       0.132596   0.116973  -0.016382  -0.000611   0.047443   0.045716
    103      -0.068366  -0.060741   0.000926  -0.000785   0.128528   0.124142
    104       0.011448   0.010651   0.002028   0.000263  -0.032308  -0.031945
    105       0.014011   0.011132  -0.004089  -0.000433   0.057724   0.054643
    106       0.018616   0.017368  -0.007901  -0.000905   0.109343   0.105457
    107       0.008189   0.008066  -0.002459  -0.000267   0.046914   0.044913
    108      -0.002832  -0.002641  -0.003222  -0.000435   0.075510   0.074309
    109       0.012290   0.011117  -0.004180  -0.000545   0.069667   0.068813
    110       0.002544   0.004655  -0.002316  -0.000523   0.083521   0.082315
    111      -0.020213  -0.018930   0.002012   0.000326  -0.029414  -0.021411
    112      -0.017112  -0.015726   0.003174   0.000652  -0.052010  -0.039104
    113      -0.003806  -0.001641   0.000002   0.000060   0.020307   0.025887
    114      -0.000572  -0.000684   0.000860   0.000220  -0.042137  -0.036587
    115      -0.007343  -0.008347   0.000505   0.000755  -0.061651  -0.052601
    116       0.002015   0.002585  -0.002731  -0.000101  -0.009783  -0.004748
    117       0.000757   0.000404  -0.000575   0.000142  -0.055970  -0.054602
    118       0.021990   0.019085  -0.005343   0.000312  -0.085474  -0.081242
    119       0.014589   0.012411  -0.004302   0.000321  -0.045933  -0.044010
    120      -0.032182  -0.028152   0.006357  -0.000063   0.010992   0.003316
    121      -0.024553  -0.021776   0.012642   0.000176  -0.074730  -0.086273
    122      -0.006656  -0.005077   0.005696  -0.000108  -0.011622  -0.018374
    123      -0.017026  -0.016213  -0.001172   0.000353   0.008979   0.015970
    124       0.009392   0.008506   0.000399   0.000526  -0.044436  -0.033140
    125       0.006686   0.004489  -0.000884   0.000302  -0.027751  -0.022137
    126      -0.001916  -0.003355  -0.005314  -0.000222   0.048038   0.048079
    127       0.035886   0.033499  -0.008519  -0.000682   0.088520   0.087082
    128       0.018029   0.015422  -0.005024  -0.000232   0.037325   0.036729
    129      -0.029112  -0.027908   0.006711   0.000225  -0.061485  -0.066827
    130      -0.015112  -0.011689   0.010963   0.000068  -0.068298  -0.078553
    131      -0.011910  -0.009745   0.003998   0.000021  -0.004745  -0.009999
    132       0.048551   0.043512  -0.003594  -0.000258  -0.007451  -0.008664
    133      -0.011330  -0.012419  -0.000010  -0.000452   0.039668   0.038330
    134      -0.014475  -0.013268  -0.002039  -0.000296   0.047408   0.046890
    135       0.009243   0.006414   0.008655  -0.000486  -0.012298  -0.031370
    136       0.033566   0.033255   0.011622  -0.001125  -0.011213  -0.038039
    137       0.026912   0.015368   0.002842  -0.000253   0.011521  -0.012456
    138      -0.016987  -0.016285   0.000449   0.000915  -0.038586  -0.023360
    139       0.006907   0.005198   0.003157   0.001556  -0.139168  -0.113884
    140       0.000874  -0.002714   0.000735   0.001000  -0.100746  -0.087343
    141       0.023635   0.019101  -0.011938  -0.000750   0.103252   0.098257
    142       0.071492   0.066007  -0.020117  -0.001642   0.220841   0.210728
    143       0.040605   0.034937  -0.010162  -0.000636   0.070153   0.065597
    144      -0.089436  -0.078733   0.285856   0.005259  -0.065409  -0.063922
    145       0.019301   0.017212   0.277806   0.005347  -0.101030  -0.097807
    146      -0.084667  -0.075054  -0.230052  -0.004157   0.040148   0.039618
    147      -0.013715  -0.012028  -0.268087  -0.003944  -0.106265  -0.101018
    148      -0.090380  -0.079695  -0.257446  -0.003794  -0.098361  -0.093079
    149      -0.048309  -0.042626   0.246322   0.003715   0.087955   0.084277
    150       0.078531   0.069087  -0.017963  -0.000977   0.111665   0.107954
    151      -0.018565  -0.016566   0.001272  -0.000650   0.111964   0.108937
    152      -0.017009  -0.015026   0.006668   0.001054  -0.149835  -0.144050
    153       0.052835   0.046657   0.260904   0.004961  -0.098093  -0.096379
    154       0.027490   0.024294   0.271275   0.005078  -0.085336  -0.083979
    155       0.068997   0.060811  -0.250527  -0.004488   0.054474   0.054071
    156      -0.087767  -0.077475  -0.262234  -0.003857  -0.093910  -0.088435
    157       0.064251   0.056707  -0.288928  -0.004103  -0.122709  -0.116420
    158       0.065356   0.057491   0.232576   0.003695   0.044033   0.041377
    159       0.231630   0.204207  -0.021849  -0.000457  -0.005260  -0.005417
    160      -0.236581  -0.210897   0.020425  -0.000686   0.181581   0.174765
    161       0.319237   0.283228  -0.023039   0.000464  -0.166847  -0.161821
    162       0.380866   0.337362  -0.039072  -0.000413  -0.089362  -0.086061
    163      -0.155640  -0.137954   0.005366  -0.000745   0.119099   0.115594
    164      -0.238648  -0.211109   0.022057   0.000167   0.055857   0.053420
    165       0.013039   0.008502  -0.003130   0.000245  -0.041016  -0.042349
    166       0.010777   0.010818  -0.005547  -0.001594   0.212197   0.203699
    167       0.012209   0.011862  -0.004036  -0.000031   0.012672   0.012970
                 36         37         38         39         40         41    
      0      -0.009790  -0.012918   0.034383  -0.036565   0.040610  -0.040757
      1      -0.000885  -0.004160  -0.015904   0.016643  -0.023604   0.025137
      2      -0.006381  -0.005163   0.034387  -0.035945   0.025346  -0.025660
      3       0.011603   0.023373   0.088796  -0.090297  -0.024669   0.031495
      4       0.017289   0.028174   0.071729  -0.072261  -0.049176   0.056804
      5      -0.005283  -0.012531  -0.147507   0.153173  -0.061885   0.057262
      6      -0.007276  -0.008704  -0.032579   0.034282  -0.035174   0.036202
      7      -0.014742  -0.020186   0.033089  -0.035427   0.041042  -0.040948
      8       0.001952   0.004357   0.021643  -0.022306   0.010635  -0.010129
      9      -0.001756  -0.006288  -0.063350   0.065651  -0.022182   0.020232
     10      -0.014065  -0.019941   0.001969  -0.003427   0.050254  -0.053613
     11      -0.004518  -0.001430   0.070814  -0.073409   0.025167  -0.021995
     12       0.008401   0.014616   0.089401  -0.092353   0.020904  -0.016658
     13       0.000694   0.007540   0.122501  -0.127082   0.051042  -0.047238
     14      -0.025347  -0.035446   0.031535  -0.035278   0.096927  -0.101332
     15      -0.014434  -0.021249  -0.005342   0.004008   0.048815  -0.052334
     16      -0.012608  -0.017476  -0.044990   0.046251  -0.006941   0.004410
     17      -0.001139   0.000939   0.084523  -0.087913   0.036457  -0.033587
     18       0.025063   0.032285   0.007425  -0.005521  -0.053670   0.055020
     19       0.017071   0.032134  -0.027714   0.032091  -0.093956   0.094580
     20       0.006110   0.000953  -0.131038   0.136633  -0.095502   0.096847
     21       0.026940   0.035316   0.001773   0.001660  -0.120833   0.118041
     22       0.019181   0.029552  -0.066097   0.069035   0.008221  -0.009448
     23       0.010241   0.014403  -0.041655   0.042623  -0.007926   0.008498
     24      -0.035869  -0.030828  -0.037653   0.036769   0.032392  -0.035432
     25      -0.057856  -0.054929  -0.069640   0.070776   0.036802  -0.050592
     26      -0.032797  -0.028408  -0.047852   0.046434   0.092719  -0.094175
     27      -0.138224  -0.142237   0.005862  -0.007230  -0.038138   0.037897
     28      -0.218863  -0.224198   0.020694  -0.023590  -0.045382   0.048221
     29      -0.108785  -0.107995   0.003213  -0.006692   0.047940  -0.040230
     30      -0.060304  -0.062848   0.014811  -0.012692  -0.049432   0.045409
     31      -0.105537  -0.106646   0.010627  -0.012627   0.024998  -0.017874
     32      -0.043308  -0.042340   0.026002  -0.025284  -0.049547   0.047900
     33       0.022346   0.018725   0.002016   0.000329  -0.031128   0.024248
     34       0.024915   0.021175  -0.021967   0.020205   0.107104  -0.103605
     35       0.021471   0.021270   0.012104  -0.012021  -0.024731   0.024712
     36       0.117730   0.115493  -0.019837   0.017027   0.104159  -0.096274
     37       0.214720   0.203976   0.001988   0.000859  -0.010449   0.003886
     38       0.119167   0.116886   0.025657  -0.023209  -0.052913   0.049743
     39      -0.115180  -0.113289  -0.012593   0.006893   0.098449  -0.084473
     40      -0.155518  -0.156308   0.042125  -0.041773  -0.089668   0.090700
     41      -0.073111  -0.072713   0.032698  -0.032500  -0.068478   0.069389
     42      -0.027499  -0.023430  -0.061866   0.060013   0.103237  -0.104286
     43      -0.009792  -0.000331  -0.034536   0.037340   0.006825  -0.016935
     44      -0.002896   0.002178  -0.009963   0.011009  -0.006489   0.002511
     45       0.101885   0.093166   0.005428  -0.005938  -0.007891   0.010294
     46       0.193003   0.182412   0.051741  -0.049790  -0.077201   0.079506
     47       0.085313   0.082382   0.001553  -0.004841   0.091896  -0.080592
     48       0.041199   0.044140   0.013564  -0.010438  -0.048497   0.045995
     49       0.032977   0.041436  -0.026889   0.029362   0.057669  -0.060494
     50       0.018290   0.025286   0.004261  -0.000951  -0.039988   0.033639
     51       0.070106   0.038304  -0.029448   0.025348  -0.017247   0.017984
     52       0.110372   0.049268  -0.085176   0.072047   0.149675  -0.134109
     53       0.074240   0.052855  -0.004924  -0.000613  -0.033731   0.034323
     54      -0.205772  -0.204464   0.048183  -0.055011   0.029116  -0.004968
     55      -0.309534  -0.312933   0.132939  -0.134681  -0.191580   0.208482
     56      -0.157474  -0.160903   0.061383  -0.062843  -0.092586   0.100527
     57       0.045164   0.056281  -0.089981   0.092122   0.088005  -0.099848
     58       0.098625   0.122405  -0.109882   0.114440   0.136493  -0.152389
     59       0.059036   0.069056  -0.023767   0.029431  -0.063634   0.047528
     60      -0.014537  -0.024313  -0.067510   0.068622   0.024750  -0.030270
     61      -0.014821  -0.027985  -0.048180   0.047978   0.040078  -0.044789
     62      -0.005833  -0.000408   0.156883  -0.163363   0.077822  -0.073886
     63      -0.021729  -0.036152  -0.138994   0.142257   0.014262  -0.024251
     64      -0.024369  -0.037233  -0.154040   0.158454  -0.011229   0.001499
     65       0.018033   0.027507   0.124797  -0.127831  -0.022957   0.033399
     66       0.021541   0.035857   0.135352  -0.139083   0.013076  -0.006565
     67       0.014085   0.029548   0.169531  -0.174930   0.047431  -0.041100
     68      -0.036905  -0.054323  -0.008187   0.005109   0.101682  -0.108201
     69      -0.008661  -0.021397  -0.149179   0.153363  -0.004954  -0.004108
     70      -0.015949  -0.027292  -0.142274   0.146192   0.001577  -0.011382
     71       0.004030   0.015872   0.120143  -0.122767  -0.022204   0.032124
     72      -0.023132  -0.032617  -0.075616   0.077026   0.012302  -0.016681
     73      -0.026788  -0.039332  -0.046553   0.046020   0.052492  -0.057734
     74       0.003818   0.009641   0.157875  -0.164257   0.076355  -0.071962
     75       0.028096   0.029637  -0.023314   0.026219  -0.061218   0.061024
     76       0.000459   0.020320  -0.052636   0.060930  -0.233912   0.225523
     77       0.023660   0.004846  -0.170291   0.174893  -0.006104   0.011270
     78       0.039815   0.032594  -0.044183   0.044857   0.067400  -0.060997
     79       0.005191   0.018666  -0.074557   0.080347  -0.081397   0.079097
     80      -0.014136  -0.010459  -0.135946   0.143643  -0.170398   0.165750
     81       0.084445   0.089680   0.045131  -0.038060  -0.304595   0.310846
     82       0.010176   0.026608  -0.125185   0.130651  -0.028481   0.027666
     83      -0.000020   0.001575  -0.019566   0.018423   0.051866  -0.053732
     84      -0.007230   0.008680  -0.033489  -0.033298  -0.035106  -0.035955
     85      -0.014693   0.020097   0.034144   0.034537   0.041201   0.040909
     86       0.001855  -0.004270   0.022284   0.021704   0.010632   0.010066
     87       0.011801  -0.023534   0.091725   0.088140  -0.024771  -0.031483
     88       0.017408  -0.028180   0.073608   0.070067  -0.049172  -0.056508
     89      -0.005320   0.012490  -0.151568  -0.148726  -0.062049  -0.057148
     90      -0.009916   0.012999   0.035338   0.035511   0.040584   0.040519
     91      -0.000957   0.004192  -0.016525  -0.016344  -0.023806  -0.025203
     92      -0.006327   0.005132   0.035429   0.034995   0.025440   0.025629
     93      -0.014490   0.021276  -0.005698  -0.004093   0.048839   0.052111
     94      -0.012557   0.017384  -0.046375  -0.045058  -0.007093  -0.004528
     95      -0.001220  -0.000848   0.086930   0.085440   0.036561   0.033531
     96       0.008498  -0.014704   0.092270   0.090067   0.020895   0.016539
     97       0.000751  -0.007564   0.125778   0.123290   0.050952   0.046913
     98      -0.025464   0.035446   0.032832   0.034675   0.097201   0.101096
     99      -0.001890   0.006393  -0.065267  -0.063908  -0.022115  -0.020050
    100      -0.014192   0.019982   0.002210   0.003508   0.050398   0.053494
    101      -0.004463   0.001395   0.072775   0.071288   0.025219   0.021933
    102       0.025195  -0.032414   0.007678   0.005395  -0.053909  -0.054948
    103       0.017143  -0.032083  -0.028522  -0.031200  -0.093857  -0.094004
    104       0.006166  -0.001039  -0.134918  -0.132934  -0.095843  -0.096715
    105       0.027082  -0.035398   0.001569  -0.001887  -0.121133  -0.117609
    106       0.019214  -0.029460  -0.068024  -0.067105   0.008711   0.009793
    107       0.010396  -0.014511  -0.042944  -0.041514  -0.008161  -0.008724
    108      -0.035917   0.030928  -0.038806  -0.035803   0.032409   0.035350
    109      -0.057658   0.054751  -0.071405  -0.068575   0.036600   0.050077
    110      -0.032871   0.028536  -0.049306  -0.045206   0.093094   0.094173
    111      -0.138805   0.142649   0.006154   0.007132  -0.038565  -0.038125
    112      -0.218450   0.223488   0.021365   0.022971  -0.045515  -0.048051
    113      -0.109357   0.108498   0.003436   0.006634   0.047977   0.040126
    114      -0.060666   0.063070   0.015176   0.012244  -0.049479  -0.045154
    115      -0.105439   0.106374   0.010916   0.012285   0.025311   0.018062
    116      -0.043595   0.042555   0.026783   0.024597  -0.049807  -0.048013
    117       0.022282  -0.018694   0.001937  -0.000494  -0.030880  -0.023676
    118       0.024661  -0.021022  -0.022552  -0.019543   0.107582   0.103373
    119       0.021496  -0.021303   0.012413   0.011671  -0.024751  -0.024704
    120       0.118253  -0.115808  -0.020373  -0.016468   0.104620   0.096184
    121       0.214248  -0.203354   0.002019  -0.000862  -0.010770  -0.004247
    122       0.119690  -0.117268   0.026267   0.022404  -0.052878  -0.049275
    123      -0.115542   0.113565  -0.012726  -0.006422   0.098667   0.084108
    124      -0.155199   0.155757   0.043313   0.040517  -0.090215  -0.090639
    125      -0.073583   0.073067   0.033638   0.031580  -0.068607  -0.069137
    126      -0.027487   0.023422  -0.063630  -0.058260   0.103575   0.103859
    127      -0.009637   0.000254  -0.035374  -0.036179   0.006511   0.016633
    128      -0.002923  -0.002136  -0.010439  -0.010887  -0.006297  -0.002245
    129       0.102318  -0.093521   0.005761   0.005959  -0.008351  -0.010863
    130       0.192622  -0.181922   0.053105   0.048237  -0.077505  -0.079252
    131       0.085805  -0.082723   0.001741   0.004878   0.092157   0.080391
    132       0.041246  -0.044183   0.013723   0.009906  -0.048369  -0.045579
    133       0.032891  -0.041215  -0.027779  -0.028607   0.058132   0.060613
    134       0.018547  -0.025490   0.004278   0.000826  -0.040171  -0.033771
    135       0.070338  -0.038169  -0.030319  -0.024679  -0.017052  -0.017392
    136       0.110030  -0.048775  -0.086803  -0.069244   0.149690   0.133488
    137       0.074391  -0.052663  -0.004946   0.000736  -0.033811  -0.034000
    138      -0.206540   0.204993   0.049986   0.053907   0.028906   0.004651
    139      -0.308997   0.311882   0.136459   0.130534  -0.192118  -0.207718
    140      -0.158407   0.161547   0.063398   0.061334  -0.093028  -0.100632
    141       0.045442  -0.056475  -0.092866  -0.089768   0.088796   0.099883
    142       0.098610  -0.122033  -0.112815  -0.110987   0.136786   0.151858
    143       0.059309  -0.069271  -0.024910  -0.029079  -0.063536  -0.047073
    144      -0.023223   0.032706  -0.078119  -0.075189   0.012377   0.016689
    145      -0.026774   0.039211  -0.047807  -0.044655   0.052456   0.057397
    146       0.003686  -0.009457   0.162357   0.159627   0.076537   0.071780
    147      -0.009010   0.021669  -0.153998  -0.149592  -0.004913   0.004182
    148      -0.016225   0.027414  -0.146008  -0.141766   0.001670   0.011424
    149       0.004269  -0.015995   0.123163   0.118914  -0.022258  -0.032015
    150       0.021756  -0.036030   0.139696   0.135642   0.013008   0.006428
    151       0.014188  -0.029549   0.174055   0.169703   0.047315   0.040772
    152      -0.037046   0.054277  -0.007888  -0.004449   0.101978   0.107955
    153      -0.021848   0.036247  -0.143594  -0.138870   0.014325   0.024251
    154      -0.024334   0.037105  -0.158221  -0.153796  -0.011195  -0.001444
    155       0.017968  -0.027356   0.127950   0.123841  -0.023063  -0.033321
    156      -0.014883   0.024579  -0.069739  -0.066981   0.024804   0.030193
    157      -0.015123   0.028136  -0.049455  -0.046533   0.039977   0.044473
    158      -0.005678   0.000342   0.161286   0.158701   0.078048   0.073754
    159       0.028083  -0.029706  -0.023915  -0.025450  -0.062067  -0.061469
    160       0.000578  -0.020297  -0.054089  -0.059192  -0.234304  -0.224645
    161       0.023542  -0.004871  -0.175281  -0.170101  -0.006302  -0.011471
    162       0.039743  -0.032630  -0.045468  -0.043610   0.067762   0.060978
    163       0.005181  -0.018603  -0.076579  -0.077986  -0.081507  -0.078817
    164      -0.013971   0.010354  -0.140201  -0.139981  -0.170729  -0.165211
    165       0.084519  -0.089775   0.045778   0.036329  -0.305582  -0.310187
    166       0.010180  -0.026397  -0.129021  -0.127206  -0.027498  -0.026551
    167       0.000162  -0.001758  -0.020150  -0.017923   0.051359   0.052883
                 42         43         44         45         46         47    
      0      -0.029604   0.027278   0.002672   0.002972  -0.132542  -0.141491
      1       0.025086  -0.023219   0.023082   0.023905   0.017485   0.012957
      2      -0.024499   0.022933  -0.014092  -0.014289  -0.161446  -0.166723
      3       0.052346  -0.048461   0.062883   0.062550  -0.052968  -0.060880
      4       0.072192  -0.066714   0.066869   0.066852   0.071550   0.069343
      5       0.028253  -0.026227  -0.016767  -0.016870  -0.015430  -0.016527
      6       0.038590  -0.036499   0.036254   0.036398  -0.052189  -0.060799
      7      -0.026507   0.023668  -0.003040  -0.002099   0.165394   0.173028
      8      -0.003079   0.002696  -0.010690  -0.010970   0.101284   0.108169
      9       0.012706  -0.012372  -0.015589  -0.015709   0.153114   0.162486
     10      -0.054938   0.050822  -0.042806  -0.042718  -0.029186  -0.025057
     11       0.002837  -0.003433   0.020892   0.021286   0.178293   0.183995
     12       0.005088  -0.004935   0.027532   0.028012   0.082717   0.082855
     13      -0.022160   0.020655   0.021831   0.022336  -0.045239  -0.050592
     14      -0.095089   0.087787  -0.065528  -0.065331  -0.010271  -0.002241
     15      -0.052692   0.048409  -0.046287  -0.046369   0.068007   0.077780
     16      -0.009829   0.009404  -0.017576  -0.017631  -0.188049  -0.195747
     17      -0.016839   0.015762   0.014234   0.014863  -0.105170  -0.113335
     18       0.037390  -0.034045  -0.067640  -0.069182  -0.053131  -0.043926
     19       0.069564  -0.064166  -0.027931  -0.031140  -0.015148  -0.007155
     20       0.086256  -0.079767   0.096731   0.098001   0.040224   0.027983
     21      -0.025185   0.033109  -0.136520  -0.134099  -0.028919  -0.009675
     22       0.047610  -0.048984   0.054653   0.051480  -0.003944  -0.009939
     23      -0.005124   0.008546   0.094341   0.095701   0.023625   0.019519
     24      -0.063915   0.061574  -0.106825  -0.104968  -0.006506  -0.001066
     25      -0.169905   0.167929   0.079646   0.082381  -0.002471   0.004671
     26      -0.020098   0.012577  -0.057406  -0.054541   0.035041   0.018291
     27      -0.041694   0.046295   0.045684   0.045453   0.020984   0.009251
     28      -0.001228   0.002117  -0.007579  -0.007304  -0.010814   0.000824
     29       0.073771  -0.079149  -0.056144  -0.056658   0.005390   0.001054
     30      -0.032234   0.037844   0.008194   0.009119   0.042839   0.017248
     31       0.084473  -0.087959  -0.046038  -0.045959  -0.006874   0.000189
     32      -0.010998   0.015423   0.092999   0.090065  -0.034172  -0.023503
     33      -0.062867   0.064601  -0.101528  -0.095473   0.052990   0.030039
     34       0.052909  -0.060158   0.033821   0.029972  -0.006406  -0.007677
     35      -0.033706   0.038746   0.074562   0.075663  -0.033105  -0.015233
     36       0.079432  -0.087215  -0.062814  -0.065348  -0.004941  -0.003235
     37      -0.055284   0.057525   0.118702   0.119384  -0.003740   0.001422
     38      -0.027941   0.031772  -0.160857  -0.157035   0.020762   0.007888
     39       0.136718  -0.145543   0.010608   0.004876  -0.021230  -0.010833
     40       0.008935  -0.002531   0.018740   0.019561   0.016013   0.005734
     41       0.008987  -0.005385  -0.046479  -0.046821  -0.013868  -0.006602
     42      -0.028844   0.023868   0.165315   0.162487  -0.002528   0.000524
     43      -0.099490   0.099771  -0.067640  -0.063120   0.013200   0.007832
     44      -0.036919   0.036238  -0.073206  -0.071044  -0.013380  -0.003205
     45       0.008116  -0.005209   0.137569   0.133501  -0.003023  -0.003254
     46       0.036731  -0.031719  -0.066976  -0.066342   0.006220  -0.000339
     47       0.144828  -0.155213  -0.025999  -0.029388  -0.017954  -0.008570
     48      -0.039470   0.046619   0.067685   0.071125  -0.031324  -0.015798
     49       0.027214  -0.033186  -0.080998  -0.079470   0.017516   0.012470
     50      -0.060483   0.068270   0.081558   0.080240   0.000671  -0.010379
     51      -0.095425   0.089455  -0.126445  -0.128720   0.089144   0.057883
     52      -0.002402  -0.019413   0.035061   0.020467   0.068867   0.042986
     53      -0.044976   0.026935  -0.054456  -0.058171  -0.044568  -0.003075
     54       0.256113  -0.261464  -0.074150  -0.081913  -0.019461  -0.015987
     55       0.195899  -0.184174  -0.002462  -0.006501   0.009435  -0.005455
     56       0.092156  -0.087125   0.132354   0.126907  -0.034519  -0.017572
     57      -0.133225   0.132118   0.177886   0.178089   0.004709   0.003625
     58      -0.119511   0.110809  -0.078423  -0.073166   0.004011   0.004036
     59      -0.163468   0.170197  -0.060124  -0.054314  -0.001544   0.001894
     60      -0.043443   0.040406  -0.054072  -0.054500  -0.175654  -0.179100
     61      -0.055918   0.052060  -0.066448  -0.065723   0.059908   0.069763
     62      -0.044930   0.041537   0.019216   0.019940  -0.080811  -0.086420
     63      -0.059106   0.054605  -0.116162  -0.117431   0.098474   0.120980
     64      -0.043384   0.040814  -0.099147  -0.100445  -0.211360  -0.207226
     65       0.067865  -0.063137   0.106698   0.108460   0.025411   0.009115
     66       0.013540  -0.011611   0.030335   0.030154  -0.140701  -0.150338
     67      -0.006468   0.006282   0.022080   0.021766   0.122611   0.128259
     68      -0.107168   0.098577  -0.066555  -0.065701  -0.054358  -0.050457
     69      -0.038762   0.036024  -0.107010  -0.108371   0.135023   0.156859
     70      -0.049879   0.046880  -0.104315  -0.106013  -0.138932  -0.131172
     71       0.076766  -0.072561   0.118039   0.119217   0.150973   0.141162
     72      -0.028371   0.026443  -0.043140  -0.043171  -0.137212  -0.141555
     73      -0.064540   0.060192  -0.074163  -0.073760   0.128184   0.141746
     74      -0.034175   0.029703   0.025569   0.026424   0.029236   0.028093
     75       0.041305  -0.039015  -0.115048  -0.117218  -0.068856  -0.058098
     76      -0.052255   0.067847  -0.176934  -0.175613  -0.012371   0.028956
     77       0.183348  -0.186170   0.122913   0.119692   0.010139  -0.023725
     78       0.174122  -0.183414   0.004639  -0.003409  -0.077854  -0.101230
     79       0.080554  -0.078335  -0.046844  -0.052700  -0.028582  -0.022525
     80       0.000161   0.012556   0.029342   0.033004   0.045658   0.054615
     81       0.093280  -0.069368  -0.079665  -0.079571  -0.059698  -0.025841
     82       0.116947  -0.119625   0.049544   0.043708   0.028514   0.010483
     83      -0.071904   0.072666   0.084759   0.088516   0.013032   0.012054
     84       0.038425   0.036525  -0.036076   0.036626   0.052787  -0.059644
     85      -0.026569  -0.023848   0.003119  -0.002213  -0.168223   0.170412
     86      -0.003027  -0.002664   0.010571  -0.010961  -0.103089   0.106617
     87       0.052364   0.048693  -0.062785   0.063116   0.053685  -0.059828
     88       0.071865   0.066734  -0.066393   0.067075  -0.072845   0.068332
     89       0.028387   0.026504   0.016523  -0.016783   0.015699  -0.016299
     90      -0.029458  -0.027290  -0.002742   0.003073   0.134497  -0.139071
     91       0.025156   0.023414  -0.022975   0.024041  -0.018250   0.013198
     92      -0.024488  -0.023034   0.014015  -0.014357   0.164285  -0.164269
     93      -0.052586  -0.048545   0.046140  -0.046713  -0.068881   0.076367
     94      -0.009659  -0.009274   0.017416  -0.017648   0.191224  -0.192748
     95      -0.016909  -0.015909  -0.014075   0.014846   0.107087  -0.111749
     96       0.005151   0.005004  -0.027572   0.028335  -0.083924   0.081341
     97      -0.022063  -0.020690  -0.021723   0.022447   0.046251  -0.050090
     98      -0.094926  -0.088066   0.065166  -0.065661   0.010234  -0.001935
     99       0.012559   0.012305   0.015651  -0.015926  -0.155377   0.159693
    100      -0.054870  -0.051010   0.042588  -0.042948   0.030197  -0.025159
    101       0.002780   0.003380  -0.020734   0.021351  -0.181433   0.181285
    102       0.037416   0.034305   0.067562  -0.069829   0.054039  -0.043102
    103       0.069264   0.064221   0.027698  -0.031159   0.015214  -0.006793
    104       0.086206   0.080101  -0.096121   0.098390  -0.040645   0.027192
    105      -0.024820  -0.032722   0.135793  -0.135020   0.029269  -0.009226
    106       0.047510   0.049055  -0.054660   0.052195   0.004021  -0.009892
    107      -0.005165  -0.008712  -0.093708   0.095938  -0.023902   0.019081
    108      -0.064247  -0.062135   0.105909  -0.105237   0.006632  -0.000958
    109      -0.169300  -0.168350  -0.079660   0.083008   0.002469   0.004701
    110      -0.020486  -0.012906   0.057282  -0.054865  -0.035438   0.017683
    111      -0.041693  -0.046605  -0.045494   0.045564  -0.021150   0.008890
    112      -0.001126  -0.001973   0.007519  -0.007360   0.010957   0.000986
    113       0.073457   0.079362   0.055768  -0.056660  -0.005459   0.000969
    114      -0.031828  -0.037588  -0.007687   0.008600  -0.043330   0.016544
    115       0.084370   0.088401   0.045860  -0.046063   0.007000   0.000280
    116      -0.010841  -0.015546  -0.092493   0.090394   0.034574  -0.022903
    117      -0.062459  -0.064283   0.101169  -0.096214  -0.053690   0.029137
    118       0.052893   0.060310  -0.033860   0.030480   0.006598  -0.007595
    119      -0.033621  -0.038994  -0.074079   0.075720   0.033369  -0.014576
    120       0.079025   0.087302   0.061785  -0.064751   0.005038  -0.003155
    121      -0.055358  -0.058083  -0.118481   0.120297   0.003761   0.001487
    122      -0.027699  -0.031444   0.160116  -0.158049  -0.020966   0.007540
    123       0.136289   0.145804  -0.010818   0.005504   0.021392  -0.010453
    124       0.008569   0.002197  -0.018638   0.019594  -0.016225   0.005477
    125       0.009329   0.005831   0.046158  -0.047058   0.014053  -0.006376
    126      -0.029124  -0.024574  -0.164420   0.163310   0.002455   0.000605
    127      -0.099099  -0.099819   0.067804  -0.064094  -0.013409   0.007637
    128      -0.036981  -0.036401   0.072571  -0.071199   0.013469  -0.002943
    129       0.007918   0.004769  -0.136731   0.133996   0.003039  -0.003204
    130       0.036510   0.031803   0.067053  -0.067107  -0.006256  -0.000451
    131       0.144410   0.155646   0.025590  -0.028842   0.018152  -0.008295
    132      -0.039106  -0.046455  -0.066976   0.070786   0.031636  -0.015163
    133       0.027267   0.033563   0.080903  -0.079991  -0.017865   0.012240
    134      -0.060362  -0.068702  -0.081012   0.080447  -0.000519  -0.010410
    135      -0.095159  -0.089136   0.125304  -0.128804  -0.090308   0.056146
    136      -0.002132   0.019918  -0.035899   0.022172  -0.068700   0.040870
    137      -0.044938  -0.026575   0.053673  -0.057822   0.044932  -0.002478
    138       0.255861   0.262651   0.073926  -0.082040   0.019659  -0.015671
    139       0.194660   0.184011   0.002372  -0.006304  -0.009481  -0.005610
    140       0.092717   0.087971  -0.131650   0.127562   0.034971  -0.017044
    141      -0.133040  -0.132935  -0.176781   0.178618  -0.004831   0.003593
    142      -0.118722  -0.110544   0.078624  -0.074136  -0.004145   0.004018
    143      -0.163380  -0.170953   0.059646  -0.054793   0.001488   0.001985
    144      -0.028425  -0.026621   0.043150  -0.043610   0.139372  -0.139141
    145      -0.064251  -0.060220   0.073687  -0.074073  -0.130555   0.139876
    146      -0.034250  -0.029941  -0.025301   0.026438  -0.029785   0.027688
    147      -0.038857  -0.036260   0.106934  -0.109429  -0.136782   0.154135
    148      -0.049716  -0.046931   0.103650  -0.106433   0.141688  -0.129458
    149       0.076453   0.072589  -0.117209   0.119639  -0.153423   0.138760
    150       0.013638   0.011745  -0.030364   0.030480   0.142818  -0.147769
    151      -0.006401  -0.006284  -0.021998   0.021898  -0.125002   0.126638
    152      -0.106956  -0.098859   0.066204  -0.066047   0.055133  -0.049511
    153      -0.059158  -0.054887   0.116033  -0.118530  -0.099672   0.118874
    154      -0.043192  -0.040792   0.098504  -0.100828   0.215051  -0.204070
    155       0.067589   0.063181  -0.105910   0.108782  -0.025555   0.008574
    156      -0.043426  -0.040585   0.053990  -0.054978   0.178341  -0.175983
    157      -0.055612  -0.052001   0.065961  -0.065937  -0.061451   0.069305
    158      -0.045034  -0.041857  -0.018927   0.019838   0.082288  -0.085223
    159       0.040799   0.038761   0.115239  -0.118589   0.069932  -0.056797
    160      -0.052152  -0.067918   0.175771  -0.176667   0.012004   0.029448
    161       0.182849   0.186545  -0.121888   0.120292  -0.009862  -0.024049
    162       0.173857   0.184066  -0.004330  -0.003204   0.079510  -0.100174
    163       0.079884   0.078034   0.046700  -0.052889   0.028775  -0.021771
    164       0.000677  -0.012049  -0.029218   0.032899  -0.046329   0.053692
    165       0.093909   0.070488   0.079188  -0.080347   0.060309  -0.024775
    166       0.116327   0.119678  -0.049431   0.044428  -0.028931   0.009969
    167      -0.071499  -0.072779  -0.084251   0.088715  -0.013169   0.011824
                 48         49         50         51         52         53    
      0      -0.049909  -0.037174   0.016780  -0.002285  -0.000047  -0.003099
      1      -0.034785  -0.054678   0.049242  -0.026803  -0.035738  -0.042198
      2      -0.022395   0.004150  -0.012971   0.008712   0.012561   0.016139
      3      -0.047095  -0.048007   0.031094  -0.009947   0.004705   0.009805
      4      -0.019842  -0.040973   0.038138  -0.018736  -0.002605   0.001900
      5      -0.006979  -0.006447   0.003523  -0.001839  -0.033111  -0.039587
      6      -0.054217  -0.059946   0.040819  -0.015176  -0.045444  -0.052222
      7       0.036403   0.009658   0.008043  -0.010256  -0.011986  -0.015855
      8       0.040493   0.036495  -0.026334   0.012739   0.004005   0.006836
      9       0.052208   0.039401  -0.023272   0.009016  -0.014850  -0.011940
     10       0.031158   0.048418  -0.040384   0.019435   0.023878   0.030627
     11       0.024806  -0.002395   0.010637  -0.006298  -0.027187  -0.033378
     12      -0.006584  -0.027573   0.028389  -0.015392  -0.011609  -0.015445
     13      -0.033290  -0.035857   0.025914  -0.011088  -0.004061  -0.007204
     14       0.055747   0.076672  -0.060475   0.027476   0.041974   0.048255
     15       0.061394   0.068203  -0.049634   0.021718   0.030873   0.038024
     16      -0.038161  -0.013788   0.001870   0.000242  -0.007029  -0.003818
     17      -0.048491  -0.045515   0.032483  -0.015344  -0.011320  -0.016430
     18       0.064396   0.088176  -0.056415   0.011547   0.017123   0.019999
     19       0.064417   0.107558  -0.107336   0.064681   0.000556   0.002421
     20      -0.090110  -0.135959   0.116852  -0.058293  -0.004408  -0.004302
     21       0.094472   0.046369   0.074917  -0.118667   0.040384   0.043447
     22      -0.009273   0.056212  -0.131583   0.125634   0.032189   0.036415
     23      -0.035952  -0.067618   0.074181  -0.045477   0.084965   0.093991
     24       0.020183  -0.001649   0.033357  -0.038878  -0.029137  -0.039160
     25       0.030707  -0.001343   0.060363  -0.066844   0.047835   0.041641
     26      -0.095875  -0.079500  -0.016274   0.067521   0.027099   0.027136
     27      -0.063103  -0.036966  -0.049003   0.080608  -0.020693  -0.027762
     28       0.050577   0.006296   0.077308  -0.095894   0.002138  -0.008527
     29      -0.020634  -0.005226  -0.028006   0.034001   0.014880   0.013384
     30      -0.131922  -0.080934  -0.071929   0.125819  -0.036473  -0.016690
     31       0.029284  -0.006671   0.076411  -0.083237  -0.102942  -0.079490
     32       0.078317   0.106847  -0.076002   0.024214  -0.072998  -0.069104
     33      -0.142178  -0.150661   0.047146   0.029484   0.062811   0.069578
     34      -0.002042   0.013777  -0.035663   0.030979  -0.062135  -0.072225
     35       0.094807   0.061737   0.050447  -0.092023  -0.010227  -0.014125
     36       0.008288   0.005114   0.003047  -0.008118  -0.069572  -0.069629
     37       0.028988   0.009107   0.045768  -0.058884  -0.004625   0.007491
     38      -0.073140  -0.053129  -0.033469   0.069389  -0.090426  -0.091963
     39       0.057159   0.046657   0.007918  -0.036846   0.023341   0.016033
     40      -0.051443  -0.022027  -0.052262   0.075136   0.072036   0.068179
     41       0.036634   0.024546   0.012033  -0.029841   0.006451  -0.001055
     42       0.018056   0.012897   0.008098  -0.010827  -0.017134  -0.012531
     43      -0.033374  -0.038191   0.019711  -0.003380  -0.067226  -0.062185
     44       0.046679   0.009901   0.068214  -0.088531  -0.032418  -0.031331
     45       0.004205   0.021070  -0.041874   0.042200   0.023776   0.017886
     46      -0.031630  -0.008160  -0.044879   0.055669   0.040811   0.033457
     47       0.052917   0.038971   0.024470  -0.053609   0.094491   0.099416
     48       0.091577   0.075245   0.024710  -0.075684   0.008873   0.006537
     49      -0.035903  -0.060775   0.060868  -0.032470   0.027380   0.035086
     50      -0.030506   0.050491  -0.154444   0.155726  -0.010009  -0.004014
     51      -0.198790  -0.228791   0.090240   0.032818   0.322593   0.307007
     52      -0.139359  -0.125855  -0.012832   0.084507   0.391539   0.340451
     53       0.184788   0.045288   0.212692  -0.230433   0.243683   0.208272
     54       0.027572   0.054901  -0.068933   0.047186   0.041255   0.032980
     55      -0.061525   0.017652  -0.156359   0.173967   0.148572   0.147378
     56       0.099568   0.090761  -0.002022  -0.048839   0.114972   0.114919
     57      -0.002911  -0.002503   0.004247   0.004653  -0.110185  -0.090514
     58      -0.001300  -0.022013   0.060881  -0.062793  -0.157447  -0.121276
     59       0.010856  -0.015201   0.053396  -0.053972  -0.124377  -0.112925
     60      -0.007677   0.031452  -0.042512   0.026068   0.008972  -0.004330
     61       0.059503   0.061770  -0.036519   0.008155  -0.001363  -0.015791
     62      -0.032928  -0.031274   0.024859  -0.012229   0.018033   0.031829
     63       0.146799   0.178423  -0.135019   0.059316   0.056632   0.060391
     64       0.046103   0.107412  -0.097257   0.046482   0.035499   0.036945
     65      -0.117515  -0.171210   0.145476  -0.073043  -0.083797  -0.091087
     66      -0.054516  -0.043134   0.025898  -0.010620   0.016437   0.002401
     67       0.030432   0.020367  -0.014079   0.008025   0.015710   0.001866
     68       0.029590   0.046716  -0.035690   0.014697   0.022578   0.037934
     69       0.140204   0.165554  -0.128171   0.058918   0.047720   0.049769
     70       0.067374   0.127668  -0.118625   0.061809   0.049059   0.050974
     71      -0.079740  -0.139136   0.118157  -0.054839  -0.102987  -0.110540
     72      -0.016285   0.014285  -0.030241   0.022473   0.003939  -0.010573
     73       0.080987   0.081515  -0.056679   0.021629   0.023493   0.010906
     74      -0.007569  -0.013359   0.009105   0.001028   0.007497   0.019584
     75       0.075350   0.105413  -0.072451   0.018320  -0.003175  -0.004230
     76       0.228621   0.184610   0.023931  -0.138678   0.013740   0.012195
     77      -0.190248  -0.159662  -0.010903   0.105331  -0.051867  -0.056091
     78      -0.089732   0.039664  -0.231095   0.245647  -0.055723  -0.058866
     79       0.066044   0.145577  -0.185217   0.133560  -0.039425  -0.043052
     80       0.019213  -0.070071   0.174125  -0.164775   0.014053   0.013862
     81       0.176829   0.109194   0.104770  -0.195276  -0.002246   0.004573
     82      -0.081384  -0.014300  -0.128295   0.163057   0.086040   0.091980
     83      -0.015859  -0.043750   0.066130  -0.048596   0.064730   0.072372
     84       0.054751  -0.059873  -0.040336  -0.015607  -0.042534   0.056188
     85      -0.036534   0.009464  -0.008005  -0.010338  -0.011179   0.017043
     86      -0.040757   0.036335   0.025910   0.012913   0.003839  -0.007465
     87       0.047602  -0.048000  -0.030753  -0.010227   0.004841  -0.011120
     88       0.020115  -0.040931  -0.037600  -0.019002  -0.001933  -0.002665
     89       0.007114  -0.006516  -0.003542  -0.001945  -0.031201   0.042818
     90       0.050258  -0.037063  -0.016609  -0.002501  -0.000576   0.003982
     91       0.035069  -0.054579  -0.048575  -0.027222  -0.033649   0.045580
     92       0.022439   0.004208   0.012794   0.008819   0.011928  -0.017557
     93      -0.061929   0.068061   0.048969   0.022149   0.029411  -0.041526
     94       0.038359  -0.013740  -0.001874   0.000203  -0.006002   0.003354
     95       0.048776  -0.045262  -0.031929  -0.015557  -0.011095   0.018271
     96       0.007005  -0.027857  -0.028213  -0.015708  -0.011204   0.017022
     97       0.033626  -0.035773  -0.025540  -0.011282  -0.004129   0.008137
     98      -0.056379   0.076512   0.059595   0.027957   0.039376  -0.051934
     99      -0.052525   0.039293   0.022996   0.009223  -0.013048   0.011759
    100      -0.031399   0.048275   0.039789   0.019755   0.022939  -0.033663
    101      -0.024839  -0.002469  -0.010498  -0.006398  -0.025780   0.036342
    102      -0.065617   0.088541   0.056135   0.012337   0.015869  -0.021317
    103      -0.065231   0.107669   0.106049   0.065600   0.000210  -0.002176
    104       0.091166  -0.135765  -0.115195  -0.059180  -0.003853   0.004260
    105      -0.095196   0.045142  -0.074054  -0.118637   0.037913  -0.046936
    106       0.009222   0.057273   0.130672   0.127023   0.029622  -0.038387
    107       0.036376  -0.067743  -0.073322  -0.046073   0.079854  -0.101322
    108      -0.020554  -0.001983  -0.033332  -0.039520  -0.026918   0.041789
    109      -0.030871  -0.001998  -0.059822  -0.067063   0.044989  -0.045003
    110       0.096680  -0.078447   0.016355   0.067294   0.025471  -0.029099
    111       0.063366  -0.036017   0.048532   0.080453  -0.019130   0.029858
    112      -0.051017   0.005348  -0.076945  -0.096556   0.002506   0.008551
    113       0.020815  -0.004839   0.027821   0.034237   0.014010  -0.014415
    114       0.132958  -0.079359   0.071374   0.125650  -0.035025   0.018597
    115      -0.029722  -0.007308  -0.076137  -0.084213  -0.097410   0.086120
    116      -0.079134   0.106618   0.075073   0.024943  -0.069218   0.074967
    117       0.143868  -0.149733  -0.045971   0.029042   0.059071  -0.075024
    118       0.001634   0.014499   0.035606   0.031084  -0.057213   0.076855
    119      -0.095327   0.060118  -0.050360  -0.092140  -0.009057   0.014800
    120      -0.008577   0.005171  -0.003256  -0.008540  -0.065046   0.074596
    121      -0.029223   0.008550  -0.045485  -0.059139  -0.004486  -0.008190
    122       0.073669  -0.052224   0.033383   0.069171  -0.084780   0.099120
    123      -0.057389   0.046005  -0.007864  -0.036392   0.022251  -0.017706
    124       0.051998  -0.021336   0.052024   0.075651   0.067576  -0.073205
    125      -0.036981   0.024154  -0.012004  -0.029848   0.006413   0.000777
    126      -0.017989   0.012555  -0.007989  -0.010612  -0.016359   0.013790
    127       0.033815  -0.038102  -0.019323  -0.003633  -0.062890   0.066706
    128      -0.046926   0.008917  -0.067809  -0.089036  -0.030441   0.033571
    129      -0.004129   0.021229   0.041706   0.042907   0.022237  -0.018951
    130       0.031873  -0.007659   0.044478   0.055882   0.038143  -0.035710
    131      -0.053283   0.038428  -0.024344  -0.053356   0.088428  -0.107039
    132      -0.092389   0.073721  -0.025311  -0.075963   0.008373  -0.007089
    133       0.036719  -0.061146  -0.060351  -0.032974   0.025342  -0.037538
    134       0.030173   0.052006   0.152929   0.156492  -0.009928   0.005080
    135       0.201941  -0.227870  -0.087917   0.034215   0.296928  -0.325524
    136       0.139846  -0.122757   0.014398   0.086961   0.354552  -0.354719
    137      -0.185151   0.041643  -0.211192  -0.229080   0.223083  -0.219477
    138      -0.027580   0.055092   0.068660   0.048455   0.038946  -0.035682
    139       0.061880   0.019120   0.154909   0.175066   0.138741  -0.157645
    140      -0.100455   0.089987   0.001942  -0.048066   0.107737  -0.123692
    141       0.002938  -0.002572  -0.004269   0.004409  -0.104148   0.098153
    142       0.001388  -0.022400  -0.060343  -0.063558  -0.148034   0.130411
    143      -0.010858  -0.015825  -0.053034  -0.054678  -0.117234   0.121989
    144       0.015709   0.015104   0.030330   0.022863   0.000711   0.015042
    145      -0.081921   0.081527   0.055979   0.022078   0.018960  -0.008023
    146       0.007722  -0.013348  -0.008982   0.000998   0.009204  -0.023771
    147      -0.142009   0.165979   0.127024   0.060252   0.043850  -0.052345
    148      -0.068292   0.127634   0.117043   0.062740   0.044741  -0.053208
    149       0.080860  -0.138952  -0.116464  -0.055782  -0.094887   0.116910
    150       0.054675  -0.042754  -0.025375  -0.010738   0.012475   0.001202
    151      -0.030785   0.020477   0.013984   0.008185   0.011849   0.001703
    152      -0.029887   0.046502   0.035097   0.014961   0.023458  -0.043735
    153      -0.148681   0.178727   0.133692   0.060690   0.052290  -0.063842
    154      -0.046861   0.107299   0.095899   0.047255   0.032270  -0.038392
    155       0.118749  -0.170822  -0.143323  -0.074137  -0.077327   0.096384
    156       0.007048   0.032072   0.042292   0.026493   0.005875   0.007942
    157      -0.060248   0.061652   0.035956   0.008416  -0.003615   0.019966
    158       0.033189  -0.031201  -0.024485  -0.012367   0.018863  -0.036736
    159      -0.077445   0.106099   0.071356   0.018276  -0.003048   0.004612
    160      -0.230641   0.182047  -0.024807  -0.138715   0.012708  -0.013074
    161       0.191628  -0.157325   0.011680   0.105011  -0.048376   0.060170
    162       0.089621   0.042972   0.230177   0.247904  -0.052520   0.063824
    163      -0.067433   0.146354   0.182717   0.134403  -0.037153   0.046639
    164      -0.018696  -0.071484  -0.171998  -0.165449   0.013186  -0.015029
    165      -0.178048   0.106614  -0.103960  -0.195259  -0.001633  -0.005614
    166       0.082411  -0.012738   0.127774   0.164669   0.079716  -0.097980
    167       0.015958  -0.043988  -0.065480  -0.049248   0.061106  -0.078164
                 54         55         56         57         58         59    
      0       0.039873  -0.024871  -0.011486   0.006506  -0.002785   0.060951
      1       0.039034  -0.020436   0.020249  -0.016064  -0.001410  -0.078263
      2      -0.033056   0.019302   0.000789   0.000429   0.003358  -0.018695
      3      -0.052895   0.031978   0.008691  -0.005436   0.007907  -0.011315
      4      -0.054901   0.034025   0.015038  -0.009780   0.008064  -0.028933
      5       0.048315  -0.026514   0.011461  -0.009065  -0.006774  -0.050366
      6       0.040076  -0.020259   0.018141  -0.012750  -0.007333  -0.080487
      7       0.040007  -0.023634  -0.008394   0.006525  -0.009919   0.035562
      8      -0.034053   0.020752   0.011667  -0.008704   0.007348  -0.052345
      9      -0.067084   0.043443   0.041706  -0.031832   0.007071  -0.104477
     10      -0.069910   0.041130   0.011375  -0.009957   0.006869   0.032866
     11       0.060486  -0.034904  -0.006141   0.006402  -0.007340  -0.059423
     12       0.035006  -0.020517   0.001527  -0.002984  -0.002504   0.018830
     13       0.036781  -0.022424  -0.006207   0.002697  -0.003867   0.048052
     14      -0.030552   0.014640  -0.027711   0.022132  -0.000281   0.087169
     15      -0.069426   0.040141   0.005345  -0.005688   0.006739   0.066240
     16      -0.068623   0.043784   0.040639  -0.031707   0.009449  -0.102010
     17       0.060743  -0.036601  -0.014919   0.012274  -0.006530  -0.020977
     18       0.000569  -0.002257  -0.026100   0.025272  -0.000929  -0.023821
     19       0.005821  -0.004418  -0.021261   0.020557   0.004268  -0.009382
     20      -0.008586   0.005366   0.006852  -0.008800  -0.002022   0.124929
     21      -0.011003   0.003153  -0.034230   0.030575  -0.011353   0.042990
     22      -0.005720   0.000388  -0.013092   0.004335   0.001587   0.105046
     23      -0.036245   0.014619  -0.054467   0.040371  -0.021149   0.154232
     24       0.023404  -0.008972   0.085393  -0.080656  -0.007658   0.026021
     25       0.015065  -0.009907   0.028643  -0.032377  -0.025420  -0.035975
     26      -0.001559  -0.000463   0.003341  -0.010311  -0.019224   0.010331
     27       0.008917  -0.001816   0.040233  -0.036063  -0.000132   0.010028
     28       0.011090  -0.003543   0.030312  -0.021863  -0.001659  -0.035206
     29       0.000634  -0.001079  -0.023633   0.024845  -0.004003  -0.066657
     30      -0.036998   0.017313  -0.130777   0.129198   0.047005  -0.027409
     31      -0.039728   0.021951  -0.107618   0.112989   0.094708   0.085692
     32      -0.000096   0.001288  -0.026972   0.034500   0.062121   0.007861
     33      -0.023047   0.008494  -0.071227   0.061313  -0.044995  -0.077632
     34       0.013103   0.000480   0.074091  -0.064957  -0.050333   0.000183
     35       0.006202  -0.000422   0.036693  -0.032209  -0.026019   0.022172
     36       0.002697   0.002348   0.022536  -0.015056   0.022746   0.021079
     37      -0.021582   0.009001  -0.093161   0.094317   0.023414  -0.077968
     38       0.005830   0.002735   0.058261  -0.051337   0.019486   0.077910
     39       0.012600  -0.006808   0.035832  -0.035852  -0.010597   0.004582
     40       0.003386  -0.004784   0.007702  -0.016263  -0.031133   0.000356
     41       0.012915  -0.005871   0.045646  -0.044306  -0.008995   0.020831
     42      -0.008965   0.004941  -0.024529   0.024733   0.009531  -0.001447
     43      -0.006840   0.006768  -0.015085   0.022222   0.016209  -0.022521
     44      -0.000451   0.001956  -0.004409   0.010559   0.009928  -0.025589
     45       0.009760  -0.005481   0.048299  -0.052759  -0.009378   0.066103
     46       0.014430  -0.008639   0.054842  -0.059972  -0.017338   0.048558
     47      -0.010139  -0.001756  -0.087124   0.078438  -0.018747  -0.114173
     48       0.011735  -0.006553   0.033824  -0.032358  -0.011662  -0.000417
     49      -0.003912  -0.001952   0.018423  -0.032089  -0.033186   0.023791
     50       0.015086  -0.009816   0.008717  -0.011625  -0.000830  -0.070584
     51       0.084681  -0.079081   0.056279  -0.096081   0.285706  -0.153041
     52       0.209926  -0.157633   0.314477  -0.353238   0.551505  -0.128813
     53       0.119295  -0.089693   0.186304  -0.221135   0.293552  -0.038542
     54       0.012583  -0.007682   0.054151  -0.059440  -0.003260   0.107729
     55      -0.006137  -0.005002  -0.016914  -0.004831  -0.023593   0.119005
     56      -0.005527  -0.004378  -0.047294   0.035682  -0.011368   0.002579
     57      -0.032597   0.020081  -0.071082   0.075089   0.057897   0.085184
     58      -0.058470   0.032659  -0.192606   0.202506   0.089334  -0.025905
     59      -0.016085   0.013897  -0.015304   0.025550   0.050496   0.081419
     60       0.249427  -0.156728  -0.132451   0.109156  -0.032146   0.077391
     61       0.245413  -0.152711  -0.117827   0.099221  -0.032432   0.001626
     62      -0.217715   0.134185   0.096804  -0.082062   0.028440   0.003933
     63       0.073025  -0.051841  -0.119346   0.105049  -0.019380   0.022754
     64       0.075758  -0.051234  -0.100347   0.091087  -0.017947  -0.080302
     65      -0.063751   0.049229   0.138588  -0.116647   0.018865  -0.187297
     66       0.282724  -0.178534  -0.165691   0.138778  -0.033064   0.072224
     67       0.289603  -0.182951  -0.176708   0.148358  -0.038793   0.101429
     68      -0.247330   0.152488   0.118607  -0.102548   0.028590   0.040016
     69       0.070812  -0.049321  -0.099772   0.087611  -0.007603  -0.036335
     70       0.074856  -0.051935  -0.104012   0.091193  -0.007295  -0.042326
     71      -0.060413   0.048680   0.134887  -0.110679   0.005850  -0.196160
     72       0.238670  -0.149163  -0.094247   0.074411  -0.001566  -0.024703
     73       0.248051  -0.157267  -0.121723   0.095698  -0.010822   0.067494
     74      -0.214838   0.133674   0.097765  -0.079298   0.020439  -0.015499
     75       0.020435  -0.012621  -0.020185   0.021893  -0.001353  -0.063487
     76       0.026729  -0.017152  -0.017828   0.021444  -0.003577  -0.061657
     77       0.010864  -0.003263   0.014831  -0.015326   0.001688   0.097703
     78       0.015118  -0.005820   0.002865   0.000466   0.012831  -0.080080
     79       0.035190  -0.019099  -0.005271   0.008263   0.006555  -0.071037
     80       0.005670  -0.004404  -0.000077  -0.001831  -0.009610   0.115829
     81      -0.023827   0.013188  -0.057199   0.064650   0.001296   0.098413
     82      -0.017024   0.000882  -0.037742   0.015221   0.028967   0.207239
     83      -0.027432   0.012286  -0.036589   0.027587  -0.040196   0.087568
     84       0.026887   0.034089   0.017949   0.013347   0.006995  -0.083758
     85       0.025746   0.037706  -0.007804  -0.006274   0.008915   0.037468
     86      -0.021666  -0.032710   0.011036   0.008557  -0.006491  -0.054765
     87      -0.033952  -0.050818   0.008054   0.005139  -0.007117  -0.011853
     88      -0.034757  -0.053315   0.014155   0.009523  -0.007152  -0.030141
     89       0.031555   0.043047   0.011534   0.009641   0.006276  -0.052585
     90       0.025287   0.039023  -0.010873  -0.006366   0.002291   0.063431
     91       0.025785   0.033692   0.019931   0.016627   0.001418  -0.081848
     92      -0.021251  -0.030757   0.000550  -0.000645  -0.002955  -0.019527
     93      -0.045010  -0.064524   0.004908   0.005489  -0.006448   0.068831
     94      -0.043082  -0.068032   0.039034   0.031892  -0.008385  -0.106711
     95       0.038692   0.057707  -0.014066  -0.012101   0.006038  -0.021874
     96       0.022620   0.032855   0.001738   0.003291   0.002113   0.019652
     97       0.023378   0.035284  -0.005744  -0.002478   0.003283   0.050005
     98      -0.020518  -0.024782  -0.027070  -0.022714   0.000093   0.091072
     99      -0.042151  -0.067543   0.040164   0.032116  -0.006194  -0.108900
    100      -0.044893  -0.065401   0.010541   0.009675  -0.006446   0.034613
    101       0.039035   0.055815  -0.005496  -0.006078   0.006978  -0.062087
    102      -0.000152   0.002724  -0.025467  -0.025840   0.000972  -0.025131
    103       0.003373   0.006386  -0.020745  -0.021029  -0.003723  -0.009803
    104      -0.005405  -0.008318   0.006629   0.008913   0.001452   0.130328
    105      -0.007839  -0.006264  -0.033057  -0.030929   0.010401   0.044965
    106      -0.004523  -0.002104  -0.012632  -0.004422  -0.001868   0.109352
    107      -0.024960  -0.026072  -0.052901  -0.041228   0.019588   0.161399
    108       0.016588   0.016829   0.083686   0.082858   0.006425   0.026767
    109       0.009723   0.015844   0.028314   0.033425   0.023282  -0.037629
    110      -0.001142   0.000414   0.003732   0.010884   0.017980   0.011069
    111       0.006840   0.004621   0.039400   0.036951   0.000218   0.010508
    112       0.008246   0.007487   0.029718   0.022562   0.001652  -0.036762
    113       0.000363   0.001592  -0.022866  -0.025228   0.004287  -0.069394
    114      -0.025942  -0.030968  -0.129133  -0.133551  -0.043008  -0.028332
    115      -0.027261  -0.037578  -0.106559  -0.116801  -0.087777   0.088951
    116      -0.000703  -0.002884  -0.027840  -0.036637  -0.058052   0.007770
    117      -0.015717  -0.015172  -0.068770  -0.062172   0.043041  -0.080256
    118       0.011470   0.004044   0.073138   0.067213   0.047056   0.000877
    119       0.005341   0.002752   0.036245   0.033356   0.024420   0.023085
    120       0.002440  -0.002452   0.021103   0.014608  -0.021357   0.021340
    121      -0.015328  -0.016607  -0.091590  -0.096986  -0.020946  -0.081509
    122       0.005160  -0.002027   0.056282   0.051931  -0.018545   0.081051
    123       0.008486   0.011505   0.035267   0.036988   0.009529   0.004642
    124       0.001820   0.006918   0.008000   0.016932   0.028946   0.000639
    125       0.008992   0.010491   0.044914   0.045692   0.007981   0.021626
    126      -0.006064  -0.008368  -0.024290  -0.025646  -0.008557  -0.001454
    127      -0.003879  -0.009893  -0.015118  -0.023008  -0.014685  -0.023502
    128       0.000066  -0.002465  -0.004535  -0.010922  -0.009248  -0.026879
    129       0.006514   0.009051   0.047709   0.054441   0.008203   0.069319
    130       0.009504   0.014074   0.053961   0.061636   0.015382   0.050510
    131      -0.008442  -0.000354  -0.084431  -0.079625   0.018087  -0.118596
    132       0.007699   0.010731   0.033362   0.033601   0.010508  -0.000490
    133      -0.003888   0.000909   0.018307   0.033062   0.030016   0.025103
    134       0.009255   0.014837   0.008637   0.012007   0.000549  -0.073800
    135       0.042694   0.108125   0.052855   0.096588  -0.273533  -0.164477
    136       0.118032   0.225616   0.301181   0.356127  -0.524821  -0.142642
    137       0.067478   0.129330   0.178994   0.224000  -0.280986  -0.044789
    138       0.008168   0.012376   0.053202   0.061096   0.002061   0.112533
    139      -0.005985   0.004456  -0.015944   0.005129   0.021355   0.124018
    140      -0.005478   0.003835  -0.045610  -0.035990   0.010455   0.003084
    141      -0.021813  -0.033255  -0.071422  -0.078761  -0.053625   0.088452
    142      -0.039548  -0.054969  -0.189979  -0.208722  -0.081632  -0.027644
    143      -0.009956  -0.021362  -0.016459  -0.027501  -0.047319   0.084680
    144       0.151295   0.233932  -0.091128  -0.075437   0.001489  -0.025576
    145       0.155783   0.244368  -0.117018  -0.096434   0.009793   0.070553
    146      -0.135599  -0.208707   0.093539   0.079485  -0.019036  -0.016208
    147       0.043570   0.075239  -0.097198  -0.089579   0.007832  -0.037603
    148       0.045819   0.078796  -0.100729  -0.092690   0.007593  -0.043714
    149      -0.034927  -0.071010   0.130674   0.112533  -0.005237  -0.204936
    150       0.179028   0.279661  -0.160015  -0.140508   0.030834   0.075900
    151       0.182385   0.285001  -0.169635  -0.149306   0.035957   0.105969
    152      -0.156614  -0.238850   0.113436   0.102839  -0.026867   0.041711
    153       0.044721   0.078798  -0.115937  -0.107059   0.018487   0.024037
    154       0.046811   0.078365  -0.096860  -0.092230   0.017386  -0.083453
    155      -0.037584  -0.072700   0.133941   0.118248  -0.017336  -0.195772
    156       0.158117   0.245778  -0.127576  -0.110149   0.029661   0.081030
    157       0.155191   0.238890  -0.112660  -0.099394   0.029923   0.001699
    158      -0.137855  -0.210191   0.092359   0.082024  -0.026302   0.003994
    159       0.012988   0.019872  -0.019648  -0.022309   0.001480  -0.066601
    160       0.016788   0.026734  -0.016931  -0.021323   0.003062  -0.064514
    161       0.007802   0.006542   0.014174   0.015303  -0.001448   0.102111
    162       0.010399   0.010336   0.002307  -0.000982  -0.011190  -0.083709
    163       0.022867   0.030820  -0.005211  -0.008460  -0.005671  -0.073904
    164       0.003522   0.006843   0.000328   0.002291   0.008137   0.120482
    165      -0.015459  -0.021210  -0.055842  -0.065985  -0.001151   0.103115
    166      -0.014057  -0.006367  -0.037036  -0.015906  -0.028142   0.215664
    167      -0.018187  -0.020663  -0.035234  -0.027946   0.037655   0.092234
                 60         61         62         63         64         65    
      0      -0.064682  -0.001098   0.050689  -0.071633   0.032104  -0.006846
      1       0.082696   0.003262   0.000588  -0.001087  -0.074231   0.016369
      2       0.019871  -0.001438  -0.032024   0.045315   0.000798  -0.000148
      3       0.012201  -0.006293  -0.063560   0.090006   0.075789  -0.015866
      4       0.030776  -0.005817  -0.068847   0.097474   0.079274  -0.016741
      5       0.052819   0.007548   0.041728  -0.059159  -0.067615   0.014244
      6       0.084196   0.009316  -0.000356   0.000726  -0.063595   0.013045
      7      -0.037691   0.007708   0.040441  -0.057159  -0.004179   0.000136
      8       0.055451  -0.004870  -0.042185   0.059631  -0.013462   0.003627
      9       0.110184  -0.000749  -0.034962   0.049439  -0.070314   0.015331
     10      -0.034528  -0.005335   0.012012  -0.017033   0.023734  -0.005263
     11       0.062440   0.006737  -0.024050   0.034221  -0.052154   0.011342
     12      -0.019863   0.000972   0.044989  -0.063792  -0.026089   0.005579
     13      -0.050729   0.000893   0.055561  -0.078669  -0.006642   0.001292
     14      -0.091684  -0.002168  -0.007081   0.010163   0.075023  -0.016453
     15      -0.069759  -0.007212   0.025339  -0.035889   0.054576  -0.011653
     16       0.108018  -0.003402  -0.035427   0.049808  -0.080051   0.018107
     17       0.022317   0.005734  -0.011756   0.016583  -0.036502   0.007732
     18       0.026045   0.003027   0.013570  -0.020201  -0.046029   0.009811
     19       0.007332  -0.004316   0.027665  -0.038394   0.064678  -0.015141
     20      -0.130955  -0.003060   0.019395  -0.027539   0.144892  -0.030929
     21      -0.042516   0.010020   0.018389  -0.027761  -0.031346   0.006900
     22      -0.111922  -0.004849   0.019426  -0.026073  -0.021290   0.004568
     23      -0.159749   0.014767  -0.032982   0.046423  -0.072619   0.015712
     24      -0.021718   0.007278  -0.003436   0.004139  -0.065896   0.015746
     25       0.043002   0.024894   0.008248  -0.012652  -0.121301   0.027599
     26      -0.011246   0.018412  -0.011220   0.017043  -0.097620   0.020144
     27      -0.011739  -0.003954  -0.010077   0.015036   0.100272  -0.023006
     28       0.037936  -0.004711   0.002488  -0.004361   0.192541  -0.041883
     29       0.067252   0.002173   0.013114  -0.018412   0.094902  -0.022045
     30       0.017853  -0.040672   0.014598  -0.020132  -0.057252   0.012662
     31      -0.101628  -0.086037  -0.016042   0.024383  -0.165953   0.036595
     32      -0.014933  -0.057516   0.008223  -0.011167  -0.058550   0.013264
     33       0.079322   0.043876   0.013513  -0.018944   0.037354  -0.009539
     34       0.004385   0.046754  -0.002424   0.003238   0.051100  -0.011666
     35      -0.018069   0.023271  -0.012931   0.017722  -0.010137   0.001656
     36      -0.023467  -0.020758  -0.005408   0.007922   0.055903  -0.011629
     37       0.076509  -0.018584   0.015812  -0.022835   0.086679  -0.019219
     38      -0.083162  -0.018374  -0.025091   0.036972   0.009650  -0.003037
     39      -0.000933   0.008073   0.004509  -0.007131   0.005470   0.000442
     40       0.001739   0.027873  -0.001996   0.003118  -0.056888   0.011131
     41      -0.017989   0.006658  -0.000871   0.000554  -0.003193   0.001856
     42      -0.001934  -0.008012  -0.009358   0.014361   0.016593  -0.005342
     43       0.020753  -0.013127   0.001705  -0.002366   0.096575  -0.021312
     44       0.027506  -0.008239   0.009620  -0.014826   0.076272  -0.015193
     45      -0.066782   0.006831  -0.018693   0.027249  -0.083008   0.017816
     46      -0.045900   0.014463  -0.006827   0.009412  -0.082204   0.019037
     47       0.118720   0.020173   0.035205  -0.050870  -0.016205   0.003124
     48       0.008565   0.013685   0.000425  -0.002742   0.020640  -0.003159
     49      -0.019122   0.044608  -0.012368   0.017871   0.013508  -0.002881
     50       0.075953   0.011512   0.026811  -0.038128   0.059464  -0.012542
     51       0.154530  -0.269470   0.015911  -0.023361   0.076452  -0.006996
     52       0.136283  -0.520196  -0.000591  -0.004469   0.131728  -0.008022
     53       0.025084  -0.283848  -0.012056   0.024810  -0.007379   0.007232
     54      -0.108763  -0.002473  -0.005707   0.008122  -0.177263   0.041083
     55      -0.123549   0.015687  -0.007173   0.011432  -0.361744   0.078398
     56      -0.001147   0.007600   0.014606  -0.021442  -0.156572   0.035149
     57      -0.099315  -0.050919  -0.025894   0.039202  -0.134022   0.027341
     58       0.011156  -0.074834   0.020509  -0.028176  -0.087915   0.019417
     59      -0.089293  -0.045055  -0.015123   0.021694  -0.059029   0.014080
     60      -0.082530   0.022480  -0.007683   0.011599  -0.005677  -0.001158
     61      -0.001600   0.026503  -0.040367   0.057404  -0.097900   0.018858
     62      -0.003378  -0.022699   0.029791  -0.042739   0.048045  -0.008287
     63      -0.023889   0.016748  -0.188533   0.267663   0.106837  -0.025147
     64       0.085026   0.019227  -0.228308   0.323774   0.021455  -0.006204
     65       0.198071  -0.009722   0.100406  -0.143259  -0.237797   0.053617
     66      -0.076052   0.020450  -0.152163   0.216057   0.143154  -0.031687
     67      -0.107471   0.023662  -0.145308   0.206900   0.183344  -0.040945
     68      -0.041712  -0.020788   0.164723  -0.233974  -0.085073   0.019035
     69       0.038496   0.003054  -0.201827   0.286219   0.082772  -0.016582
     70       0.044588   0.002013  -0.212391   0.301269   0.092402  -0.018552
     71       0.206282   0.005374   0.096170  -0.136424  -0.236261   0.050268
     72       0.025804  -0.007148  -0.039831   0.056299  -0.059343   0.014964
     73      -0.070457  -0.002499  -0.008488   0.011689  -0.011410   0.004913
     74       0.014962  -0.008418   0.019723  -0.027495   0.027803  -0.008443
     75       0.066231   0.003985   0.052576  -0.075278  -0.024672   0.004414
     76       0.070116   0.008433   0.076663  -0.112204  -0.077172   0.016929
     77      -0.110811  -0.009642   0.055886  -0.075603   0.289560  -0.064712
     78       0.073697  -0.012979   0.049815  -0.066656   0.150506  -0.035271
     79       0.069223  -0.005359   0.077147  -0.107581   0.065654  -0.016017
     80      -0.115728   0.007031   0.037256  -0.055528   0.008938  -0.000251
     81      -0.100027  -0.006096   0.039601  -0.059681   0.290686  -0.063383
     82      -0.223969  -0.034747   0.029800  -0.039368   0.052471  -0.010438
     83      -0.087234   0.035928  -0.043145   0.060507  -0.186441   0.039902
     84      -0.080808   0.008904  -0.000359  -0.000402   0.014607   0.063294
     85       0.036055   0.008329   0.057443   0.040233   0.001569   0.003623
     86      -0.052975  -0.005554  -0.059798  -0.041887   0.002337   0.013933
     87      -0.011386  -0.006616  -0.090537  -0.063560  -0.017210  -0.075958
     88      -0.029096  -0.006232  -0.097506  -0.068438  -0.017760  -0.079047
     89      -0.050979   0.007308   0.058966   0.041456   0.015160   0.067311
     90       0.061740  -0.000532   0.071948   0.050398  -0.007098  -0.031898
     91      -0.079524   0.002541   0.000728   0.000717   0.016043   0.074554
     92      -0.018929  -0.001684  -0.045315  -0.031787  -0.000196  -0.000760
     93       0.066828  -0.006820   0.035852   0.025168  -0.012084  -0.054391
     94      -0.103485  -0.004588  -0.050285  -0.035009   0.016886   0.080626
     95      -0.021608   0.005675  -0.016649  -0.011644   0.008163   0.036467
     96       0.018923   0.001155   0.064096   0.045062   0.005825   0.026224
     97       0.048334   0.001372   0.078685   0.055227   0.001597   0.006586
     98       0.088021  -0.001358  -0.009865  -0.007053  -0.016267  -0.075182
     99      -0.105287  -0.001854  -0.049529  -0.034692   0.015303   0.070316
    100       0.033628  -0.005227   0.017244   0.012121  -0.005148  -0.024067
    101      -0.060161   0.006380  -0.034266  -0.024169   0.011413   0.052308
    102      -0.025307   0.002898   0.019669   0.014510   0.010278   0.046097
    103      -0.006811  -0.004420   0.038891   0.026740  -0.013133  -0.065213
    104       0.125413  -0.001826   0.027680   0.019455  -0.032211  -0.144894
    105       0.040293   0.010939   0.026863   0.020065   0.006763   0.031358
    106       0.107198  -0.004169   0.027092   0.017972   0.004677   0.021122
    107       0.152746   0.017210  -0.046531  -0.032529   0.015983   0.072795
    108       0.020056   0.007430  -0.004551  -0.002677   0.013117   0.066725
    109      -0.042438   0.025277   0.012057   0.009158   0.025306   0.121606
    110       0.010240   0.019415  -0.016281  -0.012262   0.022406   0.097592
    111       0.011450  -0.003869  -0.014564  -0.010780  -0.020891  -0.101301
    112      -0.036338  -0.005026   0.003822   0.003283  -0.041987  -0.192372
    113      -0.064407   0.001971   0.018511   0.012891  -0.019521  -0.096010
    114      -0.014898  -0.042496   0.020404   0.013997   0.012376   0.057809
    115       0.100898  -0.088884  -0.023447  -0.017577   0.035706   0.166090
    116       0.016618  -0.060434   0.011461   0.007755   0.012333   0.059159
    117      -0.077344   0.045949   0.019132   0.013286  -0.006882  -0.038151
    118      -0.005692   0.049381  -0.003299  -0.002263  -0.010613  -0.051316
    119       0.016225   0.024911  -0.018070  -0.012329   0.002726   0.009787
    120       0.022828  -0.021577  -0.007620  -0.005526  -0.012771  -0.056029
    121      -0.072571  -0.019755   0.022594   0.016214  -0.018569  -0.086762
    122       0.080380  -0.018606  -0.036039  -0.026341  -0.001277  -0.010243
    123       0.000295   0.008313   0.006647   0.005195  -0.002673  -0.004660
    124      -0.002656   0.029114  -0.002931  -0.002288   0.013616   0.056522
    125       0.016745   0.006985  -0.000982  -0.000213  -0.000374   0.003717
    126       0.002372  -0.008178  -0.013668  -0.010394  -0.002036  -0.017446
    127      -0.019261  -0.013642   0.002419   0.001672  -0.020795  -0.096689
    128      -0.026194  -0.008878   0.014003   0.010701  -0.018005  -0.075979
    129       0.064020   0.007490  -0.026876  -0.019448   0.018415   0.083264
    130       0.043137   0.015074  -0.009553  -0.006535   0.016826   0.082495
    131      -0.114219   0.020210   0.050176   0.035980   0.003970   0.016342
    132      -0.008792   0.014102   0.001193   0.002317  -0.005692  -0.020054
    133       0.016786   0.046050  -0.017695  -0.012702  -0.002928  -0.013317
    134      -0.073253   0.010731   0.038043   0.026859  -0.013374  -0.059465
    135      -0.140471  -0.292043   0.022152   0.016842  -0.025958  -0.072844
    136      -0.115073  -0.557566  -0.000354   0.004686  -0.048069  -0.122785
    137      -0.015336  -0.305108  -0.020324  -0.019206  -0.003800   0.009644
    138       0.104317  -0.002117  -0.008144  -0.005757   0.036546   0.179256
    139       0.117487   0.017126  -0.010554  -0.008334   0.079148   0.361297
    140       0.001024   0.007781   0.020943   0.015252   0.033339   0.157922
    141       0.097345  -0.052259  -0.037443  -0.028092   0.030999   0.133601
    142      -0.007738  -0.077595   0.028903   0.019748   0.018781   0.087554
    143       0.087476  -0.046524  -0.021589  -0.015351   0.011810   0.059925
    144      -0.024267  -0.007928  -0.056655  -0.039665   0.011138   0.060571
    145       0.067566  -0.002068  -0.011848  -0.008083   0.000286   0.012513
    146      -0.013861  -0.008912   0.027730   0.019176  -0.003881  -0.028837
    147      -0.036546   0.002961  -0.287558  -0.202206  -0.019533  -0.082834
    148      -0.042201   0.001834  -0.300920  -0.211650  -0.021625  -0.091868
    149      -0.198047   0.003492   0.135708   0.095516   0.052606   0.235898
    150       0.072498   0.022122  -0.216913  -0.152783  -0.030962  -0.144345
    151       0.102044   0.025715  -0.206114  -0.145613  -0.039078  -0.183925
    152       0.040733  -0.021258   0.233402   0.164416   0.018061   0.085102
    153       0.022650   0.017832  -0.268692  -0.189201  -0.021723  -0.108332
    154      -0.081663   0.019213  -0.323416  -0.227437  -0.003324  -0.022201
    155      -0.189684  -0.012133   0.141887   0.100487   0.050245   0.238947
    156       0.078297   0.024207  -0.011227  -0.008461   0.003484   0.004858
    157       0.000417   0.027387  -0.057254  -0.040415   0.023614   0.096965
    158       0.004103  -0.023475   0.042285   0.030122  -0.012423  -0.046962
    159      -0.063997   0.003636   0.075010   0.053277   0.006446   0.025082
    160      -0.067759   0.007885   0.109665   0.079605   0.016786   0.077552
    161       0.106578  -0.008417   0.078296   0.052423  -0.061677  -0.290681
    162      -0.070088  -0.013846   0.069547   0.046074  -0.030586  -0.151984
    163      -0.065857  -0.006031   0.108666   0.075127  -0.012642  -0.066009
    164       0.110051   0.008240   0.054183   0.039977  -0.003589  -0.008629
    165       0.096345  -0.004848   0.057696   0.043006  -0.063480  -0.291706
    166       0.215467  -0.034881   0.041242   0.026950  -0.012241  -0.051408
    167       0.082798   0.038760  -0.060766  -0.042319   0.041249   0.185864
                 66         67         68         69         70         71    
      0      -0.001925   0.003815  -0.023275   0.041176   0.003359  -0.002557
      1       0.007925  -0.008712  -0.021173   0.037244  -0.002009   0.002008
      2      -0.001711   0.001427   0.018933  -0.033502  -0.002771   0.001968
      3      -0.031423   0.031597   0.001987  -0.003209   0.010723  -0.008868
      4      -0.033566   0.034128   0.000936  -0.001344   0.011338  -0.009351
      5       0.027622  -0.027601  -0.000816   0.001422  -0.002677   0.002228
      6       0.000776  -0.000739   0.017672  -0.031524  -0.007838   0.006346
      7       0.001929  -0.002768   0.020180  -0.035502   0.004414  -0.003676
      8      -0.000215   0.000619  -0.017385   0.030550  -0.003941   0.003297
      9       0.004945  -0.005369   0.021390  -0.038236  -0.012077   0.009577
     10      -0.000002  -0.000006   0.023725  -0.041807   0.001187  -0.001299
     11      -0.000654   0.000973  -0.021206   0.037085  -0.008787   0.007442
     12       0.017838  -0.018254   0.001878  -0.003338  -0.002989   0.002383
     13       0.015372  -0.015049   0.000131  -0.000246  -0.003524   0.002774
     14      -0.017652   0.017842  -0.000403   0.001005   0.008224  -0.006653
     15      -0.001092   0.002081  -0.021454   0.038161   0.006560  -0.005155
     16       0.010884  -0.011758  -0.021786   0.038144  -0.008304   0.007029
     17       0.001210  -0.002401   0.018933  -0.033572  -0.004015   0.003130
     18       0.079635  -0.083838   0.002367  -0.003459   0.013032  -0.010549
     19       0.041181  -0.035846  -0.001997   0.003638  -0.000801   0.000391
     20      -0.062005   0.061604   0.001899  -0.002693   0.023987  -0.019579
     21       0.037728  -0.041973  -0.001093   0.001930   0.000273   0.000076
     22      -0.038784   0.040600   0.000433  -0.001294  -0.023268   0.018923
     23       0.021667  -0.025056  -0.001117   0.001263  -0.028916   0.023766
     24      -0.096542   0.094258  -0.001293   0.002144   0.010756  -0.008808
     25      -0.115299   0.113436  -0.001770   0.002961   0.017879  -0.014620
     26       0.063988  -0.062831  -0.000726   0.001680   0.014593  -0.011897
     27       0.093136  -0.090882   0.000732  -0.001204  -0.035482   0.029527
     28       0.023466  -0.022499   0.000703  -0.001658  -0.069708   0.057785
     29       0.115308  -0.113713   0.000705  -0.000865  -0.020758   0.017438
     30      -0.096558   0.096029  -0.000026  -0.001119   0.025343  -0.021185
     31      -0.002206   0.000387  -0.000654  -0.000296   0.047590  -0.040001
     32      -0.044925   0.045091  -0.000659  -0.000772   0.024408  -0.020196
     33      -0.040261   0.046203   0.000220  -0.000170  -0.011183   0.009372
     34      -0.008154   0.005250   0.000129   0.000637   0.002946  -0.001888
     35       0.055402  -0.055771  -0.000623   0.001742  -0.004452   0.003643
     36      -0.029846   0.029777   0.000315  -0.000954  -0.017577   0.014446
     37       0.015110  -0.013486   0.000330  -0.000771  -0.020724   0.017178
     38       0.127530  -0.127252   0.000694  -0.000766  -0.001039   0.000925
     39      -0.152270   0.151441   0.000439  -0.001086   0.024579  -0.020796
     40       0.102987  -0.102610   0.000680   0.000244   0.078849  -0.065374
     41      -0.097246   0.096005   0.000152  -0.000554   0.023882  -0.020040
     42       0.174513  -0.173013   0.000711  -0.000309   0.039295  -0.032582
     43       0.016831  -0.015781   0.001516  -0.002152   0.043216  -0.036134
     44      -0.139934   0.139747   0.000612  -0.001377   0.007143  -0.006291
     45       0.045803  -0.046292  -0.000478   0.000876   0.009373  -0.007718
     46      -0.096532   0.095277  -0.000463   0.000492   0.002302  -0.002023
     47       0.018114  -0.018528  -0.000129   0.000772   0.017616  -0.014301
     48      -0.006994   0.003378   0.000036   0.000606  -0.008101   0.006671
     49       0.060676  -0.058925   0.000198   0.001237  -0.010836   0.009235
     50      -0.077008   0.081747   0.001136  -0.000375  -0.004589   0.003773
     51      -0.013074   0.018651   0.009756  -0.020170  -0.014897   0.010399
     52      -0.001596  -0.008514   0.017418  -0.035894  -0.002982   0.000052
     53       0.222645  -0.205003   0.007901  -0.016739  -0.002508  -0.000297
     54      -0.207437   0.203747  -0.005207   0.005530  -0.255669   0.212816
     55       0.047156  -0.050944  -0.008797   0.011507  -0.379331   0.316695
     56      -0.093138   0.090584  -0.004945   0.005693  -0.200123   0.166895
     57       0.188127  -0.188154  -0.005227   0.006861  -0.249729   0.208473
     58      -0.071571   0.070044  -0.008160   0.009114  -0.432416   0.360632
     59      -0.112053   0.110633  -0.004191   0.004465  -0.226842   0.188827
     60       0.033814  -0.035773   0.147458  -0.260689  -0.020116   0.014504
     61       0.040826  -0.046149   0.149724  -0.264776  -0.024311   0.018173
     62      -0.034872   0.037794  -0.129958   0.229837   0.018955  -0.013916
     63      -0.059739   0.056225   0.146157  -0.257902   0.007124  -0.007147
     64      -0.052595   0.048130   0.146755  -0.259403  -0.004245   0.002094
     65       0.066029  -0.066478  -0.123343   0.217199  -0.016345   0.014757
     66      -0.082890   0.081594  -0.004212   0.008148   0.029007  -0.023058
     67      -0.096972   0.098452  -0.009194   0.016737   0.023783  -0.018845
     68       0.076393  -0.076707   0.006774  -0.012185  -0.016876   0.013259
     69      -0.049172   0.050999  -0.149327   0.263780   0.008042  -0.004671
     70      -0.054289   0.057126  -0.156473   0.276341   0.007258  -0.004029
     71       0.048228  -0.049641   0.127802  -0.226896  -0.034954   0.026866
     72       0.043835  -0.041215  -0.135369   0.238601  -0.021316   0.018577
     73       0.048373  -0.046635  -0.141747   0.250319  -0.008031   0.007621
     74      -0.043947   0.042553   0.125481  -0.221539   0.006208  -0.005658
     75       0.097899  -0.098458  -0.001939   0.004050   0.015995  -0.012973
     76       0.146278  -0.155967   0.001100  -0.000029   0.051914  -0.042067
     77      -0.109134   0.126542  -0.007242   0.011950  -0.009925   0.007645
     78      -0.007887   0.024929  -0.004711   0.007472  -0.013541   0.010555
     79       0.053801  -0.046082   0.000530  -0.000598   0.018925  -0.015809
     80       0.011058  -0.024431   0.008462  -0.012957   0.059627  -0.048342
     81       0.116453  -0.122923   0.001502  -0.001182   0.013888  -0.011245
     82      -0.117505   0.122038   0.002330  -0.005641  -0.019712   0.016058
     83       0.047196  -0.051406  -0.002798   0.004480  -0.033983   0.027905
     84      -0.000734  -0.000655  -0.031548  -0.018028   0.006541   0.007636
     85      -0.001914  -0.002732  -0.035583  -0.020053  -0.003698  -0.004440
     86       0.000200   0.000581   0.030587   0.017218   0.003286   0.003962
     87       0.031519   0.031672  -0.003348  -0.001725  -0.008977  -0.010700
     88       0.033474   0.034015  -0.001463  -0.000654  -0.009446  -0.011226
     89      -0.027508  -0.027474   0.001395   0.000778   0.002210   0.002649
     90       0.001899   0.003771   0.041252   0.023377  -0.002842  -0.003125
     91      -0.007948  -0.008754   0.037226   0.020978   0.001621   0.002345
     92       0.001718   0.001451  -0.033359  -0.018911   0.002366   0.002434
     93       0.001047   0.002009   0.038218   0.021775  -0.005507  -0.006238
     94      -0.010893  -0.011783   0.038254   0.021457   0.006912   0.008426
     95      -0.001214  -0.002388  -0.033435  -0.018992   0.003383   0.003806
     96      -0.017900  -0.018315  -0.003288  -0.001871   0.002531   0.002910
     97      -0.015330  -0.014997  -0.000197  -0.000120   0.002968   0.003370
     98       0.017589   0.017774   0.000829   0.000634  -0.006882  -0.008023
     99      -0.004913  -0.005307  -0.038181  -0.021861   0.010133   0.011585
    100       0.000023   0.000029  -0.041780  -0.023584  -0.000969  -0.001532
    101       0.000662   0.000988   0.037155   0.020811   0.007311   0.008921
    102      -0.079896  -0.084128  -0.003860  -0.001765  -0.010852  -0.012674
    103      -0.040946  -0.035574   0.003625   0.002106   0.000768   0.000593
    104       0.061754   0.061314  -0.003017  -0.001333  -0.020076  -0.023618
    105      -0.037590  -0.041869   0.001897   0.001082  -0.000256   0.000049
    106       0.038964   0.040864  -0.001005  -0.000874   0.019432   0.022785
    107      -0.021630  -0.024990   0.001636   0.000527   0.024177   0.028639
    108       0.097020   0.094750   0.002210   0.001166  -0.009019  -0.010641
    109       0.115045   0.113210   0.003016   0.001608  -0.014915  -0.017574
    110      -0.063627  -0.062477   0.001456   0.001055  -0.012235  -0.014383
    111      -0.092982  -0.090762  -0.001247  -0.000654   0.029709   0.035628
    112      -0.023048  -0.022101  -0.001409  -0.001036   0.057991   0.069285
    113      -0.115537  -0.113991  -0.001077  -0.000387   0.017390   0.021048
    114       0.096515   0.095959  -0.000542  -0.000972  -0.021192  -0.025522
    115       0.001802   0.000084   0.000388  -0.000590  -0.039475  -0.047824
    116       0.045049   0.045239   0.000170  -0.001008  -0.020451  -0.024393
    117       0.040458   0.046322  -0.000235  -0.000018   0.009279   0.011218
    118       0.008153   0.005233   0.000180   0.000600  -0.002575  -0.002418
    119      -0.055289  -0.055590   0.001418   0.001172   0.003742   0.004412
    120       0.030049   0.030002  -0.000741  -0.000649   0.014722   0.017442
    121      -0.015095  -0.013510  -0.000658  -0.000482   0.017226   0.020582
    122      -0.127460  -0.127170  -0.001025  -0.000310   0.000916   0.001160
    123       0.151765   0.150975  -0.000879  -0.000682  -0.020580  -0.025083
    124      -0.103559  -0.103223  -0.000488   0.000554  -0.065613  -0.078414
    125       0.097439   0.096220  -0.000386  -0.000385  -0.019979  -0.024157
    126      -0.174826  -0.173342  -0.000809   0.000095  -0.032846  -0.039267
    127      -0.016447  -0.015435  -0.002379  -0.001049  -0.035867  -0.043223
    128       0.139548   0.139366  -0.001173  -0.000843  -0.006008  -0.007610
    129      -0.045449  -0.045911   0.000838   0.000497  -0.007791  -0.009253
    130       0.096712   0.095495   0.000664   0.000184  -0.001856  -0.002350
    131      -0.018122  -0.018607   0.000479   0.000583  -0.014754  -0.017268
    132       0.006601   0.003022   0.000289   0.000547   0.006786   0.008059
    133      -0.060716  -0.059045   0.000447   0.001174   0.008966   0.011007
    134       0.076948   0.081576  -0.001152   0.000266   0.003853   0.004574
    135       0.012922   0.018009  -0.018583  -0.012222   0.012704   0.012853
    136       0.000406  -0.010513  -0.032979  -0.021588   0.002761   0.000425
    137      -0.222958  -0.205248  -0.015242  -0.010209   0.002445   0.000095
    138       0.207090   0.203546   0.007316   0.002040   0.213570   0.256241
    139      -0.047942  -0.051591   0.013262   0.005229   0.314883   0.378898
    140       0.093465   0.090978   0.007155   0.002311   0.167375   0.201188
    141      -0.188133  -0.188055   0.007903   0.003132   0.208644   0.251024
    142       0.071967   0.070557   0.011541   0.003520   0.359158   0.431727
    143       0.111734   0.110429   0.005902   0.001654   0.189759   0.227679
    144      -0.044103  -0.041605   0.240154   0.135607   0.017642   0.022172
    145      -0.048403  -0.046823   0.250123   0.141507   0.006503   0.008912
    146       0.043898   0.042604  -0.220932  -0.124959  -0.005083  -0.006657
    147       0.049281   0.051008   0.264806   0.149849  -0.007124  -0.006119
    148       0.054102   0.056832   0.275832   0.156051  -0.006423  -0.005305
    149      -0.047935  -0.049198  -0.225616  -0.128320   0.029501   0.032730
    150       0.083189   0.081872   0.007613   0.004709  -0.024450  -0.028025
    151       0.096793   0.098287   0.016218   0.009452  -0.019953  -0.022796
    152      -0.076139  -0.076451  -0.011820  -0.006809   0.014160   0.016046
    153       0.060002   0.056578  -0.259194  -0.146517  -0.005733  -0.008330
    154       0.052536   0.048196  -0.259004  -0.146660   0.003792   0.002832
    155      -0.065915  -0.066469   0.217009   0.122422   0.013416   0.017463
    156      -0.033840  -0.035678  -0.261611  -0.148162   0.017246   0.017998
    157      -0.040651  -0.045833  -0.264081  -0.149603   0.020604   0.022260
    158       0.034667   0.037458   0.228967   0.129720  -0.016084  -0.017075
    159      -0.098536  -0.099206   0.003657   0.002434  -0.013523  -0.015816
    160      -0.146195  -0.156040  -0.001164   0.000447  -0.043387  -0.050702
    161       0.108939   0.126423   0.012525   0.006583   0.008267   0.009210
    162       0.007898   0.025075   0.008009   0.004024   0.011423   0.012863
    163      -0.053740  -0.046035  -0.000804  -0.000270  -0.015744  -0.018954
    164      -0.011270  -0.024736  -0.014073  -0.006814  -0.049870  -0.058306
    165      -0.116154  -0.122733  -0.001920  -0.000236  -0.011604  -0.013554
    166       0.117879   0.122452  -0.004809  -0.003604   0.016471   0.019351
    167      -0.047130  -0.051259   0.004687   0.002399   0.028391   0.033599
                 72         73         74         75         76         77    
      0      -0.008513   0.008861   0.042420  -0.041230   0.031303  -0.043969
      1      -0.005391   0.005042  -0.011684   0.010681   0.043436  -0.060079
      2       0.013906  -0.013960  -0.003170   0.003176  -0.033141   0.045912
      3      -0.038672   0.039444  -0.006729   0.007773  -0.036833   0.051240
      4      -0.036334   0.037309   0.021348  -0.019275  -0.043095   0.059542
      5       0.006565  -0.006671   0.009487  -0.009375   0.019661  -0.027407
      6       0.021645  -0.021772   0.028408  -0.028112   0.037013  -0.051572
      7      -0.027987   0.028232  -0.002585   0.002355   0.034057  -0.047031
      8       0.019117  -0.019392  -0.011547   0.011270  -0.027174   0.037684
      9       0.038746  -0.039194  -0.000337  -0.000517   0.012023  -0.016841
     10      -0.004051   0.004485   0.007625  -0.006943  -0.001874   0.002383
     11       0.032886  -0.033609  -0.000075  -0.000791   0.007151  -0.009850
     12       0.015101  -0.015481  -0.026311   0.025564  -0.032154   0.044895
     13       0.023265  -0.023546  -0.005417   0.005339  -0.035949   0.049879
     14      -0.030923   0.031485   0.013878  -0.013059   0.025270  -0.035114
     15      -0.013180   0.013464   0.012689  -0.011710  -0.012935   0.017829
     16       0.025066  -0.026055  -0.038096   0.035814   0.009405  -0.012584
     17       0.004212  -0.004428  -0.016894   0.015968   0.011365  -0.015610
     18      -0.054506   0.053867  -0.083362   0.080200   0.005090  -0.006108
     19       0.043289  -0.042383   0.119894  -0.115001  -0.021470   0.028256
     20      -0.094089   0.095500  -0.011274   0.012712  -0.030256   0.042314
     21       0.000434  -0.002069  -0.025319   0.021712   0.023253  -0.032099
     22       0.071115  -0.071630  -0.059933   0.058006   0.044901  -0.061704
     23       0.118779  -0.121674  -0.034135   0.029421   0.025711  -0.035686
     24      -0.043600   0.044735   0.033321  -0.031287  -0.015211   0.020802
     25      -0.065496   0.067182   0.046798  -0.043577  -0.023578   0.032454
     26      -0.032941   0.033337   0.032792  -0.031283  -0.012221   0.016610
     27       0.008948  -0.009678  -0.020849   0.020223   0.006820  -0.009263
     28       0.042972  -0.044190  -0.019902   0.018096   0.010201  -0.014168
     29      -0.018857   0.018269  -0.016085   0.015158   0.005025  -0.006751
     30      -0.008295   0.009415  -0.025301   0.026336   0.000276   0.000487
     31      -0.003164   0.005170   0.029214  -0.027651  -0.005384   0.007730
     32      -0.012610   0.012931   0.011053  -0.011149  -0.002089   0.004240
     33       0.020913  -0.020318   0.035239  -0.031052  -0.006008   0.008054
     34      -0.057983   0.057042  -0.057188   0.053818  -0.002820   0.004643
     35       0.015924  -0.015983   0.046516  -0.045434  -0.006682   0.008392
     36       0.020513  -0.020764  -0.014458   0.013663   0.003946  -0.005305
     37       0.013554  -0.013815  -0.011718   0.011776   0.004425  -0.005989
     38      -0.012047   0.011543   0.005013  -0.006359   0.000619  -0.001150
     39       0.047337  -0.046857  -0.012717   0.012990   0.001733  -0.002190
     40      -0.017284   0.017513   0.015247  -0.015134  -0.003508   0.004480
     41       0.028629  -0.028512  -0.007030   0.006620   0.000761  -0.000737
     42      -0.001894   0.001328   0.008789  -0.010263   0.003484  -0.005041
     43       0.037074  -0.037295  -0.023517   0.022333   0.009595  -0.013035
     44       0.052049  -0.051784  -0.021676   0.022211   0.006268  -0.008522
     45      -0.009444   0.009311   0.013057  -0.013384  -0.002873   0.003928
     46       0.008076  -0.007592   0.004141  -0.003249  -0.002814   0.003918
     47      -0.053315   0.053730   0.007488  -0.006844  -0.003825   0.005157
     48       0.006203  -0.006918   0.005939  -0.007153  -0.000050  -0.000490
     49       0.010200  -0.012045   0.004501  -0.006846   0.000518  -0.001674
     50      -0.018953   0.020289  -0.027002   0.031042   0.001694  -0.002946
     51       0.028939  -0.024609   0.035469  -0.030185   0.005080  -0.007763
     52      -0.054701   0.058207  -0.107015   0.102135   0.019947  -0.027360
     53       0.023626  -0.017886   0.143786  -0.137915  -0.001352  -0.000092
     54      -0.072294   0.072305   0.004832  -0.002631  -0.004618   0.006580
     55      -0.224958   0.224300   0.052369  -0.049053  -0.015055   0.020527
     56      -0.083124   0.082657   0.020787  -0.019624  -0.005736   0.008515
     57      -0.144426   0.143589   0.067484  -0.065607  -0.026541   0.035983
     58      -0.212487   0.212270   0.054128  -0.049709  -0.038004   0.052526
     59      -0.056611   0.056549   0.028869  -0.025582  -0.018257   0.024874
     60       0.100673  -0.101254  -0.041900   0.041506  -0.206788   0.287032
     61       0.101965  -0.103321  -0.107885   0.104935  -0.189877   0.264379
     62      -0.083349   0.084146   0.070024  -0.068560   0.174772  -0.243169
     63      -0.060201   0.061974   0.012512  -0.010855   0.019450  -0.027195
     64      -0.027071   0.027941  -0.014609   0.014042   0.035585  -0.049315
     65       0.061922  -0.064654  -0.096261   0.091184   0.006085  -0.007129
     66      -0.151998   0.153925   0.034704  -0.033417   0.195117  -0.270610
     67      -0.111531   0.113765   0.130054  -0.125960   0.189490  -0.264034
     68       0.094781  -0.096368  -0.084629   0.082326  -0.169136   0.235361
     69      -0.014928   0.013734  -0.013415   0.012125  -0.007464   0.011203
     70      -0.005641   0.004537   0.018364  -0.018469  -0.014525   0.020555
     71       0.111196  -0.111719   0.024217  -0.024968   0.029138  -0.041455
     72       0.130323  -0.132504  -0.070594   0.068989  -0.171421   0.237761
     73       0.078721  -0.080768  -0.108038   0.105407  -0.189704   0.263647
     74      -0.069398   0.071494   0.079036  -0.076392   0.172850  -0.240133
     75      -0.042304   0.042531   0.067336  -0.065716  -0.004327   0.005156
     76      -0.204755   0.205016  -0.045985   0.043742  -0.007404   0.010849
     77       0.113267  -0.109734   0.387667  -0.372093  -0.057264   0.074913
     78       0.111444  -0.108581   0.288069  -0.275221  -0.031494   0.040732
     79      -0.043217   0.045824   0.108478  -0.101245  -0.023943   0.032731
     80      -0.285197   0.285594  -0.283875   0.276007  -0.006111   0.012456
     81      -0.002772   0.000621  -0.054267   0.048402   0.017999  -0.025252
     82       0.055492  -0.056495  -0.113246   0.108949   0.041785  -0.055878
     83       0.129867  -0.132262   0.004958  -0.007563   0.028308  -0.040085
     84      -0.021605  -0.021529  -0.027241  -0.029184   0.051687   0.037373
     85       0.028192   0.028177   0.002586   0.002567   0.047150   0.033784
     86      -0.019217  -0.019314   0.011023   0.011642  -0.037640  -0.027087
     87       0.038956   0.039365   0.006384   0.007996  -0.051403  -0.037109
     88       0.036400   0.037028  -0.020569  -0.020135  -0.059660  -0.042771
     89      -0.006497  -0.006539  -0.009136  -0.009768   0.027225   0.019694
     90       0.008642   0.008912  -0.040710  -0.042851   0.043905   0.032005
     91       0.005441   0.005047   0.011399   0.011310   0.060139   0.043160
     92      -0.013984  -0.013911   0.002953   0.003195  -0.045836  -0.032948
     93       0.013205   0.013363  -0.012158  -0.012154  -0.017863  -0.012777
     94      -0.025178  -0.025927   0.036643   0.037316   0.012991   0.009014
     95      -0.004267  -0.004445   0.016287   0.016675   0.015656   0.011155
     96      -0.015316  -0.015555   0.025272   0.026588  -0.044943  -0.032566
     97      -0.023382  -0.023446   0.005106   0.005446  -0.049817  -0.035868
     98       0.031046   0.031319  -0.013263  -0.013505   0.034995   0.025232
     99      -0.038893  -0.038979   0.000341  -0.000517   0.016686   0.012132
    100       0.004165   0.004556  -0.007340  -0.007242  -0.002652  -0.001752
    101      -0.033032  -0.033441   0.000101  -0.000785   0.010002   0.007151
    102       0.054406   0.053273   0.079711   0.083056   0.006711   0.004132
    103      -0.043750  -0.042446  -0.115519  -0.120023  -0.029177  -0.019883
    104       0.094559   0.095086   0.010800   0.013184  -0.042187  -0.030619
    105      -0.000456  -0.002066   0.024512   0.022808   0.032315   0.023151
    106      -0.071261  -0.071112   0.057571   0.060380   0.061980   0.044185
    107      -0.119418  -0.121196   0.032960   0.030794   0.035867   0.025833
    108       0.043969   0.044694  -0.032141  -0.032691  -0.021101  -0.014969
    109       0.065673   0.066733  -0.044891  -0.045285  -0.032564  -0.023252
    110       0.033253   0.033352  -0.031640  -0.032684  -0.016919  -0.011928
    111      -0.009188  -0.009831   0.020067   0.021070   0.009424   0.006639
    112      -0.043195  -0.044004   0.019062   0.018777   0.014132   0.010185
    113       0.018838   0.018080   0.015539   0.015860   0.006922   0.004823
    114       0.008357   0.009380   0.024204   0.027276   0.000071  -0.000577
    115       0.003148   0.005118  -0.028170  -0.028851  -0.007539  -0.005604
    116       0.012701   0.012913  -0.010584  -0.011591  -0.003348  -0.003373
    117      -0.020771  -0.019999  -0.033688  -0.032166  -0.008219  -0.005717
    118       0.058319   0.056847   0.055185   0.056257  -0.004163  -0.003529
    119      -0.015962  -0.015871  -0.044674  -0.047242  -0.008965  -0.005814
    120      -0.020669  -0.020731   0.013956   0.014292   0.005441   0.003792
    121      -0.013576  -0.013716   0.011199   0.012180   0.006074   0.004263
    122       0.012004   0.011409  -0.004738  -0.006507   0.000964   0.000905
    123      -0.047405  -0.046502   0.012151   0.013437   0.002340   0.001527
    124       0.017526   0.017603  -0.014698  -0.015791  -0.004760  -0.003145
    125      -0.028805  -0.028430   0.006783   0.006912   0.000963   0.000463
    126       0.001828   0.001269  -0.008364  -0.010573   0.004931   0.003701
    127      -0.037216  -0.037091   0.022627   0.023278   0.013204   0.009303
    128      -0.052302  -0.051576   0.020807   0.023067   0.008677   0.006117
    129       0.009363   0.009154  -0.012519  -0.013889  -0.003968  -0.002813
    130      -0.008171  -0.007622  -0.003953  -0.003359  -0.003884  -0.002807
    131       0.053555   0.053476  -0.007250  -0.007180  -0.005302  -0.003707
    132      -0.006298  -0.006973  -0.005709  -0.007479   0.000110   0.000491
    133      -0.010268  -0.012008  -0.004264  -0.007037   0.001023   0.001445
    134       0.019039   0.020163   0.025765   0.032072   0.002513   0.002235
    135      -0.028995  -0.024441  -0.033768  -0.031179   0.007198   0.005698
    136       0.054812   0.057731   0.102639   0.105912   0.027079   0.019275
    137      -0.023784  -0.017826  -0.137980  -0.143231  -0.001348   0.000467
    138       0.073245   0.072558  -0.004815  -0.002925  -0.006520  -0.004819
    139       0.225695   0.222960  -0.050353  -0.051089  -0.020795  -0.014704
    140       0.083944   0.082693  -0.020047  -0.020510  -0.008177  -0.006282
    141       0.145647   0.143489  -0.064989  -0.068407  -0.036687  -0.025797
    142       0.213043   0.210845  -0.051906  -0.051649  -0.052571  -0.037699
    143       0.057495   0.056881  -0.028034  -0.026956  -0.025323  -0.017901
    144      -0.131262  -0.132227   0.067983   0.071917  -0.239346  -0.172269
    145      -0.078836  -0.080135   0.103424   0.109240  -0.263342  -0.189924
    146       0.069379   0.070801  -0.075488  -0.078988   0.239339   0.172547
    147       0.015461   0.014149   0.012910   0.012668  -0.010399  -0.008105
    148       0.006057   0.004927  -0.017635  -0.019179  -0.019940  -0.014647
    149      -0.111876  -0.111381  -0.023207  -0.025934   0.040505   0.029914
    150       0.153292   0.153810  -0.033571  -0.034965   0.271928   0.195707
    151       0.111929   0.113123  -0.124707  -0.130762   0.263054   0.190219
    152      -0.095024  -0.095727   0.080916   0.085215  -0.234414  -0.169281
    153       0.060430   0.061625  -0.012021  -0.011305   0.026809   0.019455
    154       0.026902   0.027504   0.014115   0.014686   0.048964   0.035212
    155      -0.061948  -0.064076   0.092468   0.094886   0.008301   0.005015
    156      -0.101819  -0.101480   0.040366   0.043248  -0.288155  -0.207556
    157      -0.102544  -0.102965   0.103418   0.108898  -0.263428  -0.190349
    158       0.083724   0.083757  -0.066882  -0.070880   0.242136   0.174829
    159       0.043310   0.043137  -0.063903  -0.067568  -0.005580  -0.003403
    160       0.205569   0.203938   0.044644   0.045991  -0.010429  -0.007937
    161      -0.113420  -0.108869  -0.372616  -0.387382  -0.077840  -0.052709
    162      -0.112299  -0.108415  -0.277715  -0.287394  -0.042604  -0.028494
    163       0.043491   0.045676  -0.103759  -0.104900  -0.032768  -0.023242
    164       0.286271   0.284037   0.272102   0.286549  -0.010080  -0.010174
    165       0.002754   0.000593   0.052528   0.050798   0.025051   0.018245
    166      -0.055561  -0.056038   0.108809   0.113392   0.057081   0.039561
    167      -0.130512  -0.131692  -0.004527  -0.007608   0.039790   0.029235
                 78         79         80         81         82         83    
      0      -0.002948   0.001657  -0.023656   0.053541  -0.164324  -0.220383
      1       0.004120  -0.003864  -0.021078   0.046765   0.068418   0.091022
      2      -0.000382  -0.000136   0.017761  -0.039162  -0.114262  -0.152509
      3       0.017111  -0.017107  -0.001161   0.002823   0.004330   0.005880
      4       0.002403  -0.002511  -0.001336   0.002964   0.010591   0.014563
      5       0.035749  -0.036039  -0.000357   0.000703   0.020560   0.027541
      6      -0.020625   0.021514   0.023942  -0.054387   0.123864   0.166379
      7       0.039348  -0.040194   0.021242  -0.046473  -0.162946  -0.217992
      8      -0.002683   0.002237  -0.019547   0.043955  -0.047533  -0.063997
      9      -0.037395   0.037232  -0.019259   0.043009  -0.035637  -0.048161
     10       0.007381  -0.007646  -0.020037   0.044571   0.017650   0.023311
     11      -0.031025   0.031427   0.017272  -0.038546  -0.021274  -0.028242
     12      -0.000355   0.000730  -0.003244   0.007284   0.041755   0.055786
     13      -0.023615   0.024335  -0.003491   0.007390   0.097005   0.129927
     14      -0.002838   0.003759   0.004267  -0.010450   0.159216   0.213217
     15       0.020484  -0.020398   0.023663  -0.053135   0.027219   0.037044
     16      -0.007135   0.007428   0.024529  -0.054612  -0.035226  -0.047021
     17      -0.011519   0.011537  -0.020077   0.044971  -0.004590  -0.006661
     18       0.117690  -0.118480  -0.004318   0.010274   0.006474   0.008230
     19       0.051304  -0.052795  -0.002078   0.004459   0.006648   0.009523
     20      -0.011449   0.011903  -0.000122   0.000443   0.002626   0.003624
     21      -0.119792   0.120437   0.003842  -0.008980  -0.006985  -0.009072
     22      -0.067899   0.070230   0.004006  -0.009527  -0.006609  -0.010194
     23       0.048379  -0.049909  -0.002445   0.005551  -0.002344  -0.003085
     24      -0.050210   0.050643   0.001238  -0.003047   0.001894   0.003356
     25      -0.022102   0.022174   0.000283  -0.000553   0.004887   0.007817
     26       0.031963  -0.032561  -0.001325   0.003169   0.003736   0.005640
     27       0.006594  -0.006751  -0.000240   0.000438  -0.002647  -0.004287
     28       0.010365  -0.010308   0.000190  -0.000470  -0.004002  -0.006589
     29      -0.011660   0.011724   0.000432  -0.000915  -0.002505  -0.003919
     30       0.002595  -0.003004  -0.000689   0.001790   0.000815   0.001409
     31       0.002863  -0.002035   0.000400  -0.000486   0.001578   0.002295
     32      -0.014568   0.013568   0.001428  -0.001287  -0.000921   0.000105
     33       0.031089  -0.031410   0.000151  -0.000158   0.002272   0.003329
     34      -0.024912   0.025000  -0.000592   0.001615  -0.000592  -0.000854
     35       0.034964  -0.035004  -0.000528   0.000921   0.002593   0.003257
     36       0.010743  -0.010798  -0.000439   0.001080   0.001418   0.002052
     37       0.016248  -0.016597  -0.000736   0.001782   0.002822   0.004371
     38      -0.023087   0.023679   0.001352  -0.003203   0.000306   0.000343
     39       0.039674  -0.039846  -0.000778   0.001605  -0.016285  -0.025919
     40      -0.055482   0.056208   0.002505  -0.006781  -0.030916  -0.048055
     41       0.012811  -0.013100  -0.000009   0.000195  -0.013625  -0.021279
     42      -0.003015   0.003103  -0.000079   0.000660   0.016900   0.026489
     43       0.012915  -0.013147  -0.001333   0.003688   0.028202   0.044114
     44       0.034047  -0.034452  -0.002019   0.004614   0.014181   0.022073
     45      -0.000431   0.000322   0.000098  -0.000093  -0.001172  -0.001755
     46       0.028194  -0.028481  -0.000926   0.002189  -0.000799  -0.001407
     47      -0.069742   0.070543   0.002360  -0.005828  -0.003052  -0.004364
     48      -0.001578   0.001377   0.000037  -0.000574  -0.000055  -0.000460
     49       0.011352  -0.011956  -0.000585   0.000938   0.000091   0.000099
     50      -0.023778   0.025342  -0.000170  -0.001530  -0.000686  -0.001773
     51       0.036815  -0.037043   0.003874  -0.009302   0.002791   0.003248
     52      -0.015949   0.013378   0.004724  -0.011345  -0.001133  -0.001246
     53       0.017958  -0.015561   0.007173  -0.016363   0.005156   0.005520
     54       0.073232  -0.074023  -0.004780   0.012709   0.086777   0.135248
     55       0.004904  -0.005625  -0.004037   0.011926   0.140245   0.219812
     56       0.063337  -0.065088  -0.003693   0.011410   0.073570   0.115386
     57      -0.048875   0.049662   0.004496  -0.012015  -0.082633  -0.129326
     58      -0.086912   0.088074   0.007427  -0.019356  -0.133879  -0.209654
     59       0.004644  -0.004605   0.001265  -0.004868  -0.066498  -0.104200
     60      -0.005067   0.004895   0.118355  -0.263442  -0.192734  -0.255196
     61      -0.008401   0.010306   0.121690  -0.272390   0.083009   0.113660
     62      -0.002841   0.001475  -0.105837   0.236536  -0.083845  -0.114613
     63      -0.013605   0.012996  -0.127255   0.284576   0.055258   0.071705
     64      -0.055915   0.055456  -0.129365   0.289676  -0.014035  -0.021450
     65       0.055959  -0.054967   0.115014  -0.257148   0.017709   0.025293
     66       0.085462  -0.085753   0.022425  -0.050741   0.038800   0.051735
     67      -0.002864   0.002964   0.022094  -0.051094   0.096044   0.129127
     68      -0.040150   0.041697  -0.017743   0.039653   0.170285   0.227761
     69      -0.025600   0.027206   0.102638  -0.228649  -0.039859  -0.051635
     70      -0.025376   0.027189   0.107330  -0.239795   0.038492   0.053867
     71      -0.070438   0.069503  -0.089787   0.199720   0.006724   0.007525
     72      -0.070448   0.070593  -0.115873   0.257885   0.156870   0.208033
     73      -0.007195   0.005411  -0.128296   0.287920  -0.158867  -0.215172
     74       0.042655  -0.042389   0.114326  -0.255885  -0.024485  -0.030849
     75       0.077937  -0.080311  -0.003898   0.008979  -0.001228  -0.000362
     76       0.163255  -0.166072  -0.007481   0.017714   0.003744   0.006371
     77      -0.166414   0.165036   0.005380  -0.013419  -0.010181  -0.010975
     78       0.071148  -0.073576  -0.000935   0.002349   0.000464   0.001988
     79       0.274557  -0.277613  -0.007163   0.017917  -0.000429  -0.000167
     80       0.213671  -0.213408  -0.007332   0.018581   0.000364  -0.000887
     81      -0.387434   0.391459   0.011346  -0.028281  -0.027900  -0.039922
     82      -0.141933   0.144789   0.008084  -0.017100  -0.013223  -0.018434
     83       0.150567  -0.153066  -0.006433   0.014114   0.005959   0.008285
     84       0.020657   0.021153   0.054016   0.024533  -0.171549   0.120160
     85      -0.039819  -0.039901   0.047086   0.020595   0.225855  -0.157575
     86       0.002747   0.002244  -0.043664  -0.019636   0.066191  -0.046465
     87      -0.017258  -0.016922  -0.002769  -0.001338  -0.005990   0.004241
     88      -0.002360  -0.002422  -0.002968  -0.001314  -0.014612   0.010472
     89      -0.036105  -0.035703  -0.000834  -0.000327  -0.028665   0.020027
     90       0.003054   0.001699  -0.053058  -0.024014   0.227684  -0.159236
     91      -0.004099  -0.003768  -0.046993  -0.020847  -0.095297   0.066131
     92       0.000337  -0.000184   0.039513   0.017420   0.158337  -0.110222
     93      -0.020732  -0.020243   0.053075   0.023834  -0.038109   0.027032
     94       0.007178   0.007337   0.054624   0.024318   0.048536  -0.033791
     95       0.011657   0.011446  -0.044726  -0.020036   0.006755  -0.005078
     96       0.000395   0.000765  -0.007279  -0.003269  -0.057768   0.040251
     97       0.023808   0.024073  -0.007552  -0.003191  -0.133859   0.093496
     98       0.002878   0.003746   0.009642   0.004719  -0.221072   0.154389
     99       0.037754   0.036860  -0.043126  -0.019263   0.049640  -0.034977
    100      -0.007518  -0.007646  -0.044749  -0.019904  -0.024421   0.016827
    101       0.031313   0.031121   0.038662   0.017251   0.029437  -0.020386
    102      -0.119007  -0.117516  -0.010213  -0.004836  -0.009302   0.006191
    103      -0.051447  -0.051945  -0.004521  -0.001930  -0.009479   0.007063
    104       0.011285   0.011520  -0.000404  -0.000258  -0.003524   0.002534
    105       0.121256   0.119588   0.009023   0.004200   0.009938  -0.006748
    106       0.068264   0.069267   0.009351   0.004428   0.009606  -0.007661
    107      -0.048533  -0.049118  -0.005516  -0.002500   0.002885  -0.001971
    108       0.050820   0.050278   0.003021   0.001472  -0.002418   0.002265
    109       0.022198   0.021844   0.000601   0.000233  -0.006616   0.005511
    110      -0.032154  -0.032131  -0.003125  -0.001486  -0.005303   0.004158
    111      -0.006700  -0.006733  -0.000480  -0.000172   0.003597  -0.003032
    112      -0.010465  -0.010204   0.000440   0.000219   0.005495  -0.004702
    113       0.011752   0.011591   0.000941   0.000396   0.003463  -0.002816
    114      -0.002623  -0.002989  -0.001708  -0.000873  -0.001229   0.001079
    115      -0.002909  -0.002032   0.000619   0.000103  -0.002120   0.001595
    116       0.014670   0.013414   0.001931   0.000006   0.000960   0.000270
    117      -0.031257  -0.030984   0.000162  -0.000009  -0.003261   0.002484
    118       0.025302   0.024921  -0.001482  -0.000792   0.000910  -0.000682
    119      -0.035340  -0.034703  -0.001047  -0.000345  -0.003592   0.002358
    120      -0.010932  -0.010780  -0.001071  -0.000522  -0.001949   0.001470
    121      -0.016396  -0.016434  -0.001761  -0.000849  -0.003956   0.003183
    122       0.023252   0.023403   0.003159   0.001493  -0.000203   0.000088
    123      -0.039846  -0.039252  -0.001653  -0.000676   0.022118  -0.018347
    124       0.056156   0.055801   0.006489   0.003422   0.042204  -0.034145
    125      -0.012940  -0.012975  -0.000128  -0.000135   0.018519  -0.015077
    126       0.003042   0.003080  -0.000523  -0.000448  -0.023025   0.018798
    127      -0.013002  -0.012983  -0.003492  -0.001874  -0.038306   0.031203
    128      -0.034365  -0.034119  -0.004633  -0.002116  -0.019527   0.015821
    129       0.000209   0.000098   0.000123  -0.000002   0.001562  -0.001222
    130      -0.028547  -0.028289  -0.002184  -0.001028   0.000931  -0.000884
    131       0.070375   0.069821   0.005716   0.002796   0.004476  -0.003326
    132       0.001493   0.001264   0.000404   0.000401   0.000213  -0.000418
    133      -0.011501  -0.011875  -0.001076  -0.000300  -0.000202   0.000122
    134       0.024017   0.025089   0.000914   0.001263   0.001305  -0.001518
    135      -0.037162  -0.036763   0.008887   0.004257  -0.003887   0.002368
    136       0.016303   0.013326   0.010838   0.005185   0.001166  -0.000615
    137      -0.018291  -0.015611   0.016003   0.007312  -0.006668   0.003680
    138      -0.073829  -0.073202  -0.012225  -0.006358  -0.118679   0.096326
    139      -0.004687  -0.005307  -0.011076  -0.006232  -0.190373   0.155408
    140      -0.064138  -0.064639  -0.010556  -0.006119  -0.101059   0.082495
    141       0.049598   0.049442   0.011559   0.006038   0.112979  -0.092076
    142       0.087606   0.087084   0.018642   0.009545   0.182003  -0.148415
    143      -0.004463  -0.004349   0.004320   0.002839   0.090809  -0.074111
    144       0.071473   0.070210  -0.260094  -0.115761  -0.214842   0.148597
    145       0.007394   0.005439  -0.286909  -0.128760   0.222895  -0.157364
    146      -0.043108  -0.042010   0.254843   0.114065   0.031888  -0.020905
    147       0.025442   0.026604   0.230635   0.102742   0.054055  -0.036525
    148       0.025114   0.026480   0.239927   0.107194  -0.054722   0.039844
    149       0.071512   0.069180  -0.199896  -0.088920  -0.008134   0.004646
    150      -0.086273  -0.084926   0.049664   0.022482  -0.054938   0.038211
    151       0.003172   0.003199   0.049440   0.022865  -0.133621   0.093673
    152       0.040304   0.041092  -0.039169  -0.017507  -0.235405   0.164201
    153       0.014308   0.013394  -0.285512  -0.127682  -0.074186   0.050193
    154       0.056790   0.055214  -0.288466  -0.129177   0.022212  -0.017374
    155      -0.056689  -0.054590   0.255749   0.114349  -0.026880   0.019875
    156       0.004759   0.004541   0.265484   0.118173   0.264649  -0.182774
    157       0.008094   0.009880   0.271542   0.121551  -0.117915   0.084094
    158       0.003254   0.001792  -0.235700  -0.105342   0.118346  -0.084279
    159      -0.079488  -0.080332  -0.009001  -0.004137   0.001183   0.000085
    160      -0.164749  -0.164382  -0.017496  -0.008251  -0.005832   0.005032
    161       0.167744   0.163147   0.013182   0.006509   0.014189  -0.008030
    162      -0.072287  -0.073332  -0.002315  -0.001143  -0.001144   0.001773
    163      -0.276792  -0.274518  -0.017518  -0.008661  -0.000288   0.000496
    164      -0.216161  -0.211754  -0.018137  -0.009078  -0.000726  -0.000461
    165       0.391901   0.388405   0.027847   0.013728   0.039948  -0.029722
    166       0.142096   0.142209   0.017415   0.007322   0.018759  -0.013616
    167      -0.151023  -0.150606  -0.014241  -0.006228  -0.008796   0.006366
                 84         85         86         87         88         89    
      0       0.035362  -0.017211   0.004165  -0.016440  -0.012026   0.018287
      1      -0.019622   0.008878   0.005282  -0.020236   0.032422  -0.049203
      2       0.028581  -0.013284  -0.004185   0.015753   0.023108  -0.035010
      3      -0.000677   0.000340  -0.000543   0.002255  -0.001306   0.001977
      4       0.002764  -0.000929  -0.001040   0.003984   0.006256  -0.009467
      5      -0.009881   0.004364   0.001193  -0.004702   0.012619  -0.019072
      6      -0.022743   0.011440   0.007306  -0.028322   0.029459  -0.044600
      7       0.031180  -0.015124   0.008231  -0.032187  -0.005040   0.007803
      8       0.009084  -0.004614  -0.005919   0.022873   0.030065  -0.045673
      9       0.008534  -0.004188  -0.014961   0.057938  -0.076494   0.115918
     10      -0.007707   0.003307  -0.013615   0.052591   0.055201  -0.083836
     11       0.010774  -0.004645   0.011247  -0.043567  -0.026371   0.040059
     12      -0.007917   0.003799   0.014677  -0.056434  -0.020587   0.031256
     13      -0.015449   0.007745   0.014034  -0.053907  -0.041543   0.063010
     14      -0.036240   0.017357  -0.013725   0.053394  -0.070857   0.107435
     15      -0.006030   0.003151  -0.010704   0.041072   0.075246  -0.114151
     16       0.006690  -0.003089  -0.012050   0.046604  -0.068438   0.103775
     17       0.000261  -0.000396   0.010147  -0.039077   0.004873  -0.007383
     18      -0.022581   0.009255   0.001523  -0.005531  -0.007122   0.010736
     19      -0.006026   0.002649   0.000188  -0.000916  -0.008206   0.012488
     20       0.005621  -0.002250  -0.001403   0.005564  -0.013557   0.020574
     21       0.017313  -0.007133  -0.000959   0.003681   0.010141  -0.015528
     22       0.005060  -0.002350   0.000942  -0.004292   0.004056  -0.005820
     23      -0.015320   0.006229   0.000617  -0.002227   0.004255  -0.006652
     24       0.019989  -0.008031  -0.001254   0.004525   0.002627  -0.003826
     25       0.021499  -0.008555  -0.001075   0.004145  -0.000851   0.001293
     26       0.002066  -0.000708   0.000182  -0.000580  -0.003880   0.005899
     27      -0.012560   0.005063   0.000217  -0.000856   0.001167  -0.001635
     28      -0.016444   0.006484   0.000535  -0.002001  -0.000485   0.000556
     29      -0.007608   0.003031   0.000141  -0.000296   0.000511  -0.000893
     30      -0.000040   0.000185  -0.000289   0.001291   0.002328  -0.003258
     31       0.005052  -0.002046   0.000092  -0.000333  -0.001212   0.002408
     32       0.006028  -0.002238   0.000446   0.000481  -0.001233   0.001341
     33      -0.001704   0.000807   0.000817  -0.003025  -0.006331   0.009749
     34       0.001811  -0.000810  -0.001047   0.004608   0.004151  -0.006658
     35      -0.003335   0.001310   0.000751  -0.003242  -0.005528   0.008488
     36       0.002312  -0.000904   0.000114  -0.000426   0.000737  -0.001084
     37       0.004250  -0.001581   0.000259  -0.000937  -0.000608   0.000965
     38       0.008835  -0.003672  -0.000254   0.000782  -0.000172   0.000098
     39      -0.071734   0.028535   0.001172  -0.004174  -0.003912   0.005811
     40      -0.098411   0.038899   0.000029  -0.000391   0.003557  -0.005127
     41      -0.054361   0.021618   0.000780  -0.002254  -0.002014   0.002655
     42       0.064561  -0.025693  -0.000198   0.000775  -0.001878   0.002585
     43       0.101321  -0.040159  -0.000549   0.001962   0.000611  -0.000978
     44       0.043888  -0.017268  -0.000179   0.000161   0.001361  -0.001595
     45      -0.004144   0.001636   0.000003   0.000166   0.000599  -0.000949
     46      -0.011455   0.004626   0.000403  -0.001406  -0.002519   0.003751
     47       0.008647  -0.003603  -0.001031   0.003512   0.004196  -0.006196
     48       0.000564  -0.000299  -0.000003  -0.000316  -0.000678   0.000809
     49      -0.003375   0.001224   0.000136  -0.000690  -0.000631   0.000450
     50       0.003205  -0.001395  -0.001000   0.001648   0.002477  -0.003136
     51      -0.008071   0.003628   0.002087  -0.009418  -0.007817   0.012425
     52      -0.013172   0.006046   0.000534  -0.003548   0.007678  -0.010932
     53       0.000791  -0.000370   0.003547  -0.014856  -0.017240   0.026026
     54       0.301594  -0.119497  -0.002047   0.006977  -0.000958   0.001773
     55       0.518196  -0.205535  -0.004854   0.017137   0.004772  -0.006805
     56       0.251056  -0.099339  -0.000702   0.004174  -0.008624   0.011779
     57      -0.294457   0.116656   0.001529  -0.005249  -0.000843   0.001244
     58      -0.477960   0.189437   0.002463  -0.007708  -0.002501   0.003157
     59      -0.248867   0.098849   0.001133  -0.004662   0.003913  -0.004971
     60       0.059503  -0.026178  -0.034289   0.131745  -0.044321   0.067232
     61      -0.004381   0.004214  -0.031992   0.122984   0.174460  -0.264742
     62       0.006887  -0.005109   0.029847  -0.115667   0.142502  -0.216088
     63      -0.014755   0.005660   0.070966  -0.273640   0.197856  -0.300085
     64       0.003035  -0.002783   0.068938  -0.265420  -0.050119   0.076087
     65      -0.013393   0.006838  -0.056086   0.216153   0.183462  -0.278499
     66      -0.035306   0.015463  -0.082709   0.319487  -0.025080   0.037853
     67      -0.028865   0.013792  -0.088143   0.340075  -0.033917   0.051163
     68      -0.022962   0.011617   0.073040  -0.281214  -0.086258   0.131016
     69       0.029183  -0.011945   0.078280  -0.302660  -0.138278   0.210252
     70       0.015509  -0.005023   0.084128  -0.325922   0.219780  -0.333002
     71      -0.008324   0.002965  -0.070826   0.273641   0.128652  -0.195728
     72      -0.035929   0.016188  -0.045755   0.177571   0.136807  -0.208149
     73       0.024440  -0.013566  -0.049054   0.190346   0.031030  -0.047787
     74       0.006153  -0.001867   0.046964  -0.182999   0.158356  -0.239260
     75      -0.004367   0.001937   0.001446  -0.005383  -0.007409   0.011047
     76      -0.014153   0.006010   0.003111  -0.011352  -0.020087   0.030169
     77       0.045158  -0.018227  -0.003572   0.012969  -0.005893   0.009005
     78      -0.001780   0.000935   0.003137  -0.011836  -0.023307   0.035299
     79      -0.034798   0.014257   0.005900  -0.021491  -0.045881   0.069382
     80      -0.033946   0.013651   0.002372  -0.007724  -0.034814   0.052606
     81       0.029316  -0.012683  -0.007221   0.025965   0.021522  -0.031952
     82       0.018693  -0.007922  -0.000284   0.002595  -0.007963   0.011144
     83      -0.025522   0.010533   0.002679  -0.011053   0.007996  -0.011750
     84       0.006700   0.022654   0.028350   0.007368   0.044612   0.029357
     85      -0.009671  -0.030862   0.031917   0.008366  -0.007836  -0.005270
     86      -0.002666  -0.009144  -0.022760  -0.005896   0.045616   0.030120
     87       0.000189   0.000648  -0.002247  -0.000623  -0.001992  -0.001311
     88      -0.001306  -0.002805  -0.003973  -0.001019   0.009446   0.006213
     89       0.003548   0.009893   0.004683   0.001237   0.019124   0.012563
     90      -0.011007  -0.035229   0.016555   0.004378  -0.018181  -0.012016
     91       0.006776   0.019527   0.020303   0.005214   0.049213   0.032462
     92      -0.009484  -0.028351  -0.015861  -0.004000   0.035092   0.023110
     93       0.001727   0.006191  -0.041427  -0.010656   0.113848   0.075070
     94      -0.002178  -0.006479  -0.046601  -0.012084  -0.104134  -0.068632
     95       0.000129  -0.000423   0.039050   0.010081   0.007426   0.004890
     96       0.002474   0.007775   0.056718   0.014620  -0.031250  -0.020622
     97       0.004488   0.015156   0.053941   0.013890  -0.062789  -0.041394
     98       0.011575   0.036139  -0.053124  -0.013855  -0.107599  -0.070912
     99      -0.002647  -0.008571  -0.057988  -0.015055  -0.115733  -0.076229
    100       0.002840   0.007650  -0.052423  -0.013574   0.084092   0.055510
    101      -0.003960  -0.010721   0.043367   0.011260  -0.040042  -0.026438
    102       0.008883   0.022703   0.005599   0.001360  -0.010755  -0.007048
    103       0.002176   0.006033   0.000918   0.000289  -0.012446  -0.008233
    104      -0.002253  -0.005619  -0.005534  -0.001471  -0.020590  -0.013581
    105      -0.006782  -0.017432  -0.003680  -0.000948   0.015415   0.010259
    106      -0.001731  -0.005144   0.004168   0.001246   0.006032   0.003758
    107       0.006074   0.015394   0.002276   0.000550   0.006517   0.004425
    108      -0.008045  -0.020136  -0.004575  -0.001103   0.003904   0.002471
    109      -0.008678  -0.021509  -0.004124  -0.001066  -0.001314  -0.000867
    110      -0.000968  -0.002108   0.000589   0.000122  -0.005883  -0.003888
    111       0.005048   0.012675   0.000856   0.000226   0.001716   0.001045
    112       0.006684   0.016415   0.002001   0.000503  -0.000663  -0.000321
    113       0.003100   0.007691   0.000327   0.000020   0.000833   0.000628
    114      -0.000118   0.000133  -0.001261  -0.000370   0.003409   0.002070
    115      -0.002016  -0.005087   0.000337   0.000086  -0.002068  -0.001736
    116      -0.002548  -0.005917  -0.000213  -0.000628  -0.001657  -0.000740
    117       0.000576   0.001757   0.003004   0.000742  -0.009583  -0.006415
    118      -0.000667  -0.001884  -0.004538  -0.001320   0.006452   0.004493
    119       0.001344   0.003293   0.003196   0.000918  -0.008410  -0.005613
    120      -0.000952  -0.002319   0.000431   0.000108   0.001103   0.000705
    121      -0.001806  -0.004196   0.000946   0.000228  -0.000940  -0.000648
    122      -0.003448  -0.008942  -0.000812  -0.000159  -0.000189  -0.000019
    123       0.029126   0.072168   0.004217   0.001003  -0.005842  -0.003773
    124       0.039955   0.098375   0.000341   0.000161   0.005298   0.003316
    125       0.022128   0.054813   0.002361   0.000416  -0.002887  -0.001641
    126      -0.026227  -0.065015  -0.000783  -0.000206  -0.002740  -0.001634
    127      -0.041049  -0.101343  -0.001982  -0.000473   0.000953   0.000663
    128      -0.018038  -0.044212  -0.000228   0.000077   0.001862   0.000921
    129       0.001705   0.004196  -0.000131  -0.000080   0.000896   0.000618
    130       0.004575   0.011514   0.001433   0.000332  -0.003796  -0.002457
    131      -0.003344  -0.008700  -0.003575  -0.000806   0.006279   0.004030
    132      -0.000162  -0.000592   0.000279   0.000157  -0.000947  -0.000481
    133       0.001446   0.003296   0.000673   0.000226  -0.000753  -0.000178
    134      -0.001196  -0.003268  -0.001926   0.000075   0.003505   0.001898
    135       0.002963   0.008415   0.009117   0.002709  -0.011876  -0.008202
    136       0.004705   0.013704   0.003186   0.001202   0.011454   0.007095
    137      -0.000275  -0.000799   0.014526   0.004066  -0.025808  -0.016941
    138      -0.123040  -0.303666  -0.007145  -0.001609  -0.001548  -0.001233
    139      -0.209904  -0.518589  -0.017320  -0.004074   0.007028   0.004349
    140      -0.102603  -0.252889  -0.004024  -0.001419  -0.012540  -0.007414
    141       0.120038   0.296220   0.005352   0.001217  -0.001284  -0.000823
    142       0.193658   0.478098   0.007915   0.001588  -0.003512  -0.001899
    143       0.101352   0.250752   0.004659   0.001280   0.005520   0.003008
    144       0.012178   0.034913  -0.177875  -0.046276   0.207097   0.136957
    145      -0.006192  -0.025135  -0.189486  -0.049289   0.046078   0.030848
    146      -0.002746  -0.005301   0.181469   0.047400   0.240396   0.157876
    147      -0.011310  -0.028842   0.303565   0.078681  -0.209067  -0.138171
    148      -0.007279  -0.015099   0.324747   0.084342   0.333935   0.219922
    149       0.003535   0.007863  -0.272471  -0.070572   0.195289   0.129137
    150       0.013026   0.035888  -0.321006  -0.083125  -0.038089  -0.024988
    151       0.009382   0.029092  -0.339545  -0.087822  -0.051136  -0.033527
    152       0.006492   0.022378   0.280696   0.072448  -0.130958  -0.086456
    153       0.005738   0.013633   0.275141   0.071123   0.299472   0.197420
    154      -0.000053  -0.004166   0.265569   0.068544  -0.077179  -0.050927
    155       0.004250   0.014386  -0.216182  -0.055854   0.278637   0.183848
    156      -0.021035  -0.058410  -0.132840  -0.034217  -0.066837  -0.044067
    157      -0.000417   0.005287  -0.123404  -0.031802   0.264851   0.174692
    158      -0.000638  -0.007619   0.115642   0.030045   0.216482   0.142684
    159       0.001656   0.004618   0.005515   0.001377  -0.011293  -0.007319
    160       0.005404   0.014352   0.011491   0.002807  -0.030329  -0.019799
    161      -0.017977  -0.045202  -0.013006  -0.003153  -0.009153  -0.006076
    162       0.000557   0.001965   0.011942   0.003021  -0.035471  -0.023351
    163       0.013719   0.035045   0.021623   0.005267  -0.069275  -0.045535
    164       0.013610   0.034088   0.007925   0.001680  -0.052725  -0.034630
    165      -0.010946  -0.029723  -0.026224  -0.006295   0.032163   0.020760
    166      -0.007061  -0.018726  -0.002434  -0.001030  -0.011675  -0.007081
    167       0.009937   0.025588   0.010966   0.003029   0.011955   0.007629
                 90         91         92         93         94         95    
      0      -0.027319   0.010953  -0.037184   0.035902  -0.020754   0.017068
      1       0.004043  -0.001449  -0.004036   0.004472  -0.024083   0.021259
      2      -0.024208   0.009895  -0.046000   0.045176  -0.053601   0.045924
      3       0.021543  -0.008808   0.030690  -0.029351   0.010149  -0.007988
      4      -0.019250   0.007778  -0.025602   0.024629  -0.009265   0.007205
      5      -0.007615   0.002888   0.000361  -0.000540   0.007657  -0.006850
      6      -0.011537   0.004781  -0.014664   0.013590   0.004749  -0.004569
      7       0.021000  -0.008960   0.040605  -0.039420   0.040275  -0.034565
      8       0.023556  -0.009454   0.038775  -0.037948   0.048742  -0.042109
      9      -0.019678   0.007911  -0.030656   0.029837  -0.029107   0.024814
     10       0.009185  -0.003402   0.008167  -0.007830   0.001848  -0.001282
     11      -0.015344   0.006184  -0.027723   0.027102  -0.031574   0.027146
     12       0.017601  -0.007312   0.033131  -0.032316   0.032545  -0.027753
     13      -0.020124   0.008113  -0.029053   0.028148  -0.025491   0.021711
     14      -0.003284   0.001148   0.003841  -0.003986   0.007702  -0.006603
     15      -0.005053   0.002378  -0.014704   0.014314  -0.014609   0.012506
     16       0.018520  -0.007774   0.032810  -0.031916   0.031118  -0.026557
     17       0.015507  -0.006232   0.021114  -0.020531   0.019914  -0.016986
     18      -0.018252   0.007370  -0.020616   0.020275  -0.022174   0.018991
     19      -0.036943   0.014715  -0.012929   0.010612   0.041253  -0.036493
     20       0.012882  -0.005228   0.005225  -0.004314  -0.015233   0.013459
     21      -0.013801   0.006204  -0.020878   0.018586   0.031311  -0.027964
     22       0.075020  -0.030911   0.053958  -0.048627  -0.058992   0.052593
     23      -0.076669   0.031106  -0.045288   0.040800   0.052853  -0.047117
     24      -0.026302   0.009019   0.022149  -0.020282   0.003750  -0.002786
     25       0.022279  -0.008109  -0.011106   0.009368   0.015080  -0.013702
     26      -0.020303   0.008146  -0.014376   0.013690   0.012815  -0.012224
     27      -0.059052   0.021451   0.002963  -0.000631   0.006613  -0.007173
     28       0.040435  -0.015001   0.007199  -0.008045  -0.015827   0.015513
     29      -0.008605   0.003487  -0.016993   0.016545   0.013215  -0.013087
     30      -0.028627   0.011090  -0.030373   0.028463   0.027799  -0.026369
     31       0.011351  -0.005413   0.013932  -0.012478  -0.012838   0.010746
     32       0.018272  -0.006420   0.013843  -0.012829  -0.012716   0.012936
     33       0.083164  -0.033029   0.037582  -0.034324  -0.049333   0.044700
     34      -0.056621   0.023056  -0.036216   0.033764   0.032865  -0.029881
     35       0.038146  -0.015425   0.040480  -0.038200  -0.040434   0.037610
     36      -0.057447   0.020885   0.028653  -0.025291  -0.012302   0.011677
     37      -0.015143   0.005744  -0.009460   0.009430   0.007447  -0.007386
     38       0.100138  -0.036875  -0.014309   0.010551  -0.005855   0.005945
     39       0.079691  -0.028809  -0.040138   0.035675   0.008054  -0.008190
     40      -0.091584   0.032749   0.051389  -0.045568  -0.017838   0.016970
     41       0.094806  -0.033621  -0.054619   0.048312   0.022323  -0.020813
     42       0.102494  -0.037195  -0.028672   0.023926   0.003458  -0.002841
     43       0.014325  -0.005074  -0.010053   0.008970   0.005533  -0.005210
     44      -0.159101   0.057514   0.057768  -0.049533  -0.017519   0.015921
     45      -0.053620   0.019678   0.026796  -0.023887  -0.009990   0.009809
     46       0.039286  -0.013905  -0.031822   0.028754   0.013613  -0.013151
     47      -0.013376   0.003917   0.030520  -0.028085  -0.012585   0.012209
     48       0.015716  -0.005714   0.008410  -0.008701  -0.009001   0.008961
     49      -0.010233   0.005808  -0.002793   0.000763   0.005025  -0.002409
     50       0.001055  -0.002512  -0.006561   0.008820   0.003531  -0.006385
     51       0.060180  -0.025213   0.019307  -0.016368  -0.034559   0.029309
     52      -0.178900   0.069910  -0.129097   0.119222   0.124316  -0.114515
     53       0.147165  -0.057116   0.141228  -0.131404  -0.148347   0.137130
     54      -0.085763   0.030380   0.050599  -0.044935  -0.026957   0.024985
     55      -0.166403   0.059644   0.085963  -0.076344  -0.021607   0.021043
     56       0.411288  -0.146677  -0.238884   0.211741   0.110971  -0.103858
     57      -0.066234   0.024005   0.042872  -0.038373  -0.021302   0.020363
     58       0.276769  -0.100412  -0.121305   0.106097   0.044584  -0.041898
     59      -0.464083   0.168185   0.185208  -0.160461  -0.060774   0.056456
     60      -0.019306   0.007536  -0.012240   0.011044   0.024632  -0.022386
     61      -0.032061   0.014223  -0.122177   0.122031  -0.228760   0.199062
     62      -0.060216   0.025229  -0.148807   0.147279  -0.224617   0.194298
     63       0.060023  -0.023477   0.072074  -0.069944   0.055432  -0.046546
     64       0.036114  -0.014862   0.057675  -0.056077   0.051942  -0.044170
     65       0.110984  -0.044028   0.149291  -0.145037   0.124451  -0.105105
     66       0.117365  -0.048043   0.216445  -0.211975   0.246529  -0.211421
     67      -0.095660   0.039277  -0.171533   0.167820  -0.193615   0.166078
     68       0.015814  -0.006879   0.042419  -0.041839   0.054279  -0.046621
     69      -0.023560   0.008363  -0.018846   0.018233  -0.006324   0.004615
     70      -0.030733   0.013529  -0.082038   0.079835  -0.096511   0.083720
     71      -0.034877   0.016054  -0.097228   0.094812  -0.120410   0.104591
     72       0.071983  -0.028145   0.104321  -0.102112   0.142445  -0.123642
     73       0.066995  -0.026479   0.092028  -0.088520   0.073938  -0.063175
     74       0.079506  -0.033404   0.161187  -0.159594   0.257022  -0.223239
     75      -0.128452   0.052556  -0.132933   0.123996   0.059966  -0.056933
     76      -0.161259   0.066152  -0.183932   0.172783   0.052510  -0.052128
     77      -0.094639   0.038430  -0.070711   0.062674   0.125858  -0.113125
     78       0.047337  -0.019163   0.090083  -0.087293   0.004671   0.000899
     79       0.100158  -0.040690   0.148670  -0.140773  -0.065138   0.064948
     80       0.081699  -0.033073   0.064571  -0.057163  -0.124822   0.112649
     81      -0.032220   0.012287  -0.080732   0.072375   0.192883  -0.178234
     82       0.212163  -0.082987   0.148635  -0.135676  -0.201332   0.185695
     83      -0.147743   0.058168  -0.083648   0.076350   0.095917  -0.087666
     84      -0.003909  -0.011699   0.013713   0.014414  -0.004271  -0.005231
     85       0.006985   0.021644  -0.038238  -0.042134  -0.035568  -0.038974
     86       0.008278   0.023861  -0.036505  -0.040554  -0.043160  -0.047607
     87       0.007417   0.021841  -0.028783  -0.031242  -0.008928  -0.008974
     88      -0.006740  -0.019575   0.024149   0.026371   0.008229   0.008174
     89      -0.002810  -0.007621  -0.000357  -0.000591  -0.006792  -0.007762
     90      -0.009587  -0.027596   0.034911   0.038267   0.018361   0.019282
     91       0.001569   0.004034   0.003682   0.004650   0.021207   0.023905
     92      -0.008392  -0.024690   0.043331   0.048310   0.047486   0.051944
     93      -0.001508  -0.005331   0.013768   0.015215   0.012824   0.014014
     94       0.006258   0.019001  -0.030882  -0.034102  -0.027514  -0.029979
     95       0.005451   0.015735  -0.019889  -0.021953  -0.017649  -0.019219
     96       0.005984   0.017945  -0.031090  -0.034425  -0.028716  -0.031267
     97      -0.007055  -0.020444   0.027436   0.030173   0.022652   0.024634
     98      -0.001277  -0.003206  -0.003608  -0.004254  -0.006814  -0.007456
     99      -0.006886  -0.019888   0.028808   0.031828   0.025754   0.028036
    100       0.003454   0.009153  -0.007779  -0.008467  -0.001777  -0.001608
    101      -0.005371  -0.015554   0.026110   0.028976   0.027976   0.030710
    102      -0.006456  -0.018728   0.019469   0.021729   0.019475   0.021286
    103      -0.013015  -0.037217   0.012064   0.011218  -0.036604  -0.041338
    104       0.004443   0.012978  -0.004844  -0.004528   0.013498   0.015226
    105      -0.004140  -0.013827   0.019318   0.019495  -0.027519  -0.031362
    106       0.025717   0.076446  -0.050776  -0.051914   0.052501   0.059748
    107      -0.026621  -0.077709   0.042505   0.043455  -0.046868  -0.053347
    108      -0.010413  -0.025694  -0.020815  -0.021630  -0.003271  -0.003101
    109       0.008576   0.022367   0.010411   0.009958  -0.013279  -0.015404
    110      -0.007162  -0.020646   0.013547   0.014631  -0.011476  -0.013948
    111      -0.022506  -0.058580  -0.002772  -0.000676  -0.005817  -0.008027
    112       0.015272   0.040582  -0.006820  -0.008632   0.014094   0.017599
    113      -0.003026  -0.008835   0.015949   0.017609  -0.011754  -0.014821
    114      -0.010343  -0.028689   0.028509   0.030315  -0.024597  -0.029772
    115       0.003329   0.012076  -0.013180  -0.013372   0.011574   0.012368
    116       0.007126   0.017893  -0.012981  -0.013697   0.011135   0.014505
    117       0.029420   0.083860  -0.035212  -0.036511   0.043669   0.050516
    118      -0.019750  -0.057897   0.034213   0.036200  -0.029407  -0.034130
    119       0.013280   0.038614  -0.037930  -0.040603   0.035795   0.042482
    120      -0.022104  -0.057584  -0.026794  -0.026805   0.010780   0.013052
    121      -0.005554  -0.015099   0.008961   0.010117  -0.006661  -0.008405
    122       0.037865   0.099876   0.013256   0.011061   0.005337   0.006867
    123       0.030426   0.078839   0.037338   0.037641  -0.006986  -0.009071
    124      -0.035612  -0.091325  -0.048306  -0.048576   0.015804   0.019173
    125       0.036939   0.093996   0.051158   0.051313  -0.019752  -0.023482
    126       0.039389   0.102425   0.026933   0.025483  -0.003040  -0.003192
    127       0.005530   0.014050   0.009387   0.009503  -0.004899  -0.005883
    128      -0.061006  -0.158051  -0.053931  -0.052432   0.015393   0.017852
    129      -0.020336  -0.053470  -0.024904  -0.025169   0.008691   0.010890
    130       0.015421   0.039180   0.029938   0.030678  -0.012084  -0.014882
    131      -0.005891  -0.012864  -0.028697  -0.029951   0.011236   0.013881
    132       0.005991   0.015506  -0.007859  -0.009262   0.007916   0.010088
    133      -0.002346  -0.011590   0.002789   0.000982  -0.004744  -0.003101
    134      -0.001173   0.002548   0.005943   0.009154  -0.002727  -0.006740
    135       0.020101   0.061038  -0.017764  -0.017096   0.030283   0.032787
    136      -0.064091  -0.179547   0.120912   0.126598  -0.110125  -0.129361
    137       0.052757   0.146637  -0.131939  -0.139245   0.130522   0.154002
    138      -0.033950  -0.086303  -0.048026  -0.048349   0.024113   0.028494
    139      -0.064360  -0.165398  -0.080585  -0.081160   0.019106   0.023715
    140       0.159524   0.408058   0.223448   0.224576  -0.098049  -0.117010
    141      -0.024781  -0.064356  -0.039440  -0.040048   0.018532   0.022601
    142       0.106352   0.276482   0.113744   0.112800  -0.039306  -0.047126
    143      -0.177912  -0.462029  -0.173132  -0.170074   0.053387   0.063279
    144       0.025867   0.072442  -0.098136  -0.109032  -0.125771  -0.139371
    145       0.023660   0.067072  -0.085988  -0.093853  -0.064671  -0.070558
    146       0.027050   0.082141  -0.152279  -0.171176  -0.227710  -0.252461
    147      -0.009064  -0.023032   0.017717   0.019455   0.005782   0.005431
    148      -0.009837  -0.031738   0.076965   0.085012   0.084991   0.094129
    149      -0.010769  -0.036864   0.091705   0.101510   0.106441   0.118034
    150       0.040451   0.119222  -0.203139  -0.225836  -0.217602  -0.238265
    151      -0.033092  -0.097884   0.162043   0.179963   0.171985   0.188357
    152       0.005200   0.016487  -0.040037  -0.044829  -0.048142  -0.052792
    153       0.021526   0.060320  -0.067806  -0.074698  -0.049207  -0.052770
    154       0.012320   0.036559  -0.053935  -0.059530  -0.045695  -0.049614
    155       0.039437   0.112211  -0.140673  -0.155139  -0.110472  -0.119137
    156      -0.006906  -0.019316   0.011552   0.011840  -0.021564  -0.025027
    157      -0.010272  -0.033419   0.114907   0.130290   0.202359   0.224824
    158      -0.020459  -0.061946   0.140275   0.157608   0.199060   0.219841
    159      -0.044374  -0.130797   0.125300   0.132645  -0.053193  -0.064451
    160      -0.055290  -0.163455   0.172411   0.183808  -0.046459  -0.058827
    161      -0.032881  -0.096112   0.066697   0.067076  -0.111635  -0.128084
    162       0.016539   0.048137  -0.084921  -0.093406  -0.004170   0.000966
    163       0.034596   0.101140  -0.139223  -0.149602   0.057593   0.073239
    164       0.028383   0.082672  -0.060788  -0.061058   0.110586   0.127398
    165      -0.011151  -0.030369   0.074819   0.076063  -0.169677  -0.200105
    166       0.076120   0.213290  -0.139757  -0.144802   0.178648   0.210363
    167      -0.052666  -0.148625   0.078520   0.081364  -0.084983  -0.099189
                 96         97         98         99        100        101    
      0       0.003480  -0.002981  -0.000817  -0.007814  -0.010451   0.011241
      1       0.001392  -0.001660   0.001266   0.012227   0.020526  -0.022439
      2       0.003885  -0.003752   0.000429   0.004173   0.009516  -0.010711
      3       0.004898  -0.004938   0.000119   0.000988   0.018300  -0.019535
      4       0.015763  -0.013994  -0.000368  -0.003228  -0.029341   0.030789
      5       0.027385  -0.025125  -0.000047  -0.000204  -0.000287  -0.000213
      6       0.000747  -0.000125  -0.001035  -0.009864  -0.011794   0.011998
      7       0.003291  -0.002969   0.000359   0.003541   0.003511  -0.003779
      8       0.002188  -0.001830  -0.000829  -0.007911  -0.013182   0.013461
      9      -0.005429   0.004951  -0.000798  -0.007817   0.002203  -0.002365
     10      -0.003523   0.002916   0.003407   0.033041   0.001499  -0.001032
     11      -0.009836   0.008833   0.003098   0.030003   0.005033  -0.004829
     12      -0.000113   0.000053   0.005152   0.050216  -0.001006   0.001065
     13       0.002997  -0.002624  -0.004068  -0.039611  -0.000443   0.000487
     14       0.003678  -0.003270   0.001146   0.011208  -0.001253   0.001352
     15       0.001872  -0.001691  -0.002782  -0.027111  -0.006240   0.006959
     16      -0.008446   0.007796  -0.000634  -0.006252   0.001454  -0.001267
     17      -0.007733   0.007196  -0.003936  -0.038441  -0.006539   0.007655
     18       0.013766  -0.012584  -0.000169  -0.001471   0.005398  -0.005706
     19       0.019518  -0.017690   0.000372   0.003865   0.011591  -0.012256
     20      -0.012326   0.011400  -0.000115  -0.001221  -0.004622   0.005047
     21      -0.023461   0.022870  -0.000073  -0.000504  -0.022605   0.023921
     22      -0.033284   0.029378  -0.000305  -0.003751  -0.006356   0.006775
     23       0.096514  -0.088067   0.000398   0.004800   0.018938  -0.020653
     24       0.048262  -0.044072   0.000279   0.002992   0.010641  -0.011758
     25       0.008565  -0.009499   0.000404   0.003593   0.031456  -0.033212
     26      -0.126865   0.118095  -0.000064  -0.000890  -0.001793   0.002995
     27      -0.081389   0.074691   0.000010  -0.000025   0.005905  -0.006122
     28       0.128037  -0.117179  -0.000117  -0.000405  -0.010145   0.009923
     29      -0.145973   0.133992  -0.000062  -0.001341  -0.002306   0.003619
     30      -0.003119  -0.000987   0.000353   0.002761   0.025375  -0.027312
     31      -0.009661   0.010241  -0.000069  -0.001202  -0.007594   0.008385
     32       0.013569  -0.009203  -0.000240  -0.001681  -0.017563   0.018230
     33       0.015303  -0.010374  -0.000390  -0.003028  -0.019752   0.020120
     34       0.009411  -0.008996  -0.000016   0.000410  -0.010088   0.010893
     35      -0.049298   0.041531  -0.000016  -0.001534   0.007152  -0.006913
     36      -0.011795   0.009455  -0.000021  -0.000756   0.001218  -0.000830
     37      -0.057082   0.053479  -0.000114  -0.001036  -0.008110   0.008757
     38       0.132520  -0.121951   0.000104   0.001588   0.006409  -0.007736
     39      -0.005975   0.006056  -0.000053  -0.000255   0.000387  -0.000536
     40       0.031339  -0.028651  -0.000034  -0.000291  -0.004372   0.004511
     41      -0.049940   0.045022   0.000047   0.000046   0.003150  -0.003009
     42       0.036031  -0.031118  -0.000107  -0.000470  -0.013599   0.014204
     43      -0.007867   0.005792   0.000098   0.000588   0.009395  -0.009918
     44      -0.027332   0.025571  -0.000107  -0.001064  -0.004950   0.005409
     45      -0.002418   0.000543   0.000026  -0.000218   0.006068  -0.006118
     46      -0.054609   0.051629  -0.000083  -0.000623  -0.007709   0.008455
     47       0.112256  -0.104125   0.000169   0.001946   0.010643  -0.012234
     48       0.019364  -0.019756  -0.000049  -0.000530  -0.005546   0.005752
     49      -0.032350   0.027546   0.000093   0.000441   0.007425  -0.007117
     50       0.044389  -0.035874  -0.000144   0.000058  -0.006908   0.006565
     51       0.038271  -0.030450   0.000010   0.000011  -0.004895   0.005345
     52       0.158309  -0.135962   0.000949   0.010484   0.036113  -0.039256
     53      -0.315349   0.267454  -0.000129  -0.008503  -0.027077   0.031054
     54       0.109083  -0.102812   0.000193   0.001948   0.028362  -0.030640
     55       0.061044  -0.057254   0.000240   0.002348   0.015855  -0.016987
     56      -0.291833   0.272571  -0.000025  -0.000231  -0.025215   0.028154
     57      -0.041480   0.041419  -0.000348  -0.003268  -0.034175   0.037339
     58       0.099219  -0.094213   0.000521   0.005449   0.044187  -0.048656
     59      -0.156319   0.145996  -0.000514  -0.005830  -0.038877   0.043522
     60       0.006800  -0.005618  -0.004312  -0.041798  -0.041776   0.045498
     61      -0.022223   0.018460   0.014472   0.140276   0.109020  -0.120806
     62      -0.010482   0.008144   0.011854   0.115133   0.093863  -0.103919
     63      -0.022388   0.020210  -0.028911  -0.282499   0.009184  -0.005238
     64      -0.014622   0.013424  -0.006859  -0.067107   0.004691  -0.003699
     65      -0.044343   0.040127  -0.041005  -0.400799   0.017446  -0.011750
     66      -0.009821   0.009461   0.052849   0.515455  -0.076627   0.081316
     67       0.010197  -0.009688  -0.041598  -0.405707   0.059953  -0.063634
     68       0.001680  -0.001287   0.011586   0.113050  -0.018165   0.019314
     69       0.006284  -0.005061  -0.009525  -0.092521   0.017593  -0.020241
     70      -0.041869   0.037905   0.036159   0.351684  -0.055233   0.063557
     71      -0.046422   0.041261   0.031416   0.305205  -0.044098   0.051684
     72      -0.016605   0.016062  -0.010223  -0.098977  -0.035220   0.033974
     73      -0.004708   0.003204  -0.002211  -0.021651  -0.005559   0.005296
     74      -0.006671   0.010197  -0.012946  -0.124587  -0.033781   0.030510
     75       0.028713  -0.022120  -0.002439  -0.021790  -0.174960   0.185634
     76       0.025097  -0.016961  -0.003965  -0.035899  -0.274490   0.291424
     77       0.011921  -0.007714  -0.001016  -0.008584  -0.120068   0.127402
     78       0.008331  -0.010963   0.002332   0.021084   0.153250  -0.162512
     79       0.024654  -0.029329   0.003669   0.032815   0.268732  -0.284920
     80      -0.002188  -0.001418   0.000980   0.008027   0.112900  -0.119564
     81      -0.304193   0.273438   0.005120   0.046690   0.379257  -0.397536
     82      -0.124252   0.116200  -0.002706  -0.026809  -0.201363   0.214243
     83       0.210459  -0.193020   0.000622   0.007502   0.041175  -0.045664
     84       0.000790   0.000266   0.009848  -0.000988   0.012432   0.011226
     85       0.003003   0.003306  -0.003578   0.000372  -0.003784  -0.003619
     86       0.002100   0.002151   0.007901  -0.000793   0.013928   0.012619
     87       0.004339   0.005360  -0.000985   0.000084  -0.019348  -0.018357
     88       0.014371   0.015600   0.003235  -0.000294   0.031139   0.029027
     89       0.024854   0.027876   0.000211   0.000007   0.000264  -0.000258
     90       0.003207   0.003363   0.007793  -0.000785   0.011056   0.010569
     91       0.001117   0.001682  -0.012241   0.001246  -0.021842  -0.021231
     92       0.003440   0.004072  -0.004164   0.000427  -0.010147  -0.010161
     93       0.001725   0.001909   0.027086  -0.002780   0.006638   0.006584
     94      -0.007631  -0.008613   0.006125  -0.000637  -0.001550  -0.001195
     95      -0.006940  -0.007895   0.038487  -0.003961   0.007004   0.007297
     96      -0.000114  -0.000082  -0.050096   0.005144   0.001068   0.001004
     97       0.002726   0.002928   0.039757  -0.004078   0.000468   0.000458
     98       0.003335   0.003624  -0.011244   0.001159   0.001336   0.001282
     99      -0.004950  -0.005513   0.007761  -0.000802  -0.002332  -0.002224
    100      -0.003208  -0.003254  -0.033017   0.003373  -0.001528  -0.000903
    101      -0.008998  -0.009882  -0.030016   0.003062  -0.005286  -0.004487
    102       0.012528   0.014006   0.001456  -0.000131  -0.005783  -0.005435
    103       0.017709   0.019619  -0.003883   0.000424  -0.012297  -0.011557
    104      -0.011139  -0.012592   0.001218  -0.000136   0.004906   0.004768
    105      -0.021267  -0.025332   0.000542  -0.000037   0.024048   0.022627
    106      -0.030396  -0.032831   0.003761  -0.000466   0.006735   0.006375
    107       0.087399   0.097537  -0.004823   0.000594  -0.020128  -0.019520
    108       0.043801   0.048954  -0.003019   0.000340  -0.011433  -0.011221
    109       0.007603   0.010320  -0.003601   0.000336  -0.033328  -0.031280
    110      -0.114328  -0.130203   0.000924  -0.000128   0.001922   0.002859
    111      -0.072811  -0.081739   0.000053  -0.000020  -0.006206  -0.005720
    112       0.116049   0.129932   0.000369   0.000042   0.010692   0.009276
    113      -0.131901  -0.148113   0.001387  -0.000224   0.002562   0.003545
    114      -0.002913   0.000931  -0.002783   0.000221  -0.026945  -0.025807
    115      -0.008680  -0.011298   0.001204  -0.000177   0.008138   0.007987
    116       0.012342   0.010375   0.001692  -0.000111   0.018559   0.017157
    117       0.013909   0.011661   0.003046  -0.000236   0.020966   0.018998
    118       0.008768   0.010222  -0.000422   0.000102   0.010623   0.010192
    119      -0.045067  -0.046522   0.001533  -0.000299  -0.007444  -0.006383
    120      -0.011226  -0.011099   0.000756  -0.000134  -0.001212  -0.000701
    121      -0.051544  -0.059069   0.001061  -0.000104   0.008633   0.008293
    122       0.119604   0.134635  -0.001629   0.000232  -0.006882  -0.007394
    123      -0.005090  -0.006362   0.000261   0.000000  -0.000406  -0.000510
    124       0.028335   0.031699   0.000280  -0.000024   0.004633   0.004249
    125      -0.045146  -0.049789  -0.000034  -0.000040  -0.003299  -0.002792
    126       0.032703   0.034578   0.000466   0.000010   0.014355   0.013330
    127      -0.007284  -0.006599  -0.000597   0.000024  -0.010004  -0.009391
    128      -0.024569  -0.028124   0.001075  -0.000114   0.005276   0.005127
    129      -0.002717  -0.001211   0.000214  -0.000070  -0.006367  -0.005701
    130      -0.049287  -0.057010   0.000651  -0.000051   0.008233   0.008034
    131       0.101231   0.114870  -0.001983   0.000240  -0.011364  -0.011622
    132       0.017048   0.021366   0.000520  -0.000061   0.005824   0.005381
    133      -0.029541  -0.030799  -0.000441  -0.000007  -0.007840  -0.006678
    134       0.040635   0.040275  -0.000045   0.000154   0.007258   0.006117
    135       0.035760   0.034951  -0.000037  -0.000005   0.004990   0.004868
    136       0.143951   0.151255  -0.010459   0.001203  -0.038387  -0.037058
    137      -0.286548  -0.297635   0.008500  -0.001614   0.028906   0.029362
    138       0.099064   0.114165  -0.002008   0.000221  -0.030266  -0.029097
    139       0.054955   0.063044  -0.002369   0.000247  -0.016778  -0.015984
    140      -0.262952  -0.300387   0.000349  -0.000051   0.026834   0.026690
    141      -0.036832  -0.045022   0.003266  -0.000328   0.036093   0.035082
    142       0.089870   0.104382  -0.005507   0.000612  -0.047161  -0.046199
    143      -0.141184  -0.161302   0.005884  -0.000699   0.041425   0.041261
    144      -0.014637  -0.017329   0.098762  -0.010074   0.036958   0.031560
    145      -0.004202  -0.003471   0.021150  -0.002182   0.005645   0.004738
    146      -0.005316  -0.010502   0.124753  -0.012648   0.035414   0.028246
    147       0.005699   0.005624   0.091989  -0.009414  -0.018705  -0.019144
    148      -0.038097  -0.042205  -0.351501   0.036015   0.059114   0.060537
    149      -0.042373  -0.046080  -0.305387   0.031255   0.047304   0.049337
    150      -0.008765  -0.010432  -0.514197   0.052838   0.081066   0.076444
    151       0.009171   0.010741   0.407260  -0.041848  -0.063826  -0.060198
    152       0.001546   0.001432  -0.113390   0.011657   0.019322   0.018257
    153      -0.020033  -0.022082   0.282136  -0.029047  -0.009347  -0.004469
    154      -0.013083  -0.014683   0.065888  -0.006792  -0.004830  -0.003336
    155      -0.039888  -0.044094   0.401334  -0.041332  -0.017959  -0.010399
    156       0.006388   0.006476   0.041595  -0.004248   0.044243   0.042837
    157      -0.021001  -0.021391  -0.140311   0.014328  -0.116108  -0.114412
    158      -0.010244  -0.009836  -0.115248   0.011792  -0.100002  -0.098461
    159       0.027114   0.025724   0.021904  -0.002046   0.186203   0.175563
    160       0.024164   0.020408   0.035856  -0.003402   0.290426   0.274014
    161       0.011703   0.009531   0.008660  -0.000754   0.127980   0.120681
    162       0.006646   0.011193  -0.021207   0.002008  -0.163135  -0.153710
    163       0.020534   0.030517  -0.032811   0.003070  -0.284344  -0.267876
    164      -0.002866   0.000632  -0.008123   0.000677  -0.120285  -0.113186
    165      -0.275805  -0.303635  -0.046580   0.004453  -0.401225  -0.373740
    166      -0.112455  -0.128287   0.027035  -0.002839   0.214971   0.203359
    167       0.190184   0.213221  -0.007621   0.000944  -0.044331  -0.043733
                102        103        104        105        106        107    
      0      -0.002992   0.010462   0.012358  -0.012094   0.000325   0.000285
      1       0.010743  -0.038751   0.004723  -0.005561   0.020266  -0.020078
      2       0.008955  -0.032877   0.020470  -0.020878   0.020667  -0.019744
      3       0.000551  -0.000976   0.029760  -0.030444   0.038116  -0.036975
      4       0.002864  -0.012809   0.093992  -0.093362   0.040536  -0.036060
      5       0.004746  -0.018053   0.150344  -0.151699   0.117797  -0.110966
      6       0.009394  -0.035727   0.002375  -0.002250  -0.006515   0.006846
      7       0.002112  -0.007643   0.014247  -0.014724   0.015433  -0.014670
      8       0.013453  -0.050930   0.020456  -0.020752   0.006480  -0.005122
      9       0.000707  -0.002454  -0.037634   0.037985  -0.030041   0.028351
     10      -0.008924   0.033404   0.003119  -0.003312   0.009063  -0.009089
     11      -0.009717   0.036621  -0.039370   0.039648  -0.023573   0.021535
     12      -0.000775   0.002927   0.001144  -0.001238   0.005189  -0.005283
     13      -0.001273   0.004622   0.006031  -0.005813  -0.000391   0.000701
     14      -0.002367   0.008712   0.008697  -0.008573   0.006042  -0.005766
     15      -0.005931   0.021592   0.024484  -0.024313   0.010985  -0.009814
     16      -0.003049   0.011573  -0.043845   0.044069  -0.031053   0.029063
     17      -0.010205   0.037598  -0.023414   0.023899  -0.024632   0.023641
     18      -0.000531   0.002421  -0.010317   0.010012  -0.005628   0.005206
     19      -0.001095   0.005165  -0.031167   0.030398  -0.000323  -0.001464
     20      -0.002224   0.008003  -0.049708   0.050501  -0.044720   0.042466
     21       0.001287  -0.005417  -0.008464   0.006634   0.047651  -0.048651
     22       0.001006  -0.005893   0.056872  -0.054120  -0.037155   0.040945
     23      -0.001588   0.008365  -0.025244   0.025700   0.002401  -0.005242
     24      -0.000177   0.001850  -0.005449   0.004376   0.036738  -0.037801
     25      -0.001096   0.005458   0.019912  -0.017485  -0.044152   0.045388
     26       0.000040  -0.000170  -0.057436   0.051100   0.056588  -0.058084
     27       0.000475  -0.001635   0.030809  -0.029004  -0.021660   0.022995
     28      -0.000812   0.002851  -0.031413   0.031024   0.018314  -0.021441
     29       0.001551  -0.006029   0.030495  -0.031312  -0.011490   0.016310
     30      -0.000948   0.003565   0.041304  -0.035129  -0.049775   0.048316
     31       0.000149  -0.001808  -0.010842   0.008007   0.014859  -0.013452
     32       0.000609  -0.001258  -0.029982   0.027333   0.032109  -0.033073
     33       0.000608  -0.002744  -0.019167   0.016847   0.013848  -0.012856
     34       0.000179  -0.000070  -0.019252   0.018521   0.021472  -0.024115
     35       0.000128  -0.002209   0.040873  -0.037205  -0.054796   0.057749
     36       0.000480  -0.001984   0.039142  -0.036795  -0.042091   0.046144
     37       0.000417  -0.001789  -0.016179   0.014151   0.027879  -0.028809
     38      -0.001263   0.004963  -0.013799   0.015213  -0.005356   0.002303
     39      -0.000727   0.002532  -0.033572   0.031892   0.020485  -0.023698
     40       0.000103  -0.000471  -0.001711   0.001401   0.009140  -0.009182
     41       0.000738  -0.002721   0.048239  -0.045231  -0.045690   0.049817
     42      -0.000168   0.000478  -0.064360   0.058959   0.077066  -0.081156
     43       0.000221  -0.000732   0.053504  -0.049053  -0.061088   0.064574
     44      -0.000172   0.000411  -0.028422   0.026130   0.028397  -0.030426
     45       0.000155  -0.000529   0.050085  -0.045659  -0.071779   0.075791
     46       0.000243  -0.001027  -0.041847   0.037321   0.057223  -0.059288
     47      -0.000742   0.003204   0.022391  -0.018706  -0.027447   0.026690
     48      -0.000022  -0.000204  -0.010517   0.010650   0.009618  -0.011368
     49       0.000047   0.000016   0.015141  -0.013630  -0.015014   0.015851
     50       0.000012   0.000449  -0.017821   0.014813   0.019177  -0.019175
     51      -0.001456   0.005066  -0.016010   0.011533   0.012769  -0.009560
     52      -0.005085   0.021869  -0.044250   0.039947   0.036002  -0.035620
     53       0.001513  -0.015150   0.131397  -0.113551  -0.091658   0.086869
     54      -0.002995   0.011655  -0.023226   0.027286  -0.067072   0.061759
     55      -0.000744   0.003674  -0.003196   0.004271  -0.015189   0.014336
     56       0.004628  -0.016956   0.020519  -0.029017   0.119356  -0.111358
     57       0.000840  -0.003847  -0.140077   0.125166   0.178151  -0.183212
     58      -0.001364   0.006448   0.155750  -0.138390  -0.199943   0.204789
     59       0.001507  -0.006867  -0.146542   0.129320   0.187555  -0.191099
     60      -0.022895   0.082421   0.079320  -0.078055   0.028075  -0.024689
     61       0.091225  -0.332611  -0.224380   0.222085  -0.101472   0.091797
     62       0.077447  -0.282280  -0.171695   0.169192  -0.070521   0.063389
     63      -0.071551   0.267024  -0.042751   0.043393  -0.018856   0.016193
     64      -0.019026   0.071304  -0.064612   0.065021  -0.041982   0.038847
     65      -0.104429   0.390196  -0.125408   0.126459  -0.069148   0.062404
     66       0.000573  -0.006082   0.010091  -0.009128  -0.021956   0.022567
     67      -0.002272   0.011542  -0.001893   0.001279   0.020520  -0.020791
     68      -0.002185   0.007141   0.008153  -0.007759  -0.001899   0.002192
     69       0.024113  -0.088717  -0.023796   0.023431  -0.009795   0.008804
     70      -0.098609   0.364290  -0.060389   0.064433  -0.077457   0.073279
     71      -0.087654   0.324099  -0.099049   0.102538  -0.101653   0.096158
     72       0.075942  -0.284529  -0.158772   0.159718  -0.156635   0.150559
     73       0.020606  -0.076868  -0.018486   0.018138  -0.021449   0.020962
     74       0.102586  -0.383775  -0.199788   0.200768  -0.180382   0.172729
     75       0.000091  -0.010452  -0.075602   0.083109  -0.208073   0.204765
     76      -0.002130  -0.008469  -0.106756   0.119376  -0.339761   0.335613
     77      -0.000419  -0.004992  -0.117636   0.123012  -0.170998   0.165007
     78      -0.009790   0.046225  -0.113486   0.112268   0.007383  -0.013765
     79      -0.014816   0.072040  -0.204181   0.202917  -0.025898   0.014761
     80      -0.007584   0.035047  -0.132248   0.133274  -0.078991   0.072548
     81      -0.011132   0.061829  -0.093434   0.079322   0.028603  -0.027110
     82       0.006141  -0.031922  -0.183755   0.175570   0.078734  -0.086819
     83      -0.001915   0.008777   0.128631  -0.119070  -0.063199   0.066490
     84      -0.035599  -0.009748   0.002283   0.002289  -0.006360  -0.006865
     85      -0.007541  -0.001964   0.013854   0.015075   0.015226   0.014854
     86      -0.050879  -0.013871   0.019921   0.021289   0.006444   0.005232
     87      -0.001110  -0.000017   0.029091   0.031305   0.037463   0.037291
     88      -0.012477  -0.003908   0.091302   0.095451   0.039811   0.036355
     89      -0.017968  -0.004918   0.146682   0.155764   0.116307   0.112473
     90       0.010500   0.002642   0.011999   0.012363   0.000372  -0.000230
     91      -0.038863  -0.010102   0.004620   0.005719   0.019955   0.020290
     92      -0.032911  -0.008710   0.020017   0.021485   0.020412   0.020015
     93       0.021645   0.005680   0.023761   0.024833   0.010804   0.009913
     94       0.011408   0.003119  -0.042784  -0.045258  -0.030646  -0.029443
     95       0.037666   0.010003  -0.022864  -0.024561  -0.024307  -0.023943
     96       0.002920   0.000794   0.001134   0.001287   0.005098   0.005328
     97       0.004622   0.001209   0.005851   0.005934  -0.000403  -0.000725
     98       0.008731   0.002316   0.008482   0.008795   0.005956   0.005837
     99      -0.002437  -0.000608  -0.036615  -0.038896  -0.029570  -0.028644
    100       0.033348   0.008994   0.003200   0.003561   0.009029   0.009287
    101       0.036584   0.009931  -0.038400  -0.040710  -0.023309  -0.021859
    102       0.002379   0.000758  -0.010087  -0.010299  -0.005396  -0.005100
    103       0.004989   0.001625  -0.030277  -0.031084  -0.000266   0.001533
    104       0.008024   0.002079  -0.048503  -0.051859  -0.044135  -0.043021
    105      -0.005405  -0.001620  -0.007929  -0.006483   0.046718   0.048921
    106      -0.005578  -0.002063   0.055373   0.055469  -0.036711  -0.041511
    107       0.008025   0.002801  -0.024504  -0.026293   0.002299   0.005237
    108       0.001706   0.000771  -0.005016  -0.004216   0.035811   0.037800
    109       0.005317   0.001789   0.019433   0.017950  -0.043672  -0.046067
    110      -0.000161  -0.000048  -0.056093  -0.052513   0.056113   0.059139
    111      -0.001617  -0.000398   0.029861   0.029555  -0.021310  -0.023180
    112       0.002861   0.000723  -0.030790  -0.032006   0.018249   0.021921
    113      -0.005989  -0.001675   0.029869   0.032302  -0.011572  -0.016823
    114       0.003609   0.000979   0.040150   0.035895  -0.048994  -0.048758
    115      -0.001660  -0.000775  -0.010656  -0.008268   0.014763   0.013699
    116      -0.001428  -0.000123  -0.029043  -0.027856   0.031505   0.033279
    117      -0.002713  -0.000858  -0.018719  -0.017318   0.013791   0.013157
    118      -0.000154   0.000122  -0.018759  -0.019002   0.021173   0.024414
    119      -0.001949  -0.000985   0.039751   0.038115  -0.053914  -0.058328
    120      -0.001963  -0.000579   0.038247   0.037872  -0.041677  -0.046949
    121      -0.001771  -0.000538  -0.015884  -0.014629   0.027686   0.029380
    122       0.004921   0.001391  -0.013507  -0.015687  -0.005141  -0.002142
    123       0.002560   0.000642  -0.033010  -0.033016   0.020667   0.024544
    124      -0.000472  -0.000150  -0.001580  -0.001346   0.008937   0.009194
    125      -0.002709  -0.000721   0.047106   0.046497  -0.045316  -0.050739
    126       0.000460   0.000084  -0.062566  -0.060317   0.075963   0.082109
    127      -0.000723  -0.000169   0.052460   0.050619  -0.060735  -0.065909
    128       0.000436   0.000057  -0.027864  -0.026967   0.028274   0.031113
    129      -0.000526  -0.000128   0.048728   0.046770  -0.070777  -0.076735
    130      -0.001030  -0.000309  -0.041007  -0.038485   0.056831   0.060445
    131       0.003156   0.000964   0.021853   0.019191  -0.027159  -0.027095
    132      -0.000176  -0.000129  -0.010130  -0.010801   0.009390   0.011396
    133       0.000007   0.000039   0.014831   0.014058  -0.014897  -0.016124
    134       0.000371   0.000232  -0.017441  -0.015287   0.018956   0.019479
    135       0.005095   0.001278  -0.016043  -0.012200   0.012833   0.009843
    136       0.021251   0.006467  -0.043189  -0.041055   0.035446   0.035945
    137      -0.013881  -0.006242   0.127896   0.116259  -0.090303  -0.087716
    138       0.011681   0.003274  -0.023231  -0.028647  -0.065562  -0.061708
    139       0.003558   0.001193  -0.003141  -0.004408  -0.014791  -0.014303
    140      -0.017013  -0.004502   0.020738   0.030556   0.116372   0.111095
    141      -0.003787  -0.001207  -0.135841  -0.127677   0.175067   0.184738
    142       0.006360   0.002071   0.152494   0.142507  -0.198366  -0.208463
    143      -0.006758  -0.002148  -0.143040  -0.132748   0.185505   0.193924
    144      -0.283895  -0.076640  -0.154539  -0.163554  -0.154104  -0.152063
    145      -0.075486  -0.020289  -0.017304  -0.017841  -0.020449  -0.020530
    146      -0.384299  -0.103597  -0.195120  -0.206274  -0.178035  -0.175025
    147      -0.088360  -0.023433  -0.023197  -0.024035  -0.009738  -0.008999
    148       0.364501   0.097054  -0.058762  -0.066042  -0.076293  -0.074045
    149       0.324663   0.086520  -0.096678  -0.105381  -0.100370  -0.097418
    150      -0.005648  -0.002543   0.009720   0.009271  -0.021516  -0.022704
    151       0.011232   0.003821  -0.001804  -0.001291   0.020230   0.021046
    152       0.007247   0.001684   0.007931   0.007943  -0.001875  -0.002219
    153       0.266416   0.071649  -0.041717  -0.044595  -0.018727  -0.016518
    154       0.070006   0.018905  -0.062749  -0.066464  -0.041331  -0.039267
    155       0.390234   0.105070  -0.122438  -0.129988  -0.068462  -0.063429
    156       0.082262   0.021339   0.076864   0.079600   0.027559   0.024896
    157      -0.333308  -0.087600  -0.218449  -0.227540  -0.100213  -0.093133
    158      -0.283172  -0.074397  -0.167256  -0.173448  -0.069699  -0.064365
    159      -0.009353  -0.005163  -0.074157  -0.085714  -0.205672  -0.207743
    160      -0.006620  -0.006055  -0.104311  -0.122595  -0.333891  -0.338505
    161      -0.004365  -0.002894  -0.115058  -0.126604  -0.169348  -0.167765
    162       0.045201   0.014687  -0.110573  -0.115210   0.006765   0.013383
    163       0.069843   0.023136  -0.197953  -0.207183  -0.026322  -0.015834
    164       0.034393   0.011015  -0.129115  -0.136986  -0.078205  -0.073750
    165       0.059476   0.021321  -0.092682  -0.082994   0.029870   0.029381
    166      -0.031189  -0.010795  -0.178259  -0.179160   0.077372   0.087458
    167       0.008688   0.002786   0.124797   0.121486  -0.062436  -0.067364
                108        109        110        111        112        113    
      0       0.008334  -0.011492  -0.005991  -0.005516  -0.002649  -0.002541
      1      -0.006534   0.008862  -0.000754  -0.000965   0.005909   0.005599
      2      -0.000932   0.000971   0.002357   0.002190   0.000660   0.000791
      3      -0.018724   0.025370   0.023636   0.022148   0.007596   0.007440
      4       0.019954  -0.028509   0.015953   0.016248  -0.028543  -0.025888
      5       0.015316  -0.022613  -0.008791  -0.007926  -0.004993  -0.004169
      6       0.010335  -0.014261  -0.004224  -0.003568  -0.008229  -0.007590
      7      -0.000293   0.000489  -0.003124  -0.002922   0.001622   0.001433
      8       0.009922  -0.013103   0.002060   0.002885  -0.011024  -0.010200
      9      -0.001309   0.002085  -0.002328  -0.002358   0.000505   0.000318
     10      -0.005213   0.007261   0.000974   0.000700   0.008986   0.008334
     11      -0.008407   0.011801   0.000037  -0.000475   0.010484   0.009572
     12      -0.004012   0.005472   0.001254   0.000927   0.006607   0.006160
     13       0.002985  -0.004302   0.000391   0.000515  -0.005742  -0.005298
     14      -0.000750   0.000698   0.000670   0.000472   0.001184   0.001163
     15       0.007491  -0.010603  -0.001546  -0.001150  -0.009890  -0.009081
     16      -0.004711   0.006949  -0.001541  -0.001678   0.004249   0.003735
     17       0.002940  -0.003832  -0.001733  -0.001501  -0.006956  -0.006562
     18       0.023086  -0.031276  -0.061454  -0.058607   0.012967   0.011004
     19       0.001444  -0.001136  -0.070161  -0.068167   0.046134   0.041365
     20      -0.009026   0.012744   0.010975   0.009950   0.006771   0.006058
     21      -0.056383   0.077240   0.072834   0.067974   0.018366   0.017872
     22       0.019893  -0.028934   0.088590   0.086065  -0.056202  -0.050657
     23      -0.025321   0.036240  -0.043540  -0.042388   0.023968   0.020827
     24      -0.048244   0.066958   0.002413  -0.000291   0.070657   0.064410
     25       0.027669  -0.037371  -0.034864  -0.031412  -0.041156  -0.038200
     26       0.044136  -0.062438   0.013728   0.013740  -0.016128  -0.014059
     27       0.007688  -0.011933   0.039598   0.038131   0.134792   0.131765
     28       0.009024  -0.013269  -0.009216  -0.009539  -0.061502  -0.061038
     29      -0.036432   0.053343  -0.016811  -0.015260  -0.040960  -0.038016
     30       0.025943  -0.038143   0.019219   0.017459   0.012321   0.008703
     31      -0.003535   0.006226  -0.007315  -0.006922  -0.003247  -0.002670
     32      -0.020645   0.028983  -0.019268  -0.017132  -0.004404  -0.001276
     33      -0.000756   0.000916  -0.032290  -0.030186  -0.042189  -0.037594
     34      -0.015688   0.022805  -0.007378  -0.007672   0.027986   0.023959
     35       0.034055  -0.048722   0.001542   0.001411   0.025346   0.025253
     36      -0.044629   0.065182  -0.050115  -0.047703  -0.085077  -0.082455
     37       0.005356  -0.008580   0.024701   0.023241   0.048131   0.046703
     38       0.040363  -0.057735   0.012657   0.012472   0.008899   0.008458
     39       0.066694  -0.095201   0.038088   0.037359   0.023913   0.024217
     40      -0.020550   0.028834  -0.002004  -0.002735   0.004765   0.003548
     41      -0.044041   0.063646  -0.036362  -0.034334  -0.039085  -0.036916
     42       0.013383  -0.020025   0.024209   0.022013  -0.023816  -0.025012
     43      -0.022430   0.032787  -0.027648  -0.025703  -0.010011  -0.008524
     44       0.028178  -0.040710   0.028037   0.026696   0.050146   0.048585
     45      -0.015845   0.024373  -0.046630  -0.042931  -0.022113  -0.018665
     46       0.010510  -0.015661   0.025977   0.024058  -0.001286  -0.002433
     47      -0.000888   0.000473   0.004615   0.003994   0.029438   0.027535
     48      -0.000545   0.000551  -0.002163  -0.002457  -0.009258  -0.010116
     49       0.000194  -0.001181   0.002354   0.002222   0.012303   0.012652
     50      -0.001336   0.003643   0.002362   0.002935  -0.015870  -0.015720
     51      -0.000881   0.005245  -0.031706  -0.026865  -0.058576  -0.053626
     52      -0.033138   0.045096  -0.033242  -0.031348  -0.027278  -0.020444
     53       0.057598  -0.088741   0.110996   0.099836   0.128826   0.110090
     54       0.201578  -0.284091   0.033721   0.038834   0.004374   0.012020
     55       0.025847  -0.036002  -0.009193  -0.007770   0.002492   0.003333
     56      -0.280168   0.394757  -0.041971  -0.049692  -0.014687  -0.025544
     57      -0.004619   0.007604   0.000090  -0.001625  -0.257402  -0.254214
     58       0.005977  -0.010070  -0.007033  -0.005060   0.309342   0.304871
     59      -0.000704   0.003425  -0.004395  -0.005275  -0.308199  -0.303190
     60       0.017827  -0.025649   0.007767   0.007906  -0.017213  -0.015585
     61      -0.063576   0.090460   0.033679   0.031016   0.034433   0.031357
     62      -0.039804   0.057389  -0.000659  -0.001447   0.033378   0.030180
     63      -0.019741   0.027216   0.002561   0.001450   0.022349   0.020481
     64      -0.012120   0.017238   0.001051   0.000454   0.012115   0.010956
     65      -0.036524   0.051165  -0.000445  -0.002198   0.041531   0.037820
     66       0.016719  -0.021980  -0.000172   0.000823  -0.004940  -0.004754
     67      -0.013331   0.017273   0.001215   0.000321   0.003459   0.003408
     68       0.003336  -0.004658   0.000591   0.000637  -0.001060  -0.000983
     69      -0.005419   0.007652   0.002080   0.001828   0.005947   0.005423
     70       0.005503  -0.009124  -0.008802  -0.009562  -0.013153  -0.012281
     71       0.002004  -0.003187  -0.011283  -0.011764  -0.007721  -0.007463
     72       0.016798  -0.019087   0.006629   0.007870  -0.010278  -0.010202
     73      -0.000249   0.002734   0.014053   0.014524  -0.004027  -0.004022
     74       0.023288  -0.030450  -0.025084  -0.024059   0.000319  -0.000275
     75       0.052553  -0.071123   0.081845   0.081974  -0.089748  -0.081974
     76       0.085772  -0.117249   0.179693   0.178341  -0.178334  -0.161849
     77      -0.017848   0.026398   0.087751   0.084183  -0.012143  -0.011194
     78      -0.142793   0.195339   0.183124   0.172573  -0.038010  -0.032245
     79      -0.205599   0.283012   0.226736   0.213228  -0.039120  -0.033758
     80      -0.074433   0.103382   0.094294   0.089167  -0.026829  -0.024675
     81       0.305519  -0.419720  -0.195022  -0.174022  -0.231224  -0.215419
     82      -0.010859   0.018604  -0.432893  -0.419019   0.270279   0.249119
     83      -0.088818   0.120405   0.309526   0.295584  -0.104516  -0.096323
     84      -0.014329  -0.010171  -0.004056   0.003753  -0.007847   0.007946
     85       0.000513   0.000434  -0.002981   0.003054   0.001586  -0.001537
     86      -0.013601  -0.009221   0.001933  -0.002990  -0.010541   0.010713
     87       0.025828   0.018006   0.022651  -0.023249   0.007197  -0.007718
     88      -0.028028  -0.020600   0.015217  -0.016973  -0.027304   0.027192
     89      -0.021545  -0.016343  -0.008320   0.008222  -0.004795   0.004413
     90      -0.011536  -0.008186  -0.005730   0.005779  -0.002515   0.002644
     91       0.009078   0.006340  -0.000702   0.000995   0.005644  -0.005864
     92       0.001207   0.000633   0.002254  -0.002291   0.000623  -0.000817
     93      -0.010447  -0.007608  -0.001474   0.001202  -0.009435   0.009509
     94       0.006677   0.005060  -0.001477   0.001759   0.004099  -0.003962
     95      -0.004051  -0.002719  -0.001666   0.001579  -0.006656   0.006885
     96       0.005545   0.003890   0.001204  -0.000976   0.006295  -0.006440
     97      -0.004220  -0.003131   0.000371  -0.000537  -0.005504   0.005573
     98       0.000947   0.000427   0.000652  -0.000503   0.001135  -0.001223
     99       0.001869   0.001520  -0.002226   0.002468   0.000492  -0.000352
    100       0.007256   0.005201   0.000938  -0.000740   0.008577  -0.008727
    101       0.011715   0.008456   0.000036   0.000497   0.010031  -0.010056
    102      -0.031805  -0.022160  -0.058980   0.061613   0.012519  -0.011705
    103      -0.001541  -0.000471  -0.066893   0.071189   0.044054  -0.043396
    104       0.012466   0.009050   0.010297  -0.010218   0.006548  -0.006444
    105       0.077936   0.054942   0.069971  -0.071544   0.017352  -0.018499
    106      -0.028616  -0.021413   0.084492  -0.089924  -0.053793   0.053233
    107       0.035772   0.026326  -0.041410   0.044176   0.022858  -0.021821
    108       0.067126   0.047960   0.002229   0.000364   0.067463  -0.067516
    109      -0.038384  -0.026691  -0.033367   0.032935  -0.039546   0.040275
    110      -0.061312  -0.044612   0.013018  -0.014274  -0.015312   0.014666
    111      -0.011357  -0.009066   0.037912  -0.039927   0.128534  -0.137766
    112      -0.012615  -0.009532  -0.008952   0.010122  -0.059051   0.064251
    113       0.051225   0.038603  -0.015974   0.015844  -0.038928   0.039626
    114      -0.036873  -0.027916   0.018422  -0.018303   0.011769  -0.009139
    115       0.005436   0.004857  -0.007041   0.007266  -0.003134   0.002805
    116       0.028813   0.020834  -0.018427   0.017971  -0.004211   0.001403
    117       0.001187   0.000764  -0.030875   0.031615  -0.040295   0.039414
    118       0.022320   0.016697  -0.007028   0.008015   0.026853  -0.025242
    119      -0.048027  -0.035348   0.001566  -0.001588   0.024177  -0.026412
    120       0.062796   0.047192  -0.047798   0.049789  -0.081094   0.086165
    121      -0.007817  -0.006410   0.023743  -0.024455   0.046206  -0.049159
    122      -0.056354  -0.041497   0.011978  -0.012906   0.008366  -0.008707
    123      -0.093267  -0.068522   0.036386  -0.039050   0.022891  -0.025374
    124       0.028861   0.020851  -0.001963   0.002904   0.004560  -0.003744
    125       0.061506   0.045733  -0.034631   0.035796  -0.037310   0.038643
    126      -0.018445  -0.014172   0.022920  -0.022840  -0.022792   0.026230
    127       0.031444   0.023629  -0.026469   0.026952  -0.009597   0.008963
    128      -0.039482  -0.029352   0.026793  -0.027921   0.047845  -0.050826
    129       0.022315   0.017629  -0.044445   0.044822  -0.021250   0.019714
    130      -0.014726  -0.011268   0.024912  -0.025281  -0.001142   0.002457
    131       0.000941   0.000101   0.004384  -0.004136   0.028056  -0.028795
    132       0.000726   0.000381  -0.002061   0.002559  -0.008711   0.010448
    133      -0.000650  -0.001129   0.002301  -0.002367   0.011794  -0.013275
    134       0.002558   0.003102   0.002149  -0.002961  -0.015197   0.016481
    135       0.002807   0.004928  -0.030781   0.028565  -0.056343   0.056537
    136       0.046068   0.032207  -0.031601   0.032642  -0.025855   0.021194
    137      -0.083343  -0.065981   0.106104  -0.104442   0.122789  -0.115204
    138      -0.282089  -0.204665   0.032082  -0.040386   0.003991  -0.012226
    139      -0.035511  -0.025460  -0.008855   0.008235   0.002367  -0.003443
    140       0.390354   0.283161  -0.039812   0.051487  -0.013711   0.026124
    141       0.007557   0.006399  -0.000133   0.001777  -0.244024   0.264260
    142      -0.009737  -0.008415  -0.006488   0.005221   0.296142  -0.320034
    143       0.002491   0.003715  -0.004413   0.005571  -0.294075   0.317221
    144      -0.022199  -0.012823   0.006312  -0.008230  -0.009865   0.010710
    145       0.001165   0.002540   0.013381  -0.015147  -0.003819   0.004184
    146      -0.032074  -0.021559  -0.023976   0.025160   0.000228   0.000319
    147       0.007543   0.005485   0.001972  -0.001900   0.005661  -0.005662
    148      -0.008245  -0.007009  -0.008327   0.009937  -0.012582   0.012857
    149      -0.003043  -0.002520  -0.010740   0.012287  -0.007385   0.007792
    150      -0.022833  -0.015420  -0.000194  -0.000838  -0.004693   0.004961
    151       0.018241   0.012132   0.001191  -0.000356   0.003306  -0.003579
    152      -0.004664  -0.003351   0.000568  -0.000670  -0.001010   0.001029
    153       0.027367   0.019403   0.002450  -0.001523   0.021357  -0.021481
    154       0.016811   0.012297   0.000987  -0.000465   0.011489  -0.011408
    155       0.050954   0.036711  -0.000441   0.002314   0.039778  -0.039766
    156      -0.024897  -0.018436   0.007548  -0.008397  -0.016419   0.016318
    157       0.088934   0.065125   0.032075  -0.032375   0.032946  -0.032913
    158       0.056002   0.041552  -0.000664   0.001531   0.031940  -0.031696
    159      -0.073340  -0.051121   0.078481  -0.086111  -0.086282   0.086526
    160      -0.119269  -0.083983   0.171312  -0.186246  -0.170170   0.169588
    161       0.024694   0.018771   0.084057  -0.088352  -0.011931   0.012083
    162       0.198166   0.139453   0.175718  -0.181372  -0.036434   0.034047
    163       0.284181   0.201240   0.216290  -0.222788  -0.037334   0.035486
    164       0.103938   0.074246   0.090674  -0.093917  -0.025783   0.026029
    165      -0.422463  -0.298616  -0.188704   0.184652  -0.219894   0.224763
    166       0.017688   0.015365  -0.413112   0.437992   0.259133  -0.262119
    167       0.121375   0.084500   0.294880  -0.308431  -0.100033   0.101187
                114        115        116        117        118        119    
      0       0.015926   0.016106   0.018412  -0.017924  -0.005283   0.007415
      1      -0.039314  -0.040464  -0.084985   0.083380   0.036608  -0.051157
      2      -0.027979  -0.029046  -0.073258   0.072025   0.036882  -0.051507
      3      -0.088640  -0.089141  -0.095658   0.093682  -0.028117   0.038698
      4       0.044726   0.045469   0.094573  -0.092836   0.026387  -0.036514
      5      -0.034637  -0.034822  -0.008046   0.007326  -0.003637   0.005026
      6       0.024774   0.025695   0.072090  -0.070836  -0.022077   0.030869
      7      -0.000663  -0.000262   0.020658  -0.020438  -0.011770   0.016400
      8       0.024216   0.026140   0.104651  -0.102551  -0.038365   0.053417
      9       0.024800   0.024835   0.021098  -0.020696   0.004769  -0.006496
     10      -0.051499  -0.052161  -0.091830   0.090482  -0.006935   0.009295
     11      -0.032906  -0.033757  -0.083666   0.082424  -0.002440   0.003173
     12      -0.033848  -0.035108  -0.096050   0.094462   0.036356  -0.050818
     13       0.026689   0.027576   0.075583  -0.074431  -0.029101   0.040714
     14      -0.007198  -0.007648  -0.021422   0.020900   0.007384  -0.010265
     15       0.037532   0.038175   0.075859  -0.074668   0.009470  -0.012957
     16       0.010817   0.010951   0.008859  -0.008658  -0.005917   0.008284
     17       0.055020   0.055943   0.097793  -0.096172   0.003868  -0.005084
     18       0.051290   0.050645  -0.016451   0.016704   0.000359  -0.000189
     19       0.027051   0.026244  -0.043612   0.042422  -0.018003   0.025461
     20       0.026593   0.026277  -0.020289   0.020311  -0.004441   0.006324
     21      -0.087515  -0.086482   0.053206  -0.055765   0.011949  -0.016516
     22       0.046397   0.046351  -0.036801   0.039525  -0.007766   0.010350
     23      -0.009468  -0.009293   0.021317  -0.022066   0.005705  -0.007674
     24       0.109285   0.110230  -0.037973   0.042191  -0.007241   0.009413
     25      -0.042634  -0.043414   0.013152  -0.015352   0.002355  -0.002702
     26      -0.032904  -0.032805   0.020041  -0.020421   0.004377  -0.006392
     27       0.013773   0.017723   0.019233  -0.012967   0.003609  -0.007108
     28       0.007930   0.005472  -0.020600   0.016895  -0.004170   0.007274
     29      -0.036414  -0.036331   0.019655  -0.019954   0.004311  -0.006313
     30       0.048949   0.046693  -0.060088   0.055474  -0.014556   0.022788
     31      -0.013532  -0.012621   0.016788  -0.014879   0.003557  -0.006516
     32      -0.032641  -0.031829   0.039969  -0.038290   0.010092  -0.014454
     33      -0.015591  -0.017157   0.015951  -0.015783   0.004782  -0.007062
     34      -0.019616  -0.018526   0.011110  -0.012275   0.002298  -0.002771
     35       0.047817   0.047366  -0.041303   0.042818  -0.009482   0.012907
     36       0.020578   0.018186  -0.024351   0.022294  -0.005237   0.008046
     37      -0.010133  -0.008722   0.016091  -0.014615   0.003561  -0.005563
     38      -0.005870  -0.005794  -0.002248   0.001711  -0.000922   0.001592
     39      -0.028044  -0.027013   0.011567  -0.011415   0.001969  -0.002814
     40       0.033694   0.033577  -0.013887   0.014858  -0.002723   0.003622
     41      -0.034559  -0.035547   0.013873  -0.016008   0.003268  -0.004137
     42       0.025161   0.024481  -0.018923   0.017999  -0.003706   0.005774
     43      -0.021533  -0.021884   0.008606  -0.009377   0.001551  -0.002084
     44       0.012536   0.014111   0.005680  -0.002972   0.001396  -0.002872
     45      -0.069270  -0.069247   0.040871  -0.041825   0.008963  -0.012888
     46       0.025939   0.025921  -0.015717   0.016017  -0.003381   0.004869
     47       0.033464   0.033471  -0.018847   0.019462  -0.004301   0.006183
     48      -0.007539  -0.007587   0.006170  -0.006594   0.001771  -0.002449
     49       0.009819   0.009934  -0.004900   0.005257  -0.000982   0.001607
     50      -0.011585  -0.011465   0.003012  -0.003217   0.000217  -0.000634
     51      -0.014939  -0.013084   0.020432  -0.015769   0.001959  -0.004966
     52      -0.000279  -0.002912   0.028462  -0.026129   0.002629  -0.005269
     53       0.029550   0.027780  -0.087131   0.070490  -0.022777   0.039221
     54      -0.263477  -0.260838   0.126082  -0.131313   0.026258  -0.036121
     55      -0.035088  -0.034598   0.021990  -0.022355   0.004680  -0.006587
     56       0.395591   0.391358  -0.196267   0.203597  -0.041712   0.057765
     57       0.070219   0.063549  -0.099711   0.090323  -0.021824   0.034788
     58      -0.087832  -0.080109   0.122174  -0.111592   0.027082  -0.042778
     59       0.091234   0.083685  -0.123661   0.113721  -0.027676   0.043392
     60       0.020103   0.019259  -0.012197   0.012176   0.065559  -0.091182
     61      -0.069016  -0.065561   0.059983  -0.059033  -0.234349   0.325869
     62      -0.048305  -0.045718   0.040367  -0.039637  -0.195673   0.272123
     63      -0.077547  -0.077463  -0.082440   0.081045  -0.110395   0.153281
     64      -0.016712  -0.016700  -0.028370   0.027950  -0.035794   0.049730
     65      -0.110269  -0.110153  -0.133955   0.131830  -0.168277   0.233646
     66      -0.004608  -0.001762   0.101781  -0.099332  -0.149760   0.208289
     67       0.003424   0.001009  -0.080748   0.078665   0.117606  -0.163516
     68       0.000046   0.000516   0.021596  -0.021217  -0.033770   0.047032
     69      -0.025672  -0.025722  -0.028345   0.027877  -0.032814   0.045553
     70       0.134689   0.132754   0.083531  -0.083124   0.134984  -0.186797
     71       0.133193   0.131774   0.071631  -0.070780   0.121642  -0.168433
     72       0.094781   0.093821  -0.082030   0.083525   0.178707  -0.249020
     73       0.012211   0.013201  -0.015571   0.016883   0.039525  -0.055442
     74       0.130175   0.125864  -0.111566   0.110258   0.237508  -0.329899
     75      -0.072962  -0.072259  -0.074452   0.076665  -0.027902   0.037455
     76      -0.129334  -0.128369  -0.072453   0.076415  -0.027160   0.035470
     77      -0.072311  -0.071440  -0.113329   0.113381  -0.048508   0.066588
     78      -0.132166  -0.130233   0.214994  -0.216184   0.071081  -0.099140
     79      -0.083929  -0.080148   0.316234  -0.315432   0.109510  -0.152454
     80       0.061679   0.063514   0.124706  -0.122025   0.053130  -0.073803
     81       0.067293   0.065814   0.006512  -0.001045   0.007180  -0.010717
     82      -0.166165  -0.166407   0.120346  -0.126861   0.030325  -0.042408
     83       0.078486   0.079177  -0.058883   0.061396  -0.015055   0.021306
     84       0.024418  -0.025976   0.071433   0.071383   0.030654   0.022141
     85      -0.000752   0.000362   0.020211   0.020329   0.016212   0.011666
     86       0.023924  -0.026501   0.104001   0.103633   0.053358   0.038373
     87      -0.087374   0.090065  -0.094494  -0.094190   0.038953   0.027653
     88       0.044471  -0.046349   0.093962   0.093849  -0.036813  -0.026284
     89      -0.034279   0.035321  -0.007998  -0.007426   0.005087   0.003623
     90       0.015659  -0.016233   0.018147   0.017972   0.007296   0.005291
     91      -0.038814   0.040964  -0.084323  -0.084138  -0.050898  -0.036740
     92      -0.027624   0.029411  -0.072795  -0.072782  -0.051357  -0.037044
     93       0.037025  -0.038609   0.075073   0.075184  -0.013141  -0.009266
     94       0.010515  -0.010911   0.008489   0.008439   0.008283   0.005990
     95       0.054406  -0.056712   0.097075   0.097129  -0.005380  -0.003628
     96      -0.033330   0.035455  -0.095092  -0.095110  -0.050431  -0.036413
     97       0.026442  -0.028019   0.075290   0.075404   0.040635   0.029365
     98      -0.007126   0.007768  -0.021331  -0.021162  -0.010276  -0.007378
     99       0.024401  -0.025042   0.020770   0.020741  -0.006588  -0.004625
    100      -0.050898   0.052847  -0.090990  -0.091221   0.009629   0.006640
    101      -0.032520   0.034207  -0.083014  -0.083200   0.003392   0.002260
    102       0.050696  -0.051289  -0.016397  -0.016893  -0.000342  -0.000017
    103       0.026512  -0.026334  -0.043089  -0.042602   0.025164   0.018380
    104       0.026356  -0.026684  -0.020194  -0.020543   0.006270   0.004612
    105      -0.086316   0.087424   0.052610   0.056083  -0.016628  -0.011838
    106       0.046121  -0.047248  -0.036726  -0.040134   0.010818   0.007418
    107      -0.009446   0.009526   0.021217   0.022363  -0.007928  -0.005495
    108       0.107845  -0.111541  -0.037632  -0.042558   0.009943   0.006639
    109      -0.042388   0.044271   0.013131   0.015612  -0.003154  -0.001838
    110      -0.032348   0.033057   0.019808   0.020526  -0.006192  -0.004658
    111       0.013670  -0.018099   0.018923   0.012863  -0.005605  -0.005541
    112       0.007856  -0.005491  -0.020484  -0.017026   0.006273   0.005579
    113      -0.035937   0.036742   0.019495   0.020109  -0.006118  -0.004617
    114       0.048427  -0.047299  -0.059578  -0.055890   0.021076   0.016961
    115      -0.013495   0.012886   0.016794   0.015110  -0.005501  -0.005080
    116      -0.032208   0.032159   0.039504   0.038479  -0.014145  -0.010461
    117      -0.015538   0.017519   0.015893   0.016009  -0.006815  -0.005187
    118      -0.019390   0.018787   0.011056   0.012451  -0.003115  -0.001911
    119       0.047156  -0.047942  -0.040927  -0.043230   0.013192   0.009231
    120       0.020342  -0.018381  -0.024083  -0.022388   0.007515   0.005945
    121      -0.010086   0.008868   0.016027   0.014778  -0.005173  -0.004157
    122      -0.005775   0.005851  -0.002249  -0.001738   0.001386   0.001220
    123      -0.027555   0.027182   0.011404   0.011426  -0.002754  -0.002032
    124       0.033404  -0.034123  -0.013815  -0.015037   0.003771   0.002582
    125      -0.034117   0.035997   0.013746   0.016155  -0.004447  -0.002886
    126       0.024756  -0.024670  -0.018725  -0.018096   0.005360   0.004292
    127      -0.021346   0.022247   0.008575   0.009509  -0.002163  -0.001494
    128       0.012385  -0.014325   0.005599   0.002936  -0.002210  -0.002265
    129      -0.068388   0.070088   0.040488   0.042150  -0.012649  -0.009367
    130       0.025782  -0.026414  -0.015673  -0.016251   0.004807   0.003565
    131       0.032956  -0.033792  -0.018626  -0.019562   0.006052   0.004482
    132      -0.007397   0.007626   0.006092   0.006619  -0.002458  -0.001755
    133       0.009734  -0.010103  -0.004902  -0.005350   0.001479   0.001216
    134      -0.011427   0.011635   0.003025   0.003317  -0.000450  -0.000546
    135      -0.014820   0.013288   0.020543   0.016078  -0.003563  -0.004203
    136      -0.000358   0.002973   0.028180   0.026213  -0.004218  -0.004234
    137       0.029663  -0.028303  -0.086436  -0.070797   0.033832   0.029838
    138      -0.261098   0.264945   0.125412   0.132853  -0.036701  -0.026012
    139      -0.034281   0.034642   0.021625   0.022353  -0.006511  -0.004726
    140       0.390156  -0.395625  -0.194253  -0.204960   0.058118   0.041471
    141       0.068926  -0.063794  -0.098131  -0.090289   0.031571   0.025842
    142      -0.087090   0.081254   0.121444   0.112688  -0.039456  -0.032019
    143       0.090155  -0.084604  -0.122515  -0.114467   0.040089   0.032307
    144       0.093514  -0.094840  -0.081636  -0.084366  -0.248249  -0.178600
    145       0.011644  -0.012934  -0.015126  -0.016665  -0.053955  -0.039079
    146       0.128867  -0.127660  -0.111384  -0.111734  -0.330618  -0.237098
    147      -0.025191   0.025869  -0.027885  -0.027931   0.045353   0.032498
    148       0.133015  -0.134338   0.082389   0.083586  -0.187455  -0.133891
    149       0.131695  -0.133505   0.070680   0.071217  -0.169130  -0.120871
    150      -0.004641   0.001830   0.101057   0.100193   0.207698   0.149149
    151       0.003471  -0.001061  -0.080681  -0.079849  -0.164110  -0.117810
    152       0.000018  -0.000505   0.021549   0.021509   0.047108   0.033875
    153      -0.076537   0.078356  -0.081330  -0.081438   0.153343   0.109903
    154      -0.016201   0.016592  -0.027664  -0.027753   0.049124   0.035232
    155      -0.109146   0.111747  -0.132530  -0.132831   0.234349   0.167961
    156       0.019774  -0.019408  -0.012165  -0.012297  -0.090647  -0.065094
    157      -0.068304   0.066454   0.060045   0.059900   0.325733   0.233852
    158      -0.047864   0.046394   0.040587   0.040372   0.272266   0.195493
    159      -0.072259   0.073313  -0.073845  -0.077475   0.038514   0.026619
    160      -0.127388   0.129514  -0.071610  -0.077036   0.037136   0.024908
    161      -0.071661   0.072557  -0.112474  -0.114550   0.067398   0.047728
    162      -0.130880   0.132136   0.213640   0.218477  -0.099391  -0.071549
    163      -0.082479   0.080666   0.312430   0.317005  -0.152251  -0.109381
    164       0.060641  -0.064031   0.124180   0.123677  -0.074343  -0.053288
    165       0.065925  -0.066032   0.006872   0.001525  -0.010327  -0.007986
    166      -0.164455   0.168717   0.119476   0.127959  -0.042419  -0.030627
    167       0.077463  -0.080042  -0.058277  -0.061716   0.021050   0.015393
                120        121        122        123        124        125    
      0       0.004338   0.004038   0.003267   0.002756  -0.000697  -0.001831
      1      -0.013790  -0.012266  -0.003228  -0.002288  -0.000958  -0.000301
      2      -0.013250  -0.011690  -0.000902  -0.000182  -0.002159  -0.002545
      3      -0.024485  -0.020903   0.001360   0.000812  -0.002331  -0.002526
      4      -0.015509  -0.015715  -0.012674  -0.008636  -0.000951   0.000725
      5      -0.025159  -0.023183  -0.008202  -0.005608  -0.000988   0.000046
      6      -0.007144  -0.007199  -0.006007  -0.004165  -0.000283   0.000473
      7       0.000701   0.000341  -0.003333  -0.002855   0.001685   0.002985
      8      -0.010457  -0.010466  -0.010298  -0.007818   0.000776   0.003323
      9       0.013358   0.011946   0.002595   0.001762   0.000986   0.000537
     10      -0.012732  -0.010134   0.006454   0.005079  -0.003700  -0.005456
     11      -0.000567   0.000910   0.010430   0.008042  -0.003306  -0.006031
     12      -0.002442  -0.001471   0.003439   0.002510  -0.000249  -0.000587
     13       0.003072   0.002233  -0.001699  -0.001164   0.000140   0.000010
     14       0.001115   0.001189   0.001866   0.001434  -0.000017  -0.000535
     15       0.000776  -0.000672  -0.009914  -0.007609   0.002229   0.004743
     16       0.012052   0.011005   0.002710   0.001568   0.001680   0.001773
     17       0.014050   0.011245  -0.008507  -0.007156   0.004376   0.007462
     18       0.040799   0.038501   0.027494   0.023365   0.000392  -0.008140
     19       0.080177   0.073815   0.023664   0.015477   0.007375   0.004855
     20       0.054819   0.051385   0.030086   0.023177   0.006532   0.000493
     21       0.061448   0.051694  -0.030670  -0.025401   0.047745   0.063744
     22      -0.009187  -0.003289   0.057811   0.047979  -0.019114  -0.038059
     23      -0.039763  -0.038838  -0.042972  -0.035607  -0.019365  -0.010599
     24      -0.041018  -0.034424   0.006174  -0.010847  -0.078958  -0.079744
     25       0.019291   0.015788  -0.021113  -0.027078  -0.024161  -0.014245
     26      -0.005926  -0.004763   0.040455   0.075633   0.144068   0.120735
     27      -0.025552  -0.017905   0.035793   0.012582  -0.072952  -0.078234
     28       0.000906  -0.002725  -0.020728   0.008816   0.098306   0.097078
     29       0.032210   0.029876  -0.001984  -0.033571  -0.108401  -0.098996
     30       0.014649   0.003915  -0.137007  -0.123426   0.044904   0.098852
     31      -0.002491   0.001290   0.044307   0.040757  -0.005950  -0.021039
     32      -0.014586  -0.008793   0.076503   0.066799  -0.044060  -0.078269
     33      -0.008836  -0.003216   0.070463   0.062437  -0.029090  -0.057269
     34       0.013867   0.009142  -0.035173  -0.019947   0.033590   0.040690
     35      -0.024742  -0.022882  -0.035936  -0.054956  -0.032541  -0.005529
     36      -0.013443  -0.013129  -0.000672   0.019399   0.066462   0.060624
     37       0.007027   0.007402   0.007297  -0.004422  -0.036730  -0.035955
     38       0.003531   0.002176  -0.014841  -0.015812  -0.006835  -0.000784
     39       0.012977   0.011385  -0.007935  -0.014636  -0.017337  -0.010794
     40      -0.021849  -0.018811   0.015786   0.027445   0.038832   0.028845
     41       0.029152   0.024894  -0.022101  -0.037716  -0.057545  -0.045230
     42       0.006975   0.004885  -0.017857  -0.020982  -0.019594  -0.013467
     43       0.009320   0.007997  -0.011146  -0.018209  -0.022288  -0.014855
     44      -0.027080  -0.021871   0.044410   0.062584   0.069577   0.047076
     45       0.006869   0.007068   0.036369   0.053052   0.068496   0.049695
     46       0.000834   0.000423  -0.012521  -0.019880  -0.029231  -0.022491
     47      -0.010542  -0.009895  -0.019458  -0.025238  -0.025770  -0.016242
     48       0.000310   0.000307   0.015480   0.021955   0.011293  -0.000226
     49      -0.005917  -0.005756  -0.006371  -0.015045  -0.026690  -0.022602
     50       0.012628   0.011981  -0.005124   0.006043   0.042251   0.045944
     51      -0.014939  -0.005161   0.091568   0.073179  -0.049370  -0.075908
     52      -0.065952  -0.050245   0.102644   0.046525  -0.139679  -0.157524
     53       0.157074   0.110977  -0.336194  -0.205232   0.340338   0.419591
     54       0.141744   0.123589  -0.057783  -0.122156  -0.215489  -0.174744
     55       0.013081   0.011777   0.005238   0.000925  -0.016741  -0.018831
     56      -0.204851  -0.179343   0.061847   0.149301   0.294946   0.248256
     57       0.073325   0.055691  -0.171336  -0.222503  -0.213219  -0.133660
     58      -0.079790  -0.060098   0.198107   0.256178   0.239756   0.146980
     59       0.069448   0.051504  -0.189530  -0.243306  -0.221096  -0.131783
     60      -0.012034  -0.011687  -0.006900  -0.004419  -0.001615  -0.000901
     61       0.020310   0.021459   0.026462   0.018830   0.000819  -0.004306
     62       0.025281   0.025921   0.028735   0.021021  -0.000441  -0.006694
     63      -0.004757  -0.001036   0.025123   0.019489  -0.008016  -0.015520
     64       0.011693   0.011805   0.011350   0.008194  -0.000593  -0.002871
     65       0.008462   0.012939   0.042853   0.032560  -0.009882  -0.021335
     66      -0.016087  -0.013020   0.012469   0.010639  -0.009014  -0.014610
     67       0.013750   0.011259  -0.008910  -0.007656   0.007159   0.011247
     68      -0.000390   0.000049   0.004733   0.003920  -0.001954  -0.003896
     69      -0.005759  -0.004214   0.006949   0.005749  -0.003260  -0.005726
     70       0.058586   0.049894  -0.007905  -0.006907   0.011658   0.015247
     71       0.063983   0.055566  -0.001232  -0.002238   0.010048   0.012290
     72       0.045271   0.041271   0.013030   0.009785   0.001782   0.000583
     73       0.008771   0.008169   0.001656   0.000923   0.001336   0.002660
     74       0.077345   0.069300   0.015876   0.011788   0.007292   0.004184
     75      -0.205159  -0.183432  -0.019442  -0.007007  -0.045077  -0.052784
     76      -0.387084  -0.348218  -0.053525  -0.029675  -0.056879  -0.058935
     77      -0.037677  -0.031226   0.008090   0.005907  -0.032288  -0.038999
     78      -0.179161  -0.174548  -0.163605  -0.132785   0.025476   0.074561
     79      -0.176530  -0.175218  -0.194199  -0.158368   0.001041   0.053708
     80      -0.003196  -0.005572  -0.021228  -0.015501  -0.016432  -0.015760
     81      -0.265335  -0.232156   0.089861   0.128377   0.012222  -0.054349
     82      -0.220490  -0.221657  -0.333637  -0.306790  -0.019407   0.097116
     83       0.151160   0.146357   0.146654   0.126557  -0.009624  -0.057265
     84      -0.006373   0.007902  -0.005871   0.004239  -0.000297  -0.000456
     85       0.000685  -0.000441  -0.003236   0.002887   0.001610  -0.003109
     86      -0.009363   0.011527  -0.010087   0.007975   0.000692  -0.003405
     87      -0.022145   0.023253   0.001319  -0.000812  -0.002238   0.002647
     88      -0.013774   0.017171  -0.012380   0.008789  -0.000962  -0.000688
     89      -0.022689   0.025694  -0.008029   0.005720  -0.000976  -0.000003
     90       0.003885  -0.004443   0.003188  -0.002803  -0.000653   0.001893
     91      -0.012463   0.013616  -0.003152   0.002336  -0.000962   0.000363
     92      -0.011991   0.012995  -0.000866   0.000181  -0.002111   0.002709
     93       0.000806   0.000614  -0.009684   0.007738   0.002103  -0.004910
     94       0.010845  -0.012176   0.002679  -0.001626   0.001625  -0.001865
     95       0.012787  -0.012599  -0.008347   0.007303   0.004191  -0.007799
     96      -0.002259   0.001689   0.003368  -0.002554  -0.000246   0.000612
     97       0.002827  -0.002529  -0.001682   0.001196   0.000156  -0.000027
     98       0.000996  -0.001307   0.001830  -0.001465   0.000001   0.000540
     99       0.012023  -0.013216   0.002534  -0.001797   0.000970  -0.000592
    100      -0.011618   0.011392   0.006309  -0.005160  -0.003565   0.005718
    101      -0.000614  -0.000887   0.010219  -0.008199  -0.003157   0.006285
    102       0.036783  -0.042642   0.026925  -0.023839   0.000477   0.008381
    103       0.072023  -0.081471   0.022985  -0.015664   0.007229  -0.005307
    104       0.049442  -0.056949   0.029462  -0.023665   0.006490  -0.000810
    105       0.055743  -0.057725  -0.029842   0.025626   0.045915  -0.066759
    106      -0.008700   0.004122   0.056731  -0.049004  -0.018203   0.039640
    107      -0.035645   0.042801  -0.041991   0.036289  -0.018914   0.011584
    108      -0.037073   0.038267   0.005837   0.011545  -0.076140   0.083778
    109       0.017636  -0.017751  -0.020809   0.027780  -0.023181   0.014941
    110      -0.005511   0.005442   0.039860  -0.077625   0.138205  -0.126449
    111      -0.023440   0.020278   0.034906  -0.012665  -0.069455   0.081221
    112       0.001072   0.002779  -0.020244  -0.009378   0.094610  -0.101827
    113       0.029003  -0.033090  -0.002141   0.034678  -0.103945   0.103459
    114       0.013935  -0.005099  -0.134208   0.125733   0.042771  -0.102651
    115      -0.002613  -0.001108   0.043860  -0.041909  -0.005894   0.022161
    116      -0.013349   0.010022   0.074536  -0.067727  -0.041601   0.080893
    117      -0.008223   0.003863   0.068967  -0.063661  -0.027525   0.059367
    118       0.012688  -0.010324  -0.034533   0.020316   0.032070  -0.042345
    119      -0.022058   0.025068  -0.035315   0.056224  -0.030982   0.005564
    120      -0.012086   0.014521  -0.000456  -0.020096   0.063613  -0.063220
    121       0.006316  -0.008199   0.007083   0.004714  -0.035359   0.037691
    122       0.003256  -0.002483  -0.014554   0.016133  -0.006551   0.000873
    123       0.011644  -0.012563  -0.007745   0.014861  -0.016411   0.011132
    124      -0.019859   0.021023   0.015617  -0.028255   0.037367  -0.030300
    125       0.026403  -0.027722  -0.021780   0.038695  -0.055184   0.047334
    126       0.006496  -0.005622  -0.017666   0.021669  -0.019003   0.014275
    127       0.008443  -0.008911  -0.010955   0.018658  -0.021434   0.015638
    128      -0.024622   0.024455   0.043608  -0.064035   0.066762  -0.049423
    129       0.006086  -0.007739   0.035732  -0.054326   0.065781  -0.052214
    130       0.000800  -0.000512  -0.012408   0.020525  -0.028244   0.023734
    131      -0.009448   0.010916  -0.019028   0.025722  -0.024713   0.017119
    132       0.000248  -0.000292   0.015128  -0.022318   0.010791   0.000175
    133      -0.005225   0.006282  -0.006432   0.015560  -0.025493   0.023533
    134       0.011150  -0.013046  -0.004716  -0.006485   0.040026  -0.047411
    135      -0.014666   0.006870   0.090945  -0.075130  -0.048570   0.080653
    136      -0.059667   0.055891   0.099935  -0.046434  -0.132562   0.162525
    137       0.143071  -0.124521  -0.328043   0.207382   0.323558  -0.434154
    138       0.128648  -0.137925  -0.057326   0.125897  -0.207147   0.183200
    139       0.011606  -0.012858   0.005186  -0.001075  -0.015678   0.019313
    140      -0.185006   0.199158   0.061344  -0.153437   0.282179  -0.258883
    141       0.066719  -0.062361  -0.167324   0.226420  -0.203694   0.139923
    142      -0.073314   0.067960   0.195299  -0.263138   0.231211  -0.155373
    143       0.063682  -0.058140  -0.186198   0.249054  -0.212564   0.138979
    144       0.040619  -0.045560   0.012751  -0.009963   0.001655  -0.000605
    145       0.007665  -0.008794   0.001563  -0.000896   0.001225  -0.002737
    146       0.069782  -0.076901   0.015557  -0.012032   0.007100  -0.004566
    147      -0.005198   0.004694   0.006779  -0.005839  -0.003096   0.005944
    148       0.052998  -0.055518  -0.007790   0.007054   0.011269  -0.016070
    149       0.057896  -0.061831  -0.001238   0.002280   0.009745  -0.012997
    150      -0.014553   0.014532   0.012163  -0.010806  -0.008581   0.015211
    151       0.012507  -0.012629  -0.008753   0.007829   0.006876  -0.011805
    152      -0.000376  -0.000016   0.004635  -0.004002  -0.001845   0.004050
    153      -0.004470   0.001401   0.024545  -0.019828  -0.007568   0.016085
    154       0.010473  -0.012974   0.010983  -0.008256  -0.000476   0.002856
    155       0.007307  -0.013914   0.041960  -0.033208  -0.009292   0.022108
    156      -0.010794   0.012864  -0.006700   0.004475  -0.001605   0.001013
    157       0.018183  -0.023564   0.025812  -0.019154   0.001025   0.004218
    158       0.022641  -0.028492   0.028079  -0.021416  -0.000215   0.006757
    159      -0.186130   0.204551  -0.018938   0.007163  -0.043897   0.056064
    160      -0.348523   0.385330  -0.052046   0.030231  -0.055063   0.062241
    161      -0.034833   0.035570   0.008012  -0.006072  -0.031450   0.041485
[truncated: 118,476 more chars]
