# Supplementary material for: Photochemical Deracemization of 4,7-Diaza-1-isoindolinones by Unidirectional Hydrogen Atom Shuttling
Source: J Am Chem Soc. 2024 Dec 30;147(2):1434–9. doi: 10.1021/jacs.4c16053 (PMC11744763; doi:10.1021/jacs.4c16053)
Supplement: Supplementary file 3 — ja4c16053_si_003.zip [file ja4c16053_si_003.zip › to_zip/2b_ent2b/thermodynamics/s0/spe.out]

                                 *****************
                                 * O   R   C   A *
                                 *****************

                                            #,                                       
                                            ###                                      
                                            ####                                     
                                            #####                                    
                                            ######                                   
                                           ########,                                 
                                     ,,################,,,,,                         
                               ,,#################################,,                 
                          ,,##########################################,,             
                       ,#########################################, ''#####,          
                    ,#############################################,,   '####,        
                  ,##################################################,,,,####,       
                ,###########''''           ''''###############################       
              ,#####''   ,,,,##########,,,,          '''####'''          '####       
            ,##' ,,,,###########################,,,                        '##       
           ' ,,###''''                  '''############,,,                           
         ,,##''                                '''############,,,,        ,,,,,,###''
      ,#''                                            '''#######################'''  
     '                                                          ''''####''''         
             ,#######,   #######,   ,#######,      ##                                
            ,#'     '#,  ##    ##  ,#'     '#,    #''#        ######   ,####,        
            ##       ##  ##   ,#'  ##            #'  '#       #        #'  '#        
            ##       ##  #######   ##           ,######,      #####,   #    #        
            '#,     ,#'  ##    ##  '#,     ,#' ,#      #,         ##   #,  ,#        
             '#######'   ##     ##  '#######'  #'      '#     #####' # '####'        


                  #######################################################
                  #                        -***-                        #
                  #          Department of theory and spectroscopy      #
                  #    Directorship and core code : Frank Neese         #
                  #        Max Planck Institute fuer Kohlenforschung    #
                  #                Kaiser Wilhelm Platz 1               #
                  #                 D-45470 Muelheim/Ruhr               #
                  #                      Germany                        #
                  #                                                     #
                  #                  All rights reserved                #
                  #                        -***-                        #
                  #######################################################


                         Program Version 5.0.3 -  RELEASE  -


 With contributions from (in alphabetic order):
   Daniel Aravena         : Magnetic Suceptibility
   Michael Atanasov       : Ab Initio Ligand Field Theory (pilot matlab implementation)
   Alexander A. Auer      : GIAO ZORA, VPT2 properties, NMR spectrum
   Ute Becker             : Parallelization
   Giovanni Bistoni       : ED, misc. LED, open-shell LED, HFLD
   Martin Brehm           : Molecular dynamics
   Dmytro Bykov           : SCF Hessian
   Vijay G. Chilkuri      : MRCI spin determinant printing, contributions to CSF-ICE
   Dipayan Datta          : RHF DLPNO-CCSD density
   Achintya Kumar Dutta   : EOM-CC, STEOM-CC
   Dmitry Ganyushin       : Spin-Orbit,Spin-Spin,Magnetic field MRCI
   Miquel Garcia          : C-PCM and meta-GGA Hessian, CC/C-PCM, Gaussian charge scheme
   Yang Guo               : DLPNO-NEVPT2, F12-NEVPT2, CIM, IAO-localization
   Andreas Hansen         : Spin unrestricted coupled pair/coupled cluster methods
   Benjamin Helmich-Paris : MC-RPA, TRAH-SCF, COSX integrals
   Lee Huntington         : MR-EOM, pCC
   Robert Izsak           : Overlap fitted RIJCOSX, COSX-SCS-MP3, EOM
   Marcus Kettner         : VPT2
   Christian Kollmar      : KDIIS, OOCD, Brueckner-CCSD(T), CCSD density, CASPT2, CASPT2-K
   Simone Kossmann        : Meta GGA functionals, TD-DFT gradient, OOMP2, MP2 Hessian
   Martin Krupicka        : Initial AUTO-CI
   Lucas Lang             : DCDCAS
   Marvin Lechner         : AUTO-CI (C++ implementation), FIC-MRCC
   Dagmar Lenk            : GEPOL surface, SMD
   Dimitrios Liakos       : Extrapolation schemes; Compound Job, initial MDCI parallelization
   Dimitrios Manganas     : Further ROCIS development; embedding schemes
   Dimitrios Pantazis     : SARC Basis sets
   Anastasios Papadopoulos: AUTO-CI, single reference methods and gradients
   Taras Petrenko         : DFT Hessian,TD-DFT gradient, ASA, ECA, R-Raman, ABS, FL, XAS/XES, NRVS
   Peter Pinski           : DLPNO-MP2, DLPNO-MP2 Gradient
   Christoph Reimann      : Effective Core Potentials
   Marius Retegan         : Local ZFS, SOC
   Christoph Riplinger    : Optimizer, TS searches, QM/MM, DLPNO-CCSD(T), (RO)-DLPNO pert. Triples
   Tobias Risthaus        : Range-separated hybrids, TD-DFT gradient, RPA, STAB
   Michael Roemelt        : Original ROCIS implementation
   Masaaki Saitow         : Open-shell DLPNO-CCSD energy and density
   Barbara Sandhoefer     : DKH picture change effects
   Avijit Sen             : IP-ROCIS
   Kantharuban Sivalingam : CASSCF convergence, NEVPT2, FIC-MRCI
   Bernardo de Souza      : ESD, SOC TD-DFT
   Georgi Stoychev        : AutoAux, RI-MP2 NMR, DLPNO-MP2 response
   Willem Van den Heuvel  : Paramagnetic NMR
   Boris Wezisla          : Elementary symmetry handling
   Frank Wennmohs         : Technical directorship


 We gratefully acknowledge several colleagues who have allowed us to
 interface, adapt or use parts of their codes:
   Stefan Grimme, W. Hujo, H. Kruse, P. Pracht,  : VdW corrections, initial TS optimization,
                  C. Bannwarth, S. Ehlert          DFT functionals, gCP, sTDA/sTD-DF
   Ed Valeev, F. Pavosevic, A. Kumar             : LibInt (2-el integral package), F12 methods
   Garnet Chan, S. Sharma, J. Yang, R. Olivares  : DMRG
   Ulf Ekstrom                                   : XCFun DFT Library
   Mihaly Kallay                                 : mrcc  (arbitrary order and MRCC methods)
   Jiri Pittner, Ondrej Demel                    : Mk-CCSD
   Frank Weinhold                                : gennbo (NPA and NBO analysis)
   Christopher J. Cramer and Donald G. Truhlar   : smd solvation model
   Lars Goerigk                                  : TD-DFT with DH, B97 family of functionals
   V. Asgeirsson, H. Jonsson                     : NEB implementation
   FAccTs GmbH                                   : IRC, NEB, NEB-TS, DLPNO-Multilevel, CI-OPT
                                                   MM, QMMM, 2- and 3-layer-ONIOM, Crystal-QMMM,
                                                   LR-CPCM, SF, NACMEs, symmetry and pop. for TD-DFT,
                                                   nearIR, NL-DFT gradient (VV10), updates on ESD,
                                                   ML-optimized integration grids
   S Lehtola, MJT Oliveira, MAL Marques          : LibXC Library
   Liviu Ungur et al                             : ANISO software


 Your calculation uses the libint2 library for the computation of 2-el integrals
 For citations please refer to: http://libint.valeyev.net

 Your ORCA version has been built with support for libXC version: 5.1.0
 For citations please refer to: https://tddft.org/programs/libxc/

 This ORCA versions uses:
   CBLAS   interface :  Fast vector & matrix operations
   LAPACKE interface :  Fast linear algebra routines
   SCALAPACK package :  Parallel linear algebra routines
   Shared memory     :  Shared parallel matrices
   BLAS/LAPACK       :  OpenBLAS 0.3.15  USE64BITINT DYNAMIC_ARCH NO_AFFINITY Zen SINGLE_THREADED
        Core in use  :  Zen
   Copyright (c) 2011-2014, The OpenBLAS Project


***************************************
The coordinates will be read from file: coord.xyz
***************************************


Your calculation utilizes the atom-pairwise dispersion correction
based on tight binding partial charges (D4)
Cite in your paper:
E.Caldeweyher, C.Bannwarth, S.Grimme, J.Chem.Phys., (2017), 147, 034112.
E.Caldeweyher, S.Ehlert, A.Hansen, H.Neugebauer, S.Grimme, J.Chem.Phys., (2018), in progress.
   

================================================================================

----- Orbital basis set information -----
Your calculation utilizes the basis: def2-QZVPP
   F. Weigend and R. Ahlrichs, Phys. Chem. Chem. Phys. 7, 3297 (2005).

----- AuxJ basis set information -----
Your calculation utilizes the auxiliary basis: def2/J
   F. Weigend, Phys. Chem. Chem. Phys. 8, 1057 (2006).

================================================================================
                                        WARNINGS
                       Please study these warnings very carefully!
================================================================================


INFO   : the flag for use of the SHARK integral package has been found!

================================================================================
                                       INPUT FILE
================================================================================
NAME = orca.inp
|  1> ! RKS PW6B95 D4 def2-QZVPP RIJCOSX def2/J defgrid3 SP
|  2> %maxcore 2500
|  3> %scf
|  4> autotrah false
|  5> end
|  6> %pal
|  7>   nprocs 8
|  8> end
|  9> *xyzfile 0 1 coord.xyz
| 10> 
| 11>                          ****END OF INPUT****
================================================================================

                       ****************************
                       * Single Point Calculation *
                       ****************************

---------------------------------
CARTESIAN COORDINATES (ANGSTROEM)
---------------------------------
  C     -1.271544    5.007517   -0.654252
  C     -0.499390    3.915029   -1.043850
  C      0.583689    3.547222   -0.247973
  C      0.882433    4.247542    0.912616
  C      0.101765    5.330419    1.294436
  C     -0.975037    5.710995    0.505206
  C     -0.851589    3.124250   -2.271538
  C     -1.753572    1.917365   -1.962619
  C     -3.017748    2.293394   -1.256061
  C     -3.056340    1.696199   -0.010519
  C     -1.832396    0.870095    0.153447
  N     -1.162316    1.005076   -1.003336
  N     -3.972172    3.091652   -1.694919
  C     -4.970962    3.271427   -0.837874
  C     -5.003943    2.669282    0.422935
  N     -4.038781    1.867785    0.853307
  O     -1.515204    0.208420    1.131902
  H     -0.243329    0.585487   -1.149523
  H     -5.782335    3.917944   -1.148921
  H     -5.838855    2.850972    1.088134
  H     -2.111479    5.314176   -1.266368
  H     -1.584915    6.558704    0.790330
  H      0.334635    5.877704    2.198788
  H      1.728248    3.947596    1.517988
  H      1.202384    2.706654   -0.539590
  H      0.050679    2.753142   -2.762503
  H     -1.373200    3.749077   -2.998963
  H     -1.974575    1.396582   -2.899775
  C     -0.585965   -3.539944    0.243071
  C      0.494921   -3.911584    1.040152
  C      1.264654   -5.005754    0.650496
  C      0.967918   -5.707154   -0.510169
  C     -0.106682   -5.322778   -1.300559
  C     -0.884941   -4.238179   -0.918704
  C      0.847329   -3.123105    2.269249
  C      1.753542   -1.918654    1.963189
  C      3.017881   -2.297875    1.258574
  C      3.060742   -1.699336    0.013789
  C      1.839737   -0.869056   -0.151393
  N      1.166957   -1.003524    1.003870
  N      3.968946   -3.099625    1.698338
  C      4.968861   -3.281518    0.843035
  C      5.006180   -2.678001   -0.416974
  N      4.044358   -1.872976   -0.848286
  O      1.526423   -0.204888   -1.129370
  H      0.249142   -0.580310    1.148296
  H      5.777598   -3.930929    1.154922
  H      5.841826   -2.861477   -1.080761
  H     -1.202745   -2.698015    0.534788
  H     -1.729043   -3.935258   -1.524982
  H     -0.339720   -5.868457   -2.205836
  H      1.575884   -6.556225   -0.795324
  H      2.102833   -5.315417    1.263504
  H     -0.054695   -2.749726    2.758927
  H      1.365703   -3.750232    2.997012
  H      1.974478   -1.399671    2.901369

----------------------------
CARTESIAN COORDINATES (A.U.)
----------------------------
  NO LB      ZA    FRAG     MASS         X           Y           Z
   0 C     6.0000    0    12.011   -2.402871    9.462835   -1.236357
   1 C     6.0000    0    12.011   -0.943711    7.398333   -1.972591
   2 C     6.0000    0    12.011    1.103013    6.703278   -0.468601
   3 C     6.0000    0    12.011    1.667556    8.026691    1.724594
   4 C     6.0000    0    12.011    0.192308   10.073032    2.446129
   5 C     6.0000    0    12.011   -1.842554   10.792217    0.954700
   6 C     6.0000    0    12.011   -1.609269    5.903977   -4.292585
   7 C     6.0000    0    12.011   -3.313770    3.623295   -3.708812
   8 C     6.0000    0    12.011   -5.702718    4.333887   -2.373611
   9 C     6.0000    0    12.011   -5.775646    3.205353   -0.019877
  10 C     6.0000    0    12.011   -3.462728    1.644242    0.289974
  11 N     7.0000    0    14.007   -2.196460    1.899318   -1.896030
  12 N     7.0000    0    14.007   -7.506317    5.842376   -3.202932
  13 C     6.0000    0    12.011   -9.393758    6.182101   -1.583352
  14 C     6.0000    0    12.011   -9.456081    5.044212    0.799232
  15 N     7.0000    0    14.007   -7.632191    3.529602    1.612516
  16 O     8.0000    0    15.999   -2.863320    0.393857    2.138986
  17 H     1.0000    0     1.008   -0.459825    1.106411   -2.172283
  18 H     1.0000    0     1.008  -10.927029    7.403842   -2.171146
  19 H     1.0000    0     1.008  -11.033837    5.387557    2.056275
  20 H     1.0000    0     1.008   -3.990116   10.042337   -2.393088
  21 H     1.0000    0     1.008   -2.995055   12.394155    1.493508
  22 H     1.0000    0     1.008    0.632368   11.107251    4.155106
  23 H     1.0000    0     1.008    3.265915    7.459876    2.868581
  24 H     1.0000    0     1.008    2.272177    5.114835   -1.019677
  25 H     1.0000    0     1.008    0.095770    5.202685   -5.220375
  26 H     1.0000    0     1.008   -2.594971    7.084728   -5.667219
  27 H     1.0000    0     1.008   -3.731405    2.639158   -5.479780
  28 C     6.0000    0    12.011   -1.107313   -6.689524    0.459338
  29 C     6.0000    0    12.011    0.935265   -7.391822    1.965603
  30 C     6.0000    0    12.011    2.389849   -9.459505    1.229259
  31 C     6.0000    0    12.011    1.829100  -10.784959   -0.964079
  32 C     6.0000    0    12.011   -0.201600  -10.058593   -2.457701
  33 C     6.0000    0    12.011   -1.672295   -8.008997   -1.736098
  34 C     6.0000    0    12.011    1.601220   -5.901812    4.288259
  35 C     6.0000    0    12.011    3.313715   -3.625730    3.709890
  36 C     6.0000    0    12.011    5.702968   -4.342354    2.378361
  37 C     6.0000    0    12.011    5.783965   -3.211280    0.026058
  38 C     6.0000    0    12.011    3.476600   -1.642277   -0.286092
  39 N     7.0000    0    14.007    2.205230   -1.896385    1.897039
  40 N     7.0000    0    14.007    7.500220   -5.857442    3.209394
  41 C     6.0000    0    12.011    9.389786   -6.201170    1.593105
  42 C     6.0000    0    12.011    9.460310   -5.060688   -0.787967
  43 N     7.0000    0    14.007    7.642728   -3.539411   -1.603028
  44 O     8.0000    0    15.999    2.884522   -0.387182   -2.134199
  45 H     1.0000    0     1.008    0.470809   -1.096626    2.169965
  46 H     1.0000    0     1.008   10.918077   -7.428379    2.182485
  47 H     1.0000    0     1.008   11.039451   -5.407409   -2.042343
  48 H     1.0000    0     1.008   -2.272858   -5.098509    1.010603
  49 H     1.0000    0     1.008   -3.267418   -7.436559   -2.881799
  50 H     1.0000    0     1.008   -0.641979  -11.089777   -4.168426
  51 H     1.0000    0     1.008    2.977990  -12.389470   -1.502944
  52 H     1.0000    0     1.008    3.973778  -10.044683    2.387676
  53 H     1.0000    0     1.008   -0.103358   -5.196229    5.213616
  54 H     1.0000    0     1.008    2.580805   -7.086911    5.663531
  55 H     1.0000    0     1.008    3.731222   -2.644995    5.482793

--------------------------------
INTERNAL COORDINATES (ANGSTROEM)
--------------------------------
 C      0   0   0     0.000000000000     0.00000000     0.00000000
 C      1   0   0     1.393390414967     0.00000000     0.00000000
 C      2   1   0     1.393472330470   118.55310139     0.00000000
 C      3   2   1     1.388042144344   120.77496105     0.42842148
 C      4   3   2     1.388470596955   120.15971652   359.89120607
 C      1   2   3     1.388214683631   120.82956717   359.62849717
 C      2   1   3     1.502196202272   120.75188994   178.11683931
 C      7   2   1     1.538042870769   112.73188127   267.36008609
 C      8   7   2     1.496250140053   113.14946870    56.17776076
 C      9   8   7     1.381848803377   109.91492281   242.24208089
 C     10   9   8     1.485722613626   108.46753912   358.69509437
 N     11  10   9     1.343642538065   105.06786373   358.82252024
 N      9   8   7     1.319369547131   127.31326310    60.90121654
 C     13   9   8     1.328317580933   114.28059374   181.51024850
 C     14  13   9     1.397607394760   122.78518642     0.22147970
 N     10   9   8     1.319403726361   123.69145911   178.50959059
 O     11  10   9     1.223028737539   127.06814697   179.13159599
 H     12  11  10     1.020766079212   122.07179563   176.12697618
 H     14  13   9     1.083078999276   117.30855708   180.05616165
 H     15  14  13     1.082856978688   120.00506266   179.70411712
 H      1   2   3     1.083611973388   119.56946854   179.37170438
 H      6   1   2     1.082523462972   119.76759458   179.84403686
 H      5   4   3     1.082405461709   120.20730439   180.06239936
 H      4   3   2     1.082518040178   119.73268819   180.03936764
 H      3   2   1     1.083687486494   119.65569561   180.62734579
 H      7   2   1     1.092179034898   110.64419361   146.37200416
 H      7   2   1     1.091619707452   110.81298678    28.05285140
 H      8   7   2     1.094677419785   108.64814169   179.52856299
 C     17  11  10     3.962794163362   113.14834030   128.56810210
 C     29  17  11     1.393473397036   107.80991295   141.26210360
 C     30  29  17     1.393387798586   118.55267701   199.39254596
 C     31  30  29     1.388220275240   120.82913896     0.37055349
 C     32  31  30     1.388246303069   120.10485447     0.00000000
 C     29  17  11     1.388034373442   127.80985514   342.89854066
 C     30  29  17     1.502188601550   120.66412122    17.51474126
 C     35  30  29     1.538050018303   112.73363091   274.53607057
 C     36  35  30     1.496276163884   113.14757597   303.81952427
 C     37  36  35     1.381873953817   109.91521953   117.77148644
 C     38  37  36     1.485767283827   108.46367430     1.31008113
 N     39  38  37     1.343632455882   105.06850840     1.16236266
 N     37  36  35     1.319363246376   127.31251551   299.10890623
 C     41  37  36     1.328329600233   114.28157059   178.49516143
 C     42  41  37     1.397586428604   122.78433980   359.77820513
 N     38  37  36     1.319402479227   123.68899105   181.48434160
 O     39  38  37     1.222997178180   127.07886916   180.85043284
 H     40  39  38     1.020957768703   122.02414770   183.83413854
 H     42  41  37     1.083080472358   117.30808881   179.94306913
 H     43  42  41     1.082857830526   120.00606394   180.29417470
 H     29  17  11     1.083679114538    21.76434464   267.89588200
 H     34  29  17     1.082517670712   119.73308525   335.84354222
 H     33  32  31     1.082404418616   120.21496743   180.00700331
 H     32  31  30     1.082523505230   119.76744359   180.15649881
 H     31  30  29     1.083611499780   119.57104609   180.62921852
 H     35  30  29     1.092173568742   110.64228022    35.52242658
 H     35  30  29     1.091622070666   110.81423576   153.84135254
 H     36  35  30     1.094685451747   108.64087969   180.47942126

---------------------------
INTERNAL COORDINATES (A.U.)
---------------------------
 C      0   0   0     0.000000000000     0.00000000     0.00000000
 C      1   0   0     2.633126281918     0.00000000     0.00000000
 C      2   1   0     2.633281079786   118.55310139     0.00000000
 C      3   2   1     2.623019515151   120.77496105     0.42842148
 C      4   3   2     2.623829173247   120.15971652   359.89120607
 C      1   2   3     2.623345567151   120.82956717   359.62849717
 C      2   1   3     2.838739421712   120.75188994   178.11683931
 C      7   2   1     2.906479807983   112.73188127   267.36008609
 C      8   7   2     2.827502992541   113.14946870    56.17776076
 C      9   8   7     2.611315796870   109.91492281   242.24208089
 C     10   9   8     2.807608850728   108.46753912   358.69509437
 N     11  10   9     2.539116418831   105.06786373   358.82252024
 N      9   8   7     2.493247113513   127.31326310    60.90121654
 C     13   9   8     2.510156446837   114.28059374   181.51024850
 C     14  13   9     2.641095218840   122.78518642     0.22147970
 N     10   9   8     2.493311702898   123.69145911   178.50959059
 O     11  10   9     2.311189367864   127.06814697   179.13159599
 H     12  11  10     1.928968336507   122.07179563   176.12697618
 H     14  13   9     2.046722690034   117.30855708   180.05616165
 H     15  14  13     2.046303131926   120.00506266   179.70411712
 H      1   2   3     2.047729865141   119.56946854   179.37170438
 H      6   1   2     2.045672878561   119.76759458   179.84403686
 H      5   4   3     2.045449888490   120.20730439   180.06239936
 H      4   3   2     2.045662630965   119.73268819   180.03936764
 H      3   2   1     2.047872564232   119.65569561   180.62734579
 H      7   2   1     2.063919265167   110.64419361   146.37200416
 H      7   2   1     2.062862289476   110.81298678    28.05285140
 H      8   7   2     2.068640528381   108.64814169   179.52856299
 C     17  11  10     7.488595693856   113.14834030   128.56810210
 C     29  17  11     2.633283095302   107.80991295   141.26210360
 C     30  29  17     2.633121337675   118.55267701   199.39254596
 C     31  30  29     2.623356133760   120.82913896     0.37055349
 C     32  31  30     2.623405319228   120.10485447     0.00000000
 C     29  17  11     2.623004830274   127.80985514   342.89854066
 C     30  29  17     2.838725058429   120.66412122    17.51474126
 C     35  30  29     2.906493314864   112.73363091   274.53607057
 C     36  35  30     2.827552170455   113.14757597   303.81952427
 C     37  36  35     2.611363324314   109.91521953   117.77148644
 C     38  37  36     2.807693265173   108.46367430     1.31008113
 N     39  38  37     2.539097366265   105.06850840     1.16236266
 N     37  36  35     2.493235206812   127.31251551   299.10890623
 C     41  37  36     2.510179160021   114.28157059   178.49516143
 C     42  41  37     2.641055598548   122.78433980   359.77820513
 N     38  37  36     2.493309346156   123.68899105   181.48434160
 O     39  38  37     2.311129729319   127.07886916   180.85043284
 H     40  39  38     1.929330577148   122.02414770   183.83413854
 H     42  41  37     2.046725473754   117.30808881   179.94306913
 H     43  42  41     2.046304741667   120.00606394   180.29417470
 H     29  17  11     2.047856743526    21.76434464   267.89588200
 H     34  29  17     2.045661932777   119.73308525   335.84354222
 H     33  32  31     2.045447917330   120.21496743   180.00700331
 H     32  31  30     2.045672958417   119.76744359   180.15649881
 H     31  30  29     2.047728970152   119.57104609   180.62921852
 H     35  30  29     2.063908935630   110.64228022    35.52242658
 H     35  30  29     2.062866755302   110.81423576   153.84135254
 H     36  35  30     2.068655706589   108.64087969   180.47942126

---------------------
BASIS SET INFORMATION
---------------------
There are 4 groups of distinct atoms

 Group   1 Type C   : 15s8p3d2f1g contracted to 7s4p3d2f1g pattern {8211111/5111/111/11/1}
 Group   2 Type N   : 15s8p3d2f1g contracted to 7s4p3d2f1g pattern {8211111/5111/111/11/1}
 Group   3 Type O   : 15s8p3d2f1g contracted to 7s4p3d2f1g pattern {8211111/5111/111/11/1}
 Group   4 Type H   : 7s3p2d1f contracted to 4s3p2d1f pattern {4111/111/11/1}

Atom   0C    basis set group =>   1
Atom   1C    basis set group =>   1
Atom   2C    basis set group =>   1
Atom   3C    basis set group =>   1
Atom   4C    basis set group =>   1
Atom   5C    basis set group =>   1
Atom   6C    basis set group =>   1
Atom   7C    basis set group =>   1
Atom   8C    basis set group =>   1
Atom   9C    basis set group =>   1
Atom  10C    basis set group =>   1
Atom  11N    basis set group =>   2
Atom  12N    basis set group =>   2
Atom  13C    basis set group =>   1
Atom  14C    basis set group =>   1
Atom  15N    basis set group =>   2
Atom  16O    basis set group =>   3
Atom  17H    basis set group =>   4
Atom  18H    basis set group =>   4
Atom  19H    basis set group =>   4
Atom  20H    basis set group =>   4
Atom  21H    basis set group =>   4
Atom  22H    basis set group =>   4
Atom  23H    basis set group =>   4
Atom  24H    basis set group =>   4
Atom  25H    basis set group =>   4
Atom  26H    basis set group =>   4
Atom  27H    basis set group =>   4
Atom  28C    basis set group =>   1
Atom  29C    basis set group =>   1
Atom  30C    basis set group =>   1
Atom  31C    basis set group =>   1
Atom  32C    basis set group =>   1
Atom  33C    basis set group =>   1
Atom  34C    basis set group =>   1
Atom  35C    basis set group =>   1
Atom  36C    basis set group =>   1
Atom  37C    basis set group =>   1
Atom  38C    basis set group =>   1
Atom  39N    basis set group =>   2
Atom  40N    basis set group =>   2
Atom  41C    basis set group =>   1
Atom  42C    basis set group =>   1
Atom  43N    basis set group =>   2
Atom  44O    basis set group =>   3
Atom  45H    basis set group =>   4
Atom  46H    basis set group =>   4
Atom  47H    basis set group =>   4
Atom  48H    basis set group =>   4
Atom  49H    basis set group =>   4
Atom  50H    basis set group =>   4
Atom  51H    basis set group =>   4
Atom  52H    basis set group =>   4
Atom  53H    basis set group =>   4
Atom  54H    basis set group =>   4
Atom  55H    basis set group =>   4
---------------------------------
AUXILIARY/J BASIS SET INFORMATION
---------------------------------
There are 4 groups of distinct atoms

 Group   1 Type C   : 12s5p4d2f1g contracted to 6s4p3d1f1g pattern {711111/2111/211/2/1}
 Group   2 Type N   : 12s5p4d2f1g contracted to 6s4p3d1f1g pattern {711111/2111/211/2/1}
 Group   3 Type O   : 12s5p4d2f1g contracted to 6s4p3d1f1g pattern {711111/2111/211/2/1}
 Group   4 Type H   : 5s2p1d contracted to 3s1p1d pattern {311/2/1}

Atom   0C    basis set group =>   1
Atom   1C    basis set group =>   1
Atom   2C    basis set group =>   1
Atom   3C    basis set group =>   1
Atom   4C    basis set group =>   1
Atom   5C    basis set group =>   1
Atom   6C    basis set group =>   1
Atom   7C    basis set group =>   1
Atom   8C    basis set group =>   1
Atom   9C    basis set group =>   1
Atom  10C    basis set group =>   1
Atom  11N    basis set group =>   2
Atom  12N    basis set group =>   2
Atom  13C    basis set group =>   1
Atom  14C    basis set group =>   1
Atom  15N    basis set group =>   2
Atom  16O    basis set group =>   3
Atom  17H    basis set group =>   4
Atom  18H    basis set group =>   4
Atom  19H    basis set group =>   4
Atom  20H    basis set group =>   4
Atom  21H    basis set group =>   4
Atom  22H    basis set group =>   4
Atom  23H    basis set group =>   4
Atom  24H    basis set group =>   4
Atom  25H    basis set group =>   4
Atom  26H    basis set group =>   4
Atom  27H    basis set group =>   4
Atom  28C    basis set group =>   1
Atom  29C    basis set group =>   1
Atom  30C    basis set group =>   1
Atom  31C    basis set group =>   1
Atom  32C    basis set group =>   1
Atom  33C    basis set group =>   1
Atom  34C    basis set group =>   1
Atom  35C    basis set group =>   1
Atom  36C    basis set group =>   1
Atom  37C    basis set group =>   1
Atom  38C    basis set group =>   1
Atom  39N    basis set group =>   2
Atom  40N    basis set group =>   2
Atom  41C    basis set group =>   1
Atom  42C    basis set group =>   1
Atom  43N    basis set group =>   2
Atom  44O    basis set group =>   3
Atom  45H    basis set group =>   4
Atom  46H    basis set group =>   4
Atom  47H    basis set group =>   4
Atom  48H    basis set group =>   4
Atom  49H    basis set group =>   4
Atom  50H    basis set group =>   4
Atom  51H    basis set group =>   4
Atom  52H    basis set group =>   4
Atom  53H    basis set group =>   4
Atom  54H    basis set group =>   4
Atom  55H    basis set group =>   4


           ************************************************************
           *        Program running with 8 parallel MPI-processes     *
           *              working on a common directory               *
           ************************************************************
------------------------------------------------------------------------------
                           ORCA GTO INTEGRAL CALCULATION
                           -- RI-GTO INTEGRALS CHOSEN --
------------------------------------------------------------------------------
------------------------------------------------------------------------------
                   ___                                                        
                  /   \      - P O W E R E D   B Y -                         
                 /     \                                                     
                 |  |  |   _    _      __       _____    __    __             
                 |  |  |  | |  | |    /  \     |  _  \  |  |  /  |          
                  \  \/   | |  | |   /    \    | | | |  |  | /  /          
                 / \  \   | |__| |  /  /\  \   | |_| |  |  |/  /          
                |  |  |   |  __  | /  /__\  \  |    /   |      \           
                |  |  |   | |  | | |   __   |  |    \   |  |\   \          
                \     /   | |  | | |  |  |  |  | |\  \  |  | \   \       
                 \___/    |_|  |_| |__|  |__|  |_| \__\ |__|  \__/        
                                                                              
                      - O R C A' S   B I G   F R I E N D -                    
                                      &                                       
                       - I N T E G R A L  F E E D E R -                       
                                                                              
 v1 FN, 2020, v2 2021                                                         
------------------------------------------------------------------------------


Reading SHARK input file orca.SHARKINP.tmp ... ok
----------------------
SHARK INTEGRAL PACKAGE
----------------------

Number of atoms                             ...     56
Number of basis functions                   ...   2598
Number of shells                            ...    798
Maximum angular momentum                    ...      4
Integral batch strategy                     ... SHARK/LIBINT Hybrid
RI-J (if used) integral strategy            ... SPLIT-RIJ (Revised 2003 algorithm where possible)
Printlevel                                  ...      1
Contraction scheme used                     ... SEGMENTED contraction
Coulomb Range Separation                    ... NOT USED
Exchange Range Separation                   ... NOT USED
Finite Nucleus Model                        ... NOT USED
Auxiliary Coulomb fitting basis             ... AVAILABLE
   # of basis functions in Aux-J            ...   1908
   # of shells in Aux-J                     ...    620
   Maximum angular momentum in Aux-J        ...      4
Auxiliary J/K fitting basis                 ... NOT available
Auxiliary Correlation fitting basis         ... NOT available
Auxiliary 'external' fitting basis          ... NOT available
Integral threshold                          ...     1.000000e-10
Primitive cut-off                           ...     1.000000e-11
Primitive pair pre-selection threshold      ...     1.000000e-11

Calculating pre-screening integrals         ... done (  1.2 sec) Dimension = 798
Organizing shell pair data                  ... done (  3.9 sec)
Shell pair information
Total number of shell pairs                 ...    318801
Shell pairs after pre-screening             ...    152996
Total number of primitive shell pairs       ...    811086
Primitive shell pairs kept                  ...    259972
          la=0 lb=0:  23862 shell pairs
          la=1 lb=0:  35700 shell pairs
          la=1 lb=1:  12860 shell pairs
          la=2 lb=0:  20739 shell pairs
          la=2 lb=1:  15861 shell pairs
          la=2 lb=2:   4584 shell pairs
          la=3 lb=0:  11952 shell pairs
          la=3 lb=1:   9351 shell pairs
          la=3 lb=2:   5186 shell pairs
          la=3 lb=3:   1547 shell pairs
          la=4 lb=0:   4512 shell pairs
          la=4 lb=1:   3555 shell pairs
          la=4 lb=2:   1947 shell pairs
          la=4 lb=3:   1122 shell pairs
          la=4 lb=4:    218 shell pairs

Calculating one electron integrals          ... done (  0.6 sec)
Calculating RI/J V-Matrix + Cholesky decomp.... done (  0.2 sec)
Calculating Nuclear repulsion               ... done (  0.0 sec) ENN=   3373.642520078507 Eh

SHARK setup successfully completed in  10.6 seconds

Maximum memory used throughout the entire GTOINT-calculation: 279.4 MB


           ************************************************************
           *        Program running with 8 parallel MPI-processes     *
           *              working on a common directory               *
           ************************************************************
-------------------------------------------------------------------------------
                                 ORCA SCF
-------------------------------------------------------------------------------

------------
SCF SETTINGS
------------
Hamiltonian:
 Density Functional     Method          .... DFT(GTOs)
 Exchange Functional    Exchange        .... PW6
 Correlation Functional Correlation     .... B95
 Gradients option       PostSCFGGA      .... off
 Hybrid DFT is turned on
   Fraction HF Exchange ScalHFX         ....  0.280000
   Scaling of DF-GGA-X  ScalDFX         ....  0.720000
   Scaling of DF-GGA-C  ScalDFC         ....  1.000000
   Scaling of DF-LDA-C  ScalLDAC        ....  1.000000
   Perturbative correction              ....  0.000000
   Density functional embedding theory  .... OFF
   NL short-range parameter             ....  9.000000
 RI-approximation to the Coulomb term is turned on
   Number of AuxJ basis functions       .... 1908
   RIJ-COSX (HFX calculated with COS-X)).... on


General Settings:
 Integral files         IntName         .... orca
 Hartree-Fock type      HFTyp           .... RHF
 Total Charge           Charge          ....    0
 Multiplicity           Mult            ....    1
 Number of Electrons    NEL             ....  236
 Basis Dimension        Dim             .... 2598
 Nuclear Repulsion      ENuc            ....   3373.6425200785 Eh

Convergence Acceleration:
 DIIS                   CNVDIIS         .... on
   Start iteration      DIISMaxIt       ....    12
   Startup error        DIISStart       ....  0.200000
   # of expansion vecs  DIISMaxEq       ....     5
   Bias factor          DIISBfac        ....   1.050
   Max. coefficient     DIISMaxC        ....  10.000
 Trust-Rad. Augm. Hess. CNVTRAH         .... off
 SOSCF                  CNVSOSCF        .... on
   Start iteration      SOSCFMaxIt      ....   150
   Startup grad/error   SOSCFStart      ....  0.003300
 Level Shifting         CNVShift        .... on
   Level shift para.    LevelShift      ....    0.2500
   Turn off err/grad.   ShiftErr        ....    0.0010
 Zerner damping         CNVZerner       .... off
 Static damping         CNVDamp         .... on
   Fraction old density DampFac         ....    0.7000
   Max. Damping (<1)    DampMax         ....    0.9800
   Min. Damping (>=0)   DampMin         ....    0.0000
   Turn off err/grad.   DampErr         ....    0.1000
 Fernandez-Rico         CNVRico         .... off

SCF Procedure:
 Maximum # iterations   MaxIter         ....   125
 SCF integral mode      SCFMode         .... Direct
   Integral package                     .... SHARK and LIBINT hybrid scheme
 Reset frequency        DirectResetFreq ....    20
 Integral Threshold     Thresh          ....  1.000e-10 Eh
 Primitive CutOff       TCut            ....  1.000e-11 Eh

Convergence Tolerance:
 Convergence Check Mode ConvCheckMode   .... Total+1el-Energy
 Convergence forced     ConvForced      .... 0
 Energy Change          TolE            ....  1.000e-06 Eh
 1-El. energy change                    ....  1.000e-03 Eh
 Orbital Gradient       TolG            ....  5.000e-05
 Orbital Rotation angle TolX            ....  5.000e-05
 DIIS Error             TolErr          ....  1.000e-06


Diagonalization of the overlap matrix:
Smallest eigenvalue                        ... 5.447e-06
Time for diagonalization                   ...    1.457 sec
Threshold for overlap eigenvalues          ... 1.000e-08
Number of eigenvalues below threshold      ... 0
Time for construction of square roots      ...    1.093 sec
Total time needed                          ...    2.580 sec

Time for model grid setup =    1.310 sec

------------------------------
INITIAL GUESS: MODEL POTENTIAL
------------------------------
Loading Hartree-Fock densities                     ... done
Calculating cut-offs                               ... done
Initializing the effective Hamiltonian             ... done
Setting up the integral package (SHARK)            ... done
Starting the Coulomb interaction                   ... done (   9.3 sec)
Reading the grid                                   ... done
Mapping shells                                     ... done
Starting the XC term evaluation                    ... done (   3.3 sec)
  promolecular density results
     # of electrons  =    235.975318771
     EX              =   -199.428427968
     EC              =    -15.226290829
     EX+EC           =   -214.654718796
Transforming the Hamiltonian                       ... done (   1.0 sec)
Diagonalizing the Hamiltonian                      ... done (   1.6 sec)
Back transforming the eigenvectors                 ... done (   0.5 sec)
Now organizing SCF variables                       ... done
                      ------------------
                      INITIAL GUESS DONE (  17.1 sec)
                      ------------------
-------------------
DFT GRID GENERATION
-------------------

General Integration Accuracy     IntAcc      ... 4.959
Radial Grid Type                 RadialGrid  ... OptM3 with GC (2021)
Angular Grid (max. ang.)         AngularGrid ... 6 (Lebedev-590)
Angular grid pruning method      GridPruning ... 4 (adaptive)
Weight generation scheme         WeightScheme... Becke
Basis function cutoff            BFCut       ... 1.0000e-10
Integration weight cutoff        WCut        ... 1.0000e-14
Angular grids for H and He will be reduced by one unit
Partially contracted basis set               ... off
Rotationally invariant grid construction     ... off

Total number of grid points                  ...   682006
Total number of batches                      ...    10687
Average number of points per batch           ...       63
Average number of grid points per atom       ...    12179
Time for grid setup =   15.436 sec

--------------------
COSX GRID GENERATION
--------------------

GRIDX 1
-------
General Integration Accuracy     IntAcc      ... 4.020
Radial Grid Type                 RadialGrid  ... OptM3 with GC (2021)
Angular Grid (max. ang.)         AngularGrid ... 2 (Lebedev-110)
Angular grid pruning method      GridPruning ... 4 (adaptive)
Weight generation scheme         WeightScheme... Becke
Basis function cutoff            BFCut       ... 1.0000e-10
Integration weight cutoff        WCut        ... 1.0000e-14
Angular grids for H and He will be reduced by one unit
Partially contracted basis set               ... on
Rotationally invariant grid construction     ... off

Total number of grid points                  ...    83150
Total number of batches                      ...     1320
Average number of points per batch           ...       62
Average number of grid points per atom       ...     1485
UseSFitting                                  ... on

GRIDX 2
-------
General Integration Accuracy     IntAcc      ... 4.338
Radial Grid Type                 RadialGrid  ... OptM3 with GC (2021)
Angular Grid (max. ang.)         AngularGrid ... 3 (Lebedev-194)
Angular grid pruning method      GridPruning ... 4 (adaptive)
Weight generation scheme         WeightScheme... Becke
Basis function cutoff            BFCut       ... 1.0000e-10
Integration weight cutoff        WCut        ... 1.0000e-14
Angular grids for H and He will be reduced by one unit
Partially contracted basis set               ... on
Rotationally invariant grid construction     ... off

Total number of grid points                  ...   179156
Total number of batches                      ...     2824
Average number of points per batch           ...       63
Average number of grid points per atom       ...     3199
UseSFitting                                  ... on

GRIDX 3
-------
General Integration Accuracy     IntAcc      ... 4.871
Radial Grid Type                 RadialGrid  ... OptM3 with GC (2021)
Angular Grid (max. ang.)         AngularGrid ... 4 (Lebedev-302)
Angular grid pruning method      GridPruning ... 4 (adaptive)
Weight generation scheme         WeightScheme... Becke
Basis function cutoff            BFCut       ... 1.0000e-10
Integration weight cutoff        WCut        ... 1.0000e-14
Angular grids for H and He will be reduced by one unit
Partially contracted basis set               ... on
Rotationally invariant grid construction     ... off

Total number of grid points                  ...   327292
Total number of batches                      ...     5140
Average number of points per batch           ...       63
Average number of grid points per atom       ...     5844
UseSFitting                                  ... on

Time for X-Grid setup             =   24.683 sec

--------------
SCF ITERATIONS
--------------
ITER       Energy         Delta-E        Max-DP      RMS-DP      [F,P]     Damp
               ***  Starting incremental Fock matrix formation  ***
  0  -1484.4551976044   0.000000000000 0.04624710  0.00021792  0.3780036 0.7000
  1  -1484.9351177530  -0.479920148663 0.04003987  0.00018539  0.1506140 0.7000
                               ***Turning on DIIS***
  2  -1485.1422986649  -0.207180911838 0.05470693  0.00037051  0.0585545 0.0000
  3  -1485.4812841475  -0.338985482670 0.04813439  0.00015907  0.0712163 0.0000
  4  -1485.5412207466  -0.059936599087 0.01201770  0.00005625  0.0225430 0.0000
  5  -1485.5440079034  -0.002787156801 0.00539404  0.00002523  0.0111393 0.0000
                      *** Initiating the SOSCF procedure ***
                           *** Shutting down DIIS ***
                      *** Re-Reading the Fockian *** 
                      *** Removing any level shift *** 
ITER      Energy       Delta-E        Grad      Rot      Max-DP    RMS-DP
  6  -1485.54444284  -0.0004349355  0.000271  0.000271  0.001742  0.000011
               *** Restarting incremental Fock matrix formation ***
  7  -1485.54447076  -0.0000279194  0.000121  0.000535  0.001729  0.000014
  8  -1485.54446768   0.0000030784  0.000240  0.000428  0.000328  0.000003
  9  -1485.54447455  -0.0000068686  0.000038  0.000117  0.001174  0.000006
 10  -1485.54447390   0.0000006443  0.000052  0.000061  0.000581  0.000002
                 **** Energy Check signals convergence ****
              ***Rediagonalizing the Fockian in SOSCF/NRSCF***

               *****************************************************
               *                     SUCCESS                       *
               *           SCF CONVERGED AFTER  11 CYCLES          *
               *****************************************************

Old exchange energy                            =    -55.771641704 Eh
New exchange energy                            =    -55.771633489 Eh
Exchange energy change after final integration =      0.000008214 Eh
Total energy after final integration           =  -1485.544466200 Eh
Final COS-X integration done in                =   614.094 sec

----------------
TOTAL SCF ENERGY
----------------

Total Energy       :        -1485.54446620 Eh          -40423.72003 eV

Components:
Nuclear Repulsion  :         3373.64252008 Eh           91801.48007 eV
Electronic Energy  :        -4859.18698628 Eh         -132225.20010 eV
One Electron Energy:        -8724.45832632 Eh         -237404.58047 eV
Two Electron Energy:         3865.27134005 Eh          105179.38038 eV
Max COSX asymmetry :            0.00000055 Eh               0.00001 eV

Virial components:
Potential Energy   :        -2965.10326393 Eh          -80684.56174 eV
Kinetic Energy     :         1479.55879773 Eh           40260.84171 eV
Virial Ratio       :            2.00404558


DFT components:
N(Alpha)           :      117.999988919194 electrons
N(Beta)            :      117.999988919194 electrons
N(Total)           :      235.999977838388 electrons
E(X)               :     -146.274011926349 Eh       
E(C)               :       -8.450780746226 Eh       
E(XC)              :     -154.724792672575 Eh       
DFET-embed. en.    :        0.000000000000 Eh       

---------------
SCF CONVERGENCE
---------------

  Last Energy change         ...   -5.0991e-07  Tolerance :   1.0000e-06
  Last MAX-Density change    ...    2.5535e-15  Tolerance :   1.0000e-05
  Last RMS-Density change    ...    4.5703e-18  Tolerance :   1.0000e-06
  Last Orbital Gradient      ...    4.4371e-06  Tolerance :   5.0000e-05
  Last Orbital Rotation      ...    1.0997e-05  Tolerance :   5.0000e-05

             **** THE GBW FILE WAS UPDATED (orca.gbw) ****
             **** DENSITY orca.scfp WAS UPDATED ****
             **** ENERGY FILE WAS UPDATED (orca.en.tmp) ****
             **** THE GBW FILE WAS UPDATED (orca.gbw) ****
             **** DENSITY orca.scfp WAS UPDATED ****
----------------
ORBITAL ENERGIES
----------------

  NO   OCC          E(Eh)            E(eV) 
   0   2.0000     -19.270623      -524.3803 
   1   2.0000     -19.270367      -524.3733 
   2   2.0000     -14.495590      -394.4451 
   3   2.0000     -14.495453      -394.4413 
   4   2.0000     -14.493586      -394.3905 
   5   2.0000     -14.493442      -394.3866 
   6   2.0000     -14.492042      -394.3485 
   7   2.0000     -14.491721      -394.3398 
   8   2.0000     -10.405801      -283.1562 
   9   2.0000     -10.405532      -283.1489 
  10   2.0000     -10.362380      -281.9747 
  11   2.0000     -10.362210      -281.9701 
  12   2.0000     -10.358514      -281.8695 
  13   2.0000     -10.358361      -281.8653 
  14   2.0000     -10.357835      -281.8510 
  15   2.0000     -10.357697      -281.8473 
  16   2.0000     -10.353947      -281.7452 
  17   2.0000     -10.353813      -281.7416 
  18   2.0000     -10.350000      -281.6378 
  19   2.0000     -10.349841      -281.6335 
  20   2.0000     -10.313369      -280.6410 
  21   2.0000     -10.313227      -280.6372 
  22   2.0000     -10.309348      -280.5316 
  23   2.0000     -10.309262      -280.5293 
  24   2.0000     -10.299422      -280.2615 
  25   2.0000     -10.299355      -280.2597 
  26   2.0000     -10.298666      -280.2410 
  27   2.0000     -10.298601      -280.2392 
  28   2.0000     -10.298520      -280.2370 
  29   2.0000     -10.298454      -280.2352 
  30   2.0000     -10.297888      -280.2198 
  31   2.0000     -10.297828      -280.2181 
  32   2.0000     -10.296935      -280.1939 
  33   2.0000     -10.296860      -280.1918 
  34   2.0000      -1.083017       -29.4704 
  35   2.0000      -1.079382       -29.3715 
  36   2.0000      -1.035418       -28.1752 
  37   2.0000      -1.035191       -28.1690 
  38   2.0000      -0.987713       -26.8770 
  39   2.0000      -0.984612       -26.7927 
  40   2.0000      -0.959203       -26.1012 
  41   2.0000      -0.958942       -26.0941 
  42   2.0000      -0.888974       -24.1902 
  43   2.0000      -0.888888       -24.1879 
  44   2.0000      -0.830800       -22.6072 
  45   2.0000      -0.830219       -22.5914 
  46   2.0000      -0.817494       -22.2451 
  47   2.0000      -0.816738       -22.2246 
  48   2.0000      -0.771521       -20.9942 
  49   2.0000      -0.771455       -20.9924 
  50   2.0000      -0.763449       -20.7745 
  51   2.0000      -0.763204       -20.7678 
  52   2.0000      -0.729257       -19.8441 
  53   2.0000      -0.726348       -19.7649 
  54   2.0000      -0.701527       -19.0895 
  55   2.0000      -0.701390       -19.0858 
  56   2.0000      -0.662980       -18.0406 
  57   2.0000      -0.662486       -18.0272 
  58   2.0000      -0.629986       -17.1428 
  59   2.0000      -0.629516       -17.1300 
  60   2.0000      -0.621609       -16.9148 
  61   2.0000      -0.613971       -16.7070 
  62   2.0000      -0.605884       -16.4869 
  63   2.0000      -0.605573       -16.4785 
  64   2.0000      -0.570958       -15.5366 
  65   2.0000      -0.566972       -15.4281 
  66   2.0000      -0.545272       -14.8376 
  67   2.0000      -0.542688       -14.7673 
  68   2.0000      -0.539752       -14.6874 
  69   2.0000      -0.539449       -14.6791 
  70   2.0000      -0.525271       -14.2933 
  71   2.0000      -0.521406       -14.1882 
  72   2.0000      -0.517946       -14.0940 
  73   2.0000      -0.517564       -14.0836 
  74   2.0000      -0.503448       -13.6995 
  75   2.0000      -0.490893       -13.3579 
  76   2.0000      -0.482926       -13.1411 
  77   2.0000      -0.482666       -13.1340 
  78   2.0000      -0.477253       -12.9867 
  79   2.0000      -0.472905       -12.8684 
  80   2.0000      -0.459073       -12.4920 
  81   2.0000      -0.456791       -12.4299 
  82   2.0000      -0.451860       -12.2957 
  83   2.0000      -0.449518       -12.2320 
  84   2.0000      -0.446143       -12.1402 
  85   2.0000      -0.442252       -12.0343 
  86   2.0000      -0.438950       -11.9444 
  87   2.0000      -0.436493       -11.8776 
  88   2.0000      -0.434398       -11.8206 
  89   2.0000      -0.433606       -11.7990 
  90   2.0000      -0.425717       -11.5844 
  91   2.0000      -0.423875       -11.5342 
  92   2.0000      -0.414875       -11.2893 
  93   2.0000      -0.413856       -11.2616 
  94   2.0000      -0.397695       -10.8218 
  95   2.0000      -0.396095       -10.7783 
  96   2.0000      -0.382579       -10.4105 
  97   2.0000      -0.382497       -10.4083 
  98   2.0000      -0.364900        -9.9294 
  99   2.0000      -0.364504        -9.9187 
 100   2.0000      -0.356723        -9.7069 
 101   2.0000      -0.355665        -9.6781 
 102   2.0000      -0.354564        -9.6482 
 103   2.0000      -0.354054        -9.6343 
 104   2.0000      -0.350554        -9.5391 
 105   2.0000      -0.350428        -9.5356 
 106   2.0000      -0.308241        -8.3877 
 107   2.0000      -0.302695        -8.2368 
 108   2.0000      -0.299886        -8.1603 
 109   2.0000      -0.298819        -8.1313 
 110   2.0000      -0.290399        -7.9022 
 111   2.0000      -0.285712        -7.7746 
 112   2.0000      -0.274933        -7.4813 
 113   2.0000      -0.269452        -7.3322 
 114   2.0000      -0.269237        -7.3263 
 115   2.0000      -0.268770        -7.3136 
 116   2.0000      -0.264314        -7.1924 
 117   2.0000      -0.262485        -7.1426 
 118   0.0000      -0.072743        -1.9794 
 119   0.0000      -0.070499        -1.9184 
 120   0.0000      -0.043254        -1.1770 
 121   0.0000      -0.042579        -1.1586 
 122   0.0000      -0.010187        -0.2772 
 123   0.0000      -0.009163        -0.2493 
 124   0.0000      -0.005762        -0.1568 
 125   0.0000      -0.005665        -0.1541 
 126   0.0000       0.017732         0.4825 
 127   0.0000       0.024708         0.6723 
 128   0.0000       0.030751         0.8368 
 129   0.0000       0.033906         0.9226 
 130   0.0000       0.036664         0.9977 
 131   0.0000       0.038271         1.0414 
 132   0.0000       0.044572         1.2129 
 133   0.0000       0.045495         1.2380 
 134   0.0000       0.051326         1.3967 
 135   0.0000       0.053616         1.4590 
 136   0.0000       0.058529         1.5927 
 137   0.0000       0.063959         1.7404 
 138   0.0000       0.066730         1.8158 
 139   0.0000       0.067706         1.8424 
 140   0.0000       0.068860         1.8738 
 141   0.0000       0.070308         1.9132 
 142   0.0000       0.078761         2.1432 
 143   0.0000       0.080605         2.1934 
 144   0.0000       0.085003         2.3131 
 145   0.0000       0.085793         2.3345 
 146   0.0000       0.094845         2.5809 
 147   0.0000       0.096716         2.6318 
 148   0.0000       0.101523         2.7626 
 149   0.0000       0.101913         2.7732 
 150   0.0000       0.102052         2.7770 
 151   0.0000       0.106128         2.8879 
 152   0.0000       0.113726         3.0947 
 153   0.0000       0.115335         3.1384 
 154   0.0000       0.123493         3.3604 
 155   0.0000       0.124974         3.4007 
 156   0.0000       0.125810         3.4235 
 157   0.0000       0.132711         3.6113 
 158   0.0000       0.134107         3.6492 
 159   0.0000       0.134839         3.6691 
 160   0.0000       0.137940         3.7535 
 161   0.0000       0.141149         3.8409 
 162   0.0000       0.141986         3.8636 
 163   0.0000       0.143960         3.9173 
 164   0.0000       0.149214         4.0603 
 165   0.0000       0.150141         4.0856 
 166   0.0000       0.152177         4.1410 
 167   0.0000       0.153591         4.1794 
 168   0.0000       0.156631         4.2621 
 169   0.0000       0.161117         4.3842 
 170   0.0000       0.163423         4.4470 
 171   0.0000       0.165227         4.4961 
 172   0.0000       0.167082         4.5465 
 173   0.0000       0.169780         4.6199 
 174   0.0000       0.170480         4.6390 
 175   0.0000       0.179447         4.8830 
 176   0.0000       0.180145         4.9020 
 177   0.0000       0.184802         5.0287 
 178   0.0000       0.188126         5.1192 
 179   0.0000       0.188949         5.1416 
 180   0.0000       0.191180         5.2023 
 181   0.0000       0.192522         5.2388 
 182   0.0000       0.205462         5.5909 
 183   0.0000       0.205539         5.5930 
 184   0.0000       0.208973         5.6864 
 185   0.0000       0.209678         5.7056 
 186   0.0000       0.215894         5.8748 
 187   0.0000       0.216205         5.8833 
 188   0.0000       0.217008         5.9051 
 189   0.0000       0.221126         6.0171 
 190   0.0000       0.221433         6.0255 
 191   0.0000       0.222991         6.0679 
 192   0.0000       0.227234         6.1833 
 193   0.0000       0.231727         6.3056 
 194   0.0000       0.234022         6.3681 
 195   0.0000       0.235449         6.4069 
 196   0.0000       0.241135         6.5616 
 197   0.0000       0.244444         6.6516 
 198   0.0000       0.247476         6.7342 
 199   0.0000       0.249878         6.7995 
 200   0.0000       0.252250         6.8641 
 201   0.0000       0.253224         6.8906 
 202   0.0000       0.257397         7.0041 
 203   0.0000       0.258165         7.0250 
 204   0.0000       0.264270         7.1912 
 205   0.0000       0.265117         7.2142 
 206   0.0000       0.267916         7.2904 
 207   0.0000       0.268806         7.3146 
 208   0.0000       0.269989         7.3468 
 209   0.0000       0.271955         7.4003 
 210   0.0000       0.274997         7.4830 
 211   0.0000       0.275775         7.5042 
 212   0.0000       0.278356         7.5744 
 213   0.0000       0.278706         7.5840 
 214   0.0000       0.279396         7.6028 
 215   0.0000       0.279642         7.6095 
 216   0.0000       0.282507         7.6874 
 217   0.0000       0.283989         7.7277 
 218   0.0000       0.286563         7.7978 
 219   0.0000       0.287280         7.8173 
 220   0.0000       0.292104         7.9485 
 221   0.0000       0.295145         8.0313 
 222   0.0000       0.298003         8.1091 
 223   0.0000       0.301020         8.1912 
 224   0.0000       0.303050         8.2464 
 225   0.0000       0.305071         8.3014 
 226   0.0000       0.305640         8.3169 
 227   0.0000       0.307794         8.3755 
 228   0.0000       0.310091         8.4380 
 229   0.0000       0.311551         8.4777 
 230   0.0000       0.315427         8.5832 
 231   0.0000       0.316068         8.6006 
 232   0.0000       0.319328         8.6894 
 233   0.0000       0.320013         8.7080 
 234   0.0000       0.320501         8.7213 
 235   0.0000       0.322615         8.7788 
 236   0.0000       0.324280         8.8241 
 237   0.0000       0.325282         8.8514 
 238   0.0000       0.327954         8.9241 
 239   0.0000       0.333868         9.0850 
 240   0.0000       0.335171         9.1205 
 241   0.0000       0.338249         9.2042 
 242   0.0000       0.338641         9.2149 
 243   0.0000       0.340825         9.2743 
 244   0.0000       0.344045         9.3619 
 245   0.0000       0.348204         9.4751 
 246   0.0000       0.349894         9.5211 
 247   0.0000       0.351990         9.5781 
 248   0.0000       0.352562         9.5937 
 249   0.0000       0.356516         9.7013 
 250   0.0000       0.359032         9.7698 
 251   0.0000       0.362878         9.8744 
 252   0.0000       0.363673         9.8961 
 253   0.0000       0.367827        10.0091 
 254   0.0000       0.368077        10.0159 
 255   0.0000       0.370757        10.0888 
 256   0.0000       0.375234        10.2106 
 257   0.0000       0.375587        10.2203 
 258   0.0000       0.379095        10.3157 
 259   0.0000       0.380499        10.3539 
 260   0.0000       0.385846        10.4994 
 261   0.0000       0.388065        10.5598 
 262   0.0000       0.393952        10.7200 
 263   0.0000       0.395448        10.7607 
 264   0.0000       0.398211        10.8359 
 265   0.0000       0.402122        10.9423 
 266   0.0000       0.402621        10.9559 
 267   0.0000       0.405226        11.0268 
 268   0.0000       0.406877        11.0717 
 269   0.0000       0.413780        11.2595 
 270   0.0000       0.415813        11.3149 
 271   0.0000       0.418962        11.4005 
 272   0.0000       0.420089        11.4312 
 273   0.0000       0.421448        11.4682 
 274   0.0000       0.425212        11.5706 
 275   0.0000       0.427625        11.6363 
 276   0.0000       0.428265        11.6537 
 277   0.0000       0.430652        11.7186 
 278   0.0000       0.432446        11.7674 
 279   0.0000       0.441554        12.0153 
 280   0.0000       0.443330        12.0636 
 281   0.0000       0.445739        12.1292 
 282   0.0000       0.446670        12.1545 
 283   0.0000       0.449671        12.2362 
 284   0.0000       0.452770        12.3205 
 285   0.0000       0.456621        12.4253 
 286   0.0000       0.457532        12.4501 
 287   0.0000       0.459727        12.5098 
 288   0.0000       0.463330        12.6078 
 289   0.0000       0.465472        12.6661 
 290   0.0000       0.468172        12.7396 
 291   0.0000       0.469505        12.7759 
 292   0.0000       0.471951        12.8424 
 293   0.0000       0.475251        12.9322 
 294   0.0000       0.475793        12.9470 
 295   0.0000       0.478003        13.0071 
 296   0.0000       0.481629        13.1058 
 297   0.0000       0.483801        13.1649 
 298   0.0000       0.483891        13.1673 
 299   0.0000       0.489436        13.3182 
 300   0.0000       0.493609        13.4318 
 301   0.0000       0.495424        13.4812 
 302   0.0000       0.500929        13.6310 
 303   0.0000       0.502385        13.6706 
 304   0.0000       0.505524        13.7560 
 305   0.0000       0.506125        13.7724 
 306   0.0000       0.510718        13.8973 
 307   0.0000       0.513531        13.9739 
 308   0.0000       0.518073        14.0975 
 309   0.0000       0.520539        14.1646 
 310   0.0000       0.524176        14.2635 
 311   0.0000       0.528344        14.3770 
 312   0.0000       0.529990        14.4218 
 313   0.0000       0.539479        14.6800 
 314   0.0000       0.541850        14.7445 
 315   0.0000       0.544789        14.8244 
 316   0.0000       0.545466        14.8429 
 317   0.0000       0.546799        14.8791 
 318   0.0000       0.555370        15.1124 
 319   0.0000       0.555941        15.1279 
 320   0.0000       0.561495        15.2790 
 321   0.0000       0.570197        15.5158 
 322   0.0000       0.571703        15.5568 
 323   0.0000       0.575694        15.6654 
 324   0.0000       0.577652        15.7187 
 325   0.0000       0.578946        15.7539 
 326   0.0000       0.580589        15.7986 
 327   0.0000       0.588085        16.0026 
 328   0.0000       0.588645        16.0178 
 329   0.0000       0.591068        16.0838 
 330   0.0000       0.593665        16.1544 
 331   0.0000       0.597547        16.2601 
 332   0.0000       0.600321        16.3356 
 333   0.0000       0.601945        16.3797 
 334   0.0000       0.607903        16.5419 
 335   0.0000       0.611287        16.6340 
 336   0.0000       0.611466        16.6388 
 337   0.0000       0.614057        16.7093 
 338   0.0000       0.614729        16.7276 
 339   0.0000       0.616581        16.7780 
 340   0.0000       0.618947        16.8424 
 341   0.0000       0.620927        16.8963 
 342   0.0000       0.623700        16.9717 
 343   0.0000       0.627674        17.0799 
 344   0.0000       0.630736        17.1632 
 345   0.0000       0.631949        17.1962 
 346   0.0000       0.633725        17.2445 
 347   0.0000       0.639849        17.4112 
 348   0.0000       0.641720        17.4621 
 349   0.0000       0.644946        17.5499 
 350   0.0000       0.647164        17.6102 
 351   0.0000       0.652947        17.7676 
 352   0.0000       0.654140        17.8000 
 353   0.0000       0.656332        17.8597 
 354   0.0000       0.659066        17.9341 
 355   0.0000       0.662199        18.0194 
 356   0.0000       0.669485        18.2176 
 357   0.0000       0.671069        18.2607 
 358   0.0000       0.675884        18.3917 
 359   0.0000       0.676287        18.4027 
 360   0.0000       0.676775        18.4160 
 361   0.0000       0.687452        18.7065 
 362   0.0000       0.688804        18.7433 
 363   0.0000       0.692512        18.8442 
 364   0.0000       0.693868        18.8811 
 365   0.0000       0.699320        19.0295 
 366   0.0000       0.701291        19.0831 
 367   0.0000       0.701973        19.1017 
 368   0.0000       0.702263        19.1095 
 369   0.0000       0.709404        19.3039 
 370   0.0000       0.714446        19.4411 
 371   0.0000       0.718934        19.5632 
 372   0.0000       0.720783        19.6135 
 373   0.0000       0.722860        19.6700 
 374   0.0000       0.726872        19.7792 
 375   0.0000       0.728222        19.8159 
 376   0.0000       0.729115        19.8402 
 377   0.0000       0.729443        19.8491 
 378   0.0000       0.734153        19.9773 
 379   0.0000       0.734755        19.9937 
 380   0.0000       0.737245        20.0614 
 381   0.0000       0.737443        20.0668 
 382   0.0000       0.742100        20.1936 
 383   0.0000       0.743535        20.2326 
 384   0.0000       0.744739        20.2654 
 385   0.0000       0.745774        20.2935 
 386   0.0000       0.751374        20.4459 
 387   0.0000       0.752368        20.4730 
 388   0.0000       0.758427        20.6378 
 389   0.0000       0.760289        20.6885 
 390   0.0000       0.766491        20.8573 
 391   0.0000       0.767366        20.8811 
 392   0.0000       0.770250        20.9596 
 393   0.0000       0.774756        21.0822 
 394   0.0000       0.779138        21.2014 
 395   0.0000       0.780673        21.2432 
 396   0.0000       0.780706        21.2441 
 397   0.0000       0.784752        21.3542 
 398   0.0000       0.786578        21.4039 
 399   0.0000       0.790530        21.5114 
 400   0.0000       0.790696        21.5159 
 401   0.0000       0.797820        21.7098 
 402   0.0000       0.798322        21.7234 
 403   0.0000       0.802270        21.8309 
 404   0.0000       0.803851        21.8739 
 405   0.0000       0.808064        21.9885 
 406   0.0000       0.809759        22.0347 
 407   0.0000       0.814756        22.1706 
 408   0.0000       0.817973        22.2582 
 409   0.0000       0.819362        22.2960 
 410   0.0000       0.821009        22.3408 
 411   0.0000       0.822077        22.3699 
 412   0.0000       0.826836        22.4994 
 413   0.0000       0.828465        22.5437 
 414   0.0000       0.831361        22.6225 
 415   0.0000       0.832010        22.6401 
 416   0.0000       0.833344        22.6764 
 417   0.0000       0.835844        22.7445 
 418   0.0000       0.837470        22.7887 
 419   0.0000       0.837690        22.7947 
 420   0.0000       0.843643        22.9567 
 421   0.0000       0.844590        22.9825 
 422   0.0000       0.848315        23.0838 
 423   0.0000       0.848755        23.0958 
 424   0.0000       0.857311        23.3286 
 425   0.0000       0.862231        23.4625 
 426   0.0000       0.862908        23.4809 
 427   0.0000       0.866440        23.5770 
 428   0.0000       0.869541        23.6614 
 429   0.0000       0.869587        23.6627 
 430   0.0000       0.873651        23.7732 
 431   0.0000       0.876088        23.8396 
 432   0.0000       0.879779        23.9400 
 433   0.0000       0.881124        23.9766 
 434   0.0000       0.889244        24.1975 
 435   0.0000       0.892247        24.2793 
 436   0.0000       0.893852        24.3229 
 437   0.0000       0.895591        24.3703 
 438   0.0000       0.897800        24.4304 
 439   0.0000       0.902677        24.5631 
 440   0.0000       0.904078        24.6012 
 441   0.0000       0.906252        24.6604 
 442   0.0000       0.911899        24.8140 
 443   0.0000       0.912273        24.8242 
 444   0.0000       0.914237        24.8777 
 445   0.0000       0.917186        24.9579 
 446   0.0000       0.921358        25.0714 
 447   0.0000       0.922870        25.1126 
 448   0.0000       0.925224        25.1766 
 449   0.0000       0.928526        25.2665 
 450   0.0000       0.929906        25.3040 
 451   0.0000       0.931782        25.3551 
 452   0.0000       0.934943        25.4411 
 453   0.0000       0.935405        25.4537 
 454   0.0000       0.944107        25.6905 
 455   0.0000       0.946084        25.7442 
 456   0.0000       0.948665        25.8145 
 457   0.0000       0.954150        25.9637 
 458   0.0000       0.956938        26.0396 
 459   0.0000       0.957059        26.0429 
 460   0.0000       0.959051        26.0971 
 461   0.0000       0.963431        26.2163 
 462   0.0000       0.965188        26.2641 
 463   0.0000       0.966463        26.2988 
 464   0.0000       0.969976        26.3944 
 465   0.0000       0.972908        26.4742 
 466   0.0000       0.975464        26.5437 
 467   0.0000       0.978723        26.6324 
 468   0.0000       0.981363        26.7042 
 469   0.0000       0.985080        26.8054 
 470   0.0000       0.987701        26.8767 
 471   0.0000       0.991380        26.9768 
 472   0.0000       0.992200        26.9991 
 473   0.0000       0.993741        27.0411 
 474   0.0000       0.996756        27.1231 
 475   0.0000       1.000953        27.2373 
 476   0.0000       1.004355        27.3299 
 477   0.0000       1.004938        27.3458 
 478   0.0000       1.008136        27.4328 
 479   0.0000       1.010997        27.5106 
 480   0.0000       1.017421        27.6854 
 481   0.0000       1.021637        27.8001 
 482   0.0000       1.022278        27.8176 
 483   0.0000       1.024050        27.8658 
 484   0.0000       1.024275        27.8719 
 485   0.0000       1.030230        28.0340 
 486   0.0000       1.030926        28.0529 
 487   0.0000       1.038032        28.2463 
 488   0.0000       1.039414        28.2839 
 489   0.0000       1.040922        28.3249 
 490   0.0000       1.042678        28.3727 
 491   0.0000       1.045620        28.4528 
 492   0.0000       1.049476        28.5577 
 493   0.0000       1.054245        28.6875 
 494   0.0000       1.054670        28.6990 
 495   0.0000       1.058138        28.7934 
 496   0.0000       1.063887        28.9498 
 497   0.0000       1.065002        28.9802 
 498   0.0000       1.070751        29.1366 
 499   0.0000       1.075764        29.2730 
 500   0.0000       1.077088        29.3091 
 501   0.0000       1.077790        29.3282 
 502   0.0000       1.078595        29.3501 
 503   0.0000       1.082466        29.4554 
 504   0.0000       1.083586        29.4859 
 505   0.0000       1.092049        29.7162 
 506   0.0000       1.092578        29.7306 
 507   0.0000       1.093969        29.7684 
 508   0.0000       1.096793        29.8452 
 509   0.0000       1.100117        29.9357 
 510   0.0000       1.103178        30.0190 
 511   0.0000       1.107234        30.1294 
 512   0.0000       1.109402        30.1884 
 513   0.0000       1.111904        30.2564 
 514   0.0000       1.117413        30.4063 
 515   0.0000       1.119241        30.4561 
 516   0.0000       1.123639        30.5758 
 517   0.0000       1.126936        30.6655 
 518   0.0000       1.129526        30.7360 
 519   0.0000       1.131115        30.7792 
 520   0.0000       1.132458        30.8158 
 521   0.0000       1.133382        30.8409 
 522   0.0000       1.144458        31.1423 
 523   0.0000       1.146881        31.2082 
 524   0.0000       1.151545        31.3351 
 525   0.0000       1.153415        31.3860 
 526   0.0000       1.154532        31.4164 
 527   0.0000       1.157908        31.5083 
 528   0.0000       1.163876        31.6707 
 529   0.0000       1.166652        31.7462 
 530   0.0000       1.168658        31.8008 
 531   0.0000       1.171011        31.8648 
 532   0.0000       1.172699        31.9108 
 533   0.0000       1.174727        31.9660 
 534   0.0000       1.177436        32.0397 
 535   0.0000       1.180879        32.1333 
 536   0.0000       1.182555        32.1790 
 537   0.0000       1.185628        32.2626 
 538   0.0000       1.186322        32.2815 
 539   0.0000       1.189691        32.3731 
 540   0.0000       1.195891        32.5419 
 541   0.0000       1.200791        32.6752 
 542   0.0000       1.202586        32.7240 
 543   0.0000       1.204074        32.7645 
 544   0.0000       1.204869        32.7861 
 545   0.0000       1.209990        32.9255 
 546   0.0000       1.217055        33.1178 
 547   0.0000       1.220298        33.2060 
 548   0.0000       1.226569        33.3766 
 549   0.0000       1.230125        33.4734 
 550   0.0000       1.233065        33.5534 
 551   0.0000       1.235397        33.6169 
 552   0.0000       1.236020        33.6338 
 553   0.0000       1.240476        33.7551 
 554   0.0000       1.244387        33.8615 
 555   0.0000       1.245884        33.9022 
 556   0.0000       1.247080        33.9348 
 557   0.0000       1.250043        34.0154 
 558   0.0000       1.253955        34.1218 
 559   0.0000       1.257375        34.2149 
 560   0.0000       1.261563        34.3289 
 561   0.0000       1.263437        34.3799 
 562   0.0000       1.271646        34.6032 
 563   0.0000       1.274552        34.6823 
 564   0.0000       1.279603        34.8198 
 565   0.0000       1.284405        34.9505 
 566   0.0000       1.291395        35.1406 
 567   0.0000       1.295314        35.2473 
 568   0.0000       1.297837        35.3160 
 569   0.0000       1.298772        35.3414 
 570   0.0000       1.301532        35.4165 
 571   0.0000       1.303875        35.4802 
 572   0.0000       1.307291        35.5732 
 573   0.0000       1.315377        35.7932 
 574   0.0000       1.318665        35.8827 
 575   0.0000       1.325111        36.0581 
 576   0.0000       1.328013        36.1371 
 577   0.0000       1.334217        36.3059 
 578   0.0000       1.335025        36.3279 
 579   0.0000       1.335527        36.3415 
 580   0.0000       1.340644        36.4808 
 581   0.0000       1.344738        36.5922 
 582   0.0000       1.348181        36.6859 
 583   0.0000       1.348384        36.6914 
 584   0.0000       1.353904        36.8416 
 585   0.0000       1.361338        37.0439 
 586   0.0000       1.364917        37.1413 
 587   0.0000       1.369752        37.2728 
 588   0.0000       1.372706        37.3532 
 589   0.0000       1.377598        37.4864 
 590   0.0000       1.383037        37.6344 
 591   0.0000       1.384773        37.6816 
 592   0.0000       1.390097        37.8265 
 593   0.0000       1.395853        37.9831 
 594   0.0000       1.397643        38.0318 
 595   0.0000       1.405928        38.2573 
 596   0.0000       1.412091        38.4250 
 597   0.0000       1.414150        38.4810 
 598   0.0000       1.417474        38.5714 
 599   0.0000       1.421620        38.6843 
 600   0.0000       1.425427        38.7879 
 601   0.0000       1.431312        38.9480 
 602   0.0000       1.435582        39.0642 
 603   0.0000       1.441161        39.2160 
 604   0.0000       1.444485        39.3064 
 605   0.0000       1.452219        39.5169 
 606   0.0000       1.459447        39.7136 
 607   0.0000       1.461170        39.7605 
 608   0.0000       1.467307        39.9275 
 609   0.0000       1.467684        39.9377 
 610   0.0000       1.472587        40.0711 
 611   0.0000       1.477665        40.2093 
 612   0.0000       1.485219        40.4149 
 613   0.0000       1.488229        40.4968 
 614   0.0000       1.493495        40.6401 
 615   0.0000       1.496220        40.7142 
 616   0.0000       1.497974        40.7619 
 617   0.0000       1.502072        40.8734 
 618   0.0000       1.503482        40.9118 
 619   0.0000       1.512451        41.1559 
 620   0.0000       1.524962        41.4963 
 621   0.0000       1.525192        41.5026 
 622   0.0000       1.529106        41.6091 
 623   0.0000       1.529223        41.6123 
 624   0.0000       1.537615        41.8406 
 625   0.0000       1.540885        41.9296 
 626   0.0000       1.544550        42.0293 
 627   0.0000       1.552000        42.2321 
 628   0.0000       1.556477        42.3539 
 629   0.0000       1.563768        42.5523 
 630   0.0000       1.566030        42.6139 
 631   0.0000       1.567284        42.6480 
 632   0.0000       1.570122        42.7252 
 633   0.0000       1.573148        42.8075 
 634   0.0000       1.576044        42.8863 
 635   0.0000       1.580542        43.0087 
 636   0.0000       1.585815        43.1522 
 637   0.0000       1.586779        43.1785 
 638   0.0000       1.596912        43.4542 
 639   0.0000       1.598169        43.4884 
 640   0.0000       1.608927        43.7811 
 641   0.0000       1.610995        43.8374 
 642   0.0000       1.613682        43.9105 
 643   0.0000       1.617001        44.0008 
 644   0.0000       1.619403        44.0662 
 645   0.0000       1.624721        44.2109 
 646   0.0000       1.629600        44.3437 
 647   0.0000       1.634478        44.4764 
 648   0.0000       1.636067        44.5196 
 649   0.0000       1.640011        44.6270 
 650   0.0000       1.642477        44.6941 
 651   0.0000       1.645280        44.7703 
 652   0.0000       1.652417        44.9645 
 653   0.0000       1.654840        45.0305 
 654   0.0000       1.657931        45.1146 
 655   0.0000       1.666307        45.3425 
 656   0.0000       1.670409        45.4541 
 657   0.0000       1.674127        45.5553 
 658   0.0000       1.675538        45.5937 
 659   0.0000       1.678615        45.6774 
 660   0.0000       1.684074        45.8260 
 661   0.0000       1.688306        45.9411 
 662   0.0000       1.689320        45.9687 
 663   0.0000       1.693685        46.0875 
 664   0.0000       1.693990        46.0958 
 665   0.0000       1.700298        46.2675 
 666   0.0000       1.700399        46.2702 
 667   0.0000       1.702411        46.3250 
 668   0.0000       1.707149        46.4539 
 669   0.0000       1.709836        46.5270 
 670   0.0000       1.711466        46.5713 
 671   0.0000       1.711776        46.5798 
 672   0.0000       1.719571        46.7919 
 673   0.0000       1.729143        47.0524 
 674   0.0000       1.729443        47.0605 
 675   0.0000       1.733907        47.1820 
 676   0.0000       1.736308        47.2473 
 677   0.0000       1.738006        47.2936 
 678   0.0000       1.745443        47.4959 
 679   0.0000       1.747956        47.5643 
 680   0.0000       1.749289        47.6006 
 681   0.0000       1.754434        47.7406 
 682   0.0000       1.759311        47.8733 
 683   0.0000       1.760332        47.9011 
 684   0.0000       1.763107        47.9766 
 685   0.0000       1.770747        48.1845 
 686   0.0000       1.773923        48.2709 
 687   0.0000       1.776662        48.3454 
 688   0.0000       1.781236        48.4699 
 689   0.0000       1.786732        48.6194 
 690   0.0000       1.789497        48.6947 
 691   0.0000       1.790156        48.7126 
 692   0.0000       1.797067        48.9007 
 693   0.0000       1.798446        48.9382 
 694   0.0000       1.803355        49.0718 
 695   0.0000       1.803383        49.0725 
 696   0.0000       1.810844        49.2756 
 697   0.0000       1.812142        49.3109 
 698   0.0000       1.814688        49.3802 
 699   0.0000       1.824016        49.6340 
 700   0.0000       1.825384        49.6712 
 701   0.0000       1.826100        49.6907 
 702   0.0000       1.827661        49.7332 
 703   0.0000       1.828034        49.7433 
 704   0.0000       1.837550        50.0023 
 705   0.0000       1.839487        50.0550 
 706   0.0000       1.847915        50.2843 
 707   0.0000       1.853914        50.4476 
 708   0.0000       1.856160        50.5087 
 709   0.0000       1.860603        50.6296 
 710   0.0000       1.862634        50.6849 
 711   0.0000       1.865103        50.7520 
 712   0.0000       1.865151        50.7533 
 713   0.0000       1.871466        50.9252 
 714   0.0000       1.874027        50.9949 
 715   0.0000       1.877007        51.0759 
 716   0.0000       1.880618        51.1742 
 717   0.0000       1.884378        51.2765 
 718   0.0000       1.885498        51.3070 
 719   0.0000       1.888302        51.3833 
 720   0.0000       1.888378        51.3854 
 721   0.0000       1.890653        51.4473 
 722   0.0000       1.894585        51.5543 
 723   0.0000       1.895146        51.5696 
 724   0.0000       1.897737        51.6400 
 725   0.0000       1.905887        51.8618 
 726   0.0000       1.907261        51.8992 
 727   0.0000       1.912120        52.0314 
 728   0.0000       1.913215        52.0612 
 729   0.0000       1.920281        52.2535 
 730   0.0000       1.923457        52.3399 
 731   0.0000       1.925036        52.3829 
 732   0.0000       1.926997        52.4363 
 733   0.0000       1.930630        52.5351 
 734   0.0000       1.932516        52.5864 
 735   0.0000       1.936607        52.6977 
 736   0.0000       1.936882        52.7052 
 737   0.0000       1.940718        52.8096 
 738   0.0000       1.941177        52.8221 
 739   0.0000       1.946841        52.9762 
 740   0.0000       1.947012        52.9809 
 741   0.0000       1.953282        53.1515 
 742   0.0000       1.958976        53.3064 
 743   0.0000       1.961466        53.3742 
 744   0.0000       1.964105        53.4460 
 745   0.0000       1.966278        53.5051 
 746   0.0000       1.969934        53.6046 
 747   0.0000       1.976411        53.7809 
 748   0.0000       1.976587        53.7857 
 749   0.0000       1.981647        53.9234 
 750   0.0000       1.982022        53.9336 
 751   0.0000       1.989363        54.1333 
 752   0.0000       1.992368        54.2151 
 753   0.0000       1.994555        54.2746 
 754   0.0000       1.999243        54.4022 
 755   0.0000       2.003017        54.5049 
 756   0.0000       2.003541        54.5191 
 757   0.0000       2.003828        54.5269 
 758   0.0000       2.007835        54.6360 
 759   0.0000       2.010168        54.6995 
 760   0.0000       2.015805        54.8528 
 761   0.0000       2.020023        54.9676 
 762   0.0000       2.021120        54.9975 
 763   0.0000       2.022229        55.0277 
 764   0.0000       2.023539        55.0633 
 765   0.0000       2.027930        55.1828 
 766   0.0000       2.030143        55.2430 
 767   0.0000       2.037729        55.4494 
 768   0.0000       2.038281        55.4644 
 769   0.0000       2.040444        55.5233 
 770   0.0000       2.046596        55.6907 
 771   0.0000       2.047840        55.7246 
 772   0.0000       2.049005        55.7563 
 773   0.0000       2.049575        55.7718 
 774   0.0000       2.051689        55.8293 
 775   0.0000       2.056437        55.9585 
 776   0.0000       2.062652        56.1276 
 777   0.0000       2.063316        56.1457 
 778   0.0000       2.067163        56.2504 
 779   0.0000       2.068130        56.2767 
 780   0.0000       2.071529        56.3692 
 781   0.0000       2.076129        56.4944 
 782   0.0000       2.077667        56.5362 
 783   0.0000       2.079358        56.5822 
 784   0.0000       2.088559        56.8326 
 785   0.0000       2.091949        56.9248 
 786   0.0000       2.093498        56.9670 
 787   0.0000       2.099009        57.1169 
 788   0.0000       2.101974        57.1976 
 789   0.0000       2.105730        57.2998 
 790   0.0000       2.108348        57.3711 
 791   0.0000       2.108993        57.3886 
 792   0.0000       2.113493        57.5111 
 793   0.0000       2.115820        57.5744 
 794   0.0000       2.116710        57.5986 
 795   0.0000       2.119582        57.6767 
 796   0.0000       2.129859        57.9564 
 797   0.0000       2.131458        57.9999 
 798   0.0000       2.135856        58.1196 
 799   0.0000       2.137318        58.1594 
 800   0.0000       2.137904        58.1753 
 801   0.0000       2.142273        58.2942 
 802   0.0000       2.148159        58.4544 
 803   0.0000       2.151142        58.5355 
 804   0.0000       2.152706        58.5781 
 805   0.0000       2.155162        58.6449 
 806   0.0000       2.157998        58.7221 
 807   0.0000       2.160595        58.7928 
 808   0.0000       2.164200        58.8909 
 809   0.0000       2.165612        58.9293 
 810   0.0000       2.169551        59.0365 
 811   0.0000       2.173449        59.1425 
 812   0.0000       2.176499        59.2255 
 813   0.0000       2.180392        59.3315 
 814   0.0000       2.182209        59.3809 
 815   0.0000       2.186132        59.4877 
 816   0.0000       2.190848        59.6160 
 817   0.0000       2.190877        59.6168 
 818   0.0000       2.195956        59.7550 
 819   0.0000       2.200249        59.8718 
 820   0.0000       2.202394        59.9302 
 821   0.0000       2.210960        60.1633 
 822   0.0000       2.213001        60.2188 
 823   0.0000       2.214709        60.2653 
 824   0.0000       2.219975        60.4086 
 825   0.0000       2.221919        60.4615 
 826   0.0000       2.224727        60.5379 
 827   0.0000       2.225067        60.5471 
 828   0.0000       2.226998        60.5997 
 829   0.0000       2.230383        60.6918 
 830   0.0000       2.230825        60.7038 
 831   0.0000       2.233777        60.7842 
 832   0.0000       2.236301        60.8529 
 833   0.0000       2.241466        60.9934 
 834   0.0000       2.242321        61.0166 
 835   0.0000       2.247831        61.1666 
 836   0.0000       2.250543        61.2404 
 837   0.0000       2.250863        61.2491 
 838   0.0000       2.257741        61.4363 
 839   0.0000       2.259313        61.4790 
 840   0.0000       2.261711        61.5443 
 841   0.0000       2.264459        61.6190 
 842   0.0000       2.267123        61.6915 
 843   0.0000       2.271557        61.8122 
 844   0.0000       2.273688        61.8702 
 845   0.0000       2.277772        61.9813 
 846   0.0000       2.280739        62.0621 
 847   0.0000       2.283304        62.1319 
 848   0.0000       2.290017        62.3145 
 849   0.0000       2.292210        62.3742 
 850   0.0000       2.295755        62.4707 
 851   0.0000       2.298055        62.5333 
 852   0.0000       2.300126        62.5896 
 853   0.0000       2.300885        62.6103 
 854   0.0000       2.302746        62.6609 
 855   0.0000       2.305162        62.7266 
 856   0.0000       2.306211        62.7552 
 857   0.0000       2.316213        63.0274 
 858   0.0000       2.316323        63.0304 
 859   0.0000       2.320679        63.1489 
 860   0.0000       2.322922        63.2099 
 861   0.0000       2.325657        63.2843 
 862   0.0000       2.329935        63.4008 
 863   0.0000       2.334618        63.5282 
 864   0.0000       2.335027        63.5393 
 865   0.0000       2.343036        63.7573 
 866   0.0000       2.343216        63.7622 
 867   0.0000       2.346954        63.8639 
 868   0.0000       2.347004        63.8652 
 869   0.0000       2.356800        64.1318 
 870   0.0000       2.356862        64.1335 
 871   0.0000       2.364948        64.3535 
 872   0.0000       2.365436        64.3668 
 873   0.0000       2.368326        64.4454 
 874   0.0000       2.368876        64.4604 
 875   0.0000       2.371616        64.5350 
 876   0.0000       2.376218        64.6602 
 877   0.0000       2.378807        64.7306 
 878   0.0000       2.385556        64.9143 
 879   0.0000       2.386142        64.9302 
 880   0.0000       2.388912        65.0056 
 881   0.0000       2.391657        65.0803 
 882   0.0000       2.393662        65.1349 
 883   0.0000       2.395374        65.1815 
 884   0.0000       2.398912        65.2777 
 885   0.0000       2.406213        65.4764 
 886   0.0000       2.409224        65.5583 
 887   0.0000       2.412312        65.6423 
 888   0.0000       2.416735        65.7627 
 889   0.0000       2.418848        65.8202 
 890   0.0000       2.423414        65.9445 
 891   0.0000       2.424547        65.9753 
 892   0.0000       2.433982        66.2320 
 893   0.0000       2.434585        66.2484 
 894   0.0000       2.438190        66.3465 
 895   0.0000       2.440780        66.4170 
 896   0.0000       2.443223        66.4835 
 897   0.0000       2.443412        66.4886 
 898   0.0000       2.444793        66.5262 
 899   0.0000       2.452732        66.7422 
 900   0.0000       2.455469        66.8167 
 901   0.0000       2.458807        66.9075 
 902   0.0000       2.464390        67.0595 
 903   0.0000       2.469761        67.2056 
 904   0.0000       2.472196        67.2719 
 905   0.0000       2.476585        67.3913 
 906   0.0000       2.477355        67.4123 
 907   0.0000       2.481529        67.5258 
 908   0.0000       2.482388        67.5492 
 909   0.0000       2.485925        67.6455 
 910   0.0000       2.488310        67.7104 
 911   0.0000       2.490289        67.7642 
 912   0.0000       2.492603        67.8272 
 913   0.0000       2.494131        67.8688 
 914   0.0000       2.495941        67.9180 
 915   0.0000       2.498879        67.9980 
 916   0.0000       2.503238        68.1166 
 917   0.0000       2.504563        68.1526 
 918   0.0000       2.511806        68.3497 
 919   0.0000       2.513259        68.3893 
 920   0.0000       2.516298        68.4720 
 921   0.0000       2.519529        68.5599 
 922   0.0000       2.522331        68.6361 
 923   0.0000       2.522679        68.6456 
 924   0.0000       2.527640        68.7806 
 925   0.0000       2.533766        68.9473 
 926   0.0000       2.536630        69.0252 
 927   0.0000       2.541866        69.1677 
 928   0.0000       2.545770        69.2739 
 929   0.0000       2.547935        69.3328 
 930   0.0000       2.552187        69.4485 
 931   0.0000       2.554702        69.5170 
 932   0.0000       2.556218        69.5582 
 933   0.0000       2.562623        69.7325 
 934   0.0000       2.562917        69.7405 
 935   0.0000       2.574963        70.0683 
 936   0.0000       2.576049        70.0979 
 937   0.0000       2.576369        70.1066 
 938   0.0000       2.580447        70.2175 
 939   0.0000       2.582414        70.2711 
 940   0.0000       2.584619        70.3311 
 941   0.0000       2.586052        70.3701 
 942   0.0000       2.586408        70.3797 
 943   0.0000       2.592531        70.5463 
 944   0.0000       2.593939        70.5847 
 945   0.0000       2.595422        70.6250 
 946   0.0000       2.600451        70.7619 
 947   0.0000       2.601493        70.7902 
 948   0.0000       2.601541        70.7915 
 949   0.0000       2.606421        70.9243 
 950   0.0000       2.614312        71.1390 
 951   0.0000       2.617079        71.2143 
 952   0.0000       2.618726        71.2592 
 953   0.0000       2.621676        71.3394 
 954   0.0000       2.621767        71.3419 
 955   0.0000       2.630476        71.5789 
 956   0.0000       2.630693        71.5848 
 957   0.0000       2.632035        71.6213 
 958   0.0000       2.634429        71.6864 
 959   0.0000       2.636509        71.7430 
 960   0.0000       2.640297        71.8461 
 961   0.0000       2.642004        71.8926 
 962   0.0000       2.645074        71.9761 
 963   0.0000       2.649272        72.0904 
 964   0.0000       2.653940        72.2174 
 965   0.0000       2.655799        72.2680 
 966   0.0000       2.656570        72.2889 
 967   0.0000       2.660077        72.3844 
 968   0.0000       2.662675        72.4551 
 969   0.0000       2.666600        72.5619 
 970   0.0000       2.671609        72.6982 
 971   0.0000       2.672213        72.7146 
 972   0.0000       2.678725        72.8918 
 973   0.0000       2.680204        72.9321 
 974   0.0000       2.686670        73.1080 
 975   0.0000       2.688060        73.1458 
 976   0.0000       2.694497        73.3210 
 977   0.0000       2.697464        73.4017 
 978   0.0000       2.698862        73.4398 
 979   0.0000       2.701505        73.5117 
 980   0.0000       2.709350        73.7252 
 981   0.0000       2.713892        73.8488 
 982   0.0000       2.714624        73.8687 
 983   0.0000       2.716725        73.9258 
 984   0.0000       2.722579        74.0851 
 985   0.0000       2.723291        74.1045 
 986   0.0000       2.725271        74.1584 
 987   0.0000       2.729542        74.2746 
 988   0.0000       2.729625        74.2769 
 989   0.0000       2.735821        74.4455 
 990   0.0000       2.746638        74.7398 
 991   0.0000       2.748498        74.7904 
 992   0.0000       2.749112        74.8071 
 993   0.0000       2.749396        74.8149 
 994   0.0000       2.756261        75.0017 
 995   0.0000       2.758983        75.0757 
 996   0.0000       2.762561        75.1731 
 997   0.0000       2.765378        75.2498 
 998   0.0000       2.766691        75.2855 
 999   0.0000       2.772108        75.4329 
 1000   0.0000       2.775730        75.5315 
 1001   0.0000       2.777226        75.5722 
 1002   0.0000       2.779231        75.6267 
 1003   0.0000       2.789653        75.9103 
 1004   0.0000       2.792407        75.9853 
 1005   0.0000       2.794297        76.0367 
 1006   0.0000       2.795316        76.0644 
 1007   0.0000       2.802200        76.2517 
 1008   0.0000       2.803378        76.2838 
 1009   0.0000       2.809058        76.4384 
 1010   0.0000       2.812382        76.5288 
 1011   0.0000       2.816545        76.6421 
 1012   0.0000       2.819116        76.7121 
 1013   0.0000       2.824140        76.8487 
 1014   0.0000       2.824258        76.8520 
 1015   0.0000       2.824557        76.8601 
 1016   0.0000       2.828624        76.9708 
 1017   0.0000       2.829346        76.9904 
 1018   0.0000       2.831975        77.0620 
 1019   0.0000       2.843901        77.3865 
 1020   0.0000       2.847794        77.4924 
 1021   0.0000       2.849227        77.5314 
 1022   0.0000       2.849698        77.5442 
 1023   0.0000       2.850870        77.5761 
 1024   0.0000       2.853880        77.6580 
 1025   0.0000       2.860490        77.8379 
 1026   0.0000       2.862262        77.8861 
 1027   0.0000       2.862805        77.9009 
 1028   0.0000       2.864616        77.9502 
 1029   0.0000       2.870284        78.1044 
 1030   0.0000       2.873974        78.2048 
 1031   0.0000       2.877245        78.2938 
 1032   0.0000       2.879878        78.3655 
 1033   0.0000       2.884911        78.5024 
 1034   0.0000       2.887259        78.5663 
 1035   0.0000       2.892073        78.6973 
 1036   0.0000       2.894585        78.7657 
 1037   0.0000       2.899750        78.9062 
 1038   0.0000       2.900301        78.9212 
 1039   0.0000       2.911609        79.2289 
 1040   0.0000       2.912582        79.2554 
 1041   0.0000       2.917472        79.3885 
 1042   0.0000       2.919184        79.4350 
 1043   0.0000       2.923070        79.5408 
 1044   0.0000       2.924581        79.5819 
 1045   0.0000       2.929583        79.7180 
 1046   0.0000       2.930738        79.7494 
 1047   0.0000       2.934959        79.8643 
 1048   0.0000       2.937418        79.9312 
 1049   0.0000       2.942884        80.0799 
 1050   0.0000       2.946728        80.1845 
 1051   0.0000       2.948235        80.2256 
 1052   0.0000       2.951712        80.3202 
 1053   0.0000       2.963309        80.6357 
 1054   0.0000       2.969148        80.7946 
 1055   0.0000       2.972469        80.8850 
 1056   0.0000       2.982470        81.1571 
 1057   0.0000       2.982622        81.1613 
 1058   0.0000       2.982716        81.1638 
 1059   0.0000       2.989794        81.3564 
 1060   0.0000       2.995538        81.5127 
 1061   0.0000       2.996492        81.5387 
 1062   0.0000       3.007401        81.8356 
 1063   0.0000       3.015028        82.0431 
 1064   0.0000       3.019124        82.1545 
 1065   0.0000       3.023278        82.2676 
 1066   0.0000       3.023665        82.2781 
 1067   0.0000       3.026596        82.3579 
 1068   0.0000       3.030603        82.4669 
 1069   0.0000       3.036169        82.6184 
 1070   0.0000       3.036630        82.6309 
 1071   0.0000       3.041451        82.7621 
 1072   0.0000       3.049400        82.9784 
 1073   0.0000       3.051952        83.0478 
 1074   0.0000       3.060026        83.2675 
 1075   0.0000       3.063975        83.3750 
 1076   0.0000       3.069133        83.5154 
 1077   0.0000       3.070594        83.5551 
 1078   0.0000       3.071665        83.5843 
 1079   0.0000       3.075040        83.6761 
 1080   0.0000       3.082110        83.8685 
 1081   0.0000       3.087096        84.0041 
 1082   0.0000       3.092175        84.1424 
 1083   0.0000       3.097829        84.2962 
 1084   0.0000       3.107309        84.5542 
 1085   0.0000       3.109191        84.6054 
 1086   0.0000       3.112871        84.7055 
 1087   0.0000       3.113340        84.7183 
 1088   0.0000       3.124128        85.0119 
 1089   0.0000       3.126216        85.0687 
 1090   0.0000       3.128941        85.1428 
 1091   0.0000       3.134816        85.3027 
 1092   0.0000       3.137055        85.3636 
 1093   0.0000       3.141205        85.4765 
 1094   0.0000       3.141413        85.4822 
 1095   0.0000       3.144321        85.5613 
 1096   0.0000       3.147866        85.6578 
 1097   0.0000       3.152240        85.7768 
 1098   0.0000       3.155035        85.8529 
 1099   0.0000       3.159114        85.9639 
 1100   0.0000       3.165029        86.1248 
 1101   0.0000       3.168830        86.2282 
 1102   0.0000       3.172812        86.3366 
 1103   0.0000       3.177522        86.4648 
 1104   0.0000       3.180085        86.5345 
 1105   0.0000       3.180689        86.5509 
 1106   0.0000       3.186222        86.7015 
 1107   0.0000       3.190909        86.8290 
 1108   0.0000       3.199384        87.0597 
 1109   0.0000       3.200229        87.0827 
 1110   0.0000       3.201219        87.1096 
 1111   0.0000       3.206045        87.2409 
 1112   0.0000       3.221529        87.6623 
 1113   0.0000       3.222835        87.6978 
 1114   0.0000       3.230020        87.8933 
 1115   0.0000       3.232879        87.9711 
 1116   0.0000       3.238528        88.1248 
 1117   0.0000       3.242129        88.2228 
 1118   0.0000       3.243906        88.2712 
 1119   0.0000       3.246724        88.3478 
 1120   0.0000       3.254984        88.5726 
 1121   0.0000       3.255369        88.5831 
 1122   0.0000       3.259981        88.7086 
 1123   0.0000       3.267229        88.9058 
 1124   0.0000       3.267611        88.9162 
 1125   0.0000       3.269249        88.9608 
 1126   0.0000       3.276414        89.1558 
 1127   0.0000       3.276696        89.1634 
 1128   0.0000       3.291196        89.5580 
 1129   0.0000       3.296962        89.7149 
 1130   0.0000       3.297293        89.7239 
 1131   0.0000       3.300984        89.8243 
 1132   0.0000       3.305373        89.9438 
 1133   0.0000       3.309706        90.0617 
 1134   0.0000       3.313955        90.1773 
 1135   0.0000       3.316540        90.2476 
 1136   0.0000       3.320906        90.3665 
 1137   0.0000       3.322713        90.4156 
 1138   0.0000       3.330597        90.6301 
 1139   0.0000       3.340778        90.9072 
 1140   0.0000       3.340859        90.9094 
 1141   0.0000       3.348602        91.1201 
 1142   0.0000       3.349309        91.1393 
 1143   0.0000       3.351754        91.2059 
 1144   0.0000       3.361607        91.4740 
 1145   0.0000       3.365213        91.5721 
 1146   0.0000       3.367595        91.6369 
 1147   0.0000       3.373071        91.7859 
 1148   0.0000       3.380201        91.9800 
 1149   0.0000       3.384717        92.1028 
 1150   0.0000       3.385063        92.1122 
 1151   0.0000       3.387445        92.1771 
 1152   0.0000       3.394794        92.3770 
 1153   0.0000       3.399205        92.4971 
 1154   0.0000       3.401427        92.5575 
 1155   0.0000       3.402352        92.5827 
 1156   0.0000       3.407300        92.7174 
 1157   0.0000       3.414308        92.9081 
 1158   0.0000       3.416041        92.9552 
 1159   0.0000       3.420810        93.0850 
 1160   0.0000       3.426616        93.2430 
 1161   0.0000       3.432750        93.4099 
 1162   0.0000       3.438492        93.5661 
 1163   0.0000       3.444524        93.7303 
 1164   0.0000       3.444599        93.7323 
 1165   0.0000       3.450663        93.8973 
 1166   0.0000       3.459555        94.1393 
 1167   0.0000       3.460295        94.1594 
 1168   0.0000       3.465602        94.3038 
 1169   0.0000       3.467294        94.3499 
 1170   0.0000       3.476364        94.5967 
 1171   0.0000       3.479051        94.6698 
 1172   0.0000       3.482422        94.7615 
 1173   0.0000       3.483147        94.7812 
 1174   0.0000       3.491029        94.9957 
 1175   0.0000       3.494410        95.0877 
 1176   0.0000       3.496254        95.1379 
 1177   0.0000       3.498180        95.1903 
 1178   0.0000       3.499494        95.2261 
 1179   0.0000       3.503468        95.3342 
 1180   0.0000       3.514543        95.6356 
 1181   0.0000       3.515503        95.6617 
 1182   0.0000       3.520104        95.7869 
 1183   0.0000       3.523286        95.8735 
 1184   0.0000       3.528417        96.0131 
 1185   0.0000       3.530659        96.0741 
 1186   0.0000       3.538980        96.3005 
 1187   0.0000       3.543356        96.4196 
 1188   0.0000       3.546942        96.5172 
 1189   0.0000       3.548353        96.5556 
 1190   0.0000       3.555110        96.7395 
 1191   0.0000       3.557512        96.8048 
 1192   0.0000       3.560242        96.8791 
 1193   0.0000       3.562603        96.9434 
 1194   0.0000       3.567756        97.0836 
 1195   0.0000       3.572399        97.2099 
 1196   0.0000       3.575095        97.2833 
 1197   0.0000       3.576131        97.3115 
 1198   0.0000       3.587345        97.6166 
 1199   0.0000       3.603118        98.0458 
 1200   0.0000       3.606573        98.1398 
 1201   0.0000       3.607423        98.1630 
 1202   0.0000       3.610901        98.2576 
 1203   0.0000       3.613748        98.3351 
 1204   0.0000       3.619455        98.4904 
 1205   0.0000       3.621082        98.5347 
 1206   0.0000       3.626377        98.6787 
 1207   0.0000       3.631791        98.8261 
 1208   0.0000       3.636807        98.9626 
 1209   0.0000       3.639705        99.0414 
 1210   0.0000       3.650943        99.3472 
 1211   0.0000       3.653801        99.4250 
 1212   0.0000       3.661957        99.6469 
 1213   0.0000       3.662261        99.6552 
 1214   0.0000       3.663949        99.7011 
 1215   0.0000       3.677013       100.0566 
 1216   0.0000       3.677196       100.0616 
 1217   0.0000       3.684835       100.2694 
 1218   0.0000       3.686041       100.3023 
 1219   0.0000       3.689822       100.4052 
 1220   0.0000       3.690839       100.4328 
 1221   0.0000       3.699840       100.6778 
 1222   0.0000       3.705301       100.8264 
 1223   0.0000       3.712412       101.0199 
 1224   0.0000       3.715716       101.1098 
 1225   0.0000       3.723050       101.3094 
 1226   0.0000       3.725387       101.3729 
 1227   0.0000       3.728435       101.4559 
 1228   0.0000       3.730456       101.5109 
 1229   0.0000       3.737513       101.7029 
 1230   0.0000       3.738432       101.7279 
 1231   0.0000       3.742993       101.8520 
 1232   0.0000       3.745540       101.9213 
 1233   0.0000       3.747763       101.9818 
 1234   0.0000       3.759874       102.3114 
 1235   0.0000       3.763115       102.3996 
 1236   0.0000       3.773331       102.6775 
 1237   0.0000       3.775479       102.7360 
 1238   0.0000       3.787322       103.0583 
 1239   0.0000       3.789645       103.1215 
 1240   0.0000       3.790298       103.1393 
 1241   0.0000       3.791517       103.1724 
 1242   0.0000       3.810616       103.6921 
 1243   0.0000       3.811566       103.7180 
 1244   0.0000       3.815143       103.8153 
 1245   0.0000       3.818810       103.9151 
 1246   0.0000       3.822122       104.0052 
 1247   0.0000       3.826910       104.1355 
 1248   0.0000       3.836051       104.3842 
 1249   0.0000       3.838261       104.4444 
 1250   0.0000       3.853012       104.8458 
 1251   0.0000       3.853685       104.8641 
 1252   0.0000       3.866589       105.2152 
 1253   0.0000       3.868433       105.2654 
 1254   0.0000       3.870809       105.3301 
 1255   0.0000       3.871508       105.3491 
 1256   0.0000       3.876652       105.4891 
 1257   0.0000       3.892354       105.9163 
 1258   0.0000       3.897711       106.0621 
 1259   0.0000       3.898896       106.0943 
 1260   0.0000       3.909713       106.3887 
 1261   0.0000       3.912276       106.4585 
 1262   0.0000       3.919371       106.6515 
 1263   0.0000       3.920052       106.6700 
 1264   0.0000       3.928363       106.8962 
 1265   0.0000       3.933256       107.0293 
 1266   0.0000       3.936775       107.1251 
 1267   0.0000       3.937838       107.1540 
 1268   0.0000       3.950063       107.4867 
 1269   0.0000       3.956197       107.6536 
 1270   0.0000       3.963966       107.8650 
 1271   0.0000       3.965539       107.9078 
 1272   0.0000       3.969306       108.0103 
 1273   0.0000       3.970011       108.0295 
 1274   0.0000       3.981575       108.3442 
 1275   0.0000       3.988132       108.5226 
 1276   0.0000       3.997706       108.7831 
 1277   0.0000       4.002845       108.9230 
 1278   0.0000       4.006080       109.0110 
 1279   0.0000       4.009516       109.1045 
 1280   0.0000       4.012219       109.1780 
 1281   0.0000       4.024289       109.5065 
 1282   0.0000       4.025579       109.5416 
 1283   0.0000       4.033576       109.7592 
 1284   0.0000       4.041433       109.9730 
 1285   0.0000       4.046963       110.1235 
 1286   0.0000       4.059420       110.4624 
 1287   0.0000       4.061558       110.5206 
 1288   0.0000       4.069741       110.7433 
 1289   0.0000       4.083777       111.1252 
 1290   0.0000       4.086855       111.2090 
 1291   0.0000       4.089742       111.2876 
 1292   0.0000       4.093621       111.3931 
 1293   0.0000       4.093898       111.4006 
 1294   0.0000       4.099156       111.5437 
 1295   0.0000       4.101099       111.5966 
 1296   0.0000       4.106279       111.7375 
 1297   0.0000       4.112902       111.9177 
 1298   0.0000       4.114876       111.9715 
 1299   0.0000       4.119681       112.1022 
 1300   0.0000       4.127415       112.3127 
 1301   0.0000       4.142792       112.7311 
 1302   0.0000       4.143834       112.7595 
 1303   0.0000       4.150139       112.9310 
 1304   0.0000       4.162933       113.2792 
 1305   0.0000       4.164882       113.3322 
 1306   0.0000       4.173849       113.5762 
 1307   0.0000       4.177172       113.6666 
 1308   0.0000       4.187010       113.9343 
 1309   0.0000       4.187949       113.9599 
 1310   0.0000       4.192861       114.0936 
 1311   0.0000       4.198724       114.2531 
 1312   0.0000       4.203482       114.3826 
 1313   0.0000       4.213058       114.6431 
 1314   0.0000       4.221040       114.8603 
 1315   0.0000       4.231145       115.1353 
 1316   0.0000       4.231783       115.1527 
 1317   0.0000       4.238255       115.3288 
 1318   0.0000       4.250599       115.6647 
 1319   0.0000       4.251204       115.6812 
 1320   0.0000       4.260890       115.9447 
 1321   0.0000       4.266841       116.1067 
 1322   0.0000       4.278114       116.4134 
 1323   0.0000       4.283656       116.5642 
 1324   0.0000       4.288595       116.6986 
 1325   0.0000       4.289965       116.7359 
 1326   0.0000       4.305456       117.1574 
 1327   0.0000       4.310680       117.2996 
 1328   0.0000       4.333909       117.9317 
 1329   0.0000       4.348212       118.3209 
 1330   0.0000       4.355723       118.5253 
 1331   0.0000       4.356683       118.5514 
 1332   0.0000       4.360249       118.6484 
 1333   0.0000       4.364397       118.7613 
 1334   0.0000       4.367574       118.8477 
 1335   0.0000       4.375897       119.0742 
 1336   0.0000       4.377956       119.1303 
 1337   0.0000       4.382044       119.2415 
 1338   0.0000       4.387009       119.3766 
 1339   0.0000       4.388589       119.4196 
 1340   0.0000       4.417182       120.1976 
 1341   0.0000       4.441524       120.8600 
 1342   0.0000       4.443020       120.9007 
 1343   0.0000       4.464611       121.4882 
 1344   0.0000       4.474643       121.7612 
 1345   0.0000       4.478975       121.8791 
 1346   0.0000       4.499496       122.4375 
 1347   0.0000       4.499593       122.4402 
 1348   0.0000       4.503313       122.5414 
 1349   0.0000       4.513972       122.8314 
 1350   0.0000       4.521534       123.0372 
 1351   0.0000       4.524724       123.1240 
 1352   0.0000       4.532586       123.3379 
 1353   0.0000       4.537274       123.4655 
 1354   0.0000       4.550575       123.8274 
 1355   0.0000       4.557715       124.0217 
 1356   0.0000       4.557912       124.0271 
 1357   0.0000       4.568151       124.3057 
 1358   0.0000       4.576193       124.5245 
 1359   0.0000       4.581844       124.6783 
 1360   0.0000       4.588457       124.8582 
 1361   0.0000       4.592615       124.9714 
 1362   0.0000       4.616079       125.6099 
 1363   0.0000       4.640095       126.2634 
 1364   0.0000       4.665553       126.9561 
 1365   0.0000       4.673473       127.1717 
 1366   0.0000       4.693285       127.7108 
 1367   0.0000       4.701109       127.9237 
 1368   0.0000       4.707362       128.0938 
 1369   0.0000       4.709126       128.1418 
 1370   0.0000       4.711619       128.2097 
 1371   0.0000       4.720838       128.4605 
 1372   0.0000       4.726439       128.6129 
 1373   0.0000       4.731842       128.7600 
 1374   0.0000       4.738519       128.9417 
 1375   0.0000       4.744411       129.1020 
 1376   0.0000       4.747229       129.1787 
 1377   0.0000       4.762331       129.5896 
 1378   0.0000       4.764859       129.6584 
 1379   0.0000       4.772540       129.8674 
 1380   0.0000       4.772747       129.8731 
 1381   0.0000       4.778684       130.0346 
 1382   0.0000       4.801377       130.6521 
 1383   0.0000       4.802276       130.6766 
 1384   0.0000       4.809939       130.8851 
 1385   0.0000       4.821450       131.1983 
 1386   0.0000       4.825698       131.3139 
 1387   0.0000       4.829110       131.4068 
 1388   0.0000       4.837397       131.6323 
 1389   0.0000       4.838655       131.6665 
 1390   0.0000       4.840145       131.7070 
 1391   0.0000       4.846565       131.8817 
 1392   0.0000       4.847186       131.8986 
 1393   0.0000       4.857267       132.1730 
 1394   0.0000       4.868118       132.4682 
 1395   0.0000       4.881854       132.8420 
 1396   0.0000       4.883056       132.8747 
 1397   0.0000       4.890294       133.0717 
 1398   0.0000       4.903766       133.4383 
 1399   0.0000       4.905320       133.4805 
 1400   0.0000       4.912558       133.6775 
 1401   0.0000       4.916974       133.7977 
 1402   0.0000       4.920062       133.8817 
 1403   0.0000       4.925722       134.0357 
 1404   0.0000       4.928380       134.1080 
 1405   0.0000       4.932118       134.2098 
 1406   0.0000       4.943786       134.5273 
 1407   0.0000       4.945263       134.5675 
 1408   0.0000       4.956458       134.8721 
 1409   0.0000       4.965217       135.1104 
 1410   0.0000       4.969449       135.2256 
 1411   0.0000       4.971922       135.2929 
 1412   0.0000       4.993774       135.8875 
 1413   0.0000       5.011883       136.3803 
 1414   0.0000       5.012761       136.4042 
 1415   0.0000       5.015006       136.4653 
 1416   0.0000       5.018764       136.5675 
 1417   0.0000       5.033643       136.9724 
 1418   0.0000       5.042129       137.2033 
 1419   0.0000       5.045058       137.2830 
 1420   0.0000       5.049849       137.4134 
 1421   0.0000       5.060653       137.7074 
 1422   0.0000       5.068545       137.9221 
 1423   0.0000       5.071039       137.9900 
 1424   0.0000       5.075664       138.1158 
 1425   0.0000       5.077185       138.1572 
 1426   0.0000       5.082101       138.2910 
 1427   0.0000       5.086914       138.4220 
 1428   0.0000       5.088433       138.4633 
 1429   0.0000       5.093835       138.6103 
 1430   0.0000       5.104191       138.8921 
 1431   0.0000       5.104312       138.8954 
 1432   0.0000       5.111191       139.0826 
 1433   0.0000       5.111636       139.0947 
 1434   0.0000       5.112193       139.1098 
 1435   0.0000       5.115510       139.2001 
 1436   0.0000       5.119449       139.3073 
 1437   0.0000       5.120516       139.3363 
 1438   0.0000       5.131153       139.6258 
 1439   0.0000       5.135477       139.7434 
 1440   0.0000       5.138905       139.8367 
 1441   0.0000       5.144442       139.9874 
 1442   0.0000       5.147809       140.0790 
 1443   0.0000       5.148159       140.0885 
 1444   0.0000       5.162498       140.4787 
 1445   0.0000       5.165499       140.5604 
 1446   0.0000       5.170800       140.7046 
 1447   0.0000       5.173709       140.7838 
 1448   0.0000       5.177737       140.8934 
 1449   0.0000       5.189030       141.2007 
 1450   0.0000       5.194707       141.3552 
 1451   0.0000       5.198227       141.4510 
 1452   0.0000       5.206470       141.6752 
 1453   0.0000       5.212833       141.8484 
 1454   0.0000       5.217794       141.9834 
 1455   0.0000       5.219271       142.0236 
 1456   0.0000       5.229542       142.3031 
 1457   0.0000       5.231109       142.3457 
 1458   0.0000       5.233594       142.4133 
 1459   0.0000       5.235182       142.4565 
 1460   0.0000       5.243849       142.6924 
 1461   0.0000       5.248247       142.8121 
 1462   0.0000       5.252480       142.9273 
 1463   0.0000       5.264993       143.2677 
 1464   0.0000       5.268797       143.3713 
 1465   0.0000       5.274915       143.5377 
 1466   0.0000       5.275959       143.5661 
 1467   0.0000       5.281635       143.7206 
 1468   0.0000       5.284471       143.7978 
 1469   0.0000       5.287574       143.8822 
 1470   0.0000       5.289456       143.9334 
 1471   0.0000       5.301767       144.2684 
 1472   0.0000       5.303529       144.3164 
 1473   0.0000       5.319987       144.7642 
 1474   0.0000       5.336829       145.2225 
 1475   0.0000       5.344376       145.4279 
 1476   0.0000       5.350342       145.5902 
 1477   0.0000       5.353898       145.6870 
 1478   0.0000       5.366371       146.0264 
 1479   0.0000       5.368539       146.0854 
 1480   0.0000       5.375948       146.2870 
 1481   0.0000       5.378041       146.3439 
 1482   0.0000       5.380955       146.4232 
 1483   0.0000       5.382224       146.4578 
 1484   0.0000       5.390174       146.6741 
 1485   0.0000       5.397680       146.8783 
 1486   0.0000       5.399374       146.9244 
 1487   0.0000       5.399479       146.9273 
 1488   0.0000       5.408606       147.1757 
 1489   0.0000       5.409708       147.2056 
 1490   0.0000       5.414361       147.3322 
 1491   0.0000       5.421371       147.5230 
 1492   0.0000       5.426203       147.6545 
 1493   0.0000       5.426895       147.6733 
 1494   0.0000       5.439375       148.0129 
 1495   0.0000       5.440557       148.0451 
 1496   0.0000       5.444004       148.1389 
 1497   0.0000       5.447112       148.2235 
 1498   0.0000       5.452289       148.3643 
 1499   0.0000       5.462909       148.6533 
 1500   0.0000       5.468383       148.8023 
 1501   0.0000       5.470835       148.8690 
 1502   0.0000       5.478240       149.0705 
 1503   0.0000       5.487090       149.3113 
 1504   0.0000       5.491889       149.4419 
 1505   0.0000       5.493936       149.4976 
 1506   0.0000       5.496834       149.5765 
 1507   0.0000       5.505944       149.8243 
 1508   0.0000       5.508254       149.8872 
 1509   0.0000       5.515085       150.0731 
 1510   0.0000       5.521433       150.2458 
 1511   0.0000       5.523060       150.2901 
 1512   0.0000       5.526396       150.3809 
 1513   0.0000       5.530395       150.4897 
 1514   0.0000       5.531151       150.5103 
 1515   0.0000       5.539666       150.7420 
 1516   0.0000       5.543035       150.8336 
 1517   0.0000       5.543878       150.8566 
 1518   0.0000       5.544244       150.8666 
 1519   0.0000       5.552750       151.0980 
 1520   0.0000       5.559694       151.2870 
 1521   0.0000       5.559759       151.2887 
 1522   0.0000       5.561604       151.3389 
 1523   0.0000       5.562710       151.3690 
 1524   0.0000       5.569159       151.5445 
 1525   0.0000       5.573686       151.6677 
 1526   0.0000       5.582123       151.8973 
 1527   0.0000       5.582964       151.9202 
 1528   0.0000       5.595903       152.2723 
 1529   0.0000       5.608890       152.6257 
 1530   0.0000       5.610493       152.6693 
 1531   0.0000       5.616732       152.8391 
 1532   0.0000       5.616915       152.8440 
 1533   0.0000       5.625412       153.0753 
 1534   0.0000       5.626647       153.1088 
 1535   0.0000       5.632816       153.2767 
 1536   0.0000       5.636333       153.3724 
 1537   0.0000       5.641245       153.5061 
 1538   0.0000       5.647763       153.6834 
 1539   0.0000       5.656499       153.9212 
 1540   0.0000       5.660956       154.0424 
 1541   0.0000       5.663026       154.0988 
 1542   0.0000       5.672162       154.3474 
 1543   0.0000       5.672894       154.3673 
 1544   0.0000       5.681549       154.6028 
 1545   0.0000       5.684403       154.6805 
 1546   0.0000       5.684981       154.6962 
 1547   0.0000       5.691674       154.8783 
 1548   0.0000       5.707133       155.2990 
 1549   0.0000       5.711613       155.4209 
 1550   0.0000       5.713290       155.4665 
 1551   0.0000       5.717870       155.5912 
 1552   0.0000       5.721169       155.6809 
 1553   0.0000       5.725502       155.7988 
 1554   0.0000       5.732498       155.9892 
 1555   0.0000       5.733022       156.0035 
 1556   0.0000       5.741590       156.2366 
 1557   0.0000       5.742880       156.2717 
 1558   0.0000       5.750078       156.4676 
 1559   0.0000       5.753928       156.5723 
 1560   0.0000       5.761229       156.7710 
 1561   0.0000       5.762764       156.8128 
 1562   0.0000       5.769856       157.0058 
 1563   0.0000       5.776045       157.1742 
 1564   0.0000       5.786677       157.4635 
 1565   0.0000       5.793412       157.6467 
 1566   0.0000       5.794886       157.6869 
 1567   0.0000       5.803605       157.9241 
 1568   0.0000       5.805816       157.9843 
 1569   0.0000       5.806540       158.0040 
 1570   0.0000       5.810314       158.1067 
 1571   0.0000       5.815514       158.2482 
 1572   0.0000       5.821141       158.4013 
 1573   0.0000       5.823947       158.4777 
 1574   0.0000       5.826025       158.5342 
 1575   0.0000       5.826589       158.5496 
 1576   0.0000       5.833067       158.7258 
 1577   0.0000       5.837336       158.8420 
 1578   0.0000       5.843239       159.0026 
 1579   0.0000       5.845238       159.0570 
 1580   0.0000       5.852445       159.2531 
 1581   0.0000       5.853549       159.2832 
 1582   0.0000       5.858548       159.4192 
 1583   0.0000       5.859597       159.4477 
 1584   0.0000       5.868292       159.6843 
 1585   0.0000       5.873463       159.8251 
 1586   0.0000       5.875508       159.8807 
 1587   0.0000       5.878541       159.9632 
 1588   0.0000       5.887980       160.2201 
 1589   0.0000       5.891885       160.3263 
 1590   0.0000       5.896150       160.4424 
 1591   0.0000       5.897450       160.4778 
 1592   0.0000       5.906961       160.7366 
 1593   0.0000       5.908922       160.7899 
 1594   0.0000       5.910288       160.8271 
 1595   0.0000       5.911232       160.8528 
 1596   0.0000       5.915057       160.9569 
 1597   0.0000       5.919524       161.0784 
 1598   0.0000       5.936912       161.5516 
 1599   0.0000       5.937981       161.5807 
 1600   0.0000       5.941001       161.6628 
 1601   0.0000       5.942702       161.7091 
 1602   0.0000       5.947816       161.8483 
 1603   0.0000       5.947853       161.8493 
 1604   0.0000       5.951344       161.9443 
 1605   0.0000       5.953312       161.9978 
 1606   0.0000       5.957038       162.0992 
 1607   0.0000       5.958069       162.1273 
 1608   0.0000       5.969123       162.4281 
 1609   0.0000       5.971160       162.4835 
 1610   0.0000       5.974623       162.5778 
 1611   0.0000       5.974705       162.5800 
 1612   0.0000       5.979285       162.7046 
 1613   0.0000       5.979628       162.7139 
 1614   0.0000       5.982466       162.7912 
 1615   0.0000       5.987713       162.9339 
 1616   0.0000       5.991923       163.0485 
 1617   0.0000       5.996928       163.1847 
 1618   0.0000       6.004576       163.3928 
 1619   0.0000       6.009815       163.5354 
 1620   0.0000       6.011422       163.5791 
 1621   0.0000       6.011633       163.5848 
 1622   0.0000       6.014252       163.6561 
 1623   0.0000       6.018219       163.7641 
 1624   0.0000       6.019600       163.8016 
 1625   0.0000       6.030305       164.0929 
 1626   0.0000       6.031963       164.1381 
 1627   0.0000       6.033824       164.1887 
 1628   0.0000       6.042111       164.4142 
 1629   0.0000       6.044132       164.4692 
 1630   0.0000       6.050228       164.6351 
 1631   0.0000       6.055166       164.7694 
 1632   0.0000       6.058743       164.8668 
 1633   0.0000       6.060615       164.9177 
 1634   0.0000       6.064675       165.0282 
 1635   0.0000       6.065764       165.0578 
 1636   0.0000       6.070213       165.1789 
 1637   0.0000       6.072560       165.2428 
 1638   0.0000       6.076094       165.3389 
 1639   0.0000       6.078060       165.3924 
 1640   0.0000       6.079300       165.4262 
 1641   0.0000       6.081004       165.4725 
 1642   0.0000       6.083956       165.5529 
 1643   0.0000       6.085631       165.5984 
 1644   0.0000       6.089663       165.7082 
 1645   0.0000       6.090538       165.7320 
 1646   0.0000       6.096908       165.9053 
 1647   0.0000       6.098373       165.9452 
 1648   0.0000       6.101306       166.0250 
 1649   0.0000       6.101981       166.0433 
 1650   0.0000       6.105144       166.1294 
 1651   0.0000       6.105547       166.1404 
 1652   0.0000       6.107877       166.2038 
 1653   0.0000       6.112398       166.3268 
 1654   0.0000       6.116785       166.4462 
 1655   0.0000       6.118366       166.4892 
 1656   0.0000       6.120593       166.5498 
 1657   0.0000       6.124937       166.6680 
 1658   0.0000       6.125614       166.6864 
 1659   0.0000       6.134651       166.9323 
 1660   0.0000       6.135470       166.9546 
 1661   0.0000       6.136686       166.9877 
 1662   0.0000       6.141844       167.1281 
 1663   0.0000       6.142679       167.1508 
 1664   0.0000       6.146547       167.2561 
 1665   0.0000       6.151642       167.3947 
 1666   0.0000       6.159426       167.6065 
 1667   0.0000       6.159877       167.6188 
 1668   0.0000       6.170679       167.9127 
 1669   0.0000       6.172274       167.9561 
 1670   0.0000       6.175022       168.0309 
 1671   0.0000       6.176103       168.0603 
 1672   0.0000       6.177783       168.1060 
 1673   0.0000       6.177868       168.1083 
 1674   0.0000       6.183084       168.2503 
 1675   0.0000       6.183269       168.2553 
 1676   0.0000       6.186489       168.3429 
 1677   0.0000       6.189790       168.4328 
 1678   0.0000       6.191460       168.4782 
 1679   0.0000       6.203853       168.8154 
 1680   0.0000       6.204938       168.8450 
 1681   0.0000       6.206238       168.8803 
 1682   0.0000       6.211803       169.0318 
 1683   0.0000       6.212173       169.0418 
 1684   0.0000       6.224474       169.3766 
 1685   0.0000       6.224578       169.3794 
 1686   0.0000       6.229600       169.5160 
 1687   0.0000       6.231502       169.5678 
 1688   0.0000       6.232000       169.5813 
 1689   0.0000       6.234723       169.6554 
 1690   0.0000       6.239914       169.7967 
 1691   0.0000       6.242933       169.8789 
 1692   0.0000       6.248161       170.0211 
 1693   0.0000       6.249168       170.0485 
 1694   0.0000       6.251622       170.1153 
 1695   0.0000       6.252453       170.1379 
 1696   0.0000       6.258193       170.2941 
 1697   0.0000       6.260328       170.3522 
 1698   0.0000       6.262789       170.4191 
 1699   0.0000       6.264640       170.4695 
 1700   0.0000       6.267517       170.5478 
 1701   0.0000       6.269669       170.6064 
 1702   0.0000       6.271741       170.6627 
 1703   0.0000       6.273622       170.7139 
 1704   0.0000       6.276455       170.7910 
 1705   0.0000       6.276558       170.7938 
 1706   0.0000       6.290121       171.1629 
 1707   0.0000       6.290942       171.1852 
 1708   0.0000       6.294632       171.2856 
 1709   0.0000       6.296703       171.3420 
 1710   0.0000       6.302058       171.4877 
 1711   0.0000       6.302902       171.5107 
 1712   0.0000       6.308273       171.6568 
 1713   0.0000       6.310714       171.7232 
 1714   0.0000       6.320162       171.9803 
 1715   0.0000       6.320683       171.9945 
 1716   0.0000       6.323313       172.0661 
 1717   0.0000       6.323404       172.0686 
 1718   0.0000       6.327798       172.1881 
 1719   0.0000       6.329153       172.2250 
 1720   0.0000       6.332399       172.3133 
 1721   0.0000       6.336649       172.4290 
 1722   0.0000       6.337247       172.4453 
 1723   0.0000       6.340455       172.5325 
 1724   0.0000       6.341279       172.5550 
 1725   0.0000       6.346663       172.7015 
 1726   0.0000       6.358753       173.0305 
 1727   0.0000       6.363616       173.1628 
 1728   0.0000       6.369483       173.3225 
 1729   0.0000       6.370555       173.3516 
 1730   0.0000       6.372893       173.4152 
 1731   0.0000       6.377853       173.5502 
 1732   0.0000       6.380776       173.6297 
 1733   0.0000       6.384930       173.7428 
 1734   0.0000       6.396566       174.0594 
 1735   0.0000       6.401429       174.1917 
 1736   0.0000       6.401784       174.2014 
 1737   0.0000       6.410292       174.4329 
 1738   0.0000       6.410434       174.4368 
 1739   0.0000       6.412781       174.5006 
 1740   0.0000       6.418804       174.6645 
 1741   0.0000       6.423252       174.7856 
 1742   0.0000       6.428900       174.9393 
 1743   0.0000       6.435824       175.1277 
 1744   0.0000       6.436941       175.1581 
 1745   0.0000       6.438599       175.2032 
 1746   0.0000       6.441692       175.2873 
 1747   0.0000       6.444545       175.3650 
 1748   0.0000       6.453257       175.6020 
 1749   0.0000       6.455363       175.6594 
 1750   0.0000       6.458806       175.7530 
 1751   0.0000       6.462096       175.8426 
 1752   0.0000       6.464731       175.9143 
 1753   0.0000       6.468852       176.0264 
 1754   0.0000       6.468906       176.0279 
 1755   0.0000       6.474518       176.1806 
 1756   0.0000       6.478875       176.2991 
 1757   0.0000       6.487098       176.5229 
 1758   0.0000       6.489494       176.5881 
 1759   0.0000       6.492390       176.6669 
 1760   0.0000       6.494950       176.7366 
 1761   0.0000       6.497011       176.7927 
 1762   0.0000       6.502099       176.9311 
 1763   0.0000       6.507913       177.0893 
 1764   0.0000       6.514175       177.2597 
 1765   0.0000       6.516128       177.3129 
 1766   0.0000       6.517629       177.3537 
 1767   0.0000       6.526017       177.5819 
 1768   0.0000       6.530357       177.7000 
 1769   0.0000       6.531135       177.7212 
 1770   0.0000       6.533327       177.7809 
 1771   0.0000       6.533913       177.7968 
 1772   0.0000       6.536449       177.8658 
 1773   0.0000       6.539133       177.9389 
 1774   0.0000       6.547600       178.1692 
 1775   0.0000       6.550465       178.2472 
 1776   0.0000       6.553211       178.3219 
 1777   0.0000       6.556206       178.4034 
 1778   0.0000       6.559140       178.4833 
 1779   0.0000       6.565263       178.6499 
 1780   0.0000       6.569328       178.7605 
 1781   0.0000       6.571755       178.8266 
 1782   0.0000       6.573973       178.8869 
 1783   0.0000       6.581271       179.0855 
 1784   0.0000       6.582984       179.1321 
 1785   0.0000       6.585018       179.1874 
 1786   0.0000       6.585725       179.2067 
 1787   0.0000       6.591471       179.3631 
 1788   0.0000       6.601766       179.6432 
 1789   0.0000       6.605150       179.7353 
 1790   0.0000       6.610511       179.8812 
 1791   0.0000       6.611424       179.9060 
 1792   0.0000       6.611876       179.9183 
 1793   0.0000       6.617193       180.0630 
 1794   0.0000       6.617957       180.0838 
 1795   0.0000       6.618456       180.0974 
 1796   0.0000       6.620273       180.1468 
 1797   0.0000       6.621034       180.1675 
 1798   0.0000       6.627965       180.3561 
 1799   0.0000       6.629809       180.4063 
 1800   0.0000       6.630157       180.4157 
 1801   0.0000       6.635933       180.5729 
 1802   0.0000       6.637987       180.6288 
 1803   0.0000       6.638565       180.6445 
 1804   0.0000       6.649487       180.9417 
 1805   0.0000       6.652987       181.0370 
 1806   0.0000       6.657036       181.1472 
 1807   0.0000       6.664214       181.3425 
 1808   0.0000       6.670829       181.5225 
 1809   0.0000       6.672145       181.5583 
 1810   0.0000       6.673348       181.5910 
 1811   0.0000       6.674099       181.6115 
 1812   0.0000       6.688821       182.0121 
 1813   0.0000       6.689374       182.0271 
 1814   0.0000       6.694142       182.1569 
 1815   0.0000       6.694652       182.1708 
 1816   0.0000       6.700020       182.3168 
 1817   0.0000       6.701484       182.3566 
 1818   0.0000       6.704107       182.4280 
 1819   0.0000       6.710198       182.5938 
 1820   0.0000       6.712244       182.6494 
 1821   0.0000       6.715819       182.7467 
 1822   0.0000       6.716194       182.7569 
 1823   0.0000       6.717130       182.7824 
 1824   0.0000       6.726744       183.0440 
 1825   0.0000       6.730217       183.1385 
 1826   0.0000       6.737352       183.3327 
 1827   0.0000       6.742009       183.4594 
 1828   0.0000       6.747446       183.6073 
 1829   0.0000       6.753878       183.7824 
 1830   0.0000       6.766372       184.1224 
 1831   0.0000       6.771973       184.2748 
 1832   0.0000       6.774116       184.3331 
 1833   0.0000       6.776536       184.3989 
 1834   0.0000       6.786361       184.6663 
 1835   0.0000       6.787367       184.6936 
 1836   0.0000       6.794475       184.8871 
 1837   0.0000       6.799584       185.0261 
 1838   0.0000       6.807117       185.2311 
 1839   0.0000       6.809484       185.2955 
 1840   0.0000       6.812894       185.3883 
 1841   0.0000       6.816380       185.4831 
 1842   0.0000       6.825767       185.7386 
 1843   0.0000       6.826034       185.7458 
 1844   0.0000       6.836443       186.0291 
 1845   0.0000       6.837315       186.0528 
 1846   0.0000       6.842306       186.1886 
 1847   0.0000       6.845191       186.2671 
 1848   0.0000       6.854764       186.5276 
 1849   0.0000       6.855265       186.5412 
 1850   0.0000       6.870225       186.9483 
 1851   0.0000       6.875353       187.0879 
 1852   0.0000       6.895362       187.6323 
 1853   0.0000       6.898002       187.7042 
 1854   0.0000       6.917722       188.2408 
 1855   0.0000       6.925313       188.4473 
 1856   0.0000       6.941071       188.8761 
 1857   0.0000       6.942470       188.9142 
 1858   0.0000       6.947074       189.0395 
 1859   0.0000       6.951116       189.1495 
 1860   0.0000       6.955018       189.2556 
 1861   0.0000       6.955158       189.2595 
 1862   0.0000       6.964794       189.5217 
 1863   0.0000       6.965459       189.5398 
 1864   0.0000       6.969643       189.6536 
 1865   0.0000       6.970411       189.6745 
 1866   0.0000       6.971438       189.7025 
 1867   0.0000       6.978811       189.9031 
 1868   0.0000       6.978966       189.9073 
 1869   0.0000       6.981072       189.9646 
 1870   0.0000       6.987986       190.1528 
 1871   0.0000       6.996847       190.3939 
 1872   0.0000       7.002627       190.5512 
 1873   0.0000       7.005073       190.6177 
 1874   0.0000       7.011226       190.7852 
 1875   0.0000       7.021101       191.0539 
 1876   0.0000       7.041904       191.6200 
 1877   0.0000       7.043152       191.6539 
 1878   0.0000       7.043337       191.6590 
 1879   0.0000       7.045372       191.7143 
 1880   0.0000       7.053021       191.9225 
 1881   0.0000       7.054703       191.9682 
 1882   0.0000       7.063022       192.1946 
 1883   0.0000       7.064346       192.2306 
 1884   0.0000       7.069233       192.3636 
 1885   0.0000       7.074705       192.5125 
 1886   0.0000       7.075064       192.5223 
 1887   0.0000       7.078994       192.6292 
 1888   0.0000       7.079112       192.6324 
 1889   0.0000       7.089643       192.9190 
 1890   0.0000       7.097040       193.1203 
 1891   0.0000       7.098016       193.1468 
 1892   0.0000       7.107790       193.4128 
 1893   0.0000       7.108974       193.4450 
 1894   0.0000       7.120884       193.7691 
 1895   0.0000       7.121631       193.7894 
 1896   0.0000       7.131180       194.0493 
 1897   0.0000       7.143129       194.3744 
 1898   0.0000       7.144882       194.4221 
 1899   0.0000       7.146286       194.4603 
 1900   0.0000       7.151846       194.6116 
 1901   0.0000       7.152011       194.6161 
 1902   0.0000       7.153433       194.6548 
 1903   0.0000       7.159090       194.8088 
 1904   0.0000       7.178300       195.3315 
 1905   0.0000       7.181440       195.4169 
 1906   0.0000       7.192799       195.7260 
 1907   0.0000       7.194844       195.7817 
 1908   0.0000       7.203054       196.0051 
 1909   0.0000       7.204712       196.0502 
 1910   0.0000       7.214449       196.3151 
 1911   0.0000       7.222247       196.5273 
 1912   0.0000       7.223927       196.5730 
 1913   0.0000       7.228246       196.6906 
 1914   0.0000       7.231424       196.7770 
 1915   0.0000       7.240547       197.0253 
 1916   0.0000       7.244645       197.1368 
 1917   0.0000       7.252839       197.3598 
 1918   0.0000       7.253469       197.3769 
 1919   0.0000       7.261313       197.5904 
 1920   0.0000       7.265244       197.6973 
 1921   0.0000       7.273431       197.9201 
 1922   0.0000       7.291067       198.4000 
 1923   0.0000       7.296967       198.5606 
 1924   0.0000       7.301166       198.6748 
 1925   0.0000       7.305708       198.7984 
 1926   0.0000       7.312326       198.9785 
 1927   0.0000       7.317067       199.1075 
 1928   0.0000       7.322728       199.2616 
 1929   0.0000       7.326126       199.3540 
 1930   0.0000       7.331074       199.4887 
 1931   0.0000       7.334399       199.5791 
 1932   0.0000       7.339774       199.7254 
 1933   0.0000       7.348698       199.9682 
 1934   0.0000       7.363676       200.3758 
 1935   0.0000       7.365019       200.4123 
 1936   0.0000       7.385864       200.9796 
 1937   0.0000       7.389219       201.0709 
 1938   0.0000       7.389436       201.0768 
 1939   0.0000       7.395518       201.2423 
 1940   0.0000       7.406141       201.5314 
 1941   0.0000       7.408864       201.6054 
 1942   0.0000       7.413999       201.7452 
 1943   0.0000       7.414407       201.7563 
 1944   0.0000       7.415017       201.7729 
 1945   0.0000       7.415219       201.7784 
 1946   0.0000       7.425201       202.0500 
 1947   0.0000       7.432141       202.2388 
 1948   0.0000       7.436835       202.3666 
 1949   0.0000       7.440645       202.4703 
 1950   0.0000       7.441763       202.5007 
 1951   0.0000       7.445040       202.5898 
 1952   0.0000       7.453782       202.8277 
 1953   0.0000       7.454938       202.8592 
 1954   0.0000       7.457766       202.9361 
 1955   0.0000       7.458947       202.9683 
 1956   0.0000       7.462767       203.0722 
 1957   0.0000       7.466409       203.1713 
 1958   0.0000       7.473841       203.3736 
 1959   0.0000       7.482054       203.5970 
 1960   0.0000       7.489214       203.7919 
 1961   0.0000       7.490236       203.8197 
 1962   0.0000       7.505734       204.2414 
 1963   0.0000       7.505996       204.2485 
 1964   0.0000       7.518823       204.5976 
 1965   0.0000       7.519050       204.6038 
 1966   0.0000       7.520958       204.6557 
 1967   0.0000       7.522283       204.6917 
 1968   0.0000       7.526703       204.8120 
 1969   0.0000       7.528823       204.8697 
 1970   0.0000       7.532745       204.9764 
 1971   0.0000       7.534573       205.0262 
 1972   0.0000       7.544262       205.2898 
 1973   0.0000       7.544972       205.3091 
 1974   0.0000       7.556403       205.6202 
 1975   0.0000       7.556859       205.6326 
 1976   0.0000       7.560644       205.7356 
 1977   0.0000       7.563114       205.8028 
 1978   0.0000       7.569542       205.9777 
 1979   0.0000       7.572012       206.0449 
 1980   0.0000       7.577021       206.1812 
 1981   0.0000       7.582588       206.3327 
 1982   0.0000       7.587769       206.4737 
 1983   0.0000       7.595827       206.6930 
 1984   0.0000       7.598780       206.7733 
 1985   0.0000       7.608875       207.0480 
 1986   0.0000       7.610556       207.0938 
 1987   0.0000       7.612303       207.1413 
 1988   0.0000       7.622331       207.4142 
 1989   0.0000       7.624045       207.4608 
 1990   0.0000       7.629195       207.6010 
 1991   0.0000       7.634857       207.7550 
 1992   0.0000       7.641998       207.9493 
 1993   0.0000       7.651276       208.2018 
 1994   0.0000       7.655009       208.3034 
 1995   0.0000       7.666478       208.6155 
 1996   0.0000       7.677239       208.9083 
 1997   0.0000       7.687353       209.1835 
 1998   0.0000       7.693290       209.3451 
 1999   0.0000       7.693452       209.3495 
 2000   0.0000       7.705492       209.6771 
 2001   0.0000       7.707776       209.7392 
 2002   0.0000       7.710821       209.8221 
 2003   0.0000       7.714731       209.9285 
 2004   0.0000       7.718732       210.0374 
 2005   0.0000       7.730658       210.3619 
 2006   0.0000       7.733664       210.4437 
 2007   0.0000       7.736453       210.5196 
 2008   0.0000       7.742270       210.6779 
 2009   0.0000       7.743698       210.7167 
 2010   0.0000       7.751605       210.9319 
 2011   0.0000       7.754261       211.0042 
 2012   0.0000       7.768345       211.3874 
 2013   0.0000       7.769076       211.4073 
 2014   0.0000       7.770381       211.4428 
 2015   0.0000       7.774637       211.5586 
 2016   0.0000       7.781747       211.7521 
 2017   0.0000       7.786167       211.8724 
 2018   0.0000       7.797243       212.1738 
 2019   0.0000       7.797436       212.1790 
 2020   0.0000       7.809015       212.4941 
 2021   0.0000       7.810127       212.5244 
 2022   0.0000       7.813631       212.6197 
 2023   0.0000       7.820807       212.8150 
 2024   0.0000       7.823438       212.8866 
 2025   0.0000       7.824775       212.9230 
 2026   0.0000       7.833909       213.1715 
 2027   0.0000       7.836944       213.2541 
 2028   0.0000       7.837133       213.2592 
 2029   0.0000       7.846095       213.5031 
 2030   0.0000       7.848580       213.5707 
 2031   0.0000       7.851689       213.6553 
 2032   0.0000       7.856815       213.7948 
 2033   0.0000       7.864646       214.0079 
 2034   0.0000       7.868959       214.1253 
 2035   0.0000       7.872904       214.2326 
 2036   0.0000       7.886614       214.6057 
 2037   0.0000       7.888699       214.6624 
 2038   0.0000       7.890077       214.6999 
 2039   0.0000       7.891878       214.7489 
 2040   0.0000       7.893975       214.8060 
 2041   0.0000       7.898952       214.9414 
 2042   0.0000       7.905001       215.1060 
 2043   0.0000       7.912639       215.3139 
 2044   0.0000       7.923113       215.5989 
 2045   0.0000       7.923244       215.6024 
 2046   0.0000       7.934385       215.9056 
 2047   0.0000       7.936046       215.9508 
 2048   0.0000       7.943270       216.1474 
 2049   0.0000       7.943843       216.1629 
 2050   0.0000       7.951457       216.3701 
 2051   0.0000       7.951576       216.3734 
 2052   0.0000       7.954907       216.4640 
 2053   0.0000       7.956397       216.5046 
 2054   0.0000       7.964221       216.7175 
 2055   0.0000       7.964811       216.7335 
 2056   0.0000       7.968652       216.8381 
 2057   0.0000       7.971850       216.9251 
 2058   0.0000       7.980951       217.1727 
 2059   0.0000       7.983111       217.2315 
 2060   0.0000       7.987647       217.3549 
 2061   0.0000       7.989135       217.3954 
 2062   0.0000       8.001838       217.7411 
 2063   0.0000       8.003927       217.7979 
 2064   0.0000       8.006229       217.8606 
 2065   0.0000       8.013827       218.0673 
 2066   0.0000       8.017603       218.1701 
 2067   0.0000       8.018701       218.2000 
 2068   0.0000       8.023917       218.3419 
 2069   0.0000       8.030910       218.5322 
 2070   0.0000       8.041867       218.8303 
 2071   0.0000       8.044051       218.8898 
 2072   0.0000       8.062139       219.3819 
 2073   0.0000       8.062674       219.3965 
 2074   0.0000       8.066691       219.5058 
 2075   0.0000       8.069223       219.5747 
 2076   0.0000       8.074413       219.7159 
 2077   0.0000       8.076050       219.7605 
 2078   0.0000       8.090426       220.1517 
 2079   0.0000       8.095896       220.3005 
 2080   0.0000       8.098386       220.3683 
 2081   0.0000       8.100300       220.4204 
 2082   0.0000       8.108331       220.6389 
 2083   0.0000       8.110926       220.7095 
 2084   0.0000       8.113031       220.7668 
 2085   0.0000       8.114954       220.8191 
 2086   0.0000       8.116390       220.8582 
 2087   0.0000       8.120661       220.9744 
 2088   0.0000       8.125795       221.1141 
 2089   0.0000       8.127881       221.1709 
 2090   0.0000       8.128475       221.1871 
 2091   0.0000       8.129271       221.2087 
 2092   0.0000       8.131027       221.2565 
 2093   0.0000       8.131714       221.2752 
 2094   0.0000       8.154053       221.8831 
 2095   0.0000       8.169062       222.2915 
 2096   0.0000       8.174134       222.4295 
 2097   0.0000       8.174997       222.4530 
 2098   0.0000       8.181768       222.6372 
 2099   0.0000       8.181986       222.6432 
 2100   0.0000       8.186320       222.7611 
 2101   0.0000       8.196212       223.0303 
 2102   0.0000       8.205178       223.2742 
 2103   0.0000       8.206504       223.3103 
 2104   0.0000       8.207676       223.3422 
 2105   0.0000       8.212125       223.4633 
 2106   0.0000       8.221100       223.7075 
 2107   0.0000       8.223622       223.7761 
 2108   0.0000       8.230259       223.9567 
 2109   0.0000       8.232756       224.0247 
 2110   0.0000       8.234406       224.0696 
 2111   0.0000       8.240334       224.2309 
 2112   0.0000       8.244949       224.3565 
 2113   0.0000       8.247007       224.4125 
 2114   0.0000       8.254799       224.6245 
 2115   0.0000       8.255223       224.6360 
 2116   0.0000       8.259736       224.7588 
 2117   0.0000       8.261115       224.7964 
 2118   0.0000       8.263736       224.8677 
 2119   0.0000       8.265674       224.9204 
 2120   0.0000       8.271798       225.0871 
 2121   0.0000       8.271977       225.0919 
 2122   0.0000       8.275550       225.1892 
 2123   0.0000       8.282261       225.3718 
 2124   0.0000       8.283302       225.4001 
 2125   0.0000       8.287568       225.5162 
 2126   0.0000       8.288775       225.5490 
 2127   0.0000       8.293899       225.6885 
 2128   0.0000       8.297225       225.7790 
 2129   0.0000       8.300941       225.8801 
 2130   0.0000       8.305014       225.9909 
 2131   0.0000       8.305420       226.0020 
 2132   0.0000       8.308313       226.0807 
 2133   0.0000       8.316662       226.3079 
 2134   0.0000       8.322376       226.4634 
 2135   0.0000       8.322934       226.4785 
 2136   0.0000       8.324831       226.5302 
 2137   0.0000       8.327555       226.6043 
 2138   0.0000       8.336698       226.8531 
 2139   0.0000       8.337918       226.8863 
 2140   0.0000       8.340026       226.9436 
 2141   0.0000       8.342281       227.0050 
 2142   0.0000       8.344538       227.0664 
 2143   0.0000       8.346578       227.1219 
 2144   0.0000       8.358618       227.4496 
 2145   0.0000       8.366147       227.6544 
 2146   0.0000       8.367232       227.6840 
 2147   0.0000       8.369278       227.7396 
 2148   0.0000       8.372515       227.8277 
 2149   0.0000       8.373271       227.8483 
 2150   0.0000       8.378762       227.9977 
 2151   0.0000       8.379051       228.0056 
 2152   0.0000       8.383504       228.1267 
 2153   0.0000       8.385900       228.1919 
 2154   0.0000       8.395332       228.4486 
 2155   0.0000       8.397878       228.5179 
 2156   0.0000       8.405965       228.7379 
 2157   0.0000       8.406408       228.7500 
 2158   0.0000       8.410576       228.8634 
 2159   0.0000       8.410954       228.8737 
 2160   0.0000       8.413677       228.9478 
 2161   0.0000       8.420229       229.1261 
 2162   0.0000       8.430093       229.3945 
 2163   0.0000       8.430493       229.4054 
 2164   0.0000       8.440988       229.6909 
 2165   0.0000       8.441293       229.6993 
 2166   0.0000       8.448504       229.8955 
 2167   0.0000       8.449751       229.9294 
 2168   0.0000       8.450373       229.9463 
 2169   0.0000       8.457009       230.1269 
 2170   0.0000       8.465030       230.3452 
 2171   0.0000       8.467401       230.4097 
 2172   0.0000       8.474584       230.6051 
 2173   0.0000       8.477451       230.6832 
 2174   0.0000       8.485575       230.9042 
 2175   0.0000       8.488216       230.9761 
 2176   0.0000       8.492582       231.0949 
 2177   0.0000       8.494523       231.1477 
 2178   0.0000       8.501890       231.3482 
 2179   0.0000       8.505978       231.4594 
 2180   0.0000       8.509249       231.5484 
 2181   0.0000       8.511368       231.6061 
 2182   0.0000       8.530849       232.1362 
 2183   0.0000       8.532504       232.1812 
 2184   0.0000       8.535636       232.2665 
 2185   0.0000       8.539123       232.3613 
 2186   0.0000       8.542588       232.4556 
 2187   0.0000       8.544712       232.5134 
 2188   0.0000       8.548690       232.6217 
 2189   0.0000       8.550880       232.6813 
 2190   0.0000       8.555557       232.8085 
 2191   0.0000       8.557589       232.8638 
 2192   0.0000       8.562308       232.9923 
 2193   0.0000       8.563221       233.0171 
 2194   0.0000       8.575377       233.3479 
 2195   0.0000       8.579109       233.4494 
 2196   0.0000       8.585526       233.6240 
 2197   0.0000       8.590863       233.7693 
 2198   0.0000       8.596642       233.9265 
 2199   0.0000       8.598365       233.9734 
 2200   0.0000       8.615290       234.4340 
 2201   0.0000       8.620521       234.5763 
 2202   0.0000       8.632604       234.9051 
 2203   0.0000       8.633823       234.9383 
 2204   0.0000       8.636026       234.9982 
 2205   0.0000       8.642112       235.1638 
 2206   0.0000       8.645942       235.2681 
 2207   0.0000       8.649386       235.3618 
 2208   0.0000       8.663432       235.7440 
 2209   0.0000       8.671245       235.9566 
 2210   0.0000       8.672188       235.9822 
 2211   0.0000       8.683941       236.3020 
 2212   0.0000       8.685446       236.3430 
 2213   0.0000       8.690246       236.4736 
 2214   0.0000       8.709077       236.9860 
 2215   0.0000       8.715765       237.1680 
 2216   0.0000       8.731815       237.6048 
 2217   0.0000       8.732926       237.6350 
 2218   0.0000       8.734600       237.6805 
 2219   0.0000       8.737182       237.7508 
 2220   0.0000       8.757905       238.3147 
 2221   0.0000       8.763014       238.4537 
 2222   0.0000       8.763632       238.4705 
 2223   0.0000       8.772893       238.7226 
 2224   0.0000       8.776776       238.8282 
 2225   0.0000       8.789661       239.1788 
 2226   0.0000       8.797221       239.3845 
 2227   0.0000       8.798910       239.4305 
 2228   0.0000       8.801113       239.4905 
 2229   0.0000       8.802867       239.5382 
 2230   0.0000       8.803187       239.5469 
 2231   0.0000       8.807274       239.6581 
 2232   0.0000       8.813080       239.8161 
 2233   0.0000       8.819051       239.9786 
 2234   0.0000       8.852592       240.8913 
 2235   0.0000       8.854356       240.9393 
 2236   0.0000       8.862274       241.1547 
 2237   0.0000       8.865199       241.2343 
 2238   0.0000       8.878188       241.5878 
 2239   0.0000       8.884548       241.7608 
 2240   0.0000       8.889427       241.8936 
 2241   0.0000       8.893909       242.0156 
 2242   0.0000       8.903627       242.2800 
 2243   0.0000       8.904767       242.3110 
 2244   0.0000       8.910308       242.4618 
 2245   0.0000       8.910561       242.4687 
 2246   0.0000       8.921600       242.7691 
 2247   0.0000       8.926087       242.8912 
 2248   0.0000       8.928626       242.9603 
 2249   0.0000       8.937986       243.2150 
 2250   0.0000       8.943637       243.3687 
 2251   0.0000       8.945850       243.4290 
 2252   0.0000       8.950278       243.5494 
 2253   0.0000       8.953454       243.6359 
 2254   0.0000       8.959819       243.8091 
 2255   0.0000       8.967844       244.0274 
 2256   0.0000       8.970150       244.0902 
 2257   0.0000       8.987873       244.5725 
 2258   0.0000       8.994548       244.7541 
 2259   0.0000       9.017470       245.3778 
 2260   0.0000       9.021729       245.4937 
 2261   0.0000       9.031570       245.7615 
 2262   0.0000       9.034590       245.8437 
 2263   0.0000       9.045749       246.1473 
 2264   0.0000       9.054103       246.3747 
 2265   0.0000       9.062090       246.5920 
 2266   0.0000       9.069116       246.7832 
 2267   0.0000       9.069489       246.7933 
 2268   0.0000       9.082650       247.1515 
 2269   0.0000       9.082948       247.1596 
 2270   0.0000       9.101080       247.6530 
 2271   0.0000       9.104319       247.7411 
 2272   0.0000       9.113355       247.9870 
 2273   0.0000       9.114879       248.0285 
 2274   0.0000       9.122598       248.2385 
 2275   0.0000       9.125712       248.3233 
 2276   0.0000       9.133944       248.5472 
 2277   0.0000       9.134708       248.5681 
 2278   0.0000       9.148119       248.9330 
 2279   0.0000       9.150443       248.9962 
 2280   0.0000       9.163987       249.3648 
 2281   0.0000       9.166727       249.4393 
 2282   0.0000       9.172893       249.6071 
 2283   0.0000       9.174554       249.6523 
 2284   0.0000       9.187365       250.0009 
 2285   0.0000       9.193235       250.1607 
 2286   0.0000       9.203611       250.4430 
 2287   0.0000       9.214192       250.7309 
 2288   0.0000       9.224490       251.0111 
 2289   0.0000       9.224897       251.0222 
 2290   0.0000       9.243150       251.5189 
 2291   0.0000       9.246914       251.6213 
 2292   0.0000       9.281183       252.5538 
 2293   0.0000       9.288463       252.7519 
 2294   0.0000       9.300591       253.0820 
 2295   0.0000       9.305586       253.2179 
 2296   0.0000       9.308142       253.2874 
 2297   0.0000       9.316344       253.5106 
 2298   0.0000       9.320916       253.6350 
 2299   0.0000       9.350512       254.4404 
 2300   0.0000       9.361209       254.7314 
 2301   0.0000       9.366269       254.8691 
 2302   0.0000       9.366879       254.8857 
 2303   0.0000       9.390780       255.5361 
 2304   0.0000       9.391804       255.5640 
 2305   0.0000       9.401623       255.8312 
 2306   0.0000       9.418277       256.2843 
 2307   0.0000       9.428166       256.5534 
 2308   0.0000       9.433795       256.7066 
 2309   0.0000       9.439770       256.8692 
 2310   0.0000       9.462189       257.4793 
 2311   0.0000       9.464230       257.5348 
 2312   0.0000       9.467358       257.6199 
 2313   0.0000       9.467648       257.6278 
 2314   0.0000       9.485859       258.1234 
 2315   0.0000       9.486489       258.1405 
 2316   0.0000       9.490953       258.2620 
 2317   0.0000       9.493498       258.3312 
 2318   0.0000       9.515933       258.9417 
 2319   0.0000       9.519418       259.0365 
 2320   0.0000       9.536949       259.5136 
 2321   0.0000       9.541792       259.6454 
 2322   0.0000       9.554555       259.9927 
 2323   0.0000       9.566151       260.3082 
 2324   0.0000       9.587207       260.8812 
 2325   0.0000       9.598432       261.1866 
 2326   0.0000       9.619295       261.7543 
 2327   0.0000       9.620024       261.7742 
 2328   0.0000       9.633015       262.1277 
 2329   0.0000       9.634354       262.1641 
 2330   0.0000       9.640357       262.3274 
 2331   0.0000       9.651015       262.6175 
 2332   0.0000       9.668435       263.0915 
 2333   0.0000       9.668714       263.0991 
 2334   0.0000       9.681247       263.4401 
 2335   0.0000       9.682347       263.4700 
 2336   0.0000       9.698510       263.9099 
 2337   0.0000       9.699165       263.9277 
 2338   0.0000       9.711309       264.2582 
 2339   0.0000       9.711619       264.2666 
 2340   0.0000       9.712298       264.2851 
 2341   0.0000       9.716642       264.4033 
 2342   0.0000       9.727014       264.6855 
 2343   0.0000       9.732959       264.8473 
 2344   0.0000       9.752809       265.3874 
 2345   0.0000       9.757294       265.5095 
 2346   0.0000       9.785515       266.2774 
 2347   0.0000       9.786519       266.3047 
 2348   0.0000       9.791316       266.4352 
 2349   0.0000       9.793693       266.4999 
 2350   0.0000       9.795220       266.5415 
 2351   0.0000       9.808584       266.9051 
 2352   0.0000       9.819505       267.2023 
 2353   0.0000       9.820512       267.2297 
 2354   0.0000       9.826952       267.4050 
 2355   0.0000       9.838019       267.7061 
 2356   0.0000       9.842401       267.8253 
 2357   0.0000       9.843098       267.8443 
 2358   0.0000       9.853408       268.1249 
 2359   0.0000       9.855757       268.1888 
 2360   0.0000       9.859318       268.2857 
 2361   0.0000       9.866646       268.4851 
 2362   0.0000       9.871326       268.6124 
 2363   0.0000       9.871831       268.6262 
 2364   0.0000       9.895752       269.2771 
 2365   0.0000       9.897560       269.3263 
 2366   0.0000       9.909095       269.6402 
 2367   0.0000       9.916897       269.8525 
 2368   0.0000       9.940233       270.4875 
 2369   0.0000       9.942382       270.5460 
 2370   0.0000       9.951316       270.7891 
 2371   0.0000       9.953307       270.8433 
 2372   0.0000       9.966245       271.1953 
 2373   0.0000       9.966348       271.1981 
 2374   0.0000       9.979048       271.5437 
 2375   0.0000       9.981159       271.6011 
 2376   0.0000       9.988104       271.7901 
 2377   0.0000       9.990198       271.8471 
 2378   0.0000      10.001423       272.1526 
 2379   0.0000      10.005046       272.2511 
 2380   0.0000      10.021294       272.6933 
 2381   0.0000      10.023369       272.7497 
 2382   0.0000      10.034772       273.0600 
 2383   0.0000      10.040584       273.2182 
 2384   0.0000      10.046381       273.3759 
 2385   0.0000      10.047277       273.4003 
 2386   0.0000      10.051699       273.5206 
 2387   0.0000      10.057148       273.6689 
 2388   0.0000      10.065672       273.9008 
 2389   0.0000      10.066974       273.9363 
 2390   0.0000      10.105175       274.9758 
 2391   0.0000      10.116414       275.2816 
 2392   0.0000      10.122867       275.4572 
 2393   0.0000      10.127844       275.5926 
 2394   0.0000      10.149607       276.1848 
 2395   0.0000      10.153456       276.2896 
 2396   0.0000      10.165818       276.6260 
 2397   0.0000      10.172087       276.7966 
 2398   0.0000      10.186112       277.1782 
 2399   0.0000      10.187550       277.2173 
 2400   0.0000      10.217067       278.0205 
 2401   0.0000      10.222925       278.1799 
 2402   0.0000      10.225590       278.2525 
 2403   0.0000      10.228355       278.3277 
 2404   0.0000      10.229596       278.3615 
 2405   0.0000      10.235127       278.5120 
 2406   0.0000      10.254633       279.0428 
 2407   0.0000      10.261560       279.2312 
 2408   0.0000      10.271444       279.5002 
 2409   0.0000      10.271629       279.5052 
 2410   0.0000      10.277376       279.6616 
 2411   0.0000      10.279939       279.7314 
 2412   0.0000      10.287919       279.9485 
 2413   0.0000      10.291892       280.0566 
 2414   0.0000      10.305562       280.4286 
 2415   0.0000      10.321521       280.8629 
 2416   0.0000      10.324334       280.9394 
 2417   0.0000      10.331031       281.1216 
 2418   0.0000      10.349854       281.6339 
 2419   0.0000      10.363961       282.0177 
 2420   0.0000      10.364984       282.0455 
 2421   0.0000      10.369766       282.1757 
 2422   0.0000      10.381981       282.5081 
 2423   0.0000      10.414724       283.3990 
 2424   0.0000      10.444428       284.2073 
 2425   0.0000      10.446554       284.2652 
 2426   0.0000      10.465694       284.7860 
 2427   0.0000      10.474779       285.0332 
 2428   0.0000      10.510033       285.9925 
 2429   0.0000      10.510354       286.0013 
 2430   0.0000      10.528841       286.5043 
 2431   0.0000      10.529680       286.5272 
 2432   0.0000      10.561857       287.4028 
 2433   0.0000      10.566061       287.5172 
 2434   0.0000      10.577970       287.8412 
 2435   0.0000      10.581370       287.9337 
 2436   0.0000      10.646270       289.6997 
 2437   0.0000      10.648767       289.7677 
 2438   0.0000      10.686964       290.8071 
 2439   0.0000      10.688241       290.8418 
 2440   0.0000      10.702058       291.2178 
 2441   0.0000      10.702132       291.2198 
 2442   0.0000      10.742484       292.3179 
 2443   0.0000      10.742917       292.3296 
 2444   0.0000      10.757701       292.7319 
 2445   0.0000      10.757779       292.7341 
 2446   0.0000      10.800080       293.8851 
 2447   0.0000      10.805202       294.0245 
 2448   0.0000      10.894783       296.4621 
 2449   0.0000      10.904757       296.7335 
 2450   0.0000      10.919371       297.1312 
 2451   0.0000      10.920422       297.1598 
 2452   0.0000      10.981105       298.8111 
 2453   0.0000      10.984039       298.8909 
 2454   0.0000      11.061540       300.9998 
 2455   0.0000      11.075221       301.3721 
 2456   0.0000      11.091199       301.8069 
 2457   0.0000      11.103363       302.1379 
 2458   0.0000      11.226280       305.4826 
 2459   0.0000      11.250753       306.1486 
 2460   0.0000      11.269359       306.6549 
 2461   0.0000      11.284956       307.0793 
 2462   0.0000      11.352093       308.9062 
 2463   0.0000      11.363993       309.2300 
 2464   0.0000      11.442094       311.3552 
 2465   0.0000      11.443013       311.3802 
 2466   0.0000      11.484208       312.5012 
 2467   0.0000      11.486609       312.5665 
 2468   0.0000      11.532527       313.8160 
 2469   0.0000      11.536581       313.9263 
 2470   0.0000      11.653105       317.0971 
 2471   0.0000      11.653393       317.1049 
 2472   0.0000      11.662293       317.3471 
 2473   0.0000      11.676876       317.7439 
 2474   0.0000      11.754872       319.8663 
 2475   0.0000      11.762035       320.0612 
 2476   0.0000      11.765832       320.1646 
 2477   0.0000      11.777062       320.4701 
 2478   0.0000      11.782280       320.6121 
 2479   0.0000      11.803038       321.1770 
 2480   0.0000      11.882874       323.3494 
 2481   0.0000      11.883848       323.3760 
 2482   0.0000      11.962454       325.5149 
 2483   0.0000      11.983966       326.1003 
 2484   0.0000      12.044539       327.7486 
 2485   0.0000      12.050807       327.9191 
 2486   0.0000      12.056510       328.0743 
 2487   0.0000      12.063223       328.2570 
 2488   0.0000      12.068755       328.4075 
 2489   0.0000      12.083668       328.8133 
 2490   0.0000      12.119160       329.7791 
 2491   0.0000      12.133522       330.1699 
 2492   0.0000      12.178969       331.4066 
 2493   0.0000      12.179266       331.4147 
 2494   0.0000      12.230226       332.8014 
 2495   0.0000      12.231033       332.8233 
 2496   0.0000      12.287984       334.3731 
 2497   0.0000      12.310287       334.9799 
 2498   0.0000      12.356632       336.2411 
 2499   0.0000      12.407374       337.6218 
 2500   0.0000      12.410604       337.7097 
 2501   0.0000      12.419012       337.9385 
 2502   0.0000      12.435469       338.3863 
 2503   0.0000      12.437040       338.4291 
 2504   0.0000      12.556396       341.6769 
 2505   0.0000      12.561488       341.8155 
 2506   0.0000      12.576815       342.2325 
 2507   0.0000      12.577325       342.2464 
 2508   0.0000      12.688939       345.2836 
 2509   0.0000      12.692041       345.3680 
 2510   0.0000      12.815715       348.7333 
 2511   0.0000      12.817702       348.7874 
 2512   0.0000      12.885094       350.6212 
 2513   0.0000      12.886280       350.6535 
 2514   0.0000      12.940870       352.1390 
 2515   0.0000      12.942477       352.1827 
 2516   0.0000      13.049204       355.0869 
 2517   0.0000      13.055383       355.2550 
 2518   0.0000      13.135308       357.4299 
 2519   0.0000      13.138064       357.5049 
 2520   0.0000      13.142833       357.6347 
 2521   0.0000      13.148489       357.7886 
 2522   0.0000      13.643069       371.2468 
 2523   0.0000      13.672904       372.0586 
 2524   0.0000      14.376532       391.2053 
 2525   0.0000      14.379783       391.2938 
 2526   0.0000      14.472458       393.8156 
 2527   0.0000      14.486775       394.2052 
 2528   0.0000      15.032201       409.0470 
 2529   0.0000      15.065777       409.9606 
 2530   0.0000      28.031974       762.7888 
 2531   0.0000      28.033929       762.8420 
 2532   0.0000      28.209599       767.6222 
 2533   0.0000      28.213190       767.7199 
 2534   0.0000      28.381269       772.2936 
 2535   0.0000      28.386770       772.4433 
 2536   0.0000      28.529191       776.3188 
 2537   0.0000      28.531839       776.3908 
 2538   0.0000      28.562531       777.2260 
 2539   0.0000      28.563060       777.2404 
 2540   0.0000      28.598932       778.2165 
 2541   0.0000      28.603873       778.3510 
 2542   0.0000      28.811794       784.0088 
 2543   0.0000      28.814700       784.0878 
 2544   0.0000      28.905803       786.5669 
 2545   0.0000      28.907036       786.6004 
 2546   0.0000      28.943588       787.5951 
 2547   0.0000      28.944221       787.6123 
 2548   0.0000      29.032668       790.0191 
 2549   0.0000      29.039976       790.2179 
 2550   0.0000      29.049707       790.4827 
 2551   0.0000      29.051278       790.5255 
 2552   0.0000      29.099069       791.8259 
 2553   0.0000      29.100526       791.8656 
 2554   0.0000      29.365728       799.0821 
 2555   0.0000      29.366601       799.1058 
 2556   0.0000      37.687522      1025.5296 
 2557   0.0000      37.690568      1025.6125 
 2558   0.0000      37.926888      1032.0431 
 2559   0.0000      37.927041      1032.0473 
 2560   0.0000      38.288788      1041.8909 
 2561   0.0000      38.321373      1042.7776 
 2562   0.0000      48.413927      1317.4099 
 2563   0.0000      48.419051      1317.5494 
 2564   0.0000     147.163811      4004.5309 
 2565   0.0000     147.166270      4004.5978 
 2566   0.0000     147.322593      4008.8516 
 2567   0.0000     147.325685      4008.9357 
 2568   0.0000     147.474500      4012.9852 
 2569   0.0000     147.481934      4013.1875 
 2570   0.0000     147.649018      4017.7340 
 2571   0.0000     147.650414      4017.7720 
 2572   0.0000     147.666274      4018.2036 
 2573   0.0000     147.666464      4018.2088 
 2574   0.0000     147.690579      4018.8650 
 2575   0.0000     147.691984      4018.9032 
 2576   0.0000     147.906635      4024.7441 
 2577   0.0000     147.910189      4024.8409 
 2578   0.0000     147.985850      4026.8997 
 2579   0.0000     147.987015      4026.9314 
 2580   0.0000     148.013934      4027.6639 
 2581   0.0000     148.014076      4027.6678 
 2582   0.0000     148.120458      4030.5626 
 2583   0.0000     148.121544      4030.5921 
 2584   0.0000     148.201755      4032.7748 
 2585   0.0000     148.208583      4032.9606 
 2586   0.0000     148.247088      4034.0083 
 2587   0.0000     148.248175      4034.0379 
 2588   0.0000     148.467187      4039.9975 
 2589   0.0000     148.468152      4040.0238 
 2590   0.0000     197.039648      5361.7214 
 2591   0.0000     197.043499      5361.8262 
 2592   0.0000     197.308619      5369.0405 
 2593   0.0000     197.308758      5369.0443 
 2594   0.0000     197.707116      5379.8841 
 2595   0.0000     197.743523      5380.8748 
 2596   0.0000     253.542680      6899.2471 
 2597   0.0000     253.547950      6899.3905 

                    ********************************
                    * MULLIKEN POPULATION ANALYSIS *
                    ********************************

-----------------------
MULLIKEN ATOMIC CHARGES
-----------------------
   0 C :   -0.104267
   1 C :    0.116547
   2 C :   -0.092507
   3 C :   -0.126939
   4 C :   -0.099723
   5 C :   -0.120723
   6 C :   -0.276916
   7 C :    0.194850
   8 C :    0.073580
   9 C :    0.114905
  10 C :    0.191837
  11 N :   -0.283368
  12 N :   -0.265350
  13 C :    0.002528
  14 C :    0.007218
  15 N :   -0.221361
  16 O :   -0.404456
  17 H :    0.215071
  18 H :    0.141858
  19 H :    0.138486
  20 H :    0.070303
  21 H :    0.101630
  22 H :    0.097483
  23 H :    0.103703
  24 H :    0.084746
  25 H :    0.131325
  26 H :    0.119934
  27 H :    0.090319
  28 C :   -0.092103
  29 C :    0.117042
  30 C :   -0.104341
  31 C :   -0.120121
  32 C :   -0.100332
  33 C :   -0.126818
  34 C :   -0.277434
  35 C :    0.195183
  36 C :    0.073943
  37 C :    0.114653
  38 C :    0.191317
  39 N :   -0.283515
  40 N :   -0.265654
  41 C :    0.002558
  42 C :    0.007376
  43 N :   -0.221486
  44 O :   -0.404416
  45 H :    0.214812
  46 H :    0.141812
  47 H :    0.138410
  48 H :    0.084123
  49 H :    0.103565
  50 H :    0.097515
  51 H :    0.101699
  52 H :    0.070074
  53 H :    0.131349
  54 H :    0.119935
  55 H :    0.090142
Sum of atomic charges:   -0.0000000

--------------------------------
MULLIKEN REDUCED ORBITAL CHARGES
--------------------------------
  0 C s       :     3.285176  s :     3.285176
      pz      :     0.908835  p :     2.700613
      px      :     0.895194
      py      :     0.896585
      dz2     :     0.021734  d :     0.103157
      dxz     :     0.026786
      dyz     :     0.017888
      dx2y2   :     0.023454
      dxy     :     0.013295
      f0      :     0.002563  f :     0.014159
      f+1     :     0.001962
      f-1     :     0.001375
      f+2     :     0.002218
      f-2     :     0.002426
      f+3     :     0.001037
      f-3     :     0.002578
      g0      :     0.000162  g :     0.001162
      g+1     :     0.000075
      g-1     :     0.000172
      g+2     :     0.000114
      g-2     :     0.000175
      g+3     :     0.000132
      g-3     :     0.000121
      g+4     :     0.000088
      g-4     :     0.000123
  1 C s       :     3.241527  s :     3.241527
      pz      :     0.787263  p :     2.513945
      px      :     0.867843
      py      :     0.858839
      dz2     :     0.022146  d :     0.107570
      dxz     :     0.018707
      dyz     :     0.024233
      dx2y2   :     0.027901
      dxy     :     0.014583
      f0      :     0.001927  f :     0.018952
      f+1     :     0.003769
      f-1     :     0.002420
      f+2     :     0.002809
      f-2     :     0.003311
      f+3     :     0.001718
      f-3     :     0.002998
      g0      :     0.000127  g :     0.001459
      g+1     :     0.000148
      g-1     :     0.000144
      g+2     :     0.000146
      g-2     :     0.000224
      g+3     :     0.000215
      g-3     :     0.000172
      g+4     :     0.000144
      g-4     :     0.000140
  2 C s       :     3.290756  s :     3.290756
      pz      :     0.880309  p :     2.685326
      px      :     0.911578
      py      :     0.893439
      dz2     :     0.029864  d :     0.101103
      dxz     :     0.018371
      dyz     :     0.018259
      dx2y2   :     0.013402
      dxy     :     0.021208
      f0      :     0.002213  f :     0.014168
      f+1     :     0.002963
      f-1     :     0.001056
      f+2     :     0.002054
      f-2     :     0.002639
      f+3     :     0.001794
      f-3     :     0.001449
      g0      :     0.000130  g :     0.001154
      g+1     :     0.000133
      g-1     :     0.000148
      g+2     :     0.000171
      g-2     :     0.000164
      g+3     :     0.000164
      g-3     :     0.000131
      g+4     :     0.000070
      g-4     :     0.000044
  3 C s       :     3.258383  s :     3.258383
      pz      :     0.908732  p :     2.738434
      px      :     0.931795
      py      :     0.897908
      dz2     :     0.022629  d :     0.115116
      dxz     :     0.029409
      dyz     :     0.022609
      dx2y2   :     0.026127
      dxy     :     0.014341
      f0      :     0.002563  f :     0.013818
      f+1     :     0.002056
      f-1     :     0.001285
      f+2     :     0.002050
      f-2     :     0.002305
      f+3     :     0.001046
      f-3     :     0.002514
      g0      :     0.000160  g :     0.001189
      g+1     :     0.000078
      g-1     :     0.000172
      g+2     :     0.000114
      g-2     :     0.000186
      g+3     :     0.000133
      g-3     :     0.000123
      g+4     :     0.000096
      g-4     :     0.000126
  4 C s       :     3.251884  s :     3.251884
      pz      :     0.914508  p :     2.719000
      px      :     0.896689
      py      :     0.907804
      dz2     :     0.024137  d :     0.114113
      dxz     :     0.015833
      dyz     :     0.025053
      dx2y2   :     0.028422
      dxy     :     0.020670
      f0      :     0.001018  f :     0.013557
      f+1     :     0.002741
      f-1     :     0.001817
      f+2     :     0.001839
      f-2     :     0.002227
      f+3     :     0.001305
      f-3     :     0.002612
      g0      :     0.000094  g :     0.001168
      g+1     :     0.000129
      g-1     :     0.000091
      g+2     :     0.000094
      g-2     :     0.000166
      g+3     :     0.000177
      g-3     :     0.000144
      g+4     :     0.000139
      g-4     :     0.000135
  5 C s       :     3.252442  s :     3.252442
      pz      :     0.894899  p :     2.737034
      px      :     0.908816
      py      :     0.933318
      dz2     :     0.034643  d :     0.116152
      dxz     :     0.023558
      dyz     :     0.018248
      dx2y2   :     0.015461
      dxy     :     0.024241
      f0      :     0.002127  f :     0.013910
      f+1     :     0.003061
      f-1     :     0.001140
      f+2     :     0.002036
      f-2     :     0.002441
      f+3     :     0.001756
      f-3     :     0.001350
      g0      :     0.000126  g :     0.001185
      g+1     :     0.000138
      g-1     :     0.000150
      g+2     :     0.000171
      g-2     :     0.000167
      g+3     :     0.000173
      g-3     :     0.000135
      g+4     :     0.000072
      g-4     :     0.000053
  6 C s       :     3.281237  s :     3.281237
      pz      :     0.925991  p :     2.890179
      px      :     1.008605
      py      :     0.955584
      dz2     :     0.012538  d :     0.093814
      dxz     :     0.022356
      dyz     :     0.018385
      dx2y2   :     0.017997
      dxy     :     0.022538
      f0      :     0.001599  f :     0.010771
      f+1     :     0.000958
      f-1     :     0.001503
      f+2     :     0.001518
      f-2     :     0.002839
      f+3     :     0.001293
      f-3     :     0.001060
      g0      :     0.000092  g :     0.000915
      g+1     :     0.000065
      g-1     :     0.000135
      g+2     :     0.000090
      g-2     :     0.000162
      g+3     :     0.000123
      g-3     :     0.000075
      g+4     :     0.000078
      g-4     :     0.000094
  7 C s       :     3.153028  s :     3.153028
      pz      :     0.858944  p :     2.496746
      px      :     0.821527
      py      :     0.816275
      dz2     :     0.022684  d :     0.132971
      dxz     :     0.023102
      dyz     :     0.035318
      dx2y2   :     0.029856
      dxy     :     0.022010
      f0      :     0.002913  f :     0.020796
      f+1     :     0.002697
      f-1     :     0.002715
      f+2     :     0.003861
      f-2     :     0.003378
      f+3     :     0.001826
      f-3     :     0.003407
      g0      :     0.000112  g :     0.001609
      g+1     :     0.000131
      g-1     :     0.000201
      g+2     :     0.000163
      g-2     :     0.000215
      g+3     :     0.000248
      g-3     :     0.000222
      g+4     :     0.000156
      g-4     :     0.000161
  8 C s       :     3.222031  s :     3.222031
      pz      :     0.847541  p :     2.540018
      px      :     0.849105
      py      :     0.843372
      dz2     :     0.024511  d :     0.137490
      dxz     :     0.041414
      dyz     :     0.020228
      dx2y2   :     0.026532
      dxy     :     0.024806
      f0      :     0.002623  f :     0.024736
      f+1     :     0.005705
      f-1     :     0.001863
      f+2     :     0.002621
      f-2     :     0.004017
      f+3     :     0.004356
      f-3     :     0.003551
      g0      :     0.000335  g :     0.002145
      g+1     :     0.000236
      g-1     :     0.000194
      g+2     :     0.000134
      g-2     :     0.000319
      g+3     :     0.000208
      g-3     :     0.000231
      g+4     :     0.000204
      g-4     :     0.000284
  9 C s       :     3.199344  s :     3.199344
      pz      :     0.881422  p :     2.541862
      px      :     0.795726
      py      :     0.864714
      dz2     :     0.020200  d :     0.119075
      dxz     :     0.040249
      dyz     :     0.020338
      dx2y2   :     0.017004
      dxy     :     0.021283
      f0      :     0.003413  f :     0.022663
      f+1     :     0.005167
      f-1     :     0.001122
      f+2     :     0.002178
      f-2     :     0.005078
      f+3     :     0.003119
      f-3     :     0.002585
      g0      :     0.000245  g :     0.002152
      g+1     :     0.000417
      g-1     :     0.000160
      g+2     :     0.000304
      g-2     :     0.000238
      g+3     :     0.000212
      g-3     :     0.000280
      g+4     :     0.000146
      g-4     :     0.000150
 10 C s       :     3.104362  s :     3.104362
      pz      :     0.772256  p :     2.427166
      px      :     0.855779
      py      :     0.799131
      dz2     :     0.083103  d :     0.244780
      dxz     :     0.042929
      dyz     :     0.050131
      dx2y2   :     0.028922
      dxy     :     0.039694
      f0      :     0.007480  f :     0.027986
      f+1     :     0.003112
      f-1     :     0.003902
      f+2     :     0.004041
      f-2     :     0.005611
      f+3     :     0.002236
      f-3     :     0.001604
      g0      :     0.000603  g :     0.003870
      g+1     :     0.000482
      g-1     :     0.000639
      g+2     :     0.000581
      g-2     :     0.000684
      g+3     :     0.000275
      g-3     :     0.000363
      g+4     :     0.000125
      g-4     :     0.000118
 11 N s       :     3.504153  s :     3.504153
      pz      :     1.145143  p :     3.708895
      px      :     1.210504
      py      :     1.353247
      dz2     :     0.018075  d :     0.061606
      dxz     :     0.014947
      dyz     :     0.011066
      dx2y2   :     0.008966
      dxy     :     0.008553
      f0      :     0.001547  f :     0.008217
      f+1     :     0.001083
      f-1     :     0.001431
      f+2     :     0.001191
      f-2     :     0.001395
      f+3     :     0.000635
      f-3     :     0.000935
      g0      :     0.000067  g :     0.000497
      g+1     :     0.000103
      g-1     :     0.000036
      g+2     :     0.000072
      g-2     :     0.000095
      g+3     :     0.000047
      g-3     :     0.000048
      g+4     :     0.000010
      g-4     :     0.000019
 12 N s       :     3.564208  s :     3.564208
      pz      :     1.448831  p :     3.615837
      px      :     1.020381
      py      :     1.146626
      dz2     :     0.015596  d :     0.076727
      dxz     :     0.018549
      dyz     :     0.012927
      dx2y2   :     0.015583
      dxy     :     0.014071
      f0      :     0.000715  f :     0.007983
      f+1     :     0.001694
      f-1     :     0.000630
      f+2     :     0.000967
      f-2     :     0.001509
      f+3     :     0.001272
      f-3     :     0.001196
      g0      :     0.000053  g :     0.000595
      g+1     :     0.000090
      g-1     :     0.000018
      g+2     :     0.000055
      g-2     :     0.000082
      g+3     :     0.000088
      g-3     :     0.000089
      g+4     :     0.000057
      g-4     :     0.000063
 13 C s       :     3.211660  s :     3.211660
      pz      :     0.867948  p :     2.648447
      px      :     0.865295
      py      :     0.915204
      dz2     :     0.031968  d :     0.120001
      dxz     :     0.031657
      dyz     :     0.017910
      dx2y2   :     0.013835
      dxy     :     0.024631
      f0      :     0.002637  f :     0.015605
      f+1     :     0.003557
      f-1     :     0.000918
      f+2     :     0.001627
      f-2     :     0.003499
      f+3     :     0.001627
      f-3     :     0.001741
      g0      :     0.000205  g :     0.001759
      g+1     :     0.000363
      g-1     :     0.000145
      g+2     :     0.000261
      g-2     :     0.000174
      g+3     :     0.000199
      g-3     :     0.000247
      g+4     :     0.000085
      g-4     :     0.000080
 14 C s       :     3.211515  s :     3.211515
      pz      :     0.913076  p :     2.647534
      px      :     0.875413
      py      :     0.859045
      dz2     :     0.020152  d :     0.116760
      dxz     :     0.036746
      dyz     :     0.018700
      dx2y2   :     0.025598
      dxy     :     0.015564
      f0      :     0.002153  f :     0.015217
      f+1     :     0.003118
      f-1     :     0.001386
      f+2     :     0.001734
      f-2     :     0.002252
      f+3     :     0.002789
      f-3     :     0.001785
      g0      :     0.000295  g :     0.001755
      g+1     :     0.000155
      g-1     :     0.000185
      g+2     :     0.000113
      g-2     :     0.000296
      g+3     :     0.000161
      g-3     :     0.000155
      g+4     :     0.000165
      g-4     :     0.000230
 15 N s       :     3.571297  s :     3.571297
      pz      :     1.444331  p :     3.564277
      px      :     1.011799
      py      :     1.108148
      dz2     :     0.014954  d :     0.077246
      dxz     :     0.018966
      dyz     :     0.013476
      dx2y2   :     0.016320
      dxy     :     0.013530
      f0      :     0.000786  f :     0.007943
      f+1     :     0.001479
      f-1     :     0.000598
      f+2     :     0.001019
      f-2     :     0.001590
      f+3     :     0.001396
      f-3     :     0.001076
      g0      :     0.000052  g :     0.000598
      g+1     :     0.000091
      g-1     :     0.000019
      g+2     :     0.000051
      g-2     :     0.000082
      g+3     :     0.000090
      g-3     :     0.000092
      g+4     :     0.000057
      g-4     :     0.000063
 16 O s       :     3.777609  s :     3.777609
      pz      :     1.464966  p :     4.588459
      px      :     1.661609
      py      :     1.461884
      dz2     :     0.010663  d :     0.034622
      dxz     :     0.007395
      dyz     :     0.009419
      dx2y2   :     0.003806
      dxy     :     0.003339
      f0      :     0.000754  f :     0.003564
      f+1     :     0.000518
      f-1     :     0.000740
      f+2     :     0.000709
      f-2     :     0.000565
      f+3     :     0.000116
      f-3     :     0.000162
      g0      :     0.000022  g :     0.000204
      g+1     :     0.000017
      g-1     :     0.000046
      g+2     :     0.000039
      g-2     :     0.000037
      g+3     :     0.000017
      g-3     :     0.000021
      g+4     :     0.000003
      g-4     :     0.000003
 17 H s       :     0.699539  s :     0.699539
      pz      :     0.015797  p :     0.076605
      px      :     0.036711
      py      :     0.024096
      dz2     :     0.000440  d :     0.008075
      dxz     :     0.002439
      dyz     :     0.000763
      dx2y2   :     0.002428
      dxy     :     0.002006
      f0      :     0.000082  f :     0.000709
      f+1     :     0.000073
      f-1     :     0.000026
      f+2     :     0.000064
      f-2     :     0.000105
      f+3     :     0.000256
      f-3     :     0.000103
 18 H s       :     0.830728  s :     0.830728
      pz      :     0.008478  p :     0.024284
      px      :     0.006080
      py      :     0.009727
      dz2     :     0.000349  d :     0.002927
      dxz     :     0.000730
      dyz     :     0.000455
      dx2y2   :     0.001138
      dxy     :     0.000255
      f0      :     0.000018  f :     0.000203
      f+1     :     0.000025
      f-1     :     0.000017
      f+2     :     0.000022
      f-2     :     0.000034
      f+3     :     0.000060
      f-3     :     0.000027
 19 H s       :     0.833496  s :     0.833496
      pz      :     0.008300  p :     0.024870
      px      :     0.006303
      py      :     0.010268
      dz2     :     0.000917  d :     0.002943
      dxz     :     0.000255
      dyz     :     0.000533
      dx2y2   :     0.000444
      dxy     :     0.000793
      f0      :     0.000021  f :     0.000205
      f+1     :     0.000054
      f-1     :     0.000011
      f+2     :     0.000023
      f-2     :     0.000045
      f+3     :     0.000026
      f-3     :     0.000026
 20 H s       :     0.897139  s :     0.897139
      pz      :     0.009429  p :     0.028950
      px      :     0.007980
      py      :     0.011541
      dz2     :     0.001052  d :     0.003372
      dxz     :     0.000323
      dyz     :     0.000529
      dx2y2   :     0.000543
      dxy     :     0.000925
      f0      :     0.000020  f :     0.000236
      f+1     :     0.000061
      f-1     :     0.000012
      f+2     :     0.000029
      f-2     :     0.000048
      f+3     :     0.000035
      f-3     :     0.000031
 21 H s       :     0.866317  s :     0.866317
      pz      :     0.010783  p :     0.028565
      px      :     0.009583
      py      :     0.008199
      dz2     :     0.000371  d :     0.003266
      dxz     :     0.000488
      dyz     :     0.000805
      dx2y2   :     0.001312
      dxy     :     0.000290
      f0      :     0.000017  f :     0.000222
      f+1     :     0.000015
      f-1     :     0.000032
      f+2     :     0.000018
      f-2     :     0.000042
      f+3     :     0.000029
      f-3     :     0.000068
 22 H s       :     0.869057  s :     0.869057
      pz      :     0.006436  p :     0.029815
      px      :     0.012132
      py      :     0.011247
      dz2     :     0.001014  d :     0.003417
      dxz     :     0.001010
      dyz     :     0.000470
      dx2y2   :     0.000451
      dxy     :     0.000472
      f0      :     0.000072  f :     0.000228
      f+1     :     0.000031
      f-1     :     0.000026
      f+2     :     0.000038
      f-2     :     0.000046
      f+3     :     0.000007
      f-3     :     0.000008
 23 H s       :     0.864450  s :     0.864450
      pz      :     0.008811  p :     0.028377
      px      :     0.008111
      py      :     0.011455
      dz2     :     0.000994  d :     0.003249
      dxz     :     0.000302
      dyz     :     0.000494
      dx2y2   :     0.000678
      dxy     :     0.000781
      f0      :     0.000016  f :     0.000221
      f+1     :     0.000061
      f-1     :     0.000011
      f+2     :     0.000030
      f-2     :     0.000042
      f+3     :     0.000039
      f-3     :     0.000022
 24 H s       :     0.881326  s :     0.881326
      pz      :     0.010681  p :     0.030354
      px      :     0.010833
      py      :     0.008840
      dz2     :     0.000423  d :     0.003338
      dxz     :     0.000481
      dyz     :     0.000801
      dx2y2   :     0.001202
      dxy     :     0.000430
      f0      :     0.000018  f :     0.000236
      f+1     :     0.000021
      f-1     :     0.000033
      f+2     :     0.000017
      f-2     :     0.000043
      f+3     :     0.000032
      f-3     :     0.000073
 25 H s       :     0.838632  s :     0.838632
      pz      :     0.007386  p :     0.025858
      px      :     0.008035
      py      :     0.010437
      dz2     :     0.000723  d :     0.003911
      dxz     :     0.000849
      dyz     :     0.000537
      dx2y2   :     0.000838
      dxy     :     0.000965
      f0      :     0.000011  f :     0.000274
      f+1     :     0.000076
      f-1     :     0.000016
      f+2     :     0.000047
      f-2     :     0.000042
      f+3     :     0.000042
      f-3     :     0.000040
 26 H s       :     0.849438  s :     0.849438
      pz      :     0.004925  p :     0.026370
      px      :     0.011651
      py      :     0.009794
      dz2     :     0.001273  d :     0.003985
      dxz     :     0.000562
      dyz     :     0.000579
      dx2y2   :     0.000978
      dxy     :     0.000593
      f0      :     0.000037  f :     0.000274
      f+1     :     0.000044
      f-1     :     0.000057
      f+2     :     0.000059
      f-2     :     0.000030
      f+3     :     0.000013
      f-3     :     0.000035
 27 H s       :     0.872814  s :     0.872814
      pz      :     0.009261  p :     0.032130
      px      :     0.011966
      py      :     0.010903
      dz2     :     0.001249  d :     0.004493
      dxz     :     0.001503
      dyz     :     0.000853
      dx2y2   :     0.000296
      dxy     :     0.000591
      f0      :     0.000061  f :     0.000244
      f+1     :     0.000056
      f-1     :     0.000042
      f+2     :     0.000024
      f-2     :     0.000051
      f+3     :     0.000009
      f-3     :     0.000002
 28 C s       :     3.290934  s :     3.290934
      pz      :     0.879996  p :     2.684786
      px      :     0.911734
      py      :     0.893056
      dz2     :     0.029790  d :     0.101059
      dxz     :     0.018379
      dyz     :     0.018376
      dx2y2   :     0.013455
      dxy     :     0.021059
      f0      :     0.002219  f :     0.014170
      f+1     :     0.002965
      f-1     :     0.001060
      f+2     :     0.002062
      f-2     :     0.002629
      f+3     :     0.001798
      f-3     :     0.001438
      g0      :     0.000130  g :     0.001154
      g+1     :     0.000133
      g-1     :     0.000148
      g+2     :     0.000170
      g-2     :     0.000165
      g+3     :     0.000164
      g-3     :     0.000130
      g+4     :     0.000069
      g-4     :     0.000044
 29 C s       :     3.241320  s :     3.241320
      pz      :     0.786867  p :     2.513717
      px      :     0.868107
      py      :     0.858743
      dz2     :     0.022164  d :     0.107520
      dxz     :     0.018704
      dyz     :     0.024269
      dx2y2   :     0.027904
      dxy     :     0.014480
      f0      :     0.001936  f :     0.018943
      f+1     :     0.003760
      f-1     :     0.002428
      f+2     :     0.002817
      f-2     :     0.003298
      f+3     :     0.001715
      f-3     :     0.002989
      g0      :     0.000127  g :     0.001459
      g+1     :     0.000148
      g-1     :     0.000145
      g+2     :     0.000145
      g-2     :     0.000225
      g+3     :     0.000215
      g-3     :     0.000171
      g+4     :     0.000144
      g-4     :     0.000139
 30 C s       :     3.285431  s :     3.285431
      pz      :     0.908760  p :     2.700435
      px      :     0.895090
      py      :     0.896585
      dz2     :     0.021708  d :     0.103152
      dxz     :     0.026778
      dyz     :     0.017990
      dx2y2   :     0.023372
      dxy     :     0.013306
      f0      :     0.002567  f :     0.014161
      f+1     :     0.001963
      f-1     :     0.001381
      f+2     :     0.002215
      f-2     :     0.002425
      f+3     :     0.001029
      f-3     :     0.002582
      g0      :     0.000163  g :     0.001162
      g+1     :     0.000075
      g-1     :     0.000172
      g+2     :     0.000114
      g-2     :     0.000175
      g+3     :     0.000132
      g-3     :     0.000121
      g+4     :     0.000088
      g-4     :     0.000122
 31 C s       :     3.251549  s :     3.251549
      pz      :     0.894958  p :     2.737290
      px      :     0.908968
      py      :     0.933365
      dz2     :     0.034685  d :     0.116188
      dxz     :     0.023535
      dyz     :     0.018358
      dx2y2   :     0.015492
      dxy     :     0.024117
      f0      :     0.002132  f :     0.013909
      f+1     :     0.003060
      f-1     :     0.001145
      f+2     :     0.002046
      f-2     :     0.002429
      f+3     :     0.001759
      f-3     :     0.001338
      g0      :     0.000126  g :     0.001185
      g+1     :     0.000139
      g-1     :     0.000150
      g+2     :     0.000170
      g-2     :     0.000168
      g+3     :     0.000173
      g-3     :     0.000135
      g+4     :     0.000071
      g-4     :     0.000053
 32 C s       :     3.252231  s :     3.252231
      pz      :     0.914625  p :     2.719222
      px      :     0.896938
      py      :     0.907660
      dz2     :     0.024202  d :     0.114151
      dxz     :     0.015778
      dyz     :     0.025109
      dx2y2   :     0.028423
      dxy     :     0.020638
      f0      :     0.001024  f :     0.013560
      f+1     :     0.002735
      f-1     :     0.001823
      f+2     :     0.001848
      f-2     :     0.002218
      f+3     :     0.001305
      f-3     :     0.002607
      g0      :     0.000094  g :     0.001168
      g+1     :     0.000129
      g-1     :     0.000092
      g+2     :     0.000093
      g-2     :     0.000167
      g+3     :     0.000177
      g-3     :     0.000143
      g+4     :     0.000139
      g-4     :     0.000135
 33 C s       :     3.258387  s :     3.258387
      pz      :     0.908649  p :     2.738206
      px      :     0.931759
      py      :     0.897798
      dz2     :     0.022632  d :     0.115212
      dxz     :     0.029435
      dyz     :     0.022750
      dx2y2   :     0.026007
      dxy     :     0.014388
      f0      :     0.002565  f :     0.013824
      f+1     :     0.002061
      f-1     :     0.001290
      f+2     :     0.002051
      f-2     :     0.002302
      f+3     :     0.001037
      f-3     :     0.002518
      g0      :     0.000161  g :     0.001189
      g+1     :     0.000078
      g-1     :     0.000172
      g+2     :     0.000114
      g-2     :     0.000186
      g+3     :     0.000133
      g-3     :     0.000123
      g+4     :     0.000097
      g-4     :     0.000125
 34 C s       :     3.281566  s :     3.281566
      pz      :     0.925887  p :     2.890307
      px      :     1.008046
      py      :     0.956374
      dz2     :     0.012563  d :     0.093874
      dxz     :     0.022363
      dyz     :     0.018424
      dx2y2   :     0.017980
      dxy     :     0.022545
      f0      :     0.001605  f :     0.010773
      f+1     :     0.000961
      f-1     :     0.001500
      f+2     :     0.001504
      f-2     :     0.002843
      f+3     :     0.001297
      f-3     :     0.001064
      g0      :     0.000092  g :     0.000915
      g+1     :     0.000066
      g-1     :     0.000135
      g+2     :     0.000090
      g-2     :     0.000163
      g+3     :     0.000122
      g-3     :     0.000075
      g+4     :     0.000079
      g-4     :     0.000094
 35 C s       :     3.153009  s :     3.153009
      pz      :     0.858920  p :     2.496343
      px      :     0.821949
      py      :     0.815474
      dz2     :     0.022826  d :     0.133055
      dxz     :     0.023022
      dyz     :     0.035263
      dx2y2   :     0.029971
      dxy     :     0.021974
      f0      :     0.002924  f :     0.020800
      f+1     :     0.002682
      f-1     :     0.002723
      f+2     :     0.003844
      f-2     :     0.003386
      f+3     :     0.001836
      f-3     :     0.003405
      g0      :     0.000112  g :     0.001609
      g+1     :     0.000131
      g-1     :     0.000202
      g+2     :     0.000163
      g-2     :     0.000215
      g+3     :     0.000247
      g-3     :     0.000223
      g+4     :     0.000156
      g-4     :     0.000161
 36 C s       :     3.221609  s :     3.221609
      pz      :     0.847890  p :     2.540249
      px      :     0.849497
      py      :     0.842862
      dz2     :     0.024484  d :     0.137321
      dxz     :     0.041286
      dyz     :     0.020197
      dx2y2   :     0.026559
      dxy     :     0.024795
      f0      :     0.002616  f :     0.024733
      f+1     :     0.005687
      f-1     :     0.001876
      f+2     :     0.002624
      f-2     :     0.004019
      f+3     :     0.004335
      f-3     :     0.003575
      g0      :     0.000335  g :     0.002145
      g+1     :     0.000235
      g-1     :     0.000194
      g+2     :     0.000133
      g-2     :     0.000320
      g+3     :     0.000209
      g-3     :     0.000231
      g+4     :     0.000204
      g-4     :     0.000284
 37 C s       :     3.199402  s :     3.199402
      pz      :     0.881396  p :     2.541960
      px      :     0.796336
      py      :     0.864227
      dz2     :     0.020211  d :     0.119171
      dxz     :     0.040264
      dyz     :     0.020353
      dx2y2   :     0.017119
      dxy     :     0.021224
      f0      :     0.003399  f :     0.022663
      f+1     :     0.005170
      f-1     :     0.001121
      f+2     :     0.002175
      f-2     :     0.005080
      f+3     :     0.003120
      f-3     :     0.002597
      g0      :     0.000245  g :     0.002152
      g+1     :     0.000414
      g-1     :     0.000161
      g+2     :     0.000304
      g-2     :     0.000238
      g+3     :     0.000213
      g-3     :     0.000280
      g+4     :     0.000147
      g-4     :     0.000150
 38 C s       :     3.104415  s :     3.104415
      pz      :     0.772459  p :     2.427637
      px      :     0.855691
      py      :     0.799487
      dz2     :     0.083122  d :     0.244778
      dxz     :     0.042857
      dyz     :     0.050048
      dx2y2   :     0.028867
      dxy     :     0.039884
      f0      :     0.007463  f :     0.027984
      f+1     :     0.003111
      f-1     :     0.003897
      f+2     :     0.004020
      f-2     :     0.005645
      f+3     :     0.002232
      f-3     :     0.001615
      g0      :     0.000600  g :     0.003869
      g+1     :     0.000479
      g-1     :     0.000640
      g+2     :     0.000579
      g-2     :     0.000686
      g+3     :     0.000278
      g-3     :     0.000363
      g+4     :     0.000126
      g-4     :     0.000118
 39 N s       :     3.504160  s :     3.504160
      pz      :     1.145879  p :     3.709017
      px      :     1.211724
      py      :     1.351414
      dz2     :     0.018087  d :     0.061625
      dxz     :     0.014909
      dyz     :     0.011049
      dx2y2   :     0.008956
      dxy     :     0.008624
      f0      :     0.001545  f :     0.008217
      f+1     :     0.001080
      f-1     :     0.001430
      f+2     :     0.001190
      f-2     :     0.001400
      f+3     :     0.000638
      f-3     :     0.000934
      g0      :     0.000066  g :     0.000497
      g+1     :     0.000103
      g-1     :     0.000036
      g+2     :     0.000073
      g-2     :     0.000094
      g+3     :     0.000047
      g-3     :     0.000048
      g+4     :     0.000010
      g-4     :     0.000019
 40 N s       :     3.564474  s :     3.564474
      pz      :     1.448364  p :     3.615863
      px      :     1.020556
      py      :     1.146944
      dz2     :     0.015594  d :     0.076738
      dxz     :     0.018523
      dyz     :     0.012935
      dx2y2   :     0.015609
      dxy     :     0.014077
      f0      :     0.000711  f :     0.007983
      f+1     :     0.001692
      f-1     :     0.000634
      f+2     :     0.000968
      f-2     :     0.001508
      f+3     :     0.001269
      f-3     :     0.001202
      g0      :     0.000053  g :     0.000595
      g+1     :     0.000090
      g-1     :     0.000019
      g+2     :     0.000054
      g-2     :     0.000082
      g+3     :     0.000088
      g-3     :     0.000089
      g+4     :     0.000057
      g-4     :     0.000064
 41 C s       :     3.211632  s :     3.211632
      pz      :     0.868166  p :     2.648458
      px      :     0.864904
      py      :     0.915388
      dz2     :     0.031923  d :     0.119989
      dxz     :     0.031632
      dyz     :     0.017868
      dx2y2   :     0.013867
      dxy     :     0.024699
      f0      :     0.002632  f :     0.015604
      f+1     :     0.003556
      f-1     :     0.000916
      f+2     :     0.001624
      f-2     :     0.003500
      f+3     :     0.001637
      f-3     :     0.001739
      g0      :     0.000205  g :     0.001759
      g+1     :     0.000361
      g-1     :     0.000146
      g+2     :     0.000260
      g-2     :     0.000174
      g+3     :     0.000200
      g-3     :     0.000247
      g+4     :     0.000085
      g-4     :     0.000080
 42 C s       :     3.211414  s :     3.211414
      pz      :     0.912978  p :     2.647481
      px      :     0.875839
      py      :     0.858664
      dz2     :     0.020181  d :     0.116758
      dxz     :     0.036607
      dyz     :     0.018747
      dx2y2   :     0.025643
      dxy     :     0.015579
      f0      :     0.002152  f :     0.015216
      f+1     :     0.003106
      f-1     :     0.001391
      f+2     :     0.001736
      f-2     :     0.002257
      f+3     :     0.002773
      f-3     :     0.001801
      g0      :     0.000295  g :     0.001755
      g+1     :     0.000154
      g-1     :     0.000185
      g+2     :     0.000112
      g-2     :     0.000297
      g+3     :     0.000162
      g-3     :     0.000155
      g+4     :     0.000164
      g-4     :     0.000231
 43 N s       :     3.571434  s :     3.571434
      pz      :     1.443778  p :     3.564268
      px      :     1.012128
      py      :     1.108363
      dz2     :     0.014956  d :     0.077243
      dxz     :     0.018932
      dyz     :     0.013482
      dx2y2   :     0.016372
      dxy     :     0.013501
      f0      :     0.000782  f :     0.007943
      f+1     :     0.001478
      f-1     :     0.000601
      f+2     :     0.001019
      f-2     :     0.001588
      f+3     :     0.001392
      f-3     :     0.001083
      g0      :     0.000052  g :     0.000598
      g+1     :     0.000090
      g-1     :     0.000020
      g+2     :     0.000051
      g-2     :     0.000082
      g+3     :     0.000090
      g-3     :     0.000092
      g+4     :     0.000057
      g-4     :     0.000064
 44 O s       :     3.777183  s :     3.777183
      pz      :     1.464908  p :     4.588844
      px      :     1.661989
      py      :     1.461948
      dz2     :     0.010660  d :     0.034621
      dxz     :     0.007378
      dyz     :     0.009422
      dx2y2   :     0.003814
      dxy     :     0.003348
      f0      :     0.000754  f :     0.003564
      f+1     :     0.000515
      f-1     :     0.000742
      f+2     :     0.000709
      f-2     :     0.000566
      f+3     :     0.000116
      f-3     :     0.000162
      g0      :     0.000022  g :     0.000204
      g+1     :     0.000017
      g-1     :     0.000046
      g+2     :     0.000039
      g-2     :     0.000037
      g+3     :     0.000017
      g-3     :     0.000021
      g+4     :     0.000003
      g-4     :     0.000003
 45 H s       :     0.699582  s :     0.699582
      pz      :     0.015805  p :     0.076811
      px      :     0.036917
      py      :     0.024089
      dz2     :     0.000439  d :     0.008085
      dxz     :     0.002434
      dyz     :     0.000770
      dx2y2   :     0.002452
      dxy     :     0.001989
      f0      :     0.000082  f :     0.000711
      f+1     :     0.000073
      f-1     :     0.000026
      f+2     :     0.000064
      f-2     :     0.000106
      f+3     :     0.000258
      f-3     :     0.000102
 46 H s       :     0.830780  s :     0.830780
      pz      :     0.008483  p :     0.024278
      px      :     0.006093
      py      :     0.009702
      dz2     :     0.000350  d :     0.002927
      dxz     :     0.000727
      dyz     :     0.000457
      dx2y2   :     0.001141
      dxy     :     0.000252
      f0      :     0.000018  f :     0.000203
      f+1     :     0.000025
      f-1     :     0.000018
      f+2     :     0.000022
      f-2     :     0.000034
      f+3     :     0.000059
      f-3     :     0.000027
 47 H s       :     0.833568  s :     0.833568
      pz      :     0.008312  p :     0.024874
      px      :     0.006314
      py      :     0.010248
      dz2     :     0.000915  d :     0.002943
      dxz     :     0.000258
      dyz     :     0.000531
      dx2y2   :     0.000445
      dxy     :     0.000793
      f0      :     0.000020  f :     0.000205
      f+1     :     0.000054
      f-1     :     0.000011
      f+2     :     0.000023
      f-2     :     0.000045
      f+3     :     0.000026
      f-3     :     0.000026
 48 H s       :     0.881919  s :     0.881919
      pz      :     0.010683  p :     0.030384
      px      :     0.010858
      py      :     0.008844
      dz2     :     0.000423  d :     0.003337
      dxz     :     0.000479
      dyz     :     0.000803
      dx2y2   :     0.001197
      dxy     :     0.000435
      f0      :     0.000018  f :     0.000236
      f+1     :     0.000020
      f-1     :     0.000033
      f+2     :     0.000017
      f-2     :     0.000043
      f+3     :     0.000032
      f-3     :     0.000073
 49 H s       :     0.864582  s :     0.864582
      pz      :     0.008803  p :     0.028382
      px      :     0.008131
      py      :     0.011448
      dz2     :     0.000996  d :     0.003249
      dxz     :     0.000302
      dyz     :     0.000494
      dx2y2   :     0.000682
      dxy     :     0.000775
      f0      :     0.000016  f :     0.000221
      f+1     :     0.000061
      f-1     :     0.000011
      f+2     :     0.000030
      f-2     :     0.000041
      f+3     :     0.000039
      f-3     :     0.000022
 50 H s       :     0.869025  s :     0.869025
      pz      :     0.006409  p :     0.029815
      px      :     0.012150
      py      :     0.011256
      dz2     :     0.001012  d :     0.003417
      dxz     :     0.001012
      dyz     :     0.000474
      dx2y2   :     0.000449
      dxy     :     0.000470
      f0      :     0.000072  f :     0.000228
      f+1     :     0.000031
      f-1     :     0.000026
      f+2     :     0.000038
      f-2     :     0.000046
      f+3     :     0.000007
      f-3     :     0.000007
 51 H s       :     0.866234  s :     0.866234
      pz      :     0.010778  p :     0.028578
      px      :     0.009615
      py      :     0.008185
      dz2     :     0.000371  d :     0.003267
      dxz     :     0.000486
      dyz     :     0.000807
      dx2y2   :     0.001309
      dxy     :     0.000294
      f0      :     0.000017  f :     0.000222
      f+1     :     0.000015
      f-1     :     0.000032
      f+2     :     0.000018
      f-2     :     0.000042
      f+3     :     0.000029
      f-3     :     0.000068
 52 H s       :     0.897361  s :     0.897361
      pz      :     0.009431  p :     0.028955
      px      :     0.008002
      py      :     0.011523
      dz2     :     0.001054  d :     0.003373
      dxz     :     0.000322
      dyz     :     0.000531
      dx2y2   :     0.000546
      dxy     :     0.000921
      f0      :     0.000020  f :     0.000236
      f+1     :     0.000060
      f-1     :     0.000013
      f+2     :     0.000029
      f-2     :     0.000048
      f+3     :     0.000035
      f-3     :     0.000031
 53 H s       :     0.838623  s :     0.838623
      pz      :     0.007389  p :     0.025844
      px      :     0.008027
      py      :     0.010428
      dz2     :     0.000721  d :     0.003911
      dxz     :     0.000850
      dyz     :     0.000536
      dx2y2   :     0.000843
      dxy     :     0.000961
      f0      :     0.000011  f :     0.000274
      f+1     :     0.000076
      f-1     :     0.000017
      f+2     :     0.000046
      f-2     :     0.000042
      f+3     :     0.000042
      f-3     :     0.000040
 54 H s       :     0.849442  s :     0.849442
      pz      :     0.004907  p :     0.026365
      px      :     0.011658
      py      :     0.009800
      dz2     :     0.001274  d :     0.003984
      dxz     :     0.000564
      dyz     :     0.000576
      dx2y2   :     0.000975
      dxy     :     0.000596
      f0      :     0.000037  f :     0.000274
      f+1     :     0.000043
      f-1     :     0.000058
      f+2     :     0.000059
      f-2     :     0.000030
      f+3     :     0.000013
      f-3     :     0.000035
 55 H s       :     0.872967  s :     0.872967
      pz      :     0.009271  p :     0.032154
      px      :     0.011979
      py      :     0.010904
      dz2     :     0.001245  d :     0.004493
      dxz     :     0.001505
      dyz     :     0.000860
      dx2y2   :     0.000294
      dxy     :     0.000590
      f0      :     0.000061  f :     0.000244
      f+1     :     0.000056
      f-1     :     0.000042
      f+2     :     0.000024
      f-2     :     0.000051
      f+3     :     0.000008
      f-3     :     0.000002


                     *******************************
                     * LOEWDIN POPULATION ANALYSIS *
                     *******************************

----------------------
LOEWDIN ATOMIC CHARGES
----------------------
   0 C :    0.081498
   1 C :   -0.099253
   2 C :    0.087493
   3 C :    0.069886
   4 C :    0.065217
   5 C :    0.066164
   6 C :    0.131028
   7 C :   -0.103563
   8 C :   -0.248556
   9 C :   -0.258051
  10 C :   -0.640304
  11 N :    0.620575
  12 N :    0.393864
  13 C :   -0.092576
  14 C :   -0.094048
  15 N :    0.410636
  16 O :    0.314609
  17 H :   -0.193749
  18 H :   -0.066791
  19 H :   -0.066808
  20 H :   -0.053867
  21 H :   -0.061779
  22 H :   -0.062049
  23 H :   -0.060536
  24 H :   -0.051070
  25 H :   -0.029858
  26 H :   -0.027243
  27 H :   -0.029353
  28 C :    0.087475
  29 C :   -0.099213
  30 C :    0.081517
  31 C :    0.066153
  32 C :    0.065183
  33 C :    0.069812
  34 C :    0.131014
  35 C :   -0.103661
  36 C :   -0.248563
  37 C :   -0.258040
  38 C :   -0.640695
  39 N :    0.620401
  40 N :    0.393818
  41 C :   -0.092655
  42 C :   -0.094115
  43 N :    0.410581
  44 O :    0.313703
  45 H :   -0.194704
  46 H :   -0.066815
  47 H :   -0.066833
  48 H :   -0.051090
  49 H :   -0.060580
  50 H :   -0.062067
  51 H :   -0.061786
  52 H :   -0.053865
  53 H :   -0.029858
  54 H :   -0.027266
  55 H :   -0.029363

-------------------------------
LOEWDIN REDUCED ORBITAL CHARGES
-------------------------------
  0 C s       :     2.578821  s :     2.578821
      pz      :     0.920631  p :     2.702529
      px      :     0.879338
      py      :     0.902560
      dz2     :     0.096030  d :     0.509647
      dxz     :     0.115323
      dyz     :     0.117212
      dx2y2   :     0.095378
      dxy     :     0.085706
      f0      :     0.020393  f :     0.115784
      f+1     :     0.016901
      f-1     :     0.015559
      f+2     :     0.017054
      f-2     :     0.016111
      f+3     :     0.010621
      f-3     :     0.019144
      g0      :     0.001367  g :     0.011721
      g+1     :     0.000821
      g-1     :     0.001483
      g+2     :     0.001562
      g-2     :     0.001881
      g+3     :     0.001152
      g-3     :     0.001156
      g+4     :     0.001041
      g-4     :     0.001259
  1 C s       :     2.567045  s :     2.567045
      pz      :     0.881938  p :     2.700608
      px      :     0.920542
      py      :     0.898127
      dz2     :     0.134944  d :     0.657097
      dxz     :     0.131959
      dyz     :     0.133578
      dx2y2   :     0.125910
      dxy     :     0.130707
      f0      :     0.020419  f :     0.160157
      f+1     :     0.032427
      f-1     :     0.018780
      f+2     :     0.024050
      f-2     :     0.023579
      f+3     :     0.015747
      f-3     :     0.025156
      g0      :     0.001273  g :     0.014346
      g+1     :     0.001677
      g-1     :     0.001311
      g+2     :     0.001772
      g-2     :     0.001928
      g+3     :     0.001957
      g-3     :     0.001653
      g+4     :     0.001438
      g-4     :     0.001337
  2 C s       :     2.579069  s :     2.579069
      pz      :     0.929384  p :     2.698122
      px      :     0.892180
      py      :     0.876557
      dz2     :     0.126687  d :     0.507817
      dxz     :     0.119223
      dyz     :     0.095018
      dx2y2   :     0.065281
      dxy     :     0.101609
      f0      :     0.016172  f :     0.115780
      f+1     :     0.026681
      f-1     :     0.012879
      f+2     :     0.020449
      f-2     :     0.016030
      f+3     :     0.012091
      f-3     :     0.011479
      g0      :     0.000963  g :     0.011720
      g+1     :     0.001517
      g-1     :     0.001352
      g+2     :     0.002253
      g-2     :     0.001518
      g+3     :     0.001332
      g-3     :     0.001377
      g+4     :     0.000792
      g-4     :     0.000614
  3 C s       :     2.587460  s :     2.587460
      pz      :     0.917750  p :     2.708354
      px      :     0.883891
      py      :     0.906714
      dz2     :     0.095793  d :     0.508700
      dxz     :     0.114709
      dyz     :     0.116250
      dx2y2   :     0.097184
      dxy     :     0.084763
      f0      :     0.019802  f :     0.113942
      f+1     :     0.016813
      f-1     :     0.015463
      f+2     :     0.016494
      f-2     :     0.015969
      f+3     :     0.010410
      f-3     :     0.018992
      g0      :     0.001385  g :     0.011658
      g+1     :     0.000851
      g-1     :     0.001445
      g+2     :     0.001528
      g-2     :     0.001894
      g+3     :     0.001115
      g-3     :     0.001132
      g+4     :     0.001040
      g-4     :     0.001270
  4 C s       :     2.587973  s :     2.587973
      pz      :     0.898760  p :     2.712432
      px      :     0.914581
      py      :     0.899091
      dz2     :     0.092268  d :     0.508573
      dxz     :     0.089936
      dyz     :     0.106977
      dx2y2   :     0.110583
      dxy     :     0.108809
      f0      :     0.009874  f :     0.114154
      f+1     :     0.023437
      f-1     :     0.013818
      f+2     :     0.016456
      f-2     :     0.016200
      f+3     :     0.012183
      f-3     :     0.022186
      g0      :     0.000897  g :     0.011651
      g+1     :     0.001340
      g-1     :     0.000852
      g+2     :     0.001217
      g-2     :     0.001489
      g+3     :     0.001649
      g-3     :     0.001369
      g+4     :     0.001468
      g-4     :     0.001370
  5 C s       :     2.587480  s :     2.587480
      pz      :     0.931918  p :     2.711148
      px      :     0.899609
      py      :     0.879621
      dz2     :     0.130630  d :     0.509576
      dxz     :     0.118128
      dyz     :     0.094070
      dx2y2   :     0.064892
      dxy     :     0.101857
      f0      :     0.016122  f :     0.113968
      f+1     :     0.026070
      f-1     :     0.012625
      f+2     :     0.020026
      f-2     :     0.015724
      f+3     :     0.012024
      f-3     :     0.011377
      g0      :     0.000969  g :     0.011664
      g+1     :     0.001523
      g-1     :     0.001361
      g+2     :     0.002170
      g-2     :     0.001523
      g+3     :     0.001314
      g-3     :     0.001371
      g+4     :     0.000795
      g-4     :     0.000638
  6 C s       :     2.529635  s :     2.529635
      pz      :     0.904719  p :     2.700005
      px      :     0.908050
      py      :     0.887236
      dz2     :     0.082365  d :     0.519009
      dxz     :     0.115530
      dyz     :     0.131005
      dx2y2   :     0.077943
      dxy     :     0.112167
      f0      :     0.021006  f :     0.113609
      f+1     :     0.011625
      f-1     :     0.014140
      f+2     :     0.015813
      f-2     :     0.020835
      f+3     :     0.012918
      f-3     :     0.017272
      g0      :     0.000811  g :     0.006715
      g+1     :     0.000536
      g-1     :     0.000856
      g+2     :     0.000722
      g-2     :     0.000965
      g+3     :     0.000716
      g-3     :     0.000747
      g+4     :     0.000529
      g-4     :     0.000833
  7 C s       :     2.531755  s :     2.531755
      pz      :     0.879966  p :     2.627553
      px      :     0.881898
      py      :     0.865690
      dz2     :     0.129272  d :     0.732577
      dxz     :     0.142010
      dyz     :     0.166442
      dx2y2   :     0.153282
      dxy     :     0.141570
      f0      :     0.020710  f :     0.197176
      f+1     :     0.031201
      f-1     :     0.026706
      f+2     :     0.036172
      f-2     :     0.028426
      f+3     :     0.021731
      f-3     :     0.032231
      g0      :     0.000999  g :     0.014502
      g+1     :     0.001341
      g-1     :     0.001923
      g+2     :     0.001873
      g-2     :     0.001612
      g+3     :     0.001801
      g-3     :     0.002465
      g+4     :     0.001137
      g-4     :     0.001352
  8 C s       :     2.563513  s :     2.563513
      pz      :     0.949788  p :     2.661831
      px      :     0.886392
      py      :     0.825651
      dz2     :     0.152905  d :     0.785559
      dxz     :     0.193045
      dyz     :     0.153598
      dx2y2   :     0.142409
      dxy     :     0.143603
      f0      :     0.027523  f :     0.214627
      f+1     :     0.048836
      f-1     :     0.023704
      f+2     :     0.019725
      f-2     :     0.036697
      f+3     :     0.028237
      f-3     :     0.029905
      g0      :     0.003092  g :     0.023026
      g+1     :     0.001872
      g-1     :     0.001860
      g+2     :     0.001375
      g-2     :     0.004439
      g+3     :     0.001940
      g-3     :     0.002599
      g+4     :     0.002460
      g-4     :     0.003388
  9 C s       :     2.572066  s :     2.572066
      pz      :     0.960993  p :     2.695560
      px      :     0.899298
      py      :     0.835269
      dz2     :     0.200958  d :     0.759468
      dxz     :     0.196386
      dyz     :     0.114807
      dx2y2   :     0.108897
      dxy     :     0.138420
      f0      :     0.032338  f :     0.207845
      f+1     :     0.055277
      f-1     :     0.015045
      f+2     :     0.024750
      f-2     :     0.036429
      f+3     :     0.021145
      f-3     :     0.022859
      g0      :     0.002085  g :     0.023113
      g+1     :     0.004959
      g-1     :     0.001476
      g+2     :     0.003483
      g-2     :     0.002552
      g+3     :     0.001877
      g-3     :     0.003070
      g+4     :     0.001643
      g-4     :     0.001968
 10 C s       :     2.593969  s :     2.593969
      pz      :     0.924249  p :     2.612601
      px      :     0.881616
      py      :     0.806736
      dz2     :     0.324746  d :     1.089507
      dxz     :     0.252160
      dyz     :     0.233184
      dx2y2   :     0.120608
      dxy     :     0.158809
      f0      :     0.067580  f :     0.299816
      f+1     :     0.039069
      f-1     :     0.051279
      f+2     :     0.045709
      f-2     :     0.056694
      f+3     :     0.022414
      f-3     :     0.017071
      g0      :     0.007500  g :     0.044413
      g+1     :     0.003921
      g-1     :     0.008426
      g+2     :     0.006178
      g-2     :     0.008289
      g+3     :     0.003142
      g-3     :     0.004086
      g+4     :     0.001495
      g-4     :     0.001375
 11 N s       :     2.688400  s :     2.688400
      pz      :     1.092076  p :     3.311048
      px      :     1.101514
      py      :     1.117458
      dz2     :     0.091006  d :     0.320796
      dxz     :     0.075630
      dyz     :     0.063592
      dx2y2   :     0.043120
      dxy     :     0.047449
      f0      :     0.011400  f :     0.055989
      f+1     :     0.008611
      f-1     :     0.008912
      f+2     :     0.010656
      f-2     :     0.007699
      f+3     :     0.003596
      f-3     :     0.005115
      g0      :     0.000400  g :     0.003191
      g+1     :     0.000396
      g-1     :     0.000380
      g+2     :     0.000528
      g-2     :     0.000470
      g+3     :     0.000214
      g-3     :     0.000359
      g+4     :     0.000248
      g-4     :     0.000197
 12 N s       :     2.870083  s :     2.870083
      pz      :     1.264213  p :     3.366856
      px      :     1.069372
      py      :     1.033271
      dz2     :     0.053119  d :     0.303164
      dxz     :     0.075214
      dyz     :     0.037891
      dx2y2   :     0.068000
      dxy     :     0.068940
      f0      :     0.006546  f :     0.061977
      f+1     :     0.015577
      f-1     :     0.005255
      f+2     :     0.008273
      f-2     :     0.011650
      f+3     :     0.005839
      f-3     :     0.008837
      g0      :     0.000361  g :     0.004055
      g+1     :     0.000628
      g-1     :     0.000120
      g+2     :     0.000363
      g-2     :     0.000598
      g+3     :     0.000379
      g-3     :     0.000716
      g+4     :     0.000368
      g-4     :     0.000521
 13 C s       :     2.605845  s :     2.605845
      pz      :     0.970915  p :     2.692952
      px      :     0.893110
      py      :     0.828927
      dz2     :     0.180964  d :     0.619645
      dxz     :     0.172507
      dyz     :     0.097689
      dx2y2   :     0.060101
      dxy     :     0.108385
      f0      :     0.023057  f :     0.156051
      f+1     :     0.047914
      f-1     :     0.012068
      f+2     :     0.021637
      f-2     :     0.026020
      f+3     :     0.009835
      f-3     :     0.015522
      g0      :     0.001527  g :     0.018082
      g+1     :     0.004095
      g-1     :     0.001217
      g+2     :     0.003109
      g-2     :     0.002000
      g+3     :     0.001551
      g-3     :     0.002506
      g+4     :     0.001014
      g-4     :     0.001063
 14 C s       :     2.605415  s :     2.605415
      pz      :     0.966674  p :     2.698505
      px      :     0.894915
      py      :     0.836916
      dz2     :     0.111586  d :     0.616406
      dxz     :     0.179326
      dyz     :     0.128741
      dx2y2   :     0.106032
      dxy     :     0.090721
      f0      :     0.025194  f :     0.155636
      f+1     :     0.032196
      f-1     :     0.017757
      f+2     :     0.012018
      f-2     :     0.029335
      f+3     :     0.021019
      f-3     :     0.018116
      g0      :     0.002702  g :     0.018086
      g+1     :     0.001205
      g-1     :     0.001675
      g+2     :     0.001044
      g-2     :     0.003693
      g+3     :     0.001461
      g-3     :     0.001844
      g+4     :     0.001778
      g-4     :     0.002684
 15 N s       :     2.876301  s :     2.876301
      pz      :     1.264349  p :     3.343543
      px      :     1.064795
      py      :     1.014399
      dz2     :     0.051904  d :     0.303042
      dxz     :     0.076731
      dyz     :     0.038904
      dx2y2   :     0.068792
      dxy     :     0.066711
      f0      :     0.007113  f :     0.062397
      f+1     :     0.015253
      f-1     :     0.005125
      f+2     :     0.008353
      f-2     :     0.012154
      f+3     :     0.005893
      f-3     :     0.008506
      g0      :     0.000339  g :     0.004081
      g+1     :     0.000700
      g-1     :     0.000126
      g+2     :     0.000358
      g-2     :     0.000572
      g+3     :     0.000378
      g-3     :     0.000763
      g+4     :     0.000355
      g-4     :     0.000489
 16 O s       :     3.248927  s :     3.248927
      pz      :     1.473061  p :     4.317801
      px      :     1.462999
      py      :     1.381741
      dz2     :     0.028088  d :     0.095972
      dxz     :     0.020563
      dyz     :     0.026692
      dx2y2   :     0.007884
      dxy     :     0.012745
      f0      :     0.005033  f :     0.021498
      f+1     :     0.002669
      f-1     :     0.004751
      f+2     :     0.003103
      f-2     :     0.004216
      f+3     :     0.000856
      f-3     :     0.000871
      g0      :     0.000151  g :     0.001194
      g+1     :     0.000080
      g-1     :     0.000296
      g+2     :     0.000190
      g-2     :     0.000210
      g+3     :     0.000115
      g-3     :     0.000119
      g+4     :     0.000022
      g-4     :     0.000012
 17 H s       :     0.691875  s :     0.691875
      pz      :     0.060961  p :     0.357283
      px      :     0.192913
      py      :     0.103409
      dz2     :     0.011155  d :     0.122590
      dxz     :     0.030007
      dyz     :     0.008177
      dx2y2   :     0.038804
      dxy     :     0.034446
      f0      :     0.002341  f :     0.022001
      f+1     :     0.002687
      f-1     :     0.000819
      f+2     :     0.001885
      f-2     :     0.002868
      f+3     :     0.007502
      f-3     :     0.003899
 18 H s       :     0.807347  s :     0.807347
      pz      :     0.046302  p :     0.185644
      px      :     0.072556
      py      :     0.066786
      dz2     :     0.008136  d :     0.064185
      dxz     :     0.013591
      dyz     :     0.009372
      dx2y2   :     0.018936
      dxy     :     0.014149
      f0      :     0.000888  f :     0.009615
      f+1     :     0.001333
      f-1     :     0.000898
      f+2     :     0.000666
      f-2     :     0.001854
      f+3     :     0.002165
      f-3     :     0.001811
 19 H s       :     0.807258  s :     0.807258
      pz      :     0.064263  p :     0.185658
      px      :     0.074696
      py      :     0.046699
      dz2     :     0.016043  d :     0.064250
      dxz     :     0.015294
      dyz     :     0.008487
      dx2y2   :     0.011103
      dxy     :     0.013323
      f0      :     0.001074  f :     0.009641
      f+1     :     0.002725
      f-1     :     0.000319
      f+2     :     0.001657
      f-2     :     0.001793
      f+3     :     0.000953
      f-3     :     0.001120
 20 H s       :     0.787111  s :     0.787111
      pz      :     0.062667  p :     0.191216
      px      :     0.078028
      py      :     0.050522
      dz2     :     0.015576  d :     0.065801
      dxz     :     0.014593
      dyz     :     0.008312
      dx2y2   :     0.012508
      dxy     :     0.014813
      f0      :     0.000817  f :     0.009739
      f+1     :     0.002601
      f-1     :     0.000426
      f+2     :     0.001654
      f-2     :     0.001740
      f+3     :     0.001274
      f-3     :     0.001227
 21 H s       :     0.796882  s :     0.796882
      pz      :     0.049852  p :     0.190269
      px      :     0.063058
      py      :     0.077359
      dz2     :     0.007805  d :     0.064898
      dxz     :     0.008065
      dyz     :     0.015008
      dx2y2   :     0.019336
      dxy     :     0.014684
      f0      :     0.000921  f :     0.009731
      f+1     :     0.000755
      f-1     :     0.001345
      f+2     :     0.000718
      f-2     :     0.001791
      f+3     :     0.001694
      f-3     :     0.002508
 22 H s       :     0.797330  s :     0.797330
      pz      :     0.080458  p :     0.190179
      px      :     0.049678
      py      :     0.060043
      dz2     :     0.018841  d :     0.064807
      dxz     :     0.016577
      dyz     :     0.015776
      dx2y2   :     0.007160
      dxy     :     0.006454
      f0      :     0.002214  f :     0.009733
      f+1     :     0.001536
      f-1     :     0.001970
      f+2     :     0.001819
      f-2     :     0.001612
      f+3     :     0.000262
      f-3     :     0.000321
 23 H s       :     0.796163  s :     0.796163
      pz      :     0.061516  p :     0.189797
      px      :     0.076996
      py      :     0.051285
      dz2     :     0.015084  d :     0.064851
      dxz     :     0.014765
      dyz     :     0.007885
      dx2y2   :     0.012377
      dxy     :     0.014741
      f0      :     0.000801  f :     0.009724
      f+1     :     0.002630
      f-1     :     0.000387
      f+2     :     0.001651
      f-2     :     0.001728
      f+3     :     0.001272
      f-3     :     0.001255
 24 H s       :     0.784497  s :     0.784497
      pz      :     0.049148  p :     0.191304
      px      :     0.062371
      py      :     0.079784
      dz2     :     0.008175  d :     0.065542
      dxz     :     0.008229
      dyz     :     0.014784
      dx2y2   :     0.019472
      dxy     :     0.014882
      f0      :     0.000911  f :     0.009728
      f+1     :     0.000790
      f-1     :     0.001332
      f+2     :     0.000712
      f-2     :     0.001797
      f+3     :     0.001704
      f-3     :     0.002481
 25 H s       :     0.761938  s :     0.761938
      pz      :     0.056546  p :     0.189618
      px      :     0.077456
      py      :     0.055617
      dz2     :     0.011440  d :     0.068659
      dxz     :     0.016886
      dyz     :     0.008281
      dx2y2   :     0.014177
      dxy     :     0.017876
      f0      :     0.000618  f :     0.009642
      f+1     :     0.002141
      f-1     :     0.000557
      f+2     :     0.001563
      f-2     :     0.001611
      f+3     :     0.001556
      f-3     :     0.001597
 26 H s       :     0.760733  s :     0.760733
      pz      :     0.065575  p :     0.188143
      px      :     0.061361
      py      :     0.061208
      dz2     :     0.018709  d :     0.068672
      dxz     :     0.011699
      dyz     :     0.013753
      dx2y2   :     0.012777
      dxy     :     0.011733
      f0      :     0.001214  f :     0.009696
      f+1     :     0.001550
      f-1     :     0.001640
      f+2     :     0.002014
      f-2     :     0.001585
      f+3     :     0.000606
      f-3     :     0.001086
 27 H s       :     0.765718  s :     0.765718
      pz      :     0.078857  p :     0.186109
      px      :     0.051064
      py      :     0.056189
      dz2     :     0.019581  d :     0.067928
      dxz     :     0.018878
      dyz     :     0.017431
      dx2y2   :     0.004098
      dxy     :     0.007940
      f0      :     0.002344  f :     0.009598
      f+1     :     0.001793
      f-1     :     0.002127
      f+2     :     0.001132
      f-2     :     0.001762
      f+3     :     0.000325
      f-3     :     0.000116
 28 C s       :     2.579065  s :     2.579065
      pz      :     0.929767  p :     2.698139
      px      :     0.891621
      py      :     0.876751
      dz2     :     0.126894  d :     0.507819
      dxz     :     0.119168
      dyz     :     0.095290
      dx2y2   :     0.065201
      dxy     :     0.101268
      f0      :     0.016215  f :     0.115781
      f+1     :     0.026688
      f-1     :     0.012930
      f+2     :     0.020489
      f-2     :     0.015972
      f+3     :     0.012106
      f-3     :     0.011381
      g0      :     0.000966  g :     0.011720
      g+1     :     0.001524
      g-1     :     0.001352
      g+2     :     0.002250
      g-2     :     0.001524
      g+3     :     0.001335
      g-3     :     0.001367
      g+4     :     0.000788
      g-4     :     0.000615
 29 C s       :     2.567046  s :     2.567046
      pz      :     0.882242  p :     2.700567
      px      :     0.919757
      py      :     0.898569
      dz2     :     0.135171  d :     0.657096
      dxz     :     0.131756
      dyz     :     0.133934
      dx2y2   :     0.125693
      dxy     :     0.130541
      f0      :     0.020485  f :     0.160158
      f+1     :     0.032382
      f-1     :     0.018869
      f+2     :     0.024108
      f-2     :     0.023518
      f+3     :     0.015746
      f-3     :     0.025049
      g0      :     0.001275  g :     0.014346
      g+1     :     0.001680
      g-1     :     0.001312
      g+2     :     0.001769
      g-2     :     0.001934
      g+3     :     0.001961
      g-3     :     0.001643
      g+4     :     0.001443
      g-4     :     0.001328
 30 C s       :     2.578821  s :     2.578821
      pz      :     0.920955  p :     2.702525
      px      :     0.878807
      py      :     0.902763
      dz2     :     0.096143  d :     0.509634
      dxz     :     0.115206
      dyz     :     0.117555
      dx2y2   :     0.094997
      dxy     :     0.085733
      f0      :     0.020421  f :     0.115782
      f+1     :     0.016917
      f-1     :     0.015613
      f+2     :     0.017069
      f-2     :     0.016057
      f+3     :     0.010575
      f-3     :     0.019130
      g0      :     0.001373  g :     0.011721
      g+1     :     0.000822
      g-1     :     0.001481
      g+2     :     0.001566
      g-2     :     0.001879
      g+3     :     0.001148
      g-3     :     0.001153
      g+4     :     0.001044
      g-4     :     0.001256
 31 C s       :     2.587479  s :     2.587479
      pz      :     0.932292  p :     2.711155
      px      :     0.899035
      py      :     0.879828
      dz2     :     0.130828  d :     0.509580
      dxz     :     0.118080
      dyz     :     0.094344
      dx2y2   :     0.064843
      dxy     :     0.101486
      f0      :     0.016165  f :     0.113968
      f+1     :     0.026073
      f-1     :     0.012675
      f+2     :     0.020065
      f-2     :     0.015667
      f+3     :     0.012040
      f-3     :     0.011281
      g0      :     0.000972  g :     0.011664
      g+1     :     0.001530
      g-1     :     0.001360
      g+2     :     0.002167
      g-2     :     0.001528
      g+3     :     0.001316
      g-3     :     0.001361
      g+4     :     0.000791
      g-4     :     0.000639
 32 C s       :     2.587972  s :     2.587972
      pz      :     0.899060  p :     2.712459
      px      :     0.913913
      py      :     0.899486
      dz2     :     0.092535  d :     0.508581
      dxz     :     0.089681
      dyz     :     0.107216
      dx2y2   :     0.110455
      dxy     :     0.108694
      f0      :     0.009904  f :     0.114154
      f+1     :     0.023378
      f-1     :     0.013900
      f+2     :     0.016520
      f-2     :     0.016153
      f+3     :     0.012204
      f-3     :     0.022095
      g0      :     0.000895  g :     0.011651
      g+1     :     0.001341
      g-1     :     0.000857
      g+2     :     0.001213
      g-2     :     0.001495
      g+3     :     0.001656
      g-3     :     0.001361
      g+4     :     0.001472
      g-4     :     0.001362
 33 C s       :     2.587458  s :     2.587458
      pz      :     0.918089  p :     2.708408
      px      :     0.883347
      py      :     0.906971
      dz2     :     0.095900  d :     0.508722
      dxz     :     0.114617
      dyz     :     0.116598
      dx2y2   :     0.096813
      dxy     :     0.084793
      f0      :     0.019830  f :     0.113943
      f+1     :     0.016829
      f-1     :     0.015515
      f+2     :     0.016509
      f-2     :     0.015914
      f+3     :     0.010364
      f-3     :     0.018981
      g0      :     0.001391  g :     0.011658
      g+1     :     0.000852
      g-1     :     0.001443
      g+2     :     0.001533
      g-2     :     0.001892
      g+3     :     0.001110
      g-3     :     0.001128
      g+4     :     0.001042
      g-4     :     0.001267
 34 C s       :     2.529634  s :     2.529634
      pz      :     0.904734  p :     2.700022
      px      :     0.907849
      py      :     0.887439
      dz2     :     0.082550  d :     0.519008
      dxz     :     0.115249
      dyz     :     0.131120
      dx2y2   :     0.077755
      dxy     :     0.112334
      f0      :     0.021038  f :     0.113607
      f+1     :     0.011670
      f-1     :     0.014090
      f+2     :     0.015785
      f-2     :     0.020840
      f+3     :     0.012940
      f-3     :     0.017245
      g0      :     0.000812  g :     0.006715
      g+1     :     0.000541
      g-1     :     0.000854
      g+2     :     0.000724
      g-2     :     0.000963
      g+3     :     0.000715
      g-3     :     0.000743
      g+4     :     0.000525
      g-4     :     0.000838
 35 C s       :     2.531746  s :     2.531746
      pz      :     0.880015  p :     2.627588
      px      :     0.882200
      py      :     0.865372
      dz2     :     0.129603  d :     0.732633
      dxz     :     0.141676
      dyz     :     0.166307
      dx2y2   :     0.153373
      dxy     :     0.141674
      f0      :     0.020729  f :     0.197190
      f+1     :     0.031088
      f-1     :     0.026765
      f+2     :     0.036099
      f-2     :     0.028483
      f+3     :     0.021807
      f-3     :     0.032218
      g0      :     0.000998  g :     0.014504
      g+1     :     0.001328
      g-1     :     0.001936
      g+2     :     0.001874
      g-2     :     0.001608
      g+3     :     0.001800
      g-3     :     0.002468
      g+4     :     0.001135
      g-4     :     0.001356
 36 C s       :     2.563524  s :     2.563524
      pz      :     0.949480  p :     2.661844
      px      :     0.885974
      py      :     0.826390
      dz2     :     0.152881  d :     0.785550
      dxz     :     0.192211
      dyz     :     0.154115
      dx2y2   :     0.142624
      dxy     :     0.143719
      f0      :     0.027455  f :     0.214620
      f+1     :     0.048697
      f-1     :     0.023823
      f+2     :     0.019826
      f-2     :     0.036591
      f+3     :     0.028202
      f-3     :     0.030027
      g0      :     0.003088  g :     0.023024
      g+1     :     0.001863
      g-1     :     0.001864
      g+2     :     0.001370
      g-2     :     0.004450
      g+3     :     0.001952
      g-3     :     0.002587
      g+4     :     0.002455
      g-4     :     0.003395
 37 C s       :     2.572099  s :     2.572099
      pz      :     0.960622  p :     2.695553
      px      :     0.899067
      py      :     0.835864
      dz2     :     0.200460  d :     0.759440
      dxz     :     0.196307
      dyz     :     0.114855
      dx2y2   :     0.108981
      dxy     :     0.138837
      f0      :     0.032186  f :     0.207835
      f+1     :     0.055258
      f-1     :     0.015070
      f+2     :     0.024780
      f-2     :     0.036393
      f+3     :     0.021162
      f-3     :     0.022986
      g0      :     0.002082  g :     0.023112
      g+1     :     0.004934
      g-1     :     0.001480
      g+2     :     0.003489
      g-2     :     0.002550
      g+3     :     0.001882
      g-3     :     0.003072
      g+4     :     0.001648
      g-4     :     0.001975
 38 C s       :     2.594020  s :     2.594020
      pz      :     0.923965  p :     2.612751
      px      :     0.881046
      py      :     0.807741
      dz2     :     0.324475  d :     1.089691
      dxz     :     0.251940
      dyz     :     0.233153
      dx2y2   :     0.120739
      dxy     :     0.159384
      f0      :     0.067370  f :     0.299821
      f+1     :     0.039015
      f-1     :     0.051331
      f+2     :     0.045616
      f-2     :     0.056833
      f+3     :     0.022497
      f-3     :     0.017159
      g0      :     0.007461  g :     0.044412
      g+1     :     0.003897
      g-1     :     0.008443
      g+2     :     0.006158
      g-2     :     0.008332
      g+3     :     0.003171
      g-3     :     0.004077
      g+4     :     0.001493
      g-4     :     0.001379
 39 N s       :     2.688449  s :     2.688449
      pz      :     1.092201  p :     3.311183
      px      :     1.101914
      py      :     1.117069
      dz2     :     0.090938  d :     0.320778
      dxz     :     0.075433
      dyz     :     0.063624
      dx2y2   :     0.043015
      dxy     :     0.047769
      f0      :     0.011391  f :     0.055997
      f+1     :     0.008574
      f-1     :     0.008916
      f+2     :     0.010625
      f-2     :     0.007754
      f+3     :     0.003608
      f-3     :     0.005127
      g0      :     0.000398  g :     0.003192
      g+1     :     0.000396
      g-1     :     0.000380
      g+2     :     0.000527
      g-2     :     0.000471
      g+3     :     0.000214
      g-3     :     0.000359
      g+4     :     0.000249
      g-4     :     0.000197
 40 N s       :     2.870081  s :     2.870081
      pz      :     1.263698  p :     3.366895
      px      :     1.069057
      py      :     1.034141
      dz2     :     0.053018  d :     0.303174
      dxz     :     0.075020
      dyz     :     0.038057
      dx2y2   :     0.068087
      dxy     :     0.068991
      f0      :     0.006500  f :     0.061977
      f+1     :     0.015562
      f-1     :     0.005287
      f+2     :     0.008305
      f-2     :     0.011614
      f+3     :     0.005808
      f-3     :     0.008901
      g0      :     0.000361  g :     0.004055
      g+1     :     0.000626
      g-1     :     0.000121
      g+2     :     0.000363
      g-2     :     0.000598
      g+3     :     0.000380
      g-3     :     0.000717
      g+4     :     0.000368
      g-4     :     0.000522
 41 C s       :     2.605844  s :     2.605844
      pz      :     0.970566  p :     2.693017
      px      :     0.892835
      py      :     0.829616
      dz2     :     0.180472  d :     0.619660
      dxz     :     0.172560
      dyz     :     0.097636
      dx2y2   :     0.060177
      dxy     :     0.108815
      f0      :     0.022947  f :     0.156053
      f+1     :     0.047871
      f-1     :     0.012090
      f+2     :     0.021713
      f-2     :     0.025947
      f+3     :     0.009905
      f-3     :     0.015579
      g0      :     0.001524  g :     0.018082
      g+1     :     0.004074
      g-1     :     0.001221
      g+2     :     0.003119
      g-2     :     0.001996
      g+3     :     0.001556
      g-3     :     0.002507
      g+4     :     0.001023
      g-4     :     0.001063
 42 C s       :     2.605416  s :     2.605416
      pz      :     0.966354  p :     2.698552
      px      :     0.894603
      py      :     0.837596
      dz2     :     0.111574  d :     0.616425
      dxz     :     0.178435
      dyz     :     0.129351
      dx2y2   :     0.106252
      dxy     :     0.090813
      f0      :     0.025126  f :     0.155636
      f+1     :     0.032112
      f-1     :     0.017827
      f+2     :     0.012089
      f-2     :     0.029306
      f+3     :     0.020945
      f-3     :     0.018230
      g0      :     0.002697  g :     0.018086
      g+1     :     0.001200
      g-1     :     0.001677
      g+2     :     0.001042
      g-2     :     0.003702
      g+3     :     0.001473
      g-3     :     0.001836
      g+4     :     0.001769
      g-4     :     0.002690
 43 N s       :     2.876310  s :     2.876310
      pz      :     1.263794  p :     3.343590
      px      :     1.064472
      py      :     1.015324
      dz2     :     0.051816  d :     0.303044
      dxz     :     0.076523
      dyz     :     0.039062
      dx2y2   :     0.068900
      dxy     :     0.066743
      f0      :     0.007063  f :     0.062395
      f+1     :     0.015247
      f-1     :     0.005152
      f+2     :     0.008380
      f-2     :     0.012119
      f+3     :     0.005864
      f-3     :     0.008572
      g0      :     0.000339  g :     0.004080
      g+1     :     0.000697
      g-1     :     0.000126
      g+2     :     0.000358
      g-2     :     0.000572
      g+3     :     0.000379
      g-3     :     0.000763
      g+4     :     0.000355
      g-4     :     0.000491
 44 O s       :     3.249256  s :     3.249256
      pz      :     1.472803  p :     4.318431
      px      :     1.463186
      py      :     1.382443
      dz2     :     0.028040  d :     0.095924
      dxz     :     0.020492
      dyz     :     0.026764
      dx2y2   :     0.007890
      dxy     :     0.012738
      f0      :     0.005021  f :     0.021491
      f+1     :     0.002649
      f-1     :     0.004763
      f+2     :     0.003103
      f-2     :     0.004227
      f+3     :     0.000864
      f-3     :     0.000864
      g0      :     0.000151  g :     0.001194
      g+1     :     0.000078
      g-1     :     0.000297
      g+2     :     0.000190
      g-2     :     0.000210
      g+3     :     0.000116
      g-3     :     0.000119
      g+4     :     0.000022
      g-4     :     0.000012
 45 H s       :     0.691663  s :     0.691663
      pz      :     0.060989  p :     0.358356
      px      :     0.193592
      py      :     0.103775
      dz2     :     0.011153  d :     0.122682
      dxz     :     0.029929
      dyz     :     0.008260
      dx2y2   :     0.038985
      dxy     :     0.034355
      f0      :     0.002347  f :     0.022003
      f+1     :     0.002673
      f-1     :     0.000826
      f+2     :     0.001855
      f-2     :     0.002890
      f+3     :     0.007525
      f-3     :     0.003886
 46 H s       :     0.807364  s :     0.807364
      pz      :     0.046347  p :     0.185651
      px      :     0.072357
      py      :     0.066946
      dz2     :     0.008149  d :     0.064186
      dxz     :     0.013516
      dyz     :     0.009442
      dx2y2   :     0.018948
      dxy     :     0.014131
      f0      :     0.000886  f :     0.009615
      f+1     :     0.001327
      f-1     :     0.000907
      f+2     :     0.000664
      f-2     :     0.001857
      f+3     :     0.002157
      f-3     :     0.001817
 47 H s       :     0.807276  s :     0.807276
      pz      :     0.064182  p :     0.185664
      px      :     0.074786
      py      :     0.046696
      dz2     :     0.016007  d :     0.064251
      dxz     :     0.015298
      dyz     :     0.008463
      dx2y2   :     0.011130
      dxy     :     0.013353
      f0      :     0.001068  f :     0.009641
      f+1     :     0.002724
      f-1     :     0.000318
      f+2     :     0.001656
      f-2     :     0.001792
      f+3     :     0.000959
      f-3     :     0.001125
 48 H s       :     0.784487  s :     0.784487
      pz      :     0.049144  p :     0.191332
      px      :     0.062302
      py      :     0.079885
      dz2     :     0.008180  d :     0.065542
      dxz     :     0.008191
      dyz     :     0.014825
      dx2y2   :     0.019444
      dxy     :     0.014902
      f0      :     0.000911  f :     0.009729
      f+1     :     0.000786
      f-1     :     0.001337
      f+2     :     0.000716
      f-2     :     0.001793
      f+3     :     0.001701
      f-3     :     0.002483
 49 H s       :     0.796196  s :     0.796196
      pz      :     0.061549  p :     0.189807
      px      :     0.076904
      py      :     0.051354
      dz2     :     0.015112  d :     0.064853
      dxz     :     0.014738
      dyz     :     0.007918
      dx2y2   :     0.012386
      dxy     :     0.014697
      f0      :     0.000804  f :     0.009724
      f+1     :     0.002625
      f-1     :     0.000394
      f+2     :     0.001652
      f-2     :     0.001729
      f+3     :     0.001272
      f-3     :     0.001248
 50 H s       :     0.797341  s :     0.797341
      pz      :     0.080512  p :     0.190185
      px      :     0.049713
      py      :     0.059960
      dz2     :     0.018852  d :     0.064808
      dxz     :     0.016599
      dyz     :     0.015802
      dx2y2   :     0.007135
      dxy     :     0.006420
      f0      :     0.002221  f :     0.009733
      f+1     :     0.001542
      f-1     :     0.001970
      f+2     :     0.001816
      f-2     :     0.001606
      f+3     :     0.000259
      f-3     :     0.000318
 51 H s       :     0.796887  s :     0.796887
      pz      :     0.049837  p :     0.190271
      px      :     0.062992
      py      :     0.077442
      dz2     :     0.007807  d :     0.064898
      dxz     :     0.008027
      dyz     :     0.015052
      dx2y2   :     0.019308
      dxy     :     0.014703
      f0      :     0.000921  f :     0.009731
      f+1     :     0.000751
      f-1     :     0.001350
      f+2     :     0.000722
      f-2     :     0.001788
      f+3     :     0.001691
      f-3     :     0.002509
 52 H s       :     0.787106  s :     0.787106
      pz      :     0.062700  p :     0.191219
      px      :     0.077938
      py      :     0.050581
      dz2     :     0.015603  d :     0.065801
      dxz     :     0.014567
      dyz     :     0.008346
      dx2y2   :     0.012517
      dxy     :     0.014768
      f0      :     0.000820  f :     0.009739
      f+1     :     0.002595
      f-1     :     0.000433
      f+2     :     0.001655
      f-2     :     0.001740
      f+3     :     0.001275
      f-3     :     0.001220
 53 H s       :     0.761938  s :     0.761938
      pz      :     0.056497  p :     0.189617
      px      :     0.077432
      py      :     0.055688
      dz2     :     0.011415  d :     0.068661
      dxz     :     0.016872
      dyz     :     0.008284
      dx2y2   :     0.014221
      dxy     :     0.017869
      f0      :     0.000619  f :     0.009643
      f+1     :     0.002133
      f-1     :     0.000561
      f+2     :     0.001558
      f-2     :     0.001610
      f+3     :     0.001566
      f-3     :     0.001595
 54 H s       :     0.760753  s :     0.760753
      pz      :     0.065587  p :     0.188146
      px      :     0.061240
      py      :     0.061319
      dz2     :     0.018733  d :     0.068671
      dxz     :     0.011673
      dyz     :     0.013764
      dx2y2   :     0.012737
      dxy     :     0.011765
      f0      :     0.001219  f :     0.009696
      f+1     :     0.001537
      f-1     :     0.001651
      f+2     :     0.002012
      f-2     :     0.001586
      f+3     :     0.000606
      f-3     :     0.001085
 55 H s       :     0.765726  s :     0.765726
      pz      :     0.078931  p :     0.186112
      px      :     0.051089
      py      :     0.056092
      dz2     :     0.019586  d :     0.067929
      dxz     :     0.018901
      dyz     :     0.017463
      dx2y2   :     0.004057
      dxy     :     0.007921
      f0      :     0.002351  f :     0.009597
      f+1     :     0.001799
      f-1     :     0.002127
      f+2     :     0.001125
      f-2     :     0.001759
      f+3     :     0.000322
      f-3     :     0.000115


                      *****************************
                      * MAYER POPULATION ANALYSIS *
                      *****************************

  NA   - Mulliken gross atomic population
  ZA   - Total nuclear charge
  QA   - Mulliken gross atomic charge
  VA   - Mayer's total valence
  BVA  - Mayer's bonded valence
  FA   - Mayer's free valence

  ATOM       NA         ZA         QA         VA         BVA        FA
  0 C      6.1043     6.0000    -0.1043     3.8439     3.8439     0.0000
  1 C      5.8835     6.0000     0.1165     3.6856     3.6856    -0.0000
  2 C      6.0925     6.0000    -0.0925     3.8387     3.8387    -0.0000
  3 C      6.1269     6.0000    -0.1269     3.9185     3.9185     0.0000
  4 C      6.0997     6.0000    -0.0997     3.9154     3.9154    -0.0000
  5 C      6.1207     6.0000    -0.1207     3.9118     3.9118     0.0000
  6 C      6.2769     6.0000    -0.2769     3.9424     3.9424     0.0000
  7 C      5.8052     6.0000     0.1948     3.9010     3.9010    -0.0000
  8 C      5.9264     6.0000     0.0736     3.9122     3.9122    -0.0000
  9 C      5.8851     6.0000     0.1149     3.9587     3.9587     0.0000
 10 C      5.8082     6.0000     0.1918     4.2455     4.2455    -0.0000
 11 N      7.2834     7.0000    -0.2834     3.1888     3.1888     0.0000
 12 N      7.2654     7.0000    -0.2654     3.0972     3.0972    -0.0000
 13 C      5.9975     6.0000     0.0025     3.8837     3.8837    -0.0000
 14 C      5.9928     6.0000     0.0072     3.8774     3.8774    -0.0000
 15 N      7.2214     7.0000    -0.2214     3.1104     3.1104    -0.0000
 16 O      8.4045     8.0000    -0.4045     2.1346     2.1346    -0.0000
 17 H      0.7849     1.0000     0.2151     1.0464     1.0464    -0.0000
 18 H      0.8581     1.0000     0.1419     0.9625     0.9625    -0.0000
 19 H      0.8615     1.0000     0.1385     0.9649     0.9649    -0.0000
 20 H      0.9297     1.0000     0.0703     1.0086     1.0086    -0.0000
 21 H      0.8984     1.0000     0.1016     0.9875     0.9875    -0.0000
 22 H      0.9025     1.0000     0.0975     0.9910     0.9910    -0.0000
 23 H      0.8963     1.0000     0.1037     0.9869     0.9869     0.0000
 24 H      0.9153     1.0000     0.0847     0.9992     0.9992    -0.0000
 25 H      0.8687     1.0000     0.1313     0.9777     0.9777     0.0000
 26 H      0.8801     1.0000     0.1199     0.9938     0.9938     0.0000
 27 H      0.9097     1.0000     0.0903     1.0046     1.0046    -0.0000
 28 C      6.0921     6.0000    -0.0921     3.8386     3.8386     0.0000
 29 C      5.8830     6.0000     0.1170     3.6853     3.6853     0.0000
 30 C      6.1043     6.0000    -0.1043     3.8443     3.8443    -0.0000
 31 C      6.1201     6.0000    -0.1201     3.9122     3.9122    -0.0000
 32 C      6.1003     6.0000    -0.1003     3.9157     3.9157     0.0000
 33 C      6.1268     6.0000    -0.1268     3.9178     3.9178    -0.0000
 34 C      6.2774     6.0000    -0.2774     3.9421     3.9421     0.0000
 35 C      5.8048     6.0000     0.1952     3.9009     3.9009     0.0000
 36 C      5.9261     6.0000     0.0739     3.9115     3.9115     0.0000
 37 C      5.8853     6.0000     0.1147     3.9591     3.9591    -0.0000
 38 C      5.8087     6.0000     0.1913     4.2468     4.2468    -0.0000
 39 N      7.2835     7.0000    -0.2835     3.1881     3.1881     0.0000
 40 N      7.2657     7.0000    -0.2657     3.0968     3.0968    -0.0000
 41 C      5.9974     6.0000     0.0026     3.8835     3.8835     0.0000
 42 C      5.9926     6.0000     0.0074     3.8770     3.8770    -0.0000
 43 N      7.2215     7.0000    -0.2215     3.1103     3.1103    -0.0000
 44 O      8.4044     8.0000    -0.4044     2.1348     2.1348     0.0000
 45 H      0.7852     1.0000     0.2148     1.0469     1.0469     0.0000
 46 H      0.8582     1.0000     0.1418     0.9624     0.9624     0.0000
 47 H      0.8616     1.0000     0.1384     0.9649     0.9649     0.0000
 48 H      0.9159     1.0000     0.0841     0.9991     0.9991    -0.0000
 49 H      0.8964     1.0000     0.1036     0.9869     0.9869    -0.0000
 50 H      0.9025     1.0000     0.0975     0.9910     0.9910    -0.0000
 51 H      0.8983     1.0000     0.1017     0.9874     0.9874    -0.0000
 52 H      0.9299     1.0000     0.0701     1.0087     1.0087    -0.0000
 53 H      0.8687     1.0000     0.1313     0.9776     0.9776     0.0000
 54 H      0.8801     1.0000     0.1199     0.9938     0.9938     0.0000
 55 H      0.9099     1.0000     0.0901     1.0047     1.0047     0.0000

  Mayer bond orders larger than 0.100000
B(  0-C ,  1-C ) :   1.3189 B(  0-C ,  5-C ) :   1.3976 B(  0-C , 20-H ) :   0.9599 
B(  1-C ,  2-C ) :   1.2977 B(  1-C ,  6-C ) :   0.9576 B(  2-C ,  3-C ) :   1.3956 
B(  2-C , 24-H ) :   0.9624 B(  3-C ,  4-C ) :   1.3936 B(  3-C , 23-H ) :   0.9580 
B(  4-C ,  5-C ) :   1.3942 B(  4-C , 22-H ) :   0.9610 B(  5-C , 21-H ) :   0.9577 
B(  6-C ,  7-C ) :   0.9819 B(  6-C , 25-H ) :   0.9511 B(  6-C , 26-H ) :   0.9477 
B(  7-C ,  8-C ) :   0.9690 B(  7-C , 11-N ) :   0.9304 B(  7-C , 27-H ) :   0.9232 
B(  8-C ,  9-C ) :   1.2594 B(  8-C , 12-N ) :   1.4877 B(  9-C , 10-C ) :   1.0275 
B(  9-C , 15-N ) :   1.5320 B( 10-C , 11-N ) :   1.2951 B( 10-C , 16-O ) :   1.8998 
B( 11-N , 17-H ) :   0.8710 B( 12-N , 13-C ) :   1.4511 B( 13-C , 14-C ) :   1.3310 
B( 13-C , 18-H ) :   0.9512 B( 14-C , 15-N ) :   1.4431 B( 14-C , 19-H ) :   0.9549 
B( 16-O , 45-H ) :   0.1338 B( 17-H , 44-O ) :   0.1328 B( 28-C , 29-C ) :   1.2976 
B( 28-C , 33-C ) :   1.3953 B( 28-C , 48-H ) :   0.9627 B( 29-C , 30-C ) :   1.3187 
B( 29-C , 34-C ) :   0.9576 B( 30-C , 31-C ) :   1.3977 B( 30-C , 52-H ) :   0.9601 
B( 31-C , 32-C ) :   1.3945 B( 31-C , 51-H ) :   0.9576 B( 32-C , 33-C ) :   1.3933 
B( 32-C , 50-H ) :   0.9611 B( 33-C , 49-H ) :   0.9581 B( 34-C , 35-C ) :   0.9818 
B( 34-C , 53-H ) :   0.9512 B( 34-C , 54-H ) :   0.9477 B( 35-C , 36-C ) :   0.9688 
B( 35-C , 39-N ) :   0.9305 B( 35-C , 55-H ) :   0.9233 B( 36-C , 37-C ) :   1.2597 
B( 36-C , 40-N ) :   1.4873 B( 37-C , 38-C ) :   1.0275 B( 37-C , 43-N ) :   1.5320 
B( 38-C , 39-N ) :   1.2948 B( 38-C , 44-O ) :   1.9013 B( 39-N , 45-H ) :   0.8707 
B( 40-N , 41-C ) :   1.4509 B( 41-C , 42-C ) :   1.3309 B( 41-C , 46-H ) :   0.9512 
B( 42-C , 43-N ) :   1.4427 B( 42-C , 47-H ) :   0.9549 

-------
TIMINGS
-------

Total SCF time: 0 days 1 hours 11 min 45 sec 

Total time                  ....    4305.955 sec
Sum of individual times     ....    4284.991 sec  ( 99.5%)

Fock matrix formation       ....    4177.545 sec  ( 97.0%)
  Split-RI-J                ....     144.440 sec  (  3.5% of F)
  Chain of spheres X        ....    3659.578 sec  ( 87.6% of F)
  XC integration            ....     367.543 sec  (  8.8% of F)
    Basis function eval.    ....      21.357 sec  (  5.8% of XC)
    Density eval.           ....     187.843 sec  ( 51.1% of XC)
    XC-Functional eval.     ....       2.157 sec  (  0.6% of XC)
    XC-Potential eval.      ....     133.092 sec  ( 36.2% of XC)
Diagonalization             ....      21.080 sec  (  0.5%)
Density matrix formation    ....       1.270 sec  (  0.0%)
Population analysis         ....       6.110 sec  (  0.1%)
Initial guess               ....      15.807 sec  (  0.4%)
Orbital Transformation      ....       0.000 sec  (  0.0%)
Orbital Orthonormalization  ....       0.000 sec  (  0.0%)
DIIS solution               ....       9.278 sec  (  0.2%)
SOSCF solution              ....      12.471 sec  (  0.3%)
Grid generation             ....      41.429 sec  (  1.0%)

Maximum memory used throughout the entire SCF-calculation: 1011.0 MB


-------------------------------------------------------------------------------
                          DFT DISPERSION CORRECTION                            
                                                                               
                                 DFTD4 V2.5                                    
-------------------------------------------------------------------------------
The PW6B95 functional is recognized
Active option DFTDOPT                   ...         5   

Starting D4
-------------------------   ----------------
Dispersion correction           -0.071121842
-------------------------   ----------------


-------------------------   --------------------
FINAL SINGLE POINT ENERGY     -1485.615588041719
-------------------------   --------------------


                            ***************************************
                            *     ORCA property calculations      *
                            ***************************************

                                    ---------------------
                                    Active property flags
                                    ---------------------
   (+) Dipole Moment


------------------------------------------------------------------------------
                       ORCA ELECTRIC PROPERTIES CALCULATION
------------------------------------------------------------------------------

Dipole Moment Calculation                       ... on
Quadrupole Moment Calculation                   ... off
Polarizability Calculation                      ... off
GBWName                                         ... orca.gbw
Electron density                                ... orca.scfp
The origin for moment calculation is the CENTER OF MASS  = (-0.000000, -0.000000 -0.000000)

-------------
DIPOLE MOMENT
-------------
                                X             Y             Z
Electronic contribution:      0.02006      -0.00901       0.01630
Nuclear contribution   :     -0.02933       0.01155      -0.01726
                        -----------------------------------------
Total Dipole Moment    :     -0.00927       0.00253      -0.00095
                        -----------------------------------------
Magnitude (a.u.)       :      0.00966
Magnitude (Debye)      :      0.02456


--------------------
Rotational spectrum 
--------------------
 
Rotational constants in cm-1:     0.007333     0.002455     0.002097 
Rotational constants in MHz :   219.823927    73.604533    62.868376 

 Dipole components along the rotational axes: 
x,y,z [a.u.] :     0.007285    -0.006329     0.000435 
x,y,z [Debye]:     0.018518    -0.016088     0.001106 

 

Timings for individual modules:

Sum of individual times         ...     4319.589 sec (=  71.993 min)
GTO integral calculation        ...       12.051 sec (=   0.201 min)   0.3 %
SCF iterations                  ...     4307.538 sec (=  71.792 min)  99.7 %
                             ****ORCA TERMINATED NORMALLY****
TOTAL RUN TIME: 0 days 1 hours 12 minutes 4 seconds 108 msec
