# Supplementary material for: Photochemical Deracemization of 4,7-Diaza-1-isoindolinones by Unidirectional Hydrogen Atom Shuttling
Source: J Am Chem Soc. 2024 Dec 30;147(2):1434–9. doi: 10.1021/jacs.4c16053 (PMC11744763; doi:10.1021/jacs.4c16053)
Supplement: Supplementary file 3 — ja4c16053_si_003.zip [file ja4c16053_si_003.zip › to_zip/4b_1b/s0.xyz]

84
Coordinates from ORCA-job orca
  C   -2.64297779514981     -2.05922461903263     -2.80209270299642
  C   -3.42419039925941     -1.10845981518841     -2.15429044834992
  C   -4.79208002586805     -1.33974972851657     -2.02629185636706
  C   -5.36731954398839     -2.49260358996912     -2.53896724591880
  C   -4.57848325965197     -3.43774500195574     -3.18495130717142
  C   -3.21485810551612     -3.21824536169275     -3.31362546137101
  C   -2.80326140870896      0.13717952784493     -1.56575315800246
  C   -2.65139017917036      0.04474503707049     -0.09016792151813
  C   -3.27038652293683      0.66588808322633      0.92760476047181
  C   -2.76472905112253      0.13107938938090      2.18326984808268
  C   -1.74398595891763     -0.87726035473880      1.82920923588293
  N   -1.74919657504280     -0.88136477882474      0.47916324749391
  N   -4.22679009447089      1.65105327373463      1.04829115260056
  C   -4.61121872166865      2.04264440320647      2.27338241071362
  C   -4.09092544576349      1.47722621035895      3.40644182267466
  N   -3.14348555817389      0.49491201143746      3.35576100113583
  O   -1.03710195907914     -1.55797279670404      2.57591999806878
  H   -1.05663197961080     -1.40080825824978     -0.07139510377450
  H   -5.35540537668035      2.82433494678962      2.31651631870953
  H   -4.42473798248207      1.80403128647259      4.37966928827150
  H   -1.57643554602904     -1.89586282998123     -2.90328466530822
  H   -2.59194612327780     -3.94929605885840     -3.81324689158236
  H   -5.02601245852691     -4.33840356777270     -3.58507734148016
  H   -6.43276649745268     -2.65483475089443     -2.43598224477226
  H   -5.41204471725017     -0.60872127479851     -1.51934757956237
  H   -1.82852361509360      0.30858558702459     -2.03343524463191
  H   -3.41541007731006      1.00897654545704     -1.80447335103704
  H   -4.61926436251833      2.09775647857563      0.23342540014382
  C   1.79175433296989      3.33629249120127     -1.41955871055692
  C   0.49622855449733      2.89236248850785     -1.67615028495870
  C   0.12400769360486      2.58004053541484     -2.98282382421241
  C   1.04720090156432      2.67239842926532     -4.01176261562239
  C   2.33872881896365      3.11244885386674     -3.74951415885461
  C   2.70563464374040      3.45639163008869     -2.45529317895547
  C   -0.52262969421803      2.82341158768175     -0.59449474262540
  O   -1.66834906567705      3.16067575539861     -0.80807638869166
  C   -0.10604104243508      2.37403477697624      0.75839721526836
  C   0.93406362336402      1.49361977870414      1.02911995133140
  C   1.32534717394046      1.13724841758132      2.31566711575223
  C   0.65018727515928      1.63709268514758      3.41878183342893
  C   -0.41259445338909      2.49557407157436      3.17786728110886
  C   -0.78276821579574      2.84968958352649      1.88343079701793
  N   2.41706501332048      0.29439259876239      2.22303906193949
  C   2.62369976217547      0.15374761354272      0.96376261198804
  O   1.75715988281225      0.84263766832043      0.17627189773533
  C   3.78402207035408     -0.50970291920154      0.28084548019701
  C   4.47530830290646     -1.50870508916634      1.21905526703017
  C   3.85280369780221     -2.90854927138079      1.32692676649671
  C   3.67637023328629     -3.48616584701697     -0.07105638226902
  C   2.76094724104424     -2.59116568511646     -0.90248748784157
  C   3.41046911753062     -1.20187324545876     -1.04100057353872
  C   1.42151101406231     -2.41159050606953     -0.20635749764369
  N   1.40087163984474     -2.51493890044483      1.12285600190148
  C   2.48209720308100     -2.92131520471886      1.99964653918775
  C   4.76699374407072      0.63665097909495     -0.03486923217932
  C   4.79343202044009     -3.77910572408116      2.15616965037282
  C   2.55774229260978     -3.18718586151523     -2.29149631812585
  O   0.41119941050033     -2.12261076625819     -0.85529856153114
  H   5.49032016162830     -1.64558773313057      0.83175072972446
  H   4.58589264581406     -1.07009333726484      2.21366673710226
  H   4.64671136988263     -3.57201001284106     -0.57139491783284
  H   3.26295394346767     -4.49921364607830     -0.01150543361818
  H   4.34224218440634     -1.34608137631711     -1.59720059704588
  H   2.78856015940569     -0.55240806075685     -1.66169113107763
  H   1.95591462108454     -2.54166615535383     -2.92939314207676
  H   3.52658333288880     -3.32657804640081     -2.77374047279907
  H   2.07085059917406     -4.16204970716782     -2.23805274566216
  H   4.43166345570113     -4.80728362179677      2.21321740694483
  H   5.79171164589188     -3.79981297066157      1.71604693701542
  H   4.88767307602140     -3.40009801005138      3.17618733797352
  H   0.51456469567493     -2.31357629604544      1.58670979298474
  H   4.32726726183140      1.36873853682658     -0.71387690164473
  H   5.07340896408005      1.15359101752039      0.87545271120181
  H   5.66009727481001      0.23116314894305     -0.51171233846015
  H   0.94323545163410      1.36802507337315      4.42468291296305
  H   -0.96931319632804      2.90252794430795      4.01083146449670
  H   -1.60707698994437      3.53579581534260      1.74098686310343
  H   -0.88471609194443      2.24792674833414     -3.19246416162206
  H   0.75845029027989      2.40620781604825     -5.02002756052191
  H   3.05731196189087      3.19220957849659     -4.55491064610656
  H   3.70520900446903      3.81692085887108     -2.25091031668065
  H   2.08711720110932      3.61557313668758     -0.41567899933508
  H   2.47842057159205     -2.26680555149623      2.87282545269571
  H   2.27355406847563     -3.93507380058494      2.35778001656791
