# Supplementary material for: Photochemical Deracemization of 4,7-Diaza-1-isoindolinones by Unidirectional Hydrogen Atom Shuttling
Source: J Am Chem Soc. 2024 Dec 30;147(2):1434–9. doi: 10.1021/jacs.4c16053 (PMC11744763; doi:10.1021/jacs.4c16053)
Supplement: Supplementary file 3 — ja4c16053_si_003.zip [file ja4c16053_si_003.zip › to_zip/4b_1b/tc.out]

| Startfile from command line: tc_otool.inp


|       ***********************************************************
|       *                    TeraChem v1.9-2023.05-dev            *
|       *  Git Version: a4ee3fa724c44e9172ae1b788db2b2bf144bca1c  *
|       *                   Development Version                   *
|       *           Chemistry at the Speed of Graphics!           *
|       ***********************************************************
|       * This program may only be used in connection with        *
|       * a valid license from PetaChem, LLC. Use of this program *
|       * or results thereof indicates acceptance of all terms    *
|       * and conditions stated in the license and that a valid   *
|       * license agreement between the user and PetaChem, LLC    *
|       * exists. PetaChem, LLC does not warrant the correctness  *
|       * of results or their suitability for any purpose.        *
|       * Please email bugs, suggestions, and comments to         *
|       *                  help@petachem.com                      *
|       *                                                         *
|       ***********************************************************


|       ***********************************************************
|       *  Compiled by pisteinbach  Wed May 10 12:27:15 CEST 2023  *
|       *  Supported architectures: sm_75 sm_80                   *
|       *  Build cuda_11.6.r11.6/compiler.31057947_0              *
|       ***********************************************************


| Job started   Mon Jul 22 14:32:05 2024
| On jtc-hpz107 (available memory: 15893 MB)

| ######################################### RUNTIME INFO ##########################################
| terachem  tc_otool.inp 

|  NVRM version: NVIDIA UNIX x86_64 Kernel Module  520.61.05  Thu Sep 29 05:30:25 UTC 2022
|  GCC version:  gcc version 9.4.0 (Ubuntu 9.4.0-1ubuntu1~20.04.1) 

|  	linux-vdso.so.1 (0x00007fff8fb91000)
|  	libdftd4.so.3 => /mnt/group-bin/dftd4/3.5.0/lib/x86_64-linux-gnu/libdftd4.so.3 (0x000014a6f50a8000)
|  	libmpi.so.12 => /mnt/group-bin/terachem-3c-dev-pit/lib/libmpi.so.12 (0x000014a6f378b000)
|  	libgpubox.so.1 => /mnt/group-bin/terachem-3c-dev-pit/lib/libgpubox.so.1 (0x000014a6f3773000)
|  	libtensorbox.so.1 => /mnt/group-bin/terachem-3c-dev-pit/lib/libtensorbox.so.1 (0x000014a6f3755000)
|  	libiobox.so.1 => /mnt/group-bin/terachem-3c-dev-pit/lib/libiobox.so.1 (0x000014a6f373f000)
|  	libintbox.so.1 => /mnt/group-bin/terachem-3c-dev-pit/lib/libintbox.so.1 (0x000014a6d5724000)
|  	libsqmbox.so.1 => /mnt/group-bin/terachem-3c-dev-pit/lib/libsqmbox.so.1 (0x000014a6d53c6000)
|  	libgridbox.so.1 => /mnt/group-bin/terachem-3c-dev-pit/lib/libgridbox.so.1 (0x000014a6d51e1000)
|  	libdftbox.so.1 => /mnt/group-bin/terachem-3c-dev-pit/lib/libdftbox.so.1 (0x000014a6d5103000)
|  	libcibox.so.1 => /mnt/group-bin/terachem-3c-dev-pit/lib/libcibox.so.1 (0x000014a6d4dc2000)
|  	libccbox.so.1 => /mnt/group-bin/terachem-3c-dev-pit/lib/libccbox.so.1 (0x000014a6d4abf000)
|  	libsimbox.so.1 => /mnt/group-bin/terachem-3c-dev-pit/lib/libsimbox.so.1 (0x000014a6d4a9f000)
|  	liboptbox.so.1 => /mnt/group-bin/terachem-3c-dev-pit/lib/liboptbox.so.1 (0x000014a6d4a67000)
|  	libnvToolsExt.so.1 => /usr/local/cuda-11.6/targets/x86_64-linux/lib/libnvToolsExt.so.1 (0x000014a6d485d000)
|  	libssl.so.1.1 => /mnt/group-bin/terachem-3c-dev-pit/lib/libssl.so.1.1 (0x000014a6d47ca000)
|  	libcrypto.so.1.1 => /mnt/group-bin/terachem-3c-dev-pit/lib/libcrypto.so.1.1 (0x000014a6d44f4000)
|  	libcuda.so.1 => /lib/x86_64-linux-gnu/libcuda.so.1 (0x000014a6d2b6f000)
|  	libcudart.so.11.0 => /usr/local/cuda-11.6/targets/x86_64-linux/lib/libcudart.so.11.0 (0x000014a6d28c9000)
|  	libcublas.so.11 => /usr/local/cuda-11.6/targets/x86_64-linux/lib/libcublas.so.11 (0x000014a6c914b000)
|  	libcufft.so.10 => /usr/local/cuda-11.6/targets/x86_64-linux/lib/libcufft.so.10 (0x000014a6c06be000)
|  	libcusparse.so.11 => /usr/local/cuda-11.6/targets/x86_64-linux/lib/libcusparse.so.11 (0x000014a6b1275000)
|  	libcusolver.so.11 => /usr/local/cuda-11.6/targets/x86_64-linux/lib/libcusolver.so.11 (0x000014a6a0e8c000)
|  	libstdc++.so.6 => /lib/x86_64-linux-gnu/libstdc++.so.6 (0x000014a6a0caa000)
|  	libm.so.6 => /lib/x86_64-linux-gnu/libm.so.6 (0x000014a6a0b59000)
|  	libiomp5.so => /mnt/group-bin/terachem-3c-dev-pit/lib/libiomp5.so (0x000014a6a0713000)
|  	libcilkrts.so.5 => /mnt/group-bin/terachem-3c-dev-pit/lib/libcilkrts.so.5 (0x000014a6a04d6000)
|  	libgcc_s.so.1 => /lib/x86_64-linux-gnu/libgcc_s.so.1 (0x000014a6a04bb000)
|  	libpthread.so.0 => /lib/x86_64-linux-gnu/libpthread.so.0 (0x000014a6a0498000)
|  	libc.so.6 => /lib/x86_64-linux-gnu/libc.so.6 (0x000014a6a02a6000)
|  	/lib64/ld-linux-x86-64.so.2 (0x000014a6f5182000)
|  	libdl.so.2 => /lib/x86_64-linux-gnu/libdl.so.2 (0x000014a6a029e000)
|  	libmkl_intel_ilp64.so.2 => /mnt/group-bin/terachem-3c-dev-pit/lib/libmkl_intel_ilp64.so.2 (0x000014a69f3e3000)
|  	libmkl_intel_thread.so.2 => /mnt/group-bin/terachem-3c-dev-pit/lib/libmkl_intel_thread.so.2 (0x000014a69bc4a000)
|  	libmkl_core.so.2 => /mnt/group-bin/terachem-3c-dev-pit/lib/libmkl_core.so.2 (0x000014a697868000)
|  	libifcore.so.5 => /mnt/group-bin/terachem-3c-dev-pit/lib/libifcore.so.5 (0x000014a69772a000)
|  	libimf.so => /mnt/group-bin/terachem-3c-dev-pit/lib/libimf.so (0x000014a697345000)
|  	libsvml.so => /mnt/group-bin/terachem-3c-dev-pit/lib/libsvml.so (0x000014a695d37000)
|  	libirng.so => /mnt/group-bin/terachem-3c-dev-pit/lib/libirng.so (0x000014a6959cd000)
|  	libintlc.so.5 => /mnt/group-bin/terachem-3c-dev-pit/lib/libintlc.so.5 (0x000014a69595a000)
|  	librt.so.1 => /lib/x86_64-linux-gnu/librt.so.1 (0x000014a695950000)
|  	libcublasLt.so.11 => /usr/local/cuda-11.6/targets/x86_64-linux/lib/libcublasLt.so.11 (0x000014a6808e8000)
| #################################################################################################

-----------------------------------
Processed Input file:
                   method 3c-pbeh
                    basis def2-msvp
           max_l_in_basis 2
           sphericalbasis yes
                    guess sad
                  dftgrid 3
                   purify no
                      pcm cosmo
                  epsilon 9.18
                  threall 1e-14
                precision mixed
                 convthre 1e-4
                     xtol 1e-6
              coordinates orca_EXT.xyz
                   charge 0
                 spinmult 1
                      run gradient
-----------------------------------
Jobname: orca_EXT
Scratch directory: ./scr.orca_EXT
Scratch data will be generated
| Random number seed: 457828117

XYZ coordinates orca_EXT.xyz
Molden File Output: ./scr.orca_EXT/orca_EXT.molden
Using basis set: def2-msvp
dmrgstart not found
Spin multiplicity: 1
DIIS will use up to 10 vectors.
Condition number limit for the DIIS overlap matrix is            0
WF convergence threshold: 1.00e-04
Using DIIS algorithm to converge WF
Maximum number of SCF iterations: 100
Incremental fock with rebuild every 8 iterations
Will switch to conventional Fock if diffuse functions are detected
X-matrix tolerance: 1.00e-06
PRECISION: MIXED
Single/Double precision threshold: 1.00e-05
TeraChem will select linear algebra engine
Density matrix purification turned off
DFT Functional requested: 3c-pbeh
Method: PBEh-3c composite method 
  PBEh exchange functional:              0.58 
  Hartree-Fock exact exchange:          0.42 
  PBEh correlation functional:           1.0  
Wavefunction: RESTRICTED

 DFT-D code reimplemented following the
 code by S.Grimme, University Bonn 
 based on DFTD3 V3.2 Rev 0         
 
Please cite DFT-D3 work done with this code as:
S. Grimme, J. Antony, S. Ehrlich and H. Krieg,
J. Chem. Phys. 132 (2010), 154104
If used with BJ-damping cite also
S. Grimme, S. Ehrlich and L. Goerigk,
J. Comput. Chem. 32 (2011), 1456-1465
For DFT-D2 the reference is
S. Grimme, J. Comput. Chem., 27 (2006), 1787-1799
BSSE Correction calculated using:
 ___________________________________________
                                            
|              **  g C P  **                |
|  a geometrical counterpoise correction    |
|             H.Kruse S.Grimme              |
|        Version 2.31                       |
|                                           |
 ___________________________________________ 

Please cite work done with this code as:
H. Kruse, S. Grimme J. Chem. Phys, 2012,136,154101
DOI: 10.1063/1.3700154 

DFT grid type: 3
Using a single DFT grid.
Ignoring all functions in basis set file with angular momentum > 2 
Initial guess generated from superposition of atomic densities generated with HF,
using spherically symmetric atomic densities and averaged alpha and beta spin densities.

********************************************
**** SINGLE POINT GRADIENT CALCULATIONS ****
********************************************
SCF:   Initial guess is taken from previous step
COSMO model for polarizable continuum model enabled
Starting TensorBox...
| TeraChem will select linear algebra engine
| Using cuSolver for matrix diagonalization

| using 1 out of 1 CUDA devices
|   Device 0: NVIDIA GeForce RTX 3070,  7982MB, CC 8.6 -- CPU THREAD 0
| -------------------------------------------------------------------
| CPU Memory Available: 3976.88 MegaWords 
| GPU Memory Available: 741.79 MegaWords 
| Maximum recommended basis set size: 10200 basis functions
|  (limited by GPU memory)
| -------------------------------------------------------------------
| Initialize GPUBox with 128 MW of memory


Basis set:       def2-msvp
Total atoms:     84
Total charge:    0
Total electrons: 332 (166-alpha, 166-beta)
Number electrons modeled by ECPs: 0
Total orbitals: 826 (Cartesian), 779 (spherical) 
Total AO shells: 403 (262 S-shells; 94 P-shells; 47 D-shells; 0 F-shells; 0 G-shells)
Spin multiplicity: 1
Nuclear repulsion energy (QM atoms): 6328.195316775124 a.u.

Using neutral atomic charges and default spins and spin directions.
Number of unique atoms is: 4 
Atom #1 is unique. Calculating atomic density. 
XCEnergy: 0.000000 NNRepEnergy: 0.000000 
Rest of SCF Energy: -35.859370
XCEnergy: 0.000000 NNRepEnergy: 0.000000 
Rest of SCF Energy: -35.859370
Iteration: 0
XCEnergy: 0.000000 NNRepEnergy: 0.000000 
Rest of SCF Energy: -37.672403
XCEnergy: 0.000000 NNRepEnergy: 0.000000 
Rest of SCF Energy: -37.672403
Iteration: 1
XCEnergy: 0.000000 NNRepEnergy: 0.000000 
Rest of SCF Energy: -37.680531
XCEnergy: 0.000000 NNRepEnergy: 0.000000 
Rest of SCF Energy: -37.680531
Iteration: 2
XCEnergy: 0.000000 NNRepEnergy: 0.000000 
Rest of SCF Energy: -37.680842
XCEnergy: 0.000000 NNRepEnergy: 0.000000 
Rest of SCF Energy: -37.680842
Iteration: 3
XCEnergy: 0.000000 NNRepEnergy: 0.000000 
Rest of SCF Energy: -37.680865
XCEnergy: 0.000000 NNRepEnergy: 0.000000 
Rest of SCF Energy: -37.680865
Iteration: 4
XCEnergy: 0.000000 NNRepEnergy: 0.000000 
Rest of SCF Energy: -37.680866
XCEnergy: 0.000000 NNRepEnergy: 0.000000 
SCF Energy: -37.680866
Atom #12 is unique. Calculating atomic density. 
XCEnergy: 0.000000 NNRepEnergy: 0.000000 
Rest of SCF Energy: -51.788831
XCEnergy: 0.000000 NNRepEnergy: 0.000000 
Rest of SCF Energy: -51.788831
Iteration: 0
XCEnergy: 0.000000 NNRepEnergy: 0.000000 
Rest of SCF Energy: -54.335150
XCEnergy: 0.000000 NNRepEnergy: 0.000000 
Rest of SCF Energy: -54.335150
Iteration: 1
XCEnergy: 0.000000 NNRepEnergy: 0.000000 
Rest of SCF Energy: -54.383016
XCEnergy: 0.000000 NNRepEnergy: 0.000000 
Rest of SCF Energy: -54.383016
Iteration: 2
XCEnergy: 0.000000 NNRepEnergy: 0.000000 
Rest of SCF Energy: -54.383724
XCEnergy: 0.000000 NNRepEnergy: 0.000000 
Rest of SCF Energy: -54.383724
Iteration: 3
XCEnergy: 0.000000 NNRepEnergy: 0.000000 
Rest of SCF Energy: -54.383757
XCEnergy: 0.000000 NNRepEnergy: 0.000000 
Rest of SCF Energy: -54.383757
Iteration: 4
XCEnergy: 0.000000 NNRepEnergy: 0.000000 
Rest of SCF Energy: -54.383758
XCEnergy: 0.000000 NNRepEnergy: 0.000000 
Rest of SCF Energy: -54.383758
Iteration: 5
XCEnergy: 0.000000 NNRepEnergy: 0.000000 
Rest of SCF Energy: -54.383758
XCEnergy: 0.000000 NNRepEnergy: 0.000000 
SCF Energy: -54.383758
Atom #17 is unique. Calculating atomic density. 
XCEnergy: 0.000000 NNRepEnergy: 0.000000 
Rest of SCF Energy: -71.187919
XCEnergy: 0.000000 NNRepEnergy: 0.000000 
Rest of SCF Energy: -71.187919
Iteration: 0
XCEnergy: 0.000000 NNRepEnergy: 0.000000 
Rest of SCF Energy: -74.545712
XCEnergy: 0.000000 NNRepEnergy: 0.000000 
Rest of SCF Energy: -74.545712
Iteration: 1
XCEnergy: 0.000000 NNRepEnergy: 0.000000 
Rest of SCF Energy: -74.776315
XCEnergy: 0.000000 NNRepEnergy: 0.000000 
Rest of SCF Energy: -74.776315
Iteration: 2
XCEnergy: 0.000000 NNRepEnergy: 0.000000 
Rest of SCF Energy: -74.781311
XCEnergy: 0.000000 NNRepEnergy: 0.000000 
Rest of SCF Energy: -74.781311
Iteration: 3
XCEnergy: 0.000000 NNRepEnergy: 0.000000 
Rest of SCF Energy: -74.781357
XCEnergy: 0.000000 NNRepEnergy: 0.000000 
Rest of SCF Energy: -74.781357
Iteration: 4
XCEnergy: 0.000000 NNRepEnergy: 0.000000 
Rest of SCF Energy: -74.781359
XCEnergy: 0.000000 NNRepEnergy: 0.000000 
Rest of SCF Energy: -74.781359
Iteration: 5
XCEnergy: 0.000000 NNRepEnergy: 0.000000 
Rest of SCF Energy: -74.781359
XCEnergy: 0.000000 NNRepEnergy: 0.000000 
SCF Energy: -74.781359
Atom #18 is unique. Calculating atomic density. 
XCEnergy: 0.000000 NNRepEnergy: 0.000000 
Rest of SCF Energy: -0.497727
XCEnergy: 0.000000 NNRepEnergy: 0.000000 
Rest of SCF Energy: -0.497727
Iteration: 0
XCEnergy: 0.000000 NNRepEnergy: 0.000000 
Rest of SCF Energy: -0.497727
XCEnergy: 0.000000 NNRepEnergy: 0.000000 
Rest of SCF Energy: -0.497727
Iteration: 1
XCEnergy: 0.000000 NNRepEnergy: 0.000000 
Rest of SCF Energy: -0.497727
XCEnergy: 0.000000 NNRepEnergy: 0.000000 
SCF Energy: -0.497727
Using neutral atomic charges and default spins and spin directions.
Number of unique atoms is: 4 
Atom #1 is unique. Calculating atomic density. 
XCEnergy: 0.000000 NNRepEnergy: 0.000000 
Rest of SCF Energy: -35.859370
XCEnergy: 0.000000 NNRepEnergy: 0.000000 
Rest of SCF Energy: -35.859370
Iteration: 0
XCEnergy: 0.000000 NNRepEnergy: 0.000000 
Rest of SCF Energy: -37.672403
XCEnergy: 0.000000 NNRepEnergy: 0.000000 
Rest of SCF Energy: -37.672403
Iteration: 1
XCEnergy: 0.000000 NNRepEnergy: 0.000000 
Rest of SCF Energy: -37.680531
XCEnergy: 0.000000 NNRepEnergy: 0.000000 
Rest of SCF Energy: -37.680531
Iteration: 2
XCEnergy: 0.000000 NNRepEnergy: 0.000000 
Rest of SCF Energy: -37.680842
XCEnergy: 0.000000 NNRepEnergy: 0.000000 
Rest of SCF Energy: -37.680842
Iteration: 3
XCEnergy: 0.000000 NNRepEnergy: 0.000000 
Rest of SCF Energy: -37.680865
XCEnergy: 0.000000 NNRepEnergy: 0.000000 
Rest of SCF Energy: -37.680865
Iteration: 4
XCEnergy: 0.000000 NNRepEnergy: 0.000000 
Rest of SCF Energy: -37.680866
XCEnergy: 0.000000 NNRepEnergy: 0.000000 
SCF Energy: -37.680866
Atom #12 is unique. Calculating atomic density. 
XCEnergy: 0.000000 NNRepEnergy: 0.000000 
Rest of SCF Energy: -51.788831
XCEnergy: 0.000000 NNRepEnergy: 0.000000 
Rest of SCF Energy: -51.788831
Iteration: 0
XCEnergy: 0.000000 NNRepEnergy: 0.000000 
Rest of SCF Energy: -54.335150
XCEnergy: 0.000000 NNRepEnergy: 0.000000 
Rest of SCF Energy: -54.335150
Iteration: 1
XCEnergy: 0.000000 NNRepEnergy: 0.000000 
Rest of SCF Energy: -54.383016
XCEnergy: 0.000000 NNRepEnergy: 0.000000 
Rest of SCF Energy: -54.383016
Iteration: 2
XCEnergy: 0.000000 NNRepEnergy: 0.000000 
Rest of SCF Energy: -54.383724
XCEnergy: 0.000000 NNRepEnergy: 0.000000 
Rest of SCF Energy: -54.383724
Iteration: 3
XCEnergy: 0.000000 NNRepEnergy: 0.000000 
Rest of SCF Energy: -54.383757
XCEnergy: 0.000000 NNRepEnergy: 0.000000 
Rest of SCF Energy: -54.383757
Iteration: 4
XCEnergy: 0.000000 NNRepEnergy: 0.000000 
Rest of SCF Energy: -54.383758
XCEnergy: 0.000000 NNRepEnergy: 0.000000 
Rest of SCF Energy: -54.383758
Iteration: 5
XCEnergy: 0.000000 NNRepEnergy: 0.000000 
Rest of SCF Energy: -54.383758
XCEnergy: 0.000000 NNRepEnergy: 0.000000 
SCF Energy: -54.383758
Atom #17 is unique. Calculating atomic density. 
XCEnergy: 0.000000 NNRepEnergy: 0.000000 
Rest of SCF Energy: -71.187919
XCEnergy: 0.000000 NNRepEnergy: 0.000000 
Rest of SCF Energy: -71.187919
Iteration: 0
XCEnergy: 0.000000 NNRepEnergy: 0.000000 
Rest of SCF Energy: -74.545712
XCEnergy: 0.000000 NNRepEnergy: 0.000000 
Rest of SCF Energy: -74.545712
Iteration: 1
XCEnergy: 0.000000 NNRepEnergy: 0.000000 
Rest of SCF Energy: -74.776315
XCEnergy: 0.000000 NNRepEnergy: 0.000000 
Rest of SCF Energy: -74.776315
Iteration: 2
XCEnergy: 0.000000 NNRepEnergy: 0.000000 
Rest of SCF Energy: -74.781311
XCEnergy: 0.000000 NNRepEnergy: 0.000000 
Rest of SCF Energy: -74.781311
Iteration: 3
XCEnergy: 0.000000 NNRepEnergy: 0.000000 
Rest of SCF Energy: -74.781357
XCEnergy: 0.000000 NNRepEnergy: 0.000000 
Rest of SCF Energy: -74.781357
Iteration: 4
XCEnergy: 0.000000 NNRepEnergy: 0.000000 
Rest of SCF Energy: -74.781359
XCEnergy: 0.000000 NNRepEnergy: 0.000000 
Rest of SCF Energy: -74.781359
Iteration: 5
XCEnergy: 0.000000 NNRepEnergy: 0.000000 
Rest of SCF Energy: -74.781359
XCEnergy: 0.000000 NNRepEnergy: 0.000000 
SCF Energy: -74.781359
Atom #18 is unique. Calculating atomic density. 
XCEnergy: 0.000000 NNRepEnergy: 0.000000 
Rest of SCF Energy: -0.497727
XCEnergy: 0.000000 NNRepEnergy: 0.000000 
Rest of SCF Energy: -0.497727
Iteration: 0
XCEnergy: 0.000000 NNRepEnergy: 0.000000 
Rest of SCF Energy: -0.497727
XCEnergy: 0.000000 NNRepEnergy: 0.000000 
Rest of SCF Energy: -0.497727
Iteration: 1
XCEnergy: 0.000000 NNRepEnergy: 0.000000 
Rest of SCF Energy: -0.497727
XCEnergy: 0.000000 NNRepEnergy: 0.000000 
SCF Energy: -0.497727
DFTD Energy:    -0.0793251 hartree
gCP Energy:     0.1517738 hartree
Setting up the DFT grid...
| time to set the grid = 0.90 s
DFT grid points: 926273 (11027 points/atom)
=COSMO= Number of H atoms in QM atoms:37
=COSMO= Number of Heavy atoms in QM atoms:47
=COSMO= size of A matrix:152007048 bytes
=COSMO= ++++++++++++++++++++++++++++++ COSMO parameters ++++++++++++++++++++++++++++++
=COSMO= I. Cavity Information:
=COSMO= SAS(Solvent accesible surface) initialization finished
=COSMO= Time for initializing Molecular Surface:0.02973500 (sec)
=COSMO= Time for initializing cosmo calculation:0.17681100 (sec)
=COSMO= Cavity effective radius(Angstrom) (r_solv+r_vdw-dsc) was written into ./scr.orca_EXT/ratom.txt
=COSMO= Solvent Dielectric Constant:9.180000
=COSMO= Cosmo Solvent radius:0.000000
=COSMO= Cosmo charge scaling method:0
=COSMO= Cavity built with Lebedev Grid
=COSMO= Grid points/QM Hydrogen: 110
=COSMO= Grid points/QM Heavy atom: 110
=COSMO= Herbert Switching-Gaussian method turned on
=COSMO= After removing points inside of SAS:
=COSMO= Total number of segments on molecular surface:4359
=COSMO= Number of segments belonging to QM atoms:4359
=COSMO= Total surface area of cavity: 610.8141(Angstrom^2)
=COSMO= Total volume of cavity: 358.9773 (Angstrom^3)
=COSMO= II. COSMO integral options:
=COSMO= Building COSMO c vector with original algorithm
=COSMO= COSMO one-electron integral threshold: 1e-12 
=COSMO= III. Linear solver options:
=COSMO= Initialize COSMO for A matrix in full storage form
=COSMO= CG precondtioner:Jacobi
=COSMO= Tight CG convergence threshold:1e-06
=COSMO= CG dynamic threshold: on
=COSMO= Adjust CG convergence threshold dynamically
=COSMO= IV. PCM field read/write options:
=COSMO= PCM field is not written to files
=COSMO= No PCM field file is read in
=COSMO= ++++++++++++++++++++++++++++++++++++++++++++++++++++++++++++++++++++++++++++++++

                      *** Start SCF Iterations ***

 Iter     DIIS Error       Energy change      Electrons        XC Energy           Energy              E_PCM      Time(s)
-------------------------------------------------------------------------------------------------------------------------
| Skip purify step
|    1     1.7389709980   -2055.4641453658   332.0001671432  -167.1175666231   -2055.4641453658     -0.0002774507    6.70  
|    2     0.0630293452     +15.3065660280   332.0001494159  -169.9685450406   -2040.1575793378     -0.0493071523   10.75  
|    3     0.0742972611      +0.0914493264   332.0001654051  -168.1598174237   -2040.0661300114     -0.0266756150   10.63  
|    4     0.0162770934      -0.5687222694   332.0001575059  -168.8786740137   -2040.6348522808     -0.0450862709   10.45  
|    5     0.0048410193      -0.0258394576   332.0001528110  -169.0070383089   -2040.6606917384     -0.0488961649   10.08  
|    6     0.0017482934      -0.0025069970   332.0001534918  -168.9892974297   -2040.6631987354     -0.0489403350    9.84  
|    7     0.0006503692      -0.0003215490   332.0001532870  -168.9775429038   -2040.6635202845     -0.0492062049    9.58  
|    8     0.0003174548      -0.0000289209   332.0001533953  -168.9783416910   -2040.6635492054     -0.0489315093    9.40  
|    9     0.0000710903      -0.0000078661   332.0001533664  -168.9781260367   -2040.6635570715     -0.0489728527   11.04  
-------------------------------------------------------------------------------------------------------------------------
FINAL ENERGY: -2040.6635570715 a.u.
DISPERSION CONTRIBUTION TO ENERGY: -0.0793251328 a.u.
GCP BSSE CORRECTION: 0.1517738448 a.u.
C-PCM contribution to final energy:-0.0489728527 a.u. ( already included in final energy )
Computing C-PCM contribution to gradient...
HOMO-LUMO GAP: 4.031 eV
CENTER OF MASS: {0.002801, -0.069002, 0.040392} ANGS
DIPOLE MOMENT: {2.922840, 4.100030, -4.053918} (|D| = 6.464324) DEBYE

Running Mulliken population analysis...

Computing gradGas grad
   -0.0001624876    -0.0008385220     0.0012477951
   -0.0016141489    -0.0045489512    -0.0039350177
    0.0038020348    -0.0048257410    -0.0023127431
    0.0046702502     0.0001682590    -0.0003799537
    0.0027062794     0.0038004335     0.0016559320
   -0.0013346583     0.0030152212     0.0022663115
    0.0037032353    -0.0041166786     0.0003531529
    0.0009532827     0.0012217669     0.0020697665
   -0.0007465023     0.0000484659    -0.0036789831
   -0.0019198790     0.0006248688     0.0146508009
    0.0179799426    -0.0158485753     0.0119492012
    0.0018815070    -0.0029998444     0.0057490105
    0.0104485450    -0.0103667247     0.0100261458
    0.0047470588    -0.0051991253     0.0031121757
    0.0061565456    -0.0067445816     0.0002571352
    0.0016490115    -0.0018414408    -0.0174424742
   -0.0187139339     0.0173813222    -0.0180300610
   -0.0043824595     0.0051071498     0.0026867199
   -0.0077273678     0.0081774093    -0.0009286683
   -0.0020789521     0.0025221937     0.0002783342
   -0.0044077632     0.0000726553    -0.0004245659
   -0.0008153624     0.0003553078    -0.0000617493
   -0.0003750406    -0.0002808601    -0.0002913015
   -0.0012318136     0.0000889953     0.0000114492
   -0.0016114569     0.0025660609     0.0009795788
   -0.0009528366     0.0008326761    -0.0005038001
   -0.0031466282     0.0032093844    -0.0001335166
   -0.0084094532     0.0070495574    -0.0105309220
   -0.0035139499    -0.0017940765    -0.0030719696
    0.0022591413    -0.0004118201    -0.0019082042
    0.0022148861     0.0017550921     0.0025971541
    0.0001896720     0.0010495038     0.0052318596
   -0.0042632337    -0.0005645461     0.0039138048
   -0.0057497872    -0.0016620656    -0.0009021855
   -0.0085901831     0.0030301166    -0.0020430256
    0.0088912563    -0.0012110563     0.0011387664
    0.0007486397    -0.0002769409     0.0028426373
    0.0017502172    -0.0003472503     0.0003830413
    0.0029198261    -0.0007546356     0.0028136882
   -0.0006581392    -0.0007717352    -0.0033634896
    0.0032297263    -0.0030943807    -0.0015075178
    0.0023828585    -0.0024909717     0.0002585994
   -0.0076405107     0.0037894620    -0.0077389626
    0.0021676124     0.0023721646     0.0058829874
   -0.0022935236    -0.0013010632     0.0036197522
   -0.0011560914    -0.0000456434     0.0003786798
   -0.0054618719     0.0006960711     0.0016332185
    0.0000804415     0.0004072800    -0.0004353592
   -0.0033209705     0.0033945938     0.0025200969
    0.0002487485     0.0001044454     0.0010915868
   -0.0056485303     0.0014800422     0.0021661849
   -0.0122700844     0.0032911522    -0.0036164401
   -0.0077704040     0.0021853882    -0.0004717535
   -0.0015959307     0.0029478409     0.0025667737
   -0.0056521650    -0.0019428743     0.0023571352
   -0.0031221849     0.0023107773    -0.0003813724
   -0.0064380361     0.0017237702     0.0004365122
    0.0101388977    -0.0038533871     0.0089187192
    0.0043652749    -0.0008249908    -0.0020150247
    0.0010632835    -0.0005383415    -0.0005021662
    0.0042700936    -0.0001146330    -0.0020157571
   -0.0003106853    -0.0022916622     0.0001798864
    0.0044947991    -0.0008029572    -0.0020679508
    0.0022088045    -0.0008578994     0.0002441754
    0.0022794232    -0.0012348557     0.0004941043
    0.0032531037    -0.0003045320    -0.0009997934
    0.0011752954    -0.0002198867    -0.0000038511
   -0.0008626118    -0.0023878440    -0.0001439819
    0.0032621161     0.0001279497    -0.0018385267
    0.0003292134     0.0005901762     0.0014635877
    0.0066039896    -0.0016723775    -0.0042555853
   -0.0000408005     0.0017869469    -0.0015250697
    0.0012611374     0.0012132797     0.0014849520
    0.0042605512    -0.0022094372    -0.0023509553
   -0.0006361468     0.0019017961    -0.0020925351
    0.0000193291     0.0009813164    -0.0001564938
   -0.0005255180     0.0007443884     0.0007049097
   -0.0005028746    -0.0007567226    -0.0011819531
   -0.0007195564    -0.0009158796    -0.0038687057
    0.0036872005     0.0003538521    -0.0038362749
    0.0052980655     0.0016406467     0.0009691492
    0.0018848559     0.0010597634     0.0019449132
    0.0014920174    -0.0031405633    -0.0025785879
    0.0012463636    -0.0007734688    -0.0000031358

Gradient units are Hartree/Bohr
---------------------------------------------------
        dE/dX            dE/dY            dE/dZ
    0.0000412295    -0.0000180429    -0.0000044585
   -0.0000771714     0.0000312187     0.0000061949
    0.0000078106    -0.0000061802    -0.0000017914
   -0.0000034973     0.0000032215     0.0000148199
    0.0000109890    -0.0000003876    -0.0000046138
   -0.0000154392    -0.0000147092    -0.0000096067
    0.0000181691    -0.0000262007     0.0000112168
    0.0000712409    -0.0000413046     0.0000771043
   -0.0000960034     0.0000617314    -0.0001125490
    0.0000397325    -0.0000173829     0.0000372488
    0.0000829718    -0.0000002557     0.0000024874
   -0.0001002472    -0.0002726650     0.0002250125
    0.0000407233    -0.0000568437     0.0000718511
   -0.0000556671     0.0000866559    -0.0000883011
    0.0000512735    -0.0000610459     0.0000404620
   -0.0000028795     0.0000216714    -0.0000240982
    0.0000115846    -0.0001122286     0.0001862315
    0.0000189694     0.0004495346    -0.0003766558
   -0.0000005401    -0.0000030335     0.0000082865
   -0.0000152034     0.0000210930    -0.0000116355
    0.0000161576    -0.0000003423     0.0000008623
    0.0000029457    -0.0000046332     0.0000070472
   -0.0000005895    -0.0000039407     0.0000049745
   -0.0000013398     0.0000035074    -0.0000024901
   -0.0000069976     0.0000014653    -0.0000065956
   -0.0000067062     0.0000018197    -0.0000196470
    0.0000171347     0.0000050934    -0.0000165069
    0.0000107975    -0.0000035521     0.0000148113
   -0.0000317014    -0.0000025648    -0.0000081202
    0.0000352310     0.0000308361     0.0001046042
    0.0000054437    -0.0000350156    -0.0000460503
   -0.0000171911    -0.0000003110    -0.0000037436
    0.0000148928     0.0000074246     0.0000266214
    0.0000060940    -0.0000092251    -0.0000364773
    0.0000369241    -0.0000331406    -0.0001054050
   -0.0000142371    -0.0000007751     0.0000351819
   -0.0000689492     0.0000611159     0.0000083942
    0.0000122723    -0.0000315608    -0.0000554796
    0.0000470915    -0.0000329931     0.0000329516
   -0.0000291172     0.0000481219     0.0000077307
    0.0000309104    -0.0000289957    -0.0000392498
    0.0000126590     0.0000002645     0.0000467834
   -0.0000470789     0.0000257566    -0.0000315129
    0.0000367880    -0.0000143277     0.0000479934
   -0.0000126221     0.0000163433     0.0000151154
    0.0000105053    -0.0000021062    -0.0000112587
    0.0000117012     0.0000071193    -0.0000259855
   -0.0000169328     0.0000023782    -0.0000399815
    0.0000171324     0.0000251944     0.0000200723
   -0.0000144634    -0.0000691555    -0.0000369303
   -0.0000196626    -0.0000181126     0.0000182234
   -0.0000293020     0.0000287493     0.0000995184
    0.0000982475    -0.0002292369     0.0002877297
    0.0000390412     0.0000353191     0.0000071045
   -0.0000118088     0.0000026412     0.0000190154
   -0.0000159071     0.0000019152     0.0000032818
   -0.0000043926     0.0000223467    -0.0000056828
    0.0000172939    -0.0001886549     0.0000981421
    0.0000028886    -0.0000012994     0.0000204323
    0.0000044685     0.0000087192     0.0000019577
   -0.0000016504    -0.0000069445     0.0000053922
    0.0000028376    -0.0000050492    -0.0000056378
    0.0000040843     0.0000207990    -0.0000037507
   -0.0000004888    -0.0000039404    -0.0000047878
   -0.0000073566     0.0000091532    -0.0000059366
    0.0000037583     0.0000027361     0.0000091154
    0.0000004617    -0.0000050227     0.0000109940
    0.0000004300    -0.0000003608     0.0000093009
    0.0000024621    -0.0000002039     0.0000017126
    0.0000053544    -0.0000038733     0.0000054090
   -0.0001745484     0.0003068141    -0.0004840505
   -0.0000001839    -0.0000041692     0.0000010397
    0.0000111646     0.0000111040    -0.0000111241
    0.0000010924    -0.0000108988     0.0000040557
    0.0000045790    -0.0000109379    -0.0000035344
   -0.0000020918     0.0000102742    -0.0000027732
   -0.0000031359    -0.0000020214    -0.0000079817
   -0.0000116874     0.0000184490     0.0000011136
   -0.0000010178    -0.0000111030     0.0000014343
    0.0000049067    -0.0000050619    -0.0000001228
   -0.0000005520     0.0000052569    -0.0000035676
    0.0000036479     0.0000033719    -0.0000021025
   -0.0000032507     0.0000045409    -0.0000065165
   -0.0000044827     0.0000060536     0.0000076810
---------------------------------------------------
Net gradient: -2.225364e-10  8.920235e-11 -1.085218e-10
Net torque:   -1.145238e-03 -3.788843e-04 -2.499728e-04

Writing out molden info
| Total processing time: 113.15 sec 

| Job finished: Mon Jul 22 14:34:01 2024
