# Supplementary material for: Photochemical Deracemization of 4,7-Diaza-1-isoindolinones by Unidirectional Hydrogen Atom Shuttling
Source: J Am Chem Soc. 2024 Dec 30;147(2):1434–9. doi: 10.1021/jacs.4c16053 (PMC11744763; doi:10.1021/jacs.4c16053)
Supplement: Supplementary file 3 — ja4c16053_si_003.zip [file ja4c16053_si_003.zip › to_zip/4b_1b/orca.out]

                                 *****************
                                 * O   R   C   A *
                                 *****************

                                            #,                                       
                                            ###                                      
                                            ####                                     
                                            #####                                    
                                            ######                                   
                                           ########,                                 
                                     ,,################,,,,,                         
                               ,,#################################,,                 
                          ,,##########################################,,             
                       ,#########################################, ''#####,          
                    ,#############################################,,   '####,        
                  ,##################################################,,,,####,       
                ,###########''''           ''''###############################       
              ,#####''   ,,,,##########,,,,          '''####'''          '####       
            ,##' ,,,,###########################,,,                        '##       
           ' ,,###''''                  '''############,,,                           
         ,,##''                                '''############,,,,        ,,,,,,###''
      ,#''                                            '''#######################'''  
     '                                                          ''''####''''         
             ,#######,   #######,   ,#######,      ##                                
            ,#'     '#,  ##    ##  ,#'     '#,    #''#        ######   ,####,        
            ##       ##  ##   ,#'  ##            #'  '#       #        #'  '#        
            ##       ##  #######   ##           ,######,      #####,   #    #        
            '#,     ,#'  ##    ##  '#,     ,#' ,#      #,         ##   #,  ,#        
             '#######'   ##     ##  '#######'  #'      '#     #####' # '####'        


                  #######################################################
                  #                        -***-                        #
                  #          Department of theory and spectroscopy      #
                  #    Directorship and core code : Frank Neese         #
                  #        Max Planck Institute fuer Kohlenforschung    #
                  #                Kaiser Wilhelm Platz 1               #
                  #                 D-45470 Muelheim/Ruhr               #
                  #                      Germany                        #
                  #                                                     #
                  #                  All rights reserved                #
                  #                        -***-                        #
                  #######################################################


                         Program Version 5.0.3 -  RELEASE  -


 With contributions from (in alphabetic order):
   Daniel Aravena         : Magnetic Suceptibility
   Michael Atanasov       : Ab Initio Ligand Field Theory (pilot matlab implementation)
   Alexander A. Auer      : GIAO ZORA, VPT2 properties, NMR spectrum
   Ute Becker             : Parallelization
   Giovanni Bistoni       : ED, misc. LED, open-shell LED, HFLD
   Martin Brehm           : Molecular dynamics
   Dmytro Bykov           : SCF Hessian
   Vijay G. Chilkuri      : MRCI spin determinant printing, contributions to CSF-ICE
   Dipayan Datta          : RHF DLPNO-CCSD density
   Achintya Kumar Dutta   : EOM-CC, STEOM-CC
   Dmitry Ganyushin       : Spin-Orbit,Spin-Spin,Magnetic field MRCI
   Miquel Garcia          : C-PCM and meta-GGA Hessian, CC/C-PCM, Gaussian charge scheme
   Yang Guo               : DLPNO-NEVPT2, F12-NEVPT2, CIM, IAO-localization
   Andreas Hansen         : Spin unrestricted coupled pair/coupled cluster methods
   Benjamin Helmich-Paris : MC-RPA, TRAH-SCF, COSX integrals
   Lee Huntington         : MR-EOM, pCC
   Robert Izsak           : Overlap fitted RIJCOSX, COSX-SCS-MP3, EOM
   Marcus Kettner         : VPT2
   Christian Kollmar      : KDIIS, OOCD, Brueckner-CCSD(T), CCSD density, CASPT2, CASPT2-K
   Simone Kossmann        : Meta GGA functionals, TD-DFT gradient, OOMP2, MP2 Hessian
   Martin Krupicka        : Initial AUTO-CI
   Lucas Lang             : DCDCAS
   Marvin Lechner         : AUTO-CI (C++ implementation), FIC-MRCC
   Dagmar Lenk            : GEPOL surface, SMD
   Dimitrios Liakos       : Extrapolation schemes; Compound Job, initial MDCI parallelization
   Dimitrios Manganas     : Further ROCIS development; embedding schemes
   Dimitrios Pantazis     : SARC Basis sets
   Anastasios Papadopoulos: AUTO-CI, single reference methods and gradients
   Taras Petrenko         : DFT Hessian,TD-DFT gradient, ASA, ECA, R-Raman, ABS, FL, XAS/XES, NRVS
   Peter Pinski           : DLPNO-MP2, DLPNO-MP2 Gradient
   Christoph Reimann      : Effective Core Potentials
   Marius Retegan         : Local ZFS, SOC
   Christoph Riplinger    : Optimizer, TS searches, QM/MM, DLPNO-CCSD(T), (RO)-DLPNO pert. Triples
   Tobias Risthaus        : Range-separated hybrids, TD-DFT gradient, RPA, STAB
   Michael Roemelt        : Original ROCIS implementation
   Masaaki Saitow         : Open-shell DLPNO-CCSD energy and density
   Barbara Sandhoefer     : DKH picture change effects
   Avijit Sen             : IP-ROCIS
   Kantharuban Sivalingam : CASSCF convergence, NEVPT2, FIC-MRCI
   Bernardo de Souza      : ESD, SOC TD-DFT
   Georgi Stoychev        : AutoAux, RI-MP2 NMR, DLPNO-MP2 response
   Willem Van den Heuvel  : Paramagnetic NMR
   Boris Wezisla          : Elementary symmetry handling
   Frank Wennmohs         : Technical directorship


 We gratefully acknowledge several colleagues who have allowed us to
 interface, adapt or use parts of their codes:
   Stefan Grimme, W. Hujo, H. Kruse, P. Pracht,  : VdW corrections, initial TS optimization,
                  C. Bannwarth, S. Ehlert          DFT functionals, gCP, sTDA/sTD-DF
   Ed Valeev, F. Pavosevic, A. Kumar             : LibInt (2-el integral package), F12 methods
   Garnet Chan, S. Sharma, J. Yang, R. Olivares  : DMRG
   Ulf Ekstrom                                   : XCFun DFT Library
   Mihaly Kallay                                 : mrcc  (arbitrary order and MRCC methods)
   Jiri Pittner, Ondrej Demel                    : Mk-CCSD
   Frank Weinhold                                : gennbo (NPA and NBO analysis)
   Christopher J. Cramer and Donald G. Truhlar   : smd solvation model
   Lars Goerigk                                  : TD-DFT with DH, B97 family of functionals
   V. Asgeirsson, H. Jonsson                     : NEB implementation
   FAccTs GmbH                                   : IRC, NEB, NEB-TS, DLPNO-Multilevel, CI-OPT
                                                   MM, QMMM, 2- and 3-layer-ONIOM, Crystal-QMMM,
                                                   LR-CPCM, SF, NACMEs, symmetry and pop. for TD-DFT,
                                                   nearIR, NL-DFT gradient (VV10), updates on ESD,
                                                   ML-optimized integration grids
   S Lehtola, MJT Oliveira, MAL Marques          : LibXC Library
   Liviu Ungur et al                             : ANISO software


 Your calculation uses the libint2 library for the computation of 2-el integrals
 For citations please refer to: http://libint.valeyev.net

 Your ORCA version has been built with support for libXC version: 5.1.0
 For citations please refer to: https://tddft.org/programs/libxc/

 This ORCA versions uses:
   CBLAS   interface :  Fast vector & matrix operations
   LAPACKE interface :  Fast linear algebra routines
   SCALAPACK package :  Parallel linear algebra routines
   Shared memory     :  Shared parallel matrices
   BLAS/LAPACK       :  OpenBLAS 0.3.15  USE64BITINT DYNAMIC_ARCH NO_AFFINITY SkylakeX SINGLE_THREADED
        Core in use  :  SkylakeX
   Copyright (c) 2011-2014, The OpenBLAS Project


***************************************
The coordinates will be read from file: coord.xyz
***************************************


================================================================================

================================================================================
                                        WARNINGS
                       Please study these warnings very carefully!
================================================================================


WARNING: Geometry Optimization
  ===> : Switching off AutoStart
         For restart on a previous wavefunction, please use MOREAD

WARNING: four-center integrals in TRAH must be done with SHARK!
  ===> : Turning Shark on

================================================================================
                                       INPUT FILE
================================================================================
NAME = orca.inp
|  1> ! ExtOpt OPT
|  2> %pal nprocs 4 end
|  3> * xyzfile 0 1 coord.xyz
|  4> 
|  5>                          ****END OF INPUT****
================================================================================

                       *****************************
                       * Geometry Optimization Run *
                       *****************************

Geometry optimization settings:
Update method            Update   .... BFGS
Choice of coordinates    CoordSys .... Z-matrix Internals
Initial Hessian          InHess   .... Almoef's Model

Convergence Tolerances:
Energy Change            TolE     ....  5.0000e-06 Eh
Max. Gradient            TolMAXG  ....  3.0000e-04 Eh/bohr
RMS Gradient             TolRMSG  ....  1.0000e-04 Eh/bohr
Max. Displacement        TolMAXD  ....  4.0000e-03 bohr
RMS Displacement         TolRMSD  ....  2.0000e-03 bohr
Strict Convergence                ....  False
------------------------------------------------------------------------------
                        ORCA OPTIMIZATION COORDINATE SETUP
------------------------------------------------------------------------------

The optimization will be done in new redundant internal coordinates
Making redundant internal coordinates   ...  (new redundants) done
Evaluating the initial hessian          ...  (Almloef) done
Evaluating the coordinates              ...  done
Calculating the B-matrix                .... done
Calculating the G-matrix                .... done
Diagonalizing the G-matrix              .... done
Small eigenvalue found = 8.662e-04
Small eigenvalue found = 2.971e-03
Small eigenvalue found = 4.917e-03
Small eigenvalue found = 6.734e-03
Small eigenvalue found = 8.092e-03
Small eigenvalue found = 1.157e-02
Small eigenvalue found = 1.773e-02
Small eigenvalue found = 2.442e-02
Small eigenvalue found = 2.709e-02
Small eigenvalue found = 2.868e-02
The first mode is                       ....  272
The number of degrees of freedom        ....  246

    -----------------------------------------------------------------
                    Redundant Internal Coordinates


    -----------------------------------------------------------------
         Definition                    Initial Value    Approx d2E/dq
    -----------------------------------------------------------------
      1. B(C   1,C   0)                  1.3895         0.625942   
      2. B(C   2,C   1)                  1.3875         0.630516   
      3. B(C   3,C   2)                  1.3848         0.636756   
      4. B(C   4,C   3)                  1.3842         0.638331   
      5. B(C   5,C   4)                  1.3854         0.635375   
      6. B(C   5,C   0)                  1.3835         0.639992   
      7. B(C   6,C   1)                  1.5149         0.394821   
      8. B(C   7,C   6)                  1.4841         0.442248   
      9. B(C   8,C   7)                  1.4049         0.591530   
     10. B(C   9,C   8)                  1.4172         0.565458   
     11. B(C  10,C   9)                  1.4380         0.523755   
     12. B(N  11,C  10)                  1.4051         0.529430   
     13. B(N  11,C   7)                  1.3485         0.651694   
     14. B(N  12,C   8)                  1.3577         0.630018   
     15. B(C  13,N  12)                  1.3784         0.584040   
     16. B(C  14,C  13)                  1.3759         0.657930   
     17. B(N  15,C  14)                  1.3377         0.678163   
     18. B(N  15,C   9)                  1.3555         0.635177   
     19. B(O  16,C  10)                  1.2394         0.973056   
     20. B(H  17,N  11)                  1.0369         0.392055   
     21. B(H  18,C  13)                  1.0754         0.379925   
     22. B(H  19,C  14)                  1.0812         0.371911   
     23. B(H  20,C   0)                  1.0807         0.372621   
     24. B(H  21,C   5)                  1.0803         0.373114   
     25. B(H  22,C   4)                  1.0800         0.373539   
     26. B(H  23,C   3)                  1.0803         0.373195   
     27. B(H  24,C   2)                  1.0808         0.372422   
     28. B(H  25,C   6)                  1.0917         0.357835   
     29. B(H  26,C   6)                  1.0913         0.358406   
     30. B(H  27,N  12)                  1.0503         0.373185   
     31. B(C  29,C  28)                  1.3949         0.613590   
     32. B(C  30,C  29)                  1.3938         0.616135   
     33. B(C  31,C  30)                  1.3819         0.643748   
     34. B(C  32,C  31)                  1.3859         0.634335   
     35. B(C  33,C  32)                  1.3867         0.632407   
     36. B(C  33,C  28)                  1.3819         0.643572   
     37. B(C  34,C  29)                  1.4795         0.449644   
     38. B(O  35,H  26)                  2.5988         0.001263   
     39. B(O  35,C  34)                  1.2288         1.011797   
     40. B(C  36,C  34)                  1.4734         0.459855   
     41. B(C  37,C  36)                  1.3935         0.616774   
     42. B(C  38,C  37)                  1.4077         0.585531   
     43. B(C  39,C  38)                  1.3889         0.627396   
     44. B(C  40,C  39)                  1.3824         0.642578   
     45. B(C  41,C  40)                  1.3888         0.627519   
     46. B(C  41,C  36)                  1.3963         0.610507   
     47. B(N  42,C  38)                  1.3768         0.587391   
     48. B(C  43,N  42)                  1.2915         0.803437   
     49. B(O  44,C  43)                  1.3592         0.626661   
     50. B(O  44,C  37)                  1.3562         0.633638   
     51. B(C  45,C  43)                  1.4963         0.422773   
     52. B(C  46,C  45)                  1.5351         0.366576   
     53. B(C  47,C  46)                  1.5359         0.365546   
     54. B(C  48,C  47)                  1.5276         0.376941   
     55. B(C  49,C  48)                  1.5272         0.377460   
     56. B(C  50,C  49)                  1.5385         0.362145   
     57. B(C  50,C  45)                  1.5344         0.367547   
     58. B(C  51,C  49)                  1.5228         0.383564   
     59. B(N  52,C  51)                  1.3251         0.710304   
     60. B(C  53,N  52)                  1.4472         0.453620   
     61. B(C  53,C  47)                  1.5331         0.369345   
     62. B(C  54,C  45)                  1.5426         0.356715   
     63. B(C  55,C  47)                  1.5322         0.370587   
     64. B(C  56,C  49)                  1.5312         0.371999   
     65. B(O  57,H  17)                  1.6745         0.037669   
     66. B(O  57,C  51)                  1.2399         0.971271   
     67. B(H  58,C  46)                  1.0918         0.357771   
     68. B(H  59,C  46)                  1.0902         0.359802   
     69. B(H  60,C  48)                  1.0917         0.357800   
     70. B(H  61,C  48)                  1.0925         0.356803   
     71. B(H  62,C  50)                  1.0922         0.357153   
     72. B(H  63,C  50)                  1.0927         0.356589   
     73. B(H  64,H  20)                  4.7417         0.000000   
     74. B(H  64,C  56)                  1.0874         0.363521   
     75. B(H  65,C  56)                  1.0872         0.363815   
     76. B(H  66,C  56)                  1.0883         0.362319   
     77. B(H  67,C  55)                  1.0875         0.363474   
     78. B(H  68,C  55)                  1.0871         0.363939   
     79. B(H  69,C  55)                  1.0871         0.363972   
     80. B(H  70,O  16)                  1.8250         0.021671   
     81. B(H  70,N  52)                  1.0273         0.406008   
     82. B(H  71,C  54)                  1.0879         0.362940   
     83. B(H  72,C  54)                  1.0877         0.363176   
     84. B(H  73,C  54)                  1.0872         0.363840   
     85. B(H  74,C  39)                  1.0774         0.377222   
     86. B(H  75,N  15)                  3.4308         0.000059   
     87. B(H  75,C  40)                  1.0792         0.374628   
     88. B(H  76,C  41)                  1.0804         0.372993   
     89. B(H  77,C  30)                  1.0797         0.373960   
     90. B(H  78,H  64)                  4.8966         0.000000   
     91. B(H  78,C  31)                  1.0802         0.373251   
     92. B(H  79,C  32)                  1.0801         0.373404   
     93. B(H  80,H  71)                  3.1136         0.000041   
     94. B(H  80,C  33)                  1.0807         0.372608   
     95. B(H  81,C  28)                  1.0814         0.371681   
     96. B(H  82,C  53)                  1.0938         0.355144   
     97. B(H  83,C  53)                  1.0974         0.350488   
     98. A(C   1,C   0,C   5)          120.3723         0.437305   
     99. A(C   5,C   0,H  20)          120.1034         0.356876   
    100. A(C   1,C   0,H  20)          119.5232         0.355533   
    101. A(C   0,C   1,C   2)          119.2129         0.436131   
    102. A(C   2,C   1,C   6)          121.2076         0.401749   
    103. A(C   0,C   1,C   6)          119.5661         0.401234   
    104. A(C   1,C   2,C   3)          120.4151         0.437479   
    105. A(C   1,C   2,H  24)          119.9487         0.355941   
    106. A(C   3,C   2,H  24)          119.6271         0.356536   
    107. A(C   2,C   3,C   4)          120.1137         0.438452   
    108. A(C   2,C   3,H  23)          119.7789         0.356662   
    109. A(C   4,C   3,H  23)          120.1074         0.356812   
    110. A(C   5,C   4,H  22)          120.1093         0.356586   
    111. A(C   3,C   4,C   5)          119.7406         0.438280   
    112. A(C   3,C   4,H  22)          120.1499         0.356867   
    113. A(C   0,C   5,H  21)          119.7437         0.356956   
    114. A(C   0,C   5,C   4)          120.1444         0.438486   
    115. A(C   4,C   5,H  21)          120.1119         0.356517   
    116. A(C   7,C   6,H  26)          109.7230         0.333220   
    117. A(H  25,C   6,H  26)          109.4289         0.290336   
    118. A(C   1,C   6,C   7)          108.8070         0.377624   
    119. A(C   1,C   6,H  26)          110.6260         0.327029   
    120. A(C   1,C   6,H  25)          109.6785         0.326944   
    121. A(C   7,C   6,H  25)          108.5433         0.333132   
    122. A(C   6,C   7,C   8)          129.6850         0.405280   
    123. A(C   8,C   7,N  11)          107.3865         0.431447   
    124. A(C   6,C   7,N  11)          122.7115         0.409631   
    125. A(C   7,C   8,C   9)          108.7296         0.423372   
    126. A(C   7,C   8,N  12)          131.5300         0.428835   
    127. A(C   9,C   8,N  12)          119.7372         0.425386   
    128. A(C  10,C   9,N  15)          129.6138         0.420214   
    129. A(C   8,C   9,N  15)          123.7796         0.426007   
    130. A(C   8,C   9,C  10)          106.6012         0.414288   
    131. A(N  11,C  10,O  16)          121.7084         0.451666   
    132. A(C   9,C  10,O  16)          132.7653         0.453784   
    133. A(C   9,C  10,N  11)          105.5257         0.406840   
    134. A(C   7,N  11,H  17)          125.2324         0.355706   
    135. A(C  10,N  11,H  17)          122.3532         0.343454   
    136. A(C   7,N  11,C  10)          111.7461         0.420210   
    137. A(C   8,N  12,H  27)          120.8503         0.350733   
    138. A(C  13,N  12,H  27)          121.1340         0.346283   
    139. A(C   8,N  12,C  13)          117.1589         0.425068   
    140. A(C  14,C  13,H  18)          123.0391         0.359744   
    141. A(N  12,C  13,H  18)          117.1436         0.350373   
    142. A(N  12,C  13,C  14)          119.8165         0.431198   
    143. A(N  15,C  14,H  19)          114.9510         0.358062   
    144. A(C  13,C  14,N  15)          125.7342         0.442969   
    145. A(C  13,C  14,H  19)          119.3126         0.358441   
    146. A(C   9,N  15,C  14)          113.7462         0.437271   
    147. A(C  10,O  16,H  70)          116.2587         0.240643   
    148. A(N  11,H  17,O  57)          171.1087         0.209579   
    149. A(C  29,C  28,H  81)          119.7548         0.354182   
    150. A(C  29,C  28,C  33)          120.1447         0.436175   
    151. A(C  33,C  28,H  81)          120.0851         0.357061   
    152. A(C  30,C  29,C  34)          119.7771         0.409412   
    153. A(C  28,C  29,C  34)          120.9957         0.409112   
    154. A(C  28,C  29,C  30)          119.1892         0.432768   
    155. A(C  29,C  30,C  31)          120.4252         0.436522   
    156. A(C  29,C  30,H  77)          118.8917         0.354798   
    157. A(C  31,C  30,H  77)          120.6784         0.357449   
    158. A(C  30,C  31,C  32)          120.0254         0.438819   
    159. A(C  30,C  31,H  78)          119.8350         0.357333   
    160. A(C  32,C  31,H  78)          120.1390         0.356440   
    161. A(C  31,C  32,C  33)          119.9127         0.437415   
    162. A(C  33,C  32,H  79)          119.9904         0.356281   
    163. A(C  31,C  32,H  79)          120.0944         0.356465   
    164. A(C  28,C  33,C  32)          120.2627         0.438557   
    165. A(C  32,C  33,H  80)          119.9929         0.356152   
    166. A(C  28,C  33,H  80)          119.7443         0.357212   
    167. A(O  35,C  34,C  36)          121.6339         0.446342   
    168. A(C  29,C  34,C  36)          116.3125         0.388882   
    169. A(C  29,C  34,O  35)          122.0535         0.444530   
    170. A(C  34,C  36,C  37)          123.1288         0.411120   
    171. A(C  37,C  36,C  41)          115.6261         0.432457   
    172. A(C  34,C  36,C  41)          121.1990         0.410376   
    173. A(C  36,C  37,C  38)          122.1432         0.429225   
    174. A(C  38,C  37,O  44)          107.4439         0.428492   
    175. A(C  36,C  37,O  44)          130.3832         0.432510   
    176. A(C  37,C  38,C  39)          120.9210         0.430543   
    177. A(C  39,C  38,N  42)          131.4301         0.427976   
    178. A(C  37,C  38,N  42)          107.6422         0.422719   
    179. A(C  38,C  39,H  74)          120.8019         0.356415   
    180. A(C  40,C  39,H  74)          121.9732         0.357866   
    181. A(C  38,C  39,C  40)          117.2169         0.437806   
    182. A(C  41,C  40,H  75)          118.8601         0.356010   
    183. A(C  39,C  40,H  75)          119.4581         0.357447   
    184. A(C  39,C  40,C  41)          121.6736         0.437821   
    185. A(C  40,C  41,H  76)          119.9715         0.355745   
    186. A(C  36,C  41,H  76)          117.6261         0.354091   
    187. A(C  36,C  41,C  40)          122.3908         0.433803   
    188. A(C  38,N  42,C  43)          105.4790         0.444542   
    189. A(O  44,C  43,C  45)          119.0430         0.403578   
    190. A(N  42,C  43,C  45)          125.9192         0.421777   
    191. A(N  42,C  43,O  44)          114.6610         0.449788   
    192. A(C  37,O  44,C  43)          104.7476         0.430912   
    193. A(C  50,C  45,C  54)          108.7223         0.359501   
    194. A(C  46,C  45,C  54)          108.9849         0.359339   
    195. A(C  43,C  45,C  54)          105.1315         0.368209   
    196. A(C  46,C  45,C  50)          111.1041         0.361176   
    197. A(C  43,C  45,C  50)          111.8570         0.370106   
    198. A(C  43,C  45,C  46)          110.8125         0.369937   
    199. A(C  45,C  46,C  47)          115.3209         0.360840   
    200. A(H  58,C  46,H  59)          108.2324         0.290505   
    201. A(C  47,C  46,H  59)          109.3447         0.323121   
    202. A(C  45,C  46,H  59)          108.3718         0.323270   
    203. A(C  47,C  46,H  58)          107.7618         0.322821   
    204. A(C  45,C  46,H  58)          107.5974         0.322970   
    205. A(C  53,C  47,C  55)          108.4176         0.362148   
    206. A(C  48,C  47,C  55)          110.4159         0.363410   
    207. A(C  46,C  47,C  55)          108.1970         0.361510   
    208. A(C  48,C  47,C  53)          107.8099         0.363201   
    209. A(C  46,C  47,C  53)          112.4439         0.361303   
    210. A(C  46,C  47,C  48)          109.5564         0.362561   
    211. A(H  60,C  48,H  61)          107.9608         0.290128   
    212. A(C  49,C  48,H  61)          109.6587         0.324380   
    213. A(C  47,C  48,H  61)          109.7726         0.324307   
    214. A(C  49,C  48,H  60)          109.3304         0.324529   
    215. A(C  47,C  48,H  60)          110.2408         0.324455   
    216. A(C  47,C  48,C  49)          109.8486         0.364554   
    217. A(C  51,C  49,C  56)          109.2554         0.364731   
    218. A(C  50,C  49,C  56)          109.2903         0.361168   
    219. A(C  48,C  49,C  56)          110.5340         0.363732   
    220. A(C  50,C  49,C  51)          107.5846         0.363061   
    221. A(C  48,C  49,C  51)          110.3676         0.365642   
    222. A(C  48,C  49,C  50)          109.7509         0.362068   
    223. A(H  62,C  50,H  63)          108.0199         0.290018   
    224. A(C  49,C  50,H  63)          109.2803         0.322152   
    225. A(C  45,C  50,H  63)          109.4589         0.322935   
    226. A(C  49,C  50,H  62)          108.0031         0.322235   
    227. A(C  45,C  50,H  62)          108.3406         0.323018   
    228. A(C  45,C  50,C  49)          113.5826         0.360428   
    229. A(N  52,C  51,O  57)          121.4978         0.476450   
    230. A(C  49,C  51,O  57)          120.6972         0.428809   
    231. A(C  49,C  51,N  52)          117.7994         0.405575   
    232. A(C  51,N  52,C  53)          128.0623         0.415120   
    233. A(C  53,N  52,H  70)          114.1109         0.336660   
    234. A(C  51,N  52,H  70)          117.8245         0.363117   
    235. A(H  82,C  53,H  83)          107.8411         0.288979   
    236. A(C  47,C  53,N  52)          113.8398         0.372585   
    237. A(N  52,C  53,H  83)          107.4186         0.331378   
    238. A(C  47,C  53,H  83)          109.5123         0.322280   
    239. A(N  52,C  53,H  82)          107.7604         0.332103   
    240. A(C  47,C  53,H  82)          110.2618         0.322978   
    241. A(H  72,C  54,H  73)          108.7693         0.291702   
    242. A(H  71,C  54,H  73)          108.6593         0.291672   
    243. A(C  45,C  54,H  73)          110.0860         0.322417   
    244. A(H  71,C  54,H  72)          108.8273         0.291588   
    245. A(C  45,C  54,H  72)          110.1603         0.322321   
    246. A(C  45,C  54,H  71)          110.2972         0.322286   
    247. A(H  67,C  55,H  68)          108.2485         0.291752   
    248. A(C  47,C  55,H  68)          110.4936         0.324456   
    249. A(C  47,C  55,H  67)          110.7111         0.324388   
    250. A(H  68,C  55,H  69)          108.5239         0.291815   
    251. A(H  67,C  55,H  69)          108.4936         0.291756   
    252. A(C  47,C  55,H  69)          110.2989         0.324461   
    253. A(H  65,C  56,H  66)          108.7845         0.291590   
    254. A(H  64,C  56,H  66)          108.1432         0.291553   
    255. A(C  49,C  56,H  66)          110.3296         0.324421   
    256. A(H  64,C  56,H  65)          109.0508         0.291742   
    257. A(C  49,C  56,H  65)          110.3096         0.324640   
    258. A(C  49,C  56,H  64)          110.1730         0.324597   
    259. A(H  17,O  57,C  51)          122.9021         0.260786   
    260. A(O  16,H  70,N  52)          172.4341         0.196241   
    261. D(C   6,C   1,C   0,H  20)     -1.4326         0.027144   
    262. D(C   6,C   1,C   0,C   5)    178.9341         0.027144   
    263. D(C   2,C   1,C   0,C   5)      0.2509         0.027144   
    264. D(C   2,C   1,C   0,H  20)    179.8841         0.027144   
    265. D(H  24,C   2,C   1,C   6)      2.1311         0.027567   
    266. D(C   3,C   2,C   1,C   6)   -178.9674         0.027567   
    267. D(H  24,C   2,C   1,C   0)   -179.2080         0.027567   
    268. D(C   3,C   2,C   1,C   0)     -0.3064         0.027567   
    269. D(H  23,C   3,C   2,C   1)   -179.6076         0.028152   
    270. D(C   4,C   3,C   2,C   1)      0.3134         0.028152   
    271. D(H  23,C   3,C   2,H  24)     -0.7025         0.028152   
    272. D(C   4,C   3,C   2,H  24)    179.2184         0.028152   
    273. D(C   5,C   4,C   3,C   2)     -0.2601         0.028300   
    274. D(C   5,C   4,C   3,H  23)    179.6606         0.028300   
    275. D(H  22,C   4,C   3,H  23)     -0.1753         0.028300   
    276. D(H  22,C   4,C   3,C   2)    179.9040         0.028300   
    277. D(H  21,C   5,C   4,C   3)   -179.7445         0.028022   
    278. D(C   0,C   5,C   4,H  22)   -179.9592         0.028022   
    279. D(C   0,C   5,C   4,C   3)      0.2048         0.028022   
    280. D(H  21,C   5,C   0,H  20)      0.1165         0.028458   
    281. D(C   4,C   5,C   0,H  20)   -179.8331         0.028458   
    282. D(H  21,C   5,C   4,H  22)      0.0914         0.028022   
    283. D(C   4,C   5,C   0,C   1)     -0.2020         0.028458   
    284. D(H  21,C   5,C   0,C   1)    179.7476         0.028458   
    285. D(H  26,C   6,C   1,C   0)    163.7978         0.011583   
    286. D(H  25,C   6,C   1,C   2)   -138.3479         0.011583   
    287. D(H  25,C   6,C   1,C   0)     42.9958         0.011583   
    288. D(C   7,C   6,C   1,C   0)    -75.5976         0.011583   
    289. D(H  26,C   6,C   1,C   2)    -17.5459         0.011583   
    290. D(C   7,C   6,C   1,C   2)    103.0587         0.011583   
    291. D(C   8,C   7,C   6,C   1)    -78.0068         0.014430   
    292. D(C   8,C   7,C   6,H  25)    162.6887         0.014430   
    293. D(N  11,C   7,C   6,H  26)   -142.9022         0.014430   
    294. D(N  11,C   7,C   6,H  25)    -23.3661         0.014430   
    295. D(N  11,C   7,C   6,C   1)     95.9384         0.014430   
    296. D(C   8,C   7,C   6,H  26)     43.1526         0.014430   
    297. D(N  12,C   8,C   7,N  11)    179.5698         0.024086   
    298. D(N  12,C   8,C   7,C   6)     -5.7664         0.024086   
    299. D(C   9,C   8,C   7,N  11)      0.2401         0.024086   
    300. D(C   9,C   8,C   7,C   6)    174.9039         0.024086   
    301. D(N  15,C   9,C   8,N  12)      0.2295         0.021919   
    302. D(C  10,C   9,C   8,N  12)   -178.9992         0.021919   
    303. D(N  15,C   9,C   8,C   7)    179.6516         0.021919   
    304. D(C  10,C   9,C   8,C   7)      0.4229         0.021919   
    305. D(O  16,C  10,C   9,N  15)     -0.3657         0.018714   
    306. D(N  11,C  10,C   9,N  15)    179.9400         0.018714   
    307. D(N  11,C  10,C   9,C   8)     -0.8922         0.018714   
    308. D(O  16,C  10,C   9,C   8)    178.8021         0.018714   
    309. D(H  17,N  11,C  10,O  16)     -7.5584         0.022257   
    310. D(C   7,N  11,C  10,O  16)   -178.6393         0.022257   
    311. D(C   7,N  11,C  10,C   9)      1.0969         0.022257   
    312. D(H  17,N  11,C   7,C   8)   -171.6197         0.034676   
    313. D(H  17,N  11,C  10,C   9)    172.1778         0.022257   
    314. D(H  17,N  11,C   7,C   6)     13.2598         0.034676   
    315. D(C  10,N  11,C   7,C   6)   -175.9671         0.034676   
    316. D(C  10,N  11,C   7,C   8)     -0.8465         0.034676   
    317. D(H  27,N  12,C   8,C   9)    170.7202         0.032223   
    318. D(H  27,N  12,C   8,C   7)     -8.5487         0.032223   
    319. D(C  13,N  12,C   8,C   9)      1.1999         0.032223   
    320. D(C  13,N  12,C   8,C   7)   -178.0690         0.032223   
    321. D(C  14,C  13,N  12,H  27)   -171.3957         0.027383   
    322. D(H  18,C  13,N  12,C   8)    178.3997         0.027383   
    323. D(C  14,C  13,N  12,C   8)     -1.9069         0.027383   
    324. D(H  18,C  13,N  12,H  27)      8.9109         0.027383   
    325. D(H  19,C  14,C  13,H  18)      0.4100         0.030192   
    326. D(H  19,C  14,C  13,N  12)   -179.2645         0.030192   
    327. D(N  15,C  14,C  13,H  18)   -179.0290         0.030192   
    328. D(N  15,C  14,C  13,N  12)      1.2965         0.030192   
    329. D(C   9,N  15,C  14,H  19)   -179.3240         0.037824   
    330. D(C   9,N  15,C  14,C  13)      0.1365         0.037824   
    331. D(C  14,N  15,C   9,C  10)    178.1444         0.032797   
    332. D(C  14,N  15,C   9,C   8)     -0.8962         0.032797   
    333. D(H  70,O  16,C  10,N  11)     10.4195         0.076923   
    334. D(H  70,O  16,C  10,C   9)   -169.2343         0.076923   
    335. D(O  57,H  17,N  11,C  10)    -56.2272         0.168757   
    336. D(O  57,H  17,N  11,C   7)    113.6184         0.168757   
    337. D(C  34,C  29,C  28,H  81)     -0.4314         0.026020   
    338. D(C  34,C  29,C  28,C  33)   -179.0035         0.026020   
    339. D(C  30,C  29,C  28,H  81)    177.3225         0.026020   
    340. D(C  30,C  29,C  28,C  33)     -1.2496         0.026020   
    341. D(H  77,C  30,C  29,C  34)     -0.7604         0.026249   
    342. D(H  77,C  30,C  29,C  28)   -178.5421         0.026249   
    343. D(C  31,C  30,C  29,C  34)   -179.9724         0.026249   
    344. D(C  31,C  30,C  29,C  28)      2.2459         0.026249   
    345. D(H  78,C  31,C  30,H  77)     -0.3456         0.028816   
    346. D(H  78,C  31,C  30,C  29)    178.8522         0.028816   
    347. D(C  32,C  31,C  30,C  29)     -1.4460         0.028816   
    348. D(C  32,C  31,C  30,H  77)    179.3562         0.028816   
    349. D(H  79,C  32,C  31,H  78)     -0.0860         0.027924   
    350. D(C  33,C  32,C  31,H  78)    179.3340         0.027924   
    351. D(C  33,C  32,C  31,C  30)     -0.3669         0.027924   
    352. D(H  79,C  32,C  31,C  30)   -179.7869         0.027924   
    353. D(H  80,C  33,C  32,H  79)      0.8045         0.027743   
    354. D(H  80,C  33,C  32,C  31)   -178.6162         0.027743   
    355. D(C  28,C  33,C  32,C  31)      1.3609         0.027743   
    356. D(H  80,C  33,C  28,H  81)      0.8680         0.028799   
    357. D(H  80,C  33,C  28,C  29)    179.4354         0.028799   
    358. D(C  32,C  33,C  28,H  81)   -179.1090         0.028799   
    359. D(C  28,C  33,C  32,H  79)   -179.2185         0.027743   
    360. D(C  32,C  33,C  28,C  29)     -0.5417         0.028799   
    361. D(C  36,C  34,C  29,C  30)    143.8859         0.013782   
    362. D(C  36,C  34,C  29,C  28)    -38.3733         0.013782   
    363. D(O  35,C  34,C  29,C  30)    -36.1593         0.013782   
    364. D(O  35,C  34,C  29,C  28)    141.5815         0.013782   
    365. D(C  41,C  36,C  34,O  35)    -29.3445         0.014405   
    366. D(C  41,C  36,C  34,C  29)    150.6106         0.014405   
    367. D(C  37,C  36,C  34,O  35)    148.0775         0.014405   
    368. D(C  37,C  36,C  34,C  29)    -31.9675         0.014405   
    369. D(O  44,C  37,C  36,C  41)    176.3290         0.026307   
    370. D(C  38,C  37,C  36,C  41)     -1.4253         0.026307   
    371. D(C  38,C  37,C  36,C  34)   -178.9796         0.026307   
    372. D(O  44,C  37,C  36,C  34)     -1.2254         0.026307   
    373. D(N  42,C  38,C  37,O  44)      1.0481         0.023576   
    374. D(N  42,C  38,C  37,C  36)    179.2552         0.023576   
    375. D(C  39,C  38,C  37,O  44)   -178.1103         0.023576   
    376. D(C  39,C  38,C  37,C  36)      0.0968         0.023576   
    377. D(H  74,C  39,C  38,N  42)      0.7815         0.027278   
    378. D(H  74,C  39,C  38,C  37)    179.7118         0.027278   
    379. D(C  40,C  39,C  38,N  42)   -178.2078         0.027278   
    380. D(C  40,C  39,C  38,C  37)      0.7225         0.027278   
    381. D(H  75,C  40,C  39,H  74)     -0.1866         0.028704   
    382. D(H  75,C  40,C  39,C  38)    178.7899         0.028704   
    383. D(C  41,C  40,C  39,H  74)   -179.1302         0.028704   
    384. D(C  41,C  40,C  39,C  38)     -0.1536         0.028704   
    385. D(H  76,C  41,C  36,C  34)     -1.6219         0.025744   
    386. D(C  40,C  41,C  36,C  37)      2.0096         0.025744   
    387. D(C  40,C  41,C  36,C  34)    179.6152         0.025744   
    388. D(H  76,C  41,C  40,H  75)      1.0349         0.027289   
    389. D(H  76,C  41,C  40,C  39)    179.9846         0.027289   
    390. D(C  36,C  41,C  40,H  75)    179.7697         0.027289   
    391. D(C  36,C  41,C  40,C  39)     -1.2807         0.027289   
    392. D(H  76,C  41,C  36,C  37)   -179.2275         0.025744   
    393. D(C  43,N  42,C  38,C  39)    177.4539         0.025132   
    394. D(C  43,N  42,C  38,C  37)     -1.5831         0.025132   
    395. D(C  45,C  43,N  42,C  38)    174.4617         0.049802   
    396. D(O  44,C  43,N  42,C  38)      1.6208         0.049802   
    397. D(C  37,O  44,C  43,C  45)   -174.3422         0.028857   
    398. D(C  37,O  44,C  43,N  42)     -0.9714         0.028857   
    399. D(C  43,O  44,C  37,C  38)     -0.1101         0.029553   
    400. D(C  43,O  44,C  37,C  36)   -178.1170         0.029553   
    401. D(C  54,C  45,C  43,O  44)     81.6258         0.013212   
    402. D(C  54,C  45,C  43,N  42)    -90.9307         0.013212   
    403. D(C  50,C  45,C  43,O  44)    -36.1965         0.013212   
    404. D(C  50,C  45,C  43,N  42)    151.2470         0.013212   
    405. D(C  46,C  45,C  43,O  44)   -160.7730         0.013212   
    406. D(C  46,C  45,C  43,N  42)     26.6705         0.013212   
    407. D(H  59,C  46,C  45,C  50)   -169.3359         0.010755   
    408. D(H  59,C  46,C  45,C  43)    -44.3330         0.010755   
    409. D(H  58,C  46,C  45,C  54)    -45.9335         0.010755   
    410. D(H  58,C  46,C  45,C  50)     73.8438         0.010755   
    411. D(H  58,C  46,C  45,C  43)   -161.1533         0.010755   
    412. D(C  47,C  46,C  45,C  54)   -166.2063         0.010755   
    413. D(C  47,C  46,C  45,C  50)    -46.4290         0.010755   
    414. D(H  59,C  46,C  45,C  54)     70.8869         0.010755   
    415. D(C  47,C  46,C  45,C  43)     78.5739         0.010755   
    416. D(C  55,C  47,C  46,H  59)    -64.2234         0.010698   
    417. D(C  55,C  47,C  46,H  58)     53.2056         0.010698   
    418. D(C  55,C  47,C  46,C  45)    173.3885         0.010698   
    419. D(C  53,C  47,C  46,H  59)     55.4868         0.010698   
    420. D(C  53,C  47,C  46,H  58)    172.9158         0.010698   
    421. D(C  53,C  47,C  46,C  45)    -66.9013         0.010698   
    422. D(C  48,C  47,C  46,H  59)    175.3491         0.010698   
    423. D(C  48,C  47,C  46,H  58)    -67.2219         0.010698   
    424. D(C  48,C  47,C  46,C  45)     52.9610         0.010698   
    425. D(H  61,C  48,C  47,C  55)     60.6430         0.011334   
    426. D(H  61,C  48,C  47,C  53)    -57.6291         0.011334   
    427. D(H  61,C  48,C  47,C  46)    179.7102         0.011334   
    428. D(H  60,C  48,C  47,C  55)    -58.1605         0.011334   
    429. D(H  60,C  48,C  47,C  53)   -176.4327         0.011334   
    430. D(H  60,C  48,C  47,C  46)     60.9066         0.011334   
    431. D(C  49,C  48,C  47,C  55)   -178.7039         0.011334   
    432. D(C  49,C  48,C  47,C  53)     63.0239         0.011334   
    433. D(C  49,C  48,C  47,C  46)    -59.6368         0.011334   
    434. D(C  56,C  49,C  48,H  61)    -56.9898         0.011363   
    435. D(C  56,C  49,C  48,H  60)     61.1959         0.011363   
    436. D(C  56,C  49,C  48,C  47)   -177.7117         0.011363   
    437. D(C  51,C  49,C  48,H  61)     63.9873         0.011363   
    438. D(C  51,C  49,C  48,H  60)   -177.8269         0.011363   
    439. D(C  51,C  49,C  48,C  47)    -56.7345         0.011363   
    440. D(C  50,C  49,C  48,H  61)   -177.6074         0.011363   
    441. D(C  50,C  49,C  48,H  60)    -59.4217         0.011363   
    442. D(C  50,C  49,C  48,C  47)     61.6707         0.011363   
    443. D(H  63,C  50,C  49,C  56)     60.1277         0.010513   
    444. D(H  63,C  50,C  49,C  48)   -178.5047         0.010513   
    445. D(H  62,C  50,C  49,C  56)    -57.1486         0.010513   
    446. D(H  62,C  50,C  49,C  51)   -175.6674         0.010513   
    447. D(H  62,C  50,C  49,C  48)     64.2190         0.010513   
    448. D(C  45,C  50,C  49,C  56)   -177.3392         0.010513   
    449. D(C  45,C  50,C  49,C  51)     64.1421         0.010513   
    450. D(C  45,C  50,C  49,C  48)    -55.9716         0.010513   
    451. D(H  63,C  50,C  45,C  54)    -70.2106         0.010808   
    452. D(H  63,C  50,C  45,C  46)    169.8559         0.010808   
    453. D(H  63,C  50,C  45,C  43)     45.4420         0.010808   
    454. D(H  62,C  50,C  45,C  54)     47.3554         0.010808   
    455. D(H  62,C  50,C  45,C  46)    -72.5780         0.010808   
    456. D(H  62,C  50,C  45,C  43)    163.0081         0.010808   
    457. D(C  49,C  50,C  45,C  54)    167.3549         0.010808   
    458. D(H  63,C  50,C  49,C  51)    -58.3911         0.010513   
    459. D(C  49,C  50,C  45,C  46)     47.4214         0.010808   
    460. D(C  49,C  50,C  45,C  43)    -76.9925         0.010808   
    461. D(O  57,C  51,C  49,C  56)    -33.0533         0.010966   
    462. D(O  57,C  51,C  49,C  50)     85.4879         0.010966   
    463. D(O  57,C  51,C  49,C  48)   -154.7899         0.010966   
    464. D(N  52,C  51,C  49,C  56)    147.7918         0.010966   
    465. D(N  52,C  51,C  49,C  50)    -93.6671         0.010966   
    466. D(N  52,C  51,C  49,C  48)     26.0552         0.010966   
    467. D(H  70,N  52,C  51,O  57)     -2.5340         0.041875   
    468. D(H  70,N  52,C  51,C  49)    176.6138         0.041875   
    469. D(C  53,N  52,C  51,O  57)    178.0507         0.041875   
    470. D(C  53,N  52,C  51,C  49)     -2.8015         0.041875   
    471. D(H  83,C  53,N  52,H  70)     68.9083         0.017557   
    472. D(H  83,C  53,N  52,C  51)   -111.6582         0.017557   
    473. D(H  82,C  53,N  52,C  51)    132.3869         0.017557   
    474. D(C  47,C  53,N  52,H  70)   -169.6688         0.017557   
    475. D(C  47,C  53,N  52,C  51)      9.7646         0.017557   
    476. D(H  83,C  53,C  47,C  55)    -38.0898         0.010907   
    477. D(H  83,C  53,C  47,C  48)     81.4579         0.010907   
    478. D(H  83,C  53,C  47,C  46)   -157.6718         0.010907   
    479. D(H  82,C  53,C  47,C  55)     80.4193         0.010907   
    480. D(H  82,C  53,C  47,C  48)   -160.0330         0.010907   
    481. D(H  82,C  53,C  47,C  46)    -39.1627         0.010907   
    482. D(H  82,C  53,N  52,H  70)    -47.0465         0.017557   
    483. D(N  52,C  53,C  47,C  55)   -158.3415         0.010907   
    484. D(N  52,C  53,C  47,C  48)    -38.7938         0.010907   
    485. D(N  52,C  53,C  47,C  46)     82.0766         0.010907   
    486. D(H  73,C  54,C  45,C  50)    -60.8224         0.010222   
    487. D(H  73,C  54,C  45,C  46)     60.4192         0.010222   
    488. D(H  73,C  54,C  45,C  43)    179.2533         0.010222   
    489. D(H  72,C  54,C  45,C  50)    179.2298         0.010222   
    490. D(H  72,C  54,C  45,C  46)    -59.5285         0.010222   
    491. D(H  72,C  54,C  45,C  43)     59.3055         0.010222   
    492. D(H  71,C  54,C  45,C  50)     59.0756         0.010222   
    493. D(H  71,C  54,C  45,C  46)   -179.6828         0.010222   
    494. D(H  71,C  54,C  45,C  43)    -60.8487         0.010222   
    495. D(H  69,C  55,C  47,C  53)    -59.2833         0.010976   
    496. D(H  69,C  55,C  47,C  48)   -177.1829         0.010976   
    497. D(H  69,C  55,C  47,C  46)     62.9277         0.010976   
    498. D(H  68,C  55,C  47,C  53)   -179.2748         0.010976   
    499. D(H  68,C  55,C  47,C  48)     62.8256         0.010976   
    500. D(H  68,C  55,C  47,C  46)    -57.0639         0.010976   
    501. D(H  67,C  55,C  47,C  53)     60.8107         0.010976   
    502. D(H  67,C  55,C  47,C  48)    -57.0889         0.010976   
    503. D(H  67,C  55,C  47,C  46)   -176.9784         0.010976   
    504. D(H  66,C  56,C  49,C  51)    -63.4125         0.011055   
    505. D(H  66,C  56,C  49,C  50)    179.1156         0.011055   
    506. D(H  66,C  56,C  49,C  48)     58.2236         0.011055   
    507. D(H  65,C  56,C  49,C  51)    176.3699         0.011055   
    508. D(H  65,C  56,C  49,C  50)     58.8979         0.011055   
    509. D(H  65,C  56,C  49,C  48)    -61.9941         0.011055   
    510. D(H  64,C  56,C  49,C  51)     55.9215         0.011055   
    511. D(H  64,C  56,C  49,C  50)    -61.5504         0.011055   
    512. D(H  64,C  56,C  49,C  48)    177.5575         0.011055   
    513. D(H  17,O  57,C  51,N  52)      6.0220         0.076599   
    514. D(H  17,O  57,C  51,C  49)   -173.1013         0.076599   
    515. D(C  51,O  57,H  17,N  11)     55.2498         0.002198   
    516. D(O  16,H  70,N  52,C  53)     80.9478         0.184172   
    517. D(O  16,H  70,N  52,C  51)    -98.5478         0.184172   
    518. D(N  52,H  70,O  16,C  10)     93.0566         0.001720   
    -----------------------------------------------------------------

Number of atoms                         .... 84
Number of degrees of freedom            .... 518

         *************************************************************
         *                GEOMETRY OPTIMIZATION CYCLE   1            *
         *************************************************************
Calling /mnt/group-bin/orca_5_0_3_linux_x86-64_openmpi411/otool_external orca_EXT.extinp.tmp  ...  done

-------------------------   --------------------
FINAL SINGLE POINT ENERGY     -2040.632945629100   (From external program)
-------------------------   --------------------

------------------------------------------------------------------------------
                         ORCA GEOMETRY RELAXATION STEP
------------------------------------------------------------------------------

Reading the OPT-File                    .... done
Getting information on internals        .... done
Copying old internal coords+grads       .... done
Making the new internal coordinates     .... (new redundants).... done
Validating the new internal coordinates .... (new redundants).... done
Calculating the B-matrix                .... done
Calculating the G,G- and P matrices     .... done
Transforming gradient to internals      .... done
Projecting the internal gradient        .... done
Number of atoms                         ....  84
Number of internal coordinates          .... 518
Current Energy                          .... -2040.632945629 Eh
Current gradient norm                   ....     0.195244414 Eh/bohr
Maximum allowed component of the step   ....  0.300
Current trust radius                    ....  0.300
Evaluating the initial hessian          ....  (Almloef) done
Projecting the Hessian                  .... done
Forming the augmented Hessian           .... done
Diagonalizing the augmented Hessian     .... done
Last element of RFO vector              ....  0.929395267
Lowest eigenvalues of augmented Hessian:
 -0.040097035  0.000361066  0.000659557  0.000796787  0.001429556
Length of the computed step             ....  0.397124842
Warning: the length of the step is outside the trust region - taking restricted step instead
The input lambda is                     ....    -0.040097
   iter:   1  x=   -0.062624  g=    3.005684 f(x)=     0.067708
   iter:   2  x=   -0.079268  g=    1.350878 f(x)=     0.022485
   iter:   3  x=   -0.084050  g=    0.890379 f(x)=     0.004258
   iter:   4  x=   -0.084315  g=    0.803674 f(x)=     0.000213
   iter:   5  x=   -0.084316  g=    0.799272 f(x)=     0.000001
   iter:   6  x=   -0.084316  g=    0.799260 f(x)=     0.000000
   iter:   7  x=   -0.084316  g=    0.799260 f(x)=     0.000000
The output lambda is                    ....    -0.084316 (7 iterations)
The final length of the internal step   ....  0.300000000
Converting the step to cartesian space:
 Initial RMS(Int)=    0.0131812433
Transforming coordinates:
 Iter   0:  RMS(Cart)=    0.2928876274 RMS(Int)=    0.8715880022
 Iter   1:  RMS(Cart)=    0.0427840716 RMS(Int)=    0.2763040710
 Iter   2:  RMS(Cart)=    0.0040068350 RMS(Int)=    0.0012590642
 Iter   3:  RMS(Cart)=    0.0002290106 RMS(Int)=    0.0000740769
 Iter   4:  RMS(Cart)=    0.0000111873 RMS(Int)=    0.0000037401
 Iter   5:  RMS(Cart)=    0.0000014574 RMS(Int)=    0.0000003614
 Iter   6:  RMS(Cart)=    0.0000001781 RMS(Int)=    0.0000000530
 Iter   7:  RMS(Cart)=    0.0000000163 RMS(Int)=    0.0000000045
done
Storing new coordinates                 .... done

                                .--------------------.
          ----------------------|Geometry convergence|-------------------------
          Item                value                   Tolerance       Converged
          ---------------------------------------------------------------------
          RMS gradient        0.0060352363            0.0001000000      NO
          MAX gradient        0.0553742425            0.0003000000      NO
          RMS step            0.0131812433            0.0020000000      NO
          MAX step            0.0771583481            0.0040000000      NO
          ........................................................
          Max(Bonds)      0.0408      Max(Angles)    2.81
          Max(Dihed)        2.40      Max(Improp)    0.00
          ---------------------------------------------------------------------

The optimization has not yet converged - more geometry cycles are needed


    ---------------------------------------------------------------------------
                         Redundant Internal Coordinates
                            (Angstroem and degrees)

        Definition                    Value    dE/dq     Step     New-Value
    ----------------------------------------------------------------------------
     1. B(C   1,C   0)                1.3895 -0.004873  0.0036    1.3931   
     2. B(C   2,C   1)                1.3875 -0.003478  0.0026    1.3902   
     3. B(C   3,C   2)                1.3848 -0.005369  0.0039    1.3888   
     4. B(C   4,C   3)                1.3842 -0.003766  0.0027    1.3868   
     5. B(C   5,C   4)                1.3854 -0.004794  0.0035    1.3889   
     6. B(C   5,C   0)                1.3835 -0.003909  0.0029    1.3863   
     7. B(C   6,C   1)                1.5149  0.001527 -0.0011    1.5138   
     8. B(C   7,C   6)                1.4841 -0.006350  0.0063    1.4904   
     9. B(C   8,C   7)                1.4049  0.049631 -0.0393    1.3656   
    10. B(C   9,C   8)                1.4172 -0.022917  0.0181    1.4353   
    11. B(C  10,C   9)                1.4380 -0.008156  0.0072    1.4452   
    12. B(N  11,C  10)                1.4051  0.031720 -0.0274    1.3777   
    13. B(N  11,C   7)                1.3485 -0.043027  0.0314    1.3800   
    14. B(N  12,C   8)                1.3577 -0.019308  0.0144    1.3721   
    15. B(C  13,N  12)                1.3784  0.041824 -0.0330    1.3454   
    16. B(C  14,C  13)                1.3759 -0.003726  0.0027    1.3786   
    17. B(N  15,C  14)                1.3377 -0.014519  0.0100    1.3477   
    18. B(N  15,C   9)                1.3555  0.055374 -0.0408    1.3147   
    19. B(O  16,C  10)                1.2394  0.000943 -0.0003    1.2391   
    20. B(H  17,N  11)                1.0369 -0.002519  0.0022    1.0391   
    21. B(H  18,C  13)                1.0754 -0.002812  0.0032    1.0786   
    22. B(H  19,C  14)                1.0812 -0.000468  0.0005    1.0818   
    23. B(H  20,C   0)                1.0807 -0.004021  0.0040    1.0847   
    24. B(H  21,C   5)                1.0803 -0.001831  0.0021    1.0825   
    25. B(H  22,C   4)                1.0800 -0.001825  0.0021    1.0821   
    26. B(H  23,C   3)                1.0803 -0.001870  0.0022    1.0824   
    27. B(H  24,C   2)                1.0808 -0.002536  0.0029    1.0838   
    28. B(H  25,C   6)                1.0917 -0.000667  0.0008    1.0925   
    29. B(H  26,C   6)                1.0913 -0.000418  0.0005    1.0918   
    30. B(H  27,N  12)                1.0503  0.032663 -0.0378    1.0125   
    31. B(C  29,C  28)                1.3949 -0.000726  0.0005    1.3955   
    32. B(C  30,C  29)                1.3938 -0.000896  0.0005    1.3943   
    33. B(C  31,C  30)                1.3819 -0.003378  0.0023    1.3841   
    34. B(C  32,C  31)                1.3859 -0.003227  0.0024    1.3882   
    35. B(C  33,C  32)                1.3867 -0.002342  0.0018    1.3885   
    36. B(C  33,C  28)                1.3819 -0.003143  0.0024    1.3844   
    37. B(C  34,C  29)                1.4795 -0.004413  0.0043    1.4838   
    38. B(O  35,H  26)                2.5988 -0.002575  0.0163    2.6151   
    39. B(O  35,C  34)                1.2288  0.025297 -0.0122    1.2166   
    40. B(C  36,C  34)                1.4734 -0.010220  0.0098    1.4833   
    41. B(C  37,C  36)                1.3935  0.001388 -0.0017    1.3918   
    42. B(C  38,C  37)                1.4077  0.012692 -0.0105    1.3972   
    43. B(C  39,C  38)                1.3889  0.001902 -0.0014    1.3875   
    44. B(C  40,C  39)                1.3824 -0.005820  0.0048    1.3871   
    45. B(C  41,C  40)                1.3888 -0.002188  0.0021    1.3909   
    46. B(C  41,C  36)                1.3963  0.001824 -0.0014    1.3949   
    47. B(N  42,C  38)                1.3768 -0.008357  0.0073    1.3841   
    48. B(C  43,N  42)                1.2915  0.008166 -0.0046    1.2870   
    49. B(O  44,C  43)                1.3592  0.004179 -0.0036    1.3556   
    50. B(O  44,C  37)                1.3562  0.009710 -0.0079    1.3483   
    51. B(C  45,C  43)                1.4963 -0.005514  0.0057    1.5020   
    52. B(C  46,C  45)                1.5351 -0.003095  0.0045    1.5396   
    53. B(C  47,C  46)                1.5359 -0.002604  0.0035    1.5394   
    54. B(C  48,C  47)                1.5276  0.001921 -0.0020    1.5256   
    55. B(C  49,C  48)                1.5272 -0.000212 -0.0002    1.5270   
    56. B(C  50,C  49)                1.5385 -0.006437  0.0065    1.5449   
    57. B(C  50,C  45)                1.5344 -0.003628  0.0035    1.5379   
    58. B(C  51,C  49)                1.5228 -0.001477  0.0038    1.5266   
    59. B(N  52,C  51)                1.3251 -0.006239  0.0051    1.3301   
    60. B(C  53,N  52)                1.4472 -0.000473 -0.0000    1.4471   
    61. B(C  53,C  47)                1.5331  0.006094 -0.0086    1.5245   
    62. B(C  54,C  45)                1.5426 -0.001254  0.0012    1.5438   
    63. B(C  55,C  47)                1.5322  0.002322 -0.0027    1.5295   
    64. B(C  56,C  49)                1.5312  0.001269 -0.0014    1.5297   
    65. B(O  57,H  17)                1.6745 -0.005899  0.0237    1.6983   
    66. B(O  57,C  51)                1.2399  0.000741 -0.0003    1.2396   
    67. B(H  58,C  46)                1.0918 -0.001382  0.0017    1.0934   
    68. B(H  59,C  46)                1.0902 -0.001188  0.0014    1.0916   
    69. B(H  60,C  48)                1.0917 -0.001819  0.0022    1.0939   
    70. B(H  61,C  48)                1.0925 -0.001812  0.0022    1.0947   
    71. B(H  62,C  50)                1.0922 -0.000725  0.0009    1.0931   
    72. B(H  63,C  50)                1.0927  0.000204 -0.0002    1.0924   
    73. B(H  64,H  20)                4.7417 -0.001761  0.0066    4.7484   
    74. B(H  64,C  56)                1.0874 -0.001104  0.0019    1.0893   
    75. B(H  65,C  56)                1.0872 -0.002034  0.0024    1.0896   
    76. B(H  66,C  56)                1.0883 -0.001886  0.0022    1.0906   
    77. B(H  67,C  55)                1.0875 -0.002549  0.0030    1.0905   
    78. B(H  68,C  55)                1.0871 -0.002553  0.0030    1.0901   
    79. B(H  69,C  55)                1.0871 -0.003363  0.0040    1.0911   
    80. B(H  70,O  16)                1.8250  0.002538 -0.0074    1.8176   
    81. B(H  70,N  52)                1.0273  0.002528 -0.0016    1.0257   
    82. B(H  71,C  54)                1.0879 -0.002524  0.0024    1.0902   
    83. B(H  72,C  54)                1.0877 -0.001886  0.0022    1.0899   
    84. B(H  73,C  54)                1.0872 -0.002114  0.0025    1.0897   
    85. B(H  74,C  39)                1.0774 -0.003198  0.0037    1.0810   
    86. B(H  75,N  15)                3.4308 -0.002375  0.0153    3.4461   
    87. B(H  75,C  40)                1.0792 -0.001776  0.0020    1.0813   
    88. B(H  76,C  41)                1.0804 -0.001265  0.0015    1.0819   
    89. B(H  77,C  30)                1.0797 -0.002263  0.0026    1.0823   
    90. B(H  78,H  64)                4.8966  0.000310  0.0032    4.8998   
    91. B(H  78,C  31)                1.0802 -0.001450  0.0016    1.0818   
    92. B(H  79,C  32)                1.0801 -0.001570  0.0018    1.0819   
    93. B(H  80,H  71)                3.1136 -0.000203 -0.0021    3.1114   
    94. B(H  80,C  33)                1.0807 -0.001132  0.0013    1.0820   
    95. B(H  81,C  28)                1.0814 -0.001209  0.0014    1.0828   
    96. B(H  82,C  53)                1.0938  0.002248 -0.0027    1.0911   
    97. B(H  83,C  53)                1.0974  0.001600 -0.0019    1.0954   
    98. A(C   1,C   0,C   5)          120.37 -0.001077    0.14    120.51   
    99. A(C   5,C   0,H  20)          120.10  0.000393   -0.08    120.02   
   100. A(C   1,C   0,H  20)          119.52  0.000684   -0.06    119.46   
   101. A(C   0,C   1,C   2)          119.21  0.001518   -0.21    119.00   
   102. A(C   2,C   1,C   6)          121.21 -0.001931    0.12    121.33   
   103. A(C   0,C   1,C   6)          119.57  0.000412    0.09    119.66   
   104. A(C   1,C   2,C   3)          120.42 -0.000882    0.13    120.54   
   105. A(C   1,C   2,H  24)          119.95  0.001021   -0.14    119.81   
   106. A(C   3,C   2,H  24)          119.63 -0.000148    0.01    119.64   
   107. A(C   2,C   3,C   4)          120.11 -0.000233    0.03    120.14   
   108. A(C   2,C   3,H  23)          119.78 -0.000078    0.01    119.79   
   109. A(C   4,C   3,H  23)          120.11  0.000311   -0.04    120.07   
   110. A(C   5,C   4,H  22)          120.11 -0.000445    0.06    120.17   
   111. A(C   3,C   4,C   5)          119.74  0.000813   -0.10    119.64   
   112. A(C   3,C   4,H  22)          120.15 -0.000367    0.05    120.20   
   113. A(C   0,C   5,H  21)          119.74 -0.000209    0.02    119.77   
   114. A(C   0,C   5,C   4)          120.14 -0.000142    0.02    120.17   
   115. A(C   4,C   5,H  21)          120.11  0.000351   -0.05    120.06   
   116. A(C   7,C   6,H  26)          109.72  0.002918   -0.24    109.48   
   117. A(H  25,C   6,H  26)          109.43  0.002102   -0.90    108.52   
   118. A(C   1,C   6,C   7)          108.81 -0.008793    1.37    110.18   
   119. A(C   1,C   6,H  26)          110.63 -0.000289    0.12    110.75   
   120. A(C   1,C   6,H  25)          109.68  0.004064   -0.46    109.22   
   121. A(C   7,C   6,H  25)          108.54 -0.000036    0.13    108.67   
   122. A(C   6,C   7,C   8)          129.68 -0.002310    0.21    129.90   
   123. A(C   8,C   7,N  11)          107.39  0.002142   -0.27    107.11   
   124. A(C   6,C   7,N  11)          122.71  0.000068    0.12    122.83   
   125. A(C   7,C   8,C   9)          108.73  0.002072   -0.33    108.40   
   126. A(C   7,C   8,N  12)          131.53 -0.013255    1.53    133.06   
   127. A(C   9,C   8,N  12)          119.74  0.011195   -1.20    118.53   
   128. A(C  10,C   9,N  15)          129.61  0.008224   -0.91    128.70   
   129. A(C   8,C   9,N  15)          123.78 -0.000982    0.09    123.87   
   130. A(C   8,C   9,C  10)          106.60 -0.007237    0.81    107.41   
   131. A(N  11,C  10,O  16)          121.71 -0.019114    2.19    123.90   
   132. A(C   9,C  10,O  16)          132.77  0.005714   -0.71    132.06   
   133. A(C   9,C  10,N  11)          105.53  0.013402   -1.49    104.04   
   134. A(C   7,N  11,H  17)          125.23  0.003663   -0.29    124.94   
   135. A(C  10,N  11,H  17)          122.35  0.006670   -1.00    121.36   
   136. A(C   7,N  11,C  10)          111.75 -0.010382    1.28    113.03   
   137. A(C   8,N  12,H  27)          120.85 -0.000601    0.13    120.98   
   138. A(C  13,N  12,H  27)          121.13  0.005452   -0.68    120.45   
   139. A(C   8,N  12,C  13)          117.16 -0.005046    0.64    117.80   
   140. A(C  14,C  13,H  18)          123.04  0.001714   -0.20    122.83   
   141. A(N  12,C  13,H  18)          117.14  0.001498   -0.18    116.96   
   142. A(N  12,C  13,C  14)          119.82 -0.003212    0.39    120.20   
   143. A(N  15,C  14,H  19)          114.95 -0.008128    1.01    115.96   
   144. A(C  13,C  14,N  15)          125.73  0.007759   -0.91    124.82   
   145. A(C  13,C  14,H  19)          119.31  0.000368   -0.09    119.22   
   146. A(C   9,N  15,C  14)          113.75 -0.009733    1.01    114.75   
   147. A(C  10,O  16,H  70)          116.26  0.010818   -1.10    115.16   
   148. A(N  11,H  17,O  57)          171.11 -0.002248    0.02    171.13   
   149. A(C  29,C  28,H  81)          119.75 -0.001483    0.21    119.96   
   150. A(C  29,C  28,C  33)          120.14 -0.000372    0.02    120.16   
   151. A(C  33,C  28,H  81)          120.09  0.001857   -0.23    119.86   
   152. A(C  30,C  29,C  34)          119.78  0.002675   -0.40    119.38   
   153. A(C  28,C  29,C  34)          121.00 -0.001726    0.29    121.29   
   154. A(C  28,C  29,C  30)          119.19 -0.000928    0.09    119.28   
   155. A(C  29,C  30,C  31)          120.43  0.000360   -0.03    120.39   
   156. A(C  29,C  30,H  77)          118.89 -0.001975    0.25    119.14   
   157. A(C  31,C  30,H  77)          120.68  0.001616   -0.22    120.46   
   158. A(C  30,C  31,C  32)          120.03  0.000369   -0.04    119.99   
   159. A(C  30,C  31,H  78)          119.83 -0.000296    0.01    119.85   
   160. A(C  32,C  31,H  78)          120.14 -0.000073    0.03    120.16   
   161. A(C  31,C  32,C  33)          119.91 -0.000197    0.03    119.95   
   162. A(C  33,C  32,H  79)          119.99  0.000076   -0.01    119.98   
   163. A(C  31,C  32,H  79)          120.09  0.000121   -0.02    120.07   
   164. A(C  28,C  33,C  32)          120.26  0.000767   -0.08    120.18   
   165. A(C  32,C  33,H  80)          119.99 -0.000534    0.04    120.03   
   166. A(C  28,C  33,H  80)          119.74 -0.000233    0.04    119.78   
   167. A(O  35,C  34,C  36)          121.63  0.002823   -0.37    121.27   
   168. A(C  29,C  34,C  36)          116.31 -0.013312    1.57    117.88   
   169. A(C  29,C  34,O  35)          122.05  0.010490   -1.20    120.85   
   170. A(C  34,C  36,C  37)          123.13 -0.007172    0.64    123.77   
   171. A(C  37,C  36,C  41)          115.63  0.004133   -0.49    115.14   
   172. A(C  34,C  36,C  41)          121.20  0.003014   -0.16    121.04   
   173. A(C  36,C  37,C  38)          122.14 -0.010653    1.21    123.35   
   174. A(C  38,C  37,O  44)          107.44  0.006308   -0.69    106.76   
   175. A(C  36,C  37,O  44)          130.38  0.004324   -0.51    129.87   
   176. A(C  37,C  38,C  39)          120.92  0.004746   -0.64    120.29   
   177. A(C  39,C  38,N  42)          131.43  0.000371    0.04    131.47   
   178. A(C  37,C  38,N  42)          107.64 -0.005126    0.59    108.24   
   179. A(C  38,C  39,H  74)          120.80 -0.000251    0.02    120.83   
   180. A(C  40,C  39,H  74)          121.97  0.000920   -0.13    121.84   
   181. A(C  38,C  39,C  40)          117.22 -0.000664    0.10    117.32   
   182. A(C  41,C  40,H  75)          118.86  0.000547   -0.12    118.74   
   183. A(C  39,C  40,H  75)          119.46 -0.001251    0.12    119.58   
   184. A(C  39,C  40,C  41)          121.67  0.000693    0.01    121.68   
   185. A(C  40,C  41,H  76)          119.97  0.000770   -0.11    119.86   
   186. A(C  36,C  41,H  76)          117.63 -0.002543    0.32    117.95   
   187. A(C  36,C  41,C  40)          122.39  0.001770   -0.20    122.19   
   188. A(C  38,N  42,C  43)          105.48  0.004598   -0.50    104.98   
   189. A(O  44,C  43,C  45)          119.04  0.019429   -2.43    116.62   
   190. A(N  42,C  43,C  45)          125.92 -0.023193    2.81    128.72   
   191. A(N  42,C  43,O  44)          114.66  0.003914   -0.44    114.22   
   192. A(C  37,O  44,C  43)          104.75 -0.009631    1.01    105.76   
   193. A(C  50,C  45,C  54)          108.72 -0.005131    0.52    109.25   
   194. A(C  46,C  45,C  54)          108.98  0.001455   -0.39    108.59   
   195. A(C  43,C  45,C  54)          105.13  0.004487   -0.71    104.43   
   196. A(C  46,C  45,C  50)          111.10  0.005223   -0.84    110.26   
   197. A(C  43,C  45,C  50)          111.86  0.003182   -0.94    110.92   
   198. A(C  43,C  45,C  46)          110.81 -0.009289    2.35    113.16   
   199. A(C  45,C  46,C  47)          115.32 -0.006173    1.28    116.60   
   200. A(H  58,C  46,H  59)          108.23  0.000424   -0.46    107.78   
   201. A(C  47,C  46,H  59)          109.34  0.000256    0.38    109.72   
   202. A(C  45,C  46,H  59)          108.37 -0.000487    0.51    108.89   
   203. A(C  47,C  46,H  58)          107.76  0.002862   -0.87    106.89   
   204. A(C  45,C  46,H  58)          107.60  0.003510   -0.97    106.63   
   205. A(C  53,C  47,C  55)          108.42  0.002462   -0.48    107.94   
   206. A(C  48,C  47,C  55)          110.42 -0.001654    0.18    110.59   
   207. A(C  46,C  47,C  55)          108.20  0.000198   -0.05    108.15   
   208. A(C  48,C  47,C  53)          107.81  0.000696   -0.28    107.53   
   209. A(C  46,C  47,C  53)          112.44 -0.003574    0.78    113.23   
   210. A(C  46,C  47,C  48)          109.56  0.001830   -0.15    109.41   
   211. A(H  60,C  48,H  61)          107.96  0.000406   -0.28    107.69   
   212. A(C  49,C  48,H  61)          109.66 -0.000693    0.23    109.89   
   213. A(C  47,C  48,H  61)          109.77  0.000974   -0.04    109.73   
   214. A(C  49,C  48,H  60)          109.33  0.001950   -0.25    109.08   
   215. A(C  47,C  48,H  60)          110.24  0.000378   -0.01    110.23   
   216. A(C  47,C  48,C  49)          109.85 -0.002948    0.34    110.19   
   217. A(C  51,C  49,C  56)          109.26  0.000512    0.16    109.41   
   218. A(C  50,C  49,C  56)          109.29  0.000816   -0.33    108.96   
   219. A(C  48,C  49,C  56)          110.53 -0.001542    0.11    110.64   
   220. A(C  50,C  49,C  51)          107.58 -0.005346    1.32    108.91   
   221. A(C  48,C  49,C  51)          110.37  0.002009   -0.47    109.89   
   222. A(C  48,C  49,C  50)          109.75  0.003450   -0.75    109.00   
   223. A(H  62,C  50,H  63)          108.02  0.001044   -0.51    107.51   
   224. A(C  49,C  50,H  63)          109.28 -0.002805    0.47    109.75   
   225. A(C  45,C  50,H  63)          109.46  0.001930    0.02    109.48   
   226. A(C  49,C  50,H  62)          108.00  0.004600   -0.75    107.26   
   227. A(C  45,C  50,H  62)          108.34 -0.001109   -0.08    108.26   
   228. A(C  45,C  50,C  49)          113.58 -0.003406    0.77    114.35   
   229. A(N  52,C  51,O  57)          121.50 -0.000443    0.03    121.52   
   230. A(C  49,C  51,O  57)          120.70 -0.002896    0.24    120.94   
   231. A(C  49,C  51,N  52)          117.80  0.003345   -0.27    117.52   
   232. A(C  51,N  52,C  53)          128.06 -0.002210    0.23    128.29   
   233. A(C  53,N  52,H  70)          114.11  0.002012   -0.63    113.48   
   234. A(C  51,N  52,H  70)          117.82  0.000196    0.41    118.23   
   235. A(H  82,C  53,H  83)          107.84  0.000903   -0.26    107.58   
   236. A(C  47,C  53,N  52)          113.84  0.000662   -0.13    113.71   
   237. A(N  52,C  53,H  83)          107.42 -0.001786    0.41    107.83   
   238. A(C  47,C  53,H  83)          109.51  0.000931   -0.11    109.41   
   239. A(N  52,C  53,H  82)          107.76 -0.000614    0.13    107.89   
   240. A(C  47,C  53,H  82)          110.26 -0.000123   -0.05    110.21   
   241. A(H  72,C  54,H  73)          108.77  0.000907   -0.18    108.59   
   242. A(H  71,C  54,H  73)          108.66  0.001444   -0.25    108.41   
   243. A(C  45,C  54,H  73)          110.09  0.001106   -0.19    109.90   
   244. A(H  71,C  54,H  72)          108.83  0.002175   -0.23    108.60   
   245. A(C  45,C  54,H  72)          110.16 -0.002140    0.33    110.49   
   246. A(C  45,C  54,H  71)          110.30 -0.003374    0.49    110.79   
   247. A(H  67,C  55,H  68)          108.25  0.000624   -0.09    108.15   
   248. A(C  47,C  55,H  68)          110.49 -0.000376    0.05    110.55   
   249. A(C  47,C  55,H  67)          110.71 -0.000753    0.12    110.83   
   250. A(H  68,C  55,H  69)          108.52  0.001550   -0.24    108.28   
   251. A(H  67,C  55,H  69)          108.49  0.001517   -0.21    108.29   
   252. A(C  47,C  55,H  69)          110.30 -0.002426    0.35    110.65   
   253. A(H  65,C  56,H  66)          108.78  0.001240   -0.29    108.50   
   254. A(H  64,C  56,H  66)          108.14  0.002134   -0.13    108.01   
   255. A(C  49,C  56,H  66)          110.33 -0.001906    0.31    110.64   
   256. A(H  64,C  56,H  65)          109.05  0.001274   -0.24    108.81   
   257. A(C  49,C  56,H  65)          110.31  0.001232   -0.24    110.07   
   258. A(C  49,C  56,H  64)          110.17 -0.003864    0.58    110.75   
   259. A(H  17,O  57,C  51)          122.90  0.002663   -0.55    122.35   
   260. A(O  16,H  70,N  52)          172.43 -0.000692   -0.39    172.04   
   261. D(C   6,C   1,C   0,H  20)     -1.43  0.000648   -0.29     -1.72   
   262. D(C   6,C   1,C   0,C   5)    178.93  0.000483   -0.27    178.67   
   263. D(C   2,C   1,C   0,C   5)      0.25  0.000584   -0.27     -0.01   
   264. D(C   2,C   1,C   0,H  20)    179.88  0.000749   -0.28    179.60   
   265. D(H  24,C   2,C   1,C   6)      2.13 -0.000098    0.07      2.20   
   266. D(C   3,C   2,C   1,C   6)   -178.97 -0.000646    0.33   -178.64   
   267. D(H  24,C   2,C   1,C   0)   -179.21 -0.000167    0.07   -179.14   
   268. D(C   3,C   2,C   1,C   0)     -0.31 -0.000715    0.33      0.02   
   269. D(H  23,C   3,C   2,C   1)   -179.61  0.000301   -0.14   -179.75   
   270. D(C   4,C   3,C   2,C   1)      0.31  0.000444   -0.21      0.10   
   271. D(H  23,C   3,C   2,H  24)     -0.70 -0.000233    0.12     -0.59   
   272. D(C   4,C   3,C   2,H  24)    179.22 -0.000089    0.05    179.26   
   273. D(C   5,C   4,C   3,C   2)     -0.26 -0.000046    0.03     -0.23   
   274. D(C   5,C   4,C   3,H  23)    179.66  0.000098   -0.04    179.62   
   275. D(H  22,C   4,C   3,H  23)     -0.18 -0.000084    0.04     -0.14   
   276. D(H  22,C   4,C   3,C   2)    179.90 -0.000228    0.11    180.01   
   277. D(H  21,C   5,C   4,C   3)   -179.74 -0.000254    0.10   -179.65   
   278. D(C   0,C   5,C   4,H  22)   -179.96  0.000097   -0.05   -180.01   
   279. D(C   0,C   5,C   4,C   3)      0.20 -0.000085    0.03      0.23   
   280. D(H  21,C   5,C   0,H  20)      0.12 -0.000183    0.04      0.15   
   281. D(C   4,C   5,C   0,H  20)   -179.83 -0.000352    0.11   -179.73   
   282. D(H  21,C   5,C   4,H  22)      0.09 -0.000072    0.02      0.11   
   283. D(C   4,C   5,C   0,C   1)     -0.20 -0.000185    0.09     -0.11   
   284. D(H  21,C   5,C   0,C   1)    179.75 -0.000016    0.02    179.77   
   285. D(H  26,C   6,C   1,C   0)    163.80  0.003043   -0.89    162.91   
   286. D(H  25,C   6,C   1,C   2)   -138.35 -0.002093    0.45   -137.90   
   287. D(H  25,C   6,C   1,C   0)     43.00 -0.002038    0.46     43.46   
   288. D(C   7,C   6,C   1,C   0)    -75.60  0.000851   -0.24    -75.84   
   289. D(H  26,C   6,C   1,C   2)    -17.55  0.002988   -0.90    -18.44   
   290. D(C   7,C   6,C   1,C   2)    103.06  0.000796   -0.25    102.81   
   291. D(C   8,C   7,C   6,C   1)    -78.01  0.003913   -1.34    -79.35   
   292. D(C   8,C   7,C   6,H  25)    162.69  0.004108   -1.65    161.04   
   293. D(N  11,C   7,C   6,H  26)   -142.90 -0.001408    0.23   -142.67   
   294. D(N  11,C   7,C   6,H  25)    -23.37  0.002841   -0.93    -24.30   
   295. D(N  11,C   7,C   6,C   1)     95.94  0.002647   -0.63     95.31   
   296. D(C   8,C   7,C   6,H  26)     43.15 -0.000142   -0.49     42.66   
   297. D(N  12,C   8,C   7,N  11)    179.57  0.000523   -0.23    179.34   
   298. D(N  12,C   8,C   7,C   6)     -5.77 -0.000651    0.41     -5.35   
   299. D(C   9,C   8,C   7,N  11)      0.24 -0.000812    0.33      0.57   
   300. D(C   9,C   8,C   7,C   6)    174.90 -0.001986    0.98    175.89   
   301. D(N  15,C   9,C   8,N  12)      0.23  0.000374   -0.19      0.04   
   302. D(C  10,C   9,C   8,N  12)   -179.00 -0.000023    0.07   -178.93   
   303. D(N  15,C   9,C   8,C   7)    179.65  0.001342   -0.66    178.99   
   304. D(C  10,C   9,C   8,C   7)      0.42  0.000945   -0.40      0.02   
   305. D(O  16,C  10,C   9,N  15)     -0.37 -0.000503    0.26     -0.11   
   306. D(N  11,C  10,C   9,N  15)    179.94 -0.000915    0.57    180.51   
   307. D(N  11,C  10,C   9,C   8)     -0.89 -0.000596    0.30     -0.59   
   308. D(O  16,C  10,C   9,C   8)    178.80 -0.000184   -0.02    178.79   
   309. D(H  17,N  11,C  10,O  16)     -7.56 -0.000425    0.14     -7.42   
   310. D(C   7,N  11,C  10,O  16)   -178.64 -0.000296    0.18   -178.46   
   311. D(C   7,N  11,C  10,C   9)      1.10  0.000139   -0.10      1.00   
   312. D(H  17,N  11,C   7,C   8)   -171.62  0.000535   -0.06   -171.68   
   313. D(H  17,N  11,C  10,C   9)    172.18  0.000009   -0.14    172.04   
   314. D(H  17,N  11,C   7,C   6)     13.26  0.001775   -0.66     12.60   
   315. D(C  10,N  11,C   7,C   6)   -175.97  0.001907   -0.77   -176.73   
   316. D(C  10,N  11,C   7,C   8)     -0.85  0.000667   -0.17     -1.01   
   317. D(H  27,N  12,C   8,C   9)    170.72 -0.000422    0.31    171.03   
   318. D(H  27,N  12,C   8,C   7)     -8.55 -0.001805    0.93     -7.62   
   319. D(C  13,N  12,C   8,C   9)      1.20  0.000192   -0.12      1.08   
   320. D(C  13,N  12,C   8,C   7)   -178.07 -0.001191    0.49   -177.58   
   321. D(C  14,C  13,N  12,H  27)   -171.40  0.000871   -0.34   -171.74   
   322. D(H  18,C  13,N  12,C   8)    178.40 -0.000434    0.17    178.57   
   323. D(C  14,C  13,N  12,C   8)     -1.91 -0.000422    0.18     -1.72   
   324. D(H  18,C  13,N  12,H  27)      8.91  0.000859   -0.36      8.55   
   325. D(H  19,C  14,C  13,H  18)      0.41 -0.000227    0.10      0.51   
   326. D(H  19,C  14,C  13,N  12)   -179.26 -0.000238    0.08   -179.18   
   327. D(N  15,C  14,C  13,H  18)   -179.03 -0.000101    0.09   -178.94   
   328. D(N  15,C  14,C  13,N  12)      1.30 -0.000112    0.07      1.37   
   329. D(C   9,N  15,C  14,H  19)   -179.32  0.000643   -0.36   -179.68   
   330. D(C   9,N  15,C  14,C  13)      0.14  0.000560   -0.35     -0.21   
   331. D(C  14,N  15,C   9,C  10)    178.14 -0.000610    0.12    178.26   
   332. D(C  14,N  15,C   9,C   8)     -0.90 -0.000953    0.43     -0.47   
   333. D(H  70,O  16,C  10,N  11)     10.42 -0.000113    0.25     10.66   
   334. D(H  70,O  16,C  10,C   9)   -169.23 -0.000674    0.61   -168.62   
   335. D(O  57,H  17,N  11,C  10)    -56.23  0.001563   -0.15    -56.38   
   336. D(O  57,H  17,N  11,C   7)    113.62  0.000210   -0.07    113.55   
   337. D(C  34,C  29,C  28,H  81)     -0.43 -0.000575    0.14     -0.29   
   338. D(C  34,C  29,C  28,C  33)   -179.00 -0.000676    0.32   -178.69   
   339. D(C  30,C  29,C  28,H  81)    177.32  0.000130   -0.08    177.25   
   340. D(C  30,C  29,C  28,C  33)     -1.25  0.000028    0.10     -1.15   
   341. D(H  77,C  30,C  29,C  34)     -0.76  0.000734   -0.36     -1.12   
   342. D(H  77,C  30,C  29,C  28)   -178.54  0.000138   -0.17   -178.71   
   343. D(C  31,C  30,C  29,C  34)   -179.97  0.000566   -0.04   -180.01   
   344. D(C  31,C  30,C  29,C  28)      2.25 -0.000030    0.16      2.41   
   345. D(H  78,C  31,C  30,H  77)     -0.35 -0.000151    0.02     -0.33   
   346. D(H  78,C  31,C  30,C  29)    178.85 -0.000009   -0.32    178.54   
   347. D(C  32,C  31,C  30,C  29)     -1.45  0.000032   -0.29     -1.74   
   348. D(C  32,C  31,C  30,H  77)    179.36 -0.000110    0.04    179.40   
   349. D(H  79,C  32,C  31,H  78)     -0.09  0.000063    0.12      0.04   
   350. D(C  33,C  32,C  31,H  78)    179.33 -0.000008    0.18    179.52   
   351. D(C  33,C  32,C  31,C  30)     -0.37 -0.000049    0.16     -0.21   
   352. D(H  79,C  32,C  31,C  30)   -179.79  0.000022    0.10   -179.69   
   353. D(H  80,C  33,C  32,H  79)      0.80  0.000012    0.11      0.91   
   354. D(H  80,C  33,C  32,C  31)   -178.62  0.000083    0.05   -178.57   
   355. D(C  28,C  33,C  32,C  31)      1.36  0.000053    0.10      1.46   
   356. D(H  80,C  33,C  28,H  81)      0.87 -0.000107   -0.01      0.86   
   357. D(H  80,C  33,C  28,C  29)    179.44 -0.000054   -0.18    179.26   
   358. D(C  32,C  33,C  28,H  81)   -179.11 -0.000078   -0.06   -179.17   
   359. D(C  28,C  33,C  32,H  79)   -179.22 -0.000018    0.16   -179.06   
   360. D(C  32,C  33,C  28,C  29)     -0.54 -0.000024   -0.23     -0.78   
   361. D(C  36,C  34,C  29,C  30)    143.89 -0.000566   -0.94    142.94   
   362. D(C  36,C  34,C  29,C  28)    -38.37  0.000062   -1.15    -39.52   
   363. D(O  35,C  34,C  29,C  30)    -36.16  0.001265   -1.20    -37.36   
   364. D(O  35,C  34,C  29,C  28)    141.58  0.001893   -1.40    140.18   
   365. D(C  41,C  36,C  34,O  35)    -29.34 -0.000946    0.37    -28.98   
   366. D(C  41,C  36,C  34,C  29)    150.61  0.000880    0.11    150.72   
   367. D(C  37,C  36,C  34,O  35)    148.08 -0.001549    0.27    148.35   
   368. D(C  37,C  36,C  34,C  29)    -31.97  0.000278    0.01    -31.95   
   369. D(O  44,C  37,C  36,C  41)    176.33  0.002053   -0.87    175.46   
   370. D(C  38,C  37,C  36,C  41)     -1.43  0.002775   -1.11     -2.54   
   371. D(C  38,C  37,C  36,C  34)   -178.98  0.003353   -1.03   -180.00   
   372. D(O  44,C  37,C  36,C  34)     -1.23  0.002631   -0.78     -2.01   
   373. D(N  42,C  38,C  37,O  44)      1.05 -0.002642    0.95      2.00   
   374. D(N  42,C  38,C  37,C  36)    179.26 -0.003165    1.14    180.39   
   375. D(C  39,C  38,C  37,O  44)   -178.11 -0.002095    0.88   -177.23   
   376. D(C  39,C  38,C  37,C  36)      0.10 -0.002618    1.07      1.17   
   377. D(H  74,C  39,C  38,N  42)      0.78  0.001272   -0.39      0.39   
   378. D(H  74,C  39,C  38,C  37)    179.71  0.000540   -0.30    179.41   
   379. D(C  40,C  39,C  38,N  42)   -178.21  0.000963   -0.18   -178.38   
   380. D(C  40,C  39,C  38,C  37)      0.72  0.000231   -0.09      0.64   
   381. D(H  75,C  40,C  39,H  74)     -0.19  0.000720   -0.35     -0.53   
   382. D(H  75,C  40,C  39,C  38)    178.79  0.001020   -0.56    178.23   
   383. D(C  41,C  40,C  39,H  74)   -179.13  0.001494   -0.55   -179.68   
   384. D(C  41,C  40,C  39,C  38)     -0.15  0.001794   -0.77     -0.92   
   385. D(H  76,C  41,C  36,C  34)     -1.62 -0.001552    0.39     -1.23   
   386. D(C  40,C  41,C  36,C  37)      2.01 -0.000594    0.24      2.25   
   387. D(C  40,C  41,C  36,C  34)    179.62 -0.001432    0.17    179.79   
   388. D(H  76,C  41,C  40,H  75)      1.03 -0.000631    0.26      1.30   
   389. D(H  76,C  41,C  40,C  39)    179.98 -0.001418    0.47    180.45   
   390. D(C  36,C  41,C  40,H  75)    179.77 -0.000793    0.49    180.26   
   391. D(C  36,C  41,C  40,C  39)     -1.28 -0.001580    0.70     -0.58   
   392. D(H  76,C  41,C  36,C  37)   -179.23 -0.000714    0.46   -178.77   
   393. D(C  43,N  42,C  38,C  39)    177.45  0.001839   -0.87    176.58   
   394. D(C  43,N  42,C  38,C  37)     -1.58  0.002423   -0.94     -2.53   
   395. D(C  45,C  43,N  42,C  38)    174.46  0.001903   -0.17    174.29   
   396. D(O  44,C  43,N  42,C  38)      1.62 -0.001136    0.60      2.22   
   397. D(C  37,O  44,C  43,C  45)   -174.34  0.000084    0.29   -174.05   
   398. D(C  37,O  44,C  43,N  42)     -0.97 -0.000310   -0.03     -1.00   
   399. D(C  43,O  44,C  37,C  38)     -0.11  0.001829   -0.57     -0.68   
   400. D(C  43,O  44,C  37,C  36)   -178.12  0.002771   -0.82   -178.93   
   401. D(C  54,C  45,C  43,O  44)     81.63  0.003096   -1.34     80.28   
   402. D(C  54,C  45,C  43,N  42)    -90.93  0.001109   -0.68    -91.61   
   403. D(C  50,C  45,C  43,O  44)    -36.20  0.004906   -1.06    -37.26   
   404. D(C  50,C  45,C  43,N  42)    151.25  0.002920   -0.40    150.84   
   405. D(C  46,C  45,C  43,O  44)   -160.77  0.002695   -1.03   -161.80   
   406. D(C  46,C  45,C  43,N  42)     26.67  0.000708   -0.37     26.30   
   407. D(H  59,C  46,C  45,C  50)   -169.34 -0.000113   -0.08   -169.41   
   408. D(H  59,C  46,C  45,C  43)    -44.33  0.001008   -0.18    -44.52   
   409. D(H  58,C  46,C  45,C  54)    -45.93 -0.000037    0.84    -45.10   
   410. D(H  58,C  46,C  45,C  50)     73.84 -0.002226    0.71     74.56   
   411. D(H  58,C  46,C  45,C  43)   -161.15 -0.001105    0.60   -160.55   
   412. D(C  47,C  46,C  45,C  54)   -166.21 -0.002300    1.84   -164.36   
   413. D(C  47,C  46,C  45,C  50)    -46.43 -0.004489    1.72    -44.71   
   414. D(H  59,C  46,C  45,C  54)     70.89  0.002076    0.05     70.94   
   415. D(C  47,C  46,C  45,C  43)     78.57 -0.003368    1.61     80.18   
   416. D(C  55,C  47,C  46,H  59)    -64.22 -0.002533    0.64    -63.58   
   417. D(C  55,C  47,C  46,H  58)     53.21 -0.000281   -0.19     53.02   
   418. D(C  55,C  47,C  46,C  45)    173.39  0.002328   -1.25    172.14   
   419. D(C  53,C  47,C  46,H  59)     55.49 -0.001534    0.49     55.98   
   420. D(C  53,C  47,C  46,H  58)    172.92  0.000717   -0.34    172.58   
   421. D(C  53,C  47,C  46,C  45)    -66.90  0.003326   -1.40    -68.30   
   422. D(C  48,C  47,C  46,H  59)    175.35 -0.001724    0.55    175.89   
   423. D(C  48,C  47,C  46,H  58)    -67.22  0.000528   -0.28    -67.51   
   424. D(C  48,C  47,C  46,C  45)     52.96  0.003137   -1.34     51.62   
   425. D(H  61,C  48,C  47,C  55)     60.64  0.001097   -0.16     60.48   
   426. D(H  61,C  48,C  47,C  53)    -57.63 -0.001355    0.48    -57.14   
   427. D(H  61,C  48,C  47,C  46)    179.71  0.001466   -0.21    179.50   
   428. D(H  60,C  48,C  47,C  55)    -58.16 -0.000236    0.21    -57.95   
   429. D(H  60,C  48,C  47,C  53)   -176.43 -0.002688    0.86   -175.58   
   430. D(H  60,C  48,C  47,C  46)     60.91  0.000133    0.17     61.07   
   431. D(C  49,C  48,C  47,C  55)   -178.70 -0.001007    0.32   -178.39   
   432. D(C  49,C  48,C  47,C  53)     63.02 -0.003459    0.96     63.98   
   433. D(C  49,C  48,C  47,C  46)    -59.64 -0.000638    0.27    -59.37   
   434. D(C  56,C  49,C  48,H  61)    -56.99 -0.000610    0.17    -56.82   
   435. D(C  56,C  49,C  48,H  60)     61.20  0.000631   -0.18     61.02   
   436. D(C  56,C  49,C  48,C  47)   -177.71  0.000482   -0.14   -177.85   
   437. D(C  51,C  49,C  48,H  61)     63.99  0.000343    0.13     64.11   
   438. D(C  51,C  49,C  48,H  60)   -177.83  0.001584   -0.22   -178.05   
   439. D(C  51,C  49,C  48,C  47)    -56.73  0.001435   -0.18    -56.92   
   440. D(C  50,C  49,C  48,H  61)   -177.61 -0.002874    1.00   -176.61   
   441. D(C  50,C  49,C  48,H  60)    -59.42 -0.001633    0.65    -58.77   
   442. D(C  50,C  49,C  48,C  47)     61.67 -0.001782    0.69     62.36   
   443. D(H  63,C  50,C  49,C  56)     60.13  0.002694   -1.09     59.04   
   444. D(H  63,C  50,C  49,C  48)   -178.50  0.003476   -1.63   -180.14   
   445. D(H  62,C  50,C  49,C  56)    -57.15  0.000399   -0.32    -57.47   
   446. D(H  62,C  50,C  49,C  51)   -175.67  0.002389   -1.08   -176.75   
   447. D(H  62,C  50,C  49,C  48)     64.22  0.001182   -0.86     63.35   
   448. D(C  45,C  50,C  49,C  56)   -177.34  0.000749   -0.18   -177.52   
   449. D(C  45,C  50,C  49,C  51)     64.14  0.002739   -0.94     63.20   
   450. D(C  45,C  50,C  49,C  48)    -55.97  0.001532   -0.73    -56.70   
   451. D(H  63,C  50,C  45,C  54)    -70.21 -0.000442   -0.17    -70.38   
   452. D(H  63,C  50,C  45,C  46)    169.86 -0.002157    0.50    170.35   
   453. D(H  63,C  50,C  45,C  43)     45.44  0.003715   -1.24     44.20   
   454. D(H  62,C  50,C  45,C  54)     47.36  0.001253   -0.81     46.54   
   455. D(H  62,C  50,C  45,C  46)    -72.58 -0.000461   -0.15    -72.72   
   456. D(H  62,C  50,C  45,C  43)    163.01  0.005411   -1.89    161.12   
   457. D(C  49,C  50,C  45,C  54)    167.35  0.004126   -1.32    166.03   
   458. D(H  63,C  50,C  49,C  51)    -58.39  0.004683   -1.85    -60.24   
   459. D(C  49,C  50,C  45,C  46)     47.42  0.002412   -0.66     46.77   
   460. D(C  49,C  50,C  45,C  43)    -76.99  0.008284   -2.40    -79.39   
   461. D(O  57,C  51,C  49,C  56)    -33.05  0.001891   -0.87    -33.93   
   462. D(O  57,C  51,C  49,C  50)     85.49  0.000099   -0.42     85.06   
   463. D(O  57,C  51,C  49,C  48)   -154.79  0.002189   -0.81   -155.60   
   464. D(N  52,C  51,C  49,C  56)    147.79  0.001434   -0.64    147.15   
   465. D(N  52,C  51,C  49,C  50)    -93.67 -0.000358   -0.19    -93.86   
   466. D(N  52,C  51,C  49,C  48)     26.06  0.001732   -0.57     25.48   
   467. D(H  70,N  52,C  51,O  57)     -2.53 -0.001532    0.52     -2.01   
   468. D(H  70,N  52,C  51,C  49)    176.61 -0.001092    0.29    176.90   
   469. D(C  53,N  52,C  51,O  57)    178.05 -0.001412    0.62    178.67   
   470. D(C  53,N  52,C  51,C  49)     -2.80 -0.000972    0.39     -2.41   
   471. D(H  83,C  53,N  52,H  70)     68.91 -0.000327    0.23     69.14   
   472. D(H  83,C  53,N  52,C  51)   -111.66 -0.000451    0.14   -111.52   
   473. D(H  82,C  53,N  52,C  51)    132.39 -0.000284    0.17    132.55   
   474. D(C  47,C  53,N  52,H  70)   -169.67  0.000007    0.31   -169.36   
   475. D(C  47,C  53,N  52,C  51)      9.76 -0.000117    0.21      9.98   
   476. D(H  83,C  53,C  47,C  55)    -38.09 -0.000421    0.00    -38.09   
   477. D(H  83,C  53,C  47,C  48)     81.46 -0.000627   -0.21     81.25   
   478. D(H  83,C  53,C  47,C  46)   -157.67 -0.000095   -0.10   -157.77   
   479. D(H  82,C  53,C  47,C  55)     80.42  0.001181   -0.41     80.01   
   480. D(H  82,C  53,C  47,C  48)   -160.03  0.000975   -0.63   -160.66   
   481. D(H  82,C  53,C  47,C  46)    -39.16  0.001506   -0.51    -39.68   
   482. D(H  82,C  53,N  52,H  70)    -47.05 -0.000159    0.26    -46.79   
   483. D(N  52,C  53,C  47,C  55)   -158.34  0.000755   -0.37   -158.71   
   484. D(N  52,C  53,C  47,C  48)    -38.79  0.000549   -0.58    -39.37   
   485. D(N  52,C  53,C  47,C  46)     82.08  0.001081   -0.47     81.61   
   486. D(H  73,C  54,C  45,C  50)    -60.82 -0.000185   -0.08    -60.90   
   487. D(H  73,C  54,C  45,C  46)     60.42  0.003940   -1.03     59.39   
   488. D(H  73,C  54,C  45,C  43)    179.25 -0.003764    1.14    180.39   
   489. D(H  72,C  54,C  45,C  50)    179.23 -0.000655    0.05    179.28   
   490. D(H  72,C  54,C  45,C  46)    -59.53  0.003470   -0.90    -60.43   
   491. D(H  72,C  54,C  45,C  43)     59.31 -0.004234    1.27     60.57   
   492. D(H  71,C  54,C  45,C  50)     59.08  0.000170   -0.19     58.88   
   493. D(H  71,C  54,C  45,C  46)   -179.68  0.004296   -1.14   -180.83   
   494. D(H  71,C  54,C  45,C  43)    -60.85 -0.003408    1.02    -59.82   
   495. D(H  69,C  55,C  47,C  53)    -59.28  0.001465   -0.41    -59.70   
   496. D(H  69,C  55,C  47,C  48)   -177.18  0.000100    0.11   -177.07   
   497. D(H  69,C  55,C  47,C  46)     62.93 -0.001276    0.22     63.15   
   498. D(H  68,C  55,C  47,C  53)   -179.27  0.001340   -0.37   -179.65   
   499. D(H  68,C  55,C  47,C  48)     62.83 -0.000025    0.15     62.98   
   500. D(H  68,C  55,C  47,C  46)    -57.06 -0.001400    0.26    -56.80   
   501. D(H  67,C  55,C  47,C  53)     60.81  0.001293   -0.36     60.45   
   502. D(H  67,C  55,C  47,C  48)    -57.09 -0.000072    0.16    -56.93   
   503. D(H  67,C  55,C  47,C  46)   -176.98 -0.001448    0.27   -176.71   
   504. D(H  66,C  56,C  49,C  51)    -63.41 -0.001695    0.46    -62.96   
   505. D(H  66,C  56,C  49,C  50)    179.12  0.003987   -1.04    178.08   
   506. D(H  66,C  56,C  49,C  48)     58.22  0.000154    0.04     58.26   
   507. D(H  65,C  56,C  49,C  51)    176.37 -0.002806    0.77    177.14   
   508. D(H  65,C  56,C  49,C  50)     58.90  0.002876   -0.73     58.17   
   509. D(H  65,C  56,C  49,C  48)    -61.99 -0.000957    0.35    -61.65   
   510. D(H  64,C  56,C  49,C  51)     55.92 -0.002691    0.85     56.78   
   511. D(H  64,C  56,C  49,C  50)    -61.55  0.002990   -0.64    -62.19   
   512. D(H  64,C  56,C  49,C  48)    177.56 -0.000843    0.44    177.99   
   513. D(H  17,O  57,C  51,N  52)      6.02 -0.000768    0.36      6.38   
   514. D(H  17,O  57,C  51,C  49)   -173.10 -0.001273    0.61   -172.49   
   515. D(C  51,O  57,H  17,N  11)     55.25  0.001920   -0.81     54.44   
   516. D(O  16,H  70,N  52,C  53)     80.95  0.000160   -0.22     80.73   
   517. D(O  16,H  70,N  52,C  51)    -98.55  0.000287   -0.14    -98.68   
   518. D(N  52,H  70,O  16,C  10)     93.06  0.000433   -0.64     92.41   
    ----------------------------------------------------------------------------

         *************************************************************
         *                GEOMETRY OPTIMIZATION CYCLE   2            *
         *************************************************************
Calling /mnt/group-bin/orca_5_0_3_linux_x86-64_openmpi411/otool_external orca_EXT.extinp.tmp  ...  done

-------------------------   --------------------
FINAL SINGLE POINT ENERGY     -2040.652950862300   (From external program)
-------------------------   --------------------

------------------------------------------------------------------------------
                         ORCA GEOMETRY RELAXATION STEP
------------------------------------------------------------------------------

Reading the OPT-File                    .... done
Getting information on internals        .... done
Copying old internal coords+grads       .... done
Making the new internal coordinates     .... (new redundants).... done
Validating the new internal coordinates .... (new redundants).... done
Calculating the B-matrix                .... done
Calculating the G,G- and P matrices     .... done
Transforming gradient to internals      .... done
Projecting the internal gradient        .... done
Number of atoms                         ....  84
Number of internal coordinates          .... 518
Current Energy                          .... -2040.652950862 Eh
Current gradient norm                   ....     0.093062146 Eh/bohr
Maximum allowed component of the step   ....  0.300
Current trust radius                    ....  0.300
Updating the Hessian (BFGS)             .... done
Forming the augmented Hessian           .... done
Diagonalizing the augmented Hessian     .... done
Last element of RFO vector              ....  0.943758762
Lowest eigenvalues of augmented Hessian:
 -0.012958951  0.000361625  0.000610984  0.000741206  0.001392793
Length of the computed step             ....  0.350338303
Warning: the length of the step is outside the trust region - taking restricted step instead
The input lambda is                     ....    -0.012959
   iter:   1  x=   -0.019181  g=    5.261670 f(x)=     0.032737
   iter:   2  x=   -0.021674  g=    3.101737 f(x)=     0.007735
   iter:   3  x=   -0.021912  g=    2.623804 f(x)=     0.000623
   iter:   4  x=   -0.021914  g=    2.584638 f(x)=     0.000005
   iter:   5  x=   -0.021914  g=    2.584344 f(x)=     0.000000
   iter:   6  x=   -0.021914  g=    2.584344 f(x)=     0.000000
The output lambda is                    ....    -0.021914 (6 iterations)
The final length of the internal step   ....  0.300000000
Converting the step to cartesian space:
 Initial RMS(Int)=    0.0131812433
Transforming coordinates:
 Iter   0:  RMS(Cart)=    0.1774723851 RMS(Int)=    0.7289822791
 Iter   1:  RMS(Cart)=    0.0154058368 RMS(Int)=    0.0048323819
 Iter   2:  RMS(Cart)=    0.0005649810 RMS(Int)=    0.0001859339
 Iter   3:  RMS(Cart)=    0.0000605977 RMS(Int)=    0.0000186491
 Iter   4:  RMS(Cart)=    0.0000083530 RMS(Int)=    0.0000022572
 Iter   5:  RMS(Cart)=    0.0000005402 RMS(Int)=    0.0000001893
 Iter   6:  RMS(Cart)=    0.0000000460 RMS(Int)=    0.0000000168
done
Storing new coordinates                 .... done

                                .--------------------.
          ----------------------|Geometry convergence|-------------------------
          Item                value                   Tolerance       Converged
          ---------------------------------------------------------------------
          Energy change      -0.0200052332            0.0000050000      NO
          RMS gradient        0.0024268358            0.0001000000      NO
          MAX gradient        0.0204818550            0.0003000000      NO
          RMS step            0.0131812433            0.0020000000      NO
          MAX step            0.0632485830            0.0040000000      NO
          ........................................................
          Max(Bonds)      0.0335      Max(Angles)    2.18
          Max(Dihed)        3.07      Max(Improp)    0.00
          ---------------------------------------------------------------------

The optimization has not yet converged - more geometry cycles are needed


    ---------------------------------------------------------------------------
                         Redundant Internal Coordinates
                            (Angstroem and degrees)

        Definition                    Value    dE/dq     Step     New-Value
    ----------------------------------------------------------------------------
     1. B(C   1,C   0)                1.3931 -0.001143  0.0023    1.3954   
     2. B(C   2,C   1)                1.3901 -0.000548  0.0013    1.3915   
     3. B(C   3,C   2)                1.3888 -0.001240  0.0025    1.3913   
     4. B(C   4,C   3)                1.3869 -0.000533  0.0014    1.3883   
     5. B(C   5,C   4)                1.3889 -0.001091  0.0022    1.3912   
     6. B(C   5,C   0)                1.3863 -0.000699  0.0016    1.3879   
     7. B(C   6,C   1)                1.5137  0.000994 -0.0022    1.5114   
     8. B(C   7,C   6)                1.4895 -0.003087  0.0055    1.4950   
     9. B(C   8,C   7)                1.3655  0.016380 -0.0302    1.3354   
    10. B(C   9,C   8)                1.4348 -0.011367  0.0181    1.4529   
    11. B(C  10,C   9)                1.4450 -0.010699  0.0152    1.4603   
    12. B(N  11,C  10)                1.3779  0.015548 -0.0267    1.3511   
    13. B(N  11,C   7)                1.3799 -0.018559  0.0278    1.4077   
    14. B(N  12,C   8)                1.3721 -0.006811  0.0115    1.3836   
    15. B(C  13,N  12)                1.3453  0.007702 -0.0187    1.3266   
    16. B(C  14,C  13)                1.3786  0.001706 -0.0008    1.3777   
    17. B(N  15,C  14)                1.3477 -0.007747  0.0105    1.3581   
    18. B(N  15,C   9)                1.3147  0.020482 -0.0335    1.2812   
    19. B(O  16,C  10)                1.2385 -0.000450 -0.0001    1.2383   
    20. B(H  17,N  11)                1.0394  0.002516 -0.0036    1.0359   
    21. B(H  18,C  13)                1.0786 -0.000709  0.0021    1.0807   
    22. B(H  19,C  14)                1.0818  0.000547 -0.0008    1.0810   
    23. B(H  20,C   0)                1.0848  0.000416  0.0008    1.0857   
    24. B(H  21,C   5)                1.0825 -0.000199  0.0009    1.0834   
    25. B(H  22,C   4)                1.0821 -0.000187  0.0009    1.0831   
    26. B(H  23,C   3)                1.0824 -0.000209  0.0010    1.0834   
    27. B(H  24,C   2)                1.0838 -0.000366  0.0015    1.0852   
    28. B(H  25,C   6)                1.0925 -0.000128  0.0005    1.0930   
    29. B(H  26,C   6)                1.0923  0.001168 -0.0014    1.0910   
    30. B(H  27,N  12)                1.0125  0.002603 -0.0152    0.9973   
    31. B(C  29,C  28)                1.3954  0.001148 -0.0011    1.3944   
    32. B(C  30,C  29)                1.3945  0.000558 -0.0003    1.3942   
    33. B(C  31,C  30)                1.3844 -0.000781  0.0017    1.3861   
    34. B(C  32,C  31)                1.3883 -0.001028  0.0018    1.3902   
    35. B(C  33,C  32)                1.3885 -0.000588  0.0012    1.3896   
    36. B(C  33,C  28)                1.3842 -0.001280  0.0019    1.3861   
    37. B(C  34,C  29)                1.4839 -0.000931  0.0028    1.4867   
    38. B(O  35,H  26)                2.6167 -0.000442  0.0078    2.6245   
    39. B(O  35,C  34)                1.2175  0.007633 -0.0082    1.2093   
    40. B(C  36,C  34)                1.4841  0.001017  0.0028    1.4869   
    41. B(C  37,C  36)                1.3921  0.003990 -0.0038    1.3883   
    42. B(C  38,C  37)                1.3973  0.005245 -0.0086    1.3887   
    43. B(C  39,C  38)                1.3874  0.000587 -0.0013    1.3861   
    44. B(C  40,C  39)                1.3872 -0.000718  0.0020    1.3892   
    45. B(C  41,C  40)                1.3911 -0.000931  0.0017    1.3928   
    46. B(C  41,C  36)                1.3950 -0.000535  0.0004    1.3953   
    47. B(N  42,C  38)                1.3846  0.001753  0.0003    1.3849   
    48. B(C  43,N  42)                1.2870  0.002747 -0.0040    1.2830   
    49. B(O  44,C  43)                1.3557  0.000134 -0.0006    1.3551   
    50. B(O  44,C  37)                1.3476 -0.000957 -0.0014    1.3462   
    51. B(C  45,C  43)                1.5019 -0.000486  0.0026    1.5045   
    52. B(C  46,C  45)                1.5404  0.003881 -0.0060    1.5345   
    53. B(C  47,C  46)                1.5400  0.002071 -0.0021    1.5379   
    54. B(C  48,C  47)                1.5259  0.000670 -0.0030    1.5230   
    55. B(C  49,C  48)                1.5268  0.000810 -0.0009    1.5260   
    56. B(C  50,C  49)                1.5436  0.001800 -0.0020    1.5417   
    57. B(C  50,C  45)                1.5366 -0.002918  0.0059    1.5425   
    58. B(C  51,C  49)                1.5267  0.002350 -0.0042    1.5225   
    59. B(N  52,C  51)                1.3300 -0.000263  0.0018    1.3318   
    60. B(C  53,N  52)                1.4464 -0.003580  0.0054    1.4517   
    61. B(C  53,C  47)                1.5242 -0.001509  0.0010    1.5252   
    62. B(C  54,C  45)                1.5441 -0.000115  0.0006    1.5446   
    63. B(C  55,C  47)                1.5295  0.000846 -0.0022    1.5273   
    64. B(C  56,C  49)                1.5297  0.001266 -0.0026    1.5271   
    65. B(O  57,H  17)                1.6983 -0.003357  0.0304    1.7287   
    66. B(O  57,C  51)                1.2392  0.000362 -0.0009    1.2383   
    67. B(H  58,C  46)                1.0934 -0.000282  0.0010    1.0944   
    68. B(H  59,C  46)                1.0916 -0.000995  0.0021    1.0938   
    69. B(H  60,C  48)                1.0939 -0.000518  0.0015    1.0954   
    70. B(H  61,C  48)                1.0947 -0.000484  0.0015    1.0961   
    71. B(H  62,C  50)                1.0931 -0.000354  0.0009    1.0940   
    72. B(H  63,C  50)                1.0924  0.000753 -0.0014    1.0910   
    73. B(H  64,H  20)                4.7486  0.000015 -0.0002    4.7484   
    74. B(H  64,C  56)                1.0887 -0.000237  0.0001    1.0888   
    75. B(H  65,C  56)                1.0896 -0.000495  0.0015    1.0911   
    76. B(H  66,C  56)                1.0906 -0.000405  0.0013    1.0919   
    77. B(H  67,C  55)                1.0905 -0.000465  0.0017    1.0921   
    78. B(H  68,C  55)                1.0901 -0.000622  0.0019    1.0921   
    79. B(H  69,C  55)                1.0911 -0.000701  0.0023    1.0934   
    80. B(H  70,O  16)                1.8174 -0.001502  0.0267    1.8441   
    81. B(H  70,N  52)                1.0256 -0.001964  0.0027    1.0282   
    82. B(H  71,C  54)                1.0908 -0.000502  0.0016    1.0924   
    83. B(H  72,C  54)                1.0899 -0.000366  0.0013    1.0912   
    84. B(H  73,C  54)                1.0897 -0.000499  0.0016    1.0913   
    85. B(H  74,C  39)                1.0810 -0.000489  0.0019    1.0829   
    86. B(H  75,N  15)                3.4459  0.000193 -0.0216    3.4242   
    87. B(H  75,C  40)                1.0813 -0.000234  0.0010    1.0823   
    88. B(H  76,C  41)                1.0819 -0.000146  0.0007    1.0826   
    89. B(H  77,C  30)                1.0823 -0.000377  0.0014    1.0837   
    90. B(H  78,H  64)                4.8991 -0.000340 -0.0055    4.8936   
    91. B(H  78,C  31)                1.0819 -0.000081  0.0007    1.0826   
    92. B(H  79,C  32)                1.0819 -0.000226  0.0009    1.0828   
    93. B(H  80,H  71)                3.1121 -0.000317  0.0072    3.1193   
    94. B(H  80,C  33)                1.0820 -0.000079  0.0005    1.0825   
    95. B(H  81,C  28)                1.0828 -0.000331  0.0010    1.0837   
    96. B(H  82,C  53)                1.0911 -0.000687  0.0004    1.0915   
    97. B(H  83,C  53)                1.0954  0.000427 -0.0013    1.0941   
    98. A(C   1,C   0,C   5)          120.51 -0.000797    0.16    120.67   
    99. A(C   5,C   0,H  20)          120.03  0.000798   -0.14    119.89   
   100. A(C   1,C   0,H  20)          119.46 -0.000001   -0.02    119.44   
   101. A(C   0,C   1,C   2)          119.01  0.001267   -0.25    118.76   
   102. A(C   2,C   1,C   6)          121.36  0.001218   -0.11    121.24   
   103. A(C   0,C   1,C   6)          119.62 -0.002481    0.36    119.98   
   104. A(C   1,C   2,C   3)          120.54 -0.000852    0.16    120.70   
   105. A(C   1,C   2,H  24)          119.81  0.000833   -0.18    119.64   
   106. A(C   3,C   2,H  24)          119.64  0.000015    0.02    119.67   
   107. A(C   2,C   3,C   4)          120.14 -0.000031    0.01    120.15   
   108. A(C   2,C   3,H  23)          119.79 -0.000032    0.01    119.80   
   109. A(C   4,C   3,H  23)          120.07  0.000063   -0.02    120.05   
   110. A(C   5,C   4,H  22)          120.16 -0.000252    0.06    120.22   
   111. A(C   3,C   4,C   5)          119.64  0.000479   -0.10    119.54   
   112. A(C   3,C   4,H  22)          120.19 -0.000227    0.05    120.24   
   113. A(C   0,C   5,H  21)          119.77 -0.000121    0.03    119.80   
   114. A(C   0,C   5,C   4)          120.17 -0.000066    0.01    120.18   
   115. A(C   4,C   5,H  21)          120.06  0.000186   -0.05    120.02   
   116. A(C   7,C   6,H  26)          109.32 -0.000552   -0.00    109.32   
   117. A(H  25,C   6,H  26)          108.52  0.001949   -1.27    107.25   
   118. A(C   1,C   6,C   7)          110.25 -0.002706    1.23    111.48   
   119. A(C   1,C   6,H  26)          110.85  0.001610   -0.24    110.61   
   120. A(C   1,C   6,H  25)          109.18  0.000172   -0.10    109.08   
   121. A(C   7,C   6,H  25)          108.67 -0.000435    0.40    109.07   
   122. A(C   6,C   7,C   8)          129.82 -0.003214    0.56    130.38   
   123. A(C   8,C   7,N  11)          107.16  0.001640   -0.35    106.81   
   124. A(C   6,C   7,N  11)          122.86  0.001583   -0.24    122.62   
   125. A(C   7,C   8,C   9)          108.40 -0.001389    0.11    108.50   
   126. A(C   7,C   8,N  12)          133.06 -0.008406    1.80    134.86   
   127. A(C   9,C   8,N  12)          118.53  0.009786   -1.90    116.63   
   128. A(C  10,C   9,N  15)          128.72  0.001637   -0.52    128.20   
   129. A(C   8,C   9,N  15)          123.88 -0.003371    0.55    124.43   
   130. A(C   8,C   9,C  10)          107.39  0.001727   -0.02    107.37   
   131. A(N  11,C  10,O  16)          123.91 -0.009378    2.17    126.09   
   132. A(C   9,C  10,O  16)          132.01  0.006636   -1.31    130.71   
   133. A(C   9,C  10,N  11)          104.07  0.002737   -0.87    103.20   
   134. A(C   7,N  11,H  17)          124.92  0.001392   -0.39    124.53   
   135. A(C  10,N  11,H  17)          121.43  0.003267   -0.70    120.73   
   136. A(C   7,N  11,C  10)          112.97 -0.004723    1.13    114.10   
   137. A(C   8,N  12,H  27)          120.98  0.001121   -0.04    120.94   
   138. A(C  13,N  12,H  27)          120.45  0.002372   -0.53    119.92   
   139. A(C   8,N  12,C  13)          117.80 -0.003736    0.87    118.67   
   140. A(C  14,C  13,H  18)          122.84  0.003277   -0.62    122.22   
   141. A(N  12,C  13,H  18)          116.96  0.001055   -0.20    116.77   
   142. A(N  12,C  13,C  14)          120.20 -0.004331    0.81    121.01   
   143. A(N  15,C  14,H  19)          115.96 -0.006709    1.46    117.42   
   144. A(C  13,C  14,N  15)          124.82  0.008734   -1.72    123.10   
   145. A(C  13,C  14,H  19)          119.22 -0.002027    0.26    119.48   
   146. A(C   9,N  15,C  14)          114.75 -0.007084    1.38    116.14   
   147. A(C  10,O  16,H  70)          115.08  0.004817   -1.34    113.74   
   148. A(N  11,H  17,O  57)          171.10  0.000736   -0.10    171.01   
   149. A(C  29,C  28,H  81)          119.95 -0.000928    0.23    120.18   
   150. A(C  29,C  28,C  33)          120.18  0.000192   -0.02    120.16   
   151. A(C  33,C  28,H  81)          119.85  0.000730   -0.21    119.64   
   152. A(C  30,C  29,C  34)          119.47  0.001602   -0.31    119.16   
   153. A(C  28,C  29,C  34)          121.20 -0.000159    0.07    121.27   
   154. A(C  28,C  29,C  30)          119.28 -0.001465    0.24    119.53   
   155. A(C  29,C  30,C  31)          120.38  0.000786   -0.15    120.23   
   156. A(C  29,C  30,H  77)          119.15 -0.001704    0.39    119.54   
   157. A(C  31,C  30,H  77)          120.47  0.000924   -0.24    120.23   
   158. A(C  30,C  31,C  32)          119.99  0.000075   -0.01    119.98   
   159. A(C  30,C  31,H  78)          119.86  0.000042    0.02    119.88   
   160. A(C  32,C  31,H  78)          120.15 -0.000118   -0.00    120.15   
   161. A(C  31,C  32,C  33)          119.95 -0.000256    0.07    120.02   
   162. A(C  33,C  32,H  79)          119.98  0.000079   -0.02    119.95   
   163. A(C  31,C  32,H  79)          120.07  0.000175   -0.04    120.03   
   164. A(C  28,C  33,C  32)          120.18  0.000662   -0.12    120.06   
   165. A(C  32,C  33,H  80)          120.05 -0.000476    0.09    120.14   
   166. A(C  28,C  33,H  80)          119.77 -0.000186    0.03    119.80   
   167. A(O  35,C  34,C  36)          121.36  0.002201   -0.52    120.83   
   168. A(C  29,C  34,C  36)          117.79 -0.002033    1.01    118.80   
   169. A(C  29,C  34,O  35)          120.85 -0.000172   -0.49    120.36   
   170. A(C  34,C  36,C  37)          123.81 -0.000110    0.57    124.39   
   171. A(C  37,C  36,C  41)          115.09 -0.000407   -0.15    114.94   
   172. A(C  34,C  36,C  41)          121.05  0.000504   -0.40    120.64   
   173. A(C  36,C  37,C  38)          123.41 -0.001688    0.55    123.95   
   174. A(C  38,C  37,O  44)          106.72 -0.001055   -0.08    106.64   
   175. A(C  36,C  37,O  44)          129.85  0.002719   -0.44    129.41   
   176. A(C  37,C  38,C  39)          120.26 -0.000214   -0.14    120.12   
   177. A(C  39,C  38,N  42)          131.48  0.000279   -0.10    131.39   
   178. A(C  37,C  38,N  42)          108.25 -0.000063    0.23    108.48   
   179. A(C  38,C  39,H  74)          120.83 -0.000893    0.17    121.00   
   180. A(C  40,C  39,H  74)          121.85  0.000872   -0.20    121.64   
   181. A(C  38,C  39,C  40)          117.31  0.000009    0.04    117.35   
   182. A(C  41,C  40,H  75)          118.74 -0.000922    0.12    118.85   
   183. A(C  39,C  40,H  75)          119.56 -0.000243    0.04    119.60   
   184. A(C  39,C  40,C  41)          121.69  0.001161   -0.15    121.55   
   185. A(C  40,C  41,H  76)          119.86  0.000903   -0.27    119.59   
   186. A(C  36,C  41,H  76)          117.94 -0.002019    0.41    118.35   
   187. A(C  36,C  41,C  40)          122.19  0.001114   -0.14    122.05   
   188. A(C  38,N  42,C  43)          104.93 -0.000933   -0.06    104.87   
   189. A(O  44,C  43,C  45)          116.42 -0.004096    0.05    116.47   
   190. A(N  42,C  43,C  45)          128.94  0.003677    0.32    129.26   
   191. A(N  42,C  43,O  44)          114.22  0.000338   -0.15    114.07   
   192. A(C  37,O  44,C  43)          105.81  0.001656    0.10    105.91   
   193. A(C  50,C  45,C  54)          109.23  0.002958   -0.18    109.05   
   194. A(C  46,C  45,C  54)          108.57 -0.002319    0.32    108.89   
   195. A(C  43,C  45,C  54)          104.56 -0.001277    0.73    105.29   
   196. A(C  46,C  45,C  50)          110.33  0.000044   -0.51    109.82   
   197. A(C  43,C  45,C  50)          110.71 -0.005317    1.89    112.60   
   198. A(C  43,C  45,C  46)          113.21  0.005901   -2.18    111.04   
   199. A(C  45,C  46,C  47)          116.46 -0.000411    0.03    116.49   
   200. A(H  58,C  46,H  59)          107.76  0.000975   -0.58    107.17   
   201. A(C  47,C  46,H  59)          109.65 -0.000640   -0.01    109.63   
   202. A(C  45,C  46,H  59)          108.98  0.000075    0.32    109.30   
   203. A(C  47,C  46,H  58)          107.03  0.000440    0.24    107.27   
   204. A(C  45,C  46,H  58)          106.60 -0.000292   -0.07    106.53   
   205. A(C  53,C  47,C  55)          107.96 -0.000830    0.32    108.28   
   206. A(C  48,C  47,C  55)          110.54  0.000267    0.10    110.64   
   207. A(C  46,C  47,C  55)          108.21  0.000492   -0.19    108.03   
   208. A(C  48,C  47,C  53)          107.56 -0.000109   -0.09    107.48   
   209. A(C  46,C  47,C  53)          113.08  0.000218   -0.04    113.04   
   210. A(C  46,C  47,C  48)          109.48 -0.000042   -0.10    109.38   
   211. A(H  60,C  48,H  61)          107.68  0.000684   -0.49    107.18   
   212. A(C  49,C  48,H  61)          109.93 -0.000080    0.20    110.13   
   213. A(C  47,C  48,H  61)          109.72 -0.000506    0.17    109.89   
   214. A(C  49,C  48,H  60)          109.07 -0.000009   -0.06    109.00   
   215. A(C  47,C  48,H  60)          110.28  0.000555   -0.11    110.17   
   216. A(C  47,C  48,C  49)          110.13 -0.000612    0.28    110.41   
   217. A(C  51,C  49,C  56)          109.51 -0.000348    0.42    109.93   
   218. A(C  50,C  49,C  56)          109.00 -0.000361    0.15    109.15   
   219. A(C  48,C  49,C  56)          110.56  0.000269   -0.12    110.44   
   220. A(C  50,C  49,C  51)          108.68  0.000879   -0.52    108.17   
   221. A(C  48,C  49,C  51)          109.97 -0.000456    0.13    110.09   
   222. A(C  48,C  49,C  50)          109.09  0.000031   -0.07    109.02   
   223. A(H  62,C  50,H  63)          107.50  0.001302   -0.84    106.66   
   224. A(C  49,C  50,H  63)          109.68  0.001396    0.19    109.87   
   225. A(C  45,C  50,H  63)          109.46 -0.003152    0.90    110.37   
   226. A(C  49,C  50,H  62)          107.36 -0.001100   -0.40    106.97   
   227. A(C  45,C  50,H  62)          108.31  0.001749   -0.46    107.85   
   228. A(C  45,C  50,C  49)          114.28 -0.000030    0.49    114.78   
   229. A(N  52,C  51,O  57)          121.52 -0.002420    0.47    121.98   
   230. A(C  49,C  51,O  57)          120.95  0.003331   -0.38    120.57   
   231. A(C  49,C  51,N  52)          117.52 -0.000895   -0.11    117.41   
   232. A(C  51,N  52,C  53)          128.29  0.000942   -0.12    128.16   
   233. A(C  53,N  52,H  70)          113.39 -0.004703    0.62    114.01   
   234. A(C  51,N  52,H  70)          118.32  0.003763   -0.50    117.82   
   235. A(H  82,C  53,H  83)          107.58  0.000739   -0.41    107.17   
   236. A(C  47,C  53,N  52)          113.70  0.000873    0.05    113.75   
   237. A(N  52,C  53,H  83)          107.89 -0.000566    0.30    108.19   
   238. A(C  47,C  53,H  83)          109.44 -0.000110   -0.10    109.34   
   239. A(N  52,C  53,H  82)          107.84 -0.000951    0.20    108.05   
   240. A(C  47,C  53,H  82)          110.18  0.000006   -0.06    110.12   
   241. A(H  72,C  54,H  73)          108.59  0.000582   -0.24    108.35   
   242. A(H  71,C  54,H  73)          108.41  0.001145   -0.36    108.05   
   243. A(C  45,C  54,H  73)          109.90  0.000509   -0.20    109.70   
   244. A(H  71,C  54,H  72)          108.59  0.001312   -0.24    108.35   
   245. A(C  45,C  54,H  72)          110.49 -0.001035    0.33    110.82   
   246. A(C  45,C  54,H  71)          110.80 -0.002408    0.68    111.48   
   247. A(H  67,C  55,H  68)          108.15  0.000635   -0.16    108.00   
   248. A(C  47,C  55,H  68)          110.54 -0.000785    0.18    110.73   
   249. A(C  47,C  55,H  67)          110.83 -0.000447    0.14    110.97   
   250. A(H  68,C  55,H  69)          108.28  0.001242   -0.34    107.94   
   251. A(H  67,C  55,H  69)          108.29  0.000998   -0.27    108.02   
   252. A(C  47,C  55,H  69)          110.65 -0.001523    0.42    111.07   
   253. A(H  65,C  56,H  66)          108.50  0.000949   -0.43    108.07   
   254. A(H  64,C  56,H  66)          107.99  0.000889   -0.03    107.96   
   255. A(C  49,C  56,H  66)          110.63 -0.001445    0.42    111.05   
   256. A(H  64,C  56,H  65)          108.81  0.001341   -0.44    108.38   
   257. A(C  49,C  56,H  65)          110.07  0.000847   -0.34    109.73   
   258. A(C  49,C  56,H  64)          110.77 -0.002473    0.79    111.56   
   259. A(H  17,O  57,C  51)          122.24 -0.000353   -0.17    122.07   
   260. A(O  16,H  70,N  52)          171.92  0.001079   -0.49    171.43   
   261. D(C   6,C   1,C   0,H  20)     -1.72  0.000261   -0.36     -2.09   
   262. D(C   6,C   1,C   0,C   5)    178.67  0.000423   -0.54    178.13   
   263. D(C   2,C   1,C   0,C   5)     -0.02  0.000232   -0.29     -0.30   
   264. D(C   2,C   1,C   0,H  20)    179.60  0.000071   -0.12    179.48   
   265. D(H  24,C   2,C   1,C   6)      2.20 -0.000079    0.14      2.34   
   266. D(C   3,C   2,C   1,C   6)   -178.64 -0.000415    0.58   -178.06   
   267. D(H  24,C   2,C   1,C   0)   -179.14  0.000064   -0.11   -179.25   
   268. D(C   3,C   2,C   1,C   0)      0.02 -0.000272    0.33      0.35   
   269. D(H  23,C   3,C   2,C   1)   -179.75  0.000142   -0.18   -179.93   
   270. D(C   4,C   3,C   2,C   1)      0.10  0.000185   -0.22     -0.12   
   271. D(H  23,C   3,C   2,H  24)     -0.59 -0.000186    0.25     -0.33   
   272. D(C   4,C   3,C   2,H  24)    179.26 -0.000144    0.22    179.48   
   273. D(C   5,C   4,C   3,C   2)     -0.23 -0.000056    0.06     -0.16   
   274. D(C   5,C   4,C   3,H  23)    179.62 -0.000013    0.02    179.65   
   275. D(H  22,C   4,C   3,H  23)     -0.14 -0.000048    0.07     -0.07   
   276. D(H  22,C   4,C   3,C   2)   -179.99 -0.000090    0.11   -179.88   
   277. D(H  21,C   5,C   4,C   3)   -179.64 -0.000031    0.05   -179.60   
   278. D(C   0,C   5,C   4,H  22)    179.99  0.000051   -0.07    179.93   
   279. D(C   0,C   5,C   4,C   3)      0.23  0.000017   -0.02      0.21   
   280. D(H  21,C   5,C   0,H  20)      0.16  0.000107   -0.11      0.05   
   281. D(C   4,C   5,C   0,H  20)   -179.72  0.000059   -0.04   -179.76   
   282. D(H  21,C   5,C   4,H  22)      0.12  0.000004    0.00      0.12   
   283. D(C   4,C   5,C   0,C   1)     -0.11 -0.000106    0.13      0.02   
   284. D(H  21,C   5,C   0,C   1)    179.77 -0.000058    0.06    179.83   
   285. D(H  26,C   6,C   1,C   0)    162.93  0.001633   -0.89    162.05   
   286. D(H  25,C   6,C   1,C   2)   -137.91 -0.001679    0.65   -137.25   
   287. D(H  25,C   6,C   1,C   0)     43.44 -0.001873    0.91     44.35   
   288. D(C   7,C   6,C   1,C   0)    -75.87  0.000194   -0.24    -76.11   
   289. D(H  26,C   6,C   1,C   2)    -18.41  0.001826   -1.14    -19.56   
   290. D(C   7,C   6,C   1,C   2)    102.78  0.000388   -0.50    102.28   
   291. D(C   8,C   7,C   6,C   1)    -79.39  0.000084   -0.98    -80.37   
   292. D(C   8,C   7,C   6,H  25)    160.99  0.001761   -1.80    159.19   
   293. D(N  11,C   7,C   6,H  26)   -142.56  0.000213   -0.91   -143.47   
   294. D(N  11,C   7,C   6,H  25)    -24.28  0.001992   -2.21    -26.50   
   295. D(N  11,C   7,C   6,C   1)     95.34  0.000315   -1.39     93.95   
   296. D(C   8,C   7,C   6,H  26)     42.71 -0.000018   -0.50     42.21   
   297. D(N  12,C   8,C   7,N  11)    179.35 -0.000136    0.68    180.02   
   298. D(N  12,C   8,C   7,C   6)     -5.29  0.000109    0.31     -4.98   
   299. D(C   9,C   8,C   7,N  11)      0.62  0.000196    0.10      0.72   
   300. D(C   9,C   8,C   7,C   6)    175.99  0.000441   -0.27    175.72   
   301. D(N  15,C   9,C   8,N  12)      0.03  0.000291   -0.20     -0.17   
   302. D(C  10,C   9,C   8,N  12)   -178.89  0.000649   -0.65   -179.54   
   303. D(N  15,C   9,C   8,C   7)    178.97 -0.000230    0.34    179.31   
   304. D(C  10,C   9,C   8,C   7)      0.05  0.000128   -0.11     -0.06   
   305. D(O  16,C  10,C   9,N  15)     -0.19 -0.000271    0.03     -0.16   
   306. D(N  11,C  10,C   9,N  15)   -179.54  0.000202   -0.44   -179.98   
   307. D(N  11,C  10,C   9,C   8)     -0.70 -0.000252    0.07     -0.63   
   308. D(O  16,C  10,C   9,C   8)    178.65 -0.000724    0.53    179.19   
   309. D(H  17,N  11,C  10,O  16)     -7.30  0.000337   -0.11     -7.41   
   310. D(C   7,N  11,C  10,O  16)   -178.28  0.000682   -0.39   -178.67   
   311. D(C   7,N  11,C  10,C   9)      1.14  0.000383   -0.00      1.14   
   312. D(H  17,N  11,C   7,C   8)   -171.76 -0.000059   -0.34   -172.10   
   313. D(H  17,N  11,C  10,C   9)    172.12  0.000038    0.27    172.39   
   314. D(H  17,N  11,C   7,C   6)     12.48 -0.000008   -0.06     12.42   
   315. D(C  10,N  11,C   7,C   6)   -176.91 -0.000199    0.20   -176.71   
   316. D(C  10,N  11,C   7,C   8)     -1.14 -0.000249   -0.08     -1.23   
   317. D(H  27,N  12,C   8,C   9)    171.03 -0.001408    1.85    172.88   
   318. D(H  27,N  12,C   8,C   7)     -7.59 -0.000909    1.20     -6.39   
   319. D(C  13,N  12,C   8,C   9)      1.07 -0.000068    0.05      1.12   
   320. D(C  13,N  12,C   8,C   7)   -177.55  0.000430   -0.60   -178.15   
   321. D(C  14,C  13,N  12,H  27)   -171.73  0.001487   -1.86   -173.58   
   322. D(H  18,C  13,N  12,C   8)    178.57 -0.000206    0.29    178.86   
   323. D(C  14,C  13,N  12,C   8)     -1.71  0.000029   -0.00     -1.71   
   324. D(H  18,C  13,N  12,H  27)      8.56  0.001253   -1.57      6.99   
   325. D(H  19,C  14,C  13,H  18)      0.51 -0.000028    0.03      0.54   
   326. D(H  19,C  14,C  13,N  12)   -179.19 -0.000268    0.34   -178.85   
   327. D(N  15,C  14,C  13,H  18)   -178.93  0.000296   -0.26   -179.20   
   328. D(N  15,C  14,C  13,N  12)      1.36  0.000056    0.04      1.41   
   329. D(C   9,N  15,C  14,H  19)   -179.69  0.000406   -0.44   -180.14   
   330. D(C   9,N  15,C  14,C  13)     -0.23  0.000111   -0.16     -0.39   
   331. D(C  14,N  15,C   9,C  10)    178.22 -0.000804    0.82    179.05   
   332. D(C  14,N  15,C   9,C   8)     -0.45 -0.000348    0.25     -0.20   
   333. D(H  70,O  16,C  10,N  11)     10.78 -0.000105    0.25     11.04   
   334. D(H  70,O  16,C  10,C   9)   -168.46  0.000355   -0.26   -168.72   
   335. D(O  57,H  17,N  11,C  10)    -56.52  0.000264   -0.36    -56.88   
   336. D(O  57,H  17,N  11,C   7)    113.34 -0.000656    0.08    113.43   
   337. D(C  34,C  29,C  28,H  81)     -0.27 -0.000013    0.52      0.25   
   338. D(C  34,C  29,C  28,C  33)   -178.70  0.000233    0.31   -178.39   
   339. D(C  30,C  29,C  28,H  81)    177.25 -0.000553    0.68    177.94   
   340. D(C  30,C  29,C  28,C  33)     -1.17 -0.000307    0.47     -0.70   
   341. D(H  77,C  30,C  29,C  34)     -1.12  0.000008   -0.38     -1.50   
   342. D(H  77,C  30,C  29,C  28)   -178.69  0.000581   -0.55   -179.24   
   343. D(C  31,C  30,C  29,C  34)    179.95 -0.000355   -0.39    179.56   
   344. D(C  31,C  30,C  29,C  28)      2.38  0.000218   -0.56      1.82   
   345. D(H  78,C  31,C  30,H  77)     -0.32 -0.000094    0.17     -0.15   
   346. D(H  78,C  31,C  30,C  29)    178.60  0.000246    0.19    178.78   
   347. D(C  32,C  31,C  30,C  29)     -1.68  0.000021    0.25     -1.43   
   348. D(C  32,C  31,C  30,H  77)    179.40 -0.000319    0.23    179.63   
   349. D(H  79,C  32,C  31,H  78)      0.01 -0.000123   -0.06     -0.05   
   350. D(C  33,C  32,C  31,H  78)    179.48 -0.000435    0.22    179.71   
   351. D(C  33,C  32,C  31,C  30)     -0.23 -0.000210    0.16     -0.07   
   352. D(H  79,C  32,C  31,C  30)   -179.71  0.000102   -0.12   -179.83   
   353. D(H  80,C  33,C  32,H  79)      0.89  0.000095   -0.12      0.77   
   354. D(H  80,C  33,C  32,C  31)   -178.59  0.000407   -0.40   -178.99   
   355. D(C  28,C  33,C  32,C  31)      1.44  0.000120   -0.25      1.19   
   356. D(H  80,C  33,C  28,H  81)      0.87  0.000143   -0.14      0.73   
   357. D(H  80,C  33,C  28,C  29)    179.30 -0.000129    0.08    179.38   
   358. D(C  32,C  33,C  28,H  81)   -179.15  0.000429   -0.29   -179.45   
   359. D(C  28,C  33,C  32,H  79)   -179.09 -0.000191    0.03   -179.05   
   360. D(C  32,C  33,C  28,C  29)     -0.72  0.000157   -0.07     -0.80   
   361. D(C  36,C  34,C  29,C  30)    143.13  0.000640    1.09    144.22   
   362. D(C  36,C  34,C  29,C  28)    -39.35  0.000024    1.27    -38.09   
   363. D(O  35,C  34,C  29,C  30)    -37.23  0.000097    0.71    -36.52   
   364. D(O  35,C  34,C  29,C  28)    140.29 -0.000519    0.88    141.17   
   365. D(C  41,C  36,C  34,O  35)    -29.01 -0.001068    1.30    -27.71   
   366. D(C  41,C  36,C  34,C  29)    150.63 -0.001623    0.92    151.55   
   367. D(C  37,C  36,C  34,O  35)    148.33 -0.001419    1.85    150.18   
   368. D(C  37,C  36,C  34,C  29)    -32.03 -0.001973    1.47    -30.56   
   369. D(O  44,C  37,C  36,C  41)    175.45 -0.001444    1.66    177.11   
   370. D(C  38,C  37,C  36,C  41)     -2.51 -0.000444    0.81     -1.70   
   371. D(C  38,C  37,C  36,C  34)    180.00 -0.000135    0.30    180.30   
   372. D(O  44,C  37,C  36,C  34)     -2.04 -0.001134    1.15     -0.89   
   373. D(N  42,C  38,C  37,O  44)      1.96  0.000865   -1.33      0.63   
   374. D(N  42,C  38,C  37,C  36)   -179.67  0.000138   -0.67   -180.34   
   375. D(C  39,C  38,C  37,O  44)   -177.24  0.000726   -1.05   -178.29   
   376. D(C  39,C  38,C  37,C  36)      1.12 -0.000001   -0.38      0.75   
   377. D(H  74,C  39,C  38,N  42)      0.43 -0.000297    0.66      1.09   
   378. D(H  74,C  39,C  38,C  37)    179.42 -0.000125    0.29    179.71   
   379. D(C  40,C  39,C  38,N  42)   -178.32  0.000278   -0.04   -178.37   
   380. D(C  40,C  39,C  38,C  37)      0.66  0.000450   -0.41      0.25   
   381. D(H  75,C  40,C  39,H  74)     -0.51 -0.000178    0.42     -0.09   
   382. D(H  75,C  40,C  39,C  38)    178.23 -0.000782    1.14    179.37   
   383. D(C  41,C  40,C  39,H  74)   -179.65  0.000120    0.02   -179.63   
   384. D(C  41,C  40,C  39,C  38)     -0.91 -0.000485    0.74     -0.17   
   385. D(H  76,C  41,C  36,C  34)     -1.23  0.000093   -0.12     -1.35   
   386. D(C  40,C  41,C  36,C  37)      2.24  0.000500   -0.51      1.73   
   387. D(C  40,C  41,C  36,C  34)    179.81  0.000183    0.02    179.82   
   388. D(H  76,C  41,C  40,H  75)      1.30  0.000384   -0.54      0.75   
   389. D(H  76,C  41,C  40,C  39)   -179.56  0.000094   -0.15   -179.71   
   390. D(C  36,C  41,C  40,H  75)   -179.75  0.000262   -0.68   -180.43   
   391. D(C  36,C  41,C  40,C  39)     -0.61 -0.000027   -0.28     -0.89   
   392. D(H  76,C  41,C  36,C  37)   -178.79  0.000409   -0.65   -179.44   
   393. D(C  43,N  42,C  38,C  39)    176.54 -0.000964    1.19    177.73   
   394. D(C  43,N  42,C  38,C  37)     -2.54 -0.001118    1.52     -1.02   
   395. D(C  45,C  43,N  42,C  38)    174.47 -0.000061    0.80    175.28   
   396. D(O  44,C  43,N  42,C  38)      2.26  0.001043   -1.23      1.03   
   397. D(C  37,O  44,C  43,C  45)   -174.31 -0.000160   -1.53   -175.85   
   398. D(C  37,O  44,C  43,N  42)     -1.08 -0.000523    0.40     -0.68   
   399. D(C  43,O  44,C  37,C  38)     -0.62 -0.000238    0.60     -0.01   
   400. D(C  43,O  44,C  37,C  36)   -178.84  0.000658   -0.16   -179.00   
   401. D(C  54,C  45,C  43,O  44)     80.40 -0.000432    2.19     82.59   
   402. D(C  54,C  45,C  43,N  42)    -91.66  0.000388    0.08    -91.58   
   403. D(C  50,C  45,C  43,O  44)    -37.11 -0.000589    0.98    -36.13   
   404. D(C  50,C  45,C  43,N  42)    150.83  0.000231   -1.13    149.70   
   405. D(C  46,C  45,C  43,O  44)   -161.60 -0.000945    1.89   -159.71   
   406. D(C  46,C  45,C  43,N  42)     26.34 -0.000125   -0.22     26.12   
   407. D(H  59,C  46,C  45,C  50)   -169.39  0.001556   -0.97   -170.36   
   408. D(H  59,C  46,C  45,C  43)    -44.69 -0.001018   -0.50    -45.19   
   409. D(H  58,C  46,C  45,C  54)    -45.10 -0.001677   -0.08    -45.18   
   410. D(H  58,C  46,C  45,C  50)     74.57  0.000532   -0.41     74.16   
   411. D(H  58,C  46,C  45,C  43)   -160.74 -0.002041    0.06   -160.67   
   412. D(C  47,C  46,C  45,C  54)   -164.42 -0.001769   -0.35   -164.78   
   413. D(C  47,C  46,C  45,C  50)    -44.76  0.000441   -0.68    -45.43   
   414. D(H  59,C  46,C  45,C  54)     70.95 -0.000654   -0.64     70.30   
   415. D(C  47,C  46,C  45,C  43)     79.94 -0.002133   -0.21     79.73   
   416. D(C  55,C  47,C  46,H  59)    -63.62 -0.001104    1.38    -62.24   
   417. D(C  55,C  47,C  46,H  58)     52.99 -0.000041    0.82     53.81   
   418. D(C  55,C  47,C  46,C  45)    172.09 -0.000347    0.92    173.00   
   419. D(C  53,C  47,C  46,H  59)     55.92 -0.001675    1.64     57.55   
   420. D(C  53,C  47,C  46,H  58)    172.54 -0.000612    1.07    173.61   
   421. D(C  53,C  47,C  46,C  45)    -68.37 -0.000918    1.17    -67.20   
   422. D(C  48,C  47,C  46,H  59)    175.83 -0.001700    1.43    177.26   
   423. D(C  48,C  47,C  46,H  58)    -67.55 -0.000637    0.87    -66.68   
   424. D(C  48,C  47,C  46,C  45)     51.54 -0.000943    0.97     52.51   
   425. D(H  61,C  48,C  47,C  55)     60.48  0.000015   -0.43     60.05   
   426. D(H  61,C  48,C  47,C  53)    -57.17  0.000930   -0.82    -57.98   
   427. D(H  61,C  48,C  47,C  46)    179.59  0.000758   -0.66    178.94   
   428. D(H  60,C  48,C  47,C  55)    -57.97 -0.000851    0.14    -57.82   
   429. D(H  60,C  48,C  47,C  53)   -175.61  0.000065   -0.25   -175.86   
   430. D(H  60,C  48,C  47,C  46)     61.15 -0.000108   -0.09     61.06   
   431. D(C  49,C  48,C  47,C  55)   -178.39 -0.000802    0.11   -178.28   
   432. D(C  49,C  48,C  47,C  53)     63.97  0.000113   -0.29     63.68   
   433. D(C  49,C  48,C  47,C  46)    -59.27 -0.000059   -0.12    -59.39   
   434. D(C  56,C  49,C  48,H  61)    -56.83 -0.000240   -0.25    -57.08   
   435. D(C  56,C  49,C  48,H  60)     61.02  0.000538   -0.77     60.25   
   436. D(C  56,C  49,C  48,C  47)   -177.83  0.000835   -0.77   -178.60   
   437. D(C  51,C  49,C  48,H  61)     64.22 -0.000799    0.28     64.50   
   438. D(C  51,C  49,C  48,H  60)   -177.93 -0.000021   -0.25   -178.18   
   439. D(C  51,C  49,C  48,C  47)    -56.78  0.000275   -0.24    -57.02   
   440. D(C  50,C  49,C  48,H  61)   -176.67  0.000020   -0.32   -176.99   
   441. D(C  50,C  49,C  48,H  60)    -58.83  0.000798   -0.84    -59.67   
   442. D(C  50,C  49,C  48,C  47)     62.32  0.001095   -0.84     61.48   
   443. D(H  63,C  50,C  49,C  56)     59.06  0.001046   -0.74     58.32   
   444. D(H  63,C  50,C  49,C  48)    179.87  0.001173   -0.82    179.04   
   445. D(H  62,C  50,C  49,C  56)    -57.46 -0.000624    0.38    -57.08   
   446. D(H  62,C  50,C  49,C  51)   -176.75 -0.000508    0.09   -176.66   
   447. D(H  62,C  50,C  49,C  48)     63.35 -0.000496    0.29     63.64   
   448. D(C  45,C  50,C  49,C  56)   -177.60 -0.002038    0.92   -176.68   
   449. D(C  45,C  50,C  49,C  51)     63.11 -0.001923    0.64     63.74   
   450. D(C  45,C  50,C  49,C  48)    -56.80 -0.001911    0.84    -55.96   
   451. D(H  63,C  50,C  45,C  54)    -70.37 -0.000924    1.22    -69.16   
   452. D(H  63,C  50,C  45,C  46)    170.36  0.000061    1.25    171.61   
   453. D(H  63,C  50,C  45,C  43)     44.24 -0.003721    3.07     47.31   
   454. D(H  62,C  50,C  45,C  54)     46.56 -0.000117    0.45     47.01   
   455. D(H  62,C  50,C  45,C  46)    -72.71  0.000867    0.48    -72.23   
   456. D(H  62,C  50,C  45,C  43)    161.18 -0.002914    2.31    163.48   
   457. D(C  49,C  50,C  45,C  54)    166.17 -0.000295   -0.05    166.12   
   458. D(H  63,C  50,C  49,C  51)    -60.23  0.001162   -1.03    -61.26   
   459. D(C  49,C  50,C  45,C  46)     46.90  0.000690   -0.02     46.88   
   460. D(C  49,C  50,C  45,C  43)    -79.21 -0.003092    1.80    -77.41   
   461. D(O  57,C  51,C  49,C  56)    -34.17  0.000308   -0.76    -34.92   
   462. D(O  57,C  51,C  49,C  50)     84.80  0.000190   -0.63     84.17   
   463. D(O  57,C  51,C  49,C  48)   -155.85  0.000491   -0.96   -156.81   
   464. D(N  52,C  51,C  49,C  56)    147.05 -0.000513    0.81    147.86   
   465. D(N  52,C  51,C  49,C  50)    -93.98 -0.000632    0.94    -93.05   
   466. D(N  52,C  51,C  49,C  48)     25.37 -0.000330    0.61     25.98   
   467. D(H  70,N  52,C  51,O  57)     -1.84  0.000095    0.26     -1.58   
   468. D(H  70,N  52,C  51,C  49)    176.94  0.000996   -1.33    175.61   
   469. D(C  53,N  52,C  51,O  57)    178.86 -0.000146    0.62    179.48   
   470. D(C  53,N  52,C  51,C  49)     -2.36  0.000755   -0.97     -3.33   
   471. D(H  83,C  53,N  52,H  70)     69.15 -0.000706    0.81     69.97   
   472. D(H  83,C  53,N  52,C  51)   -111.52 -0.000427    0.46   -111.06   
   473. D(H  82,C  53,N  52,C  51)    132.55 -0.000510    0.68    133.23   
   474. D(C  47,C  53,N  52,H  70)   -169.27 -0.000684    0.93   -168.34   
   475. D(C  47,C  53,N  52,C  51)     10.06 -0.000405    0.58     10.63   
   476. D(H  83,C  53,C  47,C  55)    -38.09 -0.000331    0.26    -37.83   
   477. D(H  83,C  53,C  47,C  48)     81.22 -0.000527    0.51     81.72   
   478. D(H  83,C  53,C  47,C  46)   -157.78 -0.000519    0.30   -157.48   
   479. D(H  82,C  53,C  47,C  55)     80.01  0.000508   -0.34     79.67   
   480. D(H  82,C  53,C  47,C  48)   -160.69  0.000311   -0.09   -160.77   
   481. D(H  82,C  53,C  47,C  46)    -39.68  0.000320   -0.29    -39.98   
   482. D(H  82,C  53,N  52,H  70)    -46.78 -0.000789    1.03    -45.75   
   483. D(N  52,C  53,C  47,C  55)   -158.80 -0.000112   -0.09   -158.89   
   484. D(N  52,C  53,C  47,C  48)    -39.49 -0.000308    0.16    -39.33   
   485. D(N  52,C  53,C  47,C  46)     81.51 -0.000300   -0.04     81.47   
   486. D(H  73,C  54,C  45,C  50)    -60.98 -0.001931    1.05    -59.93   
   487. D(H  73,C  54,C  45,C  46)     59.37 -0.001516    0.52     59.89   
   488. D(H  73,C  54,C  45,C  43)   -179.51  0.003515   -1.47   -180.98   
   489. D(H  72,C  54,C  45,C  50)    179.20 -0.002324    1.27    180.47   
   490. D(H  72,C  54,C  45,C  46)    -60.45 -0.001908    0.74    -59.71   
   491. D(H  72,C  54,C  45,C  43)     60.67  0.003122   -1.25     59.42   
   492. D(H  71,C  54,C  45,C  50)     58.81 -0.001707    0.91     59.72   
   493. D(H  71,C  54,C  45,C  46)    179.16 -0.001292    0.38    179.54   
   494. D(H  71,C  54,C  45,C  43)    -59.72  0.003738   -1.61    -61.33   
   495. D(H  69,C  55,C  47,C  53)    -59.65 -0.000165    0.06    -59.59   
   496. D(H  69,C  55,C  47,C  48)   -177.05  0.000307   -0.09   -177.13   
   497. D(H  69,C  55,C  47,C  46)     63.07 -0.000105    0.09     63.16   
   498. D(H  68,C  55,C  47,C  53)   -179.60 -0.000218    0.10   -179.50   
   499. D(H  68,C  55,C  47,C  48)     63.00  0.000254   -0.05     62.95   
   500. D(H  68,C  55,C  47,C  46)    -56.88 -0.000159    0.13    -56.75   
   501. D(H  67,C  55,C  47,C  53)     60.49 -0.000208    0.09     60.58   
   502. D(H  67,C  55,C  47,C  48)    -56.91  0.000264   -0.06    -56.96   
   503. D(H  67,C  55,C  47,C  46)   -176.78 -0.000149    0.12   -176.67   
   504. D(H  66,C  56,C  49,C  51)    -63.06  0.000893   -0.21    -63.27   
   505. D(H  66,C  56,C  49,C  50)    178.16  0.000245    0.08    178.24   
   506. D(H  66,C  56,C  49,C  48)     58.26  0.000270    0.14     58.40   
   507. D(H  65,C  56,C  49,C  51)    177.04  0.000088    0.27    177.31   
   508. D(H  65,C  56,C  49,C  50)     58.26 -0.000560    0.56     58.82   
   509. D(H  65,C  56,C  49,C  48)    -61.64 -0.000535    0.62    -61.02   
   510. D(H  64,C  56,C  49,C  51)     56.65 -0.000544    0.52     57.18   
   511. D(H  64,C  56,C  49,C  50)    -62.12 -0.001192    0.82    -61.31   
   512. D(H  64,C  56,C  49,C  48)    177.98 -0.001167    0.88    178.85   
   513. D(H  17,O  57,C  51,N  52)      6.59 -0.000597    0.43      7.01   
   514. D(H  17,O  57,C  51,C  49)   -172.15 -0.001474    2.06   -170.09   
   515. D(C  51,O  57,H  17,N  11)     54.10 -0.000152   -0.18     53.91   
   516. D(O  16,H  70,N  52,C  53)     80.56 -0.000476   -0.28     80.28   
   517. D(O  16,H  70,N  52,C  51)    -98.84 -0.000711    0.03    -98.81   
   518. D(N  52,H  70,O  16,C  10)     92.10 -0.000776   -0.35     91.75   
    ----------------------------------------------------------------------------

         *************************************************************
         *                GEOMETRY OPTIMIZATION CYCLE   3            *
         *************************************************************
Calling /mnt/group-bin/orca_5_0_3_linux_x86-64_openmpi411/otool_external orca_EXT.extinp.tmp  ...  done

-------------------------   --------------------
FINAL SINGLE POINT ENERGY     -2040.658526694600   (From external program)
-------------------------   --------------------

------------------------------------------------------------------------------
                         ORCA GEOMETRY RELAXATION STEP
------------------------------------------------------------------------------

Reading the OPT-File                    .... done
Getting information on internals        .... done
Copying old internal coords+grads       .... done
Making the new internal coordinates     .... (new redundants).... done
Validating the new internal coordinates .... (new redundants).... done
Calculating the B-matrix                .... done
Calculating the G,G- and P matrices     .... done
Transforming gradient to internals      .... done
Projecting the internal gradient        .... done
Number of atoms                         ....  84
Number of internal coordinates          .... 518
Current Energy                          .... -2040.658526695 Eh
Current gradient norm                   ....     0.038799856 Eh/bohr
Maximum allowed component of the step   ....  0.300
Current trust radius                    ....  0.300
Updating the Hessian (BFGS)             .... done
Forming the augmented Hessian           .... done
Diagonalizing the augmented Hessian     .... done
Last element of RFO vector              ....  0.940028344
Lowest eigenvalues of augmented Hessian:
 -0.003724182  0.000360779  0.000617295  0.000811470  0.001411454
Length of the computed step             ....  0.362857505
Warning: the length of the step is outside the trust region - taking restricted step instead
The input lambda is                     ....    -0.003724
   iter:   1  x=   -0.004876  g=   36.165411 f(x)=     0.041666
   iter:   2  x=   -0.005375  g=   20.539204 f(x)=     0.010240
   iter:   3  x=   -0.005434  g=   16.745650 f(x)=     0.000994
   iter:   4  x=   -0.005435  g=   16.365114 f(x)=     0.000011
   iter:   5  x=   -0.005435  g=   16.360742 f(x)=     0.000000
   iter:   6  x=   -0.005435  g=   16.360741 f(x)=     0.000000
The output lambda is                    ....    -0.005435 (6 iterations)
The final length of the internal step   ....  0.300000000
Converting the step to cartesian space:
 Initial RMS(Int)=    0.0131812433
Transforming coordinates:
 Iter   0:  RMS(Cart)=    0.0471901231 RMS(Int)=    0.6748728450
 Iter   1:  RMS(Cart)=    0.0013318748 RMS(Int)=    0.0002617370
 Iter   2:  RMS(Cart)=    0.0000710886 RMS(Int)=    0.0000089045
 Iter   3:  RMS(Cart)=    0.0000018718 RMS(Int)=    0.0000004294
 Iter   4:  RMS(Cart)=    0.0000000958 RMS(Int)=    0.0000000179
done
Storing new coordinates                 .... done

                                .--------------------.
          ----------------------|Geometry convergence|-------------------------
          Item                value                   Tolerance       Converged
          ---------------------------------------------------------------------
          Energy change      -0.0055758323            0.0000050000      NO
          RMS gradient        0.0015687973            0.0001000000      NO
          MAX gradient        0.0155322352            0.0003000000      NO
          RMS step            0.0131812433            0.0020000000      NO
          MAX step            0.1875231732            0.0040000000      NO
          ........................................................
          Max(Bonds)      0.0992      Max(Angles)    0.95
          Max(Dihed)        2.46      Max(Improp)    0.00
          ---------------------------------------------------------------------

The optimization has not yet converged - more geometry cycles are needed


    ---------------------------------------------------------------------------
                         Redundant Internal Coordinates
                            (Angstroem and degrees)

        Definition                    Value    dE/dq     Step     New-Value
    ----------------------------------------------------------------------------
     1. B(C   1,C   0)                1.3954  0.001162 -0.0007    1.3948   
     2. B(C   2,C   1)                1.3915  0.000893 -0.0006    1.3909   
     3. B(C   3,C   2)                1.3913  0.001433 -0.0009    1.3904   
     4. B(C   4,C   3)                1.3883  0.001020 -0.0007    1.3876   
     5. B(C   5,C   4)                1.3912  0.000997 -0.0006    1.3906   
     6. B(C   5,C   0)                1.3879  0.001246 -0.0008    1.3871   
     7. B(C   6,C   1)                1.5114  0.000788 -0.0011    1.5103   
     8. B(C   7,C   6)                1.4955  0.002876 -0.0023    1.4932   
     9. B(C   8,C   7)                1.3355 -0.011548  0.0061    1.3415   
    10. B(C   9,C   8)                1.4530 -0.000987  0.0031    1.4561   
    11. B(C  10,C   9)                1.4602 -0.007968  0.0096    1.4698   
    12. B(N  11,C  10)                1.3510 -0.001677 -0.0018    1.3492   
    13. B(N  11,C   7)                1.4081  0.001028  0.0027    1.4107   
    14. B(N  12,C   8)                1.3836  0.002720 -0.0009    1.3827   
    15. B(C  13,N  12)                1.3267 -0.015532  0.0110    1.3376   
    16. B(C  14,C  13)                1.3778  0.004450 -0.0036    1.3742   
    17. B(N  15,C  14)                1.3581 -0.002848  0.0034    1.3615   
    18. B(N  15,C   9)                1.2812 -0.011251  0.0048    1.2860   
    19. B(O  16,C  10)                1.2386  0.003242 -0.0015    1.2371   
    20. B(H  17,N  11)                1.0360  0.002559 -0.0034    1.0326   
    21. B(H  18,C  13)                1.0807  0.000482 -0.0004    1.0803   
    22. B(H  19,C  14)                1.0810  0.000707 -0.0011    1.0799   
    23. B(H  20,C   0)                1.0857  0.000988 -0.0015    1.0842   
    24. B(H  21,C   5)                1.0834  0.000530 -0.0006    1.0828   
    25. B(H  22,C   4)                1.0831  0.000535 -0.0006    1.0824   
    26. B(H  23,C   3)                1.0834  0.000542 -0.0006    1.0828   
    27. B(H  24,C   2)                1.0852  0.000690 -0.0008    1.0845   
    28. B(H  25,C   6)                1.0930 -0.000242  0.0004    1.0933   
    29. B(H  26,C   6)                1.0899 -0.000676  0.0004    1.0904   
    30. B(H  27,N  12)                0.9973 -0.011371  0.0136    1.0109   
    31. B(C  29,C  28)                1.3945  0.001007 -0.0010    1.3935   
    32. B(C  30,C  29)                1.3940  0.000316 -0.0003    1.3937   
    33. B(C  31,C  30)                1.3858  0.000454 -0.0002    1.3856   
    34. B(C  32,C  31)                1.3900  0.000724 -0.0004    1.3897   
    35. B(C  33,C  32)                1.3897  0.000796 -0.0005    1.3891   
    36. B(C  33,C  28)                1.3865  0.000337  0.0000    1.3865   
    37. B(C  34,C  29)                1.4867 -0.000644  0.0010    1.4877   
    38. B(O  35,H  26)                2.6221 -0.000837  0.0992    2.7213   
    39. B(O  35,C  34)                1.2078 -0.008674  0.0030    1.2108   
    40. B(C  36,C  34)                1.4867  0.000698 -0.0007    1.4860   
    41. B(C  37,C  36)                1.3881 -0.000355 -0.0001    1.3879   
    42. B(C  38,C  37)                1.3887 -0.002065  0.0007    1.3894   
    43. B(C  39,C  38)                1.3862 -0.000708  0.0003    1.3865   
    44. B(C  40,C  39)                1.3892  0.001159 -0.0009    1.3883   
    45. B(C  41,C  40)                1.3928 -0.000323  0.0003    1.3931   
    46. B(C  41,C  36)                1.3953 -0.000296  0.0004    1.3958   
    47. B(N  42,C  38)                1.3848  0.000807 -0.0013    1.3835   
    48. B(C  43,N  42)                1.2829 -0.002279  0.0008    1.2837   
    49. B(O  44,C  43)                1.3549 -0.001287  0.0014    1.3563   
    50. B(O  44,C  37)                1.3463 -0.002833  0.0026    1.3489   
    51. B(C  45,C  43)                1.5043  0.001707 -0.0017    1.5026   
    52. B(C  46,C  45)                1.5336 -0.001222  0.0007    1.5343   
    53. B(C  47,C  46)                1.5365 -0.000169 -0.0001    1.5363   
    54. B(C  48,C  47)                1.5222 -0.000162 -0.0002    1.5219   
    55. B(C  49,C  48)                1.5265  0.000184 -0.0004    1.5261   
    56. B(C  50,C  49)                1.5445  0.001770 -0.0029    1.5415   
    57. B(C  50,C  45)                1.5444  0.003560 -0.0035    1.5409   
    58. B(C  51,C  49)                1.5237  0.000378 -0.0004    1.5232   
    59. B(N  52,C  51)                1.3323 -0.000237  0.0001    1.3324   
    60. B(C  53,N  52)                1.4520  0.000729 -0.0002    1.4518   
    61. B(C  53,C  47)                1.5248 -0.000837  0.0011    1.5259   
    62. B(C  54,C  45)                1.5442  0.001655 -0.0022    1.5419   
    63. B(C  55,C  47)                1.5273  0.000271 -0.0006    1.5267   
    64. B(C  56,C  49)                1.5272  0.000745 -0.0014    1.5258   
    65. B(O  57,H  17)                1.7293 -0.001701  0.0303    1.7596   
    66. B(O  57,C  51)                1.2392  0.002530 -0.0011    1.2381   
    67. B(H  58,C  46)                1.0944 -0.000098  0.0002    1.0946   
    68. B(H  59,C  46)                1.0938  0.000424 -0.0002    1.0935   
    69. B(H  60,C  48)                1.0954  0.000223 -0.0001    1.0953   
    70. B(H  61,C  48)                1.0961  0.000314 -0.0003    1.0959   
    71. B(H  62,C  50)                1.0940  0.000012  0.0001    1.0941   
    72. B(H  63,C  50)                1.0910 -0.000803  0.0008    1.0918   
    73. B(H  64,H  20)                4.7484  0.000000 -0.0089    4.7395   
    74. B(H  64,C  56)                1.0894  0.000215 -0.0005    1.0889   
    75. B(H  65,C  56)                1.0911  0.000211 -0.0001    1.0910   
    76. B(H  66,C  56)                1.0919  0.000492 -0.0005    1.0914   
    77. B(H  67,C  55)                1.0921  0.000491 -0.0005    1.0916   
    78. B(H  68,C  55)                1.0921  0.000635 -0.0006    1.0914   
    79. B(H  69,C  55)                1.0934  0.000835 -0.0009    1.0925   
    80. B(H  70,O  16)                1.8441 -0.001698  0.0297    1.8738   
    81. B(H  70,N  52)                1.0281  0.000516 -0.0001    1.0280   
    82. B(H  71,C  54)                1.0915  0.000389 -0.0006    1.0910   
    83. B(H  72,C  54)                1.0912  0.000479 -0.0005    1.0907   
    84. B(H  73,C  54)                1.0913  0.000417 -0.0004    1.0909   
    85. B(H  74,C  39)                1.0829  0.000795 -0.0008    1.0820   
    86. B(H  75,N  15)                3.4246 -0.000318  0.0381    3.4627   
    87. B(H  75,C  40)                1.0823  0.000601 -0.0007    1.0816   
    88. B(H  76,C  41)                1.0826  0.000345 -0.0004    1.0822   
    89. B(H  77,C  30)                1.0837  0.000689 -0.0008    1.0830   
    90. B(H  78,H  64)                4.8944 -0.000364  0.0138    4.9082   
    91. B(H  78,C  31)                1.0825  0.000397 -0.0004    1.0821   
    92. B(H  79,C  32)                1.0828  0.000395 -0.0004    1.0824   
    93. B(H  80,H  71)                3.1183  0.000179 -0.0163    3.1020   
    94. B(H  80,C  33)                1.0826  0.000339 -0.0004    1.0822   
    95. B(H  81,C  28)                1.0837  0.000427 -0.0004    1.0833   
    96. B(H  82,C  53)                1.0915 -0.000022  0.0003    1.0918   
    97. B(H  83,C  53)                1.0941 -0.000468  0.0005    1.0946   
    98. A(C   1,C   0,C   5)          120.67 -0.000130    0.04    120.71   
    99. A(C   5,C   0,H  20)          119.89  0.000321   -0.08    119.81   
   100. A(C   1,C   0,H  20)          119.44 -0.000191    0.04    119.48   
   101. A(C   0,C   1,C   2)          118.77  0.000225   -0.08    118.69   
   102. A(C   2,C   1,C   6)          121.25  0.001107   -0.21    121.04   
   103. A(C   0,C   1,C   6)          119.96 -0.001330    0.28    120.24   
   104. A(C   1,C   2,C   3)          120.69 -0.000222    0.06    120.75   
   105. A(C   1,C   2,H  24)          119.64  0.000246   -0.06    119.58   
   106. A(C   3,C   2,H  24)          119.67 -0.000025    0.01    119.67   
   107. A(C   2,C   3,C   4)          120.15  0.000097   -0.01    120.14   
   108. A(C   2,C   3,H  23)          119.80  0.000022   -0.00    119.80   
   109. A(C   4,C   3,H  23)          120.05 -0.000120    0.01    120.06   
   110. A(C   5,C   4,H  22)          120.22  0.000014    0.01    120.23   
   111. A(C   3,C   4,C   5)          119.54 -0.000003   -0.02    119.52   
   112. A(C   3,C   4,H  22)          120.24 -0.000011    0.01    120.25   
   113. A(C   0,C   5,H  21)          119.80 -0.000023    0.01    119.81   
   114. A(C   0,C   5,C   4)          120.18  0.000033   -0.00    120.18   
   115. A(C   4,C   5,H  21)          120.02 -0.000010   -0.01    120.01   
   116. A(C   7,C   6,H  26)          109.45  0.000015   -0.04    109.41   
   117. A(H  25,C   6,H  26)          107.28  0.001111   -0.65    106.63   
   118. A(C   1,C   6,C   7)          111.39  0.000168    0.23    111.62   
   119. A(C   1,C   6,H  26)          110.48 -0.000054   -0.13    110.35   
   120. A(C   1,C   6,H  25)          109.05 -0.000768    0.32    109.38   
   121. A(C   7,C   6,H  25)          109.08 -0.000447    0.27    109.35   
   122. A(C   6,C   7,C   8)          130.39 -0.004049    0.58    130.97   
   123. A(C   8,C   7,N  11)          106.80  0.000199   -0.04    106.76   
   124. A(C   6,C   7,N  11)          122.61  0.003830   -0.49    122.12   
   125. A(C   7,C   8,C   9)          108.50 -0.002463    0.37    108.88   
   126. A(C   7,C   8,N  12)          134.86 -0.002427    0.54    135.40   
   127. A(C   9,C   8,N  12)          116.63  0.004889   -0.91    115.72   
   128. A(C  10,C   9,N  15)          128.20 -0.002366    0.23    128.43   
   129. A(C   8,C   9,N  15)          124.43 -0.003613    0.54    124.98   
   130. A(C   8,C   9,C  10)          107.36  0.005979   -0.78    106.58   
   131. A(N  11,C  10,O  16)          126.08 -0.000216    0.33    126.41   
   132. A(C   9,C  10,O  16)          130.75  0.006158   -0.95    129.79   
   133. A(C   9,C  10,N  11)          103.18 -0.005943    0.62    103.80   
   134. A(C   7,N  11,H  17)          124.63 -0.000561    0.01    124.63   
   135. A(C  10,N  11,H  17)          120.61 -0.001670    0.19    120.80   
   136. A(C   7,N  11,C  10)          114.15  0.002223   -0.19    113.96   
   137. A(C   8,N  12,H  27)          120.92  0.001439   -0.10    120.82   
   138. A(C  13,N  12,H  27)          119.90  0.000105    0.05    119.95   
   139. A(C   8,N  12,C  13)          118.67 -0.001687    0.35    119.02   
   140. A(C  14,C  13,H  18)          122.22  0.002761   -0.44    121.77   
   141. A(N  12,C  13,H  18)          116.76  0.000822   -0.09    116.67   
   142. A(N  12,C  13,C  14)          121.02 -0.003583    0.54    121.56   
   143. A(N  15,C  14,H  19)          117.41 -0.002683    0.55    117.96   
   144. A(C  13,C  14,N  15)          123.10  0.005097   -0.89    122.21   
   145. A(C  13,C  14,H  19)          119.48 -0.002415    0.35    119.83   
   146. A(C   9,N  15,C  14)          116.13 -0.001107    0.38    116.51   
   147. A(C  10,O  16,H  70)          113.89  0.001399   -0.39    113.51   
   148. A(N  11,H  17,O  57)          171.14  0.001451   -0.34    170.80   
   149. A(C  29,C  28,H  81)          120.20 -0.000439    0.09    120.29   
   150. A(C  29,C  28,C  33)          120.14 -0.000022   -0.01    120.13   
   151. A(C  33,C  28,H  81)          119.65  0.000466   -0.09    119.56   
   152. A(C  30,C  29,C  34)          119.03  0.000548   -0.13    118.90   
   153. A(C  28,C  29,C  34)          121.40 -0.000395    0.06    121.46   
   154. A(C  28,C  29,C  30)          119.52 -0.000152    0.06    119.58   
   155. A(C  29,C  30,C  31)          120.25  0.000272   -0.05    120.20   
   156. A(C  29,C  30,H  77)          119.52 -0.000858    0.17    119.70   
   157. A(C  31,C  30,H  77)          120.21  0.000592   -0.13    120.09   
   158. A(C  30,C  31,C  32)          119.97 -0.000088    0.01    119.98   
   159. A(C  30,C  31,H  78)          119.86  0.000018    0.00    119.86   
   160. A(C  32,C  31,H  78)          120.17  0.000070   -0.01    120.16   
   161. A(C  31,C  32,C  33)          120.02 -0.000094    0.02    120.04   
   162. A(C  33,C  32,H  79)          119.95 -0.000003   -0.00    119.95   
   163. A(C  31,C  32,H  79)          120.03  0.000097   -0.02    120.01   
   164. A(C  28,C  33,C  32)          120.06  0.000089   -0.03    120.03   
   165. A(C  32,C  33,H  80)          120.11 -0.000021    0.01    120.12   
   166. A(C  28,C  33,H  80)          119.83 -0.000068    0.02    119.84   
   167. A(O  35,C  34,C  36)          120.79  0.000393   -0.17    120.62   
   168. A(C  29,C  34,C  36)          118.99  0.000969    0.09    119.09   
   169. A(C  29,C  34,O  35)          120.21 -0.001365    0.07    120.29   
   170. A(C  34,C  36,C  37)          124.35 -0.000821    0.26    124.60   
   171. A(C  37,C  36,C  41)          114.96 -0.000022   -0.00    114.95   
   172. A(C  34,C  36,C  41)          120.67  0.000845   -0.25    120.41   
   173. A(C  36,C  37,C  38)          123.96  0.000793   -0.08    123.88   
   174. A(C  38,C  37,O  44)          106.66 -0.001352    0.16    106.82   
   175. A(C  36,C  37,O  44)          129.38  0.000556   -0.07    129.31   
   176. A(C  37,C  38,C  39)          120.12 -0.000241    0.07    120.19   
   177. A(C  39,C  38,N  42)          131.39 -0.000304    0.00    131.39   
   178. A(C  37,C  38,N  42)          108.48  0.000538   -0.07    108.41   
   179. A(C  38,C  39,H  74)          121.00 -0.000695    0.13    121.14   
   180. A(C  40,C  39,H  74)          121.65  0.000524   -0.10    121.54   
   181. A(C  38,C  39,C  40)          117.35  0.000171   -0.03    117.32   
   182. A(C  41,C  40,H  75)          118.85  0.000010    0.05    118.90   
   183. A(C  39,C  40,H  75)          119.60  0.000392   -0.04    119.56   
   184. A(C  39,C  40,C  41)          121.54 -0.000403    0.00    121.55   
   185. A(C  40,C  41,H  76)          119.59  0.000993   -0.19    119.40   
   186. A(C  36,C  41,H  76)          118.35 -0.000703    0.16    118.51   
   187. A(C  36,C  41,C  40)          122.05 -0.000293    0.03    122.08   
   188. A(C  38,N  42,C  43)          104.87 -0.000287    0.06    104.94   
   189. A(O  44,C  43,C  45)          116.41  0.000032    0.15    116.55   
   190. A(N  42,C  43,C  45)          129.26  0.001207   -0.36    128.90   
   191. A(N  42,C  43,O  44)          114.09 -0.001170    0.12    114.21   
   192. A(C  37,O  44,C  43)          105.89  0.002275   -0.29    105.61   
   193. A(C  50,C  45,C  54)          109.18  0.000793   -0.52    108.66   
   194. A(C  46,C  45,C  54)          108.82  0.000030   -0.01    108.81   
   195. A(C  43,C  45,C  54)          105.06 -0.000318    0.20    105.26   
   196. A(C  46,C  45,C  50)          109.71 -0.000496    0.02    109.73   
   197. A(C  43,C  45,C  50)          112.73  0.000318    0.37    113.10   
   198. A(C  43,C  45,C  46)          111.16 -0.000290   -0.07    111.10   
   199. A(C  45,C  46,C  47)          116.76  0.000648    0.26    117.03   
   200. A(H  58,C  46,H  59)          107.21  0.000902   -0.57    106.65   
   201. A(C  47,C  46,H  59)          109.66 -0.000526    0.25    109.91   
   202. A(C  45,C  46,H  59)          109.16 -0.000923    0.45    109.61   
   203. A(C  47,C  46,H  58)          107.08  0.000242   -0.26    106.82   
   204. A(C  45,C  46,H  58)          106.50 -0.000242   -0.21    106.30   
   205. A(C  53,C  47,C  55)          108.23  0.000158   -0.00    108.23   
   206. A(C  48,C  47,C  55)          110.73  0.000093   -0.03    110.70   
   207. A(C  46,C  47,C  55)          107.93 -0.000090   -0.03    107.90   
   208. A(C  48,C  47,C  53)          107.42 -0.000069   -0.14    107.28   
   209. A(C  46,C  47,C  53)          113.25 -0.000296    0.13    113.38   
   210. A(C  46,C  47,C  48)          109.28  0.000209    0.08    109.36   
   211. A(H  60,C  48,H  61)          107.20  0.000596   -0.31    106.89   
   212. A(C  49,C  48,H  61)          110.07 -0.000151    0.10    110.17   
   213. A(C  47,C  48,H  61)          109.88 -0.000502    0.15    110.03   
   214. A(C  49,C  48,H  60)          109.00 -0.000316    0.08    109.08   
   215. A(C  47,C  48,H  60)          110.12 -0.000122    0.06    110.18   
   216. A(C  47,C  48,C  49)          110.51  0.000495   -0.08    110.43   
   217. A(C  51,C  49,C  56)          109.77 -0.000710    0.36    110.13   
   218. A(C  50,C  49,C  56)          109.09  0.000327   -0.13    108.96   
   219. A(C  48,C  49,C  56)          110.55  0.000629   -0.20    110.35   
   220. A(C  50,C  49,C  51)          108.56  0.000133   -0.06    108.50   
   221. A(C  48,C  49,C  51)          109.97 -0.000010    0.18    110.14   
   222. A(C  48,C  49,C  50)          108.85 -0.000371   -0.13    108.72   
   223. A(H  62,C  50,H  63)          106.68  0.000338   -0.41    106.27   
   224. A(C  49,C  50,H  63)          109.98 -0.000019    0.24    110.22   
   225. A(C  45,C  50,H  63)          110.32 -0.000436    0.57    110.88   
   226. A(C  49,C  50,H  62)          106.78 -0.000102   -0.14    106.64   
   227. A(C  45,C  50,H  62)          107.84  0.001033   -0.57    107.27   
   228. A(C  45,C  50,C  49)          114.85 -0.000696    0.25    115.10   
   229. A(N  52,C  51,O  57)          121.89 -0.000594    0.10    121.99   
   230. A(C  49,C  51,O  57)          120.71  0.001209   -0.20    120.52   
   231. A(C  49,C  51,N  52)          117.35 -0.000628    0.09    117.44   
   232. A(C  51,N  52,C  53)          128.21  0.000616   -0.15    128.06   
   233. A(C  53,N  52,H  70)          113.95 -0.000087    0.15    114.11   
   234. A(C  51,N  52,H  70)          117.83 -0.000528    0.00    117.83   
   235. A(H  82,C  53,H  83)          107.18  0.000253   -0.17    107.01   
   236. A(C  47,C  53,N  52)          113.80 -0.000077   -0.05    113.75   
   237. A(N  52,C  53,H  83)          108.11 -0.000253    0.10    108.21   
   238. A(C  47,C  53,H  83)          109.27  0.000174   -0.02    109.25   
   239. A(N  52,C  53,H  82)          108.10  0.000239    0.05    108.14   
   240. A(C  47,C  53,H  82)          110.17 -0.000313    0.08    110.25   
   241. A(H  72,C  54,H  73)          108.35  0.000236   -0.10    108.25   
   242. A(H  71,C  54,H  73)          108.06  0.000254   -0.11    107.95   
   243. A(C  45,C  54,H  73)          109.70 -0.000013   -0.04    109.66   
   244. A(H  71,C  54,H  72)          108.35  0.000195   -0.02    108.33   
   245. A(C  45,C  54,H  72)          110.83 -0.000295    0.10    110.93   
   246. A(C  45,C  54,H  71)          111.45 -0.000346    0.16    111.61   
   247. A(H  67,C  55,H  68)          108.00  0.000340   -0.07    107.92   
   248. A(C  47,C  55,H  68)          110.73 -0.000282    0.08    110.80   
   249. A(C  47,C  55,H  67)          110.97 -0.000424    0.10    111.06   
   250. A(H  68,C  55,H  69)          107.94  0.000431   -0.14    107.80   
   251. A(H  67,C  55,H  69)          108.02  0.000423   -0.10    107.92   
   252. A(C  47,C  55,H  69)          111.07 -0.000429    0.13    111.19   
   253. A(H  65,C  56,H  66)          108.07  0.000504   -0.23    107.84   
   254. A(H  64,C  56,H  66)          107.96  0.000075    0.15    108.11   
   255. A(C  49,C  56,H  66)          111.05 -0.000439    0.17    111.22   
   256. A(H  64,C  56,H  65)          108.38  0.000640   -0.26    108.12   
   257. A(C  49,C  56,H  65)          109.74  0.000023   -0.12    109.61   
   258. A(C  49,C  56,H  64)          111.53 -0.000738    0.29    111.82   
   259. A(H  17,O  57,C  51)          122.15  0.001045   -0.14    122.00   
   260. A(O  16,H  70,N  52)          171.68  0.001107   -0.35    171.33   
   261. D(C   6,C   1,C   0,H  20)     -2.09  0.000083   -0.19     -2.28   
   262. D(C   6,C   1,C   0,C   5)    178.13  0.000113   -0.32    177.82   
   263. D(C   2,C   1,C   0,C   5)     -0.30  0.000009   -0.06     -0.36   
   264. D(C   2,C   1,C   0,H  20)    179.48 -0.000021    0.06    179.54   
   265. D(H  24,C   2,C   1,C   6)      2.34  0.000033    0.05      2.39   
   266. D(C   3,C   2,C   1,C   6)   -178.06 -0.000067    0.31   -177.75   
   267. D(H  24,C   2,C   1,C   0)   -179.25  0.000098   -0.20   -179.45   
   268. D(C   3,C   2,C   1,C   0)      0.35 -0.000002    0.05      0.41   
   269. D(H  23,C   3,C   2,C   1)   -179.93  0.000016   -0.06   -179.99   
   270. D(C   4,C   3,C   2,C   1)     -0.12 -0.000002   -0.04     -0.16   
   271. D(H  23,C   3,C   2,H  24)     -0.33 -0.000083    0.20     -0.13   
   272. D(C   4,C   3,C   2,H  24)    179.48 -0.000101    0.22    179.70   
   273. D(C   5,C   4,C   3,C   2)     -0.16 -0.000002    0.03     -0.13   
   274. D(C   5,C   4,C   3,H  23)    179.65 -0.000019    0.05    179.70   
   275. D(H  22,C   4,C   3,H  23)     -0.07 -0.000015    0.04     -0.03   
   276. D(H  22,C   4,C   3,C   2)   -179.88  0.000002    0.02   -179.86   
   277. D(H  21,C   5,C   4,C   3)   -179.60  0.000001   -0.01   -179.61   
   278. D(C   0,C   5,C   4,H  22)    179.93  0.000006   -0.03    179.90   
   279. D(C   0,C   5,C   4,C   3)      0.21  0.000010   -0.04      0.18   
   280. D(H  21,C   5,C   0,H  20)      0.05  0.000026   -0.10     -0.05   
   281. D(C   4,C   5,C   0,H  20)   -179.76  0.000017   -0.07   -179.83   
   282. D(H  21,C   5,C   4,H  22)      0.12 -0.000004   -0.00      0.12   
   283. D(C   4,C   5,C   0,C   1)      0.02 -0.000014    0.05      0.07   
   284. D(H  21,C   5,C   0,C   1)    179.83 -0.000005    0.02    179.86   
   285. D(H  26,C   6,C   1,C   0)    162.03  0.000334   -0.41    161.62   
   286. D(H  25,C   6,C   1,C   2)   -137.26 -0.000434    0.00   -137.25   
   287. D(H  25,C   6,C   1,C   0)     44.35 -0.000525    0.26     44.61   
   288. D(C   7,C   6,C   1,C   0)    -76.10  0.000430   -0.39    -76.49   
   289. D(H  26,C   6,C   1,C   2)    -19.58  0.000425   -0.67    -20.25   
   290. D(C   7,C   6,C   1,C   2)    102.30  0.000521   -0.65    101.65   
   291. D(C   8,C   7,C   6,C   1)    -80.37  0.000373   -1.63    -82.00   
   292. D(C   8,C   7,C   6,H  25)    159.20  0.001517   -2.31    156.89   
   293. D(N  11,C   7,C   6,H  26)   -143.67  0.000187   -1.02   -144.69   
   294. D(N  11,C   7,C   6,H  25)    -26.57  0.001277   -1.67    -28.24   
   295. D(N  11,C   7,C   6,C   1)     93.86  0.000133   -0.98     92.88   
   296. D(C   8,C   7,C   6,H  26)     42.10  0.000427   -1.66     40.44   
   297. D(N  12,C   8,C   7,N  11)   -180.00 -0.000020    0.11   -179.89   
   298. D(N  12,C   8,C   7,C   6)     -5.07 -0.000019    0.65     -4.42   
   299. D(C   9,C   8,C   7,N  11)      0.65  0.000081   -0.15      0.51   
   300. D(C   9,C   8,C   7,C   6)    175.58  0.000083    0.40    175.97   
   301. D(N  15,C   9,C   8,N  12)     -0.15  0.000203   -0.37     -0.52   
   302. D(C  10,C   9,C   8,N  12)   -179.61  0.000181   -0.10   -179.71   
   303. D(N  15,C   9,C   8,C   7)    179.34  0.000079   -0.15    179.19   
   304. D(C  10,C   9,C   8,C   7)     -0.12  0.000057    0.12     -0.01   
   305. D(O  16,C  10,C   9,N  15)     -0.04 -0.000237    0.23      0.19   
   306. D(N  11,C  10,C   9,N  15)   -179.91 -0.000200    0.23   -179.67   
   307. D(N  11,C  10,C   9,C   8)     -0.47 -0.000183   -0.05     -0.53   
   308. D(O  16,C  10,C   9,C   8)    179.40 -0.000220   -0.06    179.34   
   309. D(H  17,N  11,C  10,O  16)     -7.58  0.000174    0.04     -7.54   
   310. D(C   7,N  11,C  10,O  16)   -178.96  0.000259   -0.03   -178.99   
   311. D(C   7,N  11,C  10,C   9)      0.92  0.000236   -0.03      0.89   
   312. D(H  17,N  11,C   7,C   8)   -172.02 -0.000091    0.02   -171.99   
   313. D(H  17,N  11,C  10,C   9)    172.29  0.000151    0.04    172.33   
   314. D(H  17,N  11,C   7,C   6)     12.57  0.000381   -0.54     12.03   
   315. D(C  10,N  11,C   7,C   6)   -176.45  0.000197   -0.45   -176.90   
   316. D(C  10,N  11,C   7,C   8)     -1.04 -0.000275    0.12     -0.93   
   317. D(H  27,N  12,C   8,C   9)    172.90 -0.001140    1.99    174.88   
   318. D(H  27,N  12,C   8,C   7)     -6.41 -0.000993    1.70     -4.71   
   319. D(C  13,N  12,C   8,C   9)      1.13 -0.000007    0.10      1.23   
   320. D(C  13,N  12,C   8,C   7)   -178.18  0.000141   -0.18   -178.37   
   321. D(C  14,C  13,N  12,H  27)   -173.59  0.000965   -1.70   -175.29   
   322. D(H  18,C  13,N  12,C   8)    178.84 -0.000019    0.14    178.98   
   323. D(C  14,C  13,N  12,C   8)     -1.74 -0.000042    0.18     -1.56   
   324. D(H  18,C  13,N  12,H  27)      6.99  0.000988   -1.73      5.26   
   325. D(H  19,C  14,C  13,H  18)      0.54  0.000003    0.04      0.58   
   326. D(H  19,C  14,C  13,N  12)   -178.85  0.000042   -0.00   -178.85   
   327. D(N  15,C  14,C  13,H  18)   -179.21  0.000228   -0.24   -179.45   
   328. D(N  15,C  14,C  13,N  12)      1.40  0.000267   -0.28      1.12   
   329. D(C   9,N  15,C  14,H  19)    179.87  0.000115   -0.24    179.63   
   330. D(C   9,N  15,C  14,C  13)     -0.37 -0.000106    0.03     -0.34   
   331. D(C  14,N  15,C   9,C  10)    179.12 -0.000028   -0.05    179.07   
   332. D(C  14,N  15,C   9,C   8)     -0.23 -0.000097    0.29      0.06   
   333. D(H  70,O  16,C  10,N  11)     10.83  0.000044    0.24     11.07   
   334. D(H  70,O  16,C  10,C   9)   -169.01  0.000092    0.24   -168.77   
   335. D(O  57,H  17,N  11,C  10)    -56.67 -0.000253    0.08    -56.59   
   336. D(O  57,H  17,N  11,C   7)    113.76 -0.000114    0.15    113.90   
   337. D(C  34,C  29,C  28,H  81)      0.25 -0.000103    0.59      0.84   
   338. D(C  34,C  29,C  28,C  33)   -178.34 -0.000320    0.95   -177.39   
   339. D(C  30,C  29,C  28,H  81)    177.92 -0.000046    0.11    178.02   
   340. D(C  30,C  29,C  28,C  33)     -0.67 -0.000264    0.46     -0.21   
   341. D(H  77,C  30,C  29,C  34)     -1.53  0.000327   -0.88     -2.41   
   342. D(H  77,C  30,C  29,C  28)   -179.25  0.000293   -0.41   -179.66   
   343. D(C  31,C  30,C  29,C  34)    179.57  0.000013   -0.60    178.97   
   344. D(C  31,C  30,C  29,C  28)      1.85 -0.000021   -0.13      1.72   
   345. D(H  78,C  31,C  30,H  77)     -0.17  0.000012    0.05     -0.11   
   346. D(H  78,C  31,C  30,C  29)    178.72  0.000311   -0.23    178.49   
   347. D(C  32,C  31,C  30,C  29)     -1.50  0.000256   -0.25     -1.75   
   348. D(C  32,C  31,C  30,H  77)    179.61 -0.000044    0.04    179.65   
   349. D(H  79,C  32,C  31,H  78)     -0.02 -0.000199    0.19      0.17   
   350. D(C  33,C  32,C  31,H  78)    179.74 -0.000264    0.27    180.01   
   351. D(C  33,C  32,C  31,C  30)     -0.04 -0.000208    0.29      0.25   
   352. D(H  79,C  32,C  31,C  30)   -179.80 -0.000143    0.20   -179.59   
   353. D(H  80,C  33,C  32,H  79)      0.81 -0.000092    0.12      0.93   
   354. D(H  80,C  33,C  32,C  31)   -178.95 -0.000027    0.04   -178.91   
   355. D(C  28,C  33,C  32,C  31)      1.22 -0.000082    0.05      1.27   
   356. D(H  80,C  33,C  28,H  81)      0.72  0.000060   -0.06      0.66   
   357. D(H  80,C  33,C  28,C  29)    179.31  0.000264   -0.41    178.90   
   358. D(C  32,C  33,C  28,H  81)   -179.45  0.000115   -0.07   -179.52   
   359. D(C  28,C  33,C  32,H  79)   -179.02 -0.000146    0.13   -178.89   
   360. D(C  32,C  33,C  28,C  29)     -0.86  0.000318   -0.42     -1.29   
   361. D(C  36,C  34,C  29,C  30)    144.04  0.001025   -1.54    142.50   
   362. D(C  36,C  34,C  29,C  28)    -38.28  0.001066   -2.03    -40.31   
   363. D(O  35,C  34,C  29,C  30)    -36.69  0.000768   -1.97    -38.66   
   364. D(O  35,C  34,C  29,C  28)    140.99  0.000809   -2.46    138.53   
   365. D(C  41,C  36,C  34,O  35)    -27.68 -0.000751    1.81    -25.87   
   366. D(C  41,C  36,C  34,C  29)    151.58 -0.001023    1.38    152.96   
   367. D(C  37,C  36,C  34,O  35)    150.22 -0.000687    1.85    152.06   
   368. D(C  37,C  36,C  34,C  29)    -30.52 -0.000958    1.42    -29.10   
   369. D(O  44,C  37,C  36,C  41)    177.07 -0.000066    0.02    177.10   
   370. D(C  38,C  37,C  36,C  41)     -1.80  0.000276   -0.54     -2.34   
   371. D(C  38,C  37,C  36,C  34)   -179.81  0.000197   -0.57   -180.38   
   372. D(O  44,C  37,C  36,C  34)     -0.93 -0.000145   -0.00     -0.93   
   373. D(N  42,C  38,C  37,O  44)      0.73 -0.000444    0.64      1.37   
   374. D(N  42,C  38,C  37,C  36)    179.82 -0.000707    1.10    180.92   
   375. D(C  39,C  38,C  37,O  44)   -178.23 -0.000080    0.14   -178.09   
   376. D(C  39,C  38,C  37,C  36)      0.86 -0.000343    0.59      1.45   
   377. D(H  74,C  39,C  38,N  42)      1.01  0.000445   -0.59      0.42   
   378. D(H  74,C  39,C  38,C  37)    179.70 -0.000005    0.05    179.75   
   379. D(C  40,C  39,C  38,N  42)   -178.47  0.000521   -0.76   -179.23   
   380. D(C  40,C  39,C  38,C  37)      0.21  0.000071   -0.12      0.09   
   381. D(H  75,C  40,C  39,H  74)     -0.12  0.000171   -0.17     -0.29   
   382. D(H  75,C  40,C  39,C  38)    179.36  0.000087    0.00    179.36   
   383. D(C  41,C  40,C  39,H  74)   -179.69  0.000323   -0.54   -180.23   
   384. D(C  41,C  40,C  39,C  38)     -0.22  0.000239   -0.36     -0.58   
   385. D(H  76,C  41,C  36,C  34)     -1.32 -0.000130    0.29     -1.02   
   386. D(C  40,C  41,C  36,C  37)      1.76  0.000024    0.06      1.83   
   387. D(C  40,C  41,C  36,C  34)    179.85  0.000064    0.10    179.95   
   388. D(H  76,C  41,C  40,H  75)      0.77  0.000071   -0.16      0.61   
   389. D(H  76,C  41,C  40,C  39)   -179.65 -0.000079    0.20   -179.45   
   390. D(C  36,C  41,C  40,H  75)    179.59 -0.000145    0.04    179.63   
   391. D(C  36,C  41,C  40,C  39)     -0.83 -0.000294    0.40     -0.43   
   392. D(H  76,C  41,C  36,C  37)   -179.40 -0.000170    0.25   -179.15   
   393. D(C  43,N  42,C  38,C  39)    177.76 -0.000141    0.07    177.83   
   394. D(C  43,N  42,C  38,C  37)     -1.04  0.000276   -0.51     -1.55   
   395. D(C  45,C  43,N  42,C  38)    175.02  0.000774   -0.64    174.39   
   396. D(O  44,C  43,N  42,C  38)      1.01 -0.000039    0.21      1.21   
   397. D(C  37,O  44,C  43,C  45)   -175.40 -0.001045    1.05   -174.35   
   398. D(C  37,O  44,C  43,N  42)     -0.57 -0.000255    0.20     -0.37   
   399. D(C  43,O  44,C  37,C  38)     -0.14  0.000410   -0.51     -0.64   
   400. D(C  43,O  44,C  37,C  36)   -179.16  0.000691   -1.01   -180.17   
   401. D(C  54,C  45,C  43,O  44)     82.33  0.000998   -1.29     81.04   
   402. D(C  54,C  45,C  43,N  42)    -91.57  0.000226   -0.41    -91.98   
   403. D(C  50,C  45,C  43,O  44)    -36.47  0.000066   -0.97    -37.44   
   404. D(C  50,C  45,C  43,N  42)    149.63 -0.000705   -0.08    149.55   
   405. D(C  46,C  45,C  43,O  44)   -160.13  0.000703   -1.22   -161.35   
   406. D(C  46,C  45,C  43,N  42)     25.97 -0.000069   -0.34     25.63   
   407. D(H  59,C  46,C  45,C  50)   -170.37  0.000440    0.04   -170.33   
   408. D(H  59,C  46,C  45,C  43)    -45.00  0.000280    0.49    -44.51   
   409. D(H  58,C  46,C  45,C  54)    -45.21 -0.000720    1.23    -43.99   
   410. D(H  58,C  46,C  45,C  50)     74.18 -0.000031    0.58     74.77   
   411. D(H  58,C  46,C  45,C  43)   -160.45 -0.000190    1.03   -159.42   
   412. D(C  47,C  46,C  45,C  54)   -164.72 -0.001256    1.54   -163.18   
   413. D(C  47,C  46,C  45,C  50)    -45.32 -0.000567    0.90    -44.42   
   414. D(H  59,C  46,C  45,C  54)     70.24 -0.000249    0.68     70.92   
   415. D(C  47,C  46,C  45,C  43)     80.05 -0.000726    1.35     81.39   
   416. D(C  55,C  47,C  46,H  59)    -62.18 -0.000709    0.25    -61.93   
   417. D(C  55,C  47,C  46,H  58)     53.83  0.000217   -0.44     53.39   
   418. D(C  55,C  47,C  46,C  45)    173.03  0.000499   -0.72    172.30   
   419. D(C  53,C  47,C  46,H  59)     57.62 -0.000755    0.30     57.92   
   420. D(C  53,C  47,C  46,H  58)    173.63  0.000170   -0.38    173.25   
   421. D(C  53,C  47,C  46,C  45)    -67.17  0.000452   -0.67    -67.84   
   422. D(C  48,C  47,C  46,H  59)    177.33 -0.000889    0.26    177.59   
   423. D(C  48,C  47,C  46,H  58)    -66.66  0.000037   -0.43    -67.08   
   424. D(C  48,C  47,C  46,C  45)     52.54  0.000318   -0.71     51.83   
   425. D(H  61,C  48,C  47,C  55)     60.05  0.000255   -0.01     60.04   
   426. D(H  61,C  48,C  47,C  53)    -57.94  0.000054    0.09    -57.85   
   427. D(H  61,C  48,C  47,C  46)    178.82  0.000331   -0.02    178.80   
   428. D(H  60,C  48,C  47,C  55)    -57.80 -0.000096    0.24    -57.57   
   429. D(H  60,C  48,C  47,C  53)   -175.80 -0.000297    0.34   -175.45   
   430. D(H  60,C  48,C  47,C  46)     60.96 -0.000020    0.23     61.19   
   431. D(C  49,C  48,C  47,C  55)   -178.28  0.000058    0.15   -178.13   
   432. D(C  49,C  48,C  47,C  53)     63.73 -0.000143    0.26     63.98   
   433. D(C  49,C  48,C  47,C  46)    -59.52  0.000134    0.14    -59.38   
   434. D(C  56,C  49,C  48,H  61)    -57.05  0.000137    0.11    -56.94   
   435. D(C  56,C  49,C  48,H  60)     60.26  0.000586   -0.17     60.09   
   436. D(C  56,C  49,C  48,C  47)   -178.60  0.000541   -0.09   -178.69   
   437. D(C  51,C  49,C  48,H  61)     64.32 -0.000348    0.54     64.86   
   438. D(C  51,C  49,C  48,H  60)   -178.37  0.000101    0.27   -178.10   
   439. D(C  51,C  49,C  48,C  47)    -57.23  0.000057    0.34    -56.88   
   440. D(C  50,C  49,C  48,H  61)   -176.86 -0.000415    0.49   -176.37   
   441. D(C  50,C  49,C  48,H  60)    -59.55  0.000034    0.21    -59.34   
   442. D(C  50,C  49,C  48,C  47)     61.59 -0.000011    0.29     61.88   
   443. D(H  63,C  50,C  49,C  56)     58.28  0.000473   -0.96     57.32   
   444. D(H  63,C  50,C  49,C  48)    178.99  0.001212   -1.38    177.61   
   445. D(H  62,C  50,C  49,C  56)    -57.10  0.000140   -0.53    -57.63   
   446. D(H  62,C  50,C  49,C  51)   -176.70  0.000729   -0.85   -177.54   
   447. D(H  62,C  50,C  49,C  48)     63.61  0.000879   -0.95     62.67   
   448. D(C  45,C  50,C  49,C  56)   -176.59 -0.000666    0.14   -176.45   
   449. D(C  45,C  50,C  49,C  51)     63.82 -0.000077   -0.18     63.63   
   450. D(C  45,C  50,C  49,C  48)    -55.87  0.000073   -0.28    -56.16   
   451. D(H  63,C  50,C  45,C  54)    -69.19 -0.000350    0.23    -68.96   
   452. D(H  63,C  50,C  45,C  46)    171.63 -0.000569    0.57    172.20   
   453. D(H  63,C  50,C  45,C  43)     47.17 -0.000046    0.37     47.54   
   454. D(H  62,C  50,C  45,C  54)     46.96  0.000408   -0.27     46.68   
   455. D(H  62,C  50,C  45,C  46)    -72.22  0.000189    0.06    -72.16   
   456. D(H  62,C  50,C  45,C  43)    163.32  0.000711   -0.14    163.18   
   457. D(C  49,C  50,C  45,C  54)    165.85  0.000575   -0.69    165.16   
   458. D(H  63,C  50,C  49,C  51)    -61.32  0.001062   -1.28    -62.60   
   459. D(C  49,C  50,C  45,C  46)     46.68  0.000356   -0.36     46.32   
   460. D(C  49,C  50,C  45,C  43)    -77.79  0.000879   -0.55    -78.34   
   461. D(O  57,C  51,C  49,C  56)    -34.60 -0.000300   -0.32    -34.92   
   462. D(O  57,C  51,C  49,C  50)     84.57 -0.000239   -0.32     84.25   
   463. D(O  57,C  51,C  49,C  48)   -156.44 -0.000615   -0.42   -156.86   
   464. D(N  52,C  51,C  49,C  56)    147.96  0.000038   -0.29    147.67   
   465. D(N  52,C  51,C  49,C  50)    -92.87  0.000099   -0.29    -93.16   
   466. D(N  52,C  51,C  49,C  48)     26.12 -0.000277   -0.39     25.73   
   467. D(H  70,N  52,C  51,O  57)     -1.82  0.000522   -0.23     -2.04   
   468. D(H  70,N  52,C  51,C  49)    175.59  0.000229   -0.26    175.33   
   469. D(C  53,N  52,C  51,O  57)    179.20  0.000463   -0.20    179.01   
   470. D(C  53,N  52,C  51,C  49)     -3.39  0.000170   -0.23     -3.62   
   471. D(H  83,C  53,N  52,H  70)     69.93 -0.000244    0.95     70.87   
   472. D(H  83,C  53,N  52,C  51)   -111.06 -0.000191    0.92   -110.14   
   473. D(H  82,C  53,N  52,C  51)    133.24 -0.000480    1.04    134.28   
   474. D(C  47,C  53,N  52,H  70)   -168.50 -0.000255    0.96   -167.54   
   475. D(C  47,C  53,N  52,C  51)     10.52 -0.000202    0.93     11.45   
   476. D(H  83,C  53,C  47,C  55)    -37.84 -0.000014   -0.70    -38.54   
   477. D(H  83,C  53,C  47,C  48)     81.76  0.000145   -0.82     80.94   
   478. D(H  83,C  53,C  47,C  46)   -157.47  0.000176   -0.74   -158.21   
   479. D(H  82,C  53,C  47,C  55)     79.66  0.000213   -0.87     78.79   
   480. D(H  82,C  53,C  47,C  48)   -160.74  0.000372   -0.99   -161.73   
   481. D(H  82,C  53,C  47,C  46)    -39.97  0.000403   -0.91    -40.88   
   482. D(H  82,C  53,N  52,H  70)    -45.78 -0.000533    1.07    -44.71   
   483. D(N  52,C  53,C  47,C  55)   -158.77  0.000237   -0.78   -159.55   
   484. D(N  52,C  53,C  47,C  48)    -39.17  0.000396   -0.91    -40.07   
   485. D(N  52,C  53,C  47,C  46)     81.60  0.000427   -0.82     80.78   
   486. D(H  73,C  54,C  45,C  50)    -59.86  0.000209    0.32    -59.54   
   487. D(H  73,C  54,C  45,C  46)     59.86  0.000094    0.02     59.89   
   488. D(H  73,C  54,C  45,C  43)    178.99 -0.000402    0.05    179.04   
   489. D(H  72,C  54,C  45,C  50)   -179.47  0.000109    0.41   -179.06   
   490. D(H  72,C  54,C  45,C  46)    -59.74 -0.000005    0.10    -59.64   
   491. D(H  72,C  54,C  45,C  43)     59.38 -0.000502    0.13     59.51   
   492. D(H  71,C  54,C  45,C  50)     59.77  0.000298    0.26     60.03   
   493. D(H  71,C  54,C  45,C  46)    179.50  0.000183   -0.04    179.46   
   494. D(H  71,C  54,C  45,C  43)    -61.37 -0.000313   -0.02    -61.39   
   495. D(H  69,C  55,C  47,C  53)    -59.66  0.000150   -0.08    -59.74   
   496. D(H  69,C  55,C  47,C  48)   -177.16  0.000086    0.11   -177.05   
   497. D(H  69,C  55,C  47,C  46)     63.26 -0.000168    0.05     63.32   
   498. D(H  68,C  55,C  47,C  53)   -179.57  0.000077   -0.04   -179.62   
   499. D(H  68,C  55,C  47,C  48)     62.93  0.000013    0.15     63.08   
   500. D(H  68,C  55,C  47,C  46)    -56.65 -0.000241    0.09    -56.56   
   501. D(H  67,C  55,C  47,C  53)     60.51  0.000115   -0.06     60.45   
   502. D(H  67,C  55,C  47,C  48)    -56.99  0.000051    0.13    -56.86   
   503. D(H  67,C  55,C  47,C  46)   -176.57 -0.000203    0.07   -176.49   
   504. D(H  66,C  56,C  49,C  51)    -63.09  0.000117    0.57    -62.52   
   505. D(H  66,C  56,C  49,C  50)    178.06  0.000181    0.51    178.58   
   506. D(H  66,C  56,C  49,C  48)     58.40  0.000046    0.89     59.29   
   507. D(H  65,C  56,C  49,C  51)    177.49 -0.000247    0.83    178.31   
   508. D(H  65,C  56,C  49,C  50)     58.65 -0.000183    0.77     59.41   
   509. D(H  65,C  56,C  49,C  48)    -61.02 -0.000318    1.15    -59.87   
   510. D(H  64,C  56,C  49,C  51)     57.38 -0.000588    1.04     58.42   
   511. D(H  64,C  56,C  49,C  50)    -61.47 -0.000525    0.99    -60.48   
   512. D(H  64,C  56,C  49,C  48)    178.87 -0.000659    1.37    180.24   
   513. D(H  17,O  57,C  51,N  52)      6.66 -0.000312    0.66      7.32   
   514. D(H  17,O  57,C  51,C  49)   -170.66  0.000040    0.70   -169.97   
   515. D(C  51,O  57,H  17,N  11)     54.42  0.000123   -0.72     53.70   
   516. D(O  16,H  70,N  52,C  53)     80.53 -0.000013   -0.01     80.52   
   517. D(O  16,H  70,N  52,C  51)    -98.59 -0.000072    0.02    -98.57   
   518. D(N  52,H  70,O  16,C  10)     92.23 -0.000402   -0.25     91.98   
    ----------------------------------------------------------------------------

         *************************************************************
         *                GEOMETRY OPTIMIZATION CYCLE   4            *
         *************************************************************
Calling /mnt/group-bin/orca_5_0_3_linux_x86-64_openmpi411/otool_external orca_EXT.extinp.tmp  ...  done

-------------------------   --------------------
FINAL SINGLE POINT ENERGY     -2040.660807333500   (From external program)
-------------------------   --------------------

------------------------------------------------------------------------------
                         ORCA GEOMETRY RELAXATION STEP
------------------------------------------------------------------------------

Reading the OPT-File                    .... done
Getting information on internals        .... done
Copying old internal coords+grads       .... done
Making the new internal coordinates     .... (new redundants).... done
Validating the new internal coordinates .... (new redundants).... done
Calculating the B-matrix                .... done
Calculating the G,G- and P matrices     .... done
Transforming gradient to internals      .... done
Projecting the internal gradient        .... done
Number of atoms                         ....  84
Number of internal coordinates          .... 518
Current Energy                          .... -2040.660807334 Eh
Current gradient norm                   ....     0.017294631 Eh/bohr
Maximum allowed component of the step   ....  0.300
Current trust radius                    ....  0.300
Updating the Hessian (BFGS)             .... done
Forming the augmented Hessian           .... done
Diagonalizing the augmented Hessian     .... done
Last element of RFO vector              ....  0.948001223
Lowest eigenvalues of augmented Hessian:
 -0.001417042  0.000360889  0.000608780  0.000758675  0.001512610
Length of the computed step             ....  0.335723914
Warning: the length of the step is outside the trust region - taking restricted step instead
The input lambda is                     ....    -0.001417
   iter:   1  x=   -0.001838  g=   53.981259 f(x)=     0.022711
   iter:   2  x=   -0.001952  g=   36.094988 f(x)=     0.004141
   iter:   3  x=   -0.001958  g=   32.764046 f(x)=     0.000196
   iter:   4  x=   -0.001958  g=   32.603513 f(x)=     0.000000
   iter:   5  x=   -0.001958  g=   32.603118 f(x)=     0.000000
   iter:   6  x=   -0.001958  g=   32.603118 f(x)=     0.000000
The output lambda is                    ....    -0.001958 (6 iterations)
The final length of the internal step   ....  0.300000000
Converting the step to cartesian space:
 Initial RMS(Int)=    0.0131812433
Transforming coordinates:
 Iter   0:  RMS(Cart)=    0.0715325508 RMS(Int)=    0.2759847014
 Iter   1:  RMS(Cart)=    0.0012742803 RMS(Int)=    0.0003756699
 Iter   2:  RMS(Cart)=    0.0000391211 RMS(Int)=    0.0000099348
 Iter   3:  RMS(Cart)=    0.0000010124 RMS(Int)=    0.0000004723
 Iter   4:  RMS(Cart)=    0.0000000413 RMS(Int)=    0.0000000180
done
Storing new coordinates                 .... done

                                .--------------------.
          ----------------------|Geometry convergence|-------------------------
          Item                value                   Tolerance       Converged
          ---------------------------------------------------------------------
          Energy change      -0.0022806389            0.0000050000      NO
          RMS gradient        0.0005626098            0.0001000000      NO
          MAX gradient        0.0035917725            0.0003000000      NO
          RMS step            0.0131812433            0.0020000000      NO
          MAX step            0.1363279158            0.0040000000      NO
          ........................................................
          Max(Bonds)      0.0721      Max(Angles)    0.81
          Max(Dihed)        3.51      Max(Improp)    0.00
          ---------------------------------------------------------------------

The optimization has not yet converged - more geometry cycles are needed


    ---------------------------------------------------------------------------
                         Redundant Internal Coordinates
                            (Angstroem and degrees)

        Definition                    Value    dE/dq     Step     New-Value
    ----------------------------------------------------------------------------
     1. B(C   1,C   0)                1.3948  0.000678 -0.0008    1.3940   
     2. B(C   2,C   1)                1.3909  0.000035 -0.0001    1.3908   
     3. B(C   3,C   2)                1.3904  0.000705 -0.0008    1.3896   
     4. B(C   4,C   3)                1.3876  0.000253 -0.0003    1.3873   
     5. B(C   5,C   4)                1.3906  0.000481 -0.0005    1.3901   
     6. B(C   5,C   0)                1.3871  0.000342 -0.0005    1.3866   
     7. B(C   6,C   1)                1.5103  0.000094 -0.0007    1.5096   
     8. B(C   7,C   6)                1.4930  0.001643 -0.0033    1.4897   
     9. B(C   8,C   7)                1.3415 -0.003592  0.0039    1.3454   
    10. B(C   9,C   8)                1.4561  0.000557  0.0012    1.4573   
    11. B(C  10,C   9)                1.4698 -0.002780  0.0073    1.4771   
    12. B(N  11,C  10)                1.3492 -0.000843 -0.0006    1.3486   
    13. B(N  11,C   7)                1.4106  0.000710  0.0019    1.4126   
    14. B(N  12,C   8)                1.3828  0.002682 -0.0026    1.3802   
    15. B(C  13,N  12)                1.3377 -0.003144  0.0053    1.3430   
    16. B(C  14,C  13)                1.3742  0.002756 -0.0041    1.3701   
    17. B(N  15,C  14)                1.3614 -0.001117  0.0030    1.3644   
    18. B(N  15,C   9)                1.2859 -0.001046  0.0003    1.2863   
    19. B(O  16,C  10)                1.2370  0.001926 -0.0021    1.2349   
    20. B(H  17,N  11)                1.0326  0.001891 -0.0038    1.0288   
    21. B(H  18,C  13)                1.0803  0.000119 -0.0001    1.0802   
    22. B(H  19,C  14)                1.0799  0.000208 -0.0007    1.0792   
    23. B(H  20,C   0)                1.0842  0.000134 -0.0004    1.0838   
    24. B(H  21,C   5)                1.0828  0.000095 -0.0002    1.0825   
    25. B(H  22,C   4)                1.0824  0.000076 -0.0002    1.0822   
    26. B(H  23,C   3)                1.0828  0.000085 -0.0002    1.0826   
    27. B(H  24,C   2)                1.0845  0.000126 -0.0003    1.0842   
    28. B(H  25,C   6)                1.0933 -0.000152  0.0005    1.0938   
    29. B(H  26,C   6)                1.0905 -0.000458  0.0013    1.0918   
    30. B(H  27,N  12)                1.0109  0.001510 -0.0012    1.0097   
    31. B(C  29,C  28)                1.3935  0.000542 -0.0009    1.3926   
    32. B(C  30,C  29)                1.3937  0.000054 -0.0001    1.3937   
    33. B(C  31,C  30)                1.3856  0.000069  0.0001    1.3857   
    34. B(C  32,C  31)                1.3897  0.000345 -0.0004    1.3893   
    35. B(C  33,C  32)                1.3891  0.000287 -0.0004    1.3887   
    36. B(C  33,C  28)                1.3864  0.000171 -0.0001    1.3863   
    37. B(C  34,C  29)                1.4877  0.000398  0.0000    1.4877   
    38. B(O  35,H  26)                2.7218 -0.000019  0.0155    2.7373   
    39. B(O  35,C  34)                1.2111 -0.003142  0.0027    1.2138   
    40. B(C  36,C  34)                1.4861  0.000976 -0.0006    1.4855   
    41. B(C  37,C  36)                1.3879 -0.000489  0.0010    1.3888   
    42. B(C  38,C  37)                1.3894 -0.001158  0.0013    1.3907   
    43. B(C  39,C  38)                1.3865 -0.000236  0.0002    1.3868   
    44. B(C  40,C  39)                1.3884  0.000396 -0.0007    1.3877   
    45. B(C  41,C  40)                1.3932  0.000223 -0.0002    1.3930   
    46. B(C  41,C  36)                1.3957 -0.000331  0.0005    1.3962   
    47. B(N  42,C  38)                1.3837  0.000499 -0.0007    1.3830   
    48. B(C  43,N  42)                1.2838 -0.000659  0.0005    1.2843   
    49. B(O  44,C  43)                1.3562 -0.000556  0.0012    1.3573   
    50. B(O  44,C  37)                1.3487 -0.001390  0.0021    1.3508   
    51. B(C  45,C  43)                1.5026  0.001254 -0.0022    1.5004   
    52. B(C  46,C  45)                1.5345 -0.000436  0.0014    1.5359   
    53. B(C  47,C  46)                1.5366 -0.000033  0.0001    1.5367   
    54. B(C  48,C  47)                1.5221 -0.000303  0.0004    1.5225   
    55. B(C  49,C  48)                1.5261  0.000003  0.0002    1.5263   
    56. B(C  50,C  49)                1.5409  0.000833 -0.0020    1.5390   
    57. B(C  50,C  45)                1.5405  0.001516 -0.0041    1.5364   
    58. B(C  51,C  49)                1.5231  0.000534 -0.0011    1.5220   
    59. B(N  52,C  51)                1.3323 -0.000430  0.0004    1.3327   
    60. B(C  53,N  52)                1.4516  0.000155 -0.0007    1.4510   
    61. B(C  53,C  47)                1.5259 -0.000520  0.0008    1.5267   
    62. B(C  54,C  45)                1.5420  0.000266 -0.0011    1.5408   
    63. B(C  55,C  47)                1.5267  0.000059 -0.0005    1.5262   
    64. B(C  56,C  49)                1.5258  0.000161 -0.0009    1.5249   
    65. B(O  57,H  17)                1.7595 -0.000786  0.0305    1.7900   
    66. B(O  57,C  51)                1.2379  0.001226 -0.0014    1.2366   
    67. B(H  58,C  46)                1.0946 -0.000154  0.0005    1.0951   
    68. B(H  59,C  46)                1.0935  0.000402 -0.0008    1.0927   
    69. B(H  60,C  48)                1.0953  0.000104 -0.0001    1.0952   
    70. B(H  61,C  48)                1.0959  0.000114 -0.0002    1.0957   
    71. B(H  62,C  50)                1.0941 -0.000169  0.0004    1.0945   
    72. B(H  63,C  50)                1.0918 -0.000370  0.0010    1.0929   
    73. B(H  64,H  20)                4.7396  0.000309 -0.0721    4.6674   
    74. B(H  64,C  56)                1.0888 -0.000054 -0.0004    1.0884   
    75. B(H  65,C  56)                1.0910  0.000020  0.0001    1.0911   
    76. B(H  66,C  56)                1.0914  0.000153 -0.0003    1.0911   
    77. B(H  67,C  55)                1.0916  0.000135 -0.0002    1.0914   
    78. B(H  68,C  55)                1.0914  0.000197 -0.0004    1.0910   
    79. B(H  69,C  55)                1.0925  0.000208 -0.0004    1.0921   
    80. B(H  70,O  16)                1.8738 -0.001530  0.0386    1.9124   
    81. B(H  70,N  52)                1.0280  0.001496 -0.0035    1.0244   
    82. B(H  71,C  54)                1.0911  0.000020  0.0000    1.0912   
    83. B(H  72,C  54)                1.0907  0.000023 -0.0001    1.0906   
    84. B(H  73,C  54)                1.0909  0.000178 -0.0003    1.0906   
    85. B(H  74,C  39)                1.0820  0.000211 -0.0004    1.0816   
    86. B(H  75,N  15)                3.4626  0.000219 -0.0560    3.4066   
    87. B(H  75,C  40)                1.0816  0.000105 -0.0003    1.0813   
    88. B(H  76,C  41)                1.0822  0.000136 -0.0003    1.0819   
    89. B(H  77,C  30)                1.0830  0.000147 -0.0004    1.0826   
    90. B(H  78,H  64)                4.9081 -0.000222 -0.0303    4.8778   
    91. B(H  78,C  31)                1.0821  0.000058 -0.0001    1.0820   
    92. B(H  79,C  32)                1.0824  0.000072 -0.0002    1.0822   
    93. B(H  80,H  71)                3.1022  0.000053 -0.0072    3.0950   
    94. B(H  80,C  33)                1.0822  0.000065 -0.0002    1.0820   
    95. B(H  81,C  28)                1.0833  0.000055 -0.0002    1.0832   
    96. B(H  82,C  53)                1.0918  0.000023 -0.0002    1.0916   
    97. B(H  83,C  53)                1.0946 -0.000214  0.0005    1.0951   
    98. A(C   1,C   0,C   5)          120.71  0.000029    0.01    120.72   
    99. A(C   5,C   0,H  20)          119.82  0.000224   -0.07    119.74   
   100. A(C   1,C   0,H  20)          119.47 -0.000253    0.06    119.53   
   101. A(C   0,C   1,C   2)          118.69  0.000029   -0.04    118.66   
   102. A(C   2,C   1,C   6)          121.04  0.000844   -0.21    120.84   
   103. A(C   0,C   1,C   6)          120.24 -0.000871    0.24    120.48   
   104. A(C   1,C   2,C   3)          120.75 -0.000082    0.04    120.79   
   105. A(C   1,C   2,H  24)          119.58  0.000088   -0.05    119.53   
   106. A(C   3,C   2,H  24)          119.67 -0.000007    0.01    119.68   
   107. A(C   2,C   3,C   4)          120.14  0.000102   -0.02    120.12   
   108. A(C   2,C   3,H  23)          119.80  0.000012   -0.00    119.79   
   109. A(C   4,C   3,H  23)          120.06 -0.000113    0.03    120.09   
   110. A(C   5,C   4,H  22)          120.23  0.000032   -0.00    120.22   
   111. A(C   3,C   4,C   5)          119.52 -0.000034   -0.00    119.52   
   112. A(C   3,C   4,H  22)          120.25  0.000002    0.01    120.26   
   113. A(C   0,C   5,H  21)          119.81  0.000054   -0.01    119.80   
   114. A(C   0,C   5,C   4)          120.18 -0.000044    0.01    120.19   
   115. A(C   4,C   5,H  21)          120.01 -0.000010   -0.00    120.01   
   116. A(C   7,C   6,H  26)          109.38 -0.000532   -0.01    109.37   
   117. A(H  25,C   6,H  26)          106.63  0.000434   -0.51    106.12   
   118. A(C   1,C   6,C   7)          111.63  0.000327    0.17    111.80   
   119. A(C   1,C   6,H  26)          110.38  0.000572   -0.22    110.16   
   120. A(C   1,C   6,H  25)          109.36 -0.000822    0.37    109.73   
   121. A(C   7,C   6,H  25)          109.33  0.000022    0.17    109.50   
   122. A(C   6,C   7,C   8)          130.95 -0.001976    0.55    131.51   
   123. A(C   8,C   7,N  11)          106.77 -0.000070    0.02    106.78   
   124. A(C   6,C   7,N  11)          122.13  0.002054   -0.57    121.56   
   125. A(C   7,C   8,C   9)          108.88 -0.000739    0.25    109.13   
   126. A(C   7,C   8,N  12)          135.39 -0.000292    0.33    135.71   
   127. A(C   9,C   8,N  12)          115.73  0.001030   -0.58    115.15   
   128. A(C  10,C   9,N  15)          128.43 -0.000022    0.02    128.45   
   129. A(C   8,C   9,N  15)          124.97 -0.001542    0.47    125.44   
   130. A(C   8,C   9,C  10)          106.59  0.001562   -0.48    106.11   
   131. A(N  11,C  10,O  16)          126.41 -0.000731    0.42    126.83   
   132. A(C   9,C  10,O  16)          129.78  0.002203   -0.81    128.97   
   133. A(C   9,C  10,N  11)          103.81 -0.001472    0.39    104.20   
   134. A(C   7,N  11,H  17)          124.62 -0.000195   -0.10    124.52   
   135. A(C  10,N  11,H  17)          120.82 -0.000550    0.30    121.12   
   136. A(C   7,N  11,C  10)          113.94  0.000716   -0.17    113.77   
   137. A(C   8,N  12,H  27)          120.78 -0.000047    0.08    120.87   
   138. A(C  13,N  12,H  27)          119.91  0.000289   -0.01    119.90   
   139. A(C   8,N  12,C  13)          119.01 -0.000315    0.22    119.23   
   140. A(C  14,C  13,H  18)          121.77  0.000278   -0.19    121.58   
   141. A(N  12,C  13,H  18)          116.66  0.000468   -0.12    116.54   
   142. A(N  12,C  13,C  14)          121.57 -0.000746    0.31    121.88   
   143. A(N  15,C  14,H  19)          117.96  0.000120    0.20    118.16   
   144. A(C  13,C  14,N  15)          122.21  0.000718   -0.47    121.73   
   145. A(C  13,C  14,H  19)          119.83 -0.000837    0.28    120.11   
   146. A(C   9,N  15,C  14)          116.50  0.000854    0.05    116.55   
   147. A(C  10,O  16,H  70)          113.48  0.000786   -0.55    112.93   
   148. A(N  11,H  17,O  57)          170.78  0.001288   -0.52    170.25   
   149. A(C  29,C  28,H  81)          120.29 -0.000220    0.09    120.37   
   150. A(C  29,C  28,C  33)          120.13  0.000084   -0.01    120.13   
   151. A(C  33,C  28,H  81)          119.56  0.000134   -0.08    119.48   
   152. A(C  30,C  29,C  34)          118.92 -0.000319    0.02    118.94   
   153. A(C  28,C  29,C  34)          121.44  0.000515   -0.10    121.34   
   154. A(C  28,C  29,C  30)          119.58 -0.000199    0.05    119.63   
   155. A(C  29,C  30,C  31)          120.20  0.000221   -0.06    120.14   
   156. A(C  29,C  30,H  77)          119.70 -0.000489    0.18    119.87   
   157. A(C  31,C  30,H  77)          120.09  0.000269   -0.12    119.97   
   158. A(C  30,C  31,C  32)          119.98 -0.000043    0.01    120.00   
   159. A(C  30,C  31,H  78)          119.86 -0.000018    0.02    119.88   
   160. A(C  32,C  31,H  78)          120.16  0.000060   -0.03    120.13   
   161. A(C  31,C  32,C  33)          120.04 -0.000017    0.01    120.05   
   162. A(C  33,C  32,H  79)          119.95 -0.000032    0.01    119.96   
   163. A(C  31,C  32,H  79)          120.01  0.000049   -0.02    119.99   
   164. A(C  28,C  33,C  32)          120.03 -0.000045   -0.01    120.02   
   165. A(C  32,C  33,H  80)          120.13 -0.000031    0.02    120.15   
   166. A(C  28,C  33,H  80)          119.84  0.000076   -0.01    119.83   
   167. A(O  35,C  34,C  36)          120.65 -0.000329   -0.05    120.61   
   168. A(C  29,C  34,C  36)          119.02  0.000995    0.04    119.06   
   169. A(C  29,C  34,O  35)          120.31 -0.000676    0.01    120.32   
   170. A(C  34,C  36,C  37)          124.58 -0.000307    0.37    124.94   
   171. A(C  37,C  36,C  41)          114.95 -0.000100   -0.03    114.91   
   172. A(C  34,C  36,C  41)          120.45  0.000405   -0.32    120.13   
   173. A(C  36,C  37,C  38)          123.89  0.000659   -0.09    123.81   
   174. A(C  38,C  37,O  44)          106.82 -0.000345    0.04    106.86   
   175. A(C  36,C  37,O  44)          129.29 -0.000316    0.06    129.34   
   176. A(C  37,C  38,C  39)          120.18 -0.000224    0.05    120.23   
   177. A(C  39,C  38,N  42)          131.41  0.000045   -0.05    131.35   
   178. A(C  37,C  38,N  42)          108.41  0.000178    0.01    108.42   
   179. A(C  38,C  39,H  74)          121.14 -0.000302    0.12    121.25   
   180. A(C  40,C  39,H  74)          121.54  0.000266   -0.09    121.45   
   181. A(C  38,C  39,C  40)          117.32  0.000035   -0.02    117.30   
   182. A(C  41,C  40,H  75)          118.90 -0.000050    0.03    118.93   
   183. A(C  39,C  40,H  75)          119.55  0.000260   -0.05    119.50   
   184. A(C  39,C  40,C  41)          121.55 -0.000210    0.02    121.57   
   185. A(C  40,C  41,H  76)          119.40  0.000545   -0.20    119.20   
   186. A(C  36,C  41,H  76)          118.51 -0.000376    0.14    118.65   
   187. A(C  36,C  41,C  40)          122.08 -0.000169    0.06    122.13   
   188. A(C  38,N  42,C  43)          104.92 -0.000219    0.02    104.94   
   189. A(O  44,C  43,C  45)          116.51 -0.001584    0.22    116.73   
   190. A(N  42,C  43,C  45)          128.96  0.002159   -0.34    128.62   
   191. A(N  42,C  43,O  44)          114.21 -0.000559    0.11    114.31   
   192. A(C  37,O  44,C  43)          105.62  0.000929   -0.16    105.46   
   193. A(C  50,C  45,C  54)          108.63  0.000622   -0.27    108.36   
   194. A(C  46,C  45,C  54)          108.81 -0.000341    0.16    108.97   
   195. A(C  43,C  45,C  54)          105.31 -0.000214    0.16    105.47   
   196. A(C  46,C  45,C  50)          109.75 -0.000414    0.02    109.77   
   197. A(C  43,C  45,C  50)          113.05 -0.000322    0.03    113.07   
   198. A(C  43,C  45,C  46)          111.10  0.000679   -0.09    111.01   
   199. A(C  45,C  46,C  47)          116.96  0.000685   -0.10    116.87   
   200. A(H  58,C  46,H  59)          106.65  0.000490   -0.48    106.17   
   201. A(C  47,C  46,H  59)          109.87 -0.000269    0.13    110.00   
   202. A(C  45,C  46,H  59)          109.63 -0.000326    0.37    110.00   
   203. A(C  47,C  46,H  58)          106.87 -0.000013   -0.05    106.81   
   204. A(C  45,C  46,H  58)          106.30 -0.000560    0.06    106.35   
   205. A(C  53,C  47,C  55)          108.23 -0.000029   -0.07    108.16   
   206. A(C  48,C  47,C  55)          110.68  0.000082    0.02    110.70   
   207. A(C  46,C  47,C  55)          107.92  0.000010    0.06    107.99   
   208. A(C  48,C  47,C  53)          107.29 -0.000040   -0.10    107.19   
   209. A(C  46,C  47,C  53)          113.34  0.000022    0.04    113.39   
   210. A(C  46,C  47,C  48)          109.38 -0.000042    0.04    109.42   
   211. A(H  60,C  48,H  61)          106.88  0.000283   -0.28    106.61   
   212. A(C  49,C  48,H  61)          110.18  0.000025    0.09    110.27   
   213. A(C  47,C  48,H  61)          110.03 -0.000291    0.10    110.13   
   214. A(C  49,C  48,H  60)          109.08 -0.000297    0.07    109.15   
   215. A(C  47,C  48,H  60)          110.19 -0.000030    0.10    110.29   
   216. A(C  47,C  48,C  49)          110.41  0.000306   -0.09    110.32   
   217. A(C  51,C  49,C  56)          110.17 -0.000147    0.28    110.45   
   218. A(C  50,C  49,C  56)          108.96 -0.000183    0.05    109.01   
   219. A(C  48,C  49,C  56)          110.33  0.000337   -0.17    110.15   
   220. A(C  50,C  49,C  51)          108.42  0.000501   -0.39    108.03   
   221. A(C  48,C  49,C  51)          110.17 -0.000258    0.21    110.37   
   222. A(C  48,C  49,C  50)          108.76 -0.000248    0.01    108.77   
   223. A(H  62,C  50,H  63)          106.28  0.000131   -0.31    105.96   
   224. A(C  49,C  50,H  63)          110.16  0.000174    0.19    110.35   
   225. A(C  45,C  50,H  63)          110.86 -0.000308    0.34    111.21   
   226. A(C  49,C  50,H  62)          106.68 -0.000392    0.01    106.70   
   227. A(C  45,C  50,H  62)          107.28  0.000778   -0.48    106.80   
   228. A(C  45,C  50,C  49)          115.08 -0.000329    0.17    115.25   
   229. A(N  52,C  51,O  57)          122.00 -0.000698    0.15    122.15   
   230. A(C  49,C  51,O  57)          120.50  0.001001   -0.18    120.32   
   231. A(C  49,C  51,N  52)          117.44 -0.000309    0.03    117.47   
   232. A(C  51,N  52,C  53)          128.05  0.000491   -0.14    127.91   
   233. A(C  53,N  52,H  70)          114.10 -0.000756    0.23    114.33   
   234. A(C  51,N  52,H  70)          117.85  0.000265   -0.09    117.76   
   235. A(H  82,C  53,H  83)          107.00  0.000029   -0.12    106.89   
   236. A(C  47,C  53,N  52)          113.74 -0.000186    0.01    113.75   
   237. A(N  52,C  53,H  83)          108.23 -0.000067    0.08    108.32   
   238. A(C  47,C  53,H  83)          109.26  0.000226   -0.11    109.15   
   239. A(N  52,C  53,H  82)          108.13  0.000131    0.02    108.15   
   240. A(C  47,C  53,H  82)          110.24 -0.000122    0.10    110.34   
   241. A(H  72,C  54,H  73)          108.26  0.000181   -0.09    108.16   
   242. A(H  71,C  54,H  73)          107.95  0.000035   -0.08    107.87   
   243. A(C  45,C  54,H  73)          109.66  0.000008   -0.04    109.63   
   244. A(H  71,C  54,H  72)          108.33  0.000116   -0.03    108.30   
   245. A(C  45,C  54,H  72)          110.93 -0.000336    0.15    111.07   
   246. A(C  45,C  54,H  71)          111.61  0.000013    0.08    111.69   
   247. A(H  67,C  55,H  68)          107.92  0.000140   -0.06    107.86   
   248. A(C  47,C  55,H  68)          110.80 -0.000048    0.04    110.84   
   249. A(C  47,C  55,H  67)          111.06 -0.000221    0.10    111.16   
   250. A(H  68,C  55,H  69)          107.80  0.000146   -0.11    107.69   
   251. A(H  67,C  55,H  69)          107.92  0.000188   -0.08    107.83   
   252. A(C  47,C  55,H  69)          111.19 -0.000180    0.11    111.30   
   253. A(H  65,C  56,H  66)          107.85  0.000218   -0.20    107.65   
   254. A(H  64,C  56,H  66)          108.10 -0.000000    0.12    108.22   
   255. A(C  49,C  56,H  66)          111.21 -0.000280    0.16    111.37   
   256. A(H  64,C  56,H  65)          108.12  0.000347   -0.24    107.88   
   257. A(C  49,C  56,H  65)          109.61  0.000108   -0.13    109.49   
   258. A(C  49,C  56,H  64)          111.82 -0.000357    0.26    112.08   
   259. A(H  17,O  57,C  51)          121.97  0.000391   -0.11    121.86   
   260. A(O  16,H  70,N  52)          171.28  0.000895   -0.46    170.82   
   261. D(C   6,C   1,C   0,H  20)     -2.28  0.000001   -0.09     -2.37   
   262. D(C   6,C   1,C   0,C   5)    177.82  0.000018   -0.12    177.70   
   263. D(C   2,C   1,C   0,C   5)     -0.36 -0.000048    0.07     -0.29   
   264. D(C   2,C   1,C   0,H  20)    179.54 -0.000065    0.10    179.64   
   265. D(H  24,C   2,C   1,C   6)      2.39  0.000009    0.03      2.41   
   266. D(C   3,C   2,C   1,C   6)   -177.75  0.000031    0.07   -177.68   
   267. D(H  24,C   2,C   1,C   0)   -179.45  0.000043   -0.16   -179.61   
   268. D(C   3,C   2,C   1,C   0)      0.41  0.000065   -0.12      0.29   
   269. D(H  23,C   3,C   2,C   1)   -179.99 -0.000037    0.06   -179.93   
   270. D(C   4,C   3,C   2,C   1)     -0.16 -0.000045    0.09     -0.08   
   271. D(H  23,C   3,C   2,H  24)     -0.13 -0.000015    0.10     -0.03   
   272. D(C   4,C   3,C   2,H  24)    179.70 -0.000024    0.13    179.82   
   273. D(C   5,C   4,C   3,C   2)     -0.13  0.000007   -0.01     -0.14   
   274. D(C   5,C   4,C   3,H  23)    179.70 -0.000002    0.01    179.71   
   275. D(H  22,C   4,C   3,H  23)     -0.03  0.000011   -0.01     -0.04   
   276. D(H  22,C   4,C   3,C   2)   -179.86  0.000020   -0.03   -179.89   
   277. D(H  21,C   5,C   4,C   3)   -179.61  0.000020   -0.03   -179.63   
   278. D(C   0,C   5,C   4,H  22)    179.90 -0.000003   -0.01    179.89   
   279. D(C   0,C   5,C   4,C   3)      0.18  0.000010   -0.03      0.15   
   280. D(H  21,C   5,C   0,H  20)     -0.05  0.000018   -0.03     -0.08   
   281. D(C   4,C   5,C   0,H  20)   -179.83  0.000028   -0.03   -179.86   
   282. D(H  21,C   5,C   4,H  22)      0.12  0.000007   -0.01      0.11   
   283. D(C   4,C   5,C   0,C   1)      0.07  0.000010   -0.00      0.07   
   284. D(H  21,C   5,C   0,C   1)    179.86  0.000000   -0.00    179.85   
   285. D(H  26,C   6,C   1,C   0)    161.62  0.000175   -0.61    161.02   
   286. D(H  25,C   6,C   1,C   2)   -137.25 -0.000144   -0.28   -137.53   
   287. D(H  25,C   6,C   1,C   0)     44.61 -0.000196   -0.09     44.53   
   288. D(C   7,C   6,C   1,C   0)    -76.50  0.000120   -0.64    -77.14   
   289. D(H  26,C   6,C   1,C   2)    -20.24  0.000227   -0.80    -21.04   
   290. D(C   7,C   6,C   1,C   2)    101.63  0.000172   -0.84    100.80   
   291. D(C   8,C   7,C   6,C   1)    -82.00  0.000011   -2.83    -84.83   
   292. D(C   8,C   7,C   6,H  25)    156.87  0.000818   -3.51    153.36   
   293. D(N  11,C   7,C   6,H  26)   -144.65  0.000734   -2.90   -147.55   
   294. D(N  11,C   7,C   6,H  25)    -28.23  0.000966   -3.42    -31.65   
   295. D(N  11,C   7,C   6,C   1)     92.90  0.000159   -2.74     90.16   
   296. D(C   8,C   7,C   6,H  26)     40.46  0.000585   -3.00     37.46   
   297. D(N  12,C   8,C   7,N  11)   -179.87 -0.000135    0.34   -179.53   
   298. D(N  12,C   8,C   7,C   6)     -4.39  0.000099    0.39     -4.00   
   299. D(C   9,C   8,C   7,N  11)      0.53  0.000098   -0.02      0.51   
   300. D(C   9,C   8,C   7,C   6)    176.01  0.000333    0.03    176.04   
   301. D(N  15,C   9,C   8,N  12)     -0.51  0.000059   -0.27     -0.78   
   302. D(C  10,C   9,C   8,N  12)   -179.68  0.000173   -0.27   -179.95   
   303. D(N  15,C   9,C   8,C   7)    179.18 -0.000128    0.04    179.21   
   304. D(C  10,C   9,C   8,C   7)      0.01 -0.000014    0.04      0.04   
   305. D(O  16,C  10,C   9,N  15)      0.17 -0.000041   -0.02      0.14   
   306. D(N  11,C  10,C   9,N  15)   -179.69  0.000054   -0.04   -179.73   
   307. D(N  11,C  10,C   9,C   8)     -0.56 -0.000082   -0.03     -0.59   
   308. D(O  16,C  10,C   9,C   8)    179.30 -0.000176   -0.01    179.28   
   309. D(H  17,N  11,C  10,O  16)     -7.50  0.000020    0.19     -7.31   
   310. D(C   7,N  11,C  10,O  16)   -178.93  0.000232    0.01   -178.92   
   311. D(C   7,N  11,C  10,C   9)      0.93  0.000148    0.02      0.96   
   312. D(H  17,N  11,C   7,C   8)   -172.02  0.000074   -0.23   -172.24   
   313. D(H  17,N  11,C  10,C   9)    172.36 -0.000064    0.20    172.56   
   314. D(H  17,N  11,C   7,C   6)     12.01  0.000076   -0.33     11.68   
   315. D(C  10,N  11,C   7,C   6)   -176.94 -0.000176   -0.10   -177.04   
   316. D(C  10,N  11,C   7,C   8)     -0.96 -0.000178    0.00     -0.96   
   317. D(H  27,N  12,C   8,C   9)    174.88 -0.000826    2.45    177.33   
   318. D(H  27,N  12,C   8,C   7)     -4.70 -0.000576    2.06     -2.64   
   319. D(C  13,N  12,C   8,C   9)      1.22 -0.000086    0.22      1.44   
   320. D(C  13,N  12,C   8,C   7)   -178.36  0.000164   -0.17   -178.53   
   321. D(C  14,C  13,N  12,H  27)   -175.28  0.000750   -2.12   -177.39   
   322. D(H  18,C  13,N  12,C   8)    178.98 -0.000008    0.05    179.03   
   323. D(C  14,C  13,N  12,C   8)     -1.56 -0.000005    0.12     -1.44   
   324. D(H  18,C  13,N  12,H  27)      5.26  0.000747   -2.19      3.07   
   325. D(H  19,C  14,C  13,H  18)      0.58  0.000073   -0.11      0.47   
   326. D(H  19,C  14,C  13,N  12)   -178.85  0.000070   -0.19   -179.04   
   327. D(N  15,C  14,C  13,H  18)   -179.44  0.000216   -0.43   -179.87   
   328. D(N  15,C  14,C  13,N  12)      1.13  0.000213   -0.51      0.62   
   329. D(C   9,N  15,C  14,H  19)    179.63 -0.000103    0.14    179.76   
   330. D(C   9,N  15,C  14,C  13)     -0.35 -0.000244    0.45      0.11   
   331. D(C  14,N  15,C   9,C  10)    179.05 -0.000016   -0.06    179.00   
   332. D(C  14,N  15,C   9,C   8)      0.07  0.000115   -0.06      0.01   
   333. D(H  70,O  16,C  10,N  11)     11.11 -0.000009    0.14     11.24   
   334. D(H  70,O  16,C  10,C   9)   -168.71  0.000105    0.11   -168.60   
   335. D(O  57,H  17,N  11,C  10)    -56.64 -0.000191   -0.01    -56.65   
   336. D(O  57,H  17,N  11,C   7)    113.83 -0.000351    0.20    114.03   
   337. D(C  34,C  29,C  28,H  81)      0.84 -0.000061    0.95      1.79   
   338. D(C  34,C  29,C  28,C  33)   -177.40  0.000048    0.84   -176.56   
   339. D(C  30,C  29,C  28,H  81)    178.02 -0.000146    0.21    178.23   
   340. D(C  30,C  29,C  28,C  33)     -0.21 -0.000037    0.10     -0.12   
   341. D(H  77,C  30,C  29,C  34)     -2.41  0.000037   -0.77     -3.18   
   342. D(H  77,C  30,C  29,C  28)   -179.66  0.000096   -0.04   -179.70   
   343. D(C  31,C  30,C  29,C  34)    178.98 -0.000067   -0.89    178.09   
   344. D(C  31,C  30,C  29,C  28)      1.72 -0.000008   -0.15      1.57   
   345. D(H  78,C  31,C  30,H  77)     -0.11  0.000020    0.03     -0.08   
   346. D(H  78,C  31,C  30,C  29)    178.50  0.000114    0.15    178.65   
   347. D(C  32,C  31,C  30,C  29)     -1.74  0.000059    0.07     -1.67   
   348. D(C  32,C  31,C  30,H  77)    179.65 -0.000035   -0.05    179.60   
   349. D(H  79,C  32,C  31,H  78)      0.16 -0.000097    0.06      0.22   
   350. D(C  33,C  32,C  31,H  78)   -180.00 -0.000124   -0.00   -180.00   
   351. D(C  33,C  32,C  31,C  30)      0.24 -0.000068    0.08      0.32   
   352. D(H  79,C  32,C  31,C  30)   -179.60 -0.000041    0.14   -179.47   
   353. D(H  80,C  33,C  32,H  79)      0.92  0.000031   -0.07      0.85   
   354. D(H  80,C  33,C  32,C  31)   -178.92  0.000058   -0.01   -178.93   
   355. D(C  28,C  33,C  32,C  31)      1.26  0.000017   -0.13      1.13   
   356. D(H  80,C  33,C  28,H  81)      0.66  0.000110   -0.19      0.47   
   357. D(H  80,C  33,C  28,C  29)    178.91 -0.000005   -0.08    178.83   
   358. D(C  32,C  33,C  28,H  81)   -179.52  0.000150   -0.07   -179.60   
   359. D(C  28,C  33,C  32,H  79)   -178.89 -0.000009   -0.19   -179.09   
   360. D(C  32,C  33,C  28,C  29)     -1.27  0.000035    0.04     -1.23   
   361. D(C  36,C  34,C  29,C  30)    142.52  0.000749   -1.09    141.43   
   362. D(C  36,C  34,C  29,C  28)    -40.28  0.000668   -1.83    -42.11   
   363. D(O  35,C  34,C  29,C  30)    -38.63  0.000170   -0.87    -39.50   
   364. D(O  35,C  34,C  29,C  28)    138.57  0.000089   -1.61    136.96   
   365. D(C  41,C  36,C  34,O  35)    -25.88 -0.000271    1.12    -24.76   
   366. D(C  41,C  36,C  34,C  29)    152.96 -0.000857    1.33    154.29   
   367. D(C  37,C  36,C  34,O  35)    152.05 -0.000351    1.61    153.66   
   368. D(C  37,C  36,C  34,C  29)    -29.11 -0.000937    1.82    -27.29   
   369. D(O  44,C  37,C  36,C  41)    177.10 -0.000570    0.61    177.71   
   370. D(C  38,C  37,C  36,C  41)     -2.33 -0.000297    0.05     -2.28   
   371. D(C  38,C  37,C  36,C  34)    179.64 -0.000231   -0.41    179.23   
   372. D(O  44,C  37,C  36,C  34)     -0.93 -0.000503    0.15     -0.78   
   373. D(N  42,C  38,C  37,O  44)      1.35  0.000347   -0.17      1.18   
   374. D(N  42,C  38,C  37,C  36)   -179.11  0.000126    0.28   -178.83   
   375. D(C  39,C  38,C  37,O  44)   -178.11  0.000429   -0.55   -178.66   
   376. D(C  39,C  38,C  37,C  36)      1.43  0.000208   -0.10      1.34   
   377. D(H  74,C  39,C  38,N  42)      0.44  0.000023   -0.30      0.13   
   378. D(H  74,C  39,C  38,C  37)    179.75 -0.000080    0.18    179.93   
   379. D(C  40,C  39,C  38,N  42)   -179.21  0.000168   -0.44   -179.65   
   380. D(C  40,C  39,C  38,C  37)      0.11  0.000064    0.04      0.14   
   381. D(H  75,C  40,C  39,H  74)     -0.28 -0.000074    0.12     -0.16   
   382. D(H  75,C  40,C  39,C  38)    179.36 -0.000221    0.26    179.63   
   383. D(C  41,C  40,C  39,H  74)    179.79 -0.000070   -0.07    179.72   
   384. D(C  41,C  40,C  39,C  38)     -0.57 -0.000217    0.08     -0.49   
   385. D(H  76,C  41,C  36,C  34)     -1.04  0.000069    0.30     -0.74   
   386. D(C  40,C  41,C  36,C  37)      1.81  0.000114    0.06      1.87   
   387. D(C  40,C  41,C  36,C  34)    179.93  0.000036    0.52    180.46   
   388. D(H  76,C  41,C  40,H  75)      0.60  0.000104   -0.09      0.51   
   389. D(H  76,C  41,C  40,C  39)   -179.47  0.000101    0.10   -179.37   
   390. D(C  36,C  41,C  40,H  75)    179.63  0.000129   -0.32    179.31   
   391. D(C  36,C  41,C  40,C  39)     -0.45  0.000126   -0.13     -0.58   
   392. D(H  76,C  41,C  36,C  37)   -179.16  0.000147   -0.16   -179.32   
   393. D(C  43,N  42,C  38,C  39)    177.83 -0.000587    0.75    178.58   
   394. D(C  43,N  42,C  38,C  37)     -1.55 -0.000491    0.31     -1.23   
   395. D(C  45,C  43,N  42,C  38)    174.41  0.000500   -0.53    173.88   
   396. D(O  44,C  43,N  42,C  38)      1.21  0.000453   -0.37      0.84   
   397. D(C  37,O  44,C  43,C  45)   -174.48 -0.000556    0.42   -174.06   
   398. D(C  37,O  44,C  43,N  42)     -0.39 -0.000252    0.26     -0.13   
   399. D(C  43,O  44,C  37,C  38)     -0.62 -0.000080   -0.04     -0.66   
   400. D(C  43,O  44,C  37,C  36)    179.87  0.000152   -0.53    179.35   
   401. D(C  54,C  45,C  43,O  44)     81.10  0.000016   -0.38     80.72   
   402. D(C  54,C  45,C  43,N  42)    -91.97 -0.000098   -0.21    -92.18   
   403. D(C  50,C  45,C  43,O  44)    -37.36 -0.000430   -0.17    -37.53   
   404. D(C  50,C  45,C  43,N  42)    149.57 -0.000544   -0.00    149.57   
   405. D(C  46,C  45,C  43,O  44)   -161.26 -0.000165   -0.14   -161.41   
   406. D(C  46,C  45,C  43,N  42)     25.66 -0.000279    0.03     25.69   
   407. D(H  59,C  46,C  45,C  50)   -170.33  0.000192   -0.34   -170.67   
   408. D(H  59,C  46,C  45,C  43)    -44.57 -0.000038   -0.36    -44.93   
   409. D(H  58,C  46,C  45,C  54)    -43.98 -0.000235    0.22    -43.76   
   410. D(H  58,C  46,C  45,C  50)     74.76  0.000075    0.01     74.77   
   411. D(H  58,C  46,C  45,C  43)   -159.48 -0.000156   -0.02   -159.49   
   412. D(C  47,C  46,C  45,C  54)   -163.18 -0.000224    0.32   -162.87   
   413. D(C  47,C  46,C  45,C  50)    -44.44  0.000085    0.10    -44.33   
   414. D(H  59,C  46,C  45,C  54)     70.92 -0.000117   -0.13     70.80   
   415. D(C  47,C  46,C  45,C  43)     81.32 -0.000145    0.08     81.40   
   416. D(C  55,C  47,C  46,H  59)    -61.94 -0.000344    0.61    -61.34   
   417. D(C  55,C  47,C  46,H  58)     53.39  0.000089    0.08     53.46   
   418. D(C  55,C  47,C  46,C  45)    172.28 -0.000210    0.04    172.32   
   419. D(C  53,C  47,C  46,H  59)     57.91 -0.000360    0.58     58.49   
   420. D(C  53,C  47,C  46,H  58)    173.24  0.000074    0.05    173.29   
   421. D(C  53,C  47,C  46,C  45)    -67.87 -0.000226    0.02    -67.85   
   422. D(C  48,C  47,C  46,H  59)    177.57 -0.000425    0.52    178.09   
   423. D(C  48,C  47,C  46,H  58)    -67.10  0.000008   -0.01    -67.10   
   424. D(C  48,C  47,C  46,C  45)     51.80 -0.000291   -0.04     51.76   
   425. D(H  61,C  48,C  47,C  55)     60.04  0.000168   -0.24     59.79   
   426. D(H  61,C  48,C  47,C  53)    -57.85  0.000182   -0.11    -57.96   
   427. D(H  61,C  48,C  47,C  46)    178.82  0.000205   -0.13    178.69   
   428. D(H  60,C  48,C  47,C  55)    -57.57  0.000016   -0.02    -57.60   
   429. D(H  60,C  48,C  47,C  53)   -175.46  0.000030    0.11   -175.35   
   430. D(H  60,C  48,C  47,C  46)     61.21  0.000053    0.09     61.30   
   431. D(C  49,C  48,C  47,C  55)   -178.14  0.000208   -0.12   -178.25   
   432. D(C  49,C  48,C  47,C  53)     63.97  0.000221    0.02     63.99   
   433. D(C  49,C  48,C  47,C  46)    -59.35  0.000245   -0.00    -59.35   
   434. D(C  56,C  49,C  48,H  61)    -56.95 -0.000002    0.02    -56.93   
   435. D(C  56,C  49,C  48,H  60)     60.09  0.000180   -0.22     59.87   
   436. D(C  56,C  49,C  48,C  47)   -178.69  0.000145   -0.11   -178.80   
   437. D(C  51,C  49,C  48,H  61)     64.90 -0.000134    0.40     65.30   
   438. D(C  51,C  49,C  48,H  60)   -178.06  0.000048    0.16   -177.90   
   439. D(C  51,C  49,C  48,C  47)    -56.84  0.000012    0.27    -56.57   
   440. D(C  50,C  49,C  48,H  61)   -176.40  0.000174    0.05   -176.35   
   441. D(C  50,C  49,C  48,H  60)    -59.36  0.000356   -0.19    -59.55   
   442. D(C  50,C  49,C  48,C  47)     61.86  0.000320   -0.08     61.78   
   443. D(H  63,C  50,C  49,C  56)     57.32  0.000069   -0.60     56.71   
   444. D(H  63,C  50,C  49,C  48)    177.62  0.000221   -0.77    176.85   
   445. D(H  62,C  50,C  49,C  56)    -57.62  0.000041   -0.34    -57.96   
   446. D(H  62,C  50,C  49,C  51)   -177.53  0.000031   -0.48   -178.02   
   447. D(H  62,C  50,C  49,C  48)     62.68  0.000193   -0.50     62.17   
   448. D(C  45,C  50,C  49,C  56)   -176.48 -0.000465    0.15   -176.33   
   449. D(C  45,C  50,C  49,C  51)     63.61 -0.000476    0.01     63.62   
   450. D(C  45,C  50,C  49,C  48)    -56.18 -0.000313   -0.01    -56.19   
   451. D(H  63,C  50,C  45,C  54)    -68.94 -0.000472    0.71    -68.23   
   452. D(H  63,C  50,C  45,C  46)    172.21 -0.000189    0.66    172.87   
   453. D(H  63,C  50,C  45,C  43)     47.57 -0.000526    0.75     48.32   
   454. D(H  62,C  50,C  45,C  54)     46.70 -0.000034    0.24     46.94   
   455. D(H  62,C  50,C  45,C  46)    -72.15  0.000249    0.19    -71.96   
   456. D(H  62,C  50,C  45,C  43)    163.21 -0.000087    0.29    163.49   
   457. D(C  49,C  50,C  45,C  54)    165.22 -0.000182    0.03    165.25   
   458. D(H  63,C  50,C  49,C  51)    -62.59  0.000058   -0.74    -63.34   
   459. D(C  49,C  50,C  45,C  46)     46.37  0.000102   -0.02     46.35   
   460. D(C  49,C  50,C  45,C  43)    -78.27 -0.000235    0.07    -78.20   
   461. D(O  57,C  51,C  49,C  56)    -34.99 -0.000349    0.04    -34.95   
   462. D(O  57,C  51,C  49,C  50)     84.16 -0.000355    0.04     84.20   
   463. D(O  57,C  51,C  49,C  48)   -156.93 -0.000504   -0.07   -157.00   
   464. D(N  52,C  51,C  49,C  56)    147.65 -0.000188    0.19    147.84   
   465. D(N  52,C  51,C  49,C  50)    -93.20 -0.000193    0.19    -93.01   
   466. D(N  52,C  51,C  49,C  48)     25.70 -0.000342    0.08     25.79   
   467. D(H  70,N  52,C  51,O  57)     -1.99  0.000397   -0.50     -2.49   
   468. D(H  70,N  52,C  51,C  49)    175.34  0.000281   -0.66    174.68   
   469. D(C  53,N  52,C  51,O  57)    179.07  0.000431   -0.66    178.41   
   470. D(C  53,N  52,C  51,C  49)     -3.60  0.000314   -0.82     -4.43   
   471. D(H  83,C  53,N  52,H  70)     70.88 -0.000309    1.14     72.02   
   472. D(H  83,C  53,N  52,C  51)   -110.15 -0.000334    1.29   -108.85   
   473. D(H  82,C  53,N  52,C  51)    134.27 -0.000401    1.38    135.65   
   474. D(C  47,C  53,N  52,H  70)   -167.50 -0.000191    1.07   -166.43   
   475. D(C  47,C  53,N  52,C  51)     11.47 -0.000216    1.22     12.70   
   476. D(H  83,C  53,C  47,C  55)    -38.54  0.000006   -0.68    -39.21   
   477. D(H  83,C  53,C  47,C  48)     80.94  0.000065   -0.75     80.18   
   478. D(H  83,C  53,C  47,C  46)   -158.21 -0.000001   -0.74   -158.95   
   479. D(H  82,C  53,C  47,C  55)     78.79  0.000104   -0.83     77.96   
   480. D(H  82,C  53,C  47,C  48)   -161.74  0.000164   -0.90   -162.64   
   481. D(H  82,C  53,C  47,C  46)    -40.89  0.000098   -0.88    -41.77   
   482. D(H  82,C  53,N  52,H  70)    -44.70 -0.000377    1.22    -43.48   
   483. D(N  52,C  53,C  47,C  55)   -159.58  0.000053   -0.72   -160.30   
   484. D(N  52,C  53,C  47,C  48)    -40.11  0.000112   -0.79    -40.90   
   485. D(N  52,C  53,C  47,C  46)     80.74  0.000046   -0.77     79.97   
   486. D(H  73,C  54,C  45,C  50)    -59.56  0.000020    0.17    -59.39   
   487. D(H  73,C  54,C  45,C  46)     59.88 -0.000314    0.13     60.01   
   488. D(H  73,C  54,C  45,C  43)    179.06  0.000192    0.19    179.25   
   489. D(H  72,C  54,C  45,C  50)   -179.08  0.000001    0.22   -178.87   
   490. D(H  72,C  54,C  45,C  46)    -59.64 -0.000333    0.18    -59.46   
   491. D(H  72,C  54,C  45,C  43)     59.54  0.000174    0.24     59.78   
   492. D(H  71,C  54,C  45,C  50)     60.01  0.000077    0.10     60.11   
   493. D(H  71,C  54,C  45,C  46)    179.45 -0.000257    0.06    179.52   
   494. D(H  71,C  54,C  45,C  43)    -61.37  0.000249    0.12    -61.24   
   495. D(H  69,C  55,C  47,C  53)    -59.73  0.000009   -0.08    -59.81   
   496. D(H  69,C  55,C  47,C  48)   -177.04  0.000028    0.07   -176.97   
   497. D(H  69,C  55,C  47,C  46)     63.30  0.000024   -0.04     63.26   
   498. D(H  68,C  55,C  47,C  53)   -179.60 -0.000024   -0.04   -179.65   
   499. D(H  68,C  55,C  47,C  48)     63.09 -0.000005    0.11     63.19   
   500. D(H  68,C  55,C  47,C  46)    -56.58 -0.000009    0.00    -56.57   
   501. D(H  67,C  55,C  47,C  53)     60.46 -0.000022   -0.05     60.41   
   502. D(H  67,C  55,C  47,C  48)    -56.85 -0.000003    0.10    -56.75   
   503. D(H  67,C  55,C  47,C  46)   -176.51 -0.000007   -0.00   -176.52   
   504. D(H  66,C  56,C  49,C  51)    -62.56  0.000174    0.87    -61.70   
   505. D(H  66,C  56,C  49,C  50)    178.61 -0.000238    1.15    179.76   
   506. D(H  66,C  56,C  49,C  48)     59.29 -0.000024    1.20     60.49   
   507. D(H  65,C  56,C  49,C  51)    178.28  0.000009    1.09    179.37   
   508. D(H  65,C  56,C  49,C  50)     59.45 -0.000403    1.37     60.83   
   509. D(H  65,C  56,C  49,C  48)    -59.87 -0.000189    1.43    -58.45   
   510. D(H  64,C  56,C  49,C  51)     58.38 -0.000268    1.31     59.69   
   511. D(H  64,C  56,C  49,C  50)    -60.44 -0.000681    1.59    -58.85   
   512. D(H  64,C  56,C  49,C  48)   -179.77 -0.000467    1.64   -178.13   
   513. D(H  17,O  57,C  51,N  52)      7.39 -0.000223    0.95      8.34   
   514. D(H  17,O  57,C  51,C  49)   -169.85 -0.000067    1.11   -168.74   
   515. D(C  51,O  57,H  17,N  11)     53.59  0.000001   -0.84     52.75   
   516. D(O  16,H  70,N  52,C  53)     80.47 -0.000128    0.01     80.48   
   517. D(O  16,H  70,N  52,C  51)    -98.62 -0.000110   -0.13    -98.75   
   518. D(N  52,H  70,O  16,C  10)     91.88 -0.000452    0.10     91.97   
    ----------------------------------------------------------------------------

         *************************************************************
         *                GEOMETRY OPTIMIZATION CYCLE   5            *
         *************************************************************
Calling /mnt/group-bin/orca_5_0_3_linux_x86-64_openmpi411/otool_external orca_EXT.extinp.tmp  ...  done

-------------------------   --------------------
FINAL SINGLE POINT ENERGY     -2040.661679246100   (From external program)
-------------------------   --------------------

------------------------------------------------------------------------------
                         ORCA GEOMETRY RELAXATION STEP
------------------------------------------------------------------------------

Reading the OPT-File                    .... done
Getting information on internals        .... done
Copying old internal coords+grads       .... done
Making the new internal coordinates     .... (new redundants).... done
Validating the new internal coordinates .... (new redundants).... done
Calculating the B-matrix                .... done
Calculating the G,G- and P matrices     .... done
Transforming gradient to internals      .... done
Projecting the internal gradient        .... done
Number of atoms                         ....  84
Number of internal coordinates          .... 518
Current Energy                          .... -2040.661679246 Eh
Current gradient norm                   ....     0.008752676 Eh/bohr
Maximum allowed component of the step   ....  0.300
Current trust radius                    ....  0.300
Updating the Hessian (BFGS)             .... done
Forming the augmented Hessian           .... done
Diagonalizing the augmented Hessian     .... done
Last element of RFO vector              ....  0.919193597
Lowest eigenvalues of augmented Hessian:
 -0.000675191  0.000374054  0.000599853  0.000815032  0.001485811
Length of the computed step             ....  0.428425479
Warning: the length of the step is outside the trust region - taking restricted step instead
The input lambda is                     ....    -0.000675
   iter:   1  x=   -0.001179  g=  185.566359 f(x)=     0.093548
   iter:   2  x=   -0.001525  g=   86.045886 f(x)=     0.029768
   iter:   3  x=   -0.001620  g=   57.452265 f(x)=     0.005427
   iter:   4  x=   -0.001625  g=   52.051076 f(x)=     0.000261
   iter:   5  x=   -0.001625  g=   51.784968 f(x)=     0.000001
   iter:   6  x=   -0.001625  g=   51.784286 f(x)=     0.000000
   iter:   7  x=   -0.001625  g=   51.784286 f(x)=     0.000000
The output lambda is                    ....    -0.001625 (7 iterations)
The final length of the internal step   ....  0.300000000
Converting the step to cartesian space:
 Initial RMS(Int)=    0.0131812433
Transforming coordinates:
 Iter   0:  RMS(Cart)=    0.0552335296 RMS(Int)=    0.6753744724
 Iter   1:  RMS(Cart)=    0.0008406826 RMS(Int)=    0.0002257129
 Iter   2:  RMS(Cart)=    0.0000163417 RMS(Int)=    0.0000047045
 Iter   3:  RMS(Cart)=    0.0000004391 RMS(Int)=    0.0000001823
 Iter   4:  RMS(Cart)=    0.0000000180 RMS(Int)=    0.0000000067
done
Storing new coordinates                 .... done

                                .--------------------.
          ----------------------|Geometry convergence|-------------------------
          Item                value                   Tolerance       Converged
          ---------------------------------------------------------------------
          Energy change      -0.0008719126            0.0000050000      NO
          RMS gradient        0.0003207301            0.0001000000      NO
          MAX gradient        0.0021223000            0.0003000000      NO
          RMS step            0.0131812433            0.0020000000      NO
          MAX step            0.1522216497            0.0040000000      NO
          ........................................................
          Max(Bonds)      0.0806      Max(Angles)    0.47
          Max(Dihed)        3.00      Max(Improp)    0.00
          ---------------------------------------------------------------------

The optimization has not yet converged - more geometry cycles are needed


    ---------------------------------------------------------------------------
                         Redundant Internal Coordinates
                            (Angstroem and degrees)

        Definition                    Value    dE/dq     Step     New-Value
    ----------------------------------------------------------------------------
     1. B(C   1,C   0)                1.3940  0.000107 -0.0004    1.3936   
     2. B(C   2,C   1)                1.3908 -0.000380  0.0003    1.3912   
     3. B(C   3,C   2)                1.3896  0.000094 -0.0004    1.3891   
     4. B(C   4,C   3)                1.3873 -0.000316  0.0002    1.3875   
     5. B(C   5,C   4)                1.3901  0.000130 -0.0003    1.3897   
     6. B(C   5,C   0)                1.3866 -0.000366  0.0002    1.3868   
     7. B(C   6,C   1)                1.5096 -0.000316  0.0002    1.5098   
     8. B(C   7,C   6)                1.4897  0.000534 -0.0019    1.4878   
     9. B(C   8,C   7)                1.3454  0.002020 -0.0006    1.3448   
    10. B(C   9,C   8)                1.4573  0.001326 -0.0011    1.4563   
    11. B(C  10,C   9)                1.4771  0.000648  0.0022    1.4793   
    12. B(N  11,C  10)                1.3486 -0.000031  0.0001    1.3487   
    13. B(N  11,C   7)                1.4126  0.000755  0.0000    1.4126   
    14. B(N  12,C   8)                1.3802  0.000766 -0.0017    1.3785   
    15. B(C  13,N  12)                1.3431  0.001732  0.0006    1.3436   
    16. B(C  14,C  13)                1.3701  0.000449 -0.0019    1.3682   
    17. B(N  15,C  14)                1.3643 -0.000659  0.0018    1.3661   
    18. B(N  15,C   9)                1.2862  0.002122 -0.0018    1.2845   
    19. B(O  16,C  10)                1.2349  0.001111 -0.0015    1.2334   
    20. B(H  17,N  11)                1.0289  0.000503 -0.0020    1.0269   
    21. B(H  18,C  13)                1.0802 -0.000039 -0.0000    1.0802   
    22. B(H  19,C  14)                1.0792 -0.000162 -0.0000    1.0792   
    23. B(H  20,C   0)                1.0838 -0.000205  0.0001    1.0839   
    24. B(H  21,C   5)                1.0825 -0.000075  0.0000    1.0825   
    25. B(H  22,C   4)                1.0822 -0.000081  0.0000    1.0823   
    26. B(H  23,C   3)                1.0826 -0.000074  0.0000    1.0826   
    27. B(H  24,C   2)                1.0842 -0.000086 -0.0000    1.0842   
    28. B(H  25,C   6)                1.0938  0.000067  0.0000    1.0938   
    29. B(H  26,C   6)                1.0918  0.000058  0.0002    1.0920   
    30. B(H  27,N  12)                1.0097  0.000624 -0.0003    1.0094   
    31. B(C  29,C  28)                1.3926 -0.000174 -0.0002    1.3924   
    32. B(C  30,C  29)                1.3937 -0.000015 -0.0000    1.3936   
    33. B(C  31,C  30)                1.3857 -0.000035  0.0000    1.3858   
    34. B(C  32,C  31)                1.3893  0.000031 -0.0002    1.3892   
    35. B(C  33,C  32)                1.3887  0.000013 -0.0002    1.3886   
    36. B(C  33,C  28)                1.3863 -0.000112  0.0001    1.3864   
    37. B(C  34,C  29)                1.4877  0.000171 -0.0002    1.4874   
    38. B(O  35,H  26)                2.7372 -0.000470  0.0806    2.8178   
    39. B(O  35,C  34)                1.2138  0.001130  0.0003    1.2140   
    40. B(C  36,C  34)                1.4853  0.000349 -0.0010    1.4843   
    41. B(C  37,C  36)                1.3886 -0.000420  0.0006    1.3892   
    42. B(C  38,C  37)                1.3907 -0.000126  0.0006    1.3913   
    43. B(C  39,C  38)                1.3868  0.000160 -0.0000    1.3868   
    44. B(C  40,C  39)                1.3878 -0.000020 -0.0002    1.3876   
    45. B(C  41,C  40)                1.3931  0.000325 -0.0004    1.3927   
    46. B(C  41,C  36)                1.3962 -0.000019  0.0002    1.3964   
    47. B(N  42,C  38)                1.3830 -0.000242 -0.0001    1.3830   
    48. B(C  43,N  42)                1.2843  0.000171  0.0001    1.2844   
    49. B(O  44,C  43)                1.3572  0.000231  0.0001    1.3573   
    50. B(O  44,C  37)                1.3507  0.000294  0.0005    1.3513   
    51. B(C  45,C  43)                1.5003 -0.000245 -0.0005    1.4999   
    52. B(C  46,C  45)                1.5359  0.000273 -0.0004    1.5355   
    53. B(C  47,C  46)                1.5366 -0.000162 -0.0003    1.5364   
    54. B(C  48,C  47)                1.5225 -0.000122  0.0005    1.5230   
    55. B(C  49,C  48)                1.5263 -0.000101  0.0003    1.5266   
    56. B(C  50,C  49)                1.5391 -0.000467  0.0004    1.5395   
    57. B(C  50,C  45)                1.5364 -0.000701  0.0001    1.5365   
    58. B(C  51,C  49)                1.5222 -0.000186 -0.0002    1.5219   
    59. B(N  52,C  51)                1.3327 -0.000620  0.0004    1.3332   
    60. B(C  53,N  52)                1.4510  0.000204 -0.0005    1.4505   
    61. B(C  53,C  47)                1.5266  0.000251 -0.0000    1.5266   
    62. B(C  54,C  45)                1.5408 -0.000230 -0.0000    1.5408   
    63. B(C  55,C  47)                1.5262 -0.000058 -0.0001    1.5261   
    64. B(C  56,C  49)                1.5250 -0.000046 -0.0003    1.5247   
    65. B(O  57,H  17)                1.7901 -0.000428  0.0195    1.8096   
    66. B(O  57,C  51)                1.2366  0.000435 -0.0007    1.2359   
    67. B(H  58,C  46)                1.0951  0.000010  0.0001    1.0952   
    68. B(H  59,C  46)                1.0927 -0.000056 -0.0002    1.0926   
    69. B(H  60,C  48)                1.0952  0.000018 -0.0001    1.0951   
    70. B(H  61,C  48)                1.0957 -0.000029 -0.0000    1.0957   
    71. B(H  62,C  50)                1.0945 -0.000151  0.0004    1.0949   
    72. B(H  63,C  50)                1.0929  0.000249 -0.0001    1.0927   
    73. B(H  64,H  20)                4.6673  0.000282 -0.0792    4.5881   
    74. B(H  64,C  56)                1.0885 -0.000282  0.0003    1.0888   
    75. B(H  65,C  56)                1.0911 -0.000046  0.0001    1.0912   
    76. B(H  66,C  56)                1.0911 -0.000028 -0.0001    1.0910   
    77. B(H  67,C  55)                1.0914 -0.000035 -0.0001    1.0914   
    78. B(H  68,C  55)                1.0910 -0.000114  0.0000    1.0911   
    79. B(H  69,C  55)                1.0921 -0.000108 -0.0000    1.0921   
    80. B(H  70,O  16)                1.9124 -0.000720  0.0274    1.9398   
    81. B(H  70,N  52)                1.0244  0.000529 -0.0023    1.0222   
    82. B(H  71,C  54)                1.0912  0.000136 -0.0002    1.0910   
    83. B(H  72,C  54)                1.0906 -0.000055  0.0000    1.0906   
    84. B(H  73,C  54)                1.0906 -0.000070 -0.0000    1.0905   
    85. B(H  74,C  39)                1.0816 -0.000094 -0.0001    1.0815   
    86. B(H  75,N  15)                3.4066  0.000194 -0.0320    3.3746   
    87. B(H  75,C  40)                1.0813 -0.000096  0.0000    1.0813   
    88. B(H  76,C  41)                1.0819 -0.000025 -0.0001    1.0818   
    89. B(H  77,C  30)                1.0826  0.000085 -0.0003    1.0823   
    90. B(H  78,H  64)                4.8779 -0.000101  0.0336    4.9115   
    91. B(H  78,C  31)                1.0820 -0.000034 -0.0000    1.0820   
    92. B(H  79,C  32)                1.0822 -0.000053  0.0000    1.0823   
    93. B(H  80,H  71)                3.0950  0.000150 -0.0302    3.0648   
    94. B(H  80,C  33)                1.0820 -0.000050  0.0000    1.0820   
    95. B(H  81,C  28)                1.0832 -0.000060  0.0000    1.0832   
    96. B(H  82,C  53)                1.0916 -0.000039  0.0001    1.0917   
    97. B(H  83,C  53)                1.0951 -0.000001  0.0002    1.0953   
    98. A(C   1,C   0,C   5)          120.73  0.000109   -0.01    120.71   
    99. A(C   5,C   0,H  20)          119.74  0.000086   -0.04    119.69   
   100. A(C   1,C   0,H  20)          119.54 -0.000195    0.06    119.59   
   101. A(C   0,C   1,C   2)          118.65 -0.000098    0.00    118.66   
   102. A(C   2,C   1,C   6)          120.83  0.000292   -0.13    120.70   
   103. A(C   0,C   1,C   6)          120.49 -0.000195    0.12    120.61   
   104. A(C   1,C   2,C   3)          120.80  0.000044    0.01    120.80   
   105. A(C   1,C   2,H  24)          119.53 -0.000024   -0.01    119.51   
   106. A(C   3,C   2,H  24)          119.68 -0.000020    0.01    119.68   
   107. A(C   2,C   3,C   4)          120.12  0.000032   -0.01    120.11   
   108. A(C   2,C   3,H  23)          119.79  0.000011   -0.00    119.79   
   109. A(C   4,C   3,H  23)          120.09 -0.000043    0.02    120.10   
   110. A(C   5,C   4,H  22)          120.22  0.000037   -0.01    120.22   
   111. A(C   3,C   4,C   5)          119.52 -0.000048    0.01    119.52   
   112. A(C   3,C   4,H  22)          120.26  0.000011    0.00    120.26   
   113. A(C   0,C   5,H  21)          119.80  0.000060   -0.01    119.79   
   114. A(C   0,C   5,C   4)          120.19 -0.000039    0.01    120.20   
   115. A(C   4,C   5,H  21)          120.01 -0.000020    0.00    120.02   
   116. A(C   7,C   6,H  26)          109.39  0.000096   -0.01    109.38   
   117. A(H  25,C   6,H  26)          106.13 -0.000118   -0.13    106.00   
   118. A(C   1,C   6,C   7)          111.79 -0.000125    0.06    111.84   
   119. A(C   1,C   6,H  26)          110.15  0.000083   -0.12    110.04   
   120. A(C   1,C   6,H  25)          109.73 -0.000099    0.16    109.89   
   121. A(C   7,C   6,H  25)          109.49  0.000165    0.02    109.52   
   122. A(C   6,C   7,C   8)          131.50 -0.000266    0.27    131.77   
   123. A(C   8,C   7,N  11)          106.78 -0.000556    0.09    106.87   
   124. A(C   6,C   7,N  11)          121.57  0.000825   -0.37    121.20   
   125. A(C   7,C   8,C   9)          109.13  0.000453    0.02    109.15   
   126. A(C   7,C   8,N  12)          135.70  0.000920    0.00    135.71   
   127. A(C   9,C   8,N  12)          115.17 -0.001373   -0.02    115.14   
   128. A(C  10,C   9,N  15)          128.44  0.000981   -0.14    128.30   
   129. A(C   8,C   9,N  15)          125.44  0.000033    0.17    125.61   
   130. A(C   8,C   9,C  10)          106.11 -0.001013   -0.03    106.09   
   131. A(N  11,C  10,O  16)          126.83 -0.000561    0.27    127.10   
   132. A(C   9,C  10,O  16)          128.97 -0.000616   -0.25    128.72   
   133. A(C   9,C  10,N  11)          104.20  0.001177   -0.02    104.17   
   134. A(C   7,N  11,H  17)          124.53  0.000614   -0.23    124.31   
   135. A(C  10,N  11,H  17)          121.11 -0.000564    0.31    121.42   
   136. A(C   7,N  11,C  10)          113.77 -0.000059   -0.06    113.71   
   137. A(C   8,N  12,H  27)          120.82 -0.000781    0.20    121.01   
   138. A(C  13,N  12,H  27)          119.85  0.000152   -0.01    119.84   
   139. A(C   8,N  12,C  13)          119.21  0.000604   -0.01    119.21   
   140. A(C  14,C  13,H  18)          121.57 -0.000978    0.09    121.66   
   141. A(N  12,C  13,H  18)          116.53  0.000107   -0.08    116.45   
   142. A(N  12,C  13,C  14)          121.89  0.000871   -0.01    121.89   
   143. A(N  15,C  14,H  19)          118.16  0.001376   -0.16    118.00   
   144. A(C  13,C  14,N  15)          121.73 -0.001439    0.04    121.77   
   145. A(C  13,C  14,H  19)          120.11  0.000063    0.11    120.22   
   146. A(C   9,N  15,C  14)          116.54  0.001305   -0.17    116.37   
   147. A(C  10,O  16,H  70)          112.94  0.000748   -0.43    112.51   
   148. A(N  11,H  17,O  57)          170.26  0.000881   -0.47    169.79   
   149. A(C  29,C  28,H  81)          120.38  0.000020    0.03    120.41   
   150. A(C  29,C  28,C  33)          120.13 -0.000010    0.00    120.13   
   151. A(C  33,C  28,H  81)          119.48 -0.000011   -0.03    119.45   
   152. A(C  30,C  29,C  34)          118.94 -0.000932    0.17    119.11   
   153. A(C  28,C  29,C  34)          121.34  0.000784   -0.18    121.16   
   154. A(C  28,C  29,C  30)          119.63  0.000147   -0.00    119.63   
   155. A(C  29,C  30,C  31)          120.14 -0.000084   -0.01    120.13   
   156. A(C  29,C  30,H  77)          119.87 -0.000095    0.09    119.96   
   157. A(C  31,C  30,H  77)          119.97  0.000180   -0.08    119.90   
   158. A(C  30,C  31,C  32)          120.00 -0.000071    0.02    120.01   
   159. A(C  30,C  31,H  78)          119.87  0.000030    0.00    119.88   
   160. A(C  32,C  31,H  78)          120.13  0.000041   -0.02    120.11   
   161. A(C  31,C  32,C  33)          120.05  0.000095   -0.01    120.04   
   162. A(C  33,C  32,H  79)          119.96 -0.000072    0.02    119.97   
   163. A(C  31,C  32,H  79)          119.99 -0.000023   -0.00    119.99   
   164. A(C  28,C  33,C  32)          120.02 -0.000073    0.01    120.03   
   165. A(C  32,C  33,H  80)          120.15  0.000040    0.00    120.15   
   166. A(C  28,C  33,H  80)          119.83  0.000034   -0.01    119.82   
   167. A(O  35,C  34,C  36)          120.63 -0.000548    0.09    120.71   
   168. A(C  29,C  34,C  36)          119.02  0.000278   -0.09    118.93   
   169. A(C  29,C  34,O  35)          120.34  0.000272    0.01    120.35   
   170. A(C  34,C  36,C  37)          124.89 -0.000327    0.15    125.04   
   171. A(C  37,C  36,C  41)          114.92  0.000139   -0.01    114.91   
   172. A(C  34,C  36,C  41)          120.17  0.000186   -0.12    120.05   
   173. A(C  36,C  37,C  38)          123.82  0.000039   -0.04    123.78   
   174. A(C  38,C  37,O  44)          106.87  0.000435   -0.03    106.84   
   175. A(C  36,C  37,O  44)          129.31 -0.000474    0.07    129.38   
   176. A(C  37,C  38,C  39)          120.23  0.000038    0.02    120.24   
   177. A(C  39,C  38,N  42)          131.37  0.000102   -0.03    131.34   
   178. A(C  37,C  38,N  42)          108.41 -0.000140    0.01    108.42   
   179. A(C  38,C  39,H  74)          121.25  0.000018    0.04    121.29   
   180. A(C  40,C  39,H  74)          121.45  0.000021   -0.04    121.41   
   181. A(C  38,C  39,C  40)          117.30 -0.000039   -0.00    117.30   
   182. A(C  41,C  40,H  75)          118.92  0.000014    0.01    118.93   
   183. A(C  39,C  40,H  75)          119.50  0.000077   -0.02    119.48   
   184. A(C  39,C  40,C  41)          121.57 -0.000092    0.01    121.59   
   185. A(C  40,C  41,H  76)          119.21  0.000100   -0.09    119.12   
   186. A(C  36,C  41,H  76)          118.66 -0.000011    0.06    118.72   
   187. A(C  36,C  41,C  40)          122.12 -0.000088    0.02    122.15   
   188. A(C  38,N  42,C  43)          104.94  0.000065    0.01    104.95   
   189. A(O  44,C  43,C  45)          116.71  0.000049    0.08    116.79   
   190. A(N  42,C  43,C  45)          128.64 -0.000227   -0.12    128.51   
   191. A(N  42,C  43,O  44)          114.31  0.000192    0.00    114.32   
   192. A(C  37,O  44,C  43)          105.46 -0.000553    0.01    105.46   
   193. A(C  50,C  45,C  54)          108.37 -0.000420    0.04    108.40   
   194. A(C  46,C  45,C  54)          108.97  0.000137   -0.02    108.95   
   195. A(C  43,C  45,C  54)          105.45  0.000402   -0.09    105.36   
   196. A(C  46,C  45,C  50)          109.77  0.000241   -0.02    109.74   
   197. A(C  43,C  45,C  50)          113.09  0.000110    0.05    113.14   
   198. A(C  43,C  45,C  46)          111.01 -0.000466    0.04    111.05   
   199. A(C  45,C  46,C  47)          116.88 -0.000232   -0.02    116.86   
   200. A(H  58,C  46,H  59)          106.17 -0.000048   -0.16    106.01   
   201. A(C  47,C  46,H  59)          110.01 -0.000010    0.04    110.05   
   202. A(C  45,C  46,H  59)          109.99  0.000167    0.08    110.07   
   203. A(C  47,C  46,H  58)          106.79  0.000135   -0.02    106.77   
   204. A(C  45,C  46,H  58)          106.36  0.000001    0.05    106.41   
   205. A(C  53,C  47,C  55)          108.16  0.000095   -0.07    108.09   
   206. A(C  48,C  47,C  55)          110.70 -0.000102    0.02    110.73   
   207. A(C  46,C  47,C  55)          107.98  0.000111   -0.00    107.97   
   208. A(C  48,C  47,C  53)          107.19  0.000133   -0.05    107.14   
   209. A(C  46,C  47,C  53)          113.40 -0.000227    0.07    113.47   
   210. A(C  46,C  47,C  48)          109.42 -0.000014    0.03    109.45   
   211. A(H  60,C  48,H  61)          106.61 -0.000036   -0.08    106.53   
   212. A(C  49,C  48,H  61)          110.27  0.000018    0.03    110.30   
   213. A(C  47,C  48,H  61)          110.13  0.000072    0.01    110.14   
   214. A(C  49,C  48,H  60)          109.15  0.000033    0.02    109.18   
   215. A(C  47,C  48,H  60)          110.28 -0.000027    0.06    110.34   
   216. A(C  47,C  48,C  49)          110.33 -0.000059   -0.04    110.28   
   217. A(C  51,C  49,C  56)          110.44  0.000335   -0.03    110.41   
   218. A(C  50,C  49,C  56)          109.00 -0.000034    0.04    109.04   
   219. A(C  48,C  49,C  56)          110.17 -0.000267    0.04    110.21   
   220. A(C  50,C  49,C  51)          108.06 -0.000318   -0.07    107.99   
   221. A(C  48,C  49,C  51)          110.36 -0.000030    0.08    110.44   
   222. A(C  48,C  49,C  50)          108.75  0.000314   -0.06    108.69   
   223. A(H  62,C  50,H  63)          105.97 -0.000005   -0.13    105.83   
   224. A(C  49,C  50,H  63)          110.35 -0.000175    0.09    110.44   
   225. A(C  45,C  50,H  63)          111.19  0.000275    0.07    111.27   
   226. A(C  49,C  50,H  62)          106.68  0.000219   -0.03    106.65   
   227. A(C  45,C  50,H  62)          106.80 -0.000131   -0.15    106.64   
   228. A(C  45,C  50,C  49)          115.26 -0.000170    0.12    115.38   
   229. A(N  52,C  51,O  57)          122.13 -0.000025    0.05    122.19   
   230. A(C  49,C  51,O  57)          120.34 -0.000252   -0.01    120.33   
   231. A(C  49,C  51,N  52)          117.46  0.000277   -0.04    117.42   
   232. A(C  51,N  52,C  53)          127.91 -0.000010   -0.05    127.85   
   233. A(C  53,N  52,H  70)          114.34  0.000228    0.11    114.44   
   234. A(C  51,N  52,H  70)          117.75 -0.000218   -0.05    117.70   
   235. A(H  82,C  53,H  83)          106.89 -0.000108   -0.01    106.88   
   236. A(C  47,C  53,N  52)          113.74 -0.000215    0.03    113.77   
   237. A(N  52,C  53,H  83)          108.32 -0.000050    0.02    108.33   
   238. A(C  47,C  53,H  83)          109.15  0.000275   -0.15    109.00   
   239. A(N  52,C  53,H  82)          108.15  0.000139    0.02    108.17   
   240. A(C  47,C  53,H  82)          110.35 -0.000039    0.09    110.44   
   241. A(H  72,C  54,H  73)          108.16  0.000054   -0.04    108.12   
   242. A(H  71,C  54,H  73)          107.87 -0.000101   -0.01    107.86   
   243. A(C  45,C  54,H  73)          109.63 -0.000049    0.00    109.63   
   244. A(H  71,C  54,H  72)          108.30 -0.000047   -0.01    108.28   
   245. A(C  45,C  54,H  72)          111.07 -0.000123    0.08    111.15   
   246. A(C  45,C  54,H  71)          111.69  0.000262   -0.02    111.67   
   247. A(H  67,C  55,H  68)          107.86 -0.000011   -0.03    107.83   
   248. A(C  47,C  55,H  68)          110.84  0.000047    0.01    110.84   
   249. A(C  47,C  55,H  67)          111.16 -0.000010    0.04    111.20   
   250. A(H  68,C  55,H  69)          107.69 -0.000066   -0.03    107.67   
   251. A(H  67,C  55,H  69)          107.83 -0.000043   -0.02    107.81   
   252. A(C  47,C  55,H  69)          111.30  0.000075    0.03    111.33   
   253. A(H  65,C  56,H  66)          107.65 -0.000038   -0.06    107.59   
   254. A(H  64,C  56,H  66)          108.22 -0.000060    0.06    108.28   
   255. A(C  49,C  56,H  66)          111.37 -0.000038    0.07    111.44   
   256. A(H  64,C  56,H  65)          107.88 -0.000002   -0.10    107.78   
   257. A(C  49,C  56,H  65)          109.49  0.000060   -0.06    109.43   
   258. A(C  49,C  56,H  64)          112.08  0.000073    0.08    112.15   
   259. A(H  17,O  57,C  51)          121.86  0.000330   -0.04    121.82   
   260. A(O  16,H  70,N  52)          170.84  0.000806   -0.44    170.39   
   261. D(C   6,C   1,C   0,H  20)     -2.37  0.000013   -0.05     -2.42   
   262. D(C   6,C   1,C   0,C   5)    177.70 -0.000008   -0.00    177.69   
   263. D(C   2,C   1,C   0,C   5)     -0.29 -0.000001    0.01     -0.27   
   264. D(C   2,C   1,C   0,H  20)    179.64  0.000019   -0.04    179.61   
   265. D(H  24,C   2,C   1,C   6)      2.41  0.000011   -0.03      2.39   
   266. D(C   3,C   2,C   1,C   6)   -177.69  0.000026   -0.04   -177.73   
   267. D(H  24,C   2,C   1,C   0)   -179.61 -0.000006   -0.04   -179.65   
   268. D(C   3,C   2,C   1,C   0)      0.29  0.000010   -0.05      0.24   
   269. D(H  23,C   3,C   2,C   1)   -179.93 -0.000016    0.05   -179.88   
   270. D(C   4,C   3,C   2,C   1)     -0.08 -0.000012    0.05     -0.02   
   271. D(H  23,C   3,C   2,H  24)     -0.03 -0.000000    0.04      0.01   
   272. D(C   4,C   3,C   2,H  24)    179.82  0.000004    0.04    179.86   
   273. D(C   5,C   4,C   3,C   2)     -0.14  0.000004   -0.02     -0.16   
   274. D(C   5,C   4,C   3,H  23)    179.71  0.000008   -0.02    179.69   
   275. D(H  22,C   4,C   3,H  23)     -0.04  0.000008   -0.02     -0.06   
   276. D(H  22,C   4,C   3,C   2)   -179.89  0.000004   -0.02   -179.91   
   277. D(H  21,C   5,C   4,C   3)   -179.63  0.000003   -0.01   -179.64   
   278. D(C   0,C   5,C   4,H  22)    179.89  0.000005   -0.01    179.88   
   279. D(C   0,C   5,C   4,C   3)      0.15  0.000004   -0.02      0.13   
   280. D(H  21,C   5,C   0,H  20)     -0.08 -0.000025    0.06     -0.02   
   281. D(C   4,C   5,C   0,H  20)   -179.86 -0.000026    0.07   -179.79   
   282. D(H  21,C   5,C   4,H  22)      0.11  0.000004   -0.01      0.11   
   283. D(C   4,C   5,C   0,C   1)      0.07 -0.000006    0.02      0.09   
   284. D(H  21,C   5,C   0,C   1)    179.85 -0.000005    0.01    179.86   
   285. D(H  26,C   6,C   1,C   0)    161.02  0.000026   -0.76    160.26   
   286. D(H  25,C   6,C   1,C   2)   -137.52  0.000164   -0.65   -138.18   
   287. D(H  25,C   6,C   1,C   0)     44.54  0.000179   -0.64     43.90   
   288. D(C   7,C   6,C   1,C   0)    -77.14  0.000121   -0.82    -77.96   
   289. D(H  26,C   6,C   1,C   2)    -21.04  0.000011   -0.78    -21.82   
   290. D(C   7,C   6,C   1,C   2)    100.80  0.000107   -0.83     99.96   
   291. D(C   8,C   7,C   6,C   1)    -84.81  0.000321   -2.62    -87.43   
   292. D(C   8,C   7,C   6,H  25)    153.37  0.000415   -2.88    150.49   
   293. D(N  11,C   7,C   6,H  26)   -147.56  0.000426   -2.86   -150.42   
   294. D(N  11,C   7,C   6,H  25)    -31.65  0.000432   -3.00    -34.66   
   295. D(N  11,C   7,C   6,C   1)     90.16  0.000338   -2.74     87.42   
   296. D(C   8,C   7,C   6,H  26)     37.46  0.000410   -2.73     34.73   
   297. D(N  12,C   8,C   7,N  11)   -179.52  0.000010    0.04   -179.48   
   298. D(N  12,C   8,C   7,C   6)     -3.99  0.000077   -0.09     -4.07   
   299. D(C   9,C   8,C   7,N  11)      0.50  0.000110   -0.30      0.20   
   300. D(C   9,C   8,C   7,C   6)    176.03  0.000178   -0.43    175.60   
   301. D(N  15,C   9,C   8,N  12)     -0.77 -0.000032   -0.01     -0.78   
   302. D(C  10,C   9,C   8,N  12)   -179.94 -0.000073    0.02   -179.93   
   303. D(N  15,C   9,C   8,C   7)    179.21 -0.000109    0.27    179.48   
   304. D(C  10,C   9,C   8,C   7)      0.04 -0.000151    0.29      0.33   
   305. D(O  16,C  10,C   9,N  15)      0.15  0.000160   -0.26     -0.11   
   306. D(N  11,C  10,C   9,N  15)   -179.72  0.000088   -0.15   -179.87   
   307. D(N  11,C  10,C   9,C   8)     -0.58  0.000120   -0.18     -0.76   
   308. D(O  16,C  10,C   9,C   8)    179.29  0.000192   -0.29    179.00   
   309. D(H  17,N  11,C  10,O  16)     -7.32 -0.000127    0.21     -7.11   
   310. D(C   7,N  11,C  10,O  16)   -178.94 -0.000120    0.09   -178.84   
   311. D(C   7,N  11,C  10,C   9)      0.94 -0.000051   -0.01      0.93   
   312. D(H  17,N  11,C   7,C   8)   -172.24  0.000098    0.01   -172.23   
   313. D(H  17,N  11,C  10,C   9)    172.56 -0.000058    0.11    172.67   
   314. D(H  17,N  11,C   7,C   6)     11.69  0.000090    0.09     11.78   
   315. D(C  10,N  11,C   7,C   6)   -177.02 -0.000035    0.27   -176.75   
   316. D(C  10,N  11,C   7,C   8)     -0.95 -0.000026    0.19     -0.76   
   317. D(H  27,N  12,C   8,C   9)    177.35 -0.000443    1.78    179.13   
   318. D(H  27,N  12,C   8,C   7)     -2.63 -0.000338    1.42     -1.21   
   319. D(C  13,N  12,C   8,C   9)      1.43 -0.000035    0.13      1.56   
   320. D(C  13,N  12,C   8,C   7)   -178.55  0.000070   -0.24   -178.78   
   321. D(C  14,C  13,N  12,H  27)   -177.39  0.000429   -1.65   -179.04   
   322. D(H  18,C  13,N  12,C   8)    179.03 -0.000037    0.06    179.09   
   323. D(C  14,C  13,N  12,C   8)     -1.43 -0.000014    0.02     -1.41   
   324. D(H  18,C  13,N  12,H  27)      3.08  0.000406   -1.61      1.47   
   325. D(H  19,C  14,C  13,H  18)      0.48  0.000100   -0.24      0.24   
   326. D(H  19,C  14,C  13,N  12)   -179.03  0.000070   -0.20   -179.23   
   327. D(N  15,C  14,C  13,H  18)   -179.86  0.000105   -0.35   -180.21   
   328. D(N  15,C  14,C  13,N  12)      0.63  0.000075   -0.31      0.32   
   329. D(C   9,N  15,C  14,H  19)    179.77 -0.000129    0.29    180.06   
   330. D(C   9,N  15,C  14,C  13)      0.10 -0.000130    0.40      0.51   
   331. D(C  14,N  15,C   9,C  10)    178.99  0.000145   -0.28    178.71   
   332. D(C  14,N  15,C   9,C   8)      0.00  0.000114   -0.24     -0.24   
   333. D(H  70,O  16,C  10,N  11)     11.23 -0.000173    0.09     11.33   
   334. D(H  70,O  16,C  10,C   9)   -168.61 -0.000262    0.22   -168.39   
   335. D(O  57,H  17,N  11,C  10)    -56.63  0.000091    0.02    -56.61   
   336. D(O  57,H  17,N  11,C   7)    114.05  0.000009    0.17    114.22   
   337. D(C  34,C  29,C  28,H  81)      1.78  0.000049    0.18      1.97   
   338. D(C  34,C  29,C  28,C  33)   -176.57  0.000106   -0.07   -176.63   
   339. D(C  30,C  29,C  28,H  81)    178.24 -0.000008    0.13    178.37   
   340. D(C  30,C  29,C  28,C  33)     -0.12  0.000049   -0.12     -0.23   
   341. D(H  77,C  30,C  29,C  34)     -3.17 -0.000071    0.08     -3.09   
   342. D(H  77,C  30,C  29,C  28)   -179.71 -0.000076    0.14   -179.57   
   343. D(C  31,C  30,C  29,C  34)    178.11 -0.000118    0.13    178.23   
   344. D(C  31,C  30,C  29,C  28)      1.57 -0.000123    0.18      1.75   
   345. D(H  78,C  31,C  30,H  77)     -0.08  0.000066   -0.10     -0.19   
   346. D(H  78,C  31,C  30,C  29)    178.64  0.000109   -0.15    178.49   
   347. D(C  32,C  31,C  30,C  29)     -1.67  0.000118   -0.16     -1.83   
   348. D(C  32,C  31,C  30,H  77)    179.60  0.000075   -0.11    179.49   
   349. D(H  79,C  32,C  31,H  78)      0.22 -0.000037    0.08      0.31   
   350. D(C  33,C  32,C  31,H  78)   -179.99 -0.000025    0.06   -179.93   
   351. D(C  33,C  32,C  31,C  30)      0.32 -0.000034    0.07      0.39   
   352. D(H  79,C  32,C  31,C  30)   -179.46 -0.000046    0.09   -179.37   
   353. D(H  80,C  33,C  32,H  79)      0.85 -0.000001   -0.07      0.78   
   354. D(H  80,C  33,C  32,C  31)   -178.93 -0.000013   -0.05   -178.98   
   355. D(C  28,C  33,C  32,C  31)      1.13 -0.000040   -0.00      1.13   
   356. D(H  80,C  33,C  28,H  81)      0.47  0.000061   -0.18      0.29   
   357. D(H  80,C  33,C  28,C  29)    178.83  0.000006    0.07    178.91   
   358. D(C  32,C  33,C  28,H  81)   -179.60  0.000088   -0.22   -179.82   
   359. D(C  28,C  33,C  32,H  79)   -179.08 -0.000027   -0.03   -179.11   
   360. D(C  32,C  33,C  28,C  29)     -1.23  0.000032    0.03     -1.21   
   361. D(C  36,C  34,C  29,C  30)    141.40  0.000117   -0.20    141.20   
   362. D(C  36,C  34,C  29,C  28)    -42.12  0.000098   -0.25    -42.37   
   363. D(O  35,C  34,C  29,C  30)    -39.52  0.000260   -1.12    -40.63   
   364. D(O  35,C  34,C  29,C  28)    136.96  0.000241   -1.17    135.79   
   365. D(C  41,C  36,C  34,O  35)    -24.76 -0.000001    0.94    -23.82   
   366. D(C  41,C  36,C  34,C  29)    154.32  0.000150    0.02    154.34   
   367. D(C  37,C  36,C  34,O  35)    153.66 -0.000088    1.54    155.21   
   368. D(C  37,C  36,C  34,C  29)    -27.26  0.000063    0.63    -26.63   
   369. D(O  44,C  37,C  36,C  41)    177.72 -0.000042    0.21    177.94   
   370. D(C  38,C  37,C  36,C  41)     -2.28 -0.000133    0.14     -2.13   
   371. D(C  38,C  37,C  36,C  34)    179.23 -0.000051   -0.43    178.80   
   372. D(O  44,C  37,C  36,C  34)     -0.77  0.000040   -0.36     -1.13   
   373. D(N  42,C  38,C  37,O  44)      1.18  0.000031    0.07      1.25   
   374. D(N  42,C  38,C  37,C  36)   -178.82  0.000104    0.13   -178.69   
   375. D(C  39,C  38,C  37,O  44)   -178.66  0.000100   -0.27   -178.93   
   376. D(C  39,C  38,C  37,C  36)      1.34  0.000173   -0.21      1.13   
   377. D(H  74,C  39,C  38,N  42)      0.13  0.000032   -0.30     -0.17   
   378. D(H  74,C  39,C  38,C  37)    179.93 -0.000055    0.13    180.06   
   379. D(C  40,C  39,C  38,N  42)   -179.67  0.000027   -0.34   -180.01   
   380. D(C  40,C  39,C  38,C  37)      0.13 -0.000060    0.09      0.22   
   381. D(H  75,C  40,C  39,H  74)     -0.17 -0.000028    0.04     -0.12   
   382. D(H  75,C  40,C  39,C  38)    179.63 -0.000024    0.09    179.72   
   383. D(C  41,C  40,C  39,H  74)    179.71 -0.000082    0.04    179.76   
   384. D(C  41,C  40,C  39,C  38)     -0.49 -0.000078    0.09     -0.40   
   385. D(H  76,C  41,C  36,C  34)     -0.75 -0.000039    0.42     -0.33   
   386. D(C  40,C  41,C  36,C  37)      1.87 -0.000014    0.04      1.91   
   387. D(C  40,C  41,C  36,C  34)   -179.55 -0.000100    0.60   -178.96   
   388. D(H  76,C  41,C  40,H  75)      0.51  0.000008    0.03      0.54   
   389. D(H  76,C  41,C  40,C  39)   -179.37  0.000062    0.03   -179.35   
   390. D(C  36,C  41,C  40,H  75)    179.31  0.000068   -0.15    179.16   
   391. D(C  36,C  41,C  40,C  39)     -0.57  0.000122   -0.15     -0.73   
   392. D(H  76,C  41,C  36,C  37)   -179.32  0.000047   -0.14   -179.46   
   393. D(C  43,N  42,C  38,C  39)    178.60 -0.000077    0.31    178.91   
   394. D(C  43,N  42,C  38,C  37)     -1.22  0.000002   -0.08     -1.30   
   395. D(C  45,C  43,N  42,C  38)    173.86  0.000125   -0.30    173.56   
   396. D(O  44,C  43,N  42,C  38)      0.84 -0.000029    0.07      0.90   
   397. D(C  37,O  44,C  43,C  45)   -174.01 -0.000065    0.34   -173.68   
   398. D(C  37,O  44,C  43,N  42)     -0.11  0.000048   -0.02     -0.13   
   399. D(C  43,O  44,C  37,C  38)     -0.66 -0.000045   -0.03     -0.69   
   400. D(C  43,O  44,C  37,C  36)    179.34 -0.000124   -0.09    179.25   
   401. D(C  54,C  45,C  43,O  44)     80.71 -0.000135   -0.51     80.20   
   402. D(C  54,C  45,C  43,N  42)    -92.17 -0.000301   -0.12    -92.29   
   403. D(C  50,C  45,C  43,O  44)    -37.54  0.000061   -0.52    -38.06   
   404. D(C  50,C  45,C  43,N  42)    149.58 -0.000104   -0.13    149.45   
   405. D(C  46,C  45,C  43,O  44)   -161.42  0.000021   -0.56   -161.98   
   406. D(C  46,C  45,C  43,N  42)     25.70 -0.000144   -0.17     25.53   
   407. D(H  59,C  46,C  45,C  50)   -170.67 -0.000105   -0.06   -170.73   
   408. D(H  59,C  46,C  45,C  43)    -44.92 -0.000122    0.02    -44.90   
   409. D(H  58,C  46,C  45,C  54)    -43.76  0.000156    0.04    -43.71   
   410. D(H  58,C  46,C  45,C  50)     74.77 -0.000130    0.06     74.83   
   411. D(H  58,C  46,C  45,C  43)   -159.47 -0.000148    0.14   -159.33   
   412. D(C  47,C  46,C  45,C  54)   -162.85  0.000126    0.04   -162.81   
   413. D(C  47,C  46,C  45,C  50)    -44.32 -0.000161    0.06    -44.27   
   414. D(H  59,C  46,C  45,C  54)     70.80  0.000182   -0.08     70.72   
   415. D(C  47,C  46,C  45,C  43)     81.43 -0.000178    0.14     81.57   
   416. D(C  55,C  47,C  46,H  59)    -61.33 -0.000044    0.27    -61.07   
   417. D(C  55,C  47,C  46,H  58)     53.47 -0.000032    0.09     53.56   
   418. D(C  55,C  47,C  46,C  45)    172.33 -0.000075    0.13    172.46   
   419. D(C  53,C  47,C  46,H  59)     58.50  0.000011    0.22     58.72   
   420. D(C  53,C  47,C  46,H  58)    173.30  0.000022    0.04    173.34   
   421. D(C  53,C  47,C  46,C  45)    -67.84 -0.000021    0.08    -67.76   
   422. D(C  48,C  47,C  46,H  59)    178.10  0.000021    0.22    178.32   
   423. D(C  48,C  47,C  46,H  58)    -67.10  0.000033    0.04    -67.06   
   424. D(C  48,C  47,C  46,C  45)     51.76 -0.000010    0.08     51.85   
   425. D(H  61,C  48,C  47,C  55)     59.79  0.000038   -0.16     59.64   
   426. D(H  61,C  48,C  47,C  53)    -57.96 -0.000099   -0.06    -58.01   
   427. D(H  61,C  48,C  47,C  46)    178.68  0.000103   -0.13    178.56   
   428. D(H  60,C  48,C  47,C  55)    -57.60  0.000055   -0.10    -57.69   
   429. D(H  60,C  48,C  47,C  53)   -175.35 -0.000082    0.00   -175.35   
   430. D(H  60,C  48,C  47,C  46)     61.29  0.000120   -0.07     61.23   
   431. D(C  49,C  48,C  47,C  55)   -178.25  0.000069   -0.14   -178.39   
   432. D(C  49,C  48,C  47,C  53)     64.00 -0.000068   -0.04     63.96   
   433. D(C  49,C  48,C  47,C  46)    -59.36  0.000134   -0.11    -59.47   
   434. D(C  56,C  49,C  48,H  61)    -56.93 -0.000040    0.00    -56.92   
   435. D(C  56,C  49,C  48,H  60)     59.87 -0.000053   -0.06     59.80   
   436. D(C  56,C  49,C  48,C  47)   -178.80 -0.000102   -0.00   -178.81   
   437. D(C  51,C  49,C  48,H  61)     65.29  0.000184    0.04     65.33   
   438. D(C  51,C  49,C  48,H  60)   -177.91  0.000170   -0.03   -177.94   
   439. D(C  51,C  49,C  48,C  47)    -56.58  0.000121    0.03    -56.55   
   440. D(C  50,C  49,C  48,H  61)   -176.34 -0.000031   -0.03   -176.37   
   441. D(C  50,C  49,C  48,H  60)    -59.54 -0.000044   -0.10    -59.64   
   442. D(C  50,C  49,C  48,C  47)     61.79 -0.000094   -0.04     61.75   
   443. D(H  63,C  50,C  49,C  56)     56.71  0.000148   -0.24     56.47   
   444. D(H  63,C  50,C  49,C  48)    176.85 -0.000009   -0.21    176.64   
   445. D(H  62,C  50,C  49,C  56)    -57.96  0.000122   -0.11    -58.07   
   446. D(H  62,C  50,C  49,C  51)   -178.02 -0.000076   -0.05   -178.07   
   447. D(H  62,C  50,C  49,C  48)     62.17 -0.000035   -0.08     62.09   
   448. D(C  45,C  50,C  49,C  56)   -176.32  0.000235    0.03   -176.29   
   449. D(C  45,C  50,C  49,C  51)     63.63  0.000038    0.09     63.71   
   450. D(C  45,C  50,C  49,C  48)    -56.19  0.000078    0.07    -56.12   
   451. D(H  63,C  50,C  45,C  54)    -68.22 -0.000063    0.20    -68.02   
   452. D(H  63,C  50,C  45,C  46)    172.87 -0.000119    0.21    173.08   
   453. D(H  63,C  50,C  45,C  43)     48.31  0.000228    0.14     48.45   
   454. D(H  62,C  50,C  45,C  54)     46.94 -0.000001   -0.01     46.93   
   455. D(H  62,C  50,C  45,C  46)    -71.96 -0.000057   -0.00    -71.96   
   456. D(H  62,C  50,C  45,C  43)    163.48  0.000289   -0.07    163.41   
   457. D(C  49,C  50,C  45,C  54)    165.24  0.000080   -0.09    165.15   
   458. D(H  63,C  50,C  49,C  51)    -63.34 -0.000049   -0.18    -63.53   
   459. D(C  49,C  50,C  45,C  46)     46.33  0.000025   -0.08     46.26   
   460. D(C  49,C  50,C  45,C  43)    -78.23  0.000371   -0.15    -78.38   
   461. D(O  57,C  51,C  49,C  56)    -34.92 -0.000150    0.34    -34.58   
   462. D(O  57,C  51,C  49,C  50)     84.23 -0.000191    0.33     84.56   
   463. D(O  57,C  51,C  49,C  48)   -156.98 -0.000019    0.26   -156.72   
   464. D(N  52,C  51,C  49,C  56)    147.85 -0.000164    0.42    148.27   
   465. D(N  52,C  51,C  49,C  50)    -93.00 -0.000204    0.41    -92.59   
   466. D(N  52,C  51,C  49,C  48)     25.79 -0.000032    0.34     26.13   
   467. D(H  70,N  52,C  51,O  57)     -2.50 -0.000044   -0.44     -2.94   
   468. D(H  70,N  52,C  51,C  49)    174.68 -0.000037   -0.53    174.15   
   469. D(C  53,N  52,C  51,O  57)    178.39  0.000049   -0.72    177.68   
   470. D(C  53,N  52,C  51,C  49)     -4.43  0.000056   -0.81     -5.23   
   471. D(H  83,C  53,N  52,H  70)     72.01 -0.000206    0.74     72.76   
   472. D(H  83,C  53,N  52,C  51)   -108.85 -0.000300    1.01   -107.84   
   473. D(H  82,C  53,N  52,C  51)    135.65 -0.000220    1.00    136.65   
   474. D(C  47,C  53,N  52,H  70)   -166.44 -0.000033    0.59   -165.86   
   475. D(C  47,C  53,N  52,C  51)     12.69 -0.000127    0.85     13.54   
   476. D(H  83,C  53,C  47,C  55)    -39.22  0.000068   -0.43    -39.65   
   477. D(H  83,C  53,C  47,C  48)     80.19  0.000071   -0.47     79.72   
   478. D(H  83,C  53,C  47,C  46)   -158.95  0.000005   -0.42   -159.37   
   479. D(H  82,C  53,C  47,C  55)     77.96  0.000078   -0.47     77.49   
   480. D(H  82,C  53,C  47,C  48)   -162.64  0.000082   -0.51   -163.15   
   481. D(H  82,C  53,C  47,C  46)    -41.77  0.000015   -0.46    -42.23   
   482. D(H  82,C  53,N  52,H  70)    -43.49 -0.000126    0.73    -42.75   
   483. D(N  52,C  53,C  47,C  55)   -160.29  0.000077   -0.36   -160.65   
   484. D(N  52,C  53,C  47,C  48)    -40.89  0.000081   -0.40    -41.29   
   485. D(N  52,C  53,C  47,C  46)     79.98  0.000014   -0.35     79.63   
   486. D(H  73,C  54,C  45,C  50)    -59.39 -0.000014    0.08    -59.31   
   487. D(H  73,C  54,C  45,C  46)     60.01  0.000111    0.06     60.07   
   488. D(H  73,C  54,C  45,C  43)    179.25 -0.000146    0.05    179.30   
   489. D(H  72,C  54,C  45,C  50)   -178.86  0.000028    0.07   -178.79   
   490. D(H  72,C  54,C  45,C  46)    -59.46  0.000153    0.06    -59.40   
   491. D(H  72,C  54,C  45,C  43)     59.77 -0.000104    0.05     59.82   
   492. D(H  71,C  54,C  45,C  50)     60.11 -0.000006    0.05     60.17   
   493. D(H  71,C  54,C  45,C  46)    179.52  0.000118    0.04    179.55   
   494. D(H  71,C  54,C  45,C  43)    -61.25 -0.000138    0.02    -61.22   
   495. D(H  69,C  55,C  47,C  53)    -59.82  0.000108   -0.05    -59.87   
   496. D(H  69,C  55,C  47,C  48)   -176.98 -0.000051    0.03   -176.94   
   497. D(H  69,C  55,C  47,C  46)     63.27 -0.000043   -0.02     63.25   
   498. D(H  68,C  55,C  47,C  53)   -179.65  0.000109   -0.04   -179.70   
   499. D(H  68,C  55,C  47,C  48)     63.19 -0.000050    0.05     63.24   
   500. D(H  68,C  55,C  47,C  46)    -56.56 -0.000041   -0.01    -56.57   
   501. D(H  67,C  55,C  47,C  53)     60.40  0.000097   -0.04     60.36   
   502. D(H  67,C  55,C  47,C  48)    -56.75 -0.000062    0.05    -56.70   
   503. D(H  67,C  55,C  47,C  46)   -176.51 -0.000053   -0.00   -176.51   
   504. D(H  66,C  56,C  49,C  51)    -61.68 -0.000207    0.94    -60.75   
   505. D(H  66,C  56,C  49,C  50)    179.74  0.000003    1.01    180.76   
   506. D(H  66,C  56,C  49,C  48)     60.49 -0.000200    1.04     61.53   
   507. D(H  65,C  56,C  49,C  51)    179.38 -0.000175    1.00    180.39   
   508. D(H  65,C  56,C  49,C  50)     60.81  0.000035    1.08     61.89   
   509. D(H  65,C  56,C  49,C  48)    -58.45 -0.000168    1.11    -57.34   
   510. D(H  64,C  56,C  49,C  51)     59.71 -0.000259    1.12     60.84   
   511. D(H  64,C  56,C  49,C  50)    -58.86 -0.000050    1.20    -57.66   
   512. D(H  64,C  56,C  49,C  48)   -178.12 -0.000252    1.23   -176.89   
   513. D(H  17,O  57,C  51,N  52)      8.31 -0.000403    0.90      9.21   
   514. D(H  17,O  57,C  51,C  49)   -168.78 -0.000425    0.98   -167.80   
   515. D(C  51,O  57,H  17,N  11)     52.78  0.000510   -0.85     51.94   
   516. D(O  16,H  70,N  52,C  53)     80.49  0.000165    0.06     80.55   
   517. D(O  16,H  70,N  52,C  51)    -98.73  0.000247   -0.18    -98.92   
   518. D(N  52,H  70,O  16,C  10)     92.00  0.000080    0.12     92.12   
    ----------------------------------------------------------------------------

         *************************************************************
         *                GEOMETRY OPTIMIZATION CYCLE   6            *
         *************************************************************
Calling /mnt/group-bin/orca_5_0_3_linux_x86-64_openmpi411/otool_external orca_EXT.extinp.tmp  ...  done

-------------------------   --------------------
FINAL SINGLE POINT ENERGY     -2040.662094104500   (From external program)
-------------------------   --------------------

------------------------------------------------------------------------------
                         ORCA GEOMETRY RELAXATION STEP
------------------------------------------------------------------------------

Reading the OPT-File                    .... done
Getting information on internals        .... done
Copying old internal coords+grads       .... done
Making the new internal coordinates     .... (new redundants).... done
Validating the new internal coordinates .... (new redundants).... done
Calculating the B-matrix                .... done
Calculating the G,G- and P matrices     .... done
Transforming gradient to internals      .... done
Projecting the internal gradient        .... done
Number of atoms                         ....  84
Number of internal coordinates          .... 518
Current Energy                          .... -2040.662094105 Eh
Current gradient norm                   ....     0.008045663 Eh/bohr
Maximum allowed component of the step   ....  0.300
Current trust radius                    ....  0.300
Updating the Hessian (BFGS)             .... done
Forming the augmented Hessian           .... done
Diagonalizing the augmented Hessian     .... done
Last element of RFO vector              ....  0.891195702
Lowest eigenvalues of augmented Hessian:
 -0.000675571  0.000379474  0.000600142  0.000841239  0.001381930
Length of the computed step             ....  0.509000464
Warning: the length of the step is outside the trust region - taking restricted step instead
The input lambda is                     ....    -0.000676
   iter:   1  x=   -0.001256  g=  291.286595 f(x)=     0.169081
   iter:   2  x=   -0.001753  g=  120.018739 f(x)=     0.059628
   iter:   3  x=   -0.001974  g=   67.195345 f(x)=     0.014850
   iter:   4  x=   -0.002003  g=   53.788894 f(x)=     0.001557
   iter:   5  x=   -0.002003  g=   52.313395 f(x)=     0.000021
   iter:   6  x=   -0.002003  g=   52.292857 f(x)=     0.000000
   iter:   7  x=   -0.002003  g=   52.292853 f(x)=     0.000000
The output lambda is                    ....    -0.002003 (7 iterations)
The final length of the internal step   ....  0.300000000
Converting the step to cartesian space:
 Initial RMS(Int)=    0.0131812433
Transforming coordinates:
 Iter   0:  RMS(Cart)=    0.0589971395 RMS(Int)=    0.5508212843
 Iter   1:  RMS(Cart)=    0.0010694998 RMS(Int)=    0.0003179094
 Iter   2:  RMS(Cart)=    0.0000314722 RMS(Int)=    0.0000078265
 Iter   3:  RMS(Cart)=    0.0000009803 RMS(Int)=    0.0000003938
 Iter   4:  RMS(Cart)=    0.0000000605 RMS(Int)=    0.0000000154
done
Storing new coordinates                 .... done

                                .--------------------.
          ----------------------|Geometry convergence|-------------------------
          Item                value                   Tolerance       Converged
          ---------------------------------------------------------------------
          Energy change      -0.0004148584            0.0000050000      NO
          RMS gradient        0.0002659172            0.0001000000      NO
          MAX gradient        0.0016780571            0.0003000000      NO
          RMS step            0.0131812433            0.0020000000      NO
          MAX step            0.1979650483            0.0040000000      NO
          ........................................................
          Max(Bonds)      0.1048      Max(Angles)    0.66
          Max(Dihed)        3.72      Max(Improp)    0.00
          ---------------------------------------------------------------------

The optimization has not yet converged - more geometry cycles are needed


    ---------------------------------------------------------------------------
                         Redundant Internal Coordinates
                            (Angstroem and degrees)

        Definition                    Value    dE/dq     Step     New-Value
    ----------------------------------------------------------------------------
     1. B(C   1,C   0)                1.3935 -0.000062 -0.0003    1.3932   
     2. B(C   2,C   1)                1.3912 -0.000330  0.0006    1.3917   
     3. B(C   3,C   2)                1.3891 -0.000083 -0.0003    1.3888   
     4. B(C   4,C   3)                1.3875 -0.000372  0.0004    1.3879   
     5. B(C   5,C   4)                1.3897  0.000064 -0.0004    1.3893   
     6. B(C   5,C   0)                1.3868 -0.000463  0.0005    1.3874   
     7. B(C   6,C   1)                1.5099 -0.000309  0.0008    1.5107   
     8. B(C   7,C   6)                1.4878 -0.000677 -0.0006    1.4871   
     9. B(C   8,C   7)                1.3448  0.001481 -0.0012    1.3436   
    10. B(C   9,C   8)                1.4562  0.000653 -0.0019    1.4543   
    11. B(C  10,C   9)                1.4793  0.001094  0.0006    1.4799   
    12. B(N  11,C  10)                1.3488 -0.000128  0.0009    1.3497   
    13. B(N  11,C   7)                1.4127  0.000000 -0.0002    1.4125   
    14. B(N  12,C   8)                1.3786 -0.000602 -0.0008    1.3777   
    15. B(C  13,N  12)                1.3437  0.001412  0.0000    1.3437   
    16. B(C  14,C  13)                1.3682 -0.000717 -0.0009    1.3673   
    17. B(N  15,C  14)                1.3661 -0.000321  0.0017    1.3678   
    18. B(N  15,C   9)                1.2844  0.000441 -0.0007    1.2837   
    19. B(O  16,C  10)                1.2334  0.000087 -0.0013    1.2321   
    20. B(H  17,N  11)                1.0270 -0.000015 -0.0013    1.0256   
    21. B(H  18,C  13)                1.0802 -0.000038 -0.0000    1.0801   
    22. B(H  19,C  14)                1.0792 -0.000162  0.0002    1.0794   
    23. B(H  20,C   0)                1.0838 -0.000068 -0.0001    1.0838   
    24. B(H  21,C   5)                1.0825 -0.000068  0.0001    1.0826   
    25. B(H  22,C   4)                1.0823 -0.000070  0.0001    1.0823   
    26. B(H  23,C   3)                1.0826 -0.000065  0.0001    1.0826   
    27. B(H  24,C   2)                1.0842 -0.000078  0.0000    1.0842   
    28. B(H  25,C   6)                1.0938 -0.000065  0.0002    1.0940   
    29. B(H  26,C   6)                1.0920  0.000222 -0.0001    1.0919   
    30. B(H  27,N  12)                1.0094  0.000437  0.0003    1.0096   
    31. B(C  29,C  28)                1.3924 -0.000388  0.0003    1.3926   
    32. B(C  30,C  29)                1.3936  0.000090 -0.0001    1.3935   
    33. B(C  31,C  30)                1.3858 -0.000080  0.0001    1.3859   
    34. B(C  32,C  31)                1.3892 -0.000134 -0.0000    1.3891   
    35. B(C  33,C  32)                1.3886 -0.000120 -0.0001    1.3885   
    36. B(C  33,C  28)                1.3864 -0.000065  0.0001    1.3865   
    37. B(C  34,C  29)                1.4874 -0.000185  0.0002    1.4876   
    38. B(O  35,H  26)                2.8180 -0.000097  0.0221    2.8400   
    39. B(O  35,C  34)                1.2141  0.001678 -0.0004    1.2137   
    40. B(C  36,C  34)                1.4844 -0.000090 -0.0006    1.4838   
    41. B(C  37,C  36)                1.3893 -0.000025  0.0007    1.3900   
    42. B(C  38,C  37)                1.3913  0.000347  0.0003    1.3916   
    43. B(C  39,C  38)                1.3867  0.000192 -0.0002    1.3865   
    44. B(C  40,C  39)                1.3875 -0.000139 -0.0002    1.3873   
    45. B(C  41,C  40)                1.3927  0.000179 -0.0005    1.3921   
    46. B(C  41,C  36)                1.3964  0.000056  0.0001    1.3966   
    47. B(N  42,C  38)                1.3829 -0.000129 -0.0001    1.3829   
    48. B(C  43,N  42)                1.2844  0.000291 -0.0001    1.2843   
    49. B(O  44,C  43)                1.3574  0.000422 -0.0002    1.3573   
    50. B(O  44,C  37)                1.3513  0.000574  0.0001    1.3514   
    51. B(C  45,C  43)                1.4999 -0.000513  0.0004    1.5002   
    52. B(C  46,C  45)                1.5356  0.000255 -0.0005    1.5351   
    53. B(C  47,C  46)                1.5365 -0.000065 -0.0000    1.5365   
    54. B(C  48,C  47)                1.5230  0.000090  0.0002    1.5232   
    55. B(C  49,C  48)                1.5266 -0.000006  0.0002    1.5268   
    56. B(C  50,C  49)                1.5393 -0.000366  0.0007    1.5400   
    57. B(C  50,C  45)                1.5364 -0.000729  0.0010    1.5373   
    58. B(C  51,C  49)                1.5220 -0.000225  0.0003    1.5223   
    59. B(N  52,C  51)                1.3331 -0.000457  0.0007    1.3338   
    60. B(C  53,N  52)                1.4505 -0.000074 -0.0004    1.4501   
    61. B(C  53,C  47)                1.5266  0.000238 -0.0004    1.5263   
    62. B(C  54,C  45)                1.5408 -0.000339  0.0005    1.5413   
    63. B(C  55,C  47)                1.5261 -0.000086  0.0001    1.5262   
    64. B(C  56,C  49)                1.5247 -0.000109 -0.0001    1.5246   
    65. B(O  57,H  17)                1.8096 -0.000210  0.0213    1.8309   
    66. B(O  57,C  51)                1.2359  0.000093 -0.0007    1.2352   
    67. B(H  58,C  46)                1.0952  0.000066 -0.0000    1.0952   
    68. B(H  59,C  46)                1.0926 -0.000150  0.0001    1.0927   
    69. B(H  60,C  48)                1.0951 -0.000021 -0.0001    1.0950   
    70. B(H  61,C  48)                1.0957 -0.000068  0.0001    1.0957   
    71. B(H  62,C  50)                1.0949  0.000024  0.0002    1.0952   
    72. B(H  63,C  50)                1.0927  0.000143 -0.0003    1.0925   
    73. B(H  64,H  20)                4.5880  0.000303 -0.1048    4.4833   
    74. B(H  64,C  56)                1.0887 -0.000031  0.0001    1.0887   
    75. B(H  65,C  56)                1.0912 -0.000053  0.0001    1.0913   
    76. B(H  66,C  56)                1.0910 -0.000043 -0.0001    1.0909   
    77. B(H  67,C  55)                1.0914 -0.000082  0.0000    1.0914   
    78. B(H  68,C  55)                1.0911 -0.000114  0.0001    1.0912   
    79. B(H  69,C  55)                1.0921 -0.000119  0.0001    1.0922   
    80. B(H  70,O  16)                1.9398 -0.000358  0.0287    1.9684   
    81. B(H  70,N  52)                1.0222 -0.000205 -0.0015    1.0206   
    82. B(H  71,C  54)                1.0910 -0.000093  0.0000    1.0911   
    83. B(H  72,C  54)                1.0906 -0.000022  0.0000    1.0906   
    84. B(H  73,C  54)                1.0905 -0.000100  0.0001    1.0907   
    85. B(H  74,C  39)                1.0815 -0.000130  0.0001    1.0816   
    86. B(H  75,N  15)                3.3745  0.000133 -0.0231    3.3513   
    87. B(H  75,C  40)                1.0814 -0.000072  0.0001    1.0814   
    88. B(H  76,C  41)                1.0818 -0.000072  0.0000    1.0818   
    89. B(H  77,C  30)                1.0823 -0.000179  0.0000    1.0823   
    90. B(H  78,H  64)                4.9114  0.000032 -0.0180    4.8934   
    91. B(H  78,C  31)                1.0820 -0.000051  0.0001    1.0821   
    92. B(H  79,C  32)                1.0823 -0.000051  0.0000    1.0823   
    93. B(H  80,H  71)                3.0648 -0.000004 -0.0026    3.0622   
    94. B(H  80,C  33)                1.0820 -0.000062  0.0001    1.0821   
    95. B(H  81,C  28)                1.0832 -0.000014 -0.0000    1.0832   
    96. B(H  82,C  53)                1.0917  0.000075 -0.0001    1.0916   
    97. B(H  83,C  53)                1.0953  0.000056  0.0001    1.0954   
    98. A(C   1,C   0,C   5)          120.72  0.000076   -0.02    120.70   
    99. A(C   5,C   0,H  20)          119.69  0.000088   -0.07    119.63   
   100. A(C   1,C   0,H  20)          119.59 -0.000165    0.08    119.68   
   101. A(C   0,C   1,C   2)          118.65 -0.000067    0.01    118.66   
   102. A(C   2,C   1,C   6)          120.69  0.000086   -0.15    120.55   
   103. A(C   0,C   1,C   6)          120.62 -0.000020    0.14    120.76   
   104. A(C   1,C   2,C   3)          120.80  0.000044    0.00    120.81   
   105. A(C   1,C   2,H  24)          119.51 -0.000031   -0.01    119.51   
   106. A(C   3,C   2,H  24)          119.68 -0.000013    0.00    119.69   
   107. A(C   2,C   3,C   4)          120.11 -0.000008   -0.01    120.10   
   108. A(C   2,C   3,H  23)          119.79 -0.000002   -0.00    119.79   
   109. A(C   4,C   3,H  23)          120.10  0.000009    0.01    120.12   
   110. A(C   5,C   4,H  22)          120.22  0.000009   -0.01    120.21   
   111. A(C   3,C   4,C   5)          119.52 -0.000016    0.01    119.53   
   112. A(C   3,C   4,H  22)          120.26  0.000007    0.00    120.26   
   113. A(C   0,C   5,H  21)          119.79  0.000054   -0.02    119.77   
   114. A(C   0,C   5,C   4)          120.20 -0.000030    0.01    120.21   
   115. A(C   4,C   5,H  21)          120.02 -0.000024    0.01    120.02   
   116. A(C   7,C   6,H  26)          109.36  0.000105   -0.05    109.31   
   117. A(H  25,C   6,H  26)          106.00 -0.000286    0.04    106.03   
   118. A(C   1,C   6,C   7)          111.85 -0.000228    0.05    111.90   
   119. A(C   1,C   6,H  26)          110.04  0.000180   -0.18    109.86   
   120. A(C   1,C   6,H  25)          109.90  0.000196    0.11    110.01   
   121. A(C   7,C   6,H  25)          109.52  0.000032    0.03    109.55   
   122. A(C   6,C   7,C   8)          131.76  0.000245    0.15    131.91   
   123. A(C   8,C   7,N  11)          106.88 -0.000201    0.11    106.98   
   124. A(C   6,C   7,N  11)          121.21 -0.000039   -0.29    120.93   
   125. A(C   7,C   8,C   9)          109.15  0.000651   -0.08    109.06   
   126. A(C   7,C   8,N  12)          135.70  0.000661   -0.11    135.59   
   127. A(C   9,C   8,N  12)          115.15 -0.001312    0.19    115.35   
   128. A(C  10,C   9,N  15)          128.30  0.000764   -0.22    128.08   
   129. A(C   8,C   9,N  15)          125.61  0.000609    0.04    125.65   
   130. A(C   8,C   9,C  10)          106.09 -0.001373    0.17    106.26   
   131. A(N  11,C  10,O  16)          127.11 -0.000143    0.24    127.35   
   132. A(C   9,C  10,O  16)          128.71 -0.001129   -0.08    128.63   
   133. A(C   9,C  10,N  11)          104.18  0.001272   -0.17    104.02   
   134. A(C   7,N  11,H  17)          124.31  0.000728   -0.35    123.97   
   135. A(C  10,N  11,H  17)          121.42 -0.000383    0.39    121.82   
   136. A(C   7,N  11,C  10)          113.70 -0.000347   -0.03    113.67   
   137. A(C   8,N  12,H  27)          120.97 -0.000547    0.23    121.20   
   138. A(C  13,N  12,H  27)          119.80  0.000049   -0.03    119.76   
   139. A(C   8,N  12,C  13)          119.19  0.000491   -0.10    119.09   
   140. A(C  14,C  13,H  18)          121.65 -0.000755    0.19    121.84   
   141. A(N  12,C  13,H  18)          116.45 -0.000010   -0.07    116.38   
   142. A(N  12,C  13,C  14)          121.89  0.000765   -0.11    121.78   
   143. A(N  15,C  14,H  19)          118.00  0.001028   -0.31    117.70   
   144. A(C  13,C  14,N  15)          121.77 -0.001208    0.22    121.99   
   145. A(C  13,C  14,H  19)          120.22  0.000180    0.09    120.31   
   146. A(C   9,N  15,C  14)          116.37  0.000654   -0.24    116.12   
   147. A(C  10,O  16,H  70)          112.50  0.000383   -0.45    112.05   
   148. A(N  11,H  17,O  57)          169.80  0.000560   -0.59    169.21   
   149. A(C  29,C  28,H  81)          120.40  0.000053    0.01    120.42   
   150. A(C  29,C  28,C  33)          120.13 -0.000046    0.01    120.14   
   151. A(C  33,C  28,H  81)          119.45 -0.000007   -0.02    119.43   
   152. A(C  30,C  29,C  34)          119.12 -0.000460    0.21    119.33   
   153. A(C  28,C  29,C  34)          121.15  0.000297   -0.19    120.96   
   154. A(C  28,C  29,C  30)          119.63  0.000165   -0.03    119.60   
   155. A(C  29,C  30,C  31)          120.13 -0.000139    0.01    120.14   
   156. A(C  29,C  30,H  77)          119.96  0.000133    0.05    120.01   
   157. A(C  31,C  30,H  77)          119.90  0.000004   -0.06    119.84   
   158. A(C  30,C  31,C  32)          120.01 -0.000041    0.02    120.03   
   159. A(C  30,C  31,H  78)          119.88  0.000036   -0.00    119.87   
   160. A(C  32,C  31,H  78)          120.11  0.000006   -0.02    120.10   
   161. A(C  31,C  32,C  33)          120.04  0.000099   -0.03    120.01   
   162. A(C  33,C  32,H  79)          119.97 -0.000057    0.02    119.99   
   163. A(C  31,C  32,H  79)          119.99 -0.000042    0.00    119.99   
   164. A(C  28,C  33,C  32)          120.03 -0.000038    0.01    120.04   
   165. A(C  32,C  33,H  80)          120.15 -0.000031    0.01    120.16   
   166. A(C  28,C  33,H  80)          119.82  0.000069   -0.02    119.79   
   167. A(O  35,C  34,C  36)          120.70 -0.000306    0.09    120.79   
   168. A(C  29,C  34,C  36)          118.94 -0.000186   -0.02    118.92   
   169. A(C  29,C  34,O  35)          120.33  0.000479   -0.09    120.25   
   170. A(C  34,C  36,C  37)          125.06 -0.000198    0.21    125.27   
   171. A(C  37,C  36,C  41)          114.90  0.000068   -0.03    114.88   
   172. A(C  34,C  36,C  41)          120.03  0.000130   -0.18    119.85   
   173. A(C  36,C  37,C  38)          123.77 -0.000066   -0.05    123.73   
   174. A(C  38,C  37,O  44)          106.83  0.000311   -0.07    106.76   
   175. A(C  36,C  37,O  44)          129.39 -0.000245    0.12    129.51   
   176. A(C  37,C  38,C  39)          120.25 -0.000027    0.03    120.28   
   177. A(C  39,C  38,N  42)          131.33  0.000151   -0.07    131.26   
   178. A(C  37,C  38,N  42)          108.42 -0.000124    0.03    108.45   
   179. A(C  38,C  39,H  74)          121.29  0.000115    0.01    121.31   
   180. A(C  40,C  39,H  74)          121.41 -0.000101   -0.01    121.40   
   181. A(C  38,C  39,C  40)          117.30 -0.000014   -0.00    117.30   
   182. A(C  41,C  40,H  75)          118.94 -0.000006    0.01    118.94   
   183. A(C  39,C  40,H  75)          119.48 -0.000075   -0.01    119.47   
   184. A(C  39,C  40,C  41)          121.59  0.000080   -0.00    121.59   
   185. A(C  40,C  41,H  76)          119.11 -0.000108   -0.06    119.06   
   186. A(C  36,C  41,H  76)          118.72  0.000148    0.01    118.73   
   187. A(C  36,C  41,C  40)          122.15 -0.000040    0.04    122.20   
   188. A(C  38,N  42,C  43)          104.95  0.000097    0.01    104.96   
   189. A(O  44,C  43,C  45)          116.81  0.000243    0.06    116.87   
   190. A(N  42,C  43,C  45)          128.50 -0.000475   -0.07    128.43   
   191. A(N  42,C  43,O  44)          114.32  0.000238   -0.03    114.29   
   192. A(C  37,O  44,C  43)          105.46 -0.000522    0.07    105.53   
   193. A(C  50,C  45,C  54)          108.40 -0.000227    0.04    108.44   
   194. A(C  46,C  45,C  54)          108.96 -0.000001   -0.06    108.90   
   195. A(C  43,C  45,C  54)          105.37  0.000337   -0.19    105.17   
   196. A(C  46,C  45,C  50)          109.74  0.000259   -0.02    109.72   
   197. A(C  43,C  45,C  50)          113.14 -0.000084    0.09    113.23   
   198. A(C  43,C  45,C  46)          111.05 -0.000284    0.13    111.17   
   199. A(C  45,C  46,C  47)          116.85 -0.000316    0.04    116.90   
   200. A(H  58,C  46,H  59)          106.01 -0.000196   -0.04    105.97   
   201. A(C  47,C  46,H  59)          110.06  0.000046    0.02    110.08   
   202. A(C  45,C  46,H  59)          110.08  0.000234   -0.00    110.08   
   203. A(C  47,C  46,H  58)          106.78  0.000115   -0.04    106.74   
   204. A(C  45,C  46,H  58)          106.41  0.000118    0.00    106.41   
   205. A(C  53,C  47,C  55)          108.09  0.000086   -0.08    108.01   
   206. A(C  48,C  47,C  55)          110.73 -0.000079    0.01    110.73   
   207. A(C  46,C  47,C  55)          107.98  0.000034   -0.01    107.96   
   208. A(C  48,C  47,C  53)          107.14  0.000065   -0.07    107.06   
   209. A(C  46,C  47,C  53)          113.47 -0.000192    0.16    113.63   
   210. A(C  46,C  47,C  48)          109.45  0.000082   -0.00    109.45   
   211. A(H  60,C  48,H  61)          106.53 -0.000137    0.00    106.53   
   212. A(C  49,C  48,H  61)          110.30  0.000007    0.02    110.32   
   213. A(C  47,C  48,H  61)          110.15  0.000147   -0.03    110.12   
   214. A(C  49,C  48,H  60)          109.18  0.000134   -0.01    109.17   
   215. A(C  47,C  48,H  60)          110.34  0.000019    0.04    110.38   
   216. A(C  47,C  48,C  49)          110.28 -0.000166   -0.02    110.26   
   217. A(C  51,C  49,C  56)          110.42  0.000224   -0.04    110.37   
   218. A(C  50,C  49,C  56)          109.04  0.000047   -0.01    109.03   
   219. A(C  48,C  49,C  56)          110.20 -0.000218    0.04    110.24   
   220. A(C  50,C  49,C  51)          107.98 -0.000288    0.01    107.99   
   221. A(C  48,C  49,C  51)          110.44  0.000026    0.07    110.51   
   222. A(C  48,C  49,C  50)          108.70  0.000209   -0.06    108.63   
   223. A(H  62,C  50,H  63)          105.83 -0.000066   -0.06    105.78   
   224. A(C  49,C  50,H  63)          110.44 -0.000134    0.06    110.49   
   225. A(C  45,C  50,H  63)          111.26  0.000230   -0.05    111.22   
   226. A(C  49,C  50,H  62)          106.65  0.000232   -0.06    106.59   
   227. A(C  45,C  50,H  62)          106.64 -0.000254   -0.03    106.62   
   228. A(C  45,C  50,C  49)          115.38 -0.000018    0.11    115.49   
   229. A(N  52,C  51,O  57)          122.18  0.000125    0.00    122.18   
   230. A(C  49,C  51,O  57)          120.34 -0.000369    0.09    120.43   
   231. A(C  49,C  51,N  52)          117.41  0.000248   -0.09    117.32   
   232. A(C  51,N  52,C  53)          127.85 -0.000061   -0.03    127.82   
   233. A(C  53,N  52,H  70)          114.45  0.000168    0.06    114.51   
   234. A(C  51,N  52,H  70)          117.70 -0.000109   -0.03    117.67   
   235. A(H  82,C  53,H  83)          106.88 -0.000095    0.04    106.92   
   236. A(C  47,C  53,N  52)          113.76 -0.000055    0.02    113.78   
   237. A(N  52,C  53,H  83)          108.34 -0.000069    0.02    108.36   
   238. A(C  47,C  53,H  83)          109.00  0.000164   -0.18    108.83   
   239. A(N  52,C  53,H  82)          108.17  0.000065    0.01    108.17   
   240. A(C  47,C  53,H  82)          110.44 -0.000017    0.10    110.54   
   241. A(H  72,C  54,H  73)          108.12 -0.000052   -0.01    108.11   
   242. A(H  71,C  54,H  73)          107.86 -0.000058    0.01    107.88   
   243. A(C  45,C  54,H  73)          109.63 -0.000046    0.02    109.65   
   244. A(H  71,C  54,H  72)          108.28 -0.000095    0.01    108.29   
   245. A(C  45,C  54,H  72)          111.15  0.000124    0.02    111.17   
   246. A(C  45,C  54,H  71)          111.67  0.000116   -0.05    111.62   
   247. A(H  67,C  55,H  68)          107.83 -0.000051   -0.01    107.82   
   248. A(C  47,C  55,H  68)          110.84  0.000056   -0.01    110.84   
   249. A(C  47,C  55,H  67)          111.20  0.000052    0.02    111.21   
   250. A(H  68,C  55,H  69)          107.67 -0.000117    0.01    107.68   
   251. A(H  67,C  55,H  69)          107.81 -0.000112    0.01    107.82   
   252. A(C  47,C  55,H  69)          111.33  0.000156   -0.02    111.31   
   253. A(H  65,C  56,H  66)          107.59 -0.000093   -0.00    107.59   
   254. A(H  64,C  56,H  66)          108.28 -0.000052    0.04    108.32   
   255. A(C  49,C  56,H  66)          111.44  0.000073    0.04    111.48   
   256. A(H  64,C  56,H  65)          107.78 -0.000090   -0.07    107.70   
   257. A(C  49,C  56,H  65)          109.43 -0.000032   -0.03    109.39   
   258. A(C  49,C  56,H  64)          112.16  0.000178    0.02    112.18   
   259. A(H  17,O  57,C  51)          121.80  0.000013   -0.02    121.78   
   260. A(O  16,H  70,N  52)          170.41  0.000682   -0.66    169.75   
   261. D(C   6,C   1,C   0,H  20)     -2.42  0.000021   -0.06     -2.49   
   262. D(C   6,C   1,C   0,C   5)    177.69  0.000001   -0.01    177.68   
   263. D(C   2,C   1,C   0,C   5)     -0.27  0.000017   -0.02     -0.29   
   264. D(C   2,C   1,C   0,H  20)    179.61  0.000036   -0.07    179.54   
   265. D(H  24,C   2,C   1,C   6)      2.39  0.000006   -0.03      2.36   
   266. D(C   3,C   2,C   1,C   6)   -177.73  0.000007   -0.04   -177.76   
   267. D(H  24,C   2,C   1,C   0)   -179.65 -0.000011   -0.02   -179.67   
   268. D(C   3,C   2,C   1,C   0)      0.24 -0.000011   -0.03      0.21   
   269. D(H  23,C   3,C   2,C   1)   -179.88 -0.000003    0.05   -179.83   
   270. D(C   4,C   3,C   2,C   1)     -0.02  0.000001    0.05      0.02   
   271. D(H  23,C   3,C   2,H  24)      0.01 -0.000003    0.04      0.05   
   272. D(C   4,C   3,C   2,H  24)    179.86  0.000001    0.04    179.90   
   273. D(C   5,C   4,C   3,C   2)     -0.16  0.000003   -0.02     -0.18   
   274. D(C   5,C   4,C   3,H  23)    179.69  0.000007   -0.02    179.67   
   275. D(H  22,C   4,C   3,H  23)     -0.06  0.000002   -0.02     -0.08   
   276. D(H  22,C   4,C   3,C   2)   -179.91 -0.000002   -0.02   -179.93   
   277. D(H  21,C   5,C   4,C   3)   -179.64 -0.000002   -0.02   -179.66   
   278. D(C   0,C   5,C   4,H  22)    179.88  0.000008   -0.03    179.85   
   279. D(C   0,C   5,C   4,C   3)      0.13  0.000003   -0.03      0.10   
   280. D(H  21,C   5,C   0,H  20)     -0.02 -0.000027    0.08      0.06   
   281. D(C   4,C   5,C   0,H  20)   -179.79 -0.000032    0.10   -179.70   
   282. D(H  21,C   5,C   4,H  22)      0.11  0.000003   -0.02      0.09   
   283. D(C   4,C   5,C   0,C   1)      0.09 -0.000013    0.05      0.14   
   284. D(H  21,C   5,C   0,C   1)    179.86 -0.000008    0.03    179.90   
   285. D(H  26,C   6,C   1,C   0)    160.26  0.000053   -1.01    159.25   
   286. D(H  25,C   6,C   1,C   2)   -138.17  0.000161   -1.01   -139.18   
   287. D(H  25,C   6,C   1,C   0)     43.90  0.000180   -1.01     42.89   
   288. D(C   7,C   6,C   1,C   0)    -77.96  0.000157   -1.16    -79.13   
   289. D(H  26,C   6,C   1,C   2)    -21.81  0.000034   -1.01    -22.82   
   290. D(C   7,C   6,C   1,C   2)     99.96  0.000138   -1.16     98.80   
   291. D(C   8,C   7,C   6,C   1)    -87.42  0.000328   -3.12    -90.54   
   292. D(C   8,C   7,C   6,H  25)    150.49  0.000209   -3.32    147.18   
   293. D(N  11,C   7,C   6,H  26)   -150.40  0.000542   -3.72   -154.11   
   294. D(N  11,C   7,C   6,H  25)    -34.65  0.000276   -3.68    -38.33   
   295. D(N  11,C   7,C   6,C   1)     87.44  0.000394   -3.49     83.95   
   296. D(C   8,C   7,C   6,H  26)     34.74  0.000476   -3.35     31.39   
   297. D(N  12,C   8,C   7,N  11)   -179.46 -0.000019    0.13   -179.33   
   298. D(N  12,C   8,C   7,C   6)     -4.05  0.000044   -0.21     -4.27   
   299. D(C   9,C   8,C   7,N  11)      0.21 -0.000026   -0.18      0.03   
   300. D(C   9,C   8,C   7,C   6)    175.61  0.000036   -0.52    175.10   
   301. D(N  15,C   9,C   8,N  12)     -0.77 -0.000031    0.05     -0.72   
   302. D(C  10,C   9,C   8,N  12)   -179.91 -0.000009    0.01   -179.90   
   303. D(N  15,C   9,C   8,C   7)    179.48 -0.000031    0.28    179.77   
   304. D(C  10,C   9,C   8,C   7)      0.34 -0.000009    0.24      0.59   
   305. D(O  16,C  10,C   9,N  15)     -0.12  0.000180   -0.61     -0.73   
   306. D(N  11,C  10,C   9,N  15)   -179.88  0.000057   -0.24   -180.12   
   307. D(N  11,C  10,C   9,C   8)     -0.77  0.000031   -0.19     -0.96   
   308. D(O  16,C  10,C   9,C   8)    178.99  0.000154   -0.56    178.43   
   309. D(H  17,N  11,C  10,O  16)     -7.08 -0.000113    0.49     -6.59   
   310. D(C   7,N  11,C  10,O  16)   -178.81 -0.000160    0.43   -178.38   
   311. D(C   7,N  11,C  10,C   9)      0.95 -0.000043    0.09      1.05   
   312. D(H  17,N  11,C   7,C   8)   -172.23  0.000115   -0.08   -172.31   
   313. D(H  17,N  11,C  10,C   9)    172.68  0.000005    0.16    172.84   
   314. D(H  17,N  11,C   7,C   6)     11.78  0.000044    0.20     11.98   
   315. D(C  10,N  11,C   7,C   6)   -176.77 -0.000017    0.34   -176.42   
   316. D(C  10,N  11,C   7,C   8)     -0.77  0.000054    0.06     -0.71   
   317. D(H  27,N  12,C   8,C   9)    179.14 -0.000185    1.80    180.95   
   318. D(H  27,N  12,C   8,C   7)     -1.20 -0.000188    1.49      0.28   
   319. D(C  13,N  12,C   8,C   9)      1.55  0.000017    0.03      1.59   
   320. D(C  13,N  12,C   8,C   7)   -178.79  0.000014   -0.29   -179.08   
   321. D(C  14,C  13,N  12,H  27)   -179.03  0.000172   -1.68   -180.70   
   322. D(H  18,C  13,N  12,C   8)    179.10 -0.000027    0.08    179.18   
   323. D(C  14,C  13,N  12,C   8)     -1.41 -0.000043    0.09     -1.32   
   324. D(H  18,C  13,N  12,H  27)      1.48  0.000188   -1.68     -0.20   
   325. D(H  19,C  14,C  13,H  18)      0.24  0.000043   -0.26     -0.02   
   326. D(H  19,C  14,C  13,N  12)   -179.23  0.000055   -0.27   -179.50   
   327. D(N  15,C  14,C  13,H  18)    179.79  0.000014   -0.29    179.50   
   328. D(N  15,C  14,C  13,N  12)      0.33  0.000027   -0.30      0.03   
   329. D(C   9,N  15,C  14,H  19)   -179.93 -0.000063    0.33   -179.60   
   330. D(C   9,N  15,C  14,C  13)      0.50 -0.000031    0.36      0.86   
   331. D(C  14,N  15,C   9,C  10)    178.69 -0.000014   -0.19    178.51   
   332. D(C  14,N  15,C   9,C   8)     -0.25  0.000032   -0.24     -0.49   
   333. D(H  70,O  16,C  10,N  11)     11.34 -0.000190    0.32     11.66   
   334. D(H  70,O  16,C  10,C   9)   -168.37 -0.000342    0.75   -167.62   
   335. D(O  57,H  17,N  11,C  10)    -56.63  0.000142    0.03    -56.60   
   336. D(O  57,H  17,N  11,C   7)    114.20  0.000090    0.14    114.34   
   337. D(C  34,C  29,C  28,H  81)      1.97  0.000041    0.14      2.11   
   338. D(C  34,C  29,C  28,C  33)   -176.63  0.000030    0.10   -176.54   
   339. D(C  30,C  29,C  28,H  81)    178.37  0.000063   -0.13    178.24   
   340. D(C  30,C  29,C  28,C  33)     -0.23  0.000052   -0.17     -0.41   
   341. D(H  77,C  30,C  29,C  34)     -3.09 -0.000032    0.01     -3.08   
   342. D(H  77,C  30,C  29,C  28)   -179.57 -0.000080    0.30   -179.27   
   343. D(C  31,C  30,C  29,C  34)    178.22  0.000037   -0.13    178.09   
   344. D(C  31,C  30,C  29,C  28)      1.75 -0.000011    0.15      1.90   
   345. D(H  78,C  31,C  30,H  77)     -0.19  0.000024   -0.14     -0.33   
   346. D(H  78,C  31,C  30,C  29)    178.50 -0.000043    0.01    178.51   
   347. D(C  32,C  31,C  30,C  29)     -1.83 -0.000040   -0.03     -1.85   
   348. D(C  32,C  31,C  30,H  77)    179.49  0.000027   -0.18    179.31   
   349. D(H  79,C  32,C  31,H  78)      0.30  0.000040   -0.03      0.27   
   350. D(C  33,C  32,C  31,H  78)   -179.94  0.000059   -0.12   -180.06   
   351. D(C  33,C  32,C  31,C  30)      0.39  0.000057   -0.08      0.31   
   352. D(H  79,C  32,C  31,C  30)   -179.37  0.000038    0.01   -179.37   
   353. D(H  80,C  33,C  32,H  79)      0.78  0.000011   -0.03      0.74   
   354. D(H  80,C  33,C  32,C  31)   -178.98 -0.000008    0.05   -178.93   
   355. D(C  28,C  33,C  32,C  31)      1.13 -0.000014    0.06      1.19   
   356. D(H  80,C  33,C  28,H  81)      0.29 -0.000057    0.03      0.32   
   357. D(H  80,C  33,C  28,C  29)    178.91 -0.000046    0.08    178.99   
   358. D(C  32,C  33,C  28,H  81)   -179.82 -0.000051    0.02   -179.80   
   359. D(C  28,C  33,C  32,H  79)   -179.11  0.000005   -0.03   -179.14   
   360. D(C  32,C  33,C  28,C  29)     -1.20 -0.000040    0.07     -1.13   
   361. D(C  36,C  34,C  29,C  30)    141.22  0.000174   -1.24    139.98   
   362. D(C  36,C  34,C  29,C  28)    -42.36  0.000218   -1.52    -43.88   
   363. D(O  35,C  34,C  29,C  30)    -40.62 -0.000304    0.54    -40.08   
   364. D(O  35,C  34,C  29,C  28)    135.80 -0.000260    0.26    136.06   
   365. D(C  41,C  36,C  34,O  35)    -23.83  0.000381   -1.20    -25.03   
   366. D(C  41,C  36,C  34,C  29)    154.32 -0.000084    0.56    154.88   
   367. D(C  37,C  36,C  34,O  35)    155.20  0.000327   -0.70    154.50   
   368. D(C  37,C  36,C  34,C  29)    -26.64 -0.000138    1.06    -25.58   
   369. D(O  44,C  37,C  36,C  41)    177.94  0.000052   -0.09    177.85   
   370. D(C  38,C  37,C  36,C  41)     -2.12  0.000007    0.00     -2.12   
   371. D(C  38,C  37,C  36,C  34)    178.80  0.000058   -0.47    178.33   
   372. D(O  44,C  37,C  36,C  34)     -1.13  0.000103   -0.57     -1.70   
   373. D(N  42,C  38,C  37,O  44)      1.24 -0.000007    0.15      1.39   
   374. D(N  42,C  38,C  37,C  36)   -178.70  0.000030    0.07   -178.63   
   375. D(C  39,C  38,C  37,O  44)   -178.94 -0.000022   -0.05   -178.99   
   376. D(C  39,C  38,C  37,C  36)      1.12  0.000015   -0.13      0.99   
   377. D(H  74,C  39,C  38,N  42)     -0.16 -0.000002   -0.23     -0.39   
   378. D(H  74,C  39,C  38,C  37)   -179.94  0.000018    0.02   -179.91   
   379. D(C  40,C  39,C  38,N  42)    179.99 -0.000044   -0.11    179.88   
   380. D(C  40,C  39,C  38,C  37)      0.22 -0.000025    0.14      0.36   
   381. D(H  75,C  40,C  39,H  74)     -0.12  0.000009   -0.02     -0.14   
   382. D(H  75,C  40,C  39,C  38)    179.72  0.000052   -0.13    179.59   
   383. D(C  41,C  40,C  39,H  74)    179.76 -0.000031    0.08    179.85   
   384. D(C  41,C  40,C  39,C  38)     -0.40  0.000012   -0.03     -0.43   
   385. D(H  76,C  41,C  36,C  34)     -0.34 -0.000077    0.48      0.15   
   386. D(C  40,C  41,C  36,C  37)      1.91 -0.000019    0.11      2.02   
   387. D(C  40,C  41,C  36,C  34)   -178.96 -0.000070    0.56   -178.40   
   388. D(H  76,C  41,C  40,H  75)      0.53 -0.000025    0.08      0.61   
   389. D(H  76,C  41,C  40,C  39)   -179.35  0.000015   -0.02   -179.37   
   390. D(C  36,C  41,C  40,H  75)    179.15 -0.000028    0.01    179.15   
   391. D(C  36,C  41,C  40,C  39)     -0.73  0.000012   -0.09     -0.83   
   392. D(H  76,C  41,C  36,C  37)   -179.47 -0.000025    0.03   -179.44   
   393. D(C  43,N  42,C  38,C  39)    178.91 -0.000018    0.16    179.08   
   394. D(C  43,N  42,C  38,C  37)     -1.29 -0.000036   -0.07     -1.36   
   395. D(C  45,C  43,N  42,C  38)    173.55  0.000156   -0.45    173.10   
   396. D(O  44,C  43,N  42,C  38)      0.90  0.000075   -0.04      0.86   
   397. D(C  37,O  44,C  43,C  45)   -173.70 -0.000094    0.49   -173.21   
   398. D(C  37,O  44,C  43,N  42)     -0.14 -0.000079    0.13     -0.01   
   399. D(C  43,O  44,C  37,C  38)     -0.69  0.000049   -0.16     -0.85   
   400. D(C  43,O  44,C  37,C  36)    179.25  0.000009   -0.08    179.17   
   401. D(C  54,C  45,C  43,O  44)     80.21 -0.000066   -0.29     79.92   
   402. D(C  54,C  45,C  43,N  42)    -92.29 -0.000147    0.13    -92.15   
   403. D(C  50,C  45,C  43,O  44)    -38.04  0.000042   -0.27    -38.31   
   404. D(C  50,C  45,C  43,N  42)    149.46 -0.000039    0.15    149.61   
   405. D(C  46,C  45,C  43,O  44)   -161.96 -0.000018   -0.40   -162.36   
   406. D(C  46,C  45,C  43,N  42)     25.54 -0.000099    0.02     25.56   
   407. D(H  59,C  46,C  45,C  50)   -170.73 -0.000055    0.08   -170.65   
   408. D(H  59,C  46,C  45,C  43)    -44.90 -0.000178    0.28    -44.62   
   409. D(H  58,C  46,C  45,C  54)    -43.71  0.000122    0.13    -43.59   
   410. D(H  58,C  46,C  45,C  50)     74.83 -0.000002    0.13     74.96   
   411. D(H  58,C  46,C  45,C  43)   -159.33 -0.000125    0.32   -159.01   
   412. D(C  47,C  46,C  45,C  54)   -162.81  0.000082    0.14   -162.67   
   413. D(C  47,C  46,C  45,C  50)    -44.27 -0.000042    0.14    -44.13   
   414. D(H  59,C  46,C  45,C  54)     70.72  0.000070    0.08     70.80   
   415. D(C  47,C  46,C  45,C  43)     81.57 -0.000165    0.34     81.90   
   416. D(C  55,C  47,C  46,H  59)    -61.07  0.000084    0.09    -60.97   
   417. D(C  55,C  47,C  46,H  58)     53.56 -0.000062    0.04     53.59   
   418. D(C  55,C  47,C  46,C  45)    172.45 -0.000021    0.05    172.50   
   419. D(C  53,C  47,C  46,H  59)     58.72  0.000096    0.08     58.80   
   420. D(C  53,C  47,C  46,H  58)    173.34 -0.000050    0.03    173.37   
   421. D(C  53,C  47,C  46,C  45)    -67.76 -0.000010    0.03    -67.73   
   422. D(C  48,C  47,C  46,H  59)    178.32  0.000111    0.09    178.42   
   423. D(C  48,C  47,C  46,H  58)    -67.06 -0.000034    0.04    -67.02   
   424. D(C  48,C  47,C  46,C  45)     51.84  0.000006    0.05     51.89   
   425. D(H  61,C  48,C  47,C  55)     59.64 -0.000018   -0.11     59.53   
   426. D(H  61,C  48,C  47,C  53)    -58.01 -0.000116    0.03    -57.98   
   427. D(H  61,C  48,C  47,C  46)    178.56  0.000027   -0.12    178.44   
   428. D(H  60,C  48,C  47,C  55)    -57.70  0.000050   -0.12    -57.81   
   429. D(H  60,C  48,C  47,C  53)   -175.35 -0.000049    0.02   -175.33   
   430. D(H  60,C  48,C  47,C  46)     61.23  0.000095   -0.13     61.10   
   431. D(C  49,C  48,C  47,C  55)   -178.39 -0.000022   -0.12   -178.50   
   432. D(C  49,C  48,C  47,C  53)     63.96 -0.000120    0.02     63.98   
   433. D(C  49,C  48,C  47,C  46)    -59.46  0.000023   -0.13    -59.59   
   434. D(C  56,C  49,C  48,H  61)    -56.93  0.000014   -0.05    -56.98   
   435. D(C  56,C  49,C  48,H  60)     59.80 -0.000069   -0.04     59.76   
   436. D(C  56,C  49,C  48,C  47)   -178.81 -0.000064   -0.01   -178.82   
   437. D(C  51,C  49,C  48,H  61)     65.34  0.000167   -0.04     65.30   
   438. D(C  51,C  49,C  48,H  60)   -177.93  0.000083   -0.03   -177.96   
   439. D(C  51,C  49,C  48,C  47)    -56.55  0.000088    0.00    -56.54   
   440. D(C  50,C  49,C  48,H  61)   -176.37 -0.000041   -0.02   -176.40   
   441. D(C  50,C  49,C  48,H  60)    -59.64 -0.000125   -0.01    -59.66   
   442. D(C  50,C  49,C  48,C  47)     61.74 -0.000120    0.02     61.76   
   443. D(H  63,C  50,C  49,C  56)     56.47 -0.000025    0.02     56.49   
   444. D(H  63,C  50,C  49,C  48)    176.64 -0.000137    0.02    176.66   
   445. D(H  62,C  50,C  49,C  56)    -58.07 -0.000007    0.09    -57.98   
   446. D(H  62,C  50,C  49,C  51)   -178.07 -0.000134    0.15   -177.93   
   447. D(H  62,C  50,C  49,C  48)     62.09 -0.000119    0.09     62.19   
   448. D(C  45,C  50,C  49,C  56)   -176.29  0.000161    0.10   -176.18   
   449. D(C  45,C  50,C  49,C  51)     63.71  0.000034    0.16     63.87   
   450. D(C  45,C  50,C  49,C  48)    -56.12  0.000049    0.10    -56.02   
   451. D(H  63,C  50,C  45,C  54)    -68.02  0.000027   -0.10    -68.12   
   452. D(H  63,C  50,C  45,C  46)    173.08  0.000013   -0.04    173.04   
   453. D(H  63,C  50,C  45,C  43)     48.45  0.000248   -0.26     48.20   
   454. D(H  62,C  50,C  45,C  54)     46.93 -0.000079   -0.21     46.72   
   455. D(H  62,C  50,C  45,C  46)    -71.96 -0.000092   -0.15    -72.11   
   456. D(H  62,C  50,C  45,C  43)    163.41  0.000142   -0.37    163.04   
   457. D(C  49,C  50,C  45,C  54)    165.15  0.000024   -0.24    164.91   
   458. D(H  63,C  50,C  49,C  51)    -63.53 -0.000153    0.07    -63.46   
   459. D(C  49,C  50,C  45,C  46)     46.26  0.000011   -0.18     46.08   
   460. D(C  49,C  50,C  45,C  43)    -78.37  0.000245   -0.40    -78.77   
   461. D(O  57,C  51,C  49,C  56)    -34.60  0.000006    0.20    -34.40   
   462. D(O  57,C  51,C  49,C  50)     84.53  0.000018    0.17     84.70   
   463. D(O  57,C  51,C  49,C  48)   -156.74  0.000113    0.13   -156.60   
   464. D(N  52,C  51,C  49,C  56)    148.26 -0.000066    0.40    148.66   
   465. D(N  52,C  51,C  49,C  50)    -92.60 -0.000054    0.36    -92.24   
   466. D(N  52,C  51,C  49,C  48)     26.12  0.000041    0.33     26.46   
   467. D(H  70,N  52,C  51,O  57)     -2.92 -0.000178   -0.13     -3.05   
   468. D(H  70,N  52,C  51,C  49)    174.16 -0.000120   -0.33    173.83   
   469. D(C  53,N  52,C  51,O  57)    177.69 -0.000015   -0.63    177.07   
   470. D(C  53,N  52,C  51,C  49)     -5.22  0.000044   -0.83     -6.05   
   471. D(H  83,C  53,N  52,H  70)     72.76 -0.000065    0.63     73.39   
   472. D(H  83,C  53,N  52,C  51)   -107.84 -0.000226    1.11   -106.73   
   473. D(H  82,C  53,N  52,C  51)    136.65 -0.000112    1.05    137.69   
   474. D(C  47,C  53,N  52,H  70)   -165.86  0.000059    0.43   -165.43   
   475. D(C  47,C  53,N  52,C  51)     13.54 -0.000102    0.91     14.45   
   476. D(H  83,C  53,C  47,C  55)    -39.65  0.000048   -0.46    -40.11   
   477. D(H  83,C  53,C  47,C  48)     79.72  0.000037   -0.54     79.18   
   478. D(H  83,C  53,C  47,C  46)   -159.37  0.000066   -0.49   -159.86   
   479. D(H  82,C  53,C  47,C  55)     77.49  0.000021   -0.46     77.03   
   480. D(H  82,C  53,C  47,C  48)   -163.15  0.000010   -0.54   -163.69   
   481. D(H  82,C  53,C  47,C  46)    -42.23  0.000039   -0.49    -42.72   
   482. D(H  82,C  53,N  52,H  70)    -42.76  0.000049    0.57    -42.19   
   483. D(N  52,C  53,C  47,C  55)   -160.66  0.000055   -0.37   -161.03   
   484. D(N  52,C  53,C  47,C  48)    -41.30  0.000043   -0.45    -41.75   
   485. D(N  52,C  53,C  47,C  46)     79.62  0.000073   -0.40     79.22   
   486. D(H  73,C  54,C  45,C  50)    -59.31 -0.000058    0.01    -59.30   
   487. D(H  73,C  54,C  45,C  46)     60.07  0.000121   -0.03     60.05   
   488. D(H  73,C  54,C  45,C  43)    179.30 -0.000027   -0.01    179.28   
   489. D(H  72,C  54,C  45,C  50)   -178.79 -0.000042    0.00   -178.79   
   490. D(H  72,C  54,C  45,C  46)    -59.41  0.000137   -0.04    -59.44   
   491. D(H  72,C  54,C  45,C  43)     59.82 -0.000011   -0.02     59.79   
   492. D(H  71,C  54,C  45,C  50)     60.17 -0.000087    0.01     60.18   
   493. D(H  71,C  54,C  45,C  46)    179.55  0.000092   -0.03    179.53   
   494. D(H  71,C  54,C  45,C  43)    -61.22 -0.000057   -0.01    -61.24   
   495. D(H  69,C  55,C  47,C  53)    -59.88  0.000082   -0.10    -59.98   
   496. D(H  69,C  55,C  47,C  48)   -176.94 -0.000003    0.03   -176.91   
   497. D(H  69,C  55,C  47,C  46)     63.25 -0.000078    0.03     63.28   
   498. D(H  68,C  55,C  47,C  53)   -179.70  0.000088   -0.10   -179.80   
   499. D(H  68,C  55,C  47,C  48)     63.24  0.000003    0.03     63.27   
   500. D(H  68,C  55,C  47,C  46)    -56.57 -0.000072    0.04    -56.53   
   501. D(H  67,C  55,C  47,C  53)     60.36  0.000081   -0.09     60.27   
   502. D(H  67,C  55,C  47,C  48)    -56.70 -0.000005    0.04    -56.66   
   503. D(H  67,C  55,C  47,C  46)   -176.51 -0.000080    0.05   -176.47   
   504. D(H  66,C  56,C  49,C  51)    -60.75 -0.000220    1.18    -59.57   
   505. D(H  66,C  56,C  49,C  50)   -179.24 -0.000031    1.20   -178.04   
   506. D(H  66,C  56,C  49,C  48)     61.53 -0.000184    1.26     62.79   
   507. D(H  65,C  56,C  49,C  51)   -179.62 -0.000130    1.17   -178.44   
   508. D(H  65,C  56,C  49,C  50)     61.90  0.000060    1.19     63.09   
   509. D(H  65,C  56,C  49,C  48)    -57.34 -0.000094    1.25    -56.08   
   510. D(H  64,C  56,C  49,C  51)     60.83 -0.000109    1.28     62.11   
   511. D(H  64,C  56,C  49,C  50)    -57.65  0.000081    1.29    -56.36   
   512. D(H  64,C  56,C  49,C  48)   -176.89 -0.000073    1.36   -175.53   
   513. D(H  17,O  57,C  51,N  52)      9.22 -0.000434    1.29     10.51   
   514. D(H  17,O  57,C  51,C  49)   -167.78 -0.000513    1.50   -166.27   
   515. D(C  51,O  57,H  17,N  11)     51.89  0.000537   -1.80     50.09   
   516. D(O  16,H  70,N  52,C  53)     80.53  0.000188    0.07     80.60   
   517. D(O  16,H  70,N  52,C  51)    -98.94  0.000331   -0.36    -99.30   
   518. D(N  52,H  70,O  16,C  10)     92.08  0.000195   -0.55     91.54   
    ----------------------------------------------------------------------------

         *************************************************************
         *                GEOMETRY OPTIMIZATION CYCLE   7            *
         *************************************************************
Calling /mnt/group-bin/orca_5_0_3_linux_x86-64_openmpi411/otool_external orca_EXT.extinp.tmp  ...  done

-------------------------   --------------------
FINAL SINGLE POINT ENERGY     -2040.662394121200   (From external program)
-------------------------   --------------------

------------------------------------------------------------------------------
                         ORCA GEOMETRY RELAXATION STEP
------------------------------------------------------------------------------

Reading the OPT-File                    .... done
Getting information on internals        .... done
Copying old internal coords+grads       .... done
Making the new internal coordinates     .... (new redundants).... done
Validating the new internal coordinates .... (new redundants).... done
Calculating the B-matrix                .... done
Calculating the G,G- and P matrices     .... done
Transforming gradient to internals      .... done
Projecting the internal gradient        .... done
Number of atoms                         ....  84
Number of internal coordinates          .... 518
Current Energy                          .... -2040.662394121 Eh
Current gradient norm                   ....     0.007613189 Eh/bohr
Maximum allowed component of the step   ....  0.300
Current trust radius                    ....  0.300
Updating the Hessian (BFGS)             .... done
Forming the augmented Hessian           .... done
Diagonalizing the augmented Hessian     .... done
Last element of RFO vector              ....  0.885685033
Lowest eigenvalues of augmented Hessian:
 -0.000517129  0.000404849  0.000601155  0.000874959  0.001226094
Length of the computed step             ....  0.524211832
Warning: the length of the step is outside the trust region - taking restricted step instead
The input lambda is                     ....    -0.000517
   iter:   1  x=   -0.000939  g=  437.645364 f(x)=     0.184798
   iter:   2  x=   -0.001310  g=  178.072156 f(x)=     0.065957
   iter:   3  x=   -0.001482  g=   97.812665 f(x)=     0.016874
   iter:   4  x=   -0.001507  g=   76.930847 f(x)=     0.001899
   iter:   5  x=   -0.001507  g=   74.453696 f(x)=     0.000031
   iter:   6  x=   -0.001507  g=   74.413110 f(x)=     0.000000
   iter:   7  x=   -0.001507  g=   74.413099 f(x)=     0.000000
The output lambda is                    ....    -0.001507 (7 iterations)
The final length of the internal step   ....  0.300000000
Converting the step to cartesian space:
 Initial RMS(Int)=    0.0131812433
Transforming coordinates:
 Iter   0:  RMS(Cart)=    0.0566238845 RMS(Int)=    0.2762989344
 Iter   1:  RMS(Cart)=    0.0011772498 RMS(Int)=    0.0003313202
 Iter   2:  RMS(Cart)=    0.0000464037 RMS(Int)=    0.0000064472
 Iter   3:  RMS(Cart)=    0.0000017328 RMS(Int)=    0.0000005183
 Iter   4:  RMS(Cart)=    0.0000001026 RMS(Int)=    0.0000000150
 Iter   5:  RMS(Cart)=    0.0000000032 RMS(Int)=    0.0000000011
done
Storing new coordinates                 .... done

                                .--------------------.
          ----------------------|Geometry convergence|-------------------------
          Item                value                   Tolerance       Converged
          ---------------------------------------------------------------------
          Energy change      -0.0003000167            0.0000050000      NO
          RMS gradient        0.0002004441            0.0001000000      NO
          MAX gradient        0.0011915372            0.0003000000      NO
          RMS step            0.0131812433            0.0020000000      NO
          MAX step            0.2142516816            0.0040000000      NO
          ........................................................
          Max(Bonds)      0.1134      Max(Angles)    0.64
          Max(Dihed)        3.31      Max(Improp)    0.00
          ---------------------------------------------------------------------

The optimization has not yet converged - more geometry cycles are needed


    ---------------------------------------------------------------------------
                         Redundant Internal Coordinates
                            (Angstroem and degrees)

        Definition                    Value    dE/dq     Step     New-Value
    ----------------------------------------------------------------------------
     1. B(C   1,C   0)                1.3932 -0.000090 -0.0002    1.3930   
     2. B(C   2,C   1)                1.3917 -0.000088  0.0004    1.3922   
     3. B(C   3,C   2)                1.3888 -0.000104 -0.0001    1.3886   
     4. B(C   4,C   3)                1.3879 -0.000199  0.0005    1.3884   
     5. B(C   5,C   4)                1.3893  0.000032 -0.0003    1.3890   
     6. B(C   5,C   0)                1.3874 -0.000287  0.0006    1.3880   
     7. B(C   6,C   1)                1.5106 -0.000085  0.0006    1.5113   
     8. B(C   7,C   6)                1.4872 -0.000797  0.0008    1.4880   
     9. B(C   8,C   7)                1.3437  0.000246 -0.0005    1.3431   
    10. B(C   9,C   8)                1.4544 -0.000170 -0.0012    1.4532   
    11. B(C  10,C   9)                1.4799  0.000883 -0.0009    1.4790   
    12. B(N  11,C  10)                1.3497  0.000054  0.0009    1.3506   
    13. B(N  11,C   7)                1.4125 -0.000474 -0.0000    1.4125   
    14. B(N  12,C   8)                1.3777 -0.001192  0.0005    1.3783   
    15. B(C  13,N  12)                1.3437  0.000566 -0.0003    1.3434   
    16. B(C  14,C  13)                1.3673 -0.001058  0.0004    1.3677   
    17. B(N  15,C  14)                1.3678  0.000356  0.0006    1.3684   
    18. B(N  15,C   9)                1.2837 -0.000631  0.0006    1.2843   
    19. B(O  16,C  10)                1.2321 -0.000573 -0.0004    1.2317   
    20. B(H  17,N  11)                1.0256 -0.000125 -0.0007    1.0249   
    21. B(H  18,C  13)                1.0801 -0.000014 -0.0000    1.0801   
    22. B(H  19,C  14)                1.0794 -0.000028  0.0002    1.0796   
    23. B(H  20,C   0)                1.0838 -0.000006 -0.0000    1.0838   
    24. B(H  21,C   5)                1.0826 -0.000020  0.0001    1.0827   
    25. B(H  22,C   4)                1.0823 -0.000017  0.0001    1.0824   
    26. B(H  23,C   3)                1.0826 -0.000018  0.0001    1.0827   
    27. B(H  24,C   2)                1.0842 -0.000016  0.0000    1.0843   
    28. B(H  25,C   6)                1.0940 -0.000010  0.0002    1.0942   
    29. B(H  26,C   6)                1.0918  0.000137 -0.0004    1.0915   
    30. B(H  27,N  12)                1.0096  0.000791 -0.0009    1.0087   
    31. B(C  29,C  28)                1.3926 -0.000312  0.0005    1.3931   
    32. B(C  30,C  29)                1.3935  0.000201 -0.0003    1.3932   
    33. B(C  31,C  30)                1.3859  0.000005  0.0000    1.3859   
    34. B(C  32,C  31)                1.3891 -0.000152  0.0001    1.3893   
    35. B(C  33,C  32)                1.3885 -0.000130  0.0001    1.3886   
    36. B(C  33,C  28)                1.3865 -0.000084  0.0001    1.3865   
    37. B(C  34,C  29)                1.4876 -0.000241  0.0004    1.4880   
    38. B(O  35,H  26)                2.8399 -0.000142  0.0091    2.8490   
    39. B(O  35,C  34)                1.2136  0.000823 -0.0007    1.2128   
    40. B(C  36,C  34)                1.4837 -0.000469 -0.0001    1.4836   
    41. B(C  37,C  36)                1.3898  0.000393 -0.0002    1.3896   
    42. B(C  38,C  37)                1.3916  0.000309 -0.0002    1.3914   
    43. B(C  39,C  38)                1.3865  0.000022 -0.0001    1.3865   
    44. B(C  40,C  39)                1.3874 -0.000185  0.0002    1.3876   
    45. B(C  41,C  40)                1.3922 -0.000193 -0.0001    1.3920   
    46. B(C  41,C  36)                1.3965 -0.000006  0.0000    1.3965   
    47. B(N  42,C  38)                1.3829 -0.000064  0.0002    1.3831   
    48. B(C  43,N  42)                1.2843  0.000234 -0.0001    1.2843   
    49. B(O  44,C  43)                1.3572  0.000173 -0.0005    1.3566   
    50. B(O  44,C  37)                1.3513  0.000443 -0.0006    1.3507   
    51. B(C  45,C  43)                1.5002 -0.000197  0.0004    1.5007   
    52. B(C  46,C  45)                1.5350  0.000112 -0.0006    1.5344   
    53. B(C  47,C  46)                1.5364  0.000318 -0.0005    1.5359   
    54. B(C  48,C  47)                1.5232  0.000121  0.0001    1.5233   
    55. B(C  49,C  48)                1.5268 -0.000069  0.0002    1.5270   
    56. B(C  50,C  49)                1.5401  0.000077  0.0002    1.5403   
    57. B(C  50,C  45)                1.5374 -0.000089  0.0005    1.5380   
    58. B(C  51,C  49)                1.5223 -0.000111  0.0004    1.5227   
    59. B(N  52,C  51)                1.3337 -0.000162  0.0006    1.3343   
    60. B(C  53,N  52)                1.4501 -0.000141 -0.0000    1.4501   
    61. B(C  53,C  47)                1.5263  0.000207 -0.0006    1.5257   
    62. B(C  54,C  45)                1.5413 -0.000152  0.0007    1.5420   
    63. B(C  55,C  47)                1.5262 -0.000092  0.0003    1.5265   
    64. B(C  56,C  49)                1.5246 -0.000160  0.0003    1.5249   
    65. B(O  57,H  17)                1.8309 -0.000116  0.0132    1.8440   
    66. B(O  57,C  51)                1.2352 -0.000099 -0.0004    1.2348   
    67. B(H  58,C  46)                1.0952  0.000066 -0.0001    1.0950   
    68. B(H  59,C  46)                1.0927 -0.000098  0.0002    1.0929   
    69. B(H  60,C  48)                1.0950 -0.000037  0.0000    1.0950   
    70. B(H  61,C  48)                1.0957 -0.000051  0.0001    1.0958   
    71. B(H  62,C  50)                1.0952  0.000155 -0.0001    1.0950   
    72. B(H  63,C  50)                1.0925 -0.000043 -0.0001    1.0924   
    73. B(H  64,H  20)                4.4833  0.000365 -0.1134    4.3699   
    74. B(H  64,C  56)                1.0888  0.000002  0.0002    1.0890   
    75. B(H  65,C  56)                1.0913  0.000006  0.0001    1.0914   
    76. B(H  66,C  56)                1.0909 -0.000028 -0.0000    1.0909   
    77. B(H  67,C  55)                1.0914 -0.000052  0.0001    1.0915   
    78. B(H  68,C  55)                1.0912 -0.000017  0.0001    1.0913   
    79. B(H  69,C  55)                1.0922 -0.000047  0.0001    1.0923   
    80. B(H  70,O  16)                1.9684  0.000041  0.0167    1.9851   
    81. B(H  70,N  52)                1.0206 -0.000345 -0.0005    1.0202   
    82. B(H  71,C  54)                1.0911  0.000091  0.0000    1.0911   
    83. B(H  72,C  54)                1.0906 -0.000007 -0.0000    1.0906   
    84. B(H  73,C  54)                1.0907 -0.000024  0.0001    1.0908   
    85. B(H  74,C  39)                1.0816 -0.000059  0.0001    1.0818   
    86. B(H  75,N  15)                3.3514  0.000209 -0.0407    3.3107   
    87. B(H  75,C  40)                1.0814 -0.000022  0.0001    1.0815   
    88. B(H  76,C  41)                1.0818 -0.000076  0.0001    1.0819   
    89. B(H  77,C  30)                1.0823 -0.000100  0.0002    1.0825   
    90. B(H  78,H  64)                4.8935 -0.000009  0.0361    4.9296   
    91. B(H  78,C  31)                1.0821 -0.000009  0.0000    1.0821   
    92. B(H  79,C  32)                1.0823 -0.000012  0.0000    1.0823   
    93. B(H  80,H  71)                3.0622  0.000167 -0.0222    3.0400   
    94. B(H  80,C  33)                1.0821 -0.000014  0.0001    1.0822   
    95. B(H  81,C  28)                1.0832 -0.000068  0.0001    1.0832   
    96. B(H  82,C  53)                1.0916  0.000029 -0.0001    1.0915   
    97. B(H  83,C  53)                1.0954  0.000072 -0.0000    1.0953   
    98. A(C   1,C   0,C   5)          120.70 -0.000009   -0.01    120.68   
    99. A(C   5,C   0,H  20)          119.63  0.000111   -0.06    119.57   
   100. A(C   1,C   0,H  20)          119.68 -0.000102    0.07    119.75   
   101. A(C   0,C   1,C   2)          118.66  0.000032    0.01    118.67   
   102. A(C   2,C   1,C   6)          120.55 -0.000044   -0.07    120.47   
   103. A(C   0,C   1,C   6)          120.76  0.000012    0.07    120.83   
   104. A(C   1,C   2,C   3)          120.81 -0.000015   -0.00    120.81   
   105. A(C   1,C   2,H  24)          119.51 -0.000003   -0.00    119.51   
   106. A(C   3,C   2,H  24)          119.69  0.000018    0.00    119.69   
   107. A(C   2,C   3,C   4)          120.10 -0.000036   -0.00    120.10   
   108. A(C   2,C   3,H  23)          119.79 -0.000019    0.00    119.79   
   109. A(C   4,C   3,H  23)          120.12  0.000055   -0.00    120.12   
   110. A(C   5,C   4,H  22)          120.21 -0.000040    0.00    120.21   
   111. A(C   3,C   4,C   5)          119.53  0.000041   -0.00    119.53   
   112. A(C   3,C   4,H  22)          120.26 -0.000001   -0.00    120.26   
   113. A(C   0,C   5,H  21)          119.77  0.000037   -0.02    119.75   
   114. A(C   0,C   5,C   4)          120.21 -0.000012    0.01    120.22   
   115. A(C   4,C   5,H  21)          120.02 -0.000025    0.01    120.03   
   116. A(C   7,C   6,H  26)          109.33  0.000316   -0.08    109.25   
   117. A(H  25,C   6,H  26)          106.04 -0.000276    0.17    106.21   
   118. A(C   1,C   6,C   7)          111.89 -0.000184    0.01    111.91   
   119. A(C   1,C   6,H  26)          109.86 -0.000110   -0.11    109.75   
   120. A(C   1,C   6,H  25)          110.01  0.000419   -0.05    109.96   
   121. A(C   7,C   6,H  25)          109.55 -0.000170    0.05    109.60   
   122. A(C   6,C   7,C   8)          131.92  0.000454    0.03    131.95   
   123. A(C   8,C   7,N  11)          106.98  0.000186    0.04    107.03   
   124. A(C   6,C   7,N  11)          120.92 -0.000638   -0.09    120.83   
   125. A(C   7,C   8,C   9)          109.06  0.000413   -0.12    108.94   
   126. A(C   7,C   8,N  12)          135.59 -0.000045   -0.09    135.49   
   127. A(C   9,C   8,N  12)          115.35 -0.000369    0.22    115.57   
   128. A(C  10,C   9,N  15)          128.08  0.000175   -0.16    127.92   
   129. A(C   8,C   9,N  15)          125.65  0.000602   -0.07    125.58   
   130. A(C   8,C   9,C  10)          106.26 -0.000778    0.23    106.50   
   131. A(N  11,C  10,O  16)          127.35  0.000329    0.08    127.43   
   132. A(C   9,C  10,O  16)          128.64 -0.000843    0.10    128.74   
   133. A(C   9,C  10,N  11)          104.01  0.000514   -0.18    103.83   
   134. A(C   7,N  11,H  17)          123.96  0.000562   -0.31    123.65   
   135. A(C  10,N  11,H  17)          121.81 -0.000222    0.29    122.10   
   136. A(C   7,N  11,C  10)          113.67 -0.000335    0.03    113.71   
   137. A(C   8,N  12,H  27)          121.18 -0.000023    0.13    121.31   
   138. A(C  13,N  12,H  27)          119.74 -0.000087   -0.02    119.71   
   139. A(C   8,N  12,C  13)          119.08  0.000110   -0.10    118.98   
   140. A(C  14,C  13,H  18)          121.84 -0.000103    0.14    121.98   
   141. A(N  12,C  13,H  18)          116.37 -0.000093   -0.03    116.34   
   142. A(N  12,C  13,C  14)          121.78  0.000196   -0.11    121.67   
   143. A(N  15,C  14,H  19)          117.70  0.000115   -0.24    117.46   
   144. A(C  13,C  14,N  15)          121.99 -0.000243    0.20    122.20   
   145. A(C  13,C  14,H  19)          120.31  0.000127    0.03    120.34   
   146. A(C   9,N  15,C  14)          116.12 -0.000297   -0.14    115.98   
   147. A(C  10,O  16,H  70)          112.06 -0.000038   -0.27    111.79   
   148. A(N  11,H  17,O  57)          169.19  0.000060   -0.43    168.76   
   149. A(C  29,C  28,H  81)          120.42  0.000165   -0.02    120.39   
   150. A(C  29,C  28,C  33)          120.14 -0.000051    0.02    120.16   
   151. A(C  33,C  28,H  81)          119.43 -0.000112    0.01    119.43   
   152. A(C  30,C  29,C  34)          119.33  0.000096    0.13    119.46   
   153. A(C  28,C  29,C  34)          120.96 -0.000161   -0.09    120.87   
   154. A(C  28,C  29,C  30)          119.60  0.000064   -0.03    119.57   
   155. A(C  29,C  30,C  31)          120.14 -0.000087    0.02    120.16   
   156. A(C  29,C  30,H  77)          120.01  0.000183   -0.01    120.00   
   157. A(C  31,C  30,H  77)          119.84 -0.000096   -0.01    119.83   
   158. A(C  30,C  31,C  32)          120.03 -0.000034    0.02    120.05   
   159. A(C  30,C  31,H  78)          119.87  0.000079   -0.02    119.85   
   160. A(C  32,C  31,H  78)          120.10 -0.000044    0.00    120.10   
   161. A(C  31,C  32,C  33)          120.01  0.000031   -0.02    119.99   
   162. A(C  33,C  32,H  79)          119.99 -0.000008    0.02    120.01   
   163. A(C  31,C  32,H  79)          119.99 -0.000022    0.01    120.00   
   164. A(C  28,C  33,C  32)          120.04  0.000078   -0.00    120.04   
   165. A(C  32,C  33,H  80)          120.16  0.000020    0.01    120.17   
   166. A(C  28,C  33,H  80)          119.79 -0.000098   -0.01    119.79   
   167. A(O  35,C  34,C  36)          120.82  0.000190    0.09    120.91   
   168. A(C  29,C  34,C  36)          118.90 -0.000200   -0.09    118.82   
   169. A(C  29,C  34,O  35)          120.28  0.000011    0.01    120.29   
   170. A(C  34,C  36,C  37)          125.23  0.000158   -0.01    125.22   
   171. A(C  37,C  36,C  41)          114.88 -0.000038    0.00    114.88   
   172. A(C  34,C  36,C  41)          119.88 -0.000120    0.01    119.89   
   173. A(C  36,C  37,C  38)          123.73 -0.000094    0.00    123.74   
   174. A(C  38,C  37,O  44)          106.77  0.000008   -0.02    106.74   
   175. A(C  36,C  37,O  44)          129.50  0.000086    0.02    129.52   
   176. A(C  37,C  38,C  39)          120.28 -0.000089    0.01    120.29   
   177. A(C  39,C  38,N  42)          131.28  0.000123   -0.02    131.25   
   178. A(C  37,C  38,N  42)          108.45 -0.000034    0.01    108.46   
   179. A(C  38,C  39,H  74)          121.31  0.000134   -0.02    121.29   
   180. A(C  40,C  39,H  74)          121.40 -0.000164    0.02    121.42   
   181. A(C  38,C  39,C  40)          117.30  0.000030   -0.00    117.29   
   182. A(C  41,C  40,H  75)          118.94 -0.000069    0.00    118.94   
   183. A(C  39,C  40,H  75)          119.47 -0.000134    0.02    119.49   
   184. A(C  39,C  40,C  41)          121.59  0.000203   -0.02    121.57   
   185. A(C  40,C  41,H  76)          119.06 -0.000221    0.02    119.08   
   186. A(C  36,C  41,H  76)          118.73  0.000235   -0.03    118.71   
   187. A(C  36,C  41,C  40)          122.19 -0.000014    0.01    122.20   
   188. A(C  38,N  42,C  43)          104.95  0.000128   -0.02    104.94   
   189. A(O  44,C  43,C  45)          116.85  0.000499   -0.10    116.75   
   190. A(N  42,C  43,C  45)          128.44 -0.000505    0.10    128.54   
   191. A(N  42,C  43,O  44)          114.29  0.000007   -0.01    114.27   
   192. A(C  37,O  44,C  43)          105.53 -0.000111    0.05    105.58   
   193. A(C  50,C  45,C  54)          108.44 -0.000050    0.03    108.47   
   194. A(C  46,C  45,C  54)          108.90  0.000147   -0.05    108.85   
   195. A(C  43,C  45,C  54)          105.17 -0.000003   -0.11    105.05   
   196. A(C  46,C  45,C  50)          109.72 -0.000044    0.05    109.76   
   197. A(C  43,C  45,C  50)          113.24  0.000113   -0.07    113.17   
   198. A(C  43,C  45,C  46)          111.17 -0.000155    0.15    111.32   
   199. A(C  45,C  46,C  47)          116.90 -0.000186    0.03    116.94   
   200. A(H  58,C  46,H  59)          105.97 -0.000201    0.10    106.07   
   201. A(C  47,C  46,H  59)          110.07  0.000104   -0.03    110.05   
   202. A(C  45,C  46,H  59)          110.07  0.000071   -0.07    110.00   
   203. A(C  47,C  46,H  58)          106.74  0.000013   -0.01    106.72   
   204. A(C  45,C  46,H  58)          106.41  0.000191   -0.01    106.40   
   205. A(C  53,C  47,C  55)          108.01  0.000059   -0.02    107.99   
   206. A(C  48,C  47,C  55)          110.74 -0.000085    0.01    110.75   
   207. A(C  46,C  47,C  55)          107.96 -0.000036    0.00    107.96   
   208. A(C  48,C  47,C  53)          107.06 -0.000013   -0.03    107.03   
   209. A(C  46,C  47,C  53)          113.63 -0.000069    0.06    113.69   
   210. A(C  46,C  47,C  48)          109.45  0.000140   -0.03    109.42   
   211. A(H  60,C  48,H  61)          106.53 -0.000137    0.07    106.60   
   212. A(C  49,C  48,H  61)          110.32 -0.000009   -0.00    110.32   
   213. A(C  47,C  48,H  61)          110.12  0.000131   -0.05    110.07   
   214. A(C  49,C  48,H  60)          109.17  0.000153   -0.04    109.12   
   215. A(C  47,C  48,H  60)          110.38  0.000021    0.00    110.38   
   216. A(C  47,C  48,C  49)          110.26 -0.000156    0.02    110.28   
   217. A(C  51,C  49,C  56)          110.37  0.000071   -0.06    110.31   
   218. A(C  50,C  49,C  56)          109.03  0.000145   -0.06    108.97   
   219. A(C  48,C  49,C  56)          110.24 -0.000149    0.08    110.32   
   220. A(C  50,C  49,C  51)          108.01 -0.000238    0.07    108.07   
   221. A(C  48,C  49,C  51)          110.50  0.000108   -0.00    110.50   
   222. A(C  48,C  49,C  50)          108.63  0.000062   -0.03    108.60   
   223. A(H  62,C  50,H  63)          105.77 -0.000076    0.06    105.84   
   224. A(C  49,C  50,H  63)          110.50 -0.000092   -0.02    110.49   
   225. A(C  45,C  50,H  63)          111.22  0.000080   -0.12    111.10   
   226. A(C  49,C  50,H  62)          106.59  0.000146   -0.01    106.58   
   227. A(C  45,C  50,H  62)          106.62 -0.000271    0.14    106.76   
   228. A(C  45,C  50,C  49)          115.49  0.000185   -0.05    115.44   
   229. A(N  52,C  51,O  57)          122.17  0.000261   -0.05    122.12   
   230. A(C  49,C  51,O  57)          120.44 -0.000389    0.12    120.56   
   231. A(C  49,C  51,N  52)          117.32  0.000124   -0.07    117.24   
   232. A(C  51,N  52,C  53)          127.82 -0.000127    0.01    127.83   
   233. A(C  53,N  52,H  70)          114.52  0.000210    0.00    114.52   
   234. A(C  51,N  52,H  70)          117.66 -0.000083   -0.01    117.65   
   235. A(H  82,C  53,H  83)          106.92 -0.000034    0.06    106.98   
   236. A(C  47,C  53,N  52)          113.78  0.000072   -0.03    113.75   
   237. A(N  52,C  53,H  83)          108.36 -0.000071    0.03    108.38   
   238. A(C  47,C  53,H  83)          108.83  0.000081   -0.11    108.72   
   239. A(N  52,C  53,H  82)          108.18  0.000009   -0.00    108.18   
   240. A(C  47,C  53,H  82)          110.54 -0.000064    0.05    110.59   
   241. A(H  72,C  54,H  73)          108.11 -0.000113    0.02    108.13   
   242. A(H  71,C  54,H  73)          107.88 -0.000004    0.02    107.90   
   243. A(C  45,C  54,H  73)          109.65 -0.000014    0.02    109.67   
   244. A(H  71,C  54,H  72)          108.29 -0.000094    0.02    108.31   
   245. A(C  45,C  54,H  72)          111.17  0.000246   -0.05    111.12   
   246. A(C  45,C  54,H  71)          111.62 -0.000031   -0.03    111.59   
   247. A(H  67,C  55,H  68)          107.82 -0.000053    0.01    107.83   
   248. A(C  47,C  55,H  68)          110.84  0.000028   -0.01    110.82   
   249. A(C  47,C  55,H  67)          111.21  0.000075   -0.01    111.21   
   250. A(H  68,C  55,H  69)          107.68 -0.000088    0.03    107.71   
   251. A(H  67,C  55,H  69)          107.82 -0.000103    0.03    107.85   
   252. A(C  47,C  55,H  69)          111.31  0.000127   -0.04    111.27   
   253. A(H  65,C  56,H  66)          107.59 -0.000077    0.05    107.64   
   254. A(H  64,C  56,H  66)          108.32 -0.000026   -0.01    108.32   
   255. A(C  49,C  56,H  66)          111.48  0.000073   -0.00    111.48   
   256. A(H  64,C  56,H  65)          107.71 -0.000117    0.00    107.71   
   257. A(C  49,C  56,H  65)          109.39 -0.000085    0.02    109.42   
   258. A(C  49,C  56,H  64)          112.17  0.000214   -0.07    112.11   
   259. A(H  17,O  57,C  51)          121.77 -0.000138   -0.01    121.76   
   260. A(O  16,H  70,N  52)          169.75  0.000272   -0.64    169.11   
   261. D(C   6,C   1,C   0,H  20)     -2.49  0.000012   -0.07     -2.55   
   262. D(C   6,C   1,C   0,C   5)    177.68 -0.000009    0.02    177.70   
   263. D(C   2,C   1,C   0,C   5)     -0.29  0.000010   -0.04     -0.33   
   264. D(C   2,C   1,C   0,H  20)    179.54  0.000031   -0.13    179.42   
   265. D(H  24,C   2,C   1,C   6)      2.36  0.000011   -0.06      2.30   
   266. D(C   3,C   2,C   1,C   6)   -177.76  0.000003   -0.04   -177.81   
   267. D(H  24,C   2,C   1,C   0)   -179.67 -0.000006    0.01   -179.66   
   268. D(C   3,C   2,C   1,C   0)      0.21 -0.000015    0.02      0.23   
   269. D(H  23,C   3,C   2,C   1)   -179.83  0.000005    0.02   -179.81   
   270. D(C   4,C   3,C   2,C   1)      0.02  0.000009    0.01      0.03   
   271. D(H  23,C   3,C   2,H  24)      0.05 -0.000003    0.03      0.08   
   272. D(C   4,C   3,C   2,H  24)    179.90  0.000001    0.02    179.92   
   273. D(C   5,C   4,C   3,C   2)     -0.18  0.000001   -0.02     -0.20   
   274. D(C   5,C   4,C   3,H  23)    179.67  0.000005   -0.03    179.64   
   275. D(H  22,C   4,C   3,H  23)     -0.08 -0.000000   -0.01     -0.09   
   276. D(H  22,C   4,C   3,C   2)   -179.93 -0.000005   -0.00   -179.93   
   277. D(H  21,C   5,C   4,C   3)   -179.66 -0.000004    0.01   -179.65   
   278. D(C   0,C   5,C   4,H  22)    179.85  0.000000   -0.02    179.83   
   279. D(C   0,C   5,C   4,C   3)      0.10 -0.000006   -0.00      0.10   
   280. D(H  21,C   5,C   0,H  20)      0.07 -0.000022    0.11      0.17   
   281. D(C   4,C   5,C   0,H  20)   -179.70 -0.000020    0.12   -179.58   
   282. D(H  21,C   5,C   4,H  22)      0.09  0.000002   -0.01      0.08   
   283. D(C   4,C   5,C   0,C   1)      0.14  0.000000    0.03      0.17   
   284. D(H  21,C   5,C   0,C   1)    179.90 -0.000002    0.02    179.92   
   285. D(H  26,C   6,C   1,C   0)    159.25  0.000038   -1.28    157.97   
   286. D(H  25,C   6,C   1,C   2)   -139.18  0.000175   -1.33   -140.51   
   287. D(H  25,C   6,C   1,C   0)     42.89  0.000192   -1.39     41.49   
   288. D(C   7,C   6,C   1,C   0)    -79.13  0.000240   -1.44    -80.57   
   289. D(H  26,C   6,C   1,C   2)    -22.82  0.000021   -1.22    -24.04   
   290. D(C   7,C   6,C   1,C   2)     98.81  0.000222   -1.38     97.43   
   291. D(C   8,C   7,C   6,C   1)    -90.55  0.000304   -2.78    -93.32   
   292. D(C   8,C   7,C   6,H  25)    147.18  0.000014   -2.76    144.42   
   293. D(N  11,C   7,C   6,H  26)   -154.13  0.000289   -3.31   -157.44   
   294. D(N  11,C   7,C   6,H  25)    -38.33  0.000041   -3.12    -41.45   
   295. D(N  11,C   7,C   6,C   1)     83.95  0.000332   -3.14     80.81   
   296. D(C   8,C   7,C   6,H  26)     31.38  0.000262   -2.95     28.43   
   297. D(N  12,C   8,C   7,N  11)   -179.34  0.000012    0.08   -179.27   
   298. D(N  12,C   8,C   7,C   6)     -4.28 -0.000001   -0.25     -4.53   
   299. D(C   9,C   8,C   7,N  11)      0.02 -0.000043    0.03      0.05   
   300. D(C   9,C   8,C   7,C   6)    175.08 -0.000056   -0.30    174.78   
   301. D(N  15,C   9,C   8,N  12)     -0.72 -0.000069    0.13     -0.60   
   302. D(C  10,C   9,C   8,N  12)   -179.91 -0.000001   -0.10   -180.01   
   303. D(N  15,C   9,C   8,C   7)    179.77 -0.000028    0.15    179.92   
   304. D(C  10,C   9,C   8,C   7)      0.58  0.000040   -0.08      0.51   
   305. D(O  16,C  10,C   9,N  15)     -0.71  0.000077   -0.45     -1.16   
   306. D(N  11,C  10,C   9,N  15)    179.88  0.000040   -0.15    179.74   
   307. D(N  11,C  10,C   9,C   8)     -0.95 -0.000026    0.10     -0.85   
   308. D(O  16,C  10,C   9,C   8)    178.46  0.000011   -0.21    178.25   
   309. D(H  17,N  11,C  10,O  16)     -6.60  0.000058    0.23     -6.37   
   310. D(C   7,N  11,C  10,O  16)   -178.39 -0.000023    0.21   -178.18   
   311. D(C   7,N  11,C  10,C   9)      1.03  0.000004   -0.08      0.94   
   312. D(H  17,N  11,C   7,C   8)   -172.29  0.000019   -0.04   -172.33   
   313. D(H  17,N  11,C  10,C   9)    172.82  0.000085   -0.07    172.76   
   314. D(H  17,N  11,C   7,C   6)     11.99 -0.000028    0.24     12.23   
   315. D(C  10,N  11,C   7,C   6)   -176.42 -0.000022    0.32   -176.10   
   316. D(C  10,N  11,C   7,C   8)     -0.70  0.000026    0.03     -0.66   
   317. D(H  27,N  12,C   8,C   9)   -179.04  0.000071    0.94   -178.10   
   318. D(H  27,N  12,C   8,C   7)      0.29  0.000018    0.90      1.18   
   319. D(C  13,N  12,C   8,C   9)      1.59  0.000068   -0.10      1.49   
   320. D(C  13,N  12,C   8,C   7)   -179.08  0.000015   -0.14   -179.22   
   321. D(C  14,C  13,N  12,H  27)    179.30 -0.000036   -0.90    178.41   
   322. D(H  18,C  13,N  12,C   8)    179.18 -0.000024    0.07    179.25   
   323. D(C  14,C  13,N  12,C   8)     -1.32 -0.000033    0.12     -1.19   
   324. D(H  18,C  13,N  12,H  27)     -0.20 -0.000027   -0.95     -1.15   
   325. D(H  19,C  14,C  13,H  18)     -0.02 -0.000019   -0.12     -0.14   
   326. D(H  19,C  14,C  13,N  12)   -179.50 -0.000010   -0.17   -179.66   
   327. D(N  15,C  14,C  13,H  18)    179.50 -0.000040   -0.11    179.39   
   328. D(N  15,C  14,C  13,N  12)      0.03 -0.000030   -0.16     -0.13   
   329. D(C   9,N  15,C  14,H  19)   -179.60  0.000010    0.18   -179.42   
   330. D(C   9,N  15,C  14,C  13)      0.87  0.000030    0.17      1.04   
   331. D(C  14,N  15,C   9,C  10)    178.52 -0.000074    0.13    178.65   
   332. D(C  14,N  15,C   9,C   8)     -0.49  0.000016   -0.16     -0.65   
   333. D(H  70,O  16,C  10,N  11)     11.64 -0.000185    0.41     12.05   
   334. D(H  70,O  16,C  10,C   9)   -167.64 -0.000229    0.78   -166.86   
   335. D(O  57,H  17,N  11,C  10)    -56.59  0.000054    0.06    -56.53   
   336. D(O  57,H  17,N  11,C   7)    114.35  0.000060    0.11    114.46   
   337. D(C  34,C  29,C  28,H  81)      2.11  0.000027   -0.28      1.82   
   338. D(C  34,C  29,C  28,C  33)   -176.54 -0.000048   -0.27   -176.81   
   339. D(C  30,C  29,C  28,H  81)    178.24  0.000011    0.00    178.25   
   340. D(C  30,C  29,C  28,C  33)     -0.41 -0.000063    0.02     -0.39   
   341. D(H  77,C  30,C  29,C  34)     -3.07 -0.000012    0.29     -2.78   
   342. D(H  77,C  30,C  29,C  28)   -179.27  0.000014    0.02   -179.25   
   343. D(C  31,C  30,C  29,C  34)    178.10 -0.000004    0.32    178.43   
   344. D(C  31,C  30,C  29,C  28)      1.91  0.000021    0.05      1.95   
   345. D(H  78,C  31,C  30,H  77)     -0.32  0.000002   -0.08     -0.40   
   346. D(H  78,C  31,C  30,C  29)    178.50 -0.000003   -0.11    178.39   
   347. D(C  32,C  31,C  30,C  29)     -1.86  0.000022   -0.06     -1.91   
   348. D(C  32,C  31,C  30,H  77)    179.32  0.000026   -0.03    179.29   
   349. D(H  79,C  32,C  31,H  78)      0.27  0.000014    0.01      0.28   
   350. D(C  33,C  32,C  31,H  78)    179.95  0.000006    0.05    180.00   
   351. D(C  33,C  32,C  31,C  30)      0.31 -0.000019   -0.00      0.31   
   352. D(H  79,C  32,C  31,C  30)   -179.37 -0.000011   -0.04   -179.41   
   353. D(H  80,C  33,C  32,H  79)      0.74 -0.000059    0.04      0.79   
   354. D(H  80,C  33,C  32,C  31)   -178.93 -0.000051    0.00   -178.93   
   355. D(C  28,C  33,C  32,C  31)      1.19 -0.000019    0.07      1.26   
   356. D(H  80,C  33,C  28,H  81)      0.32  0.000015    0.01      0.33   
   357. D(H  80,C  33,C  28,C  29)    178.99  0.000093   -0.01    178.97   
   358. D(C  32,C  33,C  28,H  81)   -179.80 -0.000016   -0.06   -179.86   
   359. D(C  28,C  33,C  32,H  79)   -179.13 -0.000028    0.11   -179.02   
   360. D(C  32,C  33,C  28,C  29)     -1.14  0.000062   -0.08     -1.21   
   361. D(C  36,C  34,C  29,C  30)    139.97 -0.000691    0.85    140.82   
   362. D(C  36,C  34,C  29,C  28)    -43.88 -0.000708    1.13    -42.75   
   363. D(O  35,C  34,C  29,C  30)    -40.09  0.000565   -1.30    -41.39   
   364. D(O  35,C  34,C  29,C  28)    136.05  0.000548   -1.02    135.04   
   365. D(C  41,C  36,C  34,O  35)    -25.03 -0.000434    1.12    -23.91   
   366. D(C  41,C  36,C  34,C  29)    154.91  0.000829   -1.01    153.90   
   367. D(C  37,C  36,C  34,O  35)    154.51 -0.000430    1.36    155.87   
   368. D(C  37,C  36,C  34,C  29)    -25.56  0.000833   -0.77    -26.33   
   369. D(O  44,C  37,C  36,C  41)    177.86 -0.000044    0.19    178.04   
   370. D(C  38,C  37,C  36,C  41)     -2.13 -0.000069    0.17     -1.96   
   371. D(C  38,C  37,C  36,C  34)    178.32 -0.000072   -0.07    178.25   
   372. D(O  44,C  37,C  36,C  34)     -1.70 -0.000047   -0.05     -1.75   
   373. D(N  42,C  38,C  37,O  44)      1.39  0.000057   -0.08      1.31   
   374. D(N  42,C  38,C  37,C  36)   -178.62  0.000077   -0.07   -178.69   
   375. D(C  39,C  38,C  37,O  44)   -178.99  0.000001   -0.05   -179.04   
   376. D(C  39,C  38,C  37,C  36)      1.00  0.000021   -0.04      0.96   
   377. D(H  74,C  39,C  38,N  42)     -0.40 -0.000088    0.00     -0.40   
   378. D(H  74,C  39,C  38,C  37)   -179.92 -0.000017   -0.03   -179.95   
   379. D(C  40,C  39,C  38,N  42)    179.87 -0.000037   -0.03    179.85   
   380. D(C  40,C  39,C  38,C  37)      0.36  0.000034   -0.06      0.30   
   381. D(H  75,C  40,C  39,H  74)     -0.14 -0.000011   -0.07     -0.21   
   382. D(H  75,C  40,C  39,C  38)    179.58 -0.000062   -0.04    179.54   
   383. D(C  41,C  40,C  39,H  74)    179.84  0.000010   -0.00    179.84   
   384. D(C  41,C  40,C  39,C  38)     -0.43 -0.000041    0.03     -0.41   
   385. D(H  76,C  41,C  36,C  34)      0.15  0.000052    0.16      0.31   
   386. D(C  40,C  41,C  36,C  37)      2.02  0.000065   -0.20      1.82   
   387. D(C  40,C  41,C  36,C  34)   -178.40  0.000069    0.01   -178.39   
   388. D(H  76,C  41,C  40,H  75)      0.62  0.000019    0.03      0.64   
   389. D(H  76,C  41,C  40,C  39)   -179.37 -0.000002   -0.04   -179.41   
   390. D(C  36,C  41,C  40,H  75)    179.16  0.000008    0.18    179.34   
   391. D(C  36,C  41,C  40,C  39)     -0.82 -0.000013    0.11     -0.71   
   392. D(H  76,C  41,C  36,C  37)   -179.43  0.000047   -0.06   -179.49   
   393. D(C  43,N  42,C  38,C  39)    179.08 -0.000051    0.22    179.30   
   394. D(C  43,N  42,C  38,C  37)     -1.36 -0.000116    0.25     -1.11   
   395. D(C  45,C  43,N  42,C  38)    173.09  0.000191   -0.46    172.63   
   396. D(O  44,C  43,N  42,C  38)      0.86  0.000138   -0.36      0.50   
   397. D(C  37,O  44,C  43,C  45)   -173.19 -0.000072    0.37   -172.82   
   398. D(C  37,O  44,C  43,N  42)     -0.00 -0.000103    0.31      0.31   
   399. D(C  43,O  44,C  37,C  38)     -0.86  0.000023   -0.12     -0.98   
   400. D(C  43,O  44,C  37,C  36)    179.16  0.000001   -0.14    179.02   
   401. D(C  54,C  45,C  43,O  44)     79.91  0.000008   -0.03     79.87   
   402. D(C  54,C  45,C  43,N  42)    -92.16 -0.000012    0.06    -92.10   
   403. D(C  50,C  45,C  43,O  44)    -38.32  0.000009    0.03    -38.29   
   404. D(C  50,C  45,C  43,N  42)    149.61 -0.000011    0.13    149.74   
   405. D(C  46,C  45,C  43,O  44)   -162.39  0.000102   -0.09   -162.47   
   406. D(C  46,C  45,C  43,N  42)     25.55  0.000082    0.01     25.56   
   407. D(H  59,C  46,C  45,C  50)   -170.65 -0.000032    0.10   -170.55   
   408. D(H  59,C  46,C  45,C  43)    -44.62 -0.000030    0.15    -44.46   
   409. D(H  58,C  46,C  45,C  54)    -43.59  0.000065   -0.01    -43.60   
   410. D(H  58,C  46,C  45,C  50)     74.96  0.000067    0.03     74.99   
   411. D(H  58,C  46,C  45,C  43)   -159.01  0.000068    0.08   -158.93   
   412. D(C  47,C  46,C  45,C  54)   -162.67  0.000021   -0.00   -162.67   
   413. D(C  47,C  46,C  45,C  50)    -44.12  0.000023    0.04    -44.09   
   414. D(H  59,C  46,C  45,C  54)     70.80 -0.000034    0.07     70.87   
   415. D(C  47,C  46,C  45,C  43)     81.91  0.000025    0.09     82.00   
   416. D(C  55,C  47,C  46,H  59)    -60.97  0.000150   -0.14    -61.11   
   417. D(C  55,C  47,C  46,H  58)     53.59 -0.000028   -0.04     53.55   
   418. D(C  55,C  47,C  46,C  45)    172.50  0.000111   -0.05    172.45   
   419. D(C  53,C  47,C  46,H  59)     58.80  0.000155   -0.12     58.68   
   420. D(C  53,C  47,C  46,H  58)    173.37 -0.000022   -0.03    173.34   
   421. D(C  53,C  47,C  46,C  45)    -67.72  0.000116   -0.03    -67.76   
   422. D(C  48,C  47,C  46,H  59)    178.42  0.000192   -0.14    178.28   
   423. D(C  48,C  47,C  46,H  58)    -67.02  0.000015   -0.04    -67.06   
   424. D(C  48,C  47,C  46,C  45)     51.89  0.000153   -0.05     51.84   
   425. D(H  61,C  48,C  47,C  55)     59.53 -0.000049    0.01     59.54   
   426. D(H  61,C  48,C  47,C  53)    -57.98 -0.000066    0.04    -57.94   
   427. D(H  61,C  48,C  47,C  46)    178.44 -0.000058    0.00    178.44   
   428. D(H  60,C  48,C  47,C  55)    -57.81  0.000026   -0.05    -57.86   
   429. D(H  60,C  48,C  47,C  53)   -175.33  0.000009   -0.02   -175.34   
   430. D(H  60,C  48,C  47,C  46)     61.09  0.000017   -0.05     61.04   
   431. D(C  49,C  48,C  47,C  55)   -178.51 -0.000077   -0.01   -178.51   
   432. D(C  49,C  48,C  47,C  53)     63.98 -0.000094    0.02     64.00   
   433. D(C  49,C  48,C  47,C  46)    -59.60 -0.000086   -0.02    -59.62   
   434. D(C  56,C  49,C  48,H  61)    -56.98  0.000038   -0.04    -57.02   
   435. D(C  56,C  49,C  48,H  60)     59.76 -0.000044    0.02     59.78   
   436. D(C  56,C  49,C  48,C  47)   -178.82 -0.000017    0.02   -178.81   
   437. D(C  51,C  49,C  48,H  61)     65.29  0.000100   -0.06     65.24   
   438. D(C  51,C  49,C  48,H  60)   -177.97  0.000019    0.00   -177.97   
   439. D(C  51,C  49,C  48,C  47)    -56.55  0.000045   -0.01    -56.56   
   440. D(C  50,C  49,C  48,H  61)   -176.39 -0.000089    0.01   -176.38   
   441. D(C  50,C  49,C  48,H  60)    -59.65 -0.000170    0.07    -59.59   
   442. D(C  50,C  49,C  48,C  47)     61.76 -0.000144    0.06     61.82   
   443. D(H  63,C  50,C  49,C  56)     56.49 -0.000095    0.17     56.66   
   444. D(H  63,C  50,C  49,C  48)    176.66 -0.000153    0.21    176.87   
   445. D(H  62,C  50,C  49,C  56)    -57.98 -0.000039    0.11    -57.87   
   446. D(H  62,C  50,C  49,C  51)   -177.93 -0.000069    0.17   -177.76   
   447. D(H  62,C  50,C  49,C  48)     62.19 -0.000097    0.15     62.34   
   448. D(C  45,C  50,C  49,C  56)   -176.18  0.000089   -0.03   -176.21   
   449. D(C  45,C  50,C  49,C  51)     63.87  0.000059    0.04     63.90   
   450. D(C  45,C  50,C  49,C  48)    -56.01  0.000031    0.01    -56.00   
   451. D(H  63,C  50,C  45,C  54)    -68.13  0.000199   -0.19    -68.32   
   452. D(H  63,C  50,C  45,C  46)    173.04  0.000076   -0.18    172.87   
   453. D(H  63,C  50,C  45,C  43)     48.19  0.000230   -0.35     47.84   
   454. D(H  62,C  50,C  45,C  54)     46.72 -0.000004   -0.10     46.62   
   455. D(H  62,C  50,C  45,C  46)    -72.11 -0.000127   -0.09    -72.20   
   456. D(H  62,C  50,C  45,C  43)    163.04  0.000027   -0.26    162.77   
   457. D(C  49,C  50,C  45,C  54)    164.91  0.000099   -0.05    164.86   
   458. D(H  63,C  50,C  49,C  51)    -63.46 -0.000125    0.23    -63.23   
   459. D(C  49,C  50,C  45,C  46)     46.08 -0.000024   -0.03     46.04   
   460. D(C  49,C  50,C  45,C  43)    -78.78  0.000130   -0.21    -78.99   
   461. D(O  57,C  51,C  49,C  56)    -34.38 -0.000090    0.31    -34.07   
   462. D(O  57,C  51,C  49,C  50)     84.72 -0.000017    0.24     84.97   
   463. D(O  57,C  51,C  49,C  48)   -156.59 -0.000023    0.25   -156.34   
   464. D(N  52,C  51,C  49,C  56)    148.67 -0.000031    0.30    148.97   
   465. D(N  52,C  51,C  49,C  50)    -92.23  0.000042    0.23    -92.00   
   466. D(N  52,C  51,C  49,C  48)     26.47  0.000036    0.24     26.70   
   467. D(H  70,N  52,C  51,O  57)     -3.07 -0.000172    0.00     -3.07   
   468. D(H  70,N  52,C  51,C  49)    173.82 -0.000254    0.02    173.84   
   469. D(C  53,N  52,C  51,O  57)    177.05  0.000102   -0.58    176.47   
   470. D(C  53,N  52,C  51,C  49)     -6.06  0.000020   -0.57     -6.62   
   471. D(H  83,C  53,N  52,H  70)     73.39  0.000176    0.15     73.54   
   472. D(H  83,C  53,N  52,C  51)   -106.73 -0.000092    0.72   -106.01   
   473. D(H  82,C  53,N  52,C  51)    137.69 -0.000019    0.63    138.33   
   474. D(C  47,C  53,N  52,H  70)   -165.43  0.000275    0.01   -165.42   
   475. D(C  47,C  53,N  52,C  51)     14.45  0.000008    0.58     15.03   
   476. D(H  83,C  53,C  47,C  55)    -40.11  0.000040   -0.30    -40.41   
   477. D(H  83,C  53,C  47,C  48)     79.18 -0.000036   -0.31     78.87   
   478. D(H  83,C  53,C  47,C  46)   -159.86  0.000088   -0.33   -160.19   
   479. D(H  82,C  53,C  47,C  55)     77.03  0.000010   -0.26     76.76   
   480. D(H  82,C  53,C  47,C  48)   -163.69 -0.000065   -0.27   -163.96   
   481. D(H  82,C  53,C  47,C  46)    -42.72  0.000058   -0.29    -43.01   
   482. D(H  82,C  53,N  52,H  70)    -42.19  0.000248    0.06    -42.12   
   483. D(N  52,C  53,C  47,C  55)   -161.03  0.000025   -0.24   -161.27   
   484. D(N  52,C  53,C  47,C  48)    -41.74 -0.000051   -0.25    -41.99   
   485. D(N  52,C  53,C  47,C  46)     79.23  0.000073   -0.27     78.96   
   486. D(H  73,C  54,C  45,C  50)    -59.30  0.000055   -0.10    -59.40   
   487. D(H  73,C  54,C  45,C  46)     60.05  0.000058   -0.06     59.99   
   488. D(H  73,C  54,C  45,C  43)    179.28 -0.000051    0.03    179.31   
   489. D(H  72,C  54,C  45,C  50)   -178.79  0.000050   -0.11   -178.89   
   490. D(H  72,C  54,C  45,C  46)    -59.44  0.000053   -0.06    -59.50   
   491. D(H  72,C  54,C  45,C  43)     59.79 -0.000056    0.02     59.82   
   492. D(H  71,C  54,C  45,C  50)     60.18  0.000020   -0.08     60.10   
   493. D(H  71,C  54,C  45,C  46)    179.53  0.000024   -0.03    179.50   
   494. D(H  71,C  54,C  45,C  43)    -61.24 -0.000086    0.05    -61.19   
   495. D(H  69,C  55,C  47,C  53)    -59.98  0.000011   -0.05    -60.03   
   496. D(H  69,C  55,C  47,C  48)   -176.91  0.000039   -0.01   -176.92   
   497. D(H  69,C  55,C  47,C  46)     63.28 -0.000059    0.01     63.30   
   498. D(H  68,C  55,C  47,C  53)   -179.80  0.000019   -0.05   -179.84   
   499. D(H  68,C  55,C  47,C  48)     63.27  0.000047   -0.01     63.26   
   500. D(H  68,C  55,C  47,C  46)    -56.53 -0.000051    0.01    -56.52   
   501. D(H  67,C  55,C  47,C  53)     60.27  0.000018   -0.04     60.23   
   502. D(H  67,C  55,C  47,C  48)    -56.66  0.000046   -0.00    -56.67   
   503. D(H  67,C  55,C  47,C  46)   -176.46 -0.000052    0.02   -176.44   
   504. D(H  66,C  56,C  49,C  51)    -59.57 -0.000195    0.85    -58.72   
   505. D(H  66,C  56,C  49,C  50)   -178.05 -0.000035    0.84   -177.21   
   506. D(H  66,C  56,C  49,C  48)     62.79 -0.000111    0.86     63.65   
   507. D(H  65,C  56,C  49,C  51)   -178.44 -0.000091    0.78   -177.66   
   508. D(H  65,C  56,C  49,C  50)     63.08  0.000069    0.77     63.85   
   509. D(H  65,C  56,C  49,C  48)    -56.08 -0.000006    0.79    -55.29   
   510. D(H  64,C  56,C  49,C  51)     62.11 -0.000024    0.80     62.92   
   511. D(H  64,C  56,C  49,C  50)    -56.37  0.000136    0.79    -55.58   
   512. D(H  64,C  56,C  49,C  48)   -175.53  0.000061    0.81   -174.72   
   513. D(H  17,O  57,C  51,N  52)     10.50 -0.000249    1.10     11.59   
   514. D(H  17,O  57,C  51,C  49)   -166.30 -0.000181    1.09   -165.21   
   515. D(C  51,O  57,H  17,N  11)     50.12  0.000309   -1.51     48.61   
   516. D(O  16,H  70,N  52,C  53)     80.61  0.000112    0.10     80.71   
   517. D(O  16,H  70,N  52,C  51)    -99.28  0.000351   -0.41    -99.69   
   518. D(N  52,H  70,O  16,C  10)     91.57  0.000091   -0.55     91.02   
    ----------------------------------------------------------------------------

         *************************************************************
         *                GEOMETRY OPTIMIZATION CYCLE   8            *
         *************************************************************
Calling /mnt/group-bin/orca_5_0_3_linux_x86-64_openmpi411/otool_external orca_EXT.extinp.tmp  ...  done

-------------------------   --------------------
FINAL SINGLE POINT ENERGY     -2040.662609358100   (From external program)
-------------------------   --------------------

------------------------------------------------------------------------------
                         ORCA GEOMETRY RELAXATION STEP
------------------------------------------------------------------------------

Reading the OPT-File                    .... done
Getting information on internals        .... done
Copying old internal coords+grads       .... done
Making the new internal coordinates     .... (new redundants).... done
Validating the new internal coordinates .... (new redundants).... done
Calculating the B-matrix                .... done
Calculating the G,G- and P matrices     .... done
Transforming gradient to internals      .... done
Projecting the internal gradient        .... done
Number of atoms                         ....  84
Number of internal coordinates          .... 518
Current Energy                          .... -2040.662609358 Eh
Current gradient norm                   ....     0.005850456 Eh/bohr
Maximum allowed component of the step   ....  0.300
Current trust radius                    ....  0.300
Updating the Hessian (BFGS)             .... done
Forming the augmented Hessian           .... done
Diagonalizing the augmented Hessian     .... done
Last element of RFO vector              ....  0.905886951
Lowest eigenvalues of augmented Hessian:
 -0.000329050  0.000397542  0.000602626  0.000833564  0.001129549
Length of the computed step             ....  0.467519238
Warning: the length of the step is outside the trust region - taking restricted step instead
The input lambda is                     ....    -0.000329
   iter:   1  x=   -0.000635  g=  420.094902 f(x)=     0.128574
   iter:   2  x=   -0.000852  g=  190.386814 f(x)=     0.041364
   iter:   3  x=   -0.000921  g=  121.143052 f(x)=     0.008285
   iter:   4  x=   -0.000926  g=  106.518087 f(x)=     0.000515
   iter:   5  x=   -0.000926  g=  105.577163 f(x)=     0.000002
   iter:   6  x=   -0.000926  g=  105.572986 f(x)=     0.000000
   iter:   7  x=   -0.000926  g=  105.572986 f(x)=     0.000000
The output lambda is                    ....    -0.000926 (7 iterations)
The final length of the internal step   ....  0.300000000
Converting the step to cartesian space:
 Initial RMS(Int)=    0.0131812433
Transforming coordinates:
 Iter   0:  RMS(Cart)=    0.0513696633 RMS(Int)=    0.3905903094
 Iter   1:  RMS(Cart)=    0.0011783716 RMS(Int)=    0.0003227805
 Iter   2:  RMS(Cart)=    0.0000473324 RMS(Int)=    0.0000065248
 Iter   3:  RMS(Cart)=    0.0000023307 RMS(Int)=    0.0000006019
 Iter   4:  RMS(Cart)=    0.0000001091 RMS(Int)=    0.0000000169
 Iter   5:  RMS(Cart)=    0.0000000047 RMS(Int)=    0.0000000012
done
Storing new coordinates                 .... done

                                .--------------------.
          ----------------------|Geometry convergence|-------------------------
          Item                value                   Tolerance       Converged
          ---------------------------------------------------------------------
          Energy change      -0.0002152369            0.0000050000      NO
          RMS gradient        0.0001635756            0.0001000000      NO
          MAX gradient        0.0009747235            0.0003000000      NO
          RMS step            0.0131812433            0.0020000000      NO
          MAX step            0.2242952343            0.0040000000      NO
          ........................................................
          Max(Bonds)      0.1187      Max(Angles)    0.42
          Max(Dihed)        2.17      Max(Improp)    0.00
          ---------------------------------------------------------------------

The optimization has not yet converged - more geometry cycles are needed


    ---------------------------------------------------------------------------
                         Redundant Internal Coordinates
                            (Angstroem and degrees)

        Definition                    Value    dE/dq     Step     New-Value
    ----------------------------------------------------------------------------
     1. B(C   1,C   0)                1.3931  0.000032 -0.0001    1.3930   
     2. B(C   2,C   1)                1.3922  0.000111  0.0001    1.3923   
     3. B(C   3,C   2)                1.3887  0.000032 -0.0001    1.3886   
     4. B(C   4,C   3)                1.3884  0.000048  0.0002    1.3886   
     5. B(C   5,C   4)                1.3890  0.000029 -0.0002    1.3888   
     6. B(C   5,C   0)                1.3880 -0.000006  0.0003    1.3883   
     7. B(C   6,C   1)                1.5112  0.000121  0.0000    1.5112   
     8. B(C   7,C   6)                1.4880 -0.000174  0.0007    1.4887   
     9. B(C   8,C   7)                1.3431 -0.000568  0.0001    1.3433   
    10. B(C   9,C   8)                1.4532 -0.000596  0.0001    1.4532   
    11. B(C  10,C   9)                1.4790  0.000355 -0.0009    1.4780   
    12. B(N  11,C  10)                1.3506  0.000161  0.0000    1.3506   
    13. B(N  11,C   7)                1.4125 -0.000360  0.0002    1.4126   
    14. B(N  12,C   8)                1.3783 -0.000570  0.0008    1.3790   
    15. B(C  13,N  12)                1.3434 -0.000075 -0.0004    1.3430   
    16. B(C  14,C  13)                1.3677 -0.000487  0.0006    1.3684   
    17. B(N  15,C  14)                1.3684  0.000975 -0.0006    1.3678   
    18. B(N  15,C   9)                1.2843 -0.000390  0.0003    1.2846   
    19. B(O  16,C  10)                1.2317 -0.000591  0.0002    1.2319   
    20. B(H  17,N  11)                1.0249 -0.000029 -0.0006    1.0243   
    21. B(H  18,C  13)                1.0801  0.000004 -0.0000    1.0801   
    22. B(H  19,C  14)                1.0796  0.000086 -0.0000    1.0796   
    23. B(H  20,C   0)                1.0838  0.000030  0.0002    1.0840   
    24. B(H  21,C   5)                1.0827  0.000024  0.0000    1.0827   
    25. B(H  22,C   4)                1.0824  0.000031 -0.0000    1.0824   
    26. B(H  23,C   3)                1.0827  0.000025  0.0000    1.0827   
    27. B(H  24,C   2)                1.0843  0.000035 -0.0000    1.0842   
    28. B(H  25,C   6)                1.0942  0.000013  0.0000    1.0942   
    29. B(H  26,C   6)                1.0915 -0.000005 -0.0002    1.0913   
    30. B(H  27,N  12)                1.0087  0.000009 -0.0011    1.0077   
    31. B(C  29,C  28)                1.3931  0.000036  0.0002    1.3933   
    32. B(C  30,C  29)                1.3932  0.000021 -0.0002    1.3930   
    33. B(C  31,C  30)                1.3859  0.000015 -0.0000    1.3859   
    34. B(C  32,C  31)                1.3893  0.000055  0.0000    1.3893   
    35. B(C  33,C  32)                1.3886 -0.000076  0.0001    1.3887   
    36. B(C  33,C  28)                1.3865  0.000043  0.0000    1.3865   
    37. B(C  34,C  29)                1.4880 -0.000297  0.0004    1.4884   
    38. B(O  35,H  26)                2.8491 -0.000252  0.0512    2.9004   
    39. B(O  35,C  34)                1.2129 -0.000336 -0.0003    1.2126   
    40. B(C  36,C  34)                1.4837 -0.000418  0.0003    1.4841   
    41. B(C  37,C  36)                1.3898  0.000366 -0.0006    1.3893   
    42. B(C  38,C  37)                1.3915  0.000173 -0.0003    1.3911   
    43. B(C  39,C  38)                1.3864 -0.000064  0.0000    1.3865   
    44. B(C  40,C  39)                1.3875 -0.000117  0.0003    1.3877   
    45. B(C  41,C  40)                1.3920 -0.000272  0.0002    1.3922   
    46. B(C  41,C  36)                1.3966  0.000077 -0.0001    1.3965   
    47. B(N  42,C  38)                1.3830 -0.000009  0.0001    1.3831   
    48. B(C  43,N  42)                1.2842  0.000017 -0.0001    1.2841   
    49. B(O  44,C  43)                1.3568 -0.000195 -0.0001    1.3567   
    50. B(O  44,C  37)                1.3508 -0.000027 -0.0003    1.3505   
    51. B(C  45,C  43)                1.5007  0.000064  0.0001    1.5008   
    52. B(C  46,C  45)                1.5345 -0.000030 -0.0004    1.5341   
    53. B(C  47,C  46)                1.5360  0.000226 -0.0007    1.5352   
    54. B(C  48,C  47)                1.5233  0.000080 -0.0000    1.5232   
    55. B(C  49,C  48)                1.5269 -0.000011  0.0000    1.5270   
    56. B(C  50,C  49)                1.5403 -0.000041  0.0000    1.5404   
    57. B(C  50,C  45)                1.5379  0.000083  0.0002    1.5381   
    58. B(C  51,C  49)                1.5226  0.000121 -0.0003    1.5223   
    59. B(N  52,C  51)                1.3343  0.000163  0.0002    1.3345   
    60. B(C  53,N  52)                1.4501 -0.000106  0.0003    1.4504   
    61. B(C  53,C  47)                1.5257 -0.000029 -0.0001    1.5256   
    62. B(C  54,C  45)                1.5420  0.000039  0.0003    1.5423   
    63. B(C  55,C  47)                1.5265 -0.000000  0.0001    1.5266   
    64. B(C  56,C  49)                1.5249 -0.000099  0.0003    1.5252   
    65. B(O  57,H  17)                1.8440  0.000015  0.0028    1.8467   
    66. B(O  57,C  51)                1.2348 -0.000223 -0.0001    1.2346   
    67. B(H  58,C  46)                1.0950  0.000015 -0.0001    1.0949   
    68. B(H  59,C  46)                1.0929  0.000003  0.0001    1.0930   
    69. B(H  60,C  48)                1.0950 -0.000017  0.0000    1.0951   
    70. B(H  61,C  48)                1.0958  0.000014  0.0000    1.0959   
    71. B(H  62,C  50)                1.0950  0.000111 -0.0002    1.0948   
    72. B(H  63,C  50)                1.0924 -0.000050  0.0000    1.0924   
    73. B(H  64,H  20)                4.3700  0.000334 -0.1187    4.2513   
    74. B(H  64,C  56)                1.0889  0.000059  0.0002    1.0891   
    75. B(H  65,C  56)                1.0914  0.000069 -0.0001    1.0913   
    76. B(H  66,C  56)                1.0909 -0.000005  0.0000    1.0909   
    77. B(H  67,C  55)                1.0915  0.000019  0.0000    1.0915   
    78. B(H  68,C  55)                1.0913  0.000065 -0.0000    1.0913   
    79. B(H  69,C  55)                1.0923  0.000040  0.0000    1.0923   
    80. B(H  70,O  16)                1.9852  0.000233  0.0039    1.9891   
    81. B(H  70,N  52)                1.0202 -0.000063 -0.0000    1.0201   
    82. B(H  71,C  54)                1.0911  0.000047 -0.0000    1.0910   
    83. B(H  72,C  54)                1.0906 -0.000009  0.0000    1.0907   
    84. B(H  73,C  54)                1.0908  0.000058 -0.0000    1.0907   
    85. B(H  74,C  39)                1.0818  0.000041  0.0000    1.0818   
    86. B(H  75,N  15)                3.3106  0.000071 -0.0248    3.2859   
    87. B(H  75,C  40)                1.0815  0.000051 -0.0000    1.0815   
    88. B(H  76,C  41)                1.0819  0.000028  0.0000    1.0820   
    89. B(H  77,C  30)                1.0825  0.000011  0.0001    1.0826   
    90. B(H  78,H  64)                4.9295  0.000015  0.0380    4.9675   
    91. B(H  78,C  31)                1.0821  0.000015 -0.0000    1.0821   
    92. B(H  79,C  32)                1.0823  0.000024 -0.0000    1.0823   
    93. B(H  80,H  71)                3.0400  0.000084 -0.0417    2.9983   
    94. B(H  80,C  33)                1.0822  0.000033 -0.0000    1.0821   
    95. B(H  81,C  28)                1.0832  0.000020  0.0000    1.0833   
    96. B(H  82,C  53)                1.0915 -0.000058  0.0001    1.0916   
    97. B(H  83,C  53)                1.0953  0.000021 -0.0001    1.0952   
    98. A(C   1,C   0,C   5)          120.68 -0.000064   -0.00    120.68   
    99. A(C   5,C   0,H  20)          119.57  0.000082   -0.03    119.54   
   100. A(C   1,C   0,H  20)          119.75 -0.000018    0.03    119.78   
   101. A(C   0,C   1,C   2)          118.67  0.000095   -0.00    118.67   
   102. A(C   2,C   1,C   6)          120.48 -0.000050   -0.00    120.48   
   103. A(C   0,C   1,C   6)          120.82 -0.000046    0.00    120.83   
   104. A(C   1,C   2,C   3)          120.81 -0.000070    0.00    120.81   
   105. A(C   1,C   2,H  24)          119.51  0.000024    0.00    119.51   
   106. A(C   3,C   2,H  24)          119.69  0.000046   -0.00    119.68   
   107. A(C   2,C   3,C   4)          120.10 -0.000030    0.00    120.10   
   108. A(C   2,C   3,H  23)          119.79 -0.000029    0.01    119.79   
   109. A(C   4,C   3,H  23)          120.11  0.000059   -0.01    120.11   
   110. A(C   5,C   4,H  22)          120.21 -0.000066    0.01    120.22   
   111. A(C   3,C   4,C   5)          119.53  0.000065   -0.01    119.52   
   112. A(C   3,C   4,H  22)          120.26  0.000001   -0.00    120.25   
   113. A(C   0,C   5,H  21)          119.75  0.000020   -0.01    119.73   
   114. A(C   0,C   5,C   4)          120.22  0.000003    0.00    120.22   
   115. A(C   4,C   5,H  21)          120.03 -0.000023    0.01    120.04   
   116. A(C   7,C   6,H  26)          109.24  0.000456   -0.12    109.12   
   117. A(H  25,C   6,H  26)          106.20 -0.000108    0.13    106.34   
   118. A(C   1,C   6,C   7)          111.92 -0.000108    0.01    111.93   
   119. A(C   1,C   6,H  26)          109.76 -0.000350    0.05    109.81   
   120. A(C   1,C   6,H  25)          109.95  0.000396   -0.15    109.80   
   121. A(C   7,C   6,H  25)          109.60 -0.000285    0.08    109.68   
   122. A(C   6,C   7,C   8)          131.95  0.000319   -0.01    131.94   
   123. A(C   8,C   7,N  11)          107.03  0.000375   -0.03    107.00   
   124. A(C   6,C   7,N  11)          120.82 -0.000702    0.04    120.87   
   125. A(C   7,C   8,C   9)          108.94 -0.000101   -0.05    108.89   
   126. A(C   7,C   8,N  12)          135.49 -0.000542    0.02    135.51   
   127. A(C   9,C   8,N  12)          115.57  0.000642    0.03    115.60   
   128. A(C  10,C   9,N  15)          127.92 -0.000333   -0.04    127.88   
   129. A(C   8,C   9,N  15)          125.58  0.000134   -0.05    125.53   
   130. A(C   8,C   9,C  10)          106.49  0.000200    0.09    106.59   
   131. A(N  11,C  10,O  16)          127.43  0.000475   -0.04    127.38   
   132. A(C   9,C  10,O  16)          128.74 -0.000125    0.11    128.85   
   133. A(C   9,C  10,N  11)          103.82 -0.000352   -0.07    103.76   
   134. A(C   7,N  11,H  17)          123.65  0.000231   -0.18    123.46   
   135. A(C  10,N  11,H  17)          122.10 -0.000091    0.12    122.22   
   136. A(C   7,N  11,C  10)          113.71 -0.000122    0.06    113.77   
   137. A(C   8,N  12,H  27)          121.31  0.000395   -0.02    121.29   
   138. A(C  13,N  12,H  27)          119.71 -0.000152   -0.01    119.71   
   139. A(C   8,N  12,C  13)          118.98 -0.000244   -0.02    118.96   
   140. A(C  14,C  13,H  18)          121.98  0.000440    0.01    121.99   
   141. A(N  12,C  13,H  18)          116.34 -0.000106    0.00    116.34   
   142. A(N  12,C  13,C  14)          121.67 -0.000334   -0.01    121.66   
   143. A(N  15,C  14,H  19)          117.46 -0.000664   -0.02    117.44   
   144. A(C  13,C  14,N  15)          122.20  0.000631    0.02    122.22   
   145. A(C  13,C  14,H  19)          120.34  0.000033    0.00    120.34   
   146. A(C   9,N  15,C  14)          115.98 -0.000832    0.03    116.01   
   147. A(C  10,O  16,H  70)          111.78 -0.000287   -0.10    111.68   
   148. A(N  11,H  17,O  57)          168.77 -0.000063   -0.13    168.64   
   149. A(C  29,C  28,H  81)          120.39  0.000043   -0.02    120.37   
   150. A(C  29,C  28,C  33)          120.16  0.000009    0.00    120.16   
   151. A(C  33,C  28,H  81)          119.43 -0.000050    0.02    119.45   
   152. A(C  30,C  29,C  34)          119.46  0.000416    0.01    119.47   
   153. A(C  28,C  29,C  34)          120.87 -0.000429    0.01    120.89   
   154. A(C  28,C  29,C  30)          119.57  0.000020   -0.01    119.56   
   155. A(C  29,C  30,C  31)          120.16 -0.000075    0.02    120.17   
   156. A(C  29,C  30,H  77)          120.00  0.000164   -0.03    119.97   
   157. A(C  31,C  30,H  77)          119.83 -0.000090    0.01    119.84   
   158. A(C  30,C  31,C  32)          120.04  0.000066   -0.00    120.04   
   159. A(C  30,C  31,H  78)          119.86  0.000004   -0.01    119.84   
   160. A(C  32,C  31,H  78)          120.10 -0.000070    0.01    120.11   
   161. A(C  31,C  32,C  33)          119.99 -0.000019   -0.01    119.98   
   162. A(C  33,C  32,H  79)          120.01  0.000020    0.00    120.01   
   163. A(C  31,C  32,H  79)          120.00 -0.000002    0.00    120.01   
   164. A(C  28,C  33,C  32)          120.04 -0.000003   -0.00    120.04   
   165. A(C  32,C  33,H  80)          120.17  0.000023   -0.00    120.17   
   166. A(C  28,C  33,H  80)          119.79 -0.000020    0.00    119.79   
   167. A(O  35,C  34,C  36)          120.87  0.000192    0.02    120.89   
   168. A(C  29,C  34,C  36)          118.85 -0.000232   -0.05    118.80   
   169. A(C  29,C  34,O  35)          120.24  0.000018    0.02    120.26   
   170. A(C  34,C  36,C  37)          125.28  0.000295   -0.08    125.20   
   171. A(C  37,C  36,C  41)          114.88 -0.000097    0.02    114.90   
   172. A(C  34,C  36,C  41)          119.84 -0.000198    0.06    119.90   
   173. A(C  36,C  37,C  38)          123.72 -0.000093    0.01    123.73   
   174. A(C  38,C  37,O  44)          106.73 -0.000218    0.02    106.75   
   175. A(C  36,C  37,O  44)          129.55  0.000311   -0.03    129.52   
   176. A(C  37,C  38,C  39)          120.30 -0.000020    0.01    120.30   
   177. A(C  39,C  38,N  42)          131.24 -0.000031    0.01    131.24   
   178. A(C  37,C  38,N  42)          108.46  0.000051   -0.01    108.45   
   179. A(C  38,C  39,H  74)          121.29  0.000084   -0.03    121.26   
   180. A(C  40,C  39,H  74)          121.42 -0.000128    0.03    121.45   
   181. A(C  38,C  39,C  40)          117.29  0.000044   -0.00    117.29   
   182. A(C  41,C  40,H  75)          118.95  0.000002   -0.00    118.94   
   183. A(C  39,C  40,H  75)          119.49 -0.000105    0.03    119.51   
   184. A(C  39,C  40,C  41)          121.57  0.000103   -0.02    121.55   
   185. A(C  40,C  41,H  76)          119.07 -0.000218    0.05    119.12   
   186. A(C  36,C  41,H  76)          118.70  0.000153   -0.04    118.66   
   187. A(C  36,C  41,C  40)          122.21  0.000066   -0.01    122.21   
   188. A(C  38,N  42,C  43)          104.94  0.000005   -0.01    104.93   
   189. A(O  44,C  43,C  45)          116.78  0.000172   -0.07    116.72   
   190. A(N  42,C  43,C  45)          128.52 -0.000086    0.04    128.56   
   191. A(N  42,C  43,O  44)          114.27 -0.000071    0.00    114.27   
   192. A(C  37,O  44,C  43)          105.58  0.000236   -0.01    105.57   
   193. A(C  50,C  45,C  54)          108.47  0.000070    0.02    108.50   
   194. A(C  46,C  45,C  54)          108.85  0.000041   -0.05    108.80   
   195. A(C  43,C  45,C  54)          105.06 -0.000062   -0.01    105.05   
   196. A(C  46,C  45,C  50)          109.76 -0.000067    0.09    109.85   
   197. A(C  43,C  45,C  50)          113.17 -0.000096   -0.01    113.16   
   198. A(C  43,C  45,C  46)          111.32  0.000120   -0.05    111.27   
   199. A(C  45,C  46,C  47)          116.93 -0.000111    0.02    116.95   
   200. A(H  58,C  46,H  59)          106.07 -0.000103    0.11    106.17   
   201. A(C  47,C  46,H  59)          110.05  0.000039   -0.04    110.01   
   202. A(C  45,C  46,H  59)          110.00  0.000036   -0.08    109.93   
   203. A(C  47,C  46,H  58)          106.72  0.000023    0.01    106.74   
   204. A(C  45,C  46,H  58)          106.40  0.000115   -0.00    106.39   
   205. A(C  53,C  47,C  55)          107.99 -0.000005    0.05    108.04   
   206. A(C  48,C  47,C  55)          110.75 -0.000025    0.01    110.75   
   207. A(C  46,C  47,C  55)          107.96 -0.000023   -0.01    107.96   
   208. A(C  48,C  47,C  53)          107.03 -0.000025    0.03    107.07   
   209. A(C  46,C  47,C  53)          113.69 -0.000009   -0.04    113.65   
   210. A(C  46,C  47,C  48)          109.43  0.000085   -0.04    109.38   
   211. A(H  60,C  48,H  61)          106.60 -0.000058    0.06    106.66   
   212. A(C  49,C  48,H  61)          110.32  0.000003   -0.01    110.30   
   213. A(C  47,C  48,H  61)          110.06  0.000034   -0.03    110.04   
   214. A(C  49,C  48,H  60)          109.12  0.000067   -0.04    109.09   
   215. A(C  47,C  48,H  60)          110.38  0.000025   -0.02    110.36   
   216. A(C  47,C  48,C  49)          110.28 -0.000070    0.04    110.32   
   217. A(C  51,C  49,C  56)          110.31 -0.000008   -0.09    110.22   
   218. A(C  50,C  49,C  56)          108.98  0.000036    0.00    108.98   
   219. A(C  48,C  49,C  56)          110.32  0.000024    0.03    110.35   
   220. A(C  50,C  49,C  51)          108.07 -0.000107    0.06    108.13   
   221. A(C  48,C  49,C  51)          110.51  0.000092   -0.05    110.46   
   222. A(C  48,C  49,C  50)          108.60 -0.000041    0.04    108.64   
   223. A(H  62,C  50,H  63)          105.83 -0.000039    0.08    105.91   
   224. A(C  49,C  50,H  63)          110.50 -0.000003   -0.04    110.46   
   225. A(C  45,C  50,H  63)          111.11 -0.000081   -0.06    111.05   
   226. A(C  49,C  50,H  62)          106.58  0.000052    0.00    106.58   
   227. A(C  45,C  50,H  62)          106.76 -0.000096    0.12    106.88   
   228. A(C  45,C  50,C  49)          115.44  0.000153   -0.09    115.35   
   229. A(N  52,C  51,O  57)          122.12  0.000137   -0.04    122.08   
   230. A(C  49,C  51,O  57)          120.56 -0.000108    0.05    120.60   
   231. A(C  49,C  51,N  52)          117.25 -0.000030   -0.01    117.24   
   232. A(C  51,N  52,C  53)          127.83 -0.000124    0.03    127.85   
   233. A(C  53,N  52,H  70)          114.53  0.000068    0.02    114.55   
   234. A(C  51,N  52,H  70)          117.64  0.000058   -0.04    117.59   
   235. A(H  82,C  53,H  83)          106.98  0.000034    0.03    107.01   
   236. A(C  47,C  53,N  52)          113.75  0.000159   -0.04    113.70   
   237. A(N  52,C  53,H  83)          108.39  0.000001    0.01    108.39   
   238. A(C  47,C  53,H  83)          108.72 -0.000070   -0.02    108.70   
   239. A(N  52,C  53,H  82)          108.18 -0.000068    0.01    108.18   
   240. A(C  47,C  53,H  82)          110.60 -0.000060    0.02    110.62   
   241. A(H  72,C  54,H  73)          108.13 -0.000098    0.02    108.15   
   242. A(H  71,C  54,H  73)          107.90  0.000035    0.01    107.91   
   243. A(C  45,C  54,H  73)          109.67  0.000059   -0.00    109.66   
   244. A(H  71,C  54,H  72)          108.31 -0.000022    0.01    108.32   
   245. A(C  45,C  54,H  72)          111.12  0.000168   -0.06    111.07   
   246. A(C  45,C  54,H  71)          111.59 -0.000146    0.01    111.61   
   247. A(H  67,C  55,H  68)          107.83 -0.000031    0.01    107.84   
   248. A(C  47,C  55,H  68)          110.82 -0.000002   -0.01    110.82   
   249. A(C  47,C  55,H  67)          111.21  0.000053   -0.02    111.19   
   250. A(H  68,C  55,H  69)          107.71 -0.000021    0.02    107.73   
   251. A(H  67,C  55,H  69)          107.85 -0.000039    0.02    107.87   
   252. A(C  47,C  55,H  69)          111.27  0.000034   -0.03    111.24   
   253. A(H  65,C  56,H  66)          107.64 -0.000015    0.04    107.68   
   254. A(H  64,C  56,H  66)          108.32  0.000046   -0.06    108.26   
   255. A(C  49,C  56,H  66)          111.48 -0.000005   -0.01    111.46   
   256. A(H  64,C  56,H  65)          107.71 -0.000101    0.06    107.77   
   257. A(C  49,C  56,H  65)          109.42 -0.000055    0.04    109.46   
   258. A(C  49,C  56,H  64)          112.11  0.000122   -0.07    112.04   
   259. A(H  17,O  57,C  51)          121.73 -0.000107   -0.02    121.71   
   260. A(O  16,H  70,N  52)          169.13  0.000208   -0.42    168.71   
   261. D(C   6,C   1,C   0,H  20)     -2.56 -0.000012   -0.03     -2.59   
   262. D(C   6,C   1,C   0,C   5)    177.70 -0.000024    0.08    177.78   
   263. D(C   2,C   1,C   0,C   5)     -0.33 -0.000013   -0.01     -0.34   
   264. D(C   2,C   1,C   0,H  20)    179.41 -0.000002   -0.12    179.29   
   265. D(H  24,C   2,C   1,C   6)      2.30  0.000019   -0.09      2.22   
   266. D(C   3,C   2,C   1,C   6)   -177.81  0.000016   -0.07   -177.88   
   267. D(H  24,C   2,C   1,C   0)   -179.66  0.000009    0.01   -179.65   
   268. D(C   3,C   2,C   1,C   0)      0.23  0.000005    0.02      0.26   
   269. D(H  23,C   3,C   2,C   1)   -179.81 -0.000001    0.00   -179.81   
   270. D(C   4,C   3,C   2,C   1)      0.03  0.000002   -0.01      0.02   
   271. D(H  23,C   3,C   2,H  24)      0.08 -0.000004    0.02      0.10   
   272. D(C   4,C   3,C   2,H  24)    179.92 -0.000002    0.01    179.93   
   273. D(C   5,C   4,C   3,C   2)     -0.20 -0.000001   -0.02     -0.22   
   274. D(C   5,C   4,C   3,H  23)    179.64  0.000002   -0.03    179.61   
   275. D(H  22,C   4,C   3,H  23)     -0.09  0.000001   -0.01     -0.09   
   276. D(H  22,C   4,C   3,C   2)   -179.93 -0.000001    0.01   -179.92   
   277. D(H  21,C   5,C   4,C   3)   -179.65  0.000003    0.02   -179.63   
   278. D(C   0,C   5,C   4,H  22)    179.83 -0.000007    0.01    179.83   
   279. D(C   0,C   5,C   4,C   3)      0.10 -0.000007    0.03      0.13   
   280. D(H  21,C   5,C   0,H  20)      0.18 -0.000007    0.10      0.28   
   281. D(C   4,C   5,C   0,H  20)   -179.58  0.000003    0.10   -179.48   
   282. D(H  21,C   5,C   4,H  22)      0.08  0.000003   -0.00      0.08   
   283. D(C   4,C   5,C   0,C   1)      0.17  0.000015   -0.01      0.15   
   284. D(H  21,C   5,C   0,C   1)    179.92  0.000004   -0.01    179.91   
   285. D(H  26,C   6,C   1,C   0)    157.97  0.000083   -1.66    156.31   
   286. D(H  25,C   6,C   1,C   2)   -140.51  0.000180   -1.67   -142.18   
   287. D(H  25,C   6,C   1,C   0)     41.49  0.000188   -1.76     39.73   
   288. D(C   7,C   6,C   1,C   0)    -80.57  0.000346   -1.77    -82.34   
   289. D(H  26,C   6,C   1,C   2)    -24.04  0.000075   -1.57    -25.60   
   290. D(C   7,C   6,C   1,C   2)     97.43  0.000338   -1.67     95.75   
   291. D(C   8,C   7,C   6,C   1)    -93.33  0.000289   -2.16    -95.49   
   292. D(C   8,C   7,C   6,H  25)    144.41  0.000059   -2.03    142.38   
   293. D(N  11,C   7,C   6,H  26)   -157.43 -0.000009   -2.16   -159.59   
   294. D(N  11,C   7,C   6,H  25)    -41.45 -0.000040   -2.02    -43.47   
   295. D(N  11,C   7,C   6,C   1)     80.81  0.000190   -2.15     78.65   
   296. D(C   8,C   7,C   6,H  26)     28.43  0.000090   -2.17     26.27   
   297. D(N  12,C   8,C   7,N  11)   -179.27  0.000085   -0.14   -179.41   
   298. D(N  12,C   8,C   7,C   6)     -4.53 -0.000052   -0.13     -4.66   
   299. D(C   9,C   8,C   7,N  11)      0.05  0.000019    0.00      0.06   
   300. D(C   9,C   8,C   7,C   6)    174.79 -0.000119    0.01    174.80   
   301. D(N  15,C   9,C   8,N  12)     -0.60 -0.000053    0.15     -0.45   
   302. D(C  10,C   9,C   8,N  12)    179.98 -0.000101    0.07    180.05   
   303. D(N  15,C   9,C   8,C   7)    179.93  0.000007    0.03    179.96   
   304. D(C  10,C   9,C   8,C   7)      0.51 -0.000041   -0.05      0.46   
   305. D(O  16,C  10,C   9,N  15)     -1.16 -0.000079    0.03     -1.14   
   306. D(N  11,C  10,C   9,N  15)    179.73 -0.000004   -0.01    179.72   
   307. D(N  11,C  10,C   9,C   8)     -0.86  0.000049    0.07     -0.79   
   308. D(O  16,C  10,C   9,C   8)    178.24 -0.000026    0.11    178.35   
   309. D(H  17,N  11,C  10,O  16)     -6.35  0.000191   -0.13     -6.49   
   310. D(C   7,N  11,C  10,O  16)   -178.17  0.000037   -0.09   -178.25   
   311. D(C   7,N  11,C  10,C   9)      0.95 -0.000044   -0.08      0.88   
   312. D(H  17,N  11,C   7,C   8)   -172.34 -0.000113    0.06   -172.28   
   313. D(H  17,N  11,C  10,C   9)    172.77  0.000110   -0.12    172.64   
   314. D(H  17,N  11,C   7,C   6)     12.22 -0.000050    0.05     12.27   
   315. D(C  10,N  11,C   7,C   6)   -176.12  0.000077    0.03   -176.08   
   316. D(C  10,N  11,C   7,C   8)     -0.67  0.000013    0.05     -0.63   
   317. D(H  27,N  12,C   8,C   9)   -178.10  0.000205    0.05   -178.05   
   318. D(H  27,N  12,C   8,C   7)      1.19  0.000131    0.21      1.39   
   319. D(C  13,N  12,C   8,C   9)      1.49  0.000060   -0.14      1.35   
   320. D(C  13,N  12,C   8,C   7)   -179.22 -0.000014    0.01   -179.21   
   321. D(C  14,C  13,N  12,H  27)    178.41 -0.000142   -0.10    178.30   
   322. D(H  18,C  13,N  12,C   8)    179.25 -0.000017    0.07    179.32   
   323. D(C  14,C  13,N  12,C   8)     -1.19 -0.000001    0.07     -1.12   
   324. D(H  18,C  13,N  12,H  27)     -1.14 -0.000158   -0.11     -1.25   
   325. D(H  19,C  14,C  13,H  18)     -0.14 -0.000040    0.02     -0.12   
   326. D(H  19,C  14,C  13,N  12)   -179.67 -0.000054    0.01   -179.65   
   327. D(N  15,C  14,C  13,H  18)    179.39 -0.000043    0.01    179.41   
   328. D(N  15,C  14,C  13,N  12)     -0.13 -0.000058    0.01     -0.12   
   329. D(C   9,N  15,C  14,H  19)   -179.42  0.000056   -0.01   -179.43   
   330. D(C   9,N  15,C  14,C  13)      1.04  0.000057   -0.01      1.03   
   331. D(C  14,N  15,C   9,C  10)    178.65  0.000061    0.02    178.67   
   332. D(C  14,N  15,C   9,C   8)     -0.65 -0.000000   -0.07     -0.72   
   333. D(H  70,O  16,C  10,N  11)     12.05 -0.000259    0.47     12.53   
   334. D(H  70,O  16,C  10,C   9)   -166.85 -0.000159    0.45   -166.40   
   335. D(O  57,H  17,N  11,C  10)    -56.54 -0.000014    0.07    -56.47   
   336. D(O  57,H  17,N  11,C   7)    114.44  0.000124    0.04    114.49   
   337. D(C  34,C  29,C  28,H  81)      1.83 -0.000098   -0.10      1.73   
   338. D(C  34,C  29,C  28,C  33)   -176.80 -0.000175   -0.03   -176.84   
   339. D(C  30,C  29,C  28,H  81)    178.24  0.000042    0.02    178.26   
   340. D(C  30,C  29,C  28,C  33)     -0.39 -0.000035    0.08     -0.31   
   341. D(H  77,C  30,C  29,C  34)     -2.79  0.000091    0.08     -2.71   
   342. D(H  77,C  30,C  29,C  28)   -179.25 -0.000016   -0.03   -179.28   
   343. D(C  31,C  30,C  29,C  34)    178.41  0.000163    0.06    178.47   
   344. D(C  31,C  30,C  29,C  28)      1.95  0.000055   -0.06      1.89   
   345. D(H  78,C  31,C  30,H  77)     -0.40 -0.000008   -0.03     -0.44   
   346. D(H  78,C  31,C  30,C  29)    178.40 -0.000077   -0.01    178.39   
   347. D(C  32,C  31,C  30,C  29)     -1.91 -0.000048    0.01     -1.89   
   348. D(C  32,C  31,C  30,H  77)    179.29  0.000020   -0.01    179.28   
   349. D(H  79,C  32,C  31,H  78)      0.28  0.000033   -0.02      0.26   
   350. D(C  33,C  32,C  31,H  78)    180.00  0.000048    0.02    180.02   
   351. D(C  33,C  32,C  31,C  30)      0.30  0.000020    0.00      0.30   
   352. D(H  79,C  32,C  31,C  30)   -179.41  0.000004   -0.04   -179.45   
   353. D(H  80,C  33,C  32,H  79)      0.79 -0.000028    0.06      0.85   
   354. D(H  80,C  33,C  32,C  31)   -178.93 -0.000043    0.02   -178.91   
   355. D(C  28,C  33,C  32,C  31)      1.25  0.000003    0.03      1.28   
   356. D(H  80,C  33,C  28,H  81)      0.33 -0.000027    0.00      0.33   
   357. D(H  80,C  33,C  28,C  29)    178.97  0.000051   -0.06    178.91   
   358. D(C  32,C  33,C  28,H  81)   -179.85 -0.000073   -0.00   -179.86   
   359. D(C  28,C  33,C  32,H  79)   -179.03  0.000018    0.06   -178.96   
   360. D(C  32,C  33,C  28,C  29)     -1.21  0.000005   -0.07     -1.28   
   361. D(C  36,C  34,C  29,C  30)    140.84  0.000103    0.03    140.86   
   362. D(C  36,C  34,C  29,C  28)    -42.75  0.000229    0.14    -42.60   
   363. D(O  35,C  34,C  29,C  30)    -41.38 -0.000502    0.76    -40.62   
   364. D(O  35,C  34,C  29,C  28)    135.04 -0.000376    0.87    135.91   
   365. D(C  41,C  36,C  34,O  35)    -23.91  0.000556   -0.72    -24.63   
   366. D(C  41,C  36,C  34,C  29)    153.86 -0.000057   -0.01    153.85   
   367. D(C  37,C  36,C  34,O  35)    155.87  0.000574   -0.66    155.21   
   368. D(C  37,C  36,C  34,C  29)    -26.36 -0.000039    0.06    -26.30   
   369. D(O  44,C  37,C  36,C  41)    178.04  0.000097    0.05    178.09   
   370. D(C  38,C  37,C  36,C  41)     -1.96  0.000124   -0.08     -2.03   
   371. D(C  38,C  37,C  36,C  34)    178.25  0.000107   -0.14    178.11   
   372. D(O  44,C  37,C  36,C  34)     -1.75  0.000080   -0.01     -1.77   
   373. D(N  42,C  38,C  37,O  44)      1.31 -0.000114    0.08      1.39   
   374. D(N  42,C  38,C  37,C  36)   -178.69 -0.000136    0.18   -178.51   
   375. D(C  39,C  38,C  37,O  44)   -179.04 -0.000090    0.10   -178.94   
   376. D(C  39,C  38,C  37,C  36)      0.95 -0.000111    0.20      1.16   
   377. D(H  74,C  39,C  38,N  42)     -0.39  0.000033   -0.02     -0.41   
   378. D(H  74,C  39,C  38,C  37)   -179.95  0.000001   -0.05   -179.99   
   379. D(C  40,C  39,C  38,N  42)    179.85  0.000066   -0.14    179.71   
   380. D(C  40,C  39,C  38,C  37)      0.30  0.000034   -0.17      0.13   
   381. D(H  75,C  40,C  39,H  74)     -0.21  0.000020   -0.08     -0.29   
   382. D(H  75,C  40,C  39,C  38)    179.55 -0.000013    0.04    179.59   
   383. D(C  41,C  40,C  39,H  74)    179.84  0.000050   -0.10    179.74   
   384. D(C  41,C  40,C  39,C  38)     -0.41  0.000017    0.03     -0.38   
   385. D(H  76,C  41,C  36,C  34)      0.31  0.000012   -0.01      0.30   
   386. D(C  40,C  41,C  36,C  37)      1.82 -0.000065   -0.07      1.75   
   387. D(C  40,C  41,C  36,C  34)   -178.38 -0.000048   -0.01   -178.39   
   388. D(H  76,C  41,C  40,H  75)      0.65 -0.000038    0.08      0.73   
   389. D(H  76,C  41,C  40,C  39)   -179.40 -0.000068    0.10   -179.30   
   390. D(C  36,C  41,C  40,H  75)    179.33  0.000027    0.08    179.42   
   391. D(C  36,C  41,C  40,C  39)     -0.71 -0.000003    0.10     -0.62   
   392. D(H  76,C  41,C  36,C  37)   -179.49 -0.000005   -0.06   -179.55   
   393. D(C  43,N  42,C  38,C  39)    179.30  0.000118   -0.07    179.23   
   394. D(C  43,N  42,C  38,C  37)     -1.11  0.000146   -0.04     -1.15   
   395. D(C  45,C  43,N  42,C  38)    172.65  0.000017   -0.18    172.47   
   396. D(O  44,C  43,N  42,C  38)      0.51 -0.000132   -0.00      0.50   
   397. D(C  37,O  44,C  43,C  45)   -172.82 -0.000046    0.21   -172.60   
   398. D(C  37,O  44,C  43,N  42)      0.30  0.000065    0.06      0.36   
   399. D(C  43,O  44,C  37,C  38)     -0.98  0.000035   -0.08     -1.06   
   400. D(C  43,O  44,C  37,C  36)    179.03  0.000058   -0.19    178.84   
   401. D(C  54,C  45,C  43,O  44)     79.88  0.000229   -0.75     79.13   
   402. D(C  54,C  45,C  43,N  42)    -92.10  0.000094   -0.57    -92.67   
   403. D(C  50,C  45,C  43,O  44)    -38.29  0.000234   -0.76    -39.05   
   404. D(C  50,C  45,C  43,N  42)    149.73  0.000100   -0.58    149.15   
   405. D(C  46,C  45,C  43,O  44)   -162.47  0.000302   -0.83   -163.30   
   406. D(C  46,C  45,C  43,N  42)     25.56  0.000168   -0.65     24.90   
   407. D(H  59,C  46,C  45,C  50)   -170.55  0.000021    0.09   -170.45   
   408. D(H  59,C  46,C  45,C  43)    -44.46 -0.000067    0.11    -44.35   
   409. D(H  58,C  46,C  45,C  54)    -43.60 -0.000008   -0.04    -43.63   
   410. D(H  58,C  46,C  45,C  50)     74.99  0.000062    0.01     75.00   
   411. D(H  58,C  46,C  45,C  43)   -158.93 -0.000025    0.03   -158.90   
   412. D(C  47,C  46,C  45,C  54)   -162.67 -0.000054   -0.06   -162.73   
   413. D(C  47,C  46,C  45,C  50)    -44.09  0.000016   -0.01    -44.10   
   414. D(H  59,C  46,C  45,C  54)     70.87 -0.000050    0.05     70.91   
   415. D(C  47,C  46,C  45,C  43)     81.99 -0.000071    0.00     82.00   
   416. D(C  55,C  47,C  46,H  59)    -61.11  0.000088   -0.16    -61.27   
   417. D(C  55,C  47,C  46,H  58)     53.55 -0.000001   -0.05     53.50   
   418. D(C  55,C  47,C  46,C  45)    172.45  0.000094   -0.04    172.42   
   419. D(C  53,C  47,C  46,H  59)     58.68  0.000060   -0.13     58.55   
   420. D(C  53,C  47,C  46,H  58)    173.34 -0.000029   -0.02    173.32   
   421. D(C  53,C  47,C  46,C  45)    -67.75  0.000066   -0.01    -67.76   
   422. D(C  48,C  47,C  46,H  59)    178.28  0.000082   -0.14    178.14   
   423. D(C  48,C  47,C  46,H  58)    -67.06 -0.000007   -0.03    -67.09   
   424. D(C  48,C  47,C  46,C  45)     51.84  0.000088   -0.02     51.83   
   425. D(H  61,C  48,C  47,C  55)     59.55 -0.000054    0.04     59.59   
   426. D(H  61,C  48,C  47,C  53)    -57.94 -0.000019   -0.04    -57.98   
   427. D(H  61,C  48,C  47,C  46)    178.44 -0.000044    0.02    178.46   
   428. D(H  60,C  48,C  47,C  55)    -57.86 -0.000019   -0.00    -57.86   
   429. D(H  60,C  48,C  47,C  53)   -175.34  0.000016   -0.08   -175.42   
   430. D(H  60,C  48,C  47,C  46)     61.04 -0.000009   -0.03     61.01   
   431. D(C  49,C  48,C  47,C  55)   -178.51 -0.000073    0.03   -178.48   
   432. D(C  49,C  48,C  47,C  53)     64.00 -0.000038   -0.05     63.95   
   433. D(C  49,C  48,C  47,C  46)    -59.62 -0.000063    0.01    -59.61   
   434. D(C  56,C  49,C  48,H  61)    -57.01 -0.000033    0.05    -56.96   
   435. D(C  56,C  49,C  48,H  60)     59.79 -0.000061    0.09     59.88   
   436. D(C  56,C  49,C  48,C  47)   -178.80 -0.000031    0.07   -178.74   
   437. D(C  51,C  49,C  48,H  61)     65.24  0.000036   -0.08     65.16   
   438. D(C  51,C  49,C  48,H  60)   -177.96  0.000007   -0.03   -177.99   
   439. D(C  51,C  49,C  48,C  47)    -56.55  0.000037   -0.06    -56.61   
   440. D(C  50,C  49,C  48,H  61)   -176.39 -0.000065   -0.00   -176.39   
   441. D(C  50,C  49,C  48,H  60)    -59.59 -0.000094    0.04    -59.55   
   442. D(C  50,C  49,C  48,C  47)     61.82 -0.000064    0.01     61.83   
   443. D(H  63,C  50,C  49,C  56)     56.66 -0.000072    0.20     56.86   
   444. D(H  63,C  50,C  49,C  48)    176.87 -0.000046    0.27    177.14   
   445. D(H  62,C  50,C  49,C  56)    -57.87 -0.000052    0.12    -57.75   
   446. D(H  62,C  50,C  49,C  51)   -177.76 -0.000002    0.20   -177.56   
   447. D(H  62,C  50,C  49,C  48)     62.34 -0.000027    0.19     62.53   
   448. D(C  45,C  50,C  49,C  56)   -176.21 -0.000060    0.02   -176.19   
   449. D(C  45,C  50,C  49,C  51)     63.90 -0.000009    0.09     63.99   
   450. D(C  45,C  50,C  49,C  48)    -56.01 -0.000034    0.09    -55.91   
   451. D(H  63,C  50,C  45,C  54)    -68.32  0.000169   -0.24    -68.56   
   452. D(H  63,C  50,C  45,C  46)    172.86  0.000116   -0.24    172.62   
   453. D(H  63,C  50,C  45,C  43)     47.84  0.000081   -0.24     47.60   
   454. D(H  62,C  50,C  45,C  54)     46.62  0.000027   -0.10     46.52   
   455. D(H  62,C  50,C  45,C  46)    -72.20 -0.000026   -0.11    -72.31   
   456. D(H  62,C  50,C  45,C  43)    162.78 -0.000061   -0.10    162.68   
   457. D(C  49,C  50,C  45,C  54)    164.86  0.000117   -0.07    164.79   
   458. D(H  63,C  50,C  49,C  51)    -63.23 -0.000021    0.27    -62.96   
   459. D(C  49,C  50,C  45,C  46)     46.04  0.000063   -0.07     45.97   
   460. D(C  49,C  50,C  45,C  43)    -78.98  0.000029   -0.07    -79.04   
   461. D(O  57,C  51,C  49,C  56)    -34.09  0.000033    0.30    -33.79   
   462. D(O  57,C  51,C  49,C  50)     84.95  0.000008    0.29     85.24   
   463. D(O  57,C  51,C  49,C  48)   -156.35 -0.000054    0.35   -156.00   
   464. D(N  52,C  51,C  49,C  56)    148.95  0.000058    0.16    149.11   
   465. D(N  52,C  51,C  49,C  50)    -92.00  0.000032    0.15    -91.86   
   466. D(N  52,C  51,C  49,C  48)     26.70 -0.000029    0.21     26.90   
   467. D(H  70,N  52,C  51,O  57)     -3.06 -0.000180    0.13     -2.93   
   468. D(H  70,N  52,C  51,C  49)    173.84 -0.000213    0.27    174.12   
   469. D(C  53,N  52,C  51,O  57)    176.48  0.000080   -0.42    176.06   
   470. D(C  53,N  52,C  51,C  49)     -6.62  0.000047   -0.27     -6.89   
   471. D(H  83,C  53,N  52,H  70)     73.54  0.000275   -0.36     73.18   
   472. D(H  83,C  53,N  52,C  51)   -106.01  0.000023    0.17   -105.85   
   473. D(H  82,C  53,N  52,C  51)    138.33  0.000017    0.12    138.45   
   474. D(C  47,C  53,N  52,H  70)   -165.42  0.000290   -0.41   -165.83   
   475. D(C  47,C  53,N  52,C  51)     15.03  0.000037    0.12     15.15   
   476. D(H  83,C  53,C  47,C  55)    -40.41  0.000017   -0.03    -40.44   
   477. D(H  83,C  53,C  47,C  48)     78.86 -0.000028    0.03     78.89   
   478. D(H  83,C  53,C  47,C  46)   -160.19  0.000056   -0.03   -160.21   
   479. D(H  82,C  53,C  47,C  55)     76.76 -0.000017    0.01     76.78   
   480. D(H  82,C  53,C  47,C  48)   -163.96 -0.000063    0.07   -163.89   
   481. D(H  82,C  53,C  47,C  46)    -43.01  0.000021    0.01    -43.00   
   482. D(H  82,C  53,N  52,H  70)    -42.13  0.000270   -0.40    -42.53   
   483. D(N  52,C  53,C  47,C  55)   -161.27 -0.000038    0.01   -161.26   
   484. D(N  52,C  53,C  47,C  48)    -41.99 -0.000083    0.06    -41.93   
   485. D(N  52,C  53,C  47,C  46)     78.95  0.000001    0.01     78.96   
   486. D(H  73,C  54,C  45,C  50)    -59.40 -0.000017   -0.07    -59.47   
   487. D(H  73,C  54,C  45,C  46)     59.99 -0.000033    0.02     60.01   
   488. D(H  73,C  54,C  45,C  43)    179.31  0.000094   -0.07    179.24   
   489. D(H  72,C  54,C  45,C  50)   -178.89 -0.000039   -0.06   -178.95   
   490. D(H  72,C  54,C  45,C  46)    -59.50 -0.000055    0.03    -59.47   
   491. D(H  72,C  54,C  45,C  43)     59.81  0.000072   -0.06     59.75   
   492. D(H  71,C  54,C  45,C  50)     60.11 -0.000028   -0.05     60.06   
   493. D(H  71,C  54,C  45,C  46)    179.50 -0.000043    0.04    179.53   
   494. D(H  71,C  54,C  45,C  43)    -61.19  0.000083   -0.05    -61.24   
   495. D(H  69,C  55,C  47,C  53)    -60.03 -0.000009    0.02    -60.01   
   496. D(H  69,C  55,C  47,C  48)   -176.92  0.000038   -0.06   -176.98   
   497. D(H  69,C  55,C  47,C  46)     63.30 -0.000037   -0.01     63.29   
   498. D(H  68,C  55,C  47,C  53)   -179.84 -0.000004    0.01   -179.83   
   499. D(H  68,C  55,C  47,C  48)     63.26  0.000043   -0.06     63.20   
   500. D(H  68,C  55,C  47,C  46)    -56.52 -0.000032   -0.01    -56.53   
   501. D(H  67,C  55,C  47,C  53)     60.23  0.000001    0.01     60.24   
   502. D(H  67,C  55,C  47,C  48)    -56.66  0.000048   -0.06    -56.73   
   503. D(H  67,C  55,C  47,C  46)   -176.44 -0.000027   -0.01   -176.45   
   504. D(H  66,C  56,C  49,C  51)    -58.72 -0.000115    0.22    -58.50   
   505. D(H  66,C  56,C  49,C  50)   -177.20 -0.000002    0.19   -177.01   
   506. D(H  66,C  56,C  49,C  48)     63.65  0.000012    0.12     63.77   
   507. D(H  65,C  56,C  49,C  51)   -177.66 -0.000058    0.15   -177.52   
   508. D(H  65,C  56,C  49,C  50)     63.85  0.000055    0.12     63.97   
   509. D(H  65,C  56,C  49,C  48)    -55.30  0.000069    0.05    -55.25   
   510. D(H  64,C  56,C  49,C  51)     62.91  0.000027    0.09     63.00   
   511. D(H  64,C  56,C  49,C  50)    -55.58  0.000141    0.07    -55.51   
   512. D(H  64,C  56,C  49,C  48)   -174.72  0.000154   -0.01   -174.73   
   513. D(H  17,O  57,C  51,N  52)     11.60 -0.000198    0.65     12.25   
   514. D(H  17,O  57,C  51,C  49)   -165.20 -0.000167    0.50   -164.70   
   515. D(C  51,O  57,H  17,N  11)     48.58  0.000196   -0.88     47.70   
   516. D(O  16,H  70,N  52,C  53)     80.71  0.000117    0.10     80.81   
   517. D(O  16,H  70,N  52,C  51)    -99.70  0.000342   -0.37   -100.06   
   518. D(N  52,H  70,O  16,C  10)     91.00  0.000078   -0.45     90.55   
    ----------------------------------------------------------------------------

         *************************************************************
         *                GEOMETRY OPTIMIZATION CYCLE   9            *
         *************************************************************
Calling /mnt/group-bin/orca_5_0_3_linux_x86-64_openmpi411/otool_external orca_EXT.extinp.tmp  ...  done

-------------------------   --------------------
FINAL SINGLE POINT ENERGY     -2040.662809844000   (From external program)
-------------------------   --------------------

------------------------------------------------------------------------------
                         ORCA GEOMETRY RELAXATION STEP
------------------------------------------------------------------------------

Reading the OPT-File                    .... done
Getting information on internals        .... done
Copying old internal coords+grads       .... done
Making the new internal coordinates     .... (new redundants).... done
Validating the new internal coordinates .... (new redundants).... done
Calculating the B-matrix                .... done
Calculating the G,G- and P matrices     .... done
Transforming gradient to internals      .... done
Projecting the internal gradient        .... done
Number of atoms                         ....  84
Number of internal coordinates          .... 518
Current Energy                          .... -2040.662809844 Eh
[truncated: 566,430 more chars]
