# Supplementary material for: Photochemical Deracemization of 4,7-Diaza-1-isoindolinones by Unidirectional Hydrogen Atom Shuttling
Source: J Am Chem Soc. 2024 Dec 30;147(2):1434–9. doi: 10.1021/jacs.4c16053 (PMC11744763; doi:10.1021/jacs.4c16053)
Supplement: Supplementary file 3 — ja4c16053_si_003.zip [file ja4c16053_si_003.zip › to_zip/4b_1b/thermodynamics/freq.out]

                                 *****************
                                 * O   R   C   A *
                                 *****************

                                            #,                                       
                                            ###                                      
                                            ####                                     
                                            #####                                    
                                            ######                                   
                                           ########,                                 
                                     ,,################,,,,,                         
                               ,,#################################,,                 
                          ,,##########################################,,             
                       ,#########################################, ''#####,          
                    ,#############################################,,   '####,        
                  ,##################################################,,,,####,       
                ,###########''''           ''''###############################       
              ,#####''   ,,,,##########,,,,          '''####'''          '####       
            ,##' ,,,,###########################,,,                        '##       
           ' ,,###''''                  '''############,,,                           
         ,,##''                                '''############,,,,        ,,,,,,###''
      ,#''                                            '''#######################'''  
     '                                                          ''''####''''         
             ,#######,   #######,   ,#######,      ##                                
            ,#'     '#,  ##    ##  ,#'     '#,    #''#        ######   ,####,        
            ##       ##  ##   ,#'  ##            #'  '#       #        #'  '#        
            ##       ##  #######   ##           ,######,      #####,   #    #        
            '#,     ,#'  ##    ##  '#,     ,#' ,#      #,         ##   #,  ,#        
             '#######'   ##     ##  '#######'  #'      '#     #####' # '####'        


                  #######################################################
                  #                        -***-                        #
                  #          Department of theory and spectroscopy      #
                  #    Directorship and core code : Frank Neese         #
                  #        Max Planck Institute fuer Kohlenforschung    #
                  #                Kaiser Wilhelm Platz 1               #
                  #                 D-45470 Muelheim/Ruhr               #
                  #                      Germany                        #
                  #                                                     #
                  #                  All rights reserved                #
                  #                        -***-                        #
                  #######################################################


                         Program Version 5.0.3 -  RELEASE  -


 With contributions from (in alphabetic order):
   Daniel Aravena         : Magnetic Suceptibility
   Michael Atanasov       : Ab Initio Ligand Field Theory (pilot matlab implementation)
   Alexander A. Auer      : GIAO ZORA, VPT2 properties, NMR spectrum
   Ute Becker             : Parallelization
   Giovanni Bistoni       : ED, misc. LED, open-shell LED, HFLD
   Martin Brehm           : Molecular dynamics
   Dmytro Bykov           : SCF Hessian
   Vijay G. Chilkuri      : MRCI spin determinant printing, contributions to CSF-ICE
   Dipayan Datta          : RHF DLPNO-CCSD density
   Achintya Kumar Dutta   : EOM-CC, STEOM-CC
   Dmitry Ganyushin       : Spin-Orbit,Spin-Spin,Magnetic field MRCI
   Miquel Garcia          : C-PCM and meta-GGA Hessian, CC/C-PCM, Gaussian charge scheme
   Yang Guo               : DLPNO-NEVPT2, F12-NEVPT2, CIM, IAO-localization
   Andreas Hansen         : Spin unrestricted coupled pair/coupled cluster methods
   Benjamin Helmich-Paris : MC-RPA, TRAH-SCF, COSX integrals
   Lee Huntington         : MR-EOM, pCC
   Robert Izsak           : Overlap fitted RIJCOSX, COSX-SCS-MP3, EOM
   Marcus Kettner         : VPT2
   Christian Kollmar      : KDIIS, OOCD, Brueckner-CCSD(T), CCSD density, CASPT2, CASPT2-K
   Simone Kossmann        : Meta GGA functionals, TD-DFT gradient, OOMP2, MP2 Hessian
   Martin Krupicka        : Initial AUTO-CI
   Lucas Lang             : DCDCAS
   Marvin Lechner         : AUTO-CI (C++ implementation), FIC-MRCC
   Dagmar Lenk            : GEPOL surface, SMD
   Dimitrios Liakos       : Extrapolation schemes; Compound Job, initial MDCI parallelization
   Dimitrios Manganas     : Further ROCIS development; embedding schemes
   Dimitrios Pantazis     : SARC Basis sets
   Anastasios Papadopoulos: AUTO-CI, single reference methods and gradients
   Taras Petrenko         : DFT Hessian,TD-DFT gradient, ASA, ECA, R-Raman, ABS, FL, XAS/XES, NRVS
   Peter Pinski           : DLPNO-MP2, DLPNO-MP2 Gradient
   Christoph Reimann      : Effective Core Potentials
   Marius Retegan         : Local ZFS, SOC
   Christoph Riplinger    : Optimizer, TS searches, QM/MM, DLPNO-CCSD(T), (RO)-DLPNO pert. Triples
   Tobias Risthaus        : Range-separated hybrids, TD-DFT gradient, RPA, STAB
   Michael Roemelt        : Original ROCIS implementation
   Masaaki Saitow         : Open-shell DLPNO-CCSD energy and density
   Barbara Sandhoefer     : DKH picture change effects
   Avijit Sen             : IP-ROCIS
   Kantharuban Sivalingam : CASSCF convergence, NEVPT2, FIC-MRCI
   Bernardo de Souza      : ESD, SOC TD-DFT
   Georgi Stoychev        : AutoAux, RI-MP2 NMR, DLPNO-MP2 response
   Willem Van den Heuvel  : Paramagnetic NMR
   Boris Wezisla          : Elementary symmetry handling
   Frank Wennmohs         : Technical directorship


 We gratefully acknowledge several colleagues who have allowed us to
 interface, adapt or use parts of their codes:
   Stefan Grimme, W. Hujo, H. Kruse, P. Pracht,  : VdW corrections, initial TS optimization,
                  C. Bannwarth, S. Ehlert          DFT functionals, gCP, sTDA/sTD-DF
   Ed Valeev, F. Pavosevic, A. Kumar             : LibInt (2-el integral package), F12 methods
   Garnet Chan, S. Sharma, J. Yang, R. Olivares  : DMRG
   Ulf Ekstrom                                   : XCFun DFT Library
   Mihaly Kallay                                 : mrcc  (arbitrary order and MRCC methods)
   Jiri Pittner, Ondrej Demel                    : Mk-CCSD
   Frank Weinhold                                : gennbo (NPA and NBO analysis)
   Christopher J. Cramer and Donald G. Truhlar   : smd solvation model
   Lars Goerigk                                  : TD-DFT with DH, B97 family of functionals
   V. Asgeirsson, H. Jonsson                     : NEB implementation
   FAccTs GmbH                                   : IRC, NEB, NEB-TS, DLPNO-Multilevel, CI-OPT
                                                   MM, QMMM, 2- and 3-layer-ONIOM, Crystal-QMMM,
                                                   LR-CPCM, SF, NACMEs, symmetry and pop. for TD-DFT,
                                                   nearIR, NL-DFT gradient (VV10), updates on ESD,
                                                   ML-optimized integration grids
   S Lehtola, MJT Oliveira, MAL Marques          : LibXC Library
   Liviu Ungur et al                             : ANISO software


 Your calculation uses the libint2 library for the computation of 2-el integrals
 For citations please refer to: http://libint.valeyev.net

 Your ORCA version has been built with support for libXC version: 5.1.0
 For citations please refer to: https://tddft.org/programs/libxc/

 This ORCA versions uses:
   CBLAS   interface :  Fast vector & matrix operations
   LAPACKE interface :  Fast linear algebra routines
   SCALAPACK package :  Parallel linear algebra routines
   Shared memory     :  Shared parallel matrices
   BLAS/LAPACK       :  OpenBLAS 0.3.15  USE64BITINT DYNAMIC_ARCH NO_AFFINITY SkylakeX SINGLE_THREADED
        Core in use  :  SkylakeX
   Copyright (c) 2011-2014, The OpenBLAS Project


***************************************
The coordinates will be read from file: coord.xyz
***************************************


Your calculation utilizes the geometrical counterpoise correction gCP
Please cite in your paper:
H.Kruse, S. Grimme J.Chem.Phys., 136, (2012), 154101 
   

Your calculation utilizes the atom-pairwise dispersion correction
with the Becke-Johnson damping scheme (D3BJ)
Cite in your paper:
S.Grimme, S.Ehrlich, L.Goerigk, J Comput Chem, (2011), 32, 1456–1465 
S.Grimme, J.Antony, S.Ehrlich and H.Krieg, J.Chem.Phys., 132, (2010), 154104 
   

Your calculation employs the composite approach PBEh-3c.
Please cite in your paper:
S. Grimme, J. G. Brandenburg, C. Bannwarth, A. Hansen J.Chem.Phys., 143, (2015), 054107 
   

================================================================================

----- Orbital basis set information -----
Your calculation utilizes the basis: def2-mSVP

----- AuxJ basis set information -----
Your calculation utilizes the auxiliary basis: def2/J
   F. Weigend, Phys. Chem. Chem. Phys. 8, 1057 (2006).

================================================================================
                                        WARNINGS
                       Please study these warnings very carefully!
================================================================================


INFO   : the flag for use of the SHARK integral package has been found!

================================================================================
                                       INPUT FILE
================================================================================
NAME = orca.inp
|  1> ! PBEH-3c FREQ VERYTIGHTSCF CPCM(DCM)
|  2> %pal nprocs 12 end
|  3> * XYZFILE 0 1 coord.xyz
|  4> 
|  5> 
|  6>                          ****END OF INPUT****
================================================================================

                       ****************************
                       * Single Point Calculation *
                       ****************************

---------------------------------
CARTESIAN COORDINATES (ANGSTROEM)
---------------------------------
  C     -2.642978   -2.059225   -2.802093
  C     -3.424190   -1.108460   -2.154290
  C     -4.792080   -1.339750   -2.026292
  C     -5.367320   -2.492604   -2.538967
  C     -4.578483   -3.437745   -3.184951
  C     -3.214858   -3.218245   -3.313625
  C     -2.803261    0.137180   -1.565753
  C     -2.651390    0.044745   -0.090168
  C     -3.270387    0.665888    0.927605
  C     -2.764729    0.131079    2.183270
  C     -1.743986   -0.877260    1.829209
  N     -1.749197   -0.881365    0.479163
  N     -4.226790    1.651053    1.048291
  C     -4.611219    2.042644    2.273382
  C     -4.090925    1.477226    3.406442
  N     -3.143486    0.494912    3.355761
  O     -1.037102   -1.557973    2.575920
  H     -1.056632   -1.400808   -0.071395
  H     -5.355405    2.824335    2.316516
  H     -4.424738    1.804031    4.379669
  H     -1.576436   -1.895863   -2.903285
  H     -2.591946   -3.949296   -3.813247
  H     -5.026012   -4.338404   -3.585077
  H     -6.432766   -2.654835   -2.435982
  H     -5.412045   -0.608721   -1.519348
  H     -1.828524    0.308586   -2.033435
  H     -3.415410    1.008977   -1.804473
  H     -4.619264    2.097756    0.233425
  C      1.791754    3.336292   -1.419559
  C      0.496229    2.892362   -1.676150
  C      0.124008    2.580041   -2.982824
  C      1.047201    2.672398   -4.011763
  C      2.338729    3.112449   -3.749514
  C      2.705635    3.456392   -2.455293
  C     -0.522630    2.823412   -0.594495
  O     -1.668349    3.160676   -0.808076
  C     -0.106041    2.374035    0.758397
  C      0.934064    1.493620    1.029120
  C      1.325347    1.137248    2.315667
  C      0.650187    1.637093    3.418782
  C     -0.412594    2.495574    3.177867
  C     -0.782768    2.849690    1.883431
  N      2.417065    0.294393    2.223039
  C      2.623700    0.153748    0.963763
  O      1.757160    0.842638    0.176272
  C      3.784022   -0.509703    0.280845
  C      4.475308   -1.508705    1.219055
  C      3.852804   -2.908549    1.326927
  C      3.676370   -3.486166   -0.071056
  C      2.760947   -2.591166   -0.902487
  C      3.410469   -1.201873   -1.041001
  C      1.421511   -2.411591   -0.206357
  N      1.400872   -2.514939    1.122856
  C      2.482097   -2.921315    1.999647
  C      4.766994    0.636651   -0.034869
  C      4.793432   -3.779106    2.156170
  C      2.557742   -3.187186   -2.291496
  O      0.411199   -2.122611   -0.855299
  H      5.490320   -1.645588    0.831751
  H      4.585893   -1.070093    2.213667
  H      4.646711   -3.572010   -0.571395
  H      3.262954   -4.499214   -0.011505
  H      4.342242   -1.346081   -1.597201
  H      2.788560   -0.552408   -1.661691
  H      1.955915   -2.541666   -2.929393
  H      3.526583   -3.326578   -2.773740
  H      2.070851   -4.162050   -2.238053
  H      4.431663   -4.807284    2.213217
  H      5.791712   -3.799813    1.716047
  H      4.887673   -3.400098    3.176187
  H      0.514565   -2.313576    1.586710
  H      4.327267    1.368739   -0.713877
  H      5.073409    1.153591    0.875453
  H      5.660097    0.231163   -0.511712
  H      0.943235    1.368025    4.424683
  H     -0.969313    2.902528    4.010831
  H     -1.607077    3.535796    1.740987
  H     -0.884716    2.247927   -3.192464
  H      0.758450    2.406208   -5.020028
  H      3.057312    3.192210   -4.554911
  H      3.705209    3.816921   -2.250910
  H      2.087117    3.615573   -0.415679
  H      2.478421   -2.266806    2.872825
  H      2.273554   -3.935074    2.357780

----------------------------
CARTESIAN COORDINATES (A.U.)
----------------------------
  NO LB      ZA    FRAG     MASS         X           Y           Z
   0 C     6.0000    0    12.011   -4.994504   -3.891371   -5.295188
   1 C     6.0000    0    12.011   -6.470782   -2.094685   -4.071019
   2 C     6.0000    0    12.011   -9.055719   -2.531760   -3.829137
   3 C     6.0000    0    12.011  -10.142764   -4.710338   -4.797953
   4 C     6.0000    0    12.011   -8.652079   -6.496397   -6.018686
   5 C     6.0000    0    12.011   -6.075201   -6.081602   -6.261845
   6 C     6.0000    0    12.011   -5.297396    0.259232   -2.958845
   7 C     6.0000    0    12.011   -5.010401    0.084556   -0.170393
   8 C     6.0000    0    12.011   -6.180135    1.258346    1.752919
   9 C     6.0000    0    12.011   -5.224581    0.247704    4.125782
  10 C     6.0000    0    12.011   -3.295656   -1.657782    3.456704
  11 N     7.0000    0    14.007   -3.305502   -1.665538    0.905487
  12 N     7.0000    0    14.007   -7.987476    3.120039    1.980983
  13 C     6.0000    0    12.011   -8.713941    3.860039    4.296070
  14 C     6.0000    0    12.011   -7.730729    2.791553    6.437242
  15 N     7.0000    0    14.007   -5.940327    0.935248    6.341469
  16 O     8.0000    0    15.999   -1.959839   -2.944142    4.867783
  17 H     1.0000    0     1.008   -1.996745   -2.647144   -0.134917
  18 H     1.0000    0     1.008  -10.120249    5.337220    4.377581
  19 H     1.0000    0     1.008   -8.361543    3.409125    8.276376
  20 H     1.0000    0     1.008   -2.979031   -3.582662   -5.486413
  21 H     1.0000    0     1.008   -4.898068   -7.463088   -7.205992
  22 H     1.0000    0     1.008   -9.497787   -8.198395   -6.774814
  23 H     1.0000    0     1.008  -12.156167   -5.016911   -4.603339
  24 H     1.0000    0     1.008  -10.227282   -1.150317   -2.871151
  25 H     1.0000    0     1.008   -3.455409    0.583142   -3.842636
  26 H     1.0000    0     1.008   -6.454190    1.906689   -3.409960
  27 H     1.0000    0     1.008   -8.729145    3.964185    0.441110
  28 C     6.0000    0    12.011    3.385925    6.304679   -2.682577
  29 C     6.0000    0    12.011    0.937736    5.465773   -3.167465
  30 C     6.0000    0    12.011    0.234341    4.875570   -5.636720
  31 C     6.0000    0    12.011    1.978923    5.050101   -7.581133
  32 C     6.0000    0    12.011    4.419557    5.881676   -7.085555
  33 C     6.0000    0    12.011    5.112908    6.531634   -4.639832
  34 C     6.0000    0    12.011   -0.987627    5.335475   -1.123432
  35 O     8.0000    0    15.999   -3.152723    5.972812   -1.527043
  36 C     6.0000    0    12.011   -0.200389    4.486276    1.433163
  37 C     6.0000    0    12.011    1.765124    2.822532    1.944755
  38 C     6.0000    0    12.011    2.504543    2.149088    4.375977
  39 C     6.0000    0    12.011    1.228676    3.093657    6.460561
  40 C     6.0000    0    12.011   -0.779691    4.715952    6.005299
  41 C     6.0000    0    12.011   -1.479218    5.385133    3.559168
  42 N     7.0000    0    14.007    4.567591    0.556321    4.200935
  43 C     6.0000    0    12.011    4.958074    0.290541    1.821247
  44 O     8.0000    0    15.999    3.320551    1.592354    0.333106
  45 C     6.0000    0    12.011    7.150765   -0.963199    0.530721
  46 C     6.0000    0    12.011    8.457107   -2.851039    2.303681
  47 C     6.0000    0    12.011    7.280744   -5.496362    2.507528
  48 C     6.0000    0    12.011    6.947333   -6.587899   -0.134277
  49 C     6.0000    0    12.011    5.217434   -4.896594   -1.705454
  50 C     6.0000    0    12.011    6.444853   -2.271211   -1.967206
  51 C     6.0000    0    12.011    2.686267   -4.557246   -0.389959
  52 N     7.0000    0    14.007    2.647264   -4.752546    2.121890
  53 C     6.0000    0    12.011    4.690484   -5.520486    3.778784
  54 C     6.0000    0    12.011    9.008313    1.203096   -0.065893
  55 C     6.0000    0    12.011    9.058274   -7.141475    4.074570
  56 C     6.0000    0    12.011    4.833432   -6.022908   -4.330300
  57 O     8.0000    0    15.999    0.777054   -4.011153   -1.616280
  58 H     1.0000    0     1.008   10.375201   -3.109710    1.571781
  59 H     1.0000    0     1.008    8.666081   -2.022183    4.183224
  60 H     1.0000    0     1.008    8.781012   -6.750121   -1.079780
  61 H     1.0000    0     1.008    6.166089   -8.502282   -0.021742
  62 H     1.0000    0     1.008    8.205649   -2.543725   -3.018272
  63 H     1.0000    0     1.008    5.269615   -1.043900   -3.140141
  64 H     1.0000    0     1.008    3.696143   -4.803053   -5.535751
  65 H     1.0000    0     1.008    6.664277   -6.286321   -5.241610
  66 H     1.0000    0     1.008    3.913340   -7.865134   -4.229307
  67 H     1.0000    0     1.008    8.374630   -9.084449    4.182375
  68 H     1.0000    0     1.008   10.944749   -7.180606    3.242859
  69 H     1.0000    0     1.008    9.236364   -6.425254    6.002124
  70 H     1.0000    0     1.008    0.972386   -4.372026    2.998447
  71 H     1.0000    0     1.008    8.177350    2.586541   -1.349032
  72 H     1.0000    0     1.008    9.587354    2.179971    1.654366
  73 H     1.0000    0     1.008   10.696034    0.436835   -0.966996
  74 H     1.0000    0     1.008    1.782457    2.585193    8.361439
  75 H     1.0000    0     1.008   -1.831736    5.484983    7.579373
  76 H     1.0000    0     1.008   -3.036935    6.681686    3.289988
  77 H     1.0000    0     1.008   -1.671871    4.247966   -6.032883
  78 H     1.0000    0     1.008    1.433263    4.547074   -9.486477
  79 H     1.0000    0     1.008    5.777482    6.032402   -8.607534
  80 H     1.0000    0     1.008    7.001830    7.212935   -4.253604
  81 H     1.0000    0     1.008    3.944080    6.832443   -0.785519
  82 H     1.0000    0     1.008    4.683536   -4.283642    5.428853
  83 H     1.0000    0     1.008    4.296395   -7.436212    4.455559

--------------------------------
INTERNAL COORDINATES (ANGSTROEM)
--------------------------------
 C      0   0   0     0.000000000000     0.00000000     0.00000000
 C      1   0   0     1.390645391958     0.00000000     0.00000000
 C      2   1   0     1.393198009667   118.74119967     0.00000000
 C      3   2   1     1.386653736203   120.75439580   359.73701593
 C      4   3   2     1.390269894492   120.10674532     0.27512834
 C      5   4   3     1.387159216178   119.55766242   359.92796996
 C      2   1   3     1.511140736777   120.94136091   178.40915145
 C      7   2   1     1.486257311362   112.17214395   257.75041621
 C      8   7   2     1.343441993385   132.55592547   250.15126956
 C      9   8   7     1.455474022461   108.88199131   176.97965210
 C     10   9   8     1.477844517183   106.49796684     0.94102338
 N     11  10   9     1.350062282853   103.82662597   358.68136878
 N      9   8   7     1.378340832116   135.76680023   356.71393405
 C     13   9   8     1.342377582052   119.15171293   180.55159861
 C     14  13   9     1.369023906580   121.73624261   359.14333921
 N     10   9   8     1.284743621309   125.51097098   180.34511620
 O     11  10   9     1.233138832508   128.86621445   178.22259712
 H     12  11  10     1.025954065889   122.38176271   172.11733346
 H     14  13   9     1.080145553823   116.41447425   179.38400865
 H     15  14  13     1.079538821551   120.23778218   180.60632615
 H      1   2   3     1.083715486887   119.55750928   180.40369940
 H      6   5   4     1.082624603900   120.10380647   179.87549762
 H      5   4   3     1.082390446815   120.18879290   179.96088394
 H      4   3   2     1.082636629106   119.84574636   180.33591987
 H      3   2   1     1.084320671430   119.49828927   179.71833982
 H      7   2   1     1.094632512572   109.18210285    20.01664124
 H      7   2   1     1.091669988115   110.04172434   136.33980367
 H     13   9   8     1.008754677224   121.04732164   358.74175494
 C     26   7   2     4.759229550875   136.20957552   186.00313580
 C     29  26   7     1.393305467596    20.97248337   300.34518324
 C     30  29  26     1.394090782501   119.48886751   271.26557387
 C     31  30  29     1.385471297518   120.21512365     1.91659792
 C     32  31  30     1.389411022949   120.02199071   358.23437000
 C     29  26   7     1.386487257282   117.39641290   197.01944464
 C     30  29  26     1.487550022675   121.17912516    95.00387778
 O     35  30  29     1.213275367136   120.39100151   139.35829512
 C     35  30  29     1.485194355136   118.96480676   321.14041037
 C     37  35  30     1.389330444790   125.39621270   330.73918385
 C     38  37  35     1.391153108130   123.58038333   177.45261139
 C     39  38  37     1.386559505069   120.42765995     1.63196633
 C     40  39  38     1.387276149473   117.25532740   359.88402101
 C     41  40  39     1.392117890671   121.50653135   359.57688557
 N     39  38  37     1.382329095581   108.44294560   182.44977151
 C     43  39  38     1.283844269646   105.04845898   358.82509735
 O     38  37  35     1.352262904497   129.63172486   358.42424059
 C     44  43  39     1.500963116519   128.25225381   171.37462558
 C     46  44  43     1.534965665746   110.96085471    22.55713649
 C     47  46  44     1.535809876988   116.97491834    82.77423166
 C     48  47  46     1.522867873482   109.15944223    52.25838995
 C     49  48  47     1.526532747058   110.30911957   300.04120970
 C     46  44  43     1.538154270186   113.71377651   147.16872721
 C     50  49  48     1.520175520897   110.37868823   303.40108361
 N     52  50  49     1.333384941328   117.45019923    27.23703240
 C     53  52  50     1.450155876293   127.79990428   352.83210017
 C     46  44  43     1.542736643462   104.90531329   265.26630775
 C     48  47  46     1.526530032180   107.95045502   172.67084982
 C     50  49  48     1.525082893600   110.29339825   181.34806787
 O     52  50  49     1.235056003067   120.51735530   204.11392298
 H     47  46  44     1.094984354309   106.41733083   201.80321882
 H     47  46  44     1.092639529855   109.92009903   316.34853082
 H     49  48  47     1.095111771623   110.27293066    60.70982352
 H     49  48  47     1.095776066245   110.15009409   178.16454207
 H     51  46  44     1.094694249236   106.81018661   161.48816642
 H     51  46  44     1.092626444195   111.03467878    46.46317515
 H     57  50  49     1.088946552987   112.05486139   183.36583441
 H     57  50  49     1.091165691933   109.52025824   303.08129140
 H     57  50  49     1.090999199878   111.34964593    62.06723209
 H     56  48  47     1.091458075381   111.18469939   183.61397457
 H     56  48  47     1.091191552142   110.82037086   303.54703067
 H     56  48  47     1.092229054214   111.25885849    63.36886533
 H     53  52  50     1.020415227854   116.82718811   174.87828116
 H     55  46  44     1.091037573396   111.66387242   297.87916035
 H     55  46  44     1.090781064642   111.12165771    58.96658303
 H     55  46  44     1.090611592194   109.57119837   178.38855323
 H     40  39  38     1.081716966331   121.21373195   179.96611205
 H     41  40  39     1.081377151636   119.57204521   179.62036676
 H     42  41  40     1.081904335320   119.09976413   181.05503161
 H     31  30  29     1.082484325139   119.93799477   180.86652785
 H     32  31  30     1.082050163900   119.85494836   178.55996037
 H     33  32  31     1.082306337490   120.00311351   180.50102160
 H     34  29  26     1.082082520801   119.77788057   202.78365367
 H     29  26   7     1.083056497798   119.40973931    39.18417435
 H     54  53  52     1.091255157502   108.25243650   138.18299742
 H     54  53  52     1.095196930832   108.36873445   253.93418721

---------------------------
INTERNAL COORDINATES (A.U.)
---------------------------
 C      0   0   0     0.000000000000     0.00000000     0.00000000
 C      1   0   0     2.627938940200     0.00000000     0.00000000
 C      2   1   0     2.632762688595   118.74119967     0.00000000
 C      3   2   1     2.620395804002   120.75439580   359.73701593
 C      4   3   2     2.627229352825   120.10674532     0.27512834
 C      5   4   3     2.621351022721   119.55766242   359.92796996
 C      2   1   3     2.855642142321   120.94136091   178.40915145
 C      7   2   1     2.808619283012   112.17214395   257.75041621
 C      8   7   2     2.538737444306   132.55592547   250.15126956
 C      9   8   7     2.750447297488   108.88199131   176.97965210
 C     10   9   8     2.792721405992   106.49796684     0.94102338
 N     11  10   9     2.551247978329   103.82662597   358.68136878
 N      9   8   7     2.604686691900   135.76680023   356.71393405
 C     13   9   8     2.536725998393   119.15171293   180.55159861
 C     14  13   9     2.587080254228   121.73624261   359.14333921
 N     10   9   8     2.427813596576   125.51097098   180.34511620
 O     11  10   9     2.330294678543   128.86621445   178.22259712
 H     12  11  10     1.938772210513   122.38176271   172.11733346
 H     14  13   9     2.041179281498   116.41447425   179.38400865
 H     15  14  13     2.040032723668   120.23778218   180.60632615
 H      1   2   3     2.047925477305   119.55750928   180.40369940
 H      6   5   4     2.045864007215   120.10380647   179.87549762
 H      5   4   3     2.045421514453   120.18879290   179.96088394
 H      4   3   2     2.045886731563   119.84574636   180.33591987
 H      3   2   1     2.049069110353   119.49828927   179.71833982
 H      7   2   1     2.068555666047   109.18210285    20.01664124
 H      7   2   1     2.062957306157   110.04172434   136.33980367
 H     13   9   8     1.906270076266   121.04732164   358.74175494
 C     26   7   2     8.993640459619   136.20957552   186.00313580
 C     29  26   7     2.632965754651    20.97248337   300.34518324
 C     30  29  26     2.634449784750   119.48886751   271.26557387
 C     31  30  29     2.618161318718   120.21512365     1.91659792
 C     32  31  30     2.625606320824   120.02199071   358.23437000
 C     29  26   7     2.620081204434   117.39641290   197.01944464
 C     30  29  26     2.811062153364   121.17912516    95.00387778
 O     35  30  29     2.292758168919   120.39100151   139.35829512
 C     35  30  29     2.806610586853   118.96480676   321.14041037
 C     37  35  30     2.625454050173   125.39621270   330.73918385
 C     38  37  35     2.628898384719   123.58038333   177.45261139
 C     39  38  37     2.620217732965   120.42765995     1.63196633
 C     40  39  38     2.621571994625   117.25532740   359.88402101
 C     41  40  39     2.630721559500   121.50653135   359.57688557
 N     39  38  37     2.612223417600   108.44294560   182.44977151
 C     43  39  38     2.426114068236   105.04845898   358.82509735
 O     38  37  35     2.555406550561   129.63172486   358.42424059
 C     44  43  39     2.836409227337   128.25225381   171.37462558
 C     46  44  43     2.900664733233   110.96085471    22.55713649
 C     47  46  44     2.902260061278   116.97491834    82.77423166
 C     48  47  46     2.877803219028   109.15944223    52.25838995
 C     49  48  47     2.884728826402   110.30911957   300.04120970
 C     46  44  43     2.906690322373   113.71377651   147.16872721
 C     50  49  48     2.872715409986   110.37868823   303.40108361
 N     52  50  49     2.519732370205   117.45019923    27.23703240
 C     53  52  50     2.740397457689   127.79990428   352.83210017
 C     46  44  43     2.915349752908   104.90531329   265.26630775
 C     48  47  46     2.884723696025   107.95045502   172.67084982
 C     50  49  48     2.881989000432   110.29339825   181.34806787
 O     52  50  49     2.333917605853   120.51735530   204.11392298
 H     47  46  44     2.069220550573   106.41733083   201.80321882
 H     47  46  44     2.064789474522   109.92009903   316.34853082
 H     49  48  47     2.069461334401   110.27293066    60.70982352
 H     49  48  47     2.070716669309   110.15009409   178.16454207
 H     51  46  44     2.068672331434   106.81018661   161.48816642
 H     51  46  44     2.064764746208   111.03467878    46.46317515
 H     57  50  49     2.057810759624   112.05486139   183.36583441
 H     57  50  49     2.062004324485   109.52025824   303.08129140
 H     57  50  49     2.061689700097   111.34964593    62.06723209
 H     56  48  47     2.062556849127   111.18469939   183.61397457
 H     56  48  47     2.062053193197   110.82037086   303.54703067
 H     56  48  47     2.064013787976   111.25885849    63.36886533
 H     53  52  50     1.928305323527   116.82718811   174.87828116
 H     55  46  44     2.061762215536   111.66387242   297.87916035
 H     55  46  44     2.061277484241   111.12165771    58.96658303
 H     55  46  44     2.060957227726   109.57119837   178.38855323
 H     40  39  38     2.044148820782   121.21373195   179.96611205
 H     41  40  39     2.043506664071   119.57204521   179.62036676
 H     42  41  40     2.044502896857   119.09976413   181.05503161
 H     31  30  29     2.045598918775   119.93799477   180.86652785
 H     32  31  30     2.044778472935   119.85494836   178.55996037
 H     33  32  31     2.045262570863   120.00311351   180.50102160
 H     34  29  26     2.044839618618   119.77788057   202.78365367
 H     29  26   7     2.046680168401   119.40973931    39.18417435
 H     54  53  52     2.062173389909   108.25243650   138.18299742
 H     54  53  52     2.069622261984   108.36873445   253.93418721

---------------------
BASIS SET INFORMATION
---------------------
There are 4 groups of distinct atoms

 Group   1 Type C   : 8s4p1d contracted to 4s2p1d pattern {5111/31/1}
 Group   2 Type N   : 8s4p1d contracted to 4s2p1d pattern {5111/31/1}
 Group   3 Type O   : 8s4p1d contracted to 4s2p1d pattern {5111/31/1}
 Group   4 Type H   : 4s contracted to 2s pattern {31}

Atom   0C    basis set group =>   1
Atom   1C    basis set group =>   1
Atom   2C    basis set group =>   1
Atom   3C    basis set group =>   1
Atom   4C    basis set group =>   1
Atom   5C    basis set group =>   1
Atom   6C    basis set group =>   1
Atom   7C    basis set group =>   1
Atom   8C    basis set group =>   1
Atom   9C    basis set group =>   1
Atom  10C    basis set group =>   1
Atom  11N    basis set group =>   2
Atom  12N    basis set group =>   2
Atom  13C    basis set group =>   1
Atom  14C    basis set group =>   1
Atom  15N    basis set group =>   2
Atom  16O    basis set group =>   3
Atom  17H    basis set group =>   4
Atom  18H    basis set group =>   4
Atom  19H    basis set group =>   4
Atom  20H    basis set group =>   4
Atom  21H    basis set group =>   4
Atom  22H    basis set group =>   4
Atom  23H    basis set group =>   4
Atom  24H    basis set group =>   4
Atom  25H    basis set group =>   4
Atom  26H    basis set group =>   4
Atom  27H    basis set group =>   4
Atom  28C    basis set group =>   1
Atom  29C    basis set group =>   1
Atom  30C    basis set group =>   1
Atom  31C    basis set group =>   1
Atom  32C    basis set group =>   1
Atom  33C    basis set group =>   1
Atom  34C    basis set group =>   1
Atom  35O    basis set group =>   3
Atom  36C    basis set group =>   1
Atom  37C    basis set group =>   1
Atom  38C    basis set group =>   1
Atom  39C    basis set group =>   1
Atom  40C    basis set group =>   1
Atom  41C    basis set group =>   1
Atom  42N    basis set group =>   2
Atom  43C    basis set group =>   1
Atom  44O    basis set group =>   3
Atom  45C    basis set group =>   1
Atom  46C    basis set group =>   1
Atom  47C    basis set group =>   1
Atom  48C    basis set group =>   1
Atom  49C    basis set group =>   1
Atom  50C    basis set group =>   1
Atom  51C    basis set group =>   1
Atom  52N    basis set group =>   2
Atom  53C    basis set group =>   1
Atom  54C    basis set group =>   1
Atom  55C    basis set group =>   1
Atom  56C    basis set group =>   1
Atom  57O    basis set group =>   3
Atom  58H    basis set group =>   4
Atom  59H    basis set group =>   4
Atom  60H    basis set group =>   4
Atom  61H    basis set group =>   4
Atom  62H    basis set group =>   4
Atom  63H    basis set group =>   4
Atom  64H    basis set group =>   4
Atom  65H    basis set group =>   4
Atom  66H    basis set group =>   4
Atom  67H    basis set group =>   4
Atom  68H    basis set group =>   4
Atom  69H    basis set group =>   4
Atom  70H    basis set group =>   4
Atom  71H    basis set group =>   4
Atom  72H    basis set group =>   4
Atom  73H    basis set group =>   4
Atom  74H    basis set group =>   4
Atom  75H    basis set group =>   4
Atom  76H    basis set group =>   4
Atom  77H    basis set group =>   4
Atom  78H    basis set group =>   4
Atom  79H    basis set group =>   4
Atom  80H    basis set group =>   4
Atom  81H    basis set group =>   4
Atom  82H    basis set group =>   4
Atom  83H    basis set group =>   4
---------------------------------
AUXILIARY/J BASIS SET INFORMATION
---------------------------------
There are 4 groups of distinct atoms

 Group   1 Type C   : 12s5p4d2f1g contracted to 6s4p3d1f1g pattern {711111/2111/211/2/1}
 Group   2 Type N   : 12s5p4d2f1g contracted to 6s4p3d1f1g pattern {711111/2111/211/2/1}
 Group   3 Type O   : 12s5p4d2f1g contracted to 6s4p3d1f1g pattern {711111/2111/211/2/1}
 Group   4 Type H   : 5s2p1d contracted to 3s1p1d pattern {311/2/1}

Atom   0C    basis set group =>   1
Atom   1C    basis set group =>   1
Atom   2C    basis set group =>   1
Atom   3C    basis set group =>   1
Atom   4C    basis set group =>   1
Atom   5C    basis set group =>   1
Atom   6C    basis set group =>   1
Atom   7C    basis set group =>   1
Atom   8C    basis set group =>   1
Atom   9C    basis set group =>   1
Atom  10C    basis set group =>   1
Atom  11N    basis set group =>   2
Atom  12N    basis set group =>   2
Atom  13C    basis set group =>   1
Atom  14C    basis set group =>   1
Atom  15N    basis set group =>   2
Atom  16O    basis set group =>   3
Atom  17H    basis set group =>   4
Atom  18H    basis set group =>   4
Atom  19H    basis set group =>   4
Atom  20H    basis set group =>   4
Atom  21H    basis set group =>   4
Atom  22H    basis set group =>   4
Atom  23H    basis set group =>   4
Atom  24H    basis set group =>   4
Atom  25H    basis set group =>   4
Atom  26H    basis set group =>   4
Atom  27H    basis set group =>   4
Atom  28C    basis set group =>   1
Atom  29C    basis set group =>   1
Atom  30C    basis set group =>   1
Atom  31C    basis set group =>   1
Atom  32C    basis set group =>   1
Atom  33C    basis set group =>   1
Atom  34C    basis set group =>   1
Atom  35O    basis set group =>   3
Atom  36C    basis set group =>   1
Atom  37C    basis set group =>   1
Atom  38C    basis set group =>   1
Atom  39C    basis set group =>   1
Atom  40C    basis set group =>   1
Atom  41C    basis set group =>   1
Atom  42N    basis set group =>   2
Atom  43C    basis set group =>   1
Atom  44O    basis set group =>   3
Atom  45C    basis set group =>   1
Atom  46C    basis set group =>   1
Atom  47C    basis set group =>   1
Atom  48C    basis set group =>   1
Atom  49C    basis set group =>   1
Atom  50C    basis set group =>   1
Atom  51C    basis set group =>   1
Atom  52N    basis set group =>   2
Atom  53C    basis set group =>   1
Atom  54C    basis set group =>   1
Atom  55C    basis set group =>   1
Atom  56C    basis set group =>   1
Atom  57O    basis set group =>   3
Atom  58H    basis set group =>   4
Atom  59H    basis set group =>   4
Atom  60H    basis set group =>   4
Atom  61H    basis set group =>   4
Atom  62H    basis set group =>   4
Atom  63H    basis set group =>   4
Atom  64H    basis set group =>   4
Atom  65H    basis set group =>   4
Atom  66H    basis set group =>   4
Atom  67H    basis set group =>   4
Atom  68H    basis set group =>   4
Atom  69H    basis set group =>   4
Atom  70H    basis set group =>   4
Atom  71H    basis set group =>   4
Atom  72H    basis set group =>   4
Atom  73H    basis set group =>   4
Atom  74H    basis set group =>   4
Atom  75H    basis set group =>   4
Atom  76H    basis set group =>   4
Atom  77H    basis set group =>   4
Atom  78H    basis set group =>   4
Atom  79H    basis set group =>   4
Atom  80H    basis set group =>   4
Atom  81H    basis set group =>   4
Atom  82H    basis set group =>   4
Atom  83H    basis set group =>   4


           ************************************************************
           *        Program running with 12 parallel MPI-processes    *
           *              working on a common directory               *
           ************************************************************
------------------------------------------------------------------------------
                           ORCA GTO INTEGRAL CALCULATION
                           -- RI-GTO INTEGRALS CHOSEN --
------------------------------------------------------------------------------
------------------------------------------------------------------------------
                   ___                                                        
                  /   \      - P O W E R E D   B Y -                         
                 /     \                                                     
                 |  |  |   _    _      __       _____    __    __             
                 |  |  |  | |  | |    /  \     |  _  \  |  |  /  |          
                  \  \/   | |  | |   /    \    | | | |  |  | /  /          
                 / \  \   | |__| |  /  /\  \   | |_| |  |  |/  /          
                |  |  |   |  __  | /  /__\  \  |    /   |      \           
                |  |  |   | |  | | |   __   |  |    \   |  |\   \          
                \     /   | |  | | |  |  |  |  | |\  \  |  | \   \       
                 \___/    |_|  |_| |__|  |__|  |_| \__\ |__|  \__/        
                                                                              
                      - O R C A' S   B I G   F R I E N D -                    
                                      &                                       
                       - I N T E G R A L  F E E D E R -                       
                                                                              
 v1 FN, 2020, v2 2021                                                         
------------------------------------------------------------------------------


Reading SHARK input file orca.SHARKINP.tmp ... ok
----------------------
SHARK INTEGRAL PACKAGE
----------------------

Number of atoms                             ...     84
Number of basis functions                   ...    779
Number of shells                            ...    403
Maximum angular momentum                    ...      2
Integral batch strategy                     ... SHARK/LIBINT Hybrid
RI-J (if used) integral strategy            ... SPLIT-RIJ (Revised 2003 algorithm where possible)
Printlevel                                  ...      1
Contraction scheme used                     ... SEGMENTED contraction
Coulomb Range Separation                    ... NOT USED
Exchange Range Separation                   ... NOT USED
Finite Nucleus Model                        ... NOT USED
Auxiliary Coulomb fitting basis             ... AVAILABLE
   # of basis functions in Aux-J            ...   2710
   # of shells in Aux-J                     ...    890
   Maximum angular momentum in Aux-J        ...      4
Auxiliary J/K fitting basis                 ... NOT available
Auxiliary Correlation fitting basis         ... NOT available
Auxiliary 'external' fitting basis          ... NOT available
Integral threshold                          ...     1.000000e-12
Primitive cut-off                           ...     1.000000e-14
Primitive pair pre-selection threshold      ...     1.000000e-14

Calculating pre-screening integrals         ... done (  0.1 sec) Dimension = 403
Organizing shell pair data                  ... done (  0.4 sec)
Shell pair information
Total number of shell pairs                 ...     81406
Shell pairs after pre-screening             ...     47742
Total number of primitive shell pairs       ...    289142
Primitive shell pairs kept                  ...     99272
          la=0 lb=0:  17276 shell pairs
          la=1 lb=0:  17138 shell pairs
          la=1 lb=1:   3786 shell pairs
          la=2 lb=0:   5889 shell pairs
          la=2 lb=1:   3119 shell pairs
          la=2 lb=2:    534 shell pairs

Calculating one electron integrals          ... done (  0.1 sec)
Calculating RI/J V-Matrix + Cholesky decomp.... done (  0.4 sec)
Calculating Nuclear repulsion               ... done (  0.0 sec) ENN=   6328.194827191895 Eh

SHARK setup successfully completed in   1.4 seconds

Maximum memory used throughout the entire GTOINT-calculation: 68.9 MB


           ************************************************************
           *        Program running with 12 parallel MPI-processes    *
           *              working on a common directory               *
           ************************************************************
-------------------------------------------------------------------------------
                                 ORCA SCF
-------------------------------------------------------------------------------

------------
SCF SETTINGS
------------
Hamiltonian:
 Density Functional     Method          .... DFT(GTOs)
 Exchange Functional    Exchange        .... PBE
   PBE kappa parameter   XKappa         ....  1.024500
   PBE mue parameter    XMuePBE         ....  0.123457
 Correlation Functional Correlation     .... PBE
   PBE beta parameter  CBetaPBE         ....  0.030000
 LDA part of GGA corr.  LDAOpt          .... PW91-LDA
 Gradients option       PostSCFGGA      .... off
 Hybrid DFT is turned on
   Fraction HF Exchange ScalHFX         ....  0.420000
   Scaling of DF-GGA-X  ScalDFX         ....  0.580000
   Scaling of DF-GGA-C  ScalDFC         ....  1.000000
   Scaling of DF-LDA-C  ScalLDAC        ....  1.000000
   Perturbative correction              ....  0.000000
   Density functional embedding theory  .... OFF
 RI-approximation to the Coulomb term is turned on
   Number of AuxJ basis functions       .... 2710
   RIJ-ON(X) (HFX calculated with O(N)) .... on
   Number of AuxJ basis functions       .... 2710
   RIJ-COSX (HFX calculated with COS-X)).... on


General Settings:
 Integral files         IntName         .... orca
 Hartree-Fock type      HFTyp           .... RHF
 Total Charge           Charge          ....    0
 Multiplicity           Mult            ....    1
 Number of Electrons    NEL             ....  332
 Basis Dimension        Dim             ....  779
 Nuclear Repulsion      ENuc            ....   6328.1948271919 Eh

Convergence Acceleration:
 DIIS                   CNVDIIS         .... on
   Start iteration      DIISMaxIt       ....    12
   Startup error        DIISStart       ....  0.200000
   # of expansion vecs  DIISMaxEq       ....     5
   Bias factor          DIISBfac        ....   1.050
   Max. coefficient     DIISMaxC        ....  10.000
 Trust-Rad. Augm. Hess. CNVTRAH         .... auto
   Auto Start mean grad. ratio tolernc. ....  1.125000
   Auto Start start iteration           ....    20
   Auto Start num. interpolation iter.  ....    10
   Max. Number of Micro iterations      ....    16
   Max. Number of Macro iterations      .... Maxiter - #DIIS iter
   Number of Davidson start vectors     ....     2
   Converg. threshold I  (grad. norm)   ....   2.000e-06
   Converg. threshold II (energy diff.) ....   1.000e-09
   Grad. Scal. Fac. for Micro threshold ....   0.100
   Minimum threshold for Micro iter.    ....   0.010
   NR start threshold (gradient norm)   ....   0.001
   Initial trust radius                 ....   0.400
   Minimum AH scaling param. (alpha)    ....   1.000
   Maximum AH scaling param. (alpha)    .... 1000.000
   Orbital update algorithm             .... Taylor
   White noise on init. David. guess    .... on
   Maximum white noise                  ....   0.010
   Quad. conv. algorithm                .... NR
   COSX micro iterations for RIJONX calc.... off
 SOSCF                  CNVSOSCF        .... on
   Start iteration      SOSCFMaxIt      ....   150
   Startup grad/error   SOSCFStart      ....  0.003300
 Level Shifting         CNVShift        .... on
   Level shift para.    LevelShift      ....    0.2500
   Turn off err/grad.   ShiftErr        ....    0.0010
 Zerner damping         CNVZerner       .... off
 Static damping         CNVDamp         .... on
   Fraction old density DampFac         ....    0.7000
   Max. Damping (<1)    DampMax         ....    0.9800
   Min. Damping (>=0)   DampMin         ....    0.0000
   Turn off err/grad.   DampErr         ....    0.1000
 Fernandez-Rico         CNVRico         .... off

SCF Procedure:
 Maximum # iterations   MaxIter         ....   125
 SCF integral mode      SCFMode         .... Direct
   Integral package                     .... SHARK and LIBINT hybrid scheme
 Reset frequency        DirectResetFreq ....    20
 Integral Threshold     Thresh          ....  1.000e-12 Eh
 Primitive CutOff       TCut            ....  1.000e-14 Eh

Convergence Tolerance:
 Convergence Check Mode ConvCheckMode   .... Total+1el-Energy
 Convergence forced     ConvForced      .... 0
 Energy Change          TolE            ....  1.000e-09 Eh
 1-El. energy change                    ....  1.000e-06 Eh
 Orbital Gradient       TolG            ....  2.000e-06
 Orbital Rotation angle TolX            ....  2.000e-06
 DIIS Error             TolErr          ....  1.000e-08


Diagonalization of the overlap matrix:
Smallest eigenvalue                        ... 3.982e-04
Time for diagonalization                   ...    0.143 sec
Threshold for overlap eigenvalues          ... 1.000e-08
Number of eigenvalues below threshold      ... 0
Time for construction of square roots      ...    0.093 sec
Total time needed                          ...    0.238 sec

--------------------------------
INITIAL GUESS: MINIMAL BASIS EHT
--------------------------------
The minimal basis has 272 functions
EHT matrix was diagonalized
Basis set overlap was calculated now projecting the orbitals
Using GuessMode=FMatrix for the initial guess
C*T matrix was formed
Effective Fockian was calculated
Effective Fockian was diagonalized
Initial density was built
                      ------------------
                      INITIAL GUESS DONE
                      ------------------
-------------------
DFT GRID GENERATION
-------------------

General Integration Accuracy     IntAcc      ... 4.159
Radial Grid Type                 RadialGrid  ... OptM3 with GC (2021)
Angular Grid (max. ang.)         AngularGrid ... 3 (Lebedev-194)
Angular grid pruning method      GridPruning ... 4 (adaptive)
Weight generation scheme         WeightScheme... Becke
Basis function cutoff            BFCut       ... 1.0000e-12
Integration weight cutoff        WCut        ... 1.0000e-14
Angular grids for H and He will be reduced by one unit
Partially contracted basis set               ... off
Rotationally invariant grid construction     ... off

Total number of grid points                  ...   199843
Total number of batches                      ...     3163
Average number of points per batch           ...       63
Average number of grid points per atom       ...     2379
Time for grid setup =    2.331 sec

--------------------
COSX GRID GENERATION
--------------------

GRIDX 1
-------
General Integration Accuracy     IntAcc      ... 3.816
Radial Grid Type                 RadialGrid  ... OptM3 with GC (2021)
Angular Grid (max. ang.)         AngularGrid ... 1 (Lebedev-50)
Angular grid pruning method      GridPruning ... 4 (adaptive)
Weight generation scheme         WeightScheme... Becke
Basis function cutoff            BFCut       ... 1.0000e-12
Integration weight cutoff        WCut        ... 1.0000e-14
Angular grids for H and He will be reduced by one unit
Partially contracted basis set               ... on
Rotationally invariant grid construction     ... off

Total number of grid points                  ...    49734
Total number of batches                      ...      818
Average number of points per batch           ...       60
Average number of grid points per atom       ...      592
UseSFitting                                  ... on

GRIDX 2
-------
General Integration Accuracy     IntAcc      ... 4.020
Radial Grid Type                 RadialGrid  ... OptM3 with GC (2021)
Angular Grid (max. ang.)         AngularGrid ... 2 (Lebedev-110)
Angular grid pruning method      GridPruning ... 4 (adaptive)
Weight generation scheme         WeightScheme... Becke
Basis function cutoff            BFCut       ... 1.0000e-12
Integration weight cutoff        WCut        ... 1.0000e-14
Angular grids for H and He will be reduced by one unit
Partially contracted basis set               ... on
Rotationally invariant grid construction     ... off

Total number of grid points                  ...   106477
Total number of batches                      ...     1708
Average number of points per batch           ...       62
Average number of grid points per atom       ...     1268
UseSFitting                                  ... on

GRIDX 3
-------
General Integration Accuracy     IntAcc      ... 4.338
Radial Grid Type                 RadialGrid  ... OptM3 with GC (2021)
Angular Grid (max. ang.)         AngularGrid ... 3 (Lebedev-194)
Angular grid pruning method      GridPruning ... 4 (adaptive)
Weight generation scheme         WeightScheme... Becke
Basis function cutoff            BFCut       ... 1.0000e-12
Integration weight cutoff        WCut        ... 1.0000e-14
Angular grids for H and He will be reduced by one unit
Partially contracted basis set               ... on
Rotationally invariant grid construction     ... off

Total number of grid points                  ...   231515
Total number of batches                      ...     3663
Average number of points per batch           ...       63
Average number of grid points per atom       ...     2756
UseSFitting                                  ... on

Time for X-Grid setup             =    5.754 sec


--------------------
CPCM SOLVATION MODEL
--------------------
CPCM parameters:
  Epsilon                                         ...       9.0800
  Refrac                                          ...       1.4240
  Rsolv                                           ...       1.3000
  Surface type                                    ... GAUSSIAN VDW
  Epsilon function type                           ...         CPCM
Radii:
 Radius for C  used is    3.8550 Bohr (=   2.0400 Ang.)
 Radius for N  used is    3.5149 Bohr (=   1.8600 Ang.)
 Radius for O  used is    3.4469 Bohr (=   1.8240 Ang.)
 Radius for H  used is    2.4944 Bohr (=   1.3200 Ang.)
Calculating surface                               ...        done! (  0.0s)
GEPOL surface points                              ...         4204
GEPOL Volume                                      ...    4813.7355
GEPOL Surface-area                                ...    2181.2567
Calculating surface distance matrix               ...        done! (  0.2s)
Performing Cholesky decomposition & store         ...        done! (  1.1s)
Overall time for CPCM initialization              ...                 1.3s
--------------
SCF ITERATIONS
--------------
ITER       Energy         Delta-E        Max-DP      RMS-DP      [F,P]     Damp
               ***  Starting incremental Fock matrix formation  ***
  0  -2034.8291386851   0.000000000000 0.23874699  0.00293886  0.5559081 0.7000
  1  -2036.8299998296  -2.000861144488 0.14586088  0.00190090  0.3027295 0.7000
  2  -2037.9737338706  -1.143734041022 0.08237679  0.00128702  0.2140906 0.7000
                               ***Turning on DIIS***
  3  -2038.7772602890  -0.803526418349 0.06428650  0.00093049  0.1506152 0.7000
  4  -2039.3543021147  -0.577041825743 0.05003333  0.00069826  0.1058694 0.7000
  5  -2039.7632971305  -0.408995015780 0.11792653  0.00169578  0.0739672 0.0000
  6  -2040.7368960131  -0.973598882565 0.00698567  0.00007663  0.0047651 0.0000
                      *** Initiating the SOSCF procedure ***
                           *** Shutting down DIIS ***
                      *** Re-Reading the Fockian *** 
                      *** Removing any level shift *** 
ITER      Energy       Delta-E        Grad      Rot      Max-DP    RMS-DP
  7  -2040.73760354  -0.0007075285  0.001820  0.001820  0.002319  0.000038
               *** Restarting incremental Fock matrix formation ***
  8  -2040.73777429  -0.0001707440  0.001425  0.009290  0.002918  0.000042
  9  -2040.73786826  -0.0000939786  0.000458  0.008732  0.003137  0.000045
 10  -2040.73790385  -0.0000355828  0.000197  0.001616  0.001442  0.000017
 11  -2040.73791433  -0.0000104783  0.000083  0.000260  0.000273  0.000004
 12  -2040.73791456  -0.0000002322  0.000056  0.000297  0.000154  0.000002
 13  -2040.73791522  -0.0000006624  0.000018  0.000172  0.000048  0.000001
 14  -2040.73791522   0.0000000033  0.000011  0.000019  0.000041  0.000000
 15  -2040.73791524  -0.0000000231  0.000001  0.000006  0.000006  0.000000
 16  -2040.73791524  -0.0000000003  0.000001  0.000004  0.000003  0.000000
                  ***Gradient check signals convergence***
              ***Rediagonalizing the Fockian in SOSCF/NRSCF***

               *****************************************************
               *                     SUCCESS                       *
               *           SCF CONVERGED AFTER  17 CYCLES          *
               *****************************************************

Old exchange energy                            =   -116.103830317 Eh
New exchange energy                            =   -116.103872734 Eh
Exchange energy change after final integration =     -0.000042418 Eh
Total energy after final integration           =  -2040.737957658 Eh
Final COS-X integration done in                =    48.552 sec

----------------
TOTAL SCF ENERGY
----------------

Total Energy       :        -2040.73795766 Eh          -55531.30298 eV

Components:
Nuclear Repulsion  :         6328.19482719 Eh          172198.93567 eV
Electronic Energy  :        -8368.93278485 Eh         -227730.23866 eV
One Electron Energy:       -15383.01013735 Eh         -418592.98669 eV
Two Electron Energy:         7014.07735250 Eh          190862.74804 eV
Max COSX asymmetry :            0.00001527 Eh               0.00042 eV
CPCM Dielectric    :           -0.04894848 Eh              -1.33196 eV

Virial components:
Potential Energy   :        -4066.02151685 Eh         -110642.07041 eV
Kinetic Energy     :         2025.28355919 Eh           55110.76742 eV
Virial Ratio       :            2.00763073


DFT components:
N(Alpha)           :      166.001453297186 electrons
N(Beta)            :      166.001453297186 electrons
N(Total)           :      332.002906594372 electrons
E(X)               :     -154.313571266346 Eh       
E(C)               :      -14.662635718653 Eh       
E(XC)              :     -168.976206984999 Eh       
DFET-embed. en.    :        0.000000000000 Eh       
CPCM Solvation Model Properties:
Surface-charge          :           -0.03059183
Charge-correction       :           -0.00029771 Eh              -0.00810 eV
Free-energy (cav+disp)  :  This term is not implemented in the current solvation scheme

---------------
SCF CONVERGENCE
---------------

  Last Energy change         ...   -1.8304e-10  Tolerance :   1.0000e-09
  Last MAX-Density change    ...    2.5535e-15  Tolerance :   1.0000e-08
  Last RMS-Density change    ...    2.8292e-17  Tolerance :   1.0000e-09
  Last Orbital Gradient      ...    1.8502e-07  Tolerance :   2.0000e-06
  Last Orbital Rotation      ...    6.4923e-07  Tolerance :   2.0000e-06

             **** THE GBW FILE WAS UPDATED (orca.gbw) ****
             **** DENSITY orca.scfp WAS UPDATED ****
             **** ENERGY FILE WAS UPDATED (orca.en.tmp) ****
             **** THE GBW FILE WAS UPDATED (orca.gbw) ****
             **** DENSITY orca.scfp WAS UPDATED ****
----------------
ORBITAL ENERGIES
----------------

  NO   OCC          E(Eh)            E(eV) 
   0   2.0000     -19.585714      -532.9544 
   1   2.0000     -19.500099      -530.6247 
   2   2.0000     -19.465224      -529.6757 
   3   2.0000     -19.460150      -529.5376 
   4   2.0000     -14.708951      -400.2509 
   5   2.0000     -14.665247      -399.0617 
   6   2.0000     -14.660087      -398.9212 
   7   2.0000     -14.656289      -398.8179 
   8   2.0000     -14.643888      -398.4805 
   9   2.0000     -10.553961      -287.1879 
  10   2.0000     -10.553281      -287.1694 
  11   2.0000     -10.547485      -287.0117 
  12   2.0000     -10.540248      -286.8147 
  13   2.0000     -10.523142      -286.3493 
  14   2.0000     -10.511082      -286.0211 
  15   2.0000     -10.487280      -285.3734 
  16   2.0000     -10.486058      -285.3401 
  17   2.0000     -10.482186      -285.2348 
  18   2.0000     -10.478530      -285.1353 
  19   2.0000     -10.474979      -285.0387 
  20   2.0000     -10.470839      -284.9260 
  21   2.0000     -10.468316      -284.8573 
  22   2.0000     -10.467908      -284.8463 
  23   2.0000     -10.466840      -284.8172 
  24   2.0000     -10.462908      -284.7102 
  25   2.0000     -10.462877      -284.7093 
  26   2.0000     -10.462587      -284.7015 
  27   2.0000     -10.461033      -284.6592 
  28   2.0000     -10.460650      -284.6488 
  29   2.0000     -10.459212      -284.6096 
  30   2.0000     -10.457542      -284.5642 
  31   2.0000     -10.456872      -284.5460 
  32   2.0000     -10.456101      -284.5250 
  33   2.0000     -10.455768      -284.5159 
  34   2.0000     -10.455140      -284.4988 
  35   2.0000     -10.450849      -284.3821 
  36   2.0000     -10.446662      -284.2681 
  37   2.0000     -10.446131      -284.2537 
  38   2.0000     -10.445164      -284.2274 
  39   2.0000     -10.444904      -284.2203 
  40   2.0000     -10.444613      -284.2124 
  41   2.0000     -10.443841      -284.1914 
  42   2.0000     -10.437400      -284.0161 
  43   2.0000     -10.434250      -283.9304 
  44   2.0000     -10.433899      -283.9208 
  45   2.0000     -10.423643      -283.6417 
  46   2.0000     -10.423234      -283.6306 
  47   2.0000      -1.268140       -34.5078 
  48   2.0000      -1.169182       -31.8151 
  49   2.0000      -1.150302       -31.3013 
  50   2.0000      -1.143750       -31.1230 
  51   2.0000      -1.110367       -30.2146 
  52   2.0000      -1.051724       -28.6189 
  53   2.0000      -1.045471       -28.4487 
  54   2.0000      -1.037037       -28.2192 
  55   2.0000      -1.030404       -28.0387 
  56   2.0000      -0.979091       -26.6424 
  57   2.0000      -0.970925       -26.4202 
  58   2.0000      -0.961128       -26.1536 
  59   2.0000      -0.954764       -25.9804 
  60   2.0000      -0.903671       -24.5901 
  61   2.0000      -0.893482       -24.3129 
  62   2.0000      -0.888130       -24.1673 
  63   2.0000      -0.879861       -23.9422 
  64   2.0000      -0.878116       -23.8948 
  65   2.0000      -0.854258       -23.2455 
  66   2.0000      -0.849087       -23.1048 
  67   2.0000      -0.842222       -22.9180 
  68   2.0000      -0.836399       -22.7596 
  69   2.0000      -0.816806       -22.2264 
  70   2.0000      -0.794958       -21.6319 
  71   2.0000      -0.782547       -21.2942 
  72   2.0000      -0.770941       -20.9784 
  73   2.0000      -0.765867       -20.8403 
  74   2.0000      -0.765042       -20.8179 
  75   2.0000      -0.759204       -20.6590 
  76   2.0000      -0.755352       -20.5542 
  77   2.0000      -0.731703       -19.9106 
  78   2.0000      -0.710688       -19.3388 
  79   2.0000      -0.705930       -19.2093 
  80   2.0000      -0.703670       -19.1478 
  81   2.0000      -0.700182       -19.0529 
  82   2.0000      -0.693156       -18.8617 
  83   2.0000      -0.687815       -18.7164 
  84   2.0000      -0.681958       -18.5570 
  85   2.0000      -0.658145       -17.9090 
  86   2.0000      -0.649714       -17.6796 
  87   2.0000      -0.644438       -17.5360 
  88   2.0000      -0.638184       -17.3659 
  89   2.0000      -0.621335       -16.9074 
  90   2.0000      -0.611552       -16.6412 
  91   2.0000      -0.594754       -16.1841 
  92   2.0000      -0.589258       -16.0345 
  93   2.0000      -0.585522       -15.9329 
  94   2.0000      -0.580937       -15.8081 
  95   2.0000      -0.572383       -15.5753 
  96   2.0000      -0.570623       -15.5274 
  97   2.0000      -0.566248       -15.4084 
  98   2.0000      -0.565079       -15.3766 
  99   2.0000      -0.557550       -15.1717 
 100   2.0000      -0.545804       -14.8521 
 101   2.0000      -0.541817       -14.7436 
 102   2.0000      -0.537440       -14.6245 
 103   2.0000      -0.534175       -14.5356 
 104   2.0000      -0.531142       -14.4531 
 105   2.0000      -0.525817       -14.3082 
 106   2.0000      -0.521931       -14.2025 
 107   2.0000      -0.520369       -14.1600 
 108   2.0000      -0.515001       -14.0139 
 109   2.0000      -0.514881       -14.0106 
 110   2.0000      -0.511847       -13.9281 
 111   2.0000      -0.511535       -13.9196 
 112   2.0000      -0.503216       -13.6932 
 113   2.0000      -0.495356       -13.4793 
 114   2.0000      -0.492098       -13.3907 
 115   2.0000      -0.491825       -13.3832 
 116   2.0000      -0.486911       -13.2495 
 117   2.0000      -0.483947       -13.1689 
 118   2.0000      -0.480963       -13.0877 
 119   2.0000      -0.477640       -12.9972 
 120   2.0000      -0.476399       -12.9635 
 121   2.0000      -0.472573       -12.8594 
 122   2.0000      -0.468366       -12.7449 
 123   2.0000      -0.467203       -12.7132 
 124   2.0000      -0.465485       -12.6665 
 125   2.0000      -0.457485       -12.4488 
 126   2.0000      -0.451463       -12.2849 
 127   2.0000      -0.448525       -12.2050 
 128   2.0000      -0.445053       -12.1105 
 129   2.0000      -0.437666       -11.9095 
 130   2.0000      -0.436568       -11.8796 
 131   2.0000      -0.435479       -11.8500 
 132   2.0000      -0.433588       -11.7985 
 133   2.0000      -0.426728       -11.6119 
 134   2.0000      -0.424537       -11.5522 
 135   2.0000      -0.422116       -11.4863 
 136   2.0000      -0.421047       -11.4573 
 137   2.0000      -0.419455       -11.4140 
 138   2.0000      -0.417883       -11.3712 
 139   2.0000      -0.417526       -11.3615 
 140   2.0000      -0.407294       -11.0830 
 141   2.0000      -0.406132       -11.0514 
 142   2.0000      -0.405768       -11.0415 
 143   2.0000      -0.401931       -10.9371 
 144   2.0000      -0.396199       -10.7811 
 145   2.0000      -0.390775       -10.6335 
 146   2.0000      -0.387810       -10.5528 
 147   2.0000      -0.380338       -10.3495 
 148   2.0000      -0.373667       -10.1680 
 149   2.0000      -0.364717        -9.9244 
 150   2.0000      -0.363511        -9.8916 
 151   2.0000      -0.350377        -9.5342 
 152   2.0000      -0.345211        -9.3937 
 153   2.0000      -0.345094        -9.3905 
 154   2.0000      -0.328061        -8.9270 
 155   2.0000      -0.318611        -8.6698 
 156   2.0000      -0.309753        -8.4288 
 157   2.0000      -0.305751        -8.3199 
 158   2.0000      -0.304248        -8.2790 
 159   2.0000      -0.303528        -8.2594 
 160   2.0000      -0.299857        -8.1595 
 161   2.0000      -0.296332        -8.0636 
 162   2.0000      -0.295392        -8.0380 
 163   2.0000      -0.287285        -7.8174 
 164   2.0000      -0.278743        -7.5850 
 165   2.0000      -0.203264        -5.5311 
 166   0.0000      -0.055123        -1.5000 
 167   0.0000      -0.049740        -1.3535 
 168   0.0000      -0.007082        -0.1927 
 169   0.0000       0.007781         0.2117 
 170   0.0000       0.015570         0.4237 
 171   0.0000       0.016883         0.4594 
 172   0.0000       0.019659         0.5349 
 173   0.0000       0.045523         1.2388 
 174   0.0000       0.050240         1.3671 
 175   0.0000       0.059296         1.6135 
 176   0.0000       0.090676         2.4674 
 177   0.0000       0.108461         2.9514 
 178   0.0000       0.116632         3.1737 
 179   0.0000       0.118300         3.2191 
 180   0.0000       0.138065         3.7569 
 181   0.0000       0.140841         3.8325 
 182   0.0000       0.146643         3.9904 
 183   0.0000       0.154577         4.2063 
 184   0.0000       0.158503         4.3131 
 185   0.0000       0.162513         4.4222 
 186   0.0000       0.167086         4.5466 
 187   0.0000       0.173645         4.7251 
 188   0.0000       0.175029         4.7628 
 189   0.0000       0.178960         4.8698 
 190   0.0000       0.183703         4.9988 
 191   0.0000       0.186779         5.0825 
 192   0.0000       0.187870         5.1122 
 193   0.0000       0.189946         5.1687 
 194   0.0000       0.195275         5.3137 
 195   0.0000       0.197053         5.3621 
 196   0.0000       0.198081         5.3901 
 197   0.0000       0.201565         5.4849 
 198   0.0000       0.202829         5.5193 
 199   0.0000       0.206357         5.6153 
 200   0.0000       0.208551         5.6750 
 201   0.0000       0.210299         5.7225 
 202   0.0000       0.214650         5.8409 
 203   0.0000       0.215573         5.8660 
 204   0.0000       0.218146         5.9360 
 205   0.0000       0.220157         5.9908 
 206   0.0000       0.220592         6.0026 
 207   0.0000       0.221317         6.0224 
 208   0.0000       0.222642         6.0584 
 209   0.0000       0.226720         6.1694 
 210   0.0000       0.227579         6.1928 
 211   0.0000       0.228875         6.2280 
 212   0.0000       0.232801         6.3348 
 213   0.0000       0.235189         6.3998 
 214   0.0000       0.240134         6.5344 
 215   0.0000       0.241190         6.5631 
 216   0.0000       0.242474         6.5981 
 217   0.0000       0.247756         6.7418 
 218   0.0000       0.249850         6.7988 
 219   0.0000       0.252553         6.8723 
 220   0.0000       0.255377         6.9492 
 221   0.0000       0.260802         7.0968 
 222   0.0000       0.264095         7.1864 
 223   0.0000       0.265022         7.2116 
 224   0.0000       0.268402         7.3036 
 225   0.0000       0.275918         7.5081 
 226   0.0000       0.276794         7.5319 
 227   0.0000       0.278405         7.5758 
 228   0.0000       0.284573         7.7436 
 229   0.0000       0.286330         7.7914 
 230   0.0000       0.292824         7.9681 
 231   0.0000       0.294700         8.0192 
 232   0.0000       0.297445         8.0939 
 233   0.0000       0.301435         8.2025 
 234   0.0000       0.305799         8.3212 
 235   0.0000       0.307758         8.3745 
 236   0.0000       0.310106         8.4384 
 237   0.0000       0.314284         8.5521 
 238   0.0000       0.314709         8.5637 
 239   0.0000       0.317885         8.6501 
 240   0.0000       0.322690         8.7808 
 241   0.0000       0.326386         8.8814 
 242   0.0000       0.331102         9.0097 
 243   0.0000       0.332192         9.0394 
 244   0.0000       0.334579         9.1044 
 245   0.0000       0.337324         9.1791 
 246   0.0000       0.343072         9.3355 
 247   0.0000       0.350749         9.5444 
 248   0.0000       0.353898         9.6300 
 249   0.0000       0.358465         9.7543 
 250   0.0000       0.367457         9.9990 
 251   0.0000       0.374911        10.2018 
 252   0.0000       0.378769        10.3068 
 253   0.0000       0.380617        10.3571 
 254   0.0000       0.386258        10.5106 
 255   0.0000       0.391366        10.6496 
 256   0.0000       0.396873        10.7995 
 257   0.0000       0.412466        11.2238 
 258   0.0000       0.415186        11.2978 
 259   0.0000       0.420729        11.4486 
 260   0.0000       0.435007        11.8371 
 261   0.0000       0.452755        12.3201 
 262   0.0000       0.455484        12.3943 
 263   0.0000       0.461832        12.5671 
 264   0.0000       0.466669        12.6987 
 265   0.0000       0.472520        12.8579 
 266   0.0000       0.477980        13.0065 
 267   0.0000       0.483768        13.1640 
 268   0.0000       0.491832        13.3834 
 269   0.0000       0.494882        13.4664 
 270   0.0000       0.495696        13.4886 
 271   0.0000       0.501124        13.6363 
 272   0.0000       0.502416        13.6714 
 273   0.0000       0.509362        13.8604 
 274   0.0000       0.513894        13.9838 
 275   0.0000       0.519098        14.1254 
 276   0.0000       0.522720        14.2239 
 277   0.0000       0.524394        14.2695 
 278   0.0000       0.528177        14.3724 
 279   0.0000       0.530093        14.4246 
 280   0.0000       0.531951        14.4751 
 281   0.0000       0.540204        14.6997 
 282   0.0000       0.540455        14.7065 
 283   0.0000       0.545871        14.8539 
 284   0.0000       0.549666        14.9572 
 285   0.0000       0.556745        15.1498 
 286   0.0000       0.562756        15.3134 
 287   0.0000       0.564899        15.3717 
 288   0.0000       0.565157        15.3787 
 289   0.0000       0.569492        15.4967 
 290   0.0000       0.573810        15.6142 
 291   0.0000       0.577834        15.7237 
 292   0.0000       0.582980        15.8637 
 293   0.0000       0.585300        15.9268 
 294   0.0000       0.591253        16.0888 
 295   0.0000       0.591673        16.1002 
 296   0.0000       0.595112        16.1938 
 297   0.0000       0.597521        16.2594 
 298   0.0000       0.601367        16.3640 
 299   0.0000       0.603945        16.4342 
 300   0.0000       0.611274        16.6336 
 301   0.0000       0.613801        16.7024 
 302   0.0000       0.616044        16.7634 
 303   0.0000       0.620308        16.8794 
 304   0.0000       0.622030        16.9263 
 305   0.0000       0.622870        16.9492 
 306   0.0000       0.625848        17.0302 
 307   0.0000       0.627633        17.0788 
 308   0.0000       0.628895        17.1131 
 309   0.0000       0.630967        17.1695 
 310   0.0000       0.632785        17.2189 
 311   0.0000       0.633037        17.2258 
 312   0.0000       0.635365        17.2892 
 313   0.0000       0.640853        17.4385 
 314   0.0000       0.644269        17.5315 
 315   0.0000       0.646473        17.5914 
 316   0.0000       0.648196        17.6383 
 317   0.0000       0.651773        17.7356 
 318   0.0000       0.654153        17.8004 
 319   0.0000       0.660808        17.9815 
 320   0.0000       0.662958        18.0400 
 321   0.0000       0.666467        18.1355 
 322   0.0000       0.668642        18.1947 
 323   0.0000       0.672547        18.3009 
 324   0.0000       0.674579        18.3562 
 325   0.0000       0.678274        18.4568 
 326   0.0000       0.685079        18.6420 
 327   0.0000       0.689223        18.7547 
 328   0.0000       0.694038        18.8857 
 329   0.0000       0.695848        18.9350 
 330   0.0000       0.700677        19.0664 
 331   0.0000       0.702396        19.1132 
 332   0.0000       0.709117        19.2961 
 333   0.0000       0.710280        19.3277 
 334   0.0000       0.714777        19.4501 
 335   0.0000       0.719433        19.5768 
 336   0.0000       0.723127        19.6773 
 337   0.0000       0.727887        19.8068 
 338   0.0000       0.731202        19.8970 
 339   0.0000       0.737074        20.0568 
 340   0.0000       0.741005        20.1638 
 341   0.0000       0.742298        20.1990 
 342   0.0000       0.749033        20.3822 
 343   0.0000       0.750168        20.4131 
 344   0.0000       0.751014        20.4361 
 345   0.0000       0.759448        20.6656 
 346   0.0000       0.760939        20.7062 
 347   0.0000       0.769045        20.9268 
 348   0.0000       0.772171        21.0118 
 349   0.0000       0.781975        21.2786 
 350   0.0000       0.782139        21.2831 
 351   0.0000       0.786717        21.4077 
 352   0.0000       0.797365        21.6974 
 353   0.0000       0.802268        21.8308 
 354   0.0000       0.806666        21.9505 
 355   0.0000       0.818194        22.2642 
 356   0.0000       0.829391        22.5689 
 357   0.0000       0.835713        22.7409 
 358   0.0000       0.842876        22.9358 
 359   0.0000       0.849572        23.1180 
 360   0.0000       0.862215        23.4621 
 361   0.0000       0.869038        23.6477 
 362   0.0000       0.871707        23.7203 
 363   0.0000       0.878252        23.8984 
 364   0.0000       0.879482        23.9319 
 365   0.0000       0.893344        24.3091 
 366   0.0000       0.899348        24.4725 
 367   0.0000       0.905481        24.6394 
 368   0.0000       0.912007        24.8170 
 369   0.0000       0.914910        24.8960 
 370   0.0000       0.919027        25.0080 
 371   0.0000       0.927423        25.2365 
 372   0.0000       0.930655        25.3244 
 373   0.0000       0.935615        25.4594 
 374   0.0000       0.942956        25.6591 
 375   0.0000       0.948227        25.8026 
 376   0.0000       0.951368        25.8880 
 377   0.0000       0.955281        25.9945 
 378   0.0000       0.956112        26.0171 
 379   0.0000       0.959819        26.1180 
 380   0.0000       0.965049        26.2603 
 381   0.0000       0.967728        26.3332 
 382   0.0000       0.973376        26.4869 
 383   0.0000       0.975966        26.5574 
 384   0.0000       0.977263        26.5927 
 385   0.0000       0.981936        26.7198 
 386   0.0000       0.983712        26.7682 
 387   0.0000       0.986753        26.8509 
 388   0.0000       0.988233        26.8912 
 389   0.0000       0.994117        27.0513 
 390   0.0000       0.999435        27.1960 
 391   0.0000       1.001037        27.2396 
 392   0.0000       1.004796        27.3419 
 393   0.0000       1.008845        27.4521 
 394   0.0000       1.012426        27.5495 
 395   0.0000       1.016423        27.6583 
 396   0.0000       1.020317        27.7642 
 397   0.0000       1.024207        27.8701 
 398   0.0000       1.027367        27.9561 
 399   0.0000       1.030406        28.0388 
 400   0.0000       1.033912        28.1342 
 401   0.0000       1.036797        28.2127 
 402   0.0000       1.038830        28.2680 
 403   0.0000       1.043275        28.3889 
 404   0.0000       1.048785        28.5389 
 405   0.0000       1.049557        28.5599 
 406   0.0000       1.051095        28.6017 
 407   0.0000       1.055244        28.7146 
 408   0.0000       1.060356        28.8537 
 409   0.0000       1.060725        28.8638 
 410   0.0000       1.062461        28.9110 
 411   0.0000       1.066223        29.0134 
 412   0.0000       1.067747        29.0549 
 413   0.0000       1.071025        29.1441 
 414   0.0000       1.074335        29.2341 
 415   0.0000       1.080547        29.4032 
 416   0.0000       1.082911        29.4675 
 417   0.0000       1.087402        29.5897 
 418   0.0000       1.090234        29.6668 
 419   0.0000       1.094972        29.7957 
 420   0.0000       1.098353        29.8877 
 421   0.0000       1.104421        30.0528 
 422   0.0000       1.107884        30.1471 
 423   0.0000       1.111194        30.2371 
 424   0.0000       1.115033        30.3416 
 425   0.0000       1.119686        30.4682 
 426   0.0000       1.120631        30.4939 
 427   0.0000       1.124630        30.6027 
 428   0.0000       1.131235        30.7825 
 429   0.0000       1.133192        30.8357 
 430   0.0000       1.136326        30.9210 
 431   0.0000       1.140415        31.0323 
 432   0.0000       1.142888        31.0996 
 433   0.0000       1.150844        31.3161 
 434   0.0000       1.156303        31.4646 
 435   0.0000       1.161929        31.6177 
 436   0.0000       1.170925        31.8625 
 437   0.0000       1.173293        31.9269 
 438   0.0000       1.175275        31.9809 
 439   0.0000       1.181981        32.1633 
 440   0.0000       1.188540        32.3418 
 441   0.0000       1.193849        32.4863 
 442   0.0000       1.202666        32.7262 
 443   0.0000       1.206400        32.8278 
 444   0.0000       1.210831        32.9484 
 445   0.0000       1.226808        33.3831 
 446   0.0000       1.229071        33.4447 
 447   0.0000       1.232123        33.5278 
 448   0.0000       1.238231        33.6940 
 449   0.0000       1.244472        33.8638 
 450   0.0000       1.254330        34.1321 
 451   0.0000       1.260356        34.2960 
 452   0.0000       1.265215        34.4283 
 453   0.0000       1.272057        34.6144 
 454   0.0000       1.276425        34.7333 
 455   0.0000       1.279092        34.8059 
 456   0.0000       1.288123        35.0516 
 457   0.0000       1.289132        35.0791 
 458   0.0000       1.302105        35.4321 
 459   0.0000       1.308620        35.6094 
 460   0.0000       1.311149        35.6782 
 461   0.0000       1.316992        35.8372 
 462   0.0000       1.320160        35.9234 
 463   0.0000       1.321271        35.9536 
 464   0.0000       1.329598        36.1802 
 465   0.0000       1.341323        36.4992 
 466   0.0000       1.348259        36.6880 
 467   0.0000       1.352415        36.8011 
 468   0.0000       1.361389        37.0453 
 469   0.0000       1.364228        37.1225 
 470   0.0000       1.374415        37.3997 
 471   0.0000       1.379944        37.5502 
 472   0.0000       1.382136        37.6098 
 473   0.0000       1.390773        37.8448 
 474   0.0000       1.401221        38.1292 
 475   0.0000       1.416077        38.5334 
 476   0.0000       1.425520        38.7904 
 477   0.0000       1.428249        38.8646 
 478   0.0000       1.432249        38.9735 
 479   0.0000       1.442731        39.2587 
 480   0.0000       1.443594        39.2822 
 481   0.0000       1.461525        39.7701 
 482   0.0000       1.465348        39.8742 
 483   0.0000       1.468488        39.9596 
 484   0.0000       1.473485        40.0956 
 485   0.0000       1.482031        40.3281 
 486   0.0000       1.487555        40.4784 
 487   0.0000       1.493778        40.6478 
 488   0.0000       1.494432        40.6656 
 489   0.0000       1.500374        40.8273 
 490   0.0000       1.504169        40.9305 
 491   0.0000       1.513714        41.1902 
 492   0.0000       1.519417        41.3454 
 493   0.0000       1.526143        41.5285 
 494   0.0000       1.528470        41.5918 
 495   0.0000       1.531298        41.6687 
 496   0.0000       1.536019        41.7972 
 497   0.0000       1.539303        41.8866 
 498   0.0000       1.542176        41.9647 
 499   0.0000       1.544086        42.0167 
 500   0.0000       1.547341        42.1053 
 501   0.0000       1.550219        42.1836 
 502   0.0000       1.552689        42.2508 
 503   0.0000       1.554018        42.2870 
 504   0.0000       1.564539        42.5733 
 505   0.0000       1.566076        42.6151 
 506   0.0000       1.570199        42.7273 
 507   0.0000       1.575120        42.8612 
 508   0.0000       1.582982        43.0751 
 509   0.0000       1.596437        43.4413 
 510   0.0000       1.604197        43.6524 
 511   0.0000       1.610057        43.8119 
 512   0.0000       1.626028        44.2465 
 513   0.0000       1.628248        44.3069 
 514   0.0000       1.635709        44.5099 
 515   0.0000       1.649784        44.8929 
 516   0.0000       1.657585        45.1052 
 517   0.0000       1.685412        45.8624 
 518   0.0000       1.703786        46.3624 
 519   0.0000       1.715443        46.6796 
 520   0.0000       1.719417        46.7877 
 521   0.0000       1.726885        46.9909 
 522   0.0000       1.728850        47.0444 
 523   0.0000       1.734829        47.2071 
 524   0.0000       1.747213        47.5441 
 525   0.0000       1.772502        48.2322 
 526   0.0000       1.780466        48.4489 
 527   0.0000       1.786695        48.6184 
 528   0.0000       1.792984        48.7896 
 529   0.0000       1.803913        49.0870 
 530   0.0000       1.814279        49.3690 
 531   0.0000       1.822600        49.5955 
 532   0.0000       1.830999        49.8240 
 533   0.0000       1.837107        49.9902 
 534   0.0000       1.840793        50.0905 
 535   0.0000       1.849459        50.3263 
 536   0.0000       1.853367        50.4327 
 537   0.0000       1.857406        50.5426 
 538   0.0000       1.864326        50.7309 
 539   0.0000       1.869291        50.8660 
 540   0.0000       1.869592        50.8742 
 541   0.0000       1.874067        50.9960 
 542   0.0000       1.882181        51.2168 
 543   0.0000       1.886549        51.3356 
 544   0.0000       1.887944        51.3736 
 545   0.0000       1.891187        51.4618 
 546   0.0000       1.894910        51.5631 
 547   0.0000       1.900589        51.7177 
 548   0.0000       1.912006        52.0283 
 549   0.0000       1.919212        52.2244 
 550   0.0000       1.919431        52.2304 
 551   0.0000       1.932008        52.5726 
 552   0.0000       1.932210        52.5781 
 553   0.0000       1.937294        52.7164 
 554   0.0000       1.948538        53.0224 
 555   0.0000       1.952231        53.1229 
 556   0.0000       1.958636        53.2972 
 557   0.0000       1.965056        53.4719 
 558   0.0000       1.969713        53.5986 
 559   0.0000       1.981366        53.9157 
 560   0.0000       1.985529        54.0290 
 561   0.0000       1.986797        54.0635 
 562   0.0000       1.991845        54.2009 
 563   0.0000       1.997932        54.3665 
 564   0.0000       2.002026        54.4779 
 565   0.0000       2.006344        54.5954 
 566   0.0000       2.016362        54.8680 
 567   0.0000       2.026064        55.1320 
 568   0.0000       2.027755        55.1780 
 569   0.0000       2.041489        55.5517 
 570   0.0000       2.044158        55.6244 
 571   0.0000       2.046000        55.6745 
 572   0.0000       2.052755        55.8583 
 573   0.0000       2.052943        55.8634 
 574   0.0000       2.064332        56.1733 
 575   0.0000       2.072078        56.3841 
 576   0.0000       2.074216        56.4423 
 577   0.0000       2.077716        56.5375 
 578   0.0000       2.089316        56.8532 
 579   0.0000       2.091604        56.9154 
 580   0.0000       2.093062        56.9551 
 581   0.0000       2.098783        57.1108 
 582   0.0000       2.106257        57.3142 
 583   0.0000       2.108986        57.3884 
 584   0.0000       2.119548        57.6758 
 585   0.0000       2.126856        57.8747 
 586   0.0000       2.131671        58.0057 
 587   0.0000       2.136436        58.1354 
 588   0.0000       2.140661        58.2503 
 589   0.0000       2.149393        58.4879 
 590   0.0000       2.152997        58.5860 
 591   0.0000       2.160035        58.7775 
 592   0.0000       2.166431        58.9516 
 593   0.0000       2.167609        58.9836 
 594   0.0000       2.185049        59.4582 
 595   0.0000       2.186490        59.4974 
 596   0.0000       2.190487        59.6062 
 597   0.0000       2.192614        59.6641 
 598   0.0000       2.195697        59.7479 
 599   0.0000       2.200597        59.8813 
 600   0.0000       2.203626        59.9637 
 601   0.0000       2.210984        60.1639 
 602   0.0000       2.214170        60.2506 
 603   0.0000       2.222987        60.4906 
 604   0.0000       2.227958        60.6258 
 605   0.0000       2.231997        60.7357 
 606   0.0000       2.239780        60.9475 
 607   0.0000       2.243108        61.0381 
 608   0.0000       2.249285        61.2062 
 609   0.0000       2.254229        61.3407 
 610   0.0000       2.260343        61.5071 
 611   0.0000       2.275601        61.9222 
 612   0.0000       2.283566        62.1390 
 613   0.0000       2.287547        62.2473 
 614   0.0000       2.291251        62.3481 
 615   0.0000       2.295008        62.4503 
 616   0.0000       2.299014        62.5594 
 617   0.0000       2.303765        62.6886 
 618   0.0000       2.312643        62.9302 
 619   0.0000       2.313350        62.9494 
 620   0.0000       2.317110        63.0518 
 621   0.0000       2.322363        63.1947 
 622   0.0000       2.324010        63.2395 
 623   0.0000       2.327585        63.3368 
 624   0.0000       2.331712        63.4491 
 625   0.0000       2.333398        63.4950 
 626   0.0000       2.342353        63.7387 
 627   0.0000       2.348082        63.8946 
 628   0.0000       2.351757        63.9946 
 629   0.0000       2.354213        64.0614 
 630   0.0000       2.358512        64.1784 
 631   0.0000       2.361352        64.2556 
 632   0.0000       2.362808        64.2953 
 633   0.0000       2.371138        64.5219 
 634   0.0000       2.373425        64.5842 
 635   0.0000       2.380505        64.7768 
 636   0.0000       2.390214        65.0410 
 637   0.0000       2.395778        65.1924 
 638   0.0000       2.398456        65.2653 
 639   0.0000       2.404800        65.4379 
 640   0.0000       2.409918        65.5772 
 641   0.0000       2.414346        65.6977 
 642   0.0000       2.420263        65.8587 
 643   0.0000       2.428595        66.0854 
 644   0.0000       2.439539        66.3832 
 645   0.0000       2.443984        66.5042 
 646   0.0000       2.449072        66.6426 
 647   0.0000       2.453412        66.7607 
 648   0.0000       2.466466        67.1160 
 649   0.0000       2.486531        67.6619 
 650   0.0000       2.490784        67.7777 
 651   0.0000       2.511586        68.3437 
 652   0.0000       2.527766        68.7840 
 653   0.0000       2.539562        69.1050 
 654   0.0000       2.549833        69.3845 
 655   0.0000       2.554621        69.5148 
 656   0.0000       2.559923        69.6590 
 657   0.0000       2.573320        70.0236 
 658   0.0000       2.584443        70.3263 
 659   0.0000       2.589358        70.4600 
 660   0.0000       2.602896        70.8284 
 661   0.0000       2.617023        71.2128 
 662   0.0000       2.624906        71.4273 
 663   0.0000       2.630532        71.5804 
 664   0.0000       2.633329        71.6565 
 665   0.0000       2.637287        71.7642 
 666   0.0000       2.652012        72.1649 
 667   0.0000       2.658036        72.3288 
 668   0.0000       2.661755        72.4300 
 669   0.0000       2.669425        72.6387 
 670   0.0000       2.675476        72.8034 
 671   0.0000       2.684890        73.0596 
 672   0.0000       2.692778        73.2742 
 673   0.0000       2.696389        73.3725 
 674   0.0000       2.703481        73.5655 
 675   0.0000       2.718403        73.9715 
 676   0.0000       2.723199        74.1020 
 677   0.0000       2.728556        74.2478 
 678   0.0000       2.733794        74.3903 
 679   0.0000       2.745406        74.7063 
 680   0.0000       2.747753        74.7702 
 681   0.0000       2.757224        75.0279 
 682   0.0000       2.760905        75.1281 
 683   0.0000       2.767607        75.3104 
 684   0.0000       2.769330        75.3573 
 685   0.0000       2.771508        75.4166 
 686   0.0000       2.781990        75.7018 
 687   0.0000       2.790187        75.9248 
 688   0.0000       2.797515        76.1243 
 689   0.0000       2.799977        76.1912 
 690   0.0000       2.806724        76.3748 
 691   0.0000       2.808844        76.4325 
 692   0.0000       2.817121        76.6578 
 693   0.0000       2.831242        77.0420 
 694   0.0000       2.834185        77.1221 
 695   0.0000       2.842215        77.3406 
 696   0.0000       2.846902        77.4681 
 697   0.0000       2.848534        77.5125 
 698   0.0000       2.853134        77.6377 
 699   0.0000       2.871629        78.1410 
 700   0.0000       2.874002        78.2056 
 701   0.0000       2.876215        78.2658 
 702   0.0000       2.889194        78.6190 
 703   0.0000       2.907616        79.1203 
 704   0.0000       2.910054        79.1866 
 705   0.0000       2.917970        79.4020 
 706   0.0000       2.932714        79.8032 
 707   0.0000       2.943074        80.0851 
 708   0.0000       2.948503        80.2328 
 709   0.0000       2.952992        80.3550 
 710   0.0000       2.970746        80.8381 
 711   0.0000       3.019761        82.1719 
 712   0.0000       3.033640        82.5495 
 713   0.0000       3.035721        82.6062 
 714   0.0000       3.074971        83.6742 
 715   0.0000       3.082876        83.8893 
 716   0.0000       3.117118        84.8211 
 717   0.0000       3.120582        84.9154 
 718   0.0000       3.123923        85.0063 
 719   0.0000       3.162146        86.0464 
 720   0.0000       3.181386        86.5699 
 721   0.0000       3.193774        86.9070 
 722   0.0000       3.242000        88.2193 
 723   0.0000       3.278091        89.2014 
 724   0.0000       3.287396        89.4546 
 725   0.0000       3.315925        90.2309 
 726   0.0000       3.387253        92.1718 
 727   0.0000       3.397049        92.4384 
 728   0.0000       3.485579        94.8474 
 729   0.0000       3.488736        94.9333 
 730   0.0000       3.571729        97.1917 
 731   0.0000       3.581777        97.4651 
 732   0.0000      13.240217       360.2846 
 733   0.0000      13.257334       360.7504 
 734   0.0000      13.375531       363.9667 
 735   0.0000      13.501134       367.3845 
 736   0.0000      13.538095       368.3903 
 737   0.0000      13.554260       368.8302 
 738   0.0000      13.652925       371.5150 
 739   0.0000      13.664357       371.8261 
 740   0.0000      13.674667       372.1066 
 741   0.0000      13.725836       373.4990 
 742   0.0000      13.737607       373.8193 
 743   0.0000      13.774976       374.8361 
 744   0.0000      13.786811       375.1582 
 745   0.0000      13.798150       375.4667 
 746   0.0000      13.916717       378.6931 
 747   0.0000      13.927360       378.9827 
 748   0.0000      13.949583       379.5875 
 749   0.0000      13.981590       380.4584 
 750   0.0000      13.989075       380.6621 
 751   0.0000      14.027145       381.6980 
 752   0.0000      14.067932       382.8079 
 753   0.0000      14.104374       383.7995 
 754   0.0000      14.130321       384.5056 
 755   0.0000      14.141399       384.8070 
 756   0.0000      14.145421       384.9165 
 757   0.0000      14.157603       385.2480 
 758   0.0000      14.166388       385.4870 
 759   0.0000      14.171104       385.6153 
 760   0.0000      14.204588       386.5265 
 761   0.0000      14.217127       386.8677 
 762   0.0000      14.234394       387.3375 
 763   0.0000      14.260537       388.0489 
 764   0.0000      14.292117       388.9083 
 765   0.0000      14.364004       390.8644 
 766   0.0000      14.465370       393.6227 
 767   0.0000      14.558190       396.1485 
 768   0.0000      14.573489       396.5648 
 769   0.0000      14.595984       397.1769 
 770   0.0000      19.380970       527.3830 
 771   0.0000      19.420518       528.4592 
 772   0.0000      19.456788       529.4461 
 773   0.0000      19.590308       533.0794 
 774   0.0000      19.595519       533.2212 
 775   0.0000      25.783273       701.5985 
 776   0.0000      25.810054       702.3273 
 777   0.0000      25.844103       703.2538 
 778   0.0000      25.906701       704.9572 

                    ********************************
                    * MULLIKEN POPULATION ANALYSIS *
                    ********************************

-----------------------
MULLIKEN ATOMIC CHARGES
-----------------------
   0 C :   -0.323456
   1 C :    0.157894
   2 C :   -0.285504
   3 C :   -0.235687
   4 C :   -0.265784
   5 C :   -0.233521
   6 C :   -0.636822
   7 C :    0.344435
   8 C :    0.219280
   9 C :    0.056025
  10 C :    0.499955
  11 N :   -0.762025
  12 N :   -0.664868
  13 C :   -0.011634
  14 C :   -0.228137
  15 N :   -0.332222
  16 O :   -0.508432
  17 H :    0.435109
  18 H :    0.307633
  19 H :    0.259482
  20 H :    0.245802
  21 H :    0.247532
  22 H :    0.247375
  23 H :    0.246884
  24 H :    0.240748
  25 H :    0.267819
  26 H :    0.267425
  27 H :    0.419432
  28 C :   -0.272775
  29 C :   -0.029659
  30 C :   -0.274632
  31 C :   -0.239292
  32 C :   -0.246313
  33 C :   -0.237988
  34 C :    0.384809
  35 O :   -0.378149
  36 C :   -0.099204
  37 C :    0.306404
  38 C :    0.171069
  39 C :   -0.308124
  40 C :   -0.243560
  41 C :   -0.293710
  42 N :   -0.437120
  43 C :    0.563851
  44 O :   -0.446647
  45 C :   -0.252225
  46 C :   -0.370706
  47 C :   -0.134443
  48 C :   -0.383077
  49 C :   -0.222855
  50 C :   -0.385311
  51 C :    0.590573
  52 N :   -0.650941
  53 C :   -0.237898
  54 C :   -0.644923
  55 C :   -0.644305
  56 C :   -0.636832
  57 O :   -0.519452
  58 H :    0.236150
  59 H :    0.248923
  60 H :    0.236814
  61 H :    0.241540
  62 H :    0.246974
  63 H :    0.258440
  64 H :    0.236423
  65 H :    0.225929
  66 H :    0.232988
  67 H :    0.230335
  68 H :    0.229640
  69 H :    0.231063
  70 H :    0.421362
  71 H :    0.246422
  72 H :    0.243359
  73 H :    0.242445
  74 H :    0.267184
  75 H :    0.259481
  76 H :    0.265217
  77 H :    0.261974
  78 H :    0.258566
  79 H :    0.259644
  80 H :    0.259248
  81 H :    0.263783
  82 H :    0.253144
  83 H :    0.241651
Sum of atomic charges:    0.0000000

--------------------------------
MULLIKEN REDUCED ORBITAL CHARGES
--------------------------------
  0 C s       :     3.293672  s :     3.293672
      pz      :     0.981423  p :     2.990126
      px      :     1.082542
      py      :     0.926161
      dz2     :     0.005952  d :     0.039658
      dxz     :     0.004502
      dyz     :     0.006432
      dx2y2   :     0.013138
      dxy     :     0.009634
  1 C s       :     3.146561  s :     3.146561
      pz      :     0.949985  p :     2.649456
      px      :     0.839559
      py      :     0.859912
      dz2     :     0.005850  d :     0.046089
      dxz     :     0.008269
      dyz     :     0.006217
      dx2y2   :     0.012650
      dxy     :     0.013103
  2 C s       :     3.281542  s :     3.281542
      pz      :     1.009125  p :     2.964313
      px      :     0.952986
      py      :     1.002202
      dz2     :     0.003637  d :     0.039649
      dxz     :     0.007496
      dyz     :     0.006013
      dx2y2   :     0.010079
      dxy     :     0.012424
  3 C s       :     3.251053  s :     3.251053
      pz      :     0.970691  p :     2.944443
      px      :     1.054000
      py      :     0.919752
      dz2     :     0.006162  d :     0.040191
      dxz     :     0.004550
      dyz     :     0.006506
      dx2y2   :     0.013398
      dxy     :     0.009575
  4 C s       :     3.258084  s :     3.258084
      pz      :     0.997631  p :     2.967762
      px      :     0.930875
      py      :     1.039256
      dz2     :     0.004347  d :     0.039939
      dxz     :     0.007622
      dyz     :     0.005212
      dx2y2   :     0.010769
      dxy     :     0.011989
  5 C s       :     3.251325  s :     3.251325
      pz      :     1.000934  p :     2.942075
      px      :     0.951459
      py      :     0.989683
      dz2     :     0.003541  d :     0.040121
      dxz     :     0.007844
      dyz     :     0.005979
      dx2y2   :     0.010119
      dxy     :     0.012638
  6 C s       :     3.433851  s :     3.433851
      pz      :     0.921416  p :     3.158096
      px      :     1.182523
      py      :     1.054156
      dz2     :     0.011649  d :     0.044875
      dxz     :     0.008937
      dyz     :     0.007625
      dx2y2   :     0.007551
      dxy     :     0.009112
  7 C s       :     3.067732  s :     3.067732
      pz      :     0.694521  p :     2.526366
      px      :     0.922051
      py      :     0.909794
      dz2     :     0.013468  d :     0.061467
      dxz     :     0.014303
      dyz     :     0.014076
      dx2y2   :     0.011452
      dxy     :     0.008169
  8 C s       :     3.113030  s :     3.113030
      pz      :     0.842626  p :     2.604993
      px      :     0.884212
      py      :     0.878155
      dz2     :     0.012288  d :     0.062697
      dxz     :     0.012279
      dyz     :     0.012901
      dx2y2   :     0.014057
      dxy     :     0.011172
  9 C s       :     3.119156  s :     3.119156
      pz      :     0.841895  p :     2.759418
      px      :     0.962417
      py      :     0.955105
      dz2     :     0.021189  d :     0.065401
      dxz     :     0.015375
      dyz     :     0.015530
      dx2y2   :     0.005473
      dxy     :     0.007835
 10 C s       :     2.915867  s :     2.915867
      pz      :     0.793954  p :     2.462958
      px      :     0.832740
      py      :     0.836264
      dz2     :     0.041902  d :     0.121220
      dxz     :     0.023959
      dyz     :     0.024683
      dx2y2   :     0.014632
      dxy     :     0.016043
 11 N s       :     3.607468  s :     3.607468
      pz      :     1.219556  p :     4.116822
      px      :     1.440334
      py      :     1.456933
      dz2     :     0.008580  d :     0.037735
      dxz     :     0.009252
      dyz     :     0.008305
      dx2y2   :     0.005308
      dxy     :     0.006289
 12 N s       :     3.598411  s :     3.598411
      pz      :     1.236323  p :     4.025683
      px      :     1.406350
      py      :     1.383009
      dz2     :     0.008865  d :     0.040774
      dxz     :     0.009320
      dyz     :     0.010327
      dx2y2   :     0.006676
      dxy     :     0.005586
 13 C s       :     3.155794  s :     3.155794
      pz      :     0.812555  p :     2.795772
      px      :     0.987066
      py      :     0.996151
      dz2     :     0.017122  d :     0.060069
      dxz     :     0.016304
      dyz     :     0.016191
      dx2y2   :     0.002905
      dxy     :     0.007546
 14 C s       :     3.175731  s :     3.175731
      pz      :     1.048394  p :     2.998287
      px      :     0.983619
      py      :     0.966274
      dz2     :     0.012517  d :     0.054120
      dxz     :     0.012098
      dyz     :     0.012631
      dx2y2   :     0.007047
      dxy     :     0.009826
 15 N s       :     3.613874  s :     3.613874
      pz      :     1.433939  p :     3.672209
      px      :     1.116497
      py      :     1.121774
      dz2     :     0.012828  d :     0.046139
      dxz     :     0.008940
      dyz     :     0.008915
      dx2y2   :     0.008360
      dxy     :     0.007096
 16 O s       :     3.760680  s :     3.760680
      pz      :     1.659540  p :     4.720882
      px      :     1.524311
      py      :     1.537031
      dz2     :     0.004507  d :     0.026870
      dxz     :     0.006216
      dyz     :     0.006016
      dx2y2   :     0.005843
      dxy     :     0.004288
 17 H s       :     0.564891  s :     0.564891
 18 H s       :     0.692367  s :     0.692367
 19 H s       :     0.740518  s :     0.740518
 20 H s       :     0.754198  s :     0.754198
 21 H s       :     0.752468  s :     0.752468
 22 H s       :     0.752625  s :     0.752625
 23 H s       :     0.753116  s :     0.753116
 24 H s       :     0.759252  s :     0.759252
 25 H s       :     0.732181  s :     0.732181
 26 H s       :     0.732575  s :     0.732575
 27 H s       :     0.580568  s :     0.580568
 28 C s       :     3.289033  s :     3.289033
      pz      :     1.079678  p :     2.943481
      px      :     0.899376
      py      :     0.964427
      dz2     :     0.011406  d :     0.040261
      dxz     :     0.011073
      dyz     :     0.004774
      dx2y2   :     0.006255
      dxy     :     0.006753
 29 C s       :     3.210572  s :     3.210572
      pz      :     0.888911  p :     2.775954
      px      :     0.860815
      py      :     1.026228
      dz2     :     0.010315  d :     0.043134
      dxz     :     0.015166
      dyz     :     0.005465
      dx2y2   :     0.006526
      dxy     :     0.005661
 30 C s       :     3.286734  s :     3.286734
      pz      :     0.901000  p :     2.947907
      px      :     1.071935
      py      :     0.974972
      dz2     :     0.011668  d :     0.039991
      dxz     :     0.010966
      dyz     :     0.007187
      dx2y2   :     0.005717
      dxy     :     0.004453
 31 C s       :     3.255578  s :     3.255578
      pz      :     1.044456  p :     2.943923
      px      :     0.910818
      py      :     0.988650
      dz2     :     0.011361  d :     0.039790
      dxz     :     0.011730
      dyz     :     0.004499
      dx2y2   :     0.005958
      dxy     :     0.006243
 32 C s       :     3.266508  s :     3.266508
      pz      :     0.999977  p :     2.939580
      px      :     0.986286
      py      :     0.953317
      dz2     :     0.009387  d :     0.040225
      dxz     :     0.014727
      dyz     :     0.005114
      dx2y2   :     0.005949
      dxy     :     0.005049
 33 C s       :     3.251207  s :     3.251207
      pz      :     0.901580  p :     2.947010
      px      :     1.043332
      py      :     1.002098
      dz2     :     0.011419  d :     0.039771
      dxz     :     0.011367
      dyz     :     0.006802
      dx2y2   :     0.005505
      dxy     :     0.004678
 34 C s       :     3.125041  s :     3.125041
      pz      :     0.820606  p :     2.389919
      px      :     0.826375
      py      :     0.742938
      dz2     :     0.016659  d :     0.100231
      dxz     :     0.038150
      dyz     :     0.008807
      dx2y2   :     0.018084
      dxy     :     0.018532
 35 O s       :     3.769551  s :     3.769551
      pz      :     1.779721  p :     4.579249
      px      :     1.415027
      py      :     1.384501
      dz2     :     0.003073  d :     0.029349
      dxz     :     0.007071
      dyz     :     0.000871
      dx2y2   :     0.008220
      dxy     :     0.010114
 36 C s       :     3.242415  s :     3.242415
      pz      :     0.894796  p :     2.813965
      px      :     0.934284
      py      :     0.984885
      dz2     :     0.012163  d :     0.042824
      dxz     :     0.009024
      dyz     :     0.007518
      dx2y2   :     0.007365
      dxy     :     0.006754
 37 C s       :     3.120793  s :     3.120793
      pz      :     0.774520  p :     2.497152
      px      :     0.836788
      py      :     0.885844
      dz2     :     0.014577  d :     0.075650
      dxz     :     0.019952
      dyz     :     0.016547
      dx2y2   :     0.013299
      dxy     :     0.011276
 38 C s       :     3.098669  s :     3.098669
      pz      :     0.867453  p :     2.665089
      px      :     0.866112
      py      :     0.931524
      dz2     :     0.014667  d :     0.065172
      dxz     :     0.015921
      dyz     :     0.012408
      dx2y2   :     0.011836
      dxy     :     0.010341
 39 C s       :     3.309595  s :     3.309595
      pz      :     1.036055  p :     2.958574
      px      :     0.961002
      py      :     0.961517
      dz2     :     0.010417  d :     0.039955
      dxz     :     0.009987
      dyz     :     0.007675
      dx2y2   :     0.006507
      dxy     :     0.005368
 40 C s       :     3.248897  s :     3.248897
      pz      :     0.993364  p :     2.954894
      px      :     0.976756
      py      :     0.984774
      dz2     :     0.009682  d :     0.039768
      dxz     :     0.010845
      dyz     :     0.008242
      dx2y2   :     0.005242
      dxy     :     0.005758
 41 C s       :     3.291266  s :     3.291266
      pz      :     0.910520  p :     2.962464
      px      :     1.022575
      py      :     1.029369
      dz2     :     0.011253  d :     0.039980
      dxz     :     0.010218
      dyz     :     0.008985
      dx2y2   :     0.002554
      dxy     :     0.006970
 42 N s       :     3.611215  s :     3.611215
      pz      :     1.297111  p :     3.780011
      px      :     1.245027
      py      :     1.237874
      dz2     :     0.015174  d :     0.045894
      dxz     :     0.007884
      dyz     :     0.009111
      dx2y2   :     0.005818
      dxy     :     0.007907
 43 C s       :     3.018170  s :     3.018170
      pz      :     0.755157  p :     2.317853
      px      :     0.753720
      py      :     0.808976
      dz2     :     0.022168  d :     0.100125
      dxz     :     0.031118
      dyz     :     0.025294
      dx2y2   :     0.010201
      dxy     :     0.011345
 44 O s       :     3.801570  s :     3.801570
      pz      :     1.627509  p :     4.604834
      px      :     1.441573
      py      :     1.535752
      dz2     :     0.007205  d :     0.040243
      dxz     :     0.012171
      dyz     :     0.010126
      dx2y2   :     0.006550
      dxy     :     0.004191
 45 C s       :     3.314210  s :     3.314210
      pz      :     0.971096  p :     2.884580
      px      :     0.946885
      py      :     0.966600
      dz2     :     0.009003  d :     0.053435
      dxz     :     0.011115
      dyz     :     0.012087
      dx2y2   :     0.008079
      dxy     :     0.013152
 46 C s       :     3.312899  s :     3.312899
      pz      :     1.070507  p :     3.015353
      px      :     1.042523
      py      :     0.902323
      dz2     :     0.008806  d :     0.042454
      dxz     :     0.005994
      dyz     :     0.010225
      dx2y2   :     0.010547
      dxy     :     0.006883
 47 C s       :     3.247845  s :     3.247845
      pz      :     0.937185  p :     2.832334
      px      :     0.942789
      py      :     0.952360
      dz2     :     0.011017  d :     0.054264
      dxz     :     0.011148
      dyz     :     0.010103
      dx2y2   :     0.011767
      dxy     :     0.010229
 48 C s       :     3.319994  s :     3.319994
      pz      :     0.919608  p :     3.019858
      px      :     1.072397
      py      :     1.027853
      dz2     :     0.009408  d :     0.043225
      dxz     :     0.010133
      dyz     :     0.006679
      dx2y2   :     0.009963
      dxy     :     0.007043
 49 C s       :     3.273589  s :     3.273589
      pz      :     0.995337  p :     2.896521
      px      :     0.946502
      py      :     0.954683
      dz2     :     0.010068  d :     0.052745
      dxz     :     0.012083
      dyz     :     0.009764
      dx2y2   :     0.011440
      dxy     :     0.009390
 50 C s       :     3.324404  s :     3.324404
      pz      :     0.968366  p :     3.018291
      px      :     1.109775
      py      :     0.940150
      dz2     :     0.005827  d :     0.042617
      dxz     :     0.010730
      dyz     :     0.009860
      dx2y2   :     0.007585
      dxy     :     0.008615
 51 C s       :     2.943967  s :     2.943967
      pz      :     0.758050  p :     2.343641
      px      :     0.845370
      py      :     0.740221
      dz2     :     0.036985  d :     0.121819
      dxz     :     0.031535
      dyz     :     0.022887
      dx2y2   :     0.015560
      dxy     :     0.014852
 52 N s       :     3.558338  s :     3.558338
      pz      :     1.153873  p :     4.057764
      px      :     1.308420
      py      :     1.595471
      dz2     :     0.009177  d :     0.034838
      dxz     :     0.011179
      dyz     :     0.006290
      dx2y2   :     0.005600
      dxy     :     0.002593
 53 C s       :     3.269276  s :     3.269276
      pz      :     0.963894  p :     2.910801
      px      :     0.826819
      py      :     1.120088
      dz2     :     0.007261  d :     0.057821
      dxz     :     0.014209
      dyz     :     0.014063
      dx2y2   :     0.014399
      dxy     :     0.007889
 54 C s       :     3.392877  s :     3.392877
      pz      :     1.143616  p :     3.215176
      px      :     1.046975
      py      :     1.024584
      dz2     :     0.004185  d :     0.036870
      dxz     :     0.007686
      dyz     :     0.011095
      dx2y2   :     0.004919
      dxy     :     0.008986
 55 C s       :     3.384014  s :     3.384014
      pz      :     1.081161  p :     3.223311
      px      :     1.066795
      py      :     1.075355
      dz2     :     0.010179  d :     0.036981
      dxz     :     0.006122
      dyz     :     0.004907
      dx2y2   :     0.010559
      dxy     :     0.005213
 56 C s       :     3.379166  s :     3.379166
      pz      :     0.969557  p :     3.220854
      px      :     1.135700
      py      :     1.115596
      dz2     :     0.007181  d :     0.036812
      dxz     :     0.008996
      dyz     :     0.006839
      dx2y2   :     0.006588
      dxy     :     0.007209
 57 O s       :     3.770526  s :     3.770526
      pz      :     1.704434  p :     4.723218
      px      :     1.478146
      py      :     1.540638
      dz2     :     0.003751  d :     0.025708
      dxz     :     0.007617
      dyz     :     0.003276
      dx2y2   :     0.004997
      dxy     :     0.006066
 58 H s       :     0.763850  s :     0.763850
 59 H s       :     0.751077  s :     0.751077
 60 H s       :     0.763186  s :     0.763186
 61 H s       :     0.758460  s :     0.758460
 62 H s       :     0.753026  s :     0.753026
 63 H s       :     0.741560  s :     0.741560
 64 H s       :     0.763577  s :     0.763577
 65 H s       :     0.774071  s :     0.774071
 66 H s       :     0.767012  s :     0.767012
 67 H s       :     0.769665  s :     0.769665
 68 H s       :     0.770360  s :     0.770360
 69 H s       :     0.768937  s :     0.768937
 70 H s       :     0.578638  s :     0.578638
 71 H s       :     0.753578  s :     0.753578
 72 H s       :     0.756641  s :     0.756641
 73 H s       :     0.757555  s :     0.757555
 74 H s       :     0.732816  s :     0.732816
 75 H s       :     0.740519  s :     0.740519
 76 H s       :     0.734783  s :     0.734783
 77 H s       :     0.738026  s :     0.738026
 78 H s       :     0.741434  s :     0.741434
 79 H s       :     0.740356  s :     0.740356
 80 H s       :     0.740752  s :     0.740752
 81 H s       :     0.736217  s :     0.736217
 82 H s       :     0.746856  s :     0.746856
 83 H s       :     0.758349  s :     0.758349


                     *******************************
                     * LOEWDIN POPULATION ANALYSIS *
                     *******************************

----------------------
LOEWDIN ATOMIC CHARGES
----------------------
   0 C :   -0.147955
   1 C :   -0.050579
   2 C :   -0.139649
   3 C :   -0.142630
   4 C :   -0.151728
   5 C :   -0.141916
   6 C :   -0.221593
   7 C :   -0.049042
   8 C :   -0.040407
   9 C :   -0.029476
  10 C :    0.084778
  11 N :   -0.179465
  12 N :   -0.107457
  13 C :   -0.022482
  14 C :   -0.187884
  15 N :   -0.078770
  16 O :   -0.336341
  17 H :    0.272617
  18 H :    0.168203
  19 H :    0.145831
  20 H :    0.146114
  21 H :    0.146036
  22 H :    0.145390
  23 H :    0.145674
  24 H :    0.144411
  25 H :    0.147795
  26 H :    0.155972
  27 H :    0.297924
  28 C :   -0.112740
  29 C :   -0.094605
  30 C :   -0.108748
  31 C :   -0.140192
  32 C :   -0.123082
  33 C :   -0.141820
  34 C :    0.135713
  35 O :   -0.210044
  36 C :   -0.111000
  37 C :    0.066744
  38 C :   -0.023945
  39 C :   -0.115114
  40 C :   -0.141645
  41 C :   -0.100009
  42 N :   -0.183055
  43 C :    0.137375
  44 O :   -0.065629
  45 C :   -0.100365
  46 C :   -0.200333
  47 C :   -0.101633
  48 C :   -0.205144
  49 C :   -0.114644
  50 C :   -0.195640
  51 C :    0.122185
  52 N :   -0.202493
  53 C :   -0.128785
  54 C :   -0.331632
  55 C :   -0.340349
  56 C :   -0.336836
  57 O :   -0.334092
  58 H :    0.138071
  59 H :    0.142131
  60 H :    0.134717
  61 H :    0.135797
  62 H :    0.142983
  63 H :    0.143921
  64 H :    0.136155
  65 H :    0.132481
  66 H :    0.134844
  67 H :    0.132245
  68 H :    0.132902
  69 H :    0.133714
  70 H :    0.269947
  71 H :    0.137952
  72 H :    0.138978
  73 H :    0.138889
  74 H :    0.160472
  75 H :    0.152830
  76 H :    0.157560
  77 H :    0.154734
  78 H :    0.151660
  79 H :    0.151701
  80 H :    0.151519
  81 H :    0.155313
  82 H :    0.137821
  83 H :    0.128853

-------------------------------
LOEWDIN REDUCED ORBITAL CHARGES
-------------------------------
  0 C s       :     2.892111  s :     2.892111
      pz      :     1.017690  p :     3.165458
      px      :     1.084575
      py      :     1.063194
      dz2     :     0.011094  d :     0.090386
      dxz     :     0.009501
      dyz     :     0.015779
      dx2y2   :     0.029977
      dxy     :     0.024036
  1 C s       :     2.850983  s :     2.850983
      pz      :     0.972312  p :     3.088700
      px      :     1.085672
      py      :     1.030717
      dz2     :     0.012011  d :     0.110896
      dxz     :     0.019468
      dyz     :     0.013723
      dx2y2   :     0.032617
      dxy     :     0.033078
  2 C s       :     2.890319  s :     2.890319
      pz      :     1.016033  p :     3.158936
      px      :     1.076378
      py      :     1.066525
      dz2     :     0.007195  d :     0.090394
      dxz     :     0.015996
      dyz     :     0.011472
      dx2y2   :     0.025552
      dxy     :     0.030178
  3 C s       :     2.893256  s :     2.893256
      pz      :     1.008082  p :     3.158040
      px      :     1.083277
      py      :     1.066681
      dz2     :     0.011573  d :     0.091334
      dxz     :     0.009658
      dyz     :     0.015790
      dx2y2   :     0.030339
      dxy     :     0.023975
  4 C s       :     2.893777  s :     2.893777
      pz      :     1.014278  p :     3.167265
      px      :     1.088085
      py      :     1.064902
      dz2     :     0.008372  d :     0.090686
      dxz     :     0.017448
      dyz     :     0.009586
      dx2y2   :     0.026843
      dxy     :     0.028436
  5 C s       :     2.893517  s :     2.893517
      pz      :     1.005094  p :     3.157173
      px      :     1.087810
      py      :     1.064270
      dz2     :     0.007021  d :     0.091226
      dxz     :     0.016530
      dyz     :     0.011446
      dx2y2   :     0.025805
      dxy     :     0.030424
  6 C s       :     2.888566  s :     2.888566
      pz      :     1.049674  p :     3.240040
      px      :     1.112250
      py      :     1.078116
      dz2     :     0.026244  d :     0.092987
      dxz     :     0.017848
      dyz     :     0.017171
      dx2y2   :     0.014301
      dxy     :     0.017423
  7 C s       :     2.820755  s :     2.820755
      pz      :     1.040692  p :     3.083589
      px      :     1.023892
      py      :     1.019005
      dz2     :     0.034368  d :     0.144699
      dxz     :     0.032938
      dyz     :     0.032357
      dx2y2   :     0.025237
      dxy     :     0.019799
  8 C s       :     2.809913  s :     2.809913
      pz      :     1.070602  p :     3.078320
      px      :     1.006519
      py      :     1.001199
      dz2     :     0.030616  d :     0.152174
      dxz     :     0.031625
      dyz     :     0.032960
      dx2y2   :     0.029195
      dxy     :     0.027779
  9 C s       :     2.838685  s :     2.838685
      pz      :     1.035137  p :     3.032769
      px      :     0.999328
      py      :     0.998304
      dz2     :     0.054706  d :     0.158022
      dxz     :     0.037238
      dyz     :     0.037998
      dx2y2   :     0.010401
      dxy     :     0.017678
 10 C s       :     2.805494  s :     2.805494
      pz      :     0.967255  p :     2.828328
      px      :     0.934075
      py      :     0.926998
      dz2     :     0.104323  d :     0.281400
      dxz     :     0.053750
      dyz     :     0.054381
      dx2y2   :     0.030036
      dxy     :     0.038911
 11 N s       :     3.101591  s :     3.101591
      pz      :     1.214006  p :     3.990647
      px      :     1.370412
      py      :     1.406229
      dz2     :     0.024742  d :     0.087227
      dxz     :     0.021377
      dyz     :     0.019442
      dx2y2   :     0.010810
      dxy     :     0.010855
 12 N s       :     3.066458  s :     3.066458
      pz      :     1.218605  p :     3.946241
      px      :     1.372777
      py      :     1.354860
      dz2     :     0.022437  d :     0.094758
      dxz     :     0.021915
      dyz     :     0.024093
      dx2y2   :     0.014532
      dxy     :     0.011782
 13 C s       :     2.888824  s :     2.888824
      pz      :     1.007239  p :     3.001112
      px      :     0.991488
      py      :     1.002385
      dz2     :     0.042704  d :     0.132545
      dxz     :     0.036591
      dyz     :     0.036580
      dx2y2   :     0.004346
      dxy     :     0.012324
 14 C s       :     2.878307  s :     2.878307
      pz      :     1.083779  p :     3.186920
      px      :     1.054749
      py      :     1.048392
      dz2     :     0.027319  d :     0.122657
      dxz     :     0.028363
      dyz     :     0.030115
      dx2y2   :     0.014107
      dxy     :     0.022752
 15 N s       :     3.192188  s :     3.192188
      pz      :     1.473713  p :     3.786926
      px      :     1.150982
      py      :     1.162232
      dz2     :     0.028125  d :     0.099655
      dxz     :     0.018498
      dyz     :     0.018645
      dx2y2   :     0.018364
      dxy     :     0.016024
 16 O s       :     3.515928  s :     3.515928
      pz      :     1.667525  p :     4.767550
      px      :     1.544698
      py      :     1.555327
      dz2     :     0.009250  d :     0.052863
      dxz     :     0.012573
      dyz     :     0.012037
      dx2y2   :     0.008708
      dxy     :     0.010295
 17 H s       :     0.727383  s :     0.727383
 18 H s       :     0.831797  s :     0.831797
 19 H s       :     0.854169  s :     0.854169
 20 H s       :     0.853886  s :     0.853886
 21 H s       :     0.853964  s :     0.853964
 22 H s       :     0.854610  s :     0.854610
 23 H s       :     0.854326  s :     0.854326
 24 H s       :     0.855589  s :     0.855589
 25 H s       :     0.852205  s :     0.852205
 26 H s       :     0.844028  s :     0.844028
 27 H s       :     0.702076  s :     0.702076
 28 C s       :     2.890752  s :     2.890752
      pz      :     1.092553  p :     3.130776
      px      :     1.062175
      py      :     0.976048
      dz2     :     0.024968  d :     0.091212
      dxz     :     0.028039
      dyz     :     0.008514
      dx2y2   :     0.015196
      dxy     :     0.014495
 29 C s       :     2.852201  s :     2.852201
      pz      :     1.065555  p :     3.136067
      px      :     1.062555
      py      :     1.007958
      dz2     :     0.027074  d :     0.106337
      dxz     :     0.040336
      dyz     :     0.011887
      dx2y2   :     0.014617
      dxy     :     0.012423
 30 C s       :     2.890609  s :     2.890609
      pz      :     1.069342  p :     3.127300
      px      :     1.085107
      py      :     0.972851
      dz2     :     0.030361  d :     0.090838
      dxz     :     0.027953
      dyz     :     0.015404
      dx2y2   :     0.009865
      dxy     :     0.007256
 31 C s       :     2.892803  s :     2.892803
      pz      :     1.085146  p :     3.156832
      px      :     1.080286
      py      :     0.991401
      dz2     :     0.024713  d :     0.090557
      dxz     :     0.029588
      dyz     :     0.008025
      dx2y2   :     0.014468
      dxy     :     0.013763
 32 C s       :     2.896790  s :     2.896790
      pz      :     1.087409  p :     3.135485
      px      :     1.080198
      py      :     0.967878
      dz2     :     0.022819  d :     0.090807
      dxz     :     0.034043
      dyz     :     0.010783
      dx2y2   :     0.012433
      dxy     :     0.010729
 33 C s       :     2.892440  s :     2.892440
      pz      :     1.086412  p :     3.158711
      px      :     1.077350
      py      :     0.994949
      dz2     :     0.029653  d :     0.090669
      dxz     :     0.029001
      dyz     :     0.014857
      dx2y2   :     0.009391
      dxy     :     0.007767
 34 C s       :     2.846266  s :     2.846266
      pz      :     1.007932  p :     2.788593
      px      :     1.014707
      py      :     0.765955
      dz2     :     0.037640  d :     0.229427
      dxz     :     0.092977
      dyz     :     0.019284
      dx2y2   :     0.041367
      dxy     :     0.038159
 35 O s       :     3.510733  s :     3.510733
      pz      :     1.761214  p :     4.642209
      px      :     1.496914
      py      :     1.384081
      dz2     :     0.007119  d :     0.057102
      dxz     :     0.015109
      dyz     :     0.001885
      dx2y2   :     0.017324
      dxy     :     0.015666
 36 C s       :     2.848147  s :     2.848147
      pz      :     1.064161  p :     3.156534
      px      :     1.046287
      py      :     1.046085
      dz2     :     0.031177  d :     0.106319
      dxz     :     0.024306
      dyz     :     0.018986
      dx2y2   :     0.015439
      dxy     :     0.016411
 37 C s       :     2.816642  s :     2.816642
      pz      :     0.973365  p :     2.939130
      px      :     0.974298
      py      :     0.991467
      dz2     :     0.038290  d :     0.177484
      dxz     :     0.047725
      dyz     :     0.038350
      dx2y2   :     0.027133
      dxy     :     0.025986
 38 C s       :     2.819150  s :     2.819150
      pz      :     1.071102  p :     3.050755
      px      :     0.989738
      py      :     0.989915
      dz2     :     0.038060  d :     0.154039
      dxz     :     0.039081
      dyz     :     0.029533
      dx2y2   :     0.023234
      dxy     :     0.024131
 39 C s       :     2.893519  s :     2.893519
      pz      :     1.085292  p :     3.131666
      px      :     1.037356
      py      :     1.009018
      dz2     :     0.023670  d :     0.089929
      dxz     :     0.023080
      dyz     :     0.016794
      dx2y2   :     0.013416
      dxy     :     0.012968
 40 C s       :     2.888598  s :     2.888598
      pz      :     1.085336  p :     3.162507
      px      :     1.048170
      py      :     1.029001
      dz2     :     0.023473  d :     0.090539
      dxz     :     0.025151
      dyz     :     0.018826
      dx2y2   :     0.010313
      dxy     :     0.012776
 41 C s       :     2.888143  s :     2.888143
      pz      :     1.072492  p :     3.121439
      px      :     1.031549
      py      :     1.017399
      dz2     :     0.029542  d :     0.090428
      dxz     :     0.024726
      dyz     :     0.020842
      dx2y2   :     0.004076
      dxy     :     0.011242
 42 N s       :     3.202520  s :     3.202520
      pz      :     1.378933  p :     3.886223
      px      :     1.263046
      py      :     1.244245
      dz2     :     0.034905  d :     0.094312
      dxz     :     0.016220
      dyz     :     0.015850
      dx2y2   :     0.011595
      dxy     :     0.015743
 43 C s       :     2.828635  s :     2.828635
      pz      :     1.006396  p :     2.811085
      px      :     0.915837
      py      :     0.888852
      dz2     :     0.052976  d :     0.222905
      dxz     :     0.071341
      dyz     :     0.054899
      dx2y2   :     0.020306
      dxy     :     0.023384
 44 O s       :     3.405469  s :     3.405469
      pz      :     1.624471  p :     4.574348
      px      :     1.433254
      py      :     1.516622
      dz2     :     0.013849  d :     0.085812
      dxz     :     0.024290
      dyz     :     0.018233
      dx2y2   :     0.016578
      dxy     :     0.012862
 45 C s       :     2.834486  s :     2.834486
      pz      :     1.060123  p :     3.141536
      px      :     1.034875
      py      :     1.046538
      dz2     :     0.020598  d :     0.124343
      dxz     :     0.025942
      dyz     :     0.028957
      dx2y2   :     0.017114
      dxy     :     0.031732
 46 C s       :     2.903074  s :     2.903074
      pz      :     1.092959  p :     3.209332
      px      :     1.079395
      py      :     1.036978
      dz2     :     0.016825  d :     0.087927
      dxz     :     0.011631
      dyz     :     0.021449
      dx2y2   :     0.022159
      dxy     :     0.015863
 47 C s       :     2.833591  s :     2.833591
      pz      :     1.050096  p :     3.140805
      px      :     1.040623
      py      :     1.050086
      dz2     :     0.026349  d :     0.127237
      dxz     :     0.026650
      dyz     :     0.023480
      dx2y2   :     0.026596
      dxy     :     0.024162
 48 C s       :     2.901903  s :     2.901903
      pz      :     1.047830  p :     3.212759
      px      :     1.086800
      py      :     1.078130
      dz2     :     0.020956  d :     0.090482
      dxz     :     0.020958
      dyz     :     0.015850
      dx2y2   :     0.018654
      dxy     :     0.014064
 49 C s       :     2.841318  s :     2.841318
      pz      :     1.057439  p :     3.150446
      px      :     1.039936
      py      :     1.053072
      dz2     :     0.023628  d :     0.122880
      dxz     :     0.027984
      dyz     :     0.022664
      dx2y2   :     0.026156
      dxy     :     0.022448
 50 C s       :     2.905520  s :     2.905520
      pz      :     1.054615  p :     3.201807
      px      :     1.101144
      py      :     1.046048
      dz2     :     0.013689  d :     0.088313
      dxz     :     0.020039
      dyz     :     0.021449
      dx2y2   :     0.015475
      dxy     :     0.017660
 51 C s       :     2.819964  s :     2.819964
      pz      :     0.982015  p :     2.778775
      px      :     1.022891
      py      :     0.773870
      dz2     :     0.088514  d :     0.279077
      dxz     :     0.074839
      dyz     :     0.048557
      dx2y2   :     0.036406
      dxy     :     0.030761
 52 N s       :     3.099197  s :     3.099197
      pz      :     1.207271  p :     4.020250
      px      :     1.262902
      py      :     1.550077
      dz2     :     0.025713  d :     0.083046
      dxz     :     0.029078
      dyz     :     0.013117
      dx2y2   :     0.009731
      dxy     :     0.005408
 53 C s       :     2.894214  s :     2.894214
      pz      :     1.031443  p :     3.114089
      px      :     0.973929
      py      :     1.108717
      dz2     :     0.015056  d :     0.120483
      dxz     :     0.031816
      dyz     :     0.026444
      dx2y2   :     0.030645
      dxy     :     0.016521
 54 C s       :     2.955005  s :     2.955005
      pz      :     1.134718  p :     3.307675
      px      :     1.088518
      py      :     1.084439
      dz2     :     0.007633  d :     0.068952
      dxz     :     0.013558
      dyz     :     0.019689
      dx2y2   :     0.009808
      dxy     :     0.018264
 55 C s       :     2.949477  s :     2.949477
      pz      :     1.111479  p :     3.321431
      px      :     1.104101
      py      :     1.105850
      dz2     :     0.018213  d :     0.069441
      dxz     :     0.012018
      dyz     :     0.009620
      dx2y2   :     0.019015
      dxy     :     0.010575
 56 C s       :     2.946612  s :     2.946612
      pz      :     1.063399  p :     3.320607
      px      :     1.133945
      py      :     1.123263
      dz2     :     0.015807  d :     0.069617
      dxz     :     0.016780
      dyz     :     0.014092
      dx2y2   :     0.010977
      dxy     :     0.011961
 57 O s       :     3.510916  s :     3.510916
      pz      :     1.701378  p :     4.771128
      px      :     1.537540
      py      :     1.532210
      dz2     :     0.008672  d :     0.052049
      dxz     :     0.017050
      dyz     :     0.005259
      dx2y2   :     0.011418
      dxy     :     0.009650
 58 H s       :     0.861929  s :     0.861929
 59 H s       :     0.857869  s :     0.857869
 60 H s       :     0.865283  s :     0.865283
 61 H s       :     0.864203  s :     0.864203
 62 H s       :     0.857017  s :     0.857017
 63 H s       :     0.856079  s :     0.856079
 64 H s       :     0.863845  s :     0.863845
 65 H s       :     0.867519  s :     0.867519
 66 H s       :     0.865156  s :     0.865156
 67 H s       :     0.867755  s :     0.867755
 68 H s       :     0.867098  s :     0.867098
 69 H s       :     0.866286  s :     0.866286
 70 H s       :     0.730053  s :     0.730053
 71 H s       :     0.862048  s :     0.862048
 72 H s       :     0.861022  s :     0.861022
 73 H s       :     0.861111  s :     0.861111
 74 H s       :     0.839528  s :     0.839528
 75 H s       :     0.847170  s :     0.847170
 76 H s       :     0.842440  s :     0.842440
 77 H s       :     0.845266  s :     0.845266
 78 H s       :     0.848340  s :     0.848340
 79 H s       :     0.848299  s :     0.848299
 80 H s       :     0.848481  s :     0.848481
 81 H s       :     0.844687  s :     0.844687
 82 H s       :     0.862179  s :     0.862179
 83 H s       :     0.871147  s :     0.871147


                      *****************************
                      * MAYER POPULATION ANALYSIS *
                      *****************************

  NA   - Mulliken gross atomic population
  ZA   - Total nuclear charge
  QA   - Mulliken gross atomic charge
  VA   - Mayer's total valence
  BVA  - Mayer's bonded valence
  FA   - Mayer's free valence

  ATOM       NA         ZA         QA         VA         BVA        FA
  0 C      6.3235     6.0000    -0.3235     3.8105     3.8105    -0.0000
  1 C      5.8421     6.0000     0.1579     3.6600     3.6600    -0.0000
  2 C      6.2855     6.0000    -0.2855     3.7835     3.7835    -0.0000
  3 C      6.2357     6.0000    -0.2357     3.7992     3.7992    -0.0000
  4 C      6.2658     6.0000    -0.2658     3.8013     3.8013    -0.0000
  5 C      6.2335     6.0000    -0.2335     3.7926     3.7926    -0.0000
  6 C      6.6368     6.0000    -0.6368     3.6622     3.6622     0.0000
  7 C      5.6556     6.0000     0.3444     3.3892     3.3892     0.0000
  8 C      5.7807     6.0000     0.2193     3.5838     3.5838     0.0000
  9 C      5.9440     6.0000     0.0560     3.8467     3.8467    -0.0000
 10 C      5.5000     6.0000     0.5000     4.1026     4.1026    -0.0000
 11 N      7.7620     7.0000    -0.7620     3.0400     3.0400    -0.0000
 12 N      7.6649     7.0000    -0.6649     3.1910     3.1910    -0.0000
 13 C      6.0116     6.0000    -0.0116     3.7325     3.7325     0.0000
 14 C      6.2281     6.0000    -0.2281     3.8432     3.8432     0.0000
 15 N      7.3322     7.0000    -0.3322     3.1088     3.1088     0.0000
 16 O      8.5084     8.0000    -0.5084     2.1433     2.1433     0.0000
 17 H      0.5649     1.0000     0.4351     0.8408     0.8408    -0.0000
 18 H      0.6924     1.0000     0.3076     0.8720     0.8720     0.0000
 19 H      0.7405     1.0000     0.2595     0.9002     0.9002     0.0000
 20 H      0.7542     1.0000     0.2458     0.9130     0.9130     0.0000
 21 H      0.7525     1.0000     0.2475     0.9012     0.9012     0.0000
 22 H      0.7526     1.0000     0.2474     0.9018     0.9018    -0.0000
 23 H      0.7531     1.0000     0.2469     0.9013     0.9013     0.0000
 24 H      0.7593     1.0000     0.2407     0.9079     0.9079     0.0000
 25 H      0.7322     1.0000     0.2678     0.8872     0.8872     0.0000
 26 H      0.7326     1.0000     0.2674     0.8963     0.8963    -0.0000
 27 H      0.5806     1.0000     0.4194     0.8069     0.8069    -0.0000
 28 C      6.2728     6.0000    -0.2728     3.7748     3.7748    -0.0000
 29 C      6.0297     6.0000    -0.0297     3.6379     3.6379    -0.0000
 30 C      6.2746     6.0000    -0.2746     3.8099     3.8099    -0.0000
 31 C      6.2393     6.0000    -0.2393     3.7842     3.7842    -0.0000
 32 C      6.2463     6.0000    -0.2463     3.7922     3.7922    -0.0000
 33 C      6.2380     6.0000    -0.2380     3.8064     3.8064     0.0000
 34 C      5.6152     6.0000     0.3848     3.9224     3.9224    -0.0000
 35 O      8.3781     8.0000    -0.3781     2.2075     2.2075     0.0000
 36 C      6.0992     6.0000    -0.0992     3.5997     3.5997     0.0000
 37 C      5.6936     6.0000     0.3064     3.5921     3.5921     0.0000
 38 C      5.8289     6.0000     0.1711     3.8662     3.8662     0.0000
 39 C      6.3081     6.0000    -0.3081     3.7719     3.7719     0.0000
 40 C      6.2436     6.0000    -0.2436     3.8074     3.8074    -0.0000
 41 C      6.2937     6.0000    -0.2937     3.8388     3.8388     0.0000
 42 N      7.4371     7.0000    -0.4371     3.0793     3.0793    -0.0000
 43 C      5.4361     6.0000     0.5639     3.6379     3.6379    -0.0000
 44 O      8.4466     8.0000    -0.4466     2.2421     2.2421    -0.0000
 45 C      6.2522     6.0000    -0.2522     3.8187     3.8187    -0.0000
 46 C      6.3707     6.0000    -0.3707     3.5968     3.5968     0.0000
 47 C      6.1344     6.0000    -0.1344     3.8096     3.8096     0.0000
 48 C      6.3831     6.0000    -0.3831     3.5752     3.5752    -0.0000
 49 C      6.2229     6.0000    -0.2229     3.7633     3.7633     0.0000
 50 C      6.3853     6.0000    -0.3853     3.5888     3.5888     0.0000
 51 C      5.4094     6.0000     0.5906     3.9135     3.9135    -0.0000
 52 N      7.6509     7.0000    -0.6509     3.0345     3.0345    -0.0000
 53 C      6.2379     6.0000    -0.2379     3.6231     3.6231     0.0000
 54 C      6.6449     6.0000    -0.6449     3.6649     3.6649    -0.0000
 55 C      6.6443     6.0000    -0.6443     3.6944     3.6944    -0.0000
 56 C      6.6368     6.0000    -0.6368     3.7117     3.7117     0.0000
 57 O      8.5195     8.0000    -0.5195     2.1167     2.1167     0.0000
 58 H      0.7639     1.0000     0.2361     0.9066     0.9066    -0.0000
 59 H      0.7511     1.0000     0.2489     0.9109     0.9109     0.0000
 60 H      0.7632     1.0000     0.2368     0.9113     0.9113     0.0000
 61 H      0.7585     1.0000     0.2415     0.9057     0.9057     0.0000
 62 H      0.7530     1.0000     0.2470     0.9041     0.9041     0.0000
 63 H      0.7416     1.0000     0.2584     0.9044     0.9044     0.0000
 64 H      0.7636     1.0000     0.2364     0.9151     0.9151     0.0000
 65 H      0.7741     1.0000     0.2259     0.9115     0.9115     0.0000
 66 H      0.7670     1.0000     0.2330     0.9109     0.9109     0.0000
 67 H      0.7697     1.0000     0.2303     0.9131     0.9131    -0.0000
 68 H      0.7704     1.0000     0.2296     0.9127     0.9127     0.0000
 69 H      0.7689     1.0000     0.2311     0.9099     0.9099    -0.0000
 70 H      0.5786     1.0000     0.4214     0.8388     0.8388    -0.0000
 71 H      0.7536     1.0000     0.2464     0.9068     0.9068     0.0000
 72 H      0.7566     1.0000     0.2434     0.9067     0.9067    -0.0000
 73 H      0.7576     1.0000     0.2424     0.9101     0.9101    -0.0000
 74 H      0.7328     1.0000     0.2672     0.8968     0.8968     0.0000
 75 H      0.7405     1.0000     0.2595     0.8986     0.8986    -0.0000
 76 H      0.7348     1.0000     0.2652     0.9035     0.9035     0.0000
 77 H      0.7380     1.0000     0.2620     0.9035     0.9035    -0.0000
 78 H      0.7414     1.0000     0.2586     0.8971     0.8971     0.0000
 79 H      0.7404     1.0000     0.2596     0.8965     0.8965    -0.0000
 80 H      0.7408     1.0000     0.2592     0.8966     0.8966     0.0000
 81 H      0.7362     1.0000     0.2638     0.8973     0.8973    -0.0000
 82 H      0.7469     1.0000     0.2531     0.9042     0.9042     0.0000
 83 H      0.7583     1.0000     0.2417     0.8965     0.8965     0.0000

  Mayer bond orders larger than 0.100000
B(  0-C ,  1-C ) :   1.4104 B(  0-C ,  5-C ) :   1.4127 B(  0-C , 20-H ) :   0.9057 
B(  1-C ,  2-C ) :   1.3779 B(  1-C ,  6-C ) :   0.9339 B(  2-C ,  3-C ) :   1.4371 
B(  2-C , 24-H ) :   0.9142 B(  3-C ,  4-C ) :   1.4106 B(  3-C , 23-H ) :   0.9102 
B(  4-C ,  5-C ) :   1.4300 B(  4-C , 22-H ) :   0.9098 B(  5-C , 21-H ) :   0.9103 
B(  6-C ,  7-C ) :   0.9265 B(  6-C , 25-H ) :   0.8965 B(  6-C , 26-H ) :   0.9124 
B(  7-C ,  8-C ) :   1.5516 B(  7-C , 11-N ) :   0.9434 B(  8-C ,  9-C ) :   1.0675 
B(  8-C , 12-N ) :   0.9355 B(  9-C , 10-C ) :   0.9853 B(  9-C , 15-N ) :   1.7068 
B( 10-C , 11-N ) :   1.2386 B( 10-C , 16-O ) :   1.8407 B( 11-N , 17-H ) :   0.6567 
B( 12-N , 13-C ) :   1.2778 B( 12-N , 27-H ) :   0.7920 B( 13-C , 14-C ) :   1.5016 
B( 13-C , 18-H ) :   0.8778 B( 14-C , 15-N ) :   1.2952 B( 14-C , 19-H ) :   0.9071 
B( 16-O , 70-H ) :   0.1085 B( 17-H , 57-O ) :   0.1409 B( 28-C , 29-C ) :   1.3607 
B( 28-C , 33-C ) :   1.4377 B( 28-C , 81-H ) :   0.9030 B( 29-C , 30-C ) :   1.3685 
B( 29-C , 34-C ) :   0.9513 B( 30-C , 31-C ) :   1.4299 B( 30-C , 77-H ) :   0.9027 
B( 31-C , 32-C ) :   1.4095 B( 31-C , 78-H ) :   0.9062 B( 32-C , 33-C ) :   1.4171 
B( 32-C , 79-H ) :   0.9052 B( 33-C , 80-H ) :   0.9051 B( 34-C , 35-O ) :   2.0545 
B( 34-C , 36-C ) :   0.9491 B( 36-C , 37-C ) :   1.2584 B( 36-C , 41-C ) :   1.3931 
B( 37-C , 38-C ) :   1.2774 B( 37-C , 44-O ) :   1.0355 B( 38-C , 39-C ) :   1.3191 
B( 38-C , 42-N ) :   1.2350 B( 39-C , 40-C ) :   1.4418 B( 39-C , 74-H ) :   0.9030 
B( 40-C , 41-C ) :   1.4207 B( 40-C , 75-H ) :   0.9041 B( 41-C , 76-H ) :   0.8976 
B( 42-N , 43-C ) :   1.7198 B( 43-C , 44-O ) :   1.0379 B( 43-C , 45-C ) :   0.9219 
B( 45-C , 46-C ) :   0.9725 B( 45-C , 50-C ) :   0.9611 B( 45-C , 54-C ) :   0.9978 
B( 46-C , 47-C ) :   0.9719 B( 46-C , 58-H ) :   0.9045 B( 46-C , 59-H ) :   0.9011 
B( 47-C , 48-C ) :   0.9539 B( 47-C , 53-C ) :   0.9608 B( 47-C , 55-C ) :   1.0017 
B( 48-C , 49-C ) :   0.9529 B( 48-C , 60-H ) :   0.9124 B( 48-C , 61-H ) :   0.9134 
B( 49-C , 50-C ) :   0.9619 B( 49-C , 51-C ) :   0.9037 B( 49-C , 56-C ) :   1.0053 
B( 50-C , 62-H ) :   0.9014 B( 50-C , 63-H ) :   0.8997 B( 51-C , 52-N ) :   1.2765 
B( 51-C , 57-O ) :   1.7799 B( 52-N , 53-C ) :   0.9359 B( 52-N , 57-O ) :   0.1003 
B( 52-N , 70-H ) :   0.6972 B( 53-C , 82-H ) :   0.8938 B( 53-C , 83-H ) :   0.8987 
B( 54-C , 71-H ) :   0.9087 B( 54-C , 72-H ) :   0.9158 B( 54-C , 73-H ) :   0.9117 
B( 55-C , 67-H ) :   0.9203 B( 55-C , 68-H ) :   0.9212 B( 55-C , 69-H ) :   0.9210 
B( 56-C , 64-H ) :   0.9181 B( 56-C , 65-H ) :   0.9187 B( 56-C , 66-H ) :   0.9239 


-------
TIMINGS
-------

Total SCF time: 0 days 0 hours 7 min 15 sec 

Total time                  ....     435.498 sec
Sum of individual times     ....     431.873 sec  ( 99.2%)

Fock matrix formation       ....     418.034 sec  ( 96.0%)
  Split-RI-J                ....      38.284 sec  (  9.2% of F)
  Chain of spheres X        ....     309.496 sec  ( 74.0% of F)
  XC integration            ....      15.008 sec  (  3.6% of F)
    Basis function eval.    ....       2.988 sec  ( 19.9% of XC)
    Density eval.           ....       4.806 sec  ( 32.0% of XC)
    XC-Functional eval.     ....       0.256 sec  (  1.7% of XC)
    XC-Potential eval.      ....       3.116 sec  ( 20.8% of XC)
Diagonalization             ....       1.666 sec  (  0.4%)
Density matrix formation    ....       0.242 sec  (  0.1%)
Population analysis         ....       0.199 sec  (  0.0%)
Initial guess               ....       0.454 sec  (  0.1%)
Orbital Transformation      ....       0.000 sec  (  0.0%)
Orbital Orthonormalization  ....       0.000 sec  (  0.0%)
DIIS solution               ....       0.729 sec  (  0.2%)
SOSCF solution              ....       2.464 sec  (  0.6%)
Grid generation             ....       8.084 sec  (  1.9%)

Maximum memory used throughout the entire SCF-calculation: 372.1 MB


-------------------------------------------------------------------------------
                          DFT DISPERSION CORRECTION                            
                                                                               
                              DFTD3 V3.1  Rev 1                                
                          USING Becke-Johnson damping                          
-------------------------------------------------------------------------------
The PBEh-3c composite method is recognized
Using three-body term ABC
Active option DFTDOPT                   ...         4   

molecular C6(AA) [au] = 78060.378528 


            DFT-D V3
 parameters
 s6 scaling factor         :     1.0000 
 a1 scaling factor         :     0.4860 
 s8 scaling factor         :     0.0000 
 a2 scaling factor         :     4.5000 
 Damping factor alpha9(ATM):    16.0000 
 ad hoc parameters k1-k3   :    16.0000     1.3333    -4.0000 

 Edisp/kcal,au: -49.777272273119  -0.079325124195 
 E6   /kcal   : -51.109732186 
 E8   /kcal   :  -0.000000000 
 E6(ABC)      :   1.332459913 
 % E8         :   0.000000000 
 % E6(ABC)    :  -2.676843973 

-------------------------   ----------------
Dispersion correction           -0.079325124
-------------------------   ----------------

------------------   -----------------
gCP correction             0.151773812
------------------   -----------------

-------------------------   --------------------
FINAL SINGLE POINT ENERGY     -2040.665508969613
-------------------------   --------------------


                            ***************************************
                            *     ORCA property calculations      *
                            ***************************************

                                    ---------------------
                                    Active property flags
                                    ---------------------
   (+) Dipole Moment


------------------------------------------------------------------------------
                       ORCA ELECTRIC PROPERTIES CALCULATION
------------------------------------------------------------------------------

Dipole Moment Calculation                       ... on
Quadrupole Moment Calculation                   ... off
Polarizability Calculation                      ... off
GBWName                                         ... orca.gbw
Electron density                                ... orca.scfp
The origin for moment calculation is the CENTER OF MASS  = ( 0.005379, -0.130349  0.076114)

-------------
DIPOLE MOMENT
-------------
                                X             Y             Z
Electronic contribution:    -30.09875      21.91478      10.67798
Nuclear contribution   :     31.25466     -20.30765     -12.27846
                        -----------------------------------------
Total Dipole Moment    :      1.15592       1.60713      -1.60048
                        -----------------------------------------
Magnitude (a.u.)       :      2.54569
Magnitude (Debye)      :      6.47063


--------------------
Rotational spectrum 
--------------------
 
Rotational constants in cm-1:     0.002913     0.002082     0.001965 
Rotational constants in MHz :    87.317742    62.406483    58.911772 

 Dipole components along the rotational axes: 
x,y,z [a.u.] :    -0.717461    -1.016020     2.221148 
x,y,z [Debye]:    -1.823641    -2.582518     5.645709 

 


           ************************************************************
           *        Program running with 12 parallel MPI-processes    *
           *              working on a common directory               *
           ************************************************************

-------------------------------------------------------------------------------
                               ORCA SCF HESSIAN
-------------------------------------------------------------------------------

                   --------- SHARK INITIALIZATION DONE ---------

Hessian of the Kohn-Sham DFT energy:
Kohn-Sham wavefunction type                      ... RKS
Hartree-Fock exchange scaling                    ...    0.420
Number of operators                              ...    1
Number of atoms                                  ...   84
Basis set dimensions                             ...  779
Integral neglect threshold                       ... 1.0e-12
Integral primitive cutoff                        ... 1.0e-14

Setting up DFT Hessian calculations              ... 

HESS GRID
---------

General Integration Accuracy     IntAcc      ... 4.388
Radial Grid Type                 RadialGrid  ... OptM3 with GC (2021)
Angular Grid (max. ang.)         AngularGrid ... 4 (Lebedev-302)
Angular grid pruning method      GridPruning ... 4 (adaptive)
Weight generation scheme         WeightScheme... Becke
Basis function cutoff            BFCut       ... 1.0000e-12
Integration weight cutoff        WCut        ... 1.0000e-14
Angular grids for H and He will be reduced by one unit
Partially contracted basis set               ... off
Rotationally invariant grid construction     ... off

Total number of grid points                  ...   393727
Total number of batches                      ...     6200
Average number of points per batch           ...       63
Average number of grid points per atom       ...     4687

Building densities                               ... done   (      0.1 sec)
Calculating rho(r) on the grid                   ... done   (      1.1 sec)
Building xc-kernel on the grid                   ... done   (      0.1 sec)
                                                     done   (      7.1 sec)

Nuclear repulsion Hessian  (SHARK)               ... done   (      0.0 sec)

----------------------------------------------
Forming right-hand sides of CP-SCF equations     ...
----------------------------------------------
One electron integral derivatives  (SHARK)       ... done   (      3.4 sec)
C-PCM contribution to the Fock matrix derivative ... done   (    221.5 sec)

Transforming the overlap derivative matrices     ... 
IBatch  1 (of  2):                                                84.1 sec
IBatch  2 (of  2):                                                77.6 sec
                                                 ... done   (    161.7 sec)
Adding tr(S(x)F(y) C-PCM term to the hessian     ... done   (      3.5 sec)

Making the Q(x) pseudodensities                  ... 
IBatch  1 (of  2):                                                 1.3 sec
IBatch  2 (of  2):                                                 1.2 sec
                                                 ... done   (      2.5 sec)

Adding the E*S(x)*S(y) terms to the Hessian      ... done   (      3.5 sec)

Calculating energy weighted overlap derivatives  ... done   (      0.4 sec)

Two electron integral derivatives (SHARK-RI)     ... 
IBatch  1 (of  2):                                               496.1 sec
IBatch  2 (of  2):                                               122.9 sec
                                                 ... done   (    619.0 sec)
Exchange-correlation integral derivatives        ... done   (    381.5 sec)
tr(F(y)Q(x)) contribution to the Hessian         ... done   (      7.5 sec)

Response fock operator R(S(x)) (SHARK-RI)        ... 
IBatch  1 (of  6):                                              1090.1 sec
IBatch  2 (of  6):                                              1137.4 sec
IBatch  3 (of  6):                                              1203.8 sec
IBatch  4 (of  6):                                              1106.6 sec
IBatch  5 (of  6):                                              1085.6 sec
IBatch  6 (of  6):                                               160.5 sec
                                                 ... done   (   5783.9 sec)

XC Response fock operator R(S(x))                ... 
IBatch  1 (of  2):                                               158.5 sec
IBatch  2 (of  2):                                                59.6 sec
                                                 ... done   (    218.1 sec)

tr(F(y)S(x)) contribution to the Hessian         ... 
                                                 ... done   (      0.5 sec)

Transforming and finalizing RHSs                 ... done   (     31.1 sec)

----------------------------------------------
Solving the CP-SCF equations (RI)                ...
----------------------------------------------
IBatch 1 (of 8)
     CP-SCF ITERATION   0:   3.1909e-01 ( 121.6 sec   0/ 34 done)
     CP-SCF ITERATION   1:   4.7986e-02 ( 123.8 sec   0/ 34 done)
     CP-SCF ITERATION   2:   3.1019e-02 ( 125.0 sec   0/ 34 done)
     CP-SCF ITERATION   3:   1.0492e-02 ( 124.3 sec   0/ 34 done)
     CP-SCF ITERATION   4:   4.1787e-03 ( 124.4 sec   0/ 34 done)
     CP-SCF ITERATION   5:   1.8190e-03 ( 124.2 sec   0/ 34 done)
     CP-SCF ITERATION   6:   7.0215e-04 ( 118.1 sec   0/ 34 done)
     CP-SCF ITERATION   7:   2.1835e-04 ( 112.2 sec   0/ 34 done)
     CP-SCF ITERATION   8:   9.6593e-05 ( 122.3 sec  21/ 34 done)
     CP-SCF ITERATION   9:   3.1454e-05 (  50.4 sec  32/ 34 done)
     CP-SCF ITERATION  10:   1.2204e-05 (  16.9 sec  34/ 34 done)
                    *** THE CP-SCF HAS CONVERGED ***
IBatch 2 (of 8)
     CP-SCF ITERATION   0:   1.8308e-01 ( 119.6 sec   0/ 34 done)
     CP-SCF ITERATION   1:   6.4034e-02 ( 121.3 sec   0/ 34 done)
     CP-SCF ITERATION   2:   3.9427e-02 ( 125.0 sec   0/ 34 done)
     CP-SCF ITERATION   3:   1.0356e-02 ( 122.2 sec   0/ 34 done)
     CP-SCF ITERATION   4:   3.7165e-03 ( 132.1 sec   0/ 34 done)
     CP-SCF ITERATION   5:   1.9381e-03 ( 127.0 sec   0/ 34 done)
     CP-SCF ITERATION   6:   6.4886e-04 ( 126.6 sec   2/ 34 done)
     CP-SCF ITERATION   7:   2.1907e-04 ( 117.4 sec  10/ 34 done)
     CP-SCF ITERATION   8:   8.9867e-05 (  91.7 sec  17/ 34 done)
     CP-SCF ITERATION   9:   2.7506e-05 (  62.0 sec  34/ 34 done)
                    *** THE CP-SCF HAS CONVERGED ***
IBatch 3 (of 8)
     CP-SCF ITERATION   0:   1.7147e-01 ( 117.5 sec   0/ 34 done)
     CP-SCF ITERATION   1:   4.1554e-02 ( 116.4 sec   0/ 34 done)
     CP-SCF ITERATION   2:   2.3148e-02 ( 116.9 sec   0/ 34 done)
     CP-SCF ITERATION   3:   7.4047e-03 ( 120.0 sec   0/ 34 done)
     CP-SCF ITERATION   4:   2.4607e-03 ( 117.0 sec   0/ 34 done)
     CP-SCF ITERATION   5:   7.2238e-04 ( 137.4 sec   0/ 34 done)
     CP-SCF ITERATION   6:   2.7725e-04 ( 127.6 sec   2/ 34 done)
     CP-SCF ITERATION   7:   9.7689e-05 ( 112.0 sec  10/ 34 done)
     CP-SCF ITERATION   8:   5.0683e-05 (  84.8 sec  29/ 34 done)
     CP-SCF ITERATION   9:   1.7570e-05 (  25.6 sec  34/ 34 done)
                    *** THE CP-SCF HAS CONVERGED ***
IBatch 4 (of 8)
     CP-SCF ITERATION   0:   3.7537e-01 ( 117.0 sec   0/ 34 done)
     CP-SCF ITERATION   1:   4.4775e-02 ( 120.2 sec   0/ 34 done)
     CP-SCF ITERATION   2:   2.4416e-02 ( 121.8 sec   0/ 34 done)
     CP-SCF ITERATION   3:   7.6118e-03 ( 121.4 sec   0/ 34 done)
     CP-SCF ITERATION   4:   2.6562e-03 ( 122.8 sec   0/ 34 done)
     CP-SCF ITERATION   5:   9.1483e-04 ( 120.7 sec   0/ 34 done)
     CP-SCF ITERATION   6:   3.3903e-04 ( 123.0 sec   0/ 34 done)
     CP-SCF ITERATION   7:   1.2986e-04 ( 123.8 sec   1/ 34 done)
     CP-SCF ITERATION   8:   5.0875e-05 ( 117.4 sec  23/ 34 done)
     CP-SCF ITERATION   9:   1.9178e-05 (  44.5 sec  34/ 34 done)
                    *** THE CP-SCF HAS CONVERGED ***
IBatch 5 (of 8)
     CP-SCF ITERATION   0:   2.5916e-01 ( 116.7 sec   0/ 34 done)
     CP-SCF ITERATION   1:   3.4157e-02 ( 119.6 sec   0/ 34 done)
     CP-SCF ITERATION   2:   1.4542e-02 ( 121.4 sec   0/ 34 done)
     CP-SCF ITERATION   3:   5.2084e-03 ( 123.1 sec   0/ 34 done)
     CP-SCF ITERATION   4:   1.8345e-03 ( 125.1 sec   0/ 34 done)
     CP-SCF ITERATION   5:   5.7628e-04 ( 126.0 sec   0/ 34 done)
     CP-SCF ITERATION   6:   2.9425e-04 ( 126.4 sec   5/ 34 done)
     CP-SCF ITERATION   7:   1.0516e-04 ( 103.8 sec  25/ 34 done)
     CP-SCF ITERATION   8:   5.2420e-05 (  39.7 sec  32/ 34 done)
     CP-SCF ITERATION   9:   2.1370e-05 (  18.5 sec  34/ 34 done)
                    *** THE CP-SCF HAS CONVERGED ***
IBatch 6 (of 8)
     CP-SCF ITERATION   0:   1.3905e-01 ( 121.8 sec   0/ 34 done)
     CP-SCF ITERATION   1:   2.7527e-02 ( 121.1 sec   0/ 34 done)
     CP-SCF ITERATION   2:   1.0262e-02 ( 119.4 sec   0/ 34 done)
     CP-SCF ITERATION   3:   3.1763e-03 ( 119.7 sec   0/ 34 done)
     CP-SCF ITERATION   4:   1.3111e-03 ( 120.7 sec   0/ 34 done)
     CP-SCF ITERATION   5:   3.8019e-04 ( 121.5 sec   2/ 34 done)
     CP-SCF ITERATION   6:   1.6788e-04 ( 112.7 sec  21/ 34 done)
     CP-SCF ITERATION   7:   6.0102e-05 (  51.6 sec  31/ 34 done)
     CP-SCF ITERATION   8:   2.8528e-05 (  20.0 sec  34/ 34 done)
                    *** THE CP-SCF HAS CONVERGED ***
IBatch 7 (of 8)
     CP-SCF ITERATION   0:   1.6830e-01 ( 119.5 sec   0/ 34 done)
     CP-SCF ITERATION   1:   2.1190e-02 ( 122.7 sec   0/ 34 done)
     CP-SCF ITERATION   2:   7.3925e-03 ( 125.4 sec   0/ 34 done)
     CP-SCF ITERATION   3:   1.9305e-03 ( 122.1 sec   0/ 34 done)
     CP-SCF ITERATION   4:   1.0947e-03 ( 121.9 sec   0/ 34 done)
     CP-SCF ITERATION   5:   4.1515e-04 ( 121.7 sec   2/ 34 done)
     CP-SCF ITERATION   6:   2.3346e-04 ( 106.1 sec  15/ 34 done)
     CP-SCF ITERATION   7:   6.4306e-05 (  73.1 sec  28/ 34 done)
     CP-SCF ITERATION   8:   2.4964e-05 (  29.7 sec  34/ 34 done)
                    *** THE CP-SCF HAS CONVERGED ***
IBatch 8 (of 8)
     CP-SCF ITERATION   0:   1.2029e-01 (  53.2 sec   0/ 14 done)
     CP-SCF ITERATION   1:   1.6236e-02 (  54.3 sec   0/ 14 done)
     CP-SCF ITERATION   2:   6.2067e-03 (  56.5 sec   0/ 14 done)
     CP-SCF ITERATION   3:   1.7057e-03 (  56.1 sec   0/ 14 done)
     CP-SCF ITERATION   4:   8.0333e-04 (  56.1 sec   0/ 14 done)
     CP-SCF ITERATION   5:   2.1058e-04 (  56.1 sec   0/ 14 done)
     CP-SCF ITERATION   6:   8.1032e-05 (  56.1 sec   4/ 14 done)
     CP-SCF ITERATION   7:   3.2592e-05 (  43.0 sec  13/ 14 done)
     CP-SCF ITERATION   8:   1.1599e-05 (  15.3 sec  14/ 14 done)
                    *** THE CP-SCF HAS CONVERGED ***

                                                 ... done   (   7839.0 sec)
Forming perturbed density Hessian contributions  ... done   (      5.6 sec)
Calculating [Q*(d^2 A/dXdY)*Q  ] C-PCM term      ... done   (      0.1 sec)
Calculating [d^2(V_N)/(dXdY)*Q ] C-PCM term      ... done   (      0.0 sec)
Calculating [d^2(V_el)/(dXdY)*Q] C-PCM term      ... done   (      7.2 sec)
Calculating C-PCM term that depends on dQ/dX     ... done   (      5.6 sec)
2nd integral derivative contribs (SHARK-RI)      ... done   (   1125.5 sec)
Exchange-correlation Hessian                     ... done   (    124.7 sec)
Dispersion correction in the Hessian             ... done   (      5.4 sec)
gCP correction in the Hessian                    ... done   (      4.1 sec)
Dipole derivatives                               ... (center of mass:  0.005379, -0.130349  0.076114)done   (      0.3 sec)

Total SCF Hessian time: 0 days 4 hours 37 min 44 sec 

Writing the Hessian file to the disk             ... done


Maximum memory used throughout the entire SCFHESS-calculation: 1042.5 MB

-----------------------
VIBRATIONAL FREQUENCIES
-----------------------

Scaling factor for frequencies =  1.000000000  (already applied!)

   0:         0.00 cm**-1
   1:         0.00 cm**-1
   2:         0.00 cm**-1
   3:         0.00 cm**-1
   4:         0.00 cm**-1
   5:         0.00 cm**-1
   6:        10.48 cm**-1
   7:        14.85 cm**-1
   8:        23.50 cm**-1
   9:        27.74 cm**-1
  10:        28.56 cm**-1
  11:        38.14 cm**-1
  12:        39.20 cm**-1
  13:        41.54 cm**-1
  14:        52.50 cm**-1
  15:        58.14 cm**-1
  16:        63.14 cm**-1
  17:        69.31 cm**-1
  18:        77.06 cm**-1
  19:        82.45 cm**-1
  20:        98.87 cm**-1
  21:       118.78 cm**-1
  22:       132.95 cm**-1
  23:       133.61 cm**-1
  24:       141.30 cm**-1
  25:       170.48 cm**-1
  26:       177.75 cm**-1
  27:       188.24 cm**-1
  28:       192.66 cm**-1
  29:       206.60 cm**-1
  30:       227.13 cm**-1
  31:       232.97 cm**-1
  32:       241.94 cm**-1
  33:       250.11 cm**-1
  34:       252.88 cm**-1
  35:       254.80 cm**-1
  36:       256.50 cm**-1
  37:       260.47 cm**-1
  38:       266.92 cm**-1
  39:       285.55 cm**-1
  40:       294.96 cm**-1
  41:       300.32 cm**-1
  42:       309.47 cm**-1
  43:       321.32 cm**-1
  44:       321.91 cm**-1
  45:       342.97 cm**-1
  46:       360.33 cm**-1
  47:       368.99 cm**-1
  48:       371.16 cm**-1
  49:       388.05 cm**-1
  50:       400.99 cm**-1
  51:       405.57 cm**-1
  52:       425.53 cm**-1
  53:       429.71 cm**-1
  54:       443.68 cm**-1
  55:       448.75 cm**-1
  56:       466.17 cm**-1
  57:       468.41 cm**-1
  58:       482.55 cm**-1
  59:       486.69 cm**-1
  60:       499.31 cm**-1
  61:       510.37 cm**-1
  62:       527.60 cm**-1
  63:       538.92 cm**-1
  64:       551.70 cm**-1
  65:       570.70 cm**-1
  66:       573.66 cm**-1
  67:       588.51 cm**-1
  68:       603.58 cm**-1
  69:       607.54 cm**-1
  70:       609.11 cm**-1
  71:       616.79 cm**-1
  72:       633.94 cm**-1
  73:       641.65 cm**-1
  74:       646.35 cm**-1
  75:       659.13 cm**-1
  76:       669.42 cm**-1
  77:       681.13 cm**-1
  78:       684.02 cm**-1
  79:       698.40 cm**-1
  80:       728.06 cm**-1
  81:       731.08 cm**-1
  82:       739.75 cm**-1
  83:       741.26 cm**-1
  84:       752.14 cm**-1
  85:       766.16 cm**-1
  86:       775.25 cm**-1
  87:       783.78 cm**-1
  88:       793.63 cm**-1
  89:       803.10 cm**-1
  90:       805.92 cm**-1
  91:       810.69 cm**-1
  92:       823.23 cm**-1
  93:       832.21 cm**-1
  94:       839.43 cm**-1
  95:       846.11 cm**-1
  96:       859.13 cm**-1
  97:       859.98 cm**-1
  98:       871.41 cm**-1
  99:       892.14 cm**-1
 100:       894.44 cm**-1
 101:       896.74 cm**-1
 102:       901.41 cm**-1
 103:       911.53 cm**-1
 104:       917.39 cm**-1
 105:       935.24 cm**-1
 106:       940.20 cm**-1
 107:       952.80 cm**-1
 108:       957.75 cm**-1
 109:       972.23 cm**-1
 110:       975.31 cm**-1
 111:       977.86 cm**-1
 112:       979.45 cm**-1
 113:       995.07 cm**-1
 114:       995.21 cm**-1
 115:      1010.63 cm**-1
 116:      1029.30 cm**-1
 117:      1030.37 cm**-1
 118:      1034.09 cm**-1
 119:      1041.23 cm**-1
 120:      1041.47 cm**-1
 121:      1042.23 cm**-1
 122:      1043.68 cm**-1
 123:      1047.65 cm**-1
 124:      1054.47 cm**-1
 125:      1056.79 cm**-1
 126:      1062.62 cm**-1
 127:      1079.46 cm**-1
 128:      1083.33 cm**-1
 129:      1088.37 cm**-1
 130:      1096.80 cm**-1
 131:      1109.47 cm**-1
 132:      1114.54 cm**-1
 133:      1116.97 cm**-1
 134:      1132.36 cm**-1
 135:      1137.07 cm**-1
 136:      1143.51 cm**-1
 137:      1145.96 cm**-1
 138:      1154.00 cm**-1
 139:      1154.82 cm**-1
 140:      1164.20 cm**-1
 141:      1197.49 cm**-1
 142:      1203.58 cm**-1
 143:      1207.59 cm**-1
 144:      1213.15 cm**-1
 145:      1231.17 cm**-1
 146:      1232.46 cm**-1
 147:      1234.54 cm**-1
 148:      1236.57 cm**-1
 149:      1237.37 cm**-1
 150:      1242.45 cm**-1
 151:      1248.78 cm**-1
 152:      1263.60 cm**-1
 153:      1269.86 cm**-1
 154:      1272.27 cm**-1
 155:      1289.60 cm**-1
 156:      1296.73 cm**-1
 157:      1310.79 cm**-1
 158:      1321.33 cm**-1
 159:      1338.35 cm**-1
 160:      1349.77 cm**-1
 161:      1352.23 cm**-1
 162:      1366.04 cm**-1
 163:      1370.96 cm**-1
 164:      1378.11 cm**-1
 165:      1380.70 cm**-1
 166:      1383.97 cm**-1
 167:      1389.62 cm**-1
 168:      1398.34 cm**-1
 169:      1400.56 cm**-1
 170:      1405.82 cm**-1
 171:      1411.63 cm**-1
 172:      1422.57 cm**-1
 173:      1430.11 cm**-1
 174:      1440.85 cm**-1
 175:      1449.90 cm**-1
 176:      1454.72 cm**-1
 177:      1455.66 cm**-1
 178:      1458.14 cm**-1
 179:      1463.01 cm**-1
 180:      1463.97 cm**-1
 181:      1508.62 cm**-1
 182:      1512.58 cm**-1
 183:      1513.96 cm**-1
 184:      1515.45 cm**-1
 185:      1523.61 cm**-1
 186:      1526.11 cm**-1
 187:      1532.84 cm**-1
 188:      1533.78 cm**-1
 189:      1535.23 cm**-1
 190:      1535.32 cm**-1
 191:      1535.73 cm**-1
 192:      1536.87 cm**-1
 193:      1539.03 cm**-1
 194:      1542.33 cm**-1
 195:      1546.10 cm**-1
 196:      1558.01 cm**-1
 197:      1570.29 cm**-1
 198:      1573.75 cm**-1
 199:      1581.25 cm**-1
 200:      1581.71 cm**-1
 201:      1605.82 cm**-1
 202:      1610.51 cm**-1
 203:      1683.18 cm**-1
 204:      1694.84 cm**-1
 205:      1701.40 cm**-1
 206:      1718.25 cm**-1
 207:      1721.59 cm**-1
 208:      1724.78 cm**-1
 209:      1727.90 cm**-1
 210:      1756.68 cm**-1
 211:      1779.92 cm**-1
 212:      1803.94 cm**-1
 213:      1827.89 cm**-1
 214:      1842.34 cm**-1
 215:      3091.96 cm**-1
 216:      3094.27 cm**-1
 217:      3103.75 cm**-1
 218:      3106.23 cm**-1
 219:      3107.59 cm**-1
 220:      3110.03 cm**-1
 221:      3114.29 cm**-1
 222:      3118.95 cm**-1
 223:      3141.04 cm**-1
 224:      3164.01 cm**-1
 225:      3166.94 cm**-1
 226:      3167.59 cm**-1
 227:      3171.32 cm**-1
 228:      3187.91 cm**-1
 229:      3194.40 cm**-1
 230:      3196.40 cm**-1
 231:      3203.19 cm**-1
 232:      3205.72 cm**-1
 233:      3217.08 cm**-1
 234:      3251.41 cm**-1
 235:      3260.09 cm**-1
 236:      3267.21 cm**-1
 237:      3268.98 cm**-1
 238:      3272.93 cm**-1
 239:      3276.35 cm**-1
 240:      3279.21 cm**-1
 241:      3280.74 cm**-1
 242:      3286.39 cm**-1
 243:      3287.10 cm**-1
 244:      3290.34 cm**-1
 245:      3293.36 cm**-1
 246:      3299.28 cm**-1
 247:      3303.52 cm**-1
 248:      3318.37 cm**-1
 249:      3350.64 cm**-1
 250:      3462.40 cm**-1
 251:      3680.49 cm**-1


------------
NORMAL MODES
------------

These modes are the Cartesian displacements weighted by the diagonal matrix
M(i,i)=1/sqrt(m[i]) where m[i] is the mass of the displaced atom
Thus, these vectors are normalized but *not* orthogonal

                  0          1          2          3          4          5    
      0       0.000000   0.000000   0.000000   0.000000   0.000000   0.000000
      1       0.000000   0.000000   0.000000   0.000000   0.000000   0.000000
      2       0.000000   0.000000   0.000000   0.000000   0.000000   0.000000
      3       0.000000   0.000000   0.000000   0.000000   0.000000   0.000000
      4       0.000000   0.000000   0.000000   0.000000   0.000000   0.000000
      5       0.000000   0.000000   0.000000   0.000000   0.000000   0.000000
      6       0.000000   0.000000   0.000000   0.000000   0.000000   0.000000
      7       0.000000   0.000000   0.000000   0.000000   0.000000   0.000000
      8       0.000000   0.000000   0.000000   0.000000   0.000000   0.000000
      9       0.000000   0.000000   0.000000   0.000000   0.000000   0.000000
     10       0.000000   0.000000   0.000000   0.000000   0.000000   0.000000
     11       0.000000   0.000000   0.000000   0.000000   0.000000   0.000000
     12       0.000000   0.000000   0.000000   0.000000   0.000000   0.000000
     13       0.000000   0.000000   0.000000   0.000000   0.000000   0.000000
     14       0.000000   0.000000   0.000000   0.000000   0.000000   0.000000
     15       0.000000   0.000000   0.000000   0.000000   0.000000   0.000000
     16       0.000000   0.000000   0.000000   0.000000   0.000000   0.000000
     17       0.000000   0.000000   0.000000   0.000000   0.000000   0.000000
     18       0.000000   0.000000   0.000000   0.000000   0.000000   0.000000
     19       0.000000   0.000000   0.000000   0.000000   0.000000   0.000000
     20       0.000000   0.000000   0.000000   0.000000   0.000000   0.000000
     21       0.000000   0.000000   0.000000   0.000000   0.000000   0.000000
     22       0.000000   0.000000   0.000000   0.000000   0.000000   0.000000
     23       0.000000   0.000000   0.000000   0.000000   0.000000   0.000000
     24       0.000000   0.000000   0.000000   0.000000   0.000000   0.000000
     25       0.000000   0.000000   0.000000   0.000000   0.000000   0.000000
     26       0.000000   0.000000   0.000000   0.000000   0.000000   0.000000
     27       0.000000   0.000000   0.000000   0.000000   0.000000   0.000000
     28       0.000000   0.000000   0.000000   0.000000   0.000000   0.000000
     29       0.000000   0.000000   0.000000   0.000000   0.000000   0.000000
     30       0.000000   0.000000   0.000000   0.000000   0.000000   0.000000
     31       0.000000   0.000000   0.000000   0.000000   0.000000   0.000000
     32       0.000000   0.000000   0.000000   0.000000   0.000000   0.000000
     33       0.000000   0.000000   0.000000   0.000000   0.000000   0.000000
     34       0.000000   0.000000   0.000000   0.000000   0.000000   0.000000
     35       0.000000   0.000000   0.000000   0.000000   0.000000   0.000000
     36       0.000000   0.000000   0.000000   0.000000   0.000000   0.000000
     37       0.000000   0.000000   0.000000   0.000000   0.000000   0.000000
     38       0.000000   0.000000   0.000000   0.000000   0.000000   0.000000
     39       0.000000   0.000000   0.000000   0.000000   0.000000   0.000000
     40       0.000000   0.000000   0.000000   0.000000   0.000000   0.000000
     41       0.000000   0.000000   0.000000   0.000000   0.000000   0.000000
     42       0.000000   0.000000   0.000000   0.000000   0.000000   0.000000
     43       0.000000   0.000000   0.000000   0.000000   0.000000   0.000000
     44       0.000000   0.000000   0.000000   0.000000   0.000000   0.000000
     45       0.000000   0.000000   0.000000   0.000000   0.000000   0.000000
     46       0.000000   0.000000   0.000000   0.000000   0.000000   0.000000
     47       0.000000   0.000000   0.000000   0.000000   0.000000   0.000000
     48       0.000000   0.000000   0.000000   0.000000   0.000000   0.000000
     49       0.000000   0.000000   0.000000   0.000000   0.000000   0.000000
     50       0.000000   0.000000   0.000000   0.000000   0.000000   0.000000
     51       0.000000   0.000000   0.000000   0.000000   0.000000   0.000000
     52       0.000000   0.000000   0.000000   0.000000   0.000000   0.000000
     53       0.000000   0.000000   0.000000   0.000000   0.000000   0.000000
     54       0.000000   0.000000   0.000000   0.000000   0.000000   0.000000
     55       0.000000   0.000000   0.000000   0.000000   0.000000   0.000000
     56       0.000000   0.000000   0.000000   0.000000   0.000000   0.000000
     57       0.000000   0.000000   0.000000   0.000000   0.000000   0.000000
     58       0.000000   0.000000   0.000000   0.000000   0.000000   0.000000
     59       0.000000   0.000000   0.000000   0.000000   0.000000   0.000000
     60       0.000000   0.000000   0.000000   0.000000   0.000000   0.000000
     61       0.000000   0.000000   0.000000   0.000000   0.000000   0.000000
     62       0.000000   0.000000   0.000000   0.000000   0.000000   0.000000
     63       0.000000   0.000000   0.000000   0.000000   0.000000   0.000000
     64       0.000000   0.000000   0.000000   0.000000   0.000000   0.000000
     65       0.000000   0.000000   0.000000   0.000000   0.000000   0.000000
     66       0.000000   0.000000   0.000000   0.000000   0.000000   0.000000
     67       0.000000   0.000000   0.000000   0.000000   0.000000   0.000000
     68       0.000000   0.000000   0.000000   0.000000   0.000000   0.000000
     69       0.000000   0.000000   0.000000   0.000000   0.000000   0.000000
     70       0.000000   0.000000   0.000000   0.000000   0.000000   0.000000
     71       0.000000   0.000000   0.000000   0.000000   0.000000   0.000000
     72       0.000000   0.000000   0.000000   0.000000   0.000000   0.000000
     73       0.000000   0.000000   0.000000   0.000000   0.000000   0.000000
     74       0.000000   0.000000   0.000000   0.000000   0.000000   0.000000
     75       0.000000   0.000000   0.000000   0.000000   0.000000   0.000000
     76       0.000000   0.000000   0.000000   0.000000   0.000000   0.000000
     77       0.000000   0.000000   0.000000   0.000000   0.000000   0.000000
     78       0.000000   0.000000   0.000000   0.000000   0.000000   0.000000
     79       0.000000   0.000000   0.000000   0.000000   0.000000   0.000000
     80       0.000000   0.000000   0.000000   0.000000   0.000000   0.000000
     81       0.000000   0.000000   0.000000   0.000000   0.000000   0.000000
     82       0.000000   0.000000   0.000000   0.000000   0.000000   0.000000
     83       0.000000   0.000000   0.000000   0.000000   0.000000   0.000000
     84       0.000000   0.000000   0.000000   0.000000   0.000000   0.000000
     85       0.000000   0.000000   0.000000   0.000000   0.000000   0.000000
     86       0.000000   0.000000   0.000000   0.000000   0.000000   0.000000
     87       0.000000   0.000000   0.000000   0.000000   0.000000   0.000000
     88       0.000000   0.000000   0.000000   0.000000   0.000000   0.000000
     89       0.000000   0.000000   0.000000   0.000000   0.000000   0.000000
     90       0.000000   0.000000   0.000000   0.000000   0.000000   0.000000
     91       0.000000   0.000000   0.000000   0.000000   0.000000   0.000000
     92       0.000000   0.000000   0.000000   0.000000   0.000000   0.000000
     93       0.000000   0.000000   0.000000   0.000000   0.000000   0.000000
     94       0.000000   0.000000   0.000000   0.000000   0.000000   0.000000
     95       0.000000   0.000000   0.000000   0.000000   0.000000   0.000000
     96       0.000000   0.000000   0.000000   0.000000   0.000000   0.000000
     97       0.000000   0.000000   0.000000   0.000000   0.000000   0.000000
     98       0.000000   0.000000   0.000000   0.000000   0.000000   0.000000
     99       0.000000   0.000000   0.000000   0.000000   0.000000   0.000000
    100       0.000000   0.000000   0.000000   0.000000   0.000000   0.000000
    101       0.000000   0.000000   0.000000   0.000000   0.000000   0.000000
    102       0.000000   0.000000   0.000000   0.000000   0.000000   0.000000
    103       0.000000   0.000000   0.000000   0.000000   0.000000   0.000000
    104       0.000000   0.000000   0.000000   0.000000   0.000000   0.000000
    105       0.000000   0.000000   0.000000   0.000000   0.000000   0.000000
    106       0.000000   0.000000   0.000000   0.000000   0.000000   0.000000
    107       0.000000   0.000000   0.000000   0.000000   0.000000   0.000000
    108       0.000000   0.000000   0.000000   0.000000   0.000000   0.000000
    109       0.000000   0.000000   0.000000   0.000000   0.000000   0.000000
    110       0.000000   0.000000   0.000000   0.000000   0.000000   0.000000
    111       0.000000   0.000000   0.000000   0.000000   0.000000   0.000000
    112       0.000000   0.000000   0.000000   0.000000   0.000000   0.000000
    113       0.000000   0.000000   0.000000   0.000000   0.000000   0.000000
    114       0.000000   0.000000   0.000000   0.000000   0.000000   0.000000
    115       0.000000   0.000000   0.000000   0.000000   0.000000   0.000000
    116       0.000000   0.000000   0.000000   0.000000   0.000000   0.000000
    117       0.000000   0.000000   0.000000   0.000000   0.000000   0.000000
    118       0.000000   0.000000   0.000000   0.000000   0.000000   0.000000
    119       0.000000   0.000000   0.000000   0.000000   0.000000   0.000000
    120       0.000000   0.000000   0.000000   0.000000   0.000000   0.000000
    121       0.000000   0.000000   0.000000   0.000000   0.000000   0.000000
    122       0.000000   0.000000   0.000000   0.000000   0.000000   0.000000
    123       0.000000   0.000000   0.000000   0.000000   0.000000   0.000000
    124       0.000000   0.000000   0.000000   0.000000   0.000000   0.000000
    125       0.000000   0.000000   0.000000   0.000000   0.000000   0.000000
    126       0.000000   0.000000   0.000000   0.000000   0.000000   0.000000
    127       0.000000   0.000000   0.000000   0.000000   0.000000   0.000000
    128       0.000000   0.000000   0.000000   0.000000   0.000000   0.000000
    129       0.000000   0.000000   0.000000   0.000000   0.000000   0.000000
    130       0.000000   0.000000   0.000000   0.000000   0.000000   0.000000
    131       0.000000   0.000000   0.000000   0.000000   0.000000   0.000000
    132       0.000000   0.000000   0.000000   0.000000   0.000000   0.000000
    133       0.000000   0.000000   0.000000   0.000000   0.000000   0.000000
    134       0.000000   0.000000   0.000000   0.000000   0.000000   0.000000
    135       0.000000   0.000000   0.000000   0.000000   0.000000   0.000000
    136       0.000000   0.000000   0.000000   0.000000   0.000000   0.000000
    137       0.000000   0.000000   0.000000   0.000000   0.000000   0.000000
    138       0.000000   0.000000   0.000000   0.000000   0.000000   0.000000
    139       0.000000   0.000000   0.000000   0.000000   0.000000   0.000000
    140       0.000000   0.000000   0.000000   0.000000   0.000000   0.000000
    141       0.000000   0.000000   0.000000   0.000000   0.000000   0.000000
    142       0.000000   0.000000   0.000000   0.000000   0.000000   0.000000
    143       0.000000   0.000000   0.000000   0.000000   0.000000   0.000000
    144       0.000000   0.000000   0.000000   0.000000   0.000000   0.000000
    145       0.000000   0.000000   0.000000   0.000000   0.000000   0.000000
    146       0.000000   0.000000   0.000000   0.000000   0.000000   0.000000
    147       0.000000   0.000000   0.000000   0.000000   0.000000   0.000000
    148       0.000000   0.000000   0.000000   0.000000   0.000000   0.000000
    149       0.000000   0.000000   0.000000   0.000000   0.000000   0.000000
    150       0.000000   0.000000   0.000000   0.000000   0.000000   0.000000
    151       0.000000   0.000000   0.000000   0.000000   0.000000   0.000000
    152       0.000000   0.000000   0.000000   0.000000   0.000000   0.000000
    153       0.000000   0.000000   0.000000   0.000000   0.000000   0.000000
    154       0.000000   0.000000   0.000000   0.000000   0.000000   0.000000
    155       0.000000   0.000000   0.000000   0.000000   0.000000   0.000000
    156       0.000000   0.000000   0.000000   0.000000   0.000000   0.000000
    157       0.000000   0.000000   0.000000   0.000000   0.000000   0.000000
    158       0.000000   0.000000   0.000000   0.000000   0.000000   0.000000
    159       0.000000   0.000000   0.000000   0.000000   0.000000   0.000000
    160       0.000000   0.000000   0.000000   0.000000   0.000000   0.000000
    161       0.000000   0.000000   0.000000   0.000000   0.000000   0.000000
    162       0.000000   0.000000   0.000000   0.000000   0.000000   0.000000
    163       0.000000   0.000000   0.000000   0.000000   0.000000   0.000000
    164       0.000000   0.000000   0.000000   0.000000   0.000000   0.000000
    165       0.000000   0.000000   0.000000   0.000000   0.000000   0.000000
    166       0.000000   0.000000   0.000000   0.000000   0.000000   0.000000
    167       0.000000   0.000000   0.000000   0.000000   0.000000   0.000000
    168       0.000000   0.000000   0.000000   0.000000   0.000000   0.000000
    169       0.000000   0.000000   0.000000   0.000000   0.000000   0.000000
    170       0.000000   0.000000   0.000000   0.000000   0.000000   0.000000
    171       0.000000   0.000000   0.000000   0.000000   0.000000   0.000000
    172       0.000000   0.000000   0.000000   0.000000   0.000000   0.000000
    173       0.000000   0.000000   0.000000   0.000000   0.000000   0.000000
    174       0.000000   0.000000   0.000000   0.000000   0.000000   0.000000
    175       0.000000   0.000000   0.000000   0.000000   0.000000   0.000000
    176       0.000000   0.000000   0.000000   0.000000   0.000000   0.000000
    177       0.000000   0.000000   0.000000   0.000000   0.000000   0.000000
    178       0.000000   0.000000   0.000000   0.000000   0.000000   0.000000
    179       0.000000   0.000000   0.000000   0.000000   0.000000   0.000000
    180       0.000000   0.000000   0.000000   0.000000   0.000000   0.000000
    181       0.000000   0.000000   0.000000   0.000000   0.000000   0.000000
    182       0.000000   0.000000   0.000000   0.000000   0.000000   0.000000
    183       0.000000   0.000000   0.000000   0.000000   0.000000   0.000000
    184       0.000000   0.000000   0.000000   0.000000   0.000000   0.000000
    185       0.000000   0.000000   0.000000   0.000000   0.000000   0.000000
    186       0.000000   0.000000   0.000000   0.000000   0.000000   0.000000
    187       0.000000   0.000000   0.000000   0.000000   0.000000   0.000000
    188       0.000000   0.000000   0.000000   0.000000   0.000000   0.000000
    189       0.000000   0.000000   0.000000   0.000000   0.000000   0.000000
    190       0.000000   0.000000   0.000000   0.000000   0.000000   0.000000
    191       0.000000   0.000000   0.000000   0.000000   0.000000   0.000000
    192       0.000000   0.000000   0.000000   0.000000   0.000000   0.000000
    193       0.000000   0.000000   0.000000   0.000000   0.000000   0.000000
    194       0.000000   0.000000   0.000000   0.000000   0.000000   0.000000
    195       0.000000   0.000000   0.000000   0.000000   0.000000   0.000000
    196       0.000000   0.000000   0.000000   0.000000   0.000000   0.000000
    197       0.000000   0.000000   0.000000   0.000000   0.000000   0.000000
    198       0.000000   0.000000   0.000000   0.000000   0.000000   0.000000
    199       0.000000   0.000000   0.000000   0.000000   0.000000   0.000000
    200       0.000000   0.000000   0.000000   0.000000   0.000000   0.000000
    201       0.000000   0.000000   0.000000   0.000000   0.000000   0.000000
    202       0.000000   0.000000   0.000000   0.000000   0.000000   0.000000
    203       0.000000   0.000000   0.000000   0.000000   0.000000   0.000000
    204       0.000000   0.000000   0.000000   0.000000   0.000000   0.000000
    205       0.000000   0.000000   0.000000   0.000000   0.000000   0.000000
    206       0.000000   0.000000   0.000000   0.000000   0.000000   0.000000
    207       0.000000   0.000000   0.000000   0.000000   0.000000   0.000000
    208       0.000000   0.000000   0.000000   0.000000   0.000000   0.000000
    209       0.000000   0.000000   0.000000   0.000000   0.000000   0.000000
    210       0.000000   0.000000   0.000000   0.000000   0.000000   0.000000
    211       0.000000   0.000000   0.000000   0.000000   0.000000   0.000000
    212       0.000000   0.000000   0.000000   0.000000   0.000000   0.000000
    213       0.000000   0.000000   0.000000   0.000000   0.000000   0.000000
    214       0.000000   0.000000   0.000000   0.000000   0.000000   0.000000
    215       0.000000   0.000000   0.000000   0.000000   0.000000   0.000000
    216       0.000000   0.000000   0.000000   0.000000   0.000000   0.000000
    217       0.000000   0.000000   0.000000   0.000000   0.000000   0.000000
    218       0.000000   0.000000   0.000000   0.000000   0.000000   0.000000
    219       0.000000   0.000000   0.000000   0.000000   0.000000   0.000000
    220       0.000000   0.000000   0.000000   0.000000   0.000000   0.000000
    221       0.000000   0.000000   0.000000   0.000000   0.000000   0.000000
    222       0.000000   0.000000   0.000000   0.000000   0.000000   0.000000
    223       0.000000   0.000000   0.000000   0.000000   0.000000   0.000000
    224       0.000000   0.000000   0.000000   0.000000   0.000000   0.000000
    225       0.000000   0.000000   0.000000   0.000000   0.000000   0.000000
    226       0.000000   0.000000   0.000000   0.000000   0.000000   0.000000
    227       0.000000   0.000000   0.000000   0.000000   0.000000   0.000000
    228       0.000000   0.000000   0.000000   0.000000   0.000000   0.000000
    229       0.000000   0.000000   0.000000   0.000000   0.000000   0.000000
    230       0.000000   0.000000   0.000000   0.000000   0.000000   0.000000
    231       0.000000   0.000000   0.000000   0.000000   0.000000   0.000000
    232       0.000000   0.000000   0.000000   0.000000   0.000000   0.000000
    233       0.000000   0.000000   0.000000   0.000000   0.000000   0.000000
    234       0.000000   0.000000   0.000000   0.000000   0.000000   0.000000
    235       0.000000   0.000000   0.000000   0.000000   0.000000   0.000000
    236       0.000000   0.000000   0.000000   0.000000   0.000000   0.000000
    237       0.000000   0.000000   0.000000   0.000000   0.000000   0.000000
    238       0.000000   0.000000   0.000000   0.000000   0.000000   0.000000
    239       0.000000   0.000000   0.000000   0.000000   0.000000   0.000000
    240       0.000000   0.000000   0.000000   0.000000   0.000000   0.000000
    241       0.000000   0.000000   0.000000   0.000000   0.000000   0.000000
    242       0.000000   0.000000   0.000000   0.000000   0.000000   0.000000
    243       0.000000   0.000000   0.000000   0.000000   0.000000   0.000000
    244       0.000000   0.000000   0.000000   0.000000   0.000000   0.000000
    245       0.000000   0.000000   0.000000   0.000000   0.000000   0.000000
    246       0.000000   0.000000   0.000000   0.000000   0.000000   0.000000
    247       0.000000   0.000000   0.000000   0.000000   0.000000   0.000000
    248       0.000000   0.000000   0.000000   0.000000   0.000000   0.000000
    249       0.000000   0.000000   0.000000   0.000000   0.000000   0.000000
    250       0.000000   0.000000   0.000000   0.000000   0.000000   0.000000
    251       0.000000   0.000000   0.000000   0.000000   0.000000   0.000000
                  6          7          8          9         10         11    
      0       0.070383   0.080808   0.013031  -0.014676  -0.074518   0.115101
      1       0.110982   0.019126   0.116767  -0.061520   0.029449  -0.039751
      2      -0.114374  -0.072190  -0.066642  -0.024038  -0.089710   0.165449
      3       0.028962   0.101136   0.006005  -0.007583  -0.029040   0.061365
      4      -0.011784   0.003181   0.073904  -0.046565  -0.007333   0.012362
      5       0.014855  -0.024778  -0.012239  -0.037418   0.018006   0.025463
      6       0.066229   0.100635   0.007988  -0.003631  -0.010676   0.044985
      7      -0.168430   0.012600   0.056473  -0.051165  -0.042537   0.040816
      8       0.132799  -0.011723  -0.024063  -0.003074   0.154278  -0.104050
      9       0.143069   0.080383   0.016156  -0.006389  -0.037571   0.082753
     10      -0.200773   0.038447   0.082355  -0.071058  -0.040334   0.014329
     11       0.120167  -0.046569  -0.091408   0.044719   0.180695  -0.088380
     12       0.184344   0.060189   0.022605  -0.013266  -0.083089   0.137386
     13      -0.076777   0.054644   0.126464  -0.086564  -0.002814  -0.041158
     14      -0.011648  -0.095293  -0.148081   0.058887   0.069460   0.060390
     15       0.147794   0.060404   0.021198  -0.017446  -0.101791   0.153768
     16       0.078841   0.044700   0.142946  -0.081405   0.031991  -0.067321
     17      -0.128874  -0.107798  -0.134784   0.023816  -0.066226   0.186535
     18      -0.050899   0.120364  -0.003635  -0.001359   0.001618   0.024960
     19       0.025555  -0.019648   0.052337  -0.029658  -0.010963   0.029285
     20       0.020908   0.003595   0.042436  -0.078955  -0.006127   0.027661
     21      -0.041300   0.075530  -0.007845   0.010391   0.033576   0.015510
     22       0.030252  -0.026635   0.008417   0.005663  -0.014511   0.026242
     23       0.019503   0.007621   0.039638  -0.078210  -0.010438   0.029390
     24      -0.036960   0.090118  -0.005876   0.032046   0.070943   0.017685
     25       0.029189   0.012410  -0.017163   0.041897  -0.004114   0.027290
     26       0.022784  -0.007131   0.056733  -0.087522   0.005899   0.030426
     27      -0.020835   0.044594   0.005704   0.027488   0.063629   0.008100
     28       0.037985  -0.002117  -0.040198   0.056468  -0.043459   0.015088
     29       0.020106   0.005320   0.042176  -0.079687  -0.008110   0.029773
     30      -0.015779   0.002338   0.008973   0.002823   0.020171   0.001029
     31       0.044861  -0.053387  -0.026197   0.026189  -0.076429   0.007637
     32       0.014192   0.029846   0.014893  -0.065141  -0.034170   0.028193
     33      -0.026493   0.019837   0.001696  -0.006887   0.005536   0.005462
     34       0.041663  -0.066844   0.002112  -0.003018  -0.056823   0.016200
     35       0.014409   0.030077   0.014816  -0.065188  -0.034032   0.028163
     36      -0.044167   0.143408  -0.009921   0.056947   0.110135   0.029247
     37       0.021800   0.066006  -0.024489   0.067425   0.030107   0.038205
     38       0.027997  -0.029559   0.084290  -0.102880   0.032359   0.033116
     39      -0.037187   0.142621  -0.003637   0.076915   0.140520   0.028110
     40       0.021925   0.094278  -0.052340   0.105622   0.026904   0.034335
     41       0.030343  -0.039346   0.095221  -0.109269   0.042701   0.034216
     42      -0.022053   0.091787   0.008090   0.070193   0.130028   0.015535
     43       0.030312   0.072975  -0.072425   0.116978  -0.012301   0.020066
     44       0.027402  -0.026256   0.079926  -0.100274   0.028307   0.032675
     45      -0.013685   0.043663   0.013356   0.044032   0.089421   0.005720
     46       0.038317   0.026252  -0.065511   0.091377  -0.049068   0.010632
     47       0.022172  -0.003428   0.052585  -0.085003   0.002087   0.030248
     48      -0.006427  -0.037692   0.016978  -0.004901   0.003896  -0.007662
     49       0.050580  -0.078269  -0.037340   0.027538  -0.112677  -0.003916
     50       0.010426   0.045546  -0.002505  -0.056593  -0.050935   0.025262
     51      -0.031285   0.001957   0.003637  -0.006894  -0.010842  -0.000343
     52       0.041063  -0.105880   0.020157  -0.008783  -0.061550   0.010508
     53       0.008843   0.043297   0.000582  -0.059406  -0.049789   0.025699
     54      -0.043836   0.185432  -0.008131   0.098605   0.172975   0.037543
     55       0.015366   0.136067  -0.057831   0.126963   0.056661   0.043226
     56       0.034501  -0.057785   0.116846  -0.121412   0.063465   0.035964
     57      -0.016066   0.091101   0.013590   0.085561   0.153449   0.014343
     58       0.030607   0.096271  -0.094113   0.147510  -0.014430   0.016784
     59       0.029354  -0.034289   0.089082  -0.105239   0.037066   0.033381
     60       0.043257   0.080974   0.011752  -0.017572  -0.087950   0.126740
     61       0.231634   0.011004   0.131091  -0.058052   0.055676  -0.060584
     62      -0.203724  -0.081899  -0.058159  -0.049548  -0.191871   0.261478
     63       0.179887   0.044961   0.026081  -0.022667  -0.137056   0.196165
     64       0.175398   0.056828   0.176631  -0.093117   0.060415  -0.108616
     65      -0.230076  -0.144784  -0.177947   0.034447  -0.151732   0.299756
     66       0.244041   0.044256   0.028645  -0.015402  -0.104077   0.167006
     67      -0.102162   0.074704   0.147377  -0.102477  -0.001518  -0.062591
     68      -0.021296  -0.122639  -0.201895   0.097090   0.090017   0.075491
     69       0.170787   0.080318   0.017350  -0.003185  -0.022823   0.069432
     70      -0.323550   0.045720   0.068636  -0.074945  -0.068744   0.036844
     71       0.213470  -0.035823  -0.100736   0.071730   0.288457  -0.190658
     72       0.035677   0.116439   0.002866   0.002064   0.026128   0.001803
     73      -0.266401  -0.000088   0.023219  -0.040060  -0.072789   0.083010
     74       0.236654   0.025910   0.017591  -0.012152   0.242893  -0.217786
     75      -0.064162   0.139278  -0.001074  -0.004983  -0.008918   0.025741
     76       0.088994  -0.046456   0.068891  -0.044670  -0.023688   0.050607
     77       0.016848   0.032454   0.054765  -0.091838  -0.032957   0.036889
     78      -0.106862   0.153707  -0.002993  -0.002168   0.005463   0.006753
     79      -0.011893  -0.000326   0.059422  -0.034527  -0.004537   0.015159
     80       0.026087  -0.011608   0.066856  -0.095750   0.007664   0.024495
     81      -0.056338   0.192620  -0.020053   0.067563   0.121495   0.039823
     82       0.014915   0.091663  -0.011131   0.063608   0.060848   0.049935
     83       0.030070  -0.039128   0.096377  -0.109971   0.043662   0.034483
     84       0.012486  -0.057801  -0.007925  -0.032564   0.015793   0.007895
     85       0.001254  -0.004337  -0.108582  -0.073223   0.022402  -0.003720
     86      -0.000570  -0.003899  -0.090585   0.020430   0.019858   0.020202
     87       0.011292  -0.073245  -0.029000  -0.052320   0.028457   0.009172
     88       0.004707   0.032189  -0.077343  -0.041019   0.008075   0.000668
     89      -0.000608   0.010505  -0.037745   0.064671  -0.019604   0.006193
     90       0.010665  -0.106959  -0.072345  -0.101739   0.078914   0.038977
     91       0.005543   0.077367  -0.119434  -0.037088  -0.021883  -0.053083
     92      -0.000626   0.008973  -0.015518   0.077655  -0.026490   0.011201
     93       0.011008  -0.126031  -0.094737  -0.131510   0.116864   0.068957
     94       0.003021   0.084619  -0.199272  -0.071322  -0.035547  -0.115881
     95      -0.000557  -0.007196  -0.042751   0.048186   0.005970   0.031802
     96       0.012162  -0.110345  -0.072396  -0.110401   0.103538   0.068101
     97      -0.000435   0.047203  -0.234974  -0.108005  -0.019613  -0.122648
     98      -0.000475  -0.021212  -0.094150   0.005226   0.044844   0.046025
     99       0.012934  -0.076093  -0.029528  -0.061283   0.053134   0.037126
    100      -0.001300   0.002958  -0.187537  -0.107434   0.009438  -0.063886
    101      -0.000461  -0.019262  -0.118850  -0.008873   0.051485   0.039400
    102       0.011394  -0.054574  -0.005104  -0.021738  -0.006305  -0.011190
    103       0.006440   0.029119  -0.005806  -0.011452   0.017682   0.042362
    104      -0.000272   0.027359  -0.009859   0.095359  -0.051765  -0.009403
    105       0.011797  -0.055825   0.002820  -0.022085  -0.001051   0.001457
    106       0.008015   0.040243   0.031931   0.004747   0.012024   0.074160
    107       0.000367   0.050018   0.005516   0.122555  -0.088297  -0.026650
    108       0.011681  -0.035950   0.000271   0.006096  -0.042504  -0.039079
    109       0.004989   0.018172   0.009273  -0.003081   0.028850   0.028446
    110      -0.000865   0.018438  -0.006102   0.090590  -0.037404  -0.006115
    111       0.009203  -0.048652   0.000757   0.007099  -0.061888  -0.058241
    112       0.001318  -0.002468   0.013417  -0.006371   0.014697   0.006205
    113      -0.003405   0.001345   0.007468   0.079556  -0.013308  -0.006723
    114       0.010483  -0.031291  -0.006362   0.025640  -0.092266  -0.076058
    115      -0.001517  -0.002365   0.023942  -0.001434   0.011591  -0.019964
    116      -0.004699  -0.003655   0.013333   0.075481  -0.004949  -0.008745
    117       0.014295   0.000340  -0.015095   0.048327  -0.104281  -0.078889
    118       0.000080   0.015378   0.029129   0.011403   0.030130  -0.022454
    119      -0.003058   0.007570   0.005228   0.083732  -0.020634  -0.009379
    120       0.016429   0.013861  -0.015801   0.052258  -0.082089  -0.058777
    121       0.003441   0.036592   0.025158   0.019313   0.051554   0.003398
    122      -0.000340   0.024555  -0.007802   0.095972  -0.045145  -0.008720
    123       0.014769  -0.002652  -0.007079   0.031638  -0.053590  -0.040124
    124       0.005653   0.038516   0.015755   0.011745   0.050485   0.028845
    125       0.000611   0.030094  -0.012336   0.099887  -0.053467  -0.007146
    126       0.005336  -0.042764  -0.002168   0.023654  -0.097325  -0.083441
    127      -0.007926  -0.014891   0.027606  -0.002846   0.001584  -0.030689
    128      -0.007989  -0.018512   0.027330   0.063805   0.017316  -0.012231
    129       0.000408  -0.062459   0.007442   0.008536  -0.068735  -0.069947
    130      -0.009178  -0.020538   0.020252  -0.003986   0.005052  -0.007610
    131      -0.008684  -0.020940   0.029796   0.061225   0.021373  -0.012748
    132       0.003429  -0.071511   0.009272  -0.003837  -0.050231  -0.058395
    133      -0.002423  -0.017996   0.009810  -0.009403   0.008013   0.010578
    134      -0.005870  -0.010239   0.019160   0.071033   0.003705  -0.008841
    135      -0.009751  -0.065496   0.017057   0.013473  -0.043334  -0.061434
    136      -0.022008  -0.016144   0.025973   0.013823   0.027556   0.016044
    137      -0.013358  -0.031251   0.040844   0.051796   0.042315  -0.021890
    138      -0.021295  -0.024488   0.005804  -0.001183  -0.046023  -0.040700
    139      -0.035149   0.023095   0.018178  -0.021725   0.028222   0.012079
    140      -0.018753  -0.019449   0.040621   0.024145   0.044492  -0.041414
    141      -0.041484   0.014559   0.003788  -0.015089  -0.017385  -0.006066
    142      -0.026457   0.009305   0.017714  -0.019106   0.013120  -0.005409
    143      -0.021126   0.024291   0.021009  -0.031566   0.005973  -0.068515
    144      -0.056576   0.011865   0.016240   0.002486   0.027037  -0.008714
    145      -0.019309  -0.027781   0.030102   0.027630   0.031931   0.021325
    146      -0.022219   0.040241   0.014167  -0.053333  -0.007556  -0.079356
    147      -0.046165  -0.026298   0.026609   0.022177   0.026814  -0.033378
    148      -0.002342  -0.073636   0.039247   0.060551   0.025104   0.022053
    149      -0.015434   0.033337   0.012221  -0.039842  -0.015038  -0.050456
    150      -0.023762  -0.073725   0.033425   0.030051   0.000703  -0.055251
    151      -0.012744  -0.055726   0.037714   0.063406   0.041019   0.033618
    152      -0.014244  -0.008377   0.030521   0.021952   0.022992  -0.032821
    153      -0.040324  -0.020694   0.019520   0.010261   0.005995  -0.025278
    154       0.017145  -0.096055   0.035646   0.038985  -0.016748  -0.006879
    155      -0.008736   0.047849   0.000615  -0.057571  -0.043607  -0.028599
    156      -0.036040  -0.000219   0.006942  -0.006466  -0.019935  -0.013621
    157       0.011907  -0.065401   0.023275   0.018484  -0.034978  -0.050015
    158      -0.008942   0.050437  -0.000494  -0.058620  -0.045376  -0.032259
    159      -0.038692   0.024457  -0.002736  -0.025730  -0.032092   0.002524
    160      -0.008206  -0.013523   0.014670  -0.022500  -0.024039  -0.050032
    161      -0.015214   0.044568   0.007000  -0.053743  -0.026183  -0.052747
    162       0.005224  -0.095489   0.020597   0.020658  -0.055066  -0.079400
    163      -0.034802  -0.002729   0.029304   0.023251   0.049536   0.036456
    164      -0.012444  -0.078417   0.063984   0.107291   0.082326  -0.005530
    165      -0.050877   0.050634  -0.005720  -0.038271  -0.018401   0.023512
    166      -0.043422   0.055282   0.009084  -0.056192   0.019629  -0.003198
    167      -0.028301   0.031740   0.022671  -0.044517   0.013823  -0.099912
    168      -0.062283  -0.028746   0.039268   0.047873   0.073897  -0.045311
    169       0.005006  -0.112107   0.051719   0.111790   0.043675   0.044922
    170      -0.016208   0.050113   0.005069  -0.065413  -0.029871  -0.058631
    171      -0.038247  -0.036632   0.025557   0.017225   0.012540  -0.033110
    172       0.036315  -0.139075   0.042262   0.042830  -0.033673   0.011079
    173      -0.003126   0.053476  -0.006018  -0.065887  -0.061769  -0.008186
    174      -0.024483  -0.027861   0.010582   0.002110  -0.032646  -0.037319
    175      -0.048579   0.039382   0.021759  -0.015116   0.057513   0.044040
    176      -0.022397  -0.033980   0.051896   0.030415   0.069318  -0.043597
    177      -0.011854  -0.017879  -0.006523  -0.009654  -0.082228  -0.051203
    178      -0.039970   0.049521   0.009609  -0.056588   0.014868  -0.005461
    179      -0.017652  -0.031963   0.045834   0.040483   0.054489  -0.032369
    180      -0.060117   0.007419   0.020987   0.010148   0.040511  -0.012138
    181      -0.032969  -0.010678   0.032060   0.037027   0.060928   0.050611
    182      -0.026771   0.028708   0.023019  -0.040071   0.013550  -0.090917
    183      -0.072114   0.042101   0.013456  -0.005635   0.047761   0.011314
    184      -0.013043  -0.038452   0.030511   0.028615   0.021971   0.012164
    185      -0.023442   0.068553   0.001764  -0.093073  -0.033164  -0.096688
    186      -0.027297  -0.081875   0.040717   0.038084   0.016272  -0.055744
    187      -0.026798  -0.036867   0.038327   0.079197   0.069419   0.056783
    188      -0.016553  -0.026854   0.042561   0.031330   0.041723  -0.039581
    189      -0.014470  -0.109121   0.044673   0.043066   0.001507  -0.068203
    190      -0.001207  -0.088311   0.044598   0.088617   0.038187   0.034341
    191      -0.011446  -0.007159   0.026469   0.035215   0.019222  -0.018965
    192      -0.055927  -0.056567   0.047040   0.064906   0.075035  -0.062202
    193       0.016151  -0.144986   0.058795   0.138178   0.041020   0.049029
    194      -0.010975   0.043151   0.004859  -0.054823  -0.033647  -0.038465
    195      -0.066960  -0.031390   0.043753   0.057285   0.088707  -0.050177
    196      -0.008284  -0.095251   0.053893   0.124496   0.073407   0.066451
    197      -0.021778   0.039955   0.013417  -0.050165  -0.008763  -0.074596
    198      -0.076923   0.000604   0.036533   0.041580   0.094209  -0.031841
    199       0.012276  -0.125110   0.052352   0.112490   0.032023   0.037574
    200      -0.016705   0.080148  -0.008467  -0.111318  -0.058102  -0.069832
    201      -0.066219   0.080371  -0.007837  -0.050096   0.001890   0.046744
    202      -0.038123   0.046452   0.009130  -0.054263   0.011089  -0.012406
    203      -0.030063   0.061093   0.010098  -0.084600  -0.011272  -0.118566
    204      -0.053206   0.045061  -0.001355  -0.031165  -0.007601   0.018188
    205      -0.057171   0.073054   0.011450  -0.052161   0.047839   0.028686
    206      -0.032950   0.018287   0.032448  -0.028611   0.036965  -0.113424
    207      -0.040426   0.054196  -0.015335  -0.051258  -0.050375   0.028437
    208      -0.048240   0.082048   0.000012  -0.090837   0.005091  -0.024228
    209      -0.027474   0.021460   0.026937  -0.030457   0.022194  -0.092562
    210      -0.029924  -0.000723   0.001779  -0.012229  -0.033582  -0.007435
    211       0.026896  -0.083735   0.015881   0.008833  -0.061866  -0.058635
    212      -0.003768   0.056296  -0.005816  -0.065943  -0.058270  -0.019033
    213       0.013084  -0.121839   0.028447   0.029809  -0.050627  -0.090976
    214      -0.026093  -0.030658   0.035711   0.050982   0.051771   0.040101
    215      -0.008180  -0.091347   0.065827   0.131162   0.081962   0.006140
    216       0.015508  -0.091412   0.009463   0.011920  -0.085922  -0.085956
    217      -0.042462   0.028618   0.020390  -0.013382   0.041590   0.027021
    218      -0.011570  -0.097501   0.072742   0.130899   0.097250   0.002103
    219      -0.002085  -0.094542   0.026347   0.024603  -0.036580  -0.073806
    220      -0.045514   0.003249   0.034309   0.039511   0.071344   0.057192
    221      -0.017044  -0.081644   0.070482   0.100797   0.098445  -0.012659
    222       0.014901   0.016241  -0.021160   0.064452  -0.128185  -0.095225
    223      -0.002002   0.014913   0.036519   0.017041   0.031260  -0.041125
    224      -0.003792   0.002811   0.008976   0.080580  -0.013381  -0.009637
    225       0.019046   0.039059  -0.022431   0.070822  -0.087327  -0.057966
    226       0.004097   0.053245   0.029399   0.031046   0.068672   0.003452
    227       0.001091   0.033242  -0.014286   0.102624  -0.057031  -0.008222
    228       0.016144   0.011013  -0.008417   0.034181  -0.037453  -0.024828
    229       0.007787   0.057596   0.011885   0.016929   0.065894   0.047549
    230       0.002759   0.043380  -0.022347   0.110245  -0.072758  -0.005983
    231       0.009793  -0.119201  -0.090083  -0.118401   0.089705   0.039964
    232       0.008316   0.107791  -0.088474  -0.005715  -0.036258  -0.048643
    233      -0.000956   0.020146   0.021701   0.109565  -0.056290  -0.000923
    234       0.010382  -0.152925  -0.129977  -0.171166   0.156891   0.092689
    235       0.003707   0.119884  -0.233483  -0.069195  -0.059185  -0.160463
    236      -0.000560  -0.008794  -0.023609   0.058998   0.000744   0.036780
    237       0.012469  -0.124936  -0.088758  -0.132610   0.132727   0.091701
    238      -0.002482   0.053072  -0.298067  -0.135466  -0.030525  -0.173115
    239      -0.000403  -0.033645  -0.114979  -0.017298   0.069806   0.062094
    240       0.013897  -0.063741  -0.012172  -0.045003   0.042923   0.036527
    241      -0.004033  -0.025408  -0.212293  -0.133371   0.020867  -0.067713
    242      -0.000365  -0.029674  -0.159915  -0.042659   0.081293   0.049265
    243       0.013164  -0.031005   0.026855   0.006412  -0.023277  -0.014810
    244       0.000375  -0.036542  -0.072359  -0.071377   0.041449   0.034105
    245      -0.000524  -0.002909  -0.110903   0.008386   0.026144   0.016529
    246      -0.024831   0.018537  -0.010329  -0.030911  -0.065434  -0.000932
    247      -0.011516   0.007043   0.007951  -0.048936  -0.035026  -0.069289
    248      -0.012637   0.028927   0.012239  -0.033716  -0.017770  -0.038170
    249      -0.052537   0.058493  -0.008148  -0.044926  -0.019863   0.026185
    250      -0.006408  -0.011038   0.012390  -0.030533  -0.032634  -0.062152
    251      -0.018138   0.071309  -0.002519  -0.087577  -0.043183  -0.073539
                 12         13         14         15         16         17    
      0       0.040429   0.000709  -0.039410   0.011114  -0.021679   0.055664
      1       0.016065  -0.032098   0.037272   0.041867   0.094157   0.023682
      2       0.078842   0.056687  -0.019877   0.010555   0.013930   0.010995
      3       0.017028  -0.071016  -0.074434  -0.005600  -0.067379   0.076620
      4       0.041136  -0.038232   0.019326   0.058596   0.072147   0.045571
      5       0.014083  -0.018717  -0.034978  -0.034560  -0.009063   0.003177
      6       0.016571  -0.079340  -0.069811   0.002495  -0.057611   0.073896
      7       0.034854  -0.055899  -0.017798   0.030066   0.015053   0.073000
      8      -0.004214  -0.144600  -0.053322  -0.001120  -0.010474   0.018327
      9       0.039728  -0.016709  -0.030811   0.028714  -0.002359   0.049929
     10       0.000795  -0.066336  -0.036378  -0.021821  -0.023515   0.074413
     11       0.046045  -0.194154  -0.056792   0.086413   0.013350   0.043911
     12       0.063821   0.055024   0.004096   0.047093   0.043807   0.029037
     13      -0.026963  -0.059494  -0.017324  -0.044231  -0.002971   0.049331
     14       0.116380  -0.115519  -0.041499   0.141534   0.039777   0.054885
     15       0.063941   0.064653   0.000213   0.037554   0.034197   0.031294
     16      -0.018339  -0.042678   0.019361  -0.010177   0.056431   0.024321
     17       0.131258   0.011167  -0.022495   0.099420   0.038622   0.037034
     18      -0.002582  -0.132828  -0.111723  -0.020256  -0.112502   0.098572
     19       0.062124  -0.024653   0.040996   0.079335   0.097259   0.037703
     20      -0.010245   0.018520  -0.041490  -0.063865  -0.017626  -0.008407
     21       0.027897  -0.095180  -0.026014   0.000626  -0.065795   0.081009
     22       0.052243  -0.052165   0.036734   0.046792   0.078121   0.039738
     23      -0.013646   0.013907  -0.050143  -0.068062  -0.024163  -0.007337
     24       0.021647  -0.020068  -0.016691   0.003024  -0.025872   0.058994
     25       0.014992  -0.021891  -0.002709   0.006883   0.082745   0.017478
     26       0.005351   0.042019  -0.019520  -0.042229  -0.002666  -0.007831
     27       0.032328   0.026787   0.102028  -0.046175  -0.019616   0.049493
     28      -0.013257  -0.028874   0.054715  -0.095163   0.048851   0.005809
     29      -0.011181   0.020134  -0.044341  -0.065864  -0.020945  -0.008708
     30       0.043088  -0.031284   0.151852  -0.082578  -0.049469   0.069177
     31       0.010290  -0.068108   0.127047  -0.114106   0.028698   0.028786
     32      -0.041572  -0.023518  -0.091879  -0.107537  -0.054111  -0.009983
     33       0.045151  -0.098208   0.083315  -0.045870  -0.073186   0.086258
     34       0.051953  -0.080427   0.116453  -0.022753   0.047737   0.047332
     35      -0.041237  -0.023340  -0.091126  -0.106258  -0.055866  -0.008371
     36       0.002030   0.031374  -0.093130   0.025347   0.016523   0.046981
     37      -0.007885   0.022470  -0.082717   0.022840   0.120541   0.004617
     38       0.036572   0.087406   0.027606   0.002061   0.029686  -0.006324
     39      -0.004598   0.129671  -0.055431   0.003344   0.066816   0.015610
     40      -0.053061   0.063163  -0.104582  -0.053425   0.128779  -0.028208
     41       0.048983   0.104996   0.046401   0.019337   0.043460  -0.006332
     42       0.007575   0.174233   0.062800  -0.039829   0.065958   0.000249
     43      -0.077278   0.058108  -0.046048  -0.144718   0.091362  -0.045649
     44       0.031451   0.082495   0.021682  -0.006007   0.024847  -0.007191
     45       0.025302   0.120641   0.142598  -0.066792   0.019832   0.019827
     46      -0.058088   0.010240   0.034916  -0.167600   0.048224  -0.025602
     47       0.000413   0.038581  -0.024975  -0.049927  -0.008394  -0.008294
     48       0.046455  -0.014150   0.226334  -0.131496  -0.051002   0.069380
     49      -0.007492  -0.082330   0.175177  -0.194928   0.006361   0.025615
     50      -0.060160  -0.051155  -0.116531  -0.132786  -0.075966  -0.010329
     51       0.040146  -0.104505   0.051796  -0.047499  -0.078636   0.080604
     52       0.061643  -0.065980   0.098495  -0.018040   0.052549   0.045517
     53      -0.056625  -0.043555  -0.113524  -0.114018  -0.059097  -0.018525
     54      -0.020860   0.171594  -0.123760   0.021114   0.106791   0.003639
     55      -0.069923   0.101228  -0.171688  -0.038493   0.165463  -0.039720
     56       0.073731   0.138817   0.082773   0.054808   0.069469  -0.004454
     57       0.001712   0.253892   0.093459  -0.057262   0.104350  -0.026903
     58      -0.113750   0.093440  -0.063548  -0.204234   0.096399  -0.072976
     59       0.041678   0.097959   0.038077   0.007943   0.036367  -0.007314
     60       0.040619   0.006987  -0.042760   0.005132  -0.028377   0.057284
     61       0.021518  -0.016757   0.066950   0.064475   0.140499   0.004018
     62       0.091880   0.148922  -0.008490  -0.014792   0.015349  -0.000518
     63       0.082333   0.120818   0.027383   0.051262   0.069559   0.014017
     64      -0.038789  -0.036025   0.034829  -0.025848   0.073293   0.004627
     65       0.184099   0.071455  -0.011206   0.139479   0.058118   0.044290
     66       0.082271   0.103510   0.034369   0.068234   0.086693   0.010512
     67      -0.054664  -0.066360  -0.030725  -0.087668  -0.033432   0.048963
     68       0.158105  -0.154308  -0.045170   0.215690   0.060410   0.076444
     69       0.039244  -0.024605  -0.028006   0.035469   0.004698   0.048174
     70      -0.004885  -0.078363  -0.064639  -0.047371  -0.070331   0.093804
     71       0.032108  -0.294631  -0.072244   0.115957   0.012613   0.056145
     72      -0.001542  -0.136844  -0.097854  -0.009512  -0.092266   0.091889
     73       0.054768  -0.060150  -0.031454   0.042717  -0.002204   0.092175
     74      -0.055125  -0.208985  -0.067971  -0.034166  -0.028172   0.012713
     75      -0.017737  -0.150575  -0.145669  -0.032941  -0.135713   0.108466
     76       0.088287   0.043534   0.101721   0.098389   0.146431   0.004520
     77      -0.032274   0.005414  -0.089355  -0.082483  -0.047622   0.001988
     78      -0.032288  -0.184257  -0.170890  -0.043776  -0.161310   0.122704
     79       0.045686  -0.050897   0.012138   0.068707   0.071420   0.049452
     80       0.007062   0.056683   0.004005  -0.041450   0.014855  -0.024670
     81      -0.012156   0.005240  -0.191224   0.052329   0.023650   0.061097
     82       0.005206   0.032234  -0.134057   0.084893   0.152370   0.019180
     83       0.050517   0.105304   0.046578   0.022926   0.043807  -0.005142
     84       0.024149  -0.016452  -0.015714   0.026357  -0.034774  -0.128479
     85      -0.051433   0.035686  -0.007252   0.022807  -0.017961   0.120971
     86      -0.076335  -0.000353   0.063529   0.014488   0.013146   0.005446
     87      -0.010509  -0.000391  -0.018544   0.014916  -0.026370  -0.067508
     88       0.035851  -0.004915   0.011417   0.043089  -0.036541  -0.051249
     89      -0.052076  -0.011913   0.044510   0.036166   0.004949   0.000009
     90      -0.082832   0.016964   0.000724   0.002592  -0.015652  -0.000112
     91       0.153075  -0.005396   0.000327   0.003231  -0.036962  -0.181256
     92      -0.060973  -0.016849   0.042411   0.049908   0.002268   0.013168
     93      -0.125740   0.018155   0.024217   0.003845  -0.011178   0.015036
     94       0.186437   0.040845  -0.034647  -0.067642  -0.022144  -0.136167
     95      -0.095358  -0.011468   0.059989   0.044329   0.007501   0.030417
     96      -0.090782   0.000884   0.027836   0.017083  -0.019121  -0.049556
     97       0.098778   0.085793  -0.057238  -0.095340  -0.004111   0.052480
     98      -0.118751  -0.000761   0.079507   0.023745   0.015560   0.031560
     99      -0.014869  -0.016054   0.007692   0.027451  -0.031409  -0.122531
    100      -0.022894   0.080994  -0.040931  -0.045799  -0.001127   0.181357
    101      -0.108236   0.005223   0.080939   0.007860   0.018272   0.018058
    102       0.015970  -0.003539  -0.029825   0.024768  -0.029311  -0.070091
    103       0.031277  -0.039717   0.027260   0.078731  -0.051666  -0.080110
    104      -0.028587  -0.017948   0.034716   0.048440   0.001348  -0.005699
    105       0.016350  -0.017509  -0.024701   0.032059  -0.022674  -0.079910
    106       0.049175  -0.093031   0.041593   0.114518  -0.025804  -0.117011
    107      -0.006723  -0.025481   0.032128   0.067053   0.005841  -0.007870
    108       0.015844   0.013373  -0.027635   0.035556  -0.041634  -0.039953
    109       0.015885   0.000845   0.024369   0.055029  -0.098702  -0.051512
    110      -0.031988  -0.009559   0.032504   0.036876  -0.011288  -0.007421
    111      -0.003307   0.021850  -0.046714   0.038306  -0.016853  -0.004687
    112      -0.003189   0.014853  -0.003690   0.049020  -0.074448  -0.014082
    113      -0.015793   0.000370   0.015635   0.006460  -0.022694  -0.015326
    114      -0.045263   0.041924  -0.017151   0.070933  -0.032598   0.019663
    115      -0.022022   0.053049   0.010793   0.046996  -0.105173   0.012112
    116      -0.007094   0.004719   0.009436  -0.003828  -0.026380  -0.015786
    117      -0.060906   0.059056   0.035353   0.092868  -0.081265   0.025516
    118      -0.020503   0.087480   0.057132   0.035731  -0.182080   0.010416
    119      -0.018185   0.000118   0.020928   0.014907  -0.022019  -0.011291
    120      -0.036152   0.052194   0.054814   0.078722  -0.106582  -0.002464
    121       0.004475   0.076476   0.085524   0.027640  -0.212497  -0.023303
    122      -0.035074  -0.009436   0.038457   0.044390  -0.012512  -0.004402
    123       0.001858   0.028061   0.022150   0.053966  -0.083372  -0.035585
    124       0.019803   0.032807   0.069196   0.040133  -0.168757  -0.055655
    125      -0.040921  -0.014581   0.042797   0.054919  -0.006706  -0.003810
    126      -0.058517   0.040515  -0.034425   0.066931   0.002497   0.028461
    127      -0.040725   0.050529  -0.008906   0.046847  -0.056882   0.025688
    128       0.017492   0.012271  -0.008146  -0.033077  -0.029910  -0.017459
    129      -0.021346   0.021943  -0.068682   0.029174   0.031488   0.012680
    130      -0.031525   0.015396  -0.030489   0.040100  -0.012653   0.005938
    131       0.023126   0.012883  -0.012039  -0.038726  -0.029569  -0.017761
    132       0.012090   0.011849  -0.084540   0.012228   0.025933  -0.001029
    133      -0.010161  -0.005210  -0.035467   0.044031  -0.016543  -0.009358
    134       0.002517   0.005992   0.001150  -0.015763  -0.026265  -0.018256
    135      -0.001406   0.013106  -0.064735   0.001888   0.046989   0.006846
    136      -0.035685  -0.006307  -0.018590   0.013474   0.011233  -0.020431
    137       0.059593   0.019236  -0.020858  -0.058344  -0.023168  -0.004494
    138      -0.038713  -0.012525  -0.027847   0.006041   0.057207  -0.029715
    139      -0.047258  -0.019570   0.021286   0.036155   0.037172  -0.030714
    140       0.076628   0.023861  -0.006409  -0.039107  -0.004149   0.013763
    141      -0.041124  -0.048089   0.009443  -0.028506   0.062832  -0.070978
    142      -0.049259  -0.003521   0.008120   0.057019   0.036489  -0.012239
    143       0.040427   0.022969   0.026770   0.029298   0.031199   0.021663
    144       0.001182  -0.046997   0.037454  -0.034302   0.067591  -0.055771
    145      -0.032903  -0.004202  -0.030075   0.001320   0.003939  -0.025041
    146       0.028267   0.023000   0.039176   0.053686   0.044479   0.025058
    147       0.031140  -0.019089   0.013844  -0.026328   0.061636  -0.014921
    148      -0.019790   0.012938  -0.080085  -0.023606  -0.019854  -0.011329
    149       0.009439   0.010048   0.011128   0.017257   0.023879  -0.005435
    150       0.044101   0.008864  -0.043520  -0.031300   0.056001   0.014388
    151      -0.022941   0.000592  -0.054517  -0.025826  -0.020717  -0.024528
    152       0.040735   0.017278  -0.009307  -0.029701  -0.009402  -0.004402
    153       0.013234  -0.025570   0.006775  -0.029739   0.056825  -0.024259
    154      -0.011163   0.030865  -0.088460  -0.001953  -0.006678   0.026129
    155      -0.027372  -0.006436  -0.005377   0.002160   0.016728  -0.036578
    156      -0.031145  -0.037313   0.002241  -0.031043   0.053514  -0.055236
    157      -0.040276   0.052437  -0.045104   0.070565   0.000405   0.047312
    158      -0.031263  -0.005042  -0.003721   0.007089   0.018067  -0.036676
    159      -0.061457  -0.055478   0.002370  -0.032007   0.059081  -0.085151
    160      -0.056295   0.034777  -0.010961   0.108255   0.032054   0.033198
    161      -0.003087   0.008299   0.011648   0.026857   0.027679  -0.008591
    162       0.017656   0.036186  -0.101389   0.005724   0.026185   0.036115
    163      -0.038797  -0.024286   0.005602  -0.007549   0.021782  -0.044677
    164       0.106760   0.025826  -0.050617  -0.121266  -0.044131   0.000894
    165      -0.067856  -0.079799   0.025847  -0.048318   0.070976  -0.117204
    166      -0.059439  -0.024198   0.056479   0.077786   0.066484  -0.027912
    167       0.060030   0.037064   0.058466   0.073566   0.054182   0.057195
    168       0.066405  -0.010276   0.047331  -0.018052   0.066263   0.003049
    169      -0.006516   0.016652  -0.120043  -0.074534  -0.057114  -0.020795
    170      -0.001353   0.007217   0.023928   0.037703   0.039264  -0.004073
    171       0.038905  -0.019239   0.010331  -0.030393   0.060349  -0.004345
    172       0.024951   0.022095  -0.109701  -0.051587  -0.005875   0.039449
    173      -0.052160  -0.020135  -0.022223  -0.019749   0.013658  -0.063785
    174      -0.024285  -0.013899  -0.027375  -0.007816   0.055232  -0.029553
    175      -0.043398  -0.043944   0.039989  -0.005924   0.030961  -0.063635
    176       0.113044   0.028720  -0.012032  -0.060848  -0.007380   0.025489
    177      -0.075353  -0.007243  -0.031558   0.043448   0.062068  -0.027837
    178      -0.057316  -0.020113   0.045377   0.072859   0.060918  -0.023249
    179       0.085072   0.023495  -0.016812  -0.059758  -0.015291   0.010017
    180       0.016577  -0.043585   0.043814  -0.034766   0.067908  -0.047066
    181      -0.031371  -0.027524  -0.010879  -0.029263  -0.000838  -0.056962
    182       0.057803   0.033540   0.047921   0.057937   0.045758   0.047442
    183      -0.004768  -0.070182   0.069205  -0.045849   0.074275  -0.084433
    184      -0.031904   0.005175  -0.041896   0.008331   0.002514  -0.013216
    185       0.004096   0.021994   0.059418   0.093277   0.067055   0.027761
    186       0.063243   0.010626  -0.039283  -0.043382   0.058730   0.021007
    187      -0.023690  -0.017660  -0.021264  -0.037968  -0.027651  -0.046512
    188       0.073001   0.024921  -0.010897  -0.046806  -0.003191   0.012407
    189       0.069326   0.027106  -0.074196  -0.046536   0.053607   0.036822
    190      -0.015100   0.012783  -0.089020  -0.043177  -0.037779  -0.017820
    191       0.023722   0.011736  -0.015147  -0.033186  -0.025056  -0.020138
    192       0.087947   0.010980   0.028248  -0.011900   0.059079   0.032873
    193       0.002813   0.027980  -0.158094  -0.097367  -0.079199  -0.013299
    194      -0.012262  -0.001456   0.003461   0.008771   0.023661  -0.024726
    195       0.078949  -0.006026   0.055971  -0.014906   0.066885   0.010979
    196      -0.008287  -0.001477  -0.097101  -0.095557  -0.060971  -0.048560
    197       0.024296   0.020956   0.034569   0.050101   0.041548   0.019900
    198       0.058969  -0.029502   0.082336  -0.021168   0.075249  -0.021092
    199      -0.004035   0.025881  -0.136496  -0.071138  -0.060265  -0.008798
    200      -0.023229  -0.000100   0.044720   0.071044   0.065314  -0.005183
    201      -0.070879  -0.106243   0.054235  -0.065502   0.082717  -0.147933
    202      -0.059689  -0.014964   0.047819   0.086291   0.063778  -0.016970
    203       0.036680   0.035879   0.083288   0.117475   0.079810   0.059756
    204      -0.053813  -0.074773   0.030670  -0.045440   0.072016  -0.105343
    205      -0.055615  -0.050617   0.072398   0.041665   0.066677  -0.061606
    206       0.091668   0.049646   0.068495   0.081711   0.056495   0.085658
    207      -0.100014  -0.083074   0.005747  -0.049239   0.065115  -0.135388
    208      -0.071421  -0.023310   0.086953   0.122272   0.093448  -0.018113
    209       0.067472   0.037050   0.049026   0.057145   0.044732   0.055252
    210      -0.038254  -0.045947   0.010088  -0.048607   0.047690  -0.057867
    211      -0.020453   0.046536   0.019954   0.042560   0.005845   0.068252
    212      -0.050475  -0.014401  -0.008759  -0.008732   0.002730  -0.045949
    213       0.047940   0.051767  -0.127066  -0.002028   0.014029   0.058219
    214      -0.029243  -0.013570  -0.024137  -0.030630  -0.000632  -0.036982
    215       0.097389   0.027041  -0.065970  -0.141137  -0.060377  -0.005557
    216      -0.012690   0.043021  -0.113528   0.028901   0.014778   0.038563
    217      -0.049602  -0.033179   0.036517   0.025721   0.046841  -0.048231
    218       0.123097   0.028466  -0.064019  -0.147937  -0.054425   0.001969
    219       0.032679   0.029798  -0.090579  -0.007530   0.034931   0.031626
    220      -0.039855  -0.039707   0.022460  -0.034228   0.028505  -0.066164
    221       0.135861   0.026947  -0.044714  -0.123366  -0.033546   0.010732
    222      -0.090124   0.077199   0.062594   0.118810  -0.097106   0.049389
    223      -0.038348   0.121455   0.072427   0.032061  -0.216249   0.030114
    224      -0.014483   0.003956   0.017096   0.006458  -0.026575  -0.012963
    225      -0.048072   0.066046   0.096824   0.092962  -0.145930  -0.000206
    226       0.009257   0.102344   0.122170   0.016372  -0.270993  -0.027175
    227      -0.045376  -0.012845   0.048689   0.059538  -0.010459  -0.001003
    228       0.015861   0.023421   0.040874   0.050699  -0.102763  -0.058832
    229       0.033530   0.025518   0.094426   0.040740  -0.190348  -0.082987
    230      -0.054382  -0.022918   0.054684   0.077231   0.001646  -0.001380
    231      -0.109574   0.030227  -0.001481  -0.007165  -0.010507   0.044500
    232       0.222357  -0.041164   0.016677   0.023938  -0.047466  -0.312571
    233      -0.041408  -0.024492   0.026964   0.064634  -0.005715   0.007095
    234      -0.185422   0.032628   0.039990  -0.005594  -0.002178   0.074125
    235       0.281479   0.042176  -0.045545  -0.102872  -0.023510  -0.241182
    236      -0.103350  -0.015964   0.058356   0.056354   0.005283   0.041207
    237      -0.122948   0.000835   0.046418   0.019200  -0.015895  -0.042387
    238       0.125739   0.123024  -0.086775  -0.153771   0.008297   0.096416
    239      -0.144797   0.002877   0.093172   0.019870   0.019678   0.042344
    240       0.013087  -0.029588   0.010450   0.037498  -0.038077  -0.173963
    241      -0.091044   0.113364  -0.056783  -0.063732   0.013940   0.324052
    242      -0.124846   0.014116   0.095499  -0.009543   0.024365   0.017564
    243       0.082582  -0.030908  -0.030525   0.036447  -0.044565  -0.187423
    244      -0.133117   0.034056   0.000229   0.054297  -0.016852   0.206384
    245      -0.071128   0.004326   0.065849   0.002889   0.015742  -0.000622
    246      -0.087569  -0.048432  -0.021231  -0.026096   0.047851  -0.087892
    247      -0.068090   0.040848   0.001761   0.150370   0.046771   0.045250
    248       0.005901   0.004055   0.001936  -0.005256   0.015916  -0.017613
    249      -0.075216  -0.083118   0.022013  -0.041130   0.074823  -0.119437
    250      -0.060604   0.042497  -0.010279   0.127691   0.034617   0.043747
    251      -0.023091   0.014393   0.025946   0.076619   0.044215   0.001424
                 18         19         20         21         22         23    
      0       0.024757  -0.007656   0.006118   0.009801  -0.027491   0.021082
      1       0.046601   0.071434  -0.017168   0.007531  -0.057091   0.019386
      2       0.012703   0.005532   0.038418   0.015379   0.041177  -0.027221
      3       0.025609  -0.032564   0.003418   0.004069  -0.039392   0.035445
      4       0.053257   0.059598  -0.025258   0.007214  -0.070748   0.031174
      5       0.002739  -0.008051   0.046988   0.008580   0.050750  -0.029034
      6       0.026817  -0.026164  -0.000004   0.002961  -0.041863   0.036054
      7       0.054044   0.026552  -0.018810   0.007870  -0.083069   0.046249
      8       0.013958  -0.001556   0.022769  -0.003879   0.014632  -0.004350
      9       0.027044   0.005585  -0.001910   0.008202  -0.033839   0.022059
     10       0.043617   0.000094   0.000361   0.007200  -0.055231   0.035872
     11       0.038679   0.022308  -0.018443  -0.008281  -0.063653   0.039047
     12       0.026652   0.031237  -0.000267   0.014726  -0.024862   0.008521
     13       0.033665   0.009269   0.011824   0.005557  -0.022673   0.014316
     14       0.052503   0.040068  -0.033256   0.002110  -0.099469   0.053576
     15       0.024832   0.024342   0.004286   0.015670  -0.017507   0.005581
     16       0.035768   0.045716   0.001394   0.005680  -0.028875   0.008758
     17       0.037715   0.029565  -0.001536   0.014052  -0.034357   0.013673
     18       0.025453  -0.054568   0.000921   0.000209  -0.047227   0.044966
     19       0.052674   0.070178  -0.030100   0.007076  -0.035779   0.009818
     20      -0.001382  -0.011872   0.061428   0.011805   0.005801  -0.005314
     21       0.013116  -0.039109  -0.030969   0.002375   0.027017  -0.012207
     22       0.038721   0.051813  -0.017618   0.008464   0.040455  -0.026452
     23      -0.001230  -0.015396   0.064149   0.011293   0.003782  -0.002287
     24       0.002650  -0.037731  -0.040152   0.004160   0.092220  -0.052392
     25       0.024390   0.041238   0.003005   0.012088   0.101817  -0.062339
     26       0.000430  -0.008893   0.045386   0.010326   0.007899  -0.005697
     27      -0.016851  -0.058869  -0.061218   0.016676   0.027799  -0.023150
     28       0.001387   0.008600   0.023740   0.028863   0.032820  -0.030965
     29      -0.001640  -0.015281   0.061840   0.011571   0.004890  -0.003335
     30      -0.016465  -0.071591  -0.062755   0.022600   0.039027  -0.032854
     31       0.002155  -0.006103   0.002126   0.033139   0.047086  -0.041237
     32      -0.004762  -0.024783   0.094986   0.016518   0.001012  -0.001767
     33       0.001006  -0.052854  -0.042964   0.018800   0.007866  -0.011736
     34       0.025094   0.027789  -0.015937   0.025987   0.019620  -0.022615
     35      -0.004683  -0.026636   0.089468   0.015052   0.002035  -0.001216
     36       0.008946  -0.030047  -0.034918  -0.004289   0.192924  -0.110466
     37       0.030123   0.048974   0.013583   0.004612   0.197852  -0.117897
     38       0.003424  -0.000792   0.010455   0.007082   0.018511  -0.010790
     39      -0.014193  -0.048591  -0.049317  -0.021050   0.034126  -0.018188
     40       0.003914   0.020208   0.044213  -0.007108   0.035031  -0.024175
     41       0.004384   0.003292  -0.003716   0.005616   0.021016  -0.011901
     42      -0.038376  -0.070013  -0.067609  -0.017655  -0.159985   0.092032
     43      -0.023040  -0.010798   0.065773  -0.000753  -0.159761   0.086234
     44       0.002229  -0.003294   0.014989   0.007374   0.013071  -0.007534
     45      -0.036883  -0.073889  -0.073821   0.004332  -0.123818   0.065249
     46      -0.021713  -0.016389   0.056155   0.020563  -0.124433   0.060452
     47      -0.000724  -0.012702   0.048374   0.010275   0.004814  -0.003145
     48      -0.030991  -0.101844  -0.083723   0.017437   0.061769  -0.042524
     49      -0.016000  -0.041124   0.002791   0.033066   0.068780  -0.053877
     50      -0.007418  -0.032114   0.108524   0.019851  -0.000179  -0.002989
     51      -0.005272  -0.062246  -0.072374  -0.074257   0.013935   0.028456
     52       0.018452   0.014203  -0.028884  -0.076361   0.030123   0.025559
     53      -0.004987  -0.017090   0.080805   0.002106  -0.002115  -0.000467
     54      -0.011556  -0.044639  -0.044081  -0.036148   0.076041  -0.040926
     55       0.006292   0.023603   0.050794  -0.021327   0.074548  -0.045638
     56       0.007329   0.010887  -0.031779   0.002840   0.028669  -0.015957
     57      -0.057208  -0.083361  -0.076379  -0.030754  -0.307287   0.178342
     58      -0.044294  -0.033959   0.089714  -0.010749  -0.309998   0.173991
     59       0.002901  -0.000139   0.003899   0.006242   0.012971  -0.007398
     60       0.023680  -0.012145   0.008727   0.009796  -0.024808   0.020524
     61       0.047718   0.099317  -0.023850   0.007055  -0.055631   0.012013
     62       0.004581   0.001359   0.058748   0.022360   0.070417  -0.045810
     63       0.023385   0.043425   0.006275   0.020850  -0.004928  -0.008178
     64       0.028121   0.053462   0.009157   0.005105  -0.005669  -0.007415
     65       0.047098   0.042093  -0.010393   0.021403  -0.052672   0.020169
     66       0.027160   0.055910  -0.002409   0.018629  -0.021117  -0.000977
     67       0.023917  -0.012355   0.028345   0.004487   0.007906   0.001396
     68       0.073890   0.061184  -0.068060   0.000160  -0.172606   0.093341
     69       0.028274   0.010619  -0.005146   0.007113  -0.038282   0.023855
     70       0.041753  -0.028950   0.007441   0.007497  -0.052023   0.040893
     71       0.048420   0.028586  -0.040827  -0.019156  -0.104008   0.065161
     72       0.029230  -0.044410  -0.002370  -0.002024  -0.057182   0.051301
     73       0.060915   0.018002  -0.026154   0.008718  -0.102965   0.060402
     74       0.007000  -0.011652   0.030495  -0.011202   0.024395  -0.005984
     75       0.027316  -0.064036   0.013050  -0.000479  -0.077991   0.070069
     76       0.051387   0.090525  -0.038771   0.009886  -0.024753  -0.012078
     77       0.001956  -0.022764   0.082716   0.012171  -0.055445   0.040308
     78       0.026655  -0.075149   0.014042  -0.002032  -0.084760   0.078732
     79       0.052609   0.059784  -0.025830   0.005852  -0.064450   0.031006
     80      -0.001415   0.004563   0.042608   0.013318  -0.001976  -0.015378
     81       0.031177  -0.015033  -0.018273  -0.011254   0.346642  -0.202811
     82       0.052875   0.070040  -0.000303  -0.004018   0.349103  -0.207538
     83       0.005275   0.003676  -0.005151   0.005626   0.027382  -0.015555
     84      -0.013129  -0.035685  -0.017496   0.096364   0.039465   0.069680
     85      -0.211281   0.079121   0.020441  -0.052870  -0.035307  -0.065211
     86       0.083685  -0.041000   0.023773  -0.050330  -0.011473  -0.025104
     87      -0.037386   0.001132  -0.020644   0.096315   0.041391   0.078284
     88      -0.092446  -0.039181   0.035860  -0.084928  -0.052734  -0.112209
     89      -0.005208  -0.019338   0.012728   0.001762   0.007173   0.010399
     90      -0.016288   0.020063  -0.011821   0.052481   0.025752   0.052863
     91       0.085503  -0.117868   0.024639  -0.065302  -0.044253  -0.102681
     92      -0.054794  -0.005965   0.013887   0.007471   0.009082   0.014520
     93       0.024574   0.002797   0.004731  -0.010593  -0.002409  -0.001189
     94       0.138572  -0.063534  -0.008915   0.020444   0.007658   0.005060
     95      -0.013422  -0.016281   0.025393  -0.040651  -0.011213  -0.024015
     96       0.053455  -0.040351   0.009927  -0.021074  -0.012028  -0.026535
     97      -0.001896   0.079506  -0.030932   0.083981   0.049337   0.105498
     98       0.081733  -0.042872   0.036673  -0.096739  -0.033776  -0.068370
     99       0.035876  -0.059648  -0.001352   0.034176   0.010850   0.012431
    100      -0.177082   0.146510  -0.012631   0.032718   0.018055   0.051166
    101       0.132715  -0.055323   0.035140  -0.098784  -0.031957  -0.065026
    102      -0.071745   0.009575  -0.018358   0.091801   0.038297   0.069999
    103      -0.149984  -0.039435   0.036346  -0.060821  -0.030385  -0.055340
    104      -0.041615  -0.011426   0.012405   0.009005   0.009544   0.015169
    105      -0.079323  -0.000305  -0.016961   0.097790   0.042646   0.092448
    106      -0.192674  -0.079585   0.052471  -0.067510  -0.028162   0.000003
    107      -0.067121  -0.018174   0.030692  -0.033088  -0.009056  -0.013767
    108      -0.074307   0.028835   0.000604   0.033659   0.017369   0.015951
    109      -0.117216   0.026374   0.010441  -0.014713  -0.001753  -0.029990
    110      -0.028134   0.004443  -0.002848   0.040761   0.023810   0.036885
    111      -0.057093   0.010217  -0.007826   0.027214  -0.021909  -0.053291
    112      -0.087593   0.011948  -0.011377   0.003235  -0.040168  -0.096662
    113      -0.005081   0.023071  -0.033841   0.082168   0.024186   0.039714
    114       0.036983   0.008788   0.015861   0.009488  -0.022461  -0.043733
    115       0.046632   0.032861  -0.008280  -0.004169  -0.055250  -0.107031
    116       0.002578   0.029793  -0.040460   0.084526   0.019490   0.032677
    117       0.092414   0.046125   0.062605  -0.056088   0.001936   0.007193
    118       0.141006   0.105556   0.013307  -0.043955  -0.028182  -0.047024
    119      -0.004854   0.020350  -0.022279   0.063225   0.021806   0.036186
    120       0.050558   0.076805   0.073925  -0.074705   0.042184   0.071180
    121       0.084436   0.140567   0.033809  -0.072610   0.024823   0.035797
    122      -0.024910   0.003421   0.006717   0.026165   0.023934   0.036943
    123      -0.029077   0.062237   0.043769  -0.028513   0.048274   0.072167
    124      -0.036629   0.095721   0.030541  -0.048210   0.040297   0.047727
    125      -0.036508  -0.004944   0.014673   0.018274   0.025076   0.038378
    126       0.072096  -0.022945   0.003665   0.030355  -0.029759  -0.048672
    127       0.088844  -0.012340  -0.016784   0.015791  -0.062732  -0.109784
    128       0.010946   0.041973  -0.056606   0.084885   0.003780   0.007671
    129      -0.001588  -0.027881  -0.015765   0.028189  -0.036483  -0.066309
    130      -0.013893  -0.037709  -0.022246   0.022311  -0.044865  -0.087021
    131       0.009104   0.043733  -0.058862   0.082012  -0.000288   0.000747
    132      -0.086689  -0.014810  -0.027755   0.028617  -0.041315  -0.086774
    133      -0.133794  -0.030257  -0.024692   0.016150  -0.043190  -0.102484
    134       0.002785   0.033162  -0.049246   0.086620   0.012686   0.021387
    135       0.003271  -0.019054   0.008541  -0.009791  -0.022243  -0.036513
    136       0.009371  -0.024573  -0.009256   0.038182   0.005030   0.012217
    137      -0.005165   0.044263  -0.030220   0.017125  -0.017785  -0.029363
    138       0.025065   0.009289  -0.018676   0.035593   0.004213   0.012430
    139       0.009320  -0.023976   0.013991   0.028627   0.023085   0.043644
    140      -0.024517   0.025411   0.014279  -0.041002  -0.025186  -0.045786
    141       0.013884   0.078113  -0.022844  -0.023742  -0.004034  -0.006654
    142       0.016096  -0.058059   0.016900   0.061955   0.028676   0.055637
    143      -0.020515  -0.024406   0.020465  -0.020803   0.003381   0.005323
    144      -0.001842   0.088973   0.071111  -0.026343  -0.007438  -0.015701
    145       0.014955  -0.017696  -0.015125   0.048058   0.007017   0.018368
    146      -0.018755  -0.042310   0.022494  -0.016982   0.012868   0.021933
    147      -0.000022   0.044157   0.109021  -0.038761  -0.000884  -0.002517
    148       0.019965  -0.028628  -0.044872   0.026344   0.001646   0.012208
    149      -0.015897  -0.003382  -0.057869  -0.030520  -0.001969  -0.002680
    150       0.004905  -0.002179   0.083140  -0.097190   0.002446   0.007916
    151       0.018544  -0.003798  -0.030371   0.064557  -0.003421   0.000875
    152      -0.008466   0.029127  -0.038658   0.023479  -0.019711  -0.033319
    153       0.001871   0.044833   0.053684  -0.076132   0.004191   0.004746
    154       0.016683  -0.089739  -0.049057  -0.111917   0.045395   0.080027
    155      -0.011087   0.017808  -0.152473  -0.062563  -0.006460  -0.009793
    156       0.018586   0.064778  -0.015187  -0.026347  -0.008924  -0.018528
    157       0.056296  -0.131186  -0.021938   0.099666   0.020329   0.032461
    158      -0.005910   0.017444  -0.147093  -0.042174  -0.009952  -0.015468
    159       0.018061   0.086020  -0.066148  -0.026311  -0.008624  -0.013812
    160       0.041352  -0.136226   0.015595   0.143616   0.033594   0.067066
    161      -0.011086  -0.008672  -0.069566  -0.022526  -0.003053  -0.002366
    162      -0.020370  -0.040313   0.001507  -0.034828  -0.076099  -0.138767
    163       0.031392   0.003211   0.005088   0.046556   0.050607   0.100598
    164       0.001868   0.070121  -0.001048  -0.035138  -0.016673  -0.020188
    165       0.008226   0.131668  -0.077916  -0.073303  -0.007784  -0.014283
    166       0.005218  -0.047604   0.050976   0.034474   0.048246   0.087645
    167      -0.026346  -0.073031   0.118583   0.004163   0.027070   0.045683
    168      -0.001234   0.050794   0.234554   0.067886  -0.014267  -0.026821
    169       0.028789   0.005460  -0.078323   0.074684  -0.027153  -0.033635
    170      -0.019110  -0.018851  -0.062218  -0.066587   0.012513   0.020712
    171      -0.009587   0.029310   0.081543  -0.149986   0.024684   0.036973
    172      -0.017808  -0.094852  -0.067299  -0.410838   0.109517   0.179414
    173      -0.006553   0.043764  -0.198456  -0.078444  -0.011053  -0.017418
    174       0.017480   0.021665  -0.005687   0.007940  -0.005506  -0.006343
    175       0.008835   0.037143   0.004159  -0.002837   0.014780   0.026992
    176      -0.044400   0.036787   0.051436  -0.102500  -0.048157  -0.089888
    177       0.043228  -0.026005  -0.052791   0.106878   0.027955   0.058278
    178       0.005300  -0.049675   0.036554   0.020324   0.035229   0.064448
    179      -0.024546   0.040869   0.007388  -0.044508  -0.033201  -0.060075
    180      -0.005648   0.087841   0.103255  -0.023537  -0.008854  -0.018798
    181       0.005835   0.041048  -0.011571   0.053843  -0.008835  -0.011841
    182      -0.024517  -0.054647   0.084150  -0.012814   0.012908   0.021349
    183      -0.009599   0.133936   0.080811  -0.015923  -0.016044  -0.033596
    184       0.018436  -0.037730  -0.019482   0.044201   0.011503   0.027391
    185      -0.013489  -0.071596   0.015376  -0.009983   0.029028   0.050165
    186       0.006733  -0.000411   0.112243  -0.129770   0.012036   0.024942
    187       0.017153   0.039185  -0.011364   0.115329  -0.004822  -0.004956
    188      -0.005109   0.021038   0.005205  -0.044434  -0.003458  -0.003582
    189       0.010506  -0.025354   0.094789  -0.152206   0.008081   0.020952
    190       0.023316  -0.008845  -0.050154   0.071060  -0.010421  -0.009162
    191      -0.008845   0.047458  -0.072072   0.085423  -0.032866  -0.057141
    192       0.000121   0.017857   0.258135   0.067423  -0.013266  -0.023089
    193       0.034115   0.001183  -0.112782   0.069964  -0.036745  -0.046647
    194      -0.015045   0.007979  -0.119919  -0.071589   0.001975   0.004201
    195      -0.001457   0.050529   0.276689   0.102141  -0.018832  -0.034688
    196       0.030532   0.058522  -0.050261   0.153336  -0.047657  -0.069485
    197      -0.020034  -0.034770   0.014338  -0.020300   0.009288   0.015341
    198      -0.003073   0.090056   0.267769   0.119181  -0.022612  -0.043475
    199       0.029411  -0.015442  -0.095877   0.045582  -0.021688  -0.023219
    200      -0.025933  -0.042731  -0.080811  -0.140773   0.039431   0.063622
    201      -0.004318   0.177746  -0.067529  -0.114954  -0.004486  -0.009936
    202       0.009834  -0.065564   0.047207   0.049490   0.048305   0.088228
    203      -0.022606  -0.104217   0.116179   0.009566   0.048575   0.082609
    204       0.004555   0.123113  -0.039719  -0.065321  -0.004333  -0.008442
    205      -0.007677   0.012365   0.054213  -0.009504   0.041802   0.075469
    206      -0.034092  -0.095219   0.205172   0.024095   0.035201   0.059557
    207       0.020853   0.136952  -0.171258  -0.078280  -0.016662  -0.028948
    208       0.005218  -0.081713   0.080407   0.043164   0.072501   0.129215
    209      -0.027547  -0.060895   0.116349   0.001426   0.018914   0.031650
    210       0.015076   0.062564  -0.038292  -0.047499  -0.000720  -0.014813
    211       0.037737  -0.155210  -0.051779   0.018183   0.054826   0.051306
    212      -0.004742   0.016068  -0.193121  -0.049280  -0.006904  -0.014473
    213      -0.045039  -0.052764   0.016756  -0.076121  -0.110210  -0.204333
    214       0.037329   0.011198  -0.012885   0.044316   0.025458   0.058642
    215       0.024068   0.086794  -0.030481  -0.010600  -0.021547  -0.022735
    216      -0.014979  -0.050843  -0.048870   0.011164  -0.104184  -0.191008
    217       0.018031  -0.012833   0.023519   0.047523   0.069953   0.129662
    218       0.007353   0.082797   0.005344  -0.051049  -0.018195  -0.019136
    219      -0.021562  -0.032289   0.030434  -0.057658  -0.054441  -0.098414
    220       0.056303   0.031077   0.015794   0.053140   0.092753   0.184196
    221      -0.021841   0.061600   0.043997  -0.083494  -0.012173  -0.016188
    222       0.167553   0.051055   0.093901  -0.100837  -0.004094   0.008667
    223       0.258667   0.135143   0.015621  -0.051928  -0.034987  -0.041556
    224       0.004789   0.026884  -0.030787   0.074140   0.021738   0.037249
    225       0.090610   0.110540   0.110114  -0.127622   0.069552   0.123133
    226       0.150279   0.199640   0.054750  -0.111561   0.056657   0.097894
    227      -0.030122  -0.002719   0.020701   0.009845   0.026963   0.041417
    228      -0.040625   0.080351   0.056679  -0.041358   0.082000   0.126414
    229      -0.053573   0.114451   0.050018  -0.067686   0.081641   0.114367
    230      -0.051678  -0.019404   0.033611  -0.001644   0.029228   0.044303
    231      -0.033463   0.047997  -0.014292   0.055719   0.030050   0.063872
    232       0.182650  -0.212077   0.035126  -0.096809  -0.066020  -0.151400
    233      -0.126419   0.009597   0.008292   0.043126   0.023256   0.039561
    234       0.036736   0.020026   0.014782  -0.055920  -0.019282  -0.029989
    235       0.282918  -0.124155  -0.021032   0.047866   0.022269   0.027423
    236      -0.054979  -0.005230   0.025730  -0.034954  -0.010258  -0.021724
    237       0.088002  -0.058294   0.023337  -0.072898  -0.036881  -0.075920
    238       0.029515   0.134349  -0.061661   0.168234   0.101617   0.217083
    239       0.115656  -0.053431   0.045606  -0.134669  -0.050789  -0.101403
    240       0.057256  -0.092946   0.002607   0.028395   0.005520  -0.003245
    241      -0.279978   0.250157  -0.027733   0.070667   0.041150   0.110777
    242       0.209660  -0.075572   0.042399  -0.137148  -0.046489  -0.093189
    243      -0.026808  -0.052146  -0.026587   0.140941   0.056910   0.099580
    244      -0.323084   0.123765   0.027791  -0.075443  -0.052205  -0.094580
    245       0.118096  -0.048286   0.024452  -0.057042  -0.011779  -0.025420
    246       0.035392   0.074889  -0.132767  -0.007862  -0.016617  -0.026890
    247       0.044596  -0.171424   0.035127   0.196262   0.042070   0.088612
    248      -0.012912   0.018498  -0.084833  -0.063357  -0.010005  -0.019579
    249       0.002682   0.124165  -0.072776  -0.050726  -0.004573  -0.003902
    250       0.046649  -0.157813   0.020228   0.170936   0.035994   0.073664
    251      -0.005017  -0.047485  -0.060228   0.041777   0.005584   0.020705
                 24         25         26         27         28         29    
      0       0.010698   0.001911  -0.012785  -0.061413   0.022418  -0.000522
      1       0.017305  -0.018220   0.110784   0.147933  -0.048264   0.001315
      2      -0.003067   0.016897  -0.138009   0.052071  -0.081187   0.003203
      3       0.013986   0.003880  -0.017503  -0.143422   0.065207  -0.002216
      4       0.019764  -0.017689   0.109637   0.087266  -0.016688   0.000103
      5      -0.003971   0.019367  -0.146925   0.033152  -0.070986   0.002748
      6       0.014074   0.003243  -0.013947  -0.135799   0.061553  -0.002037
      7       0.024851  -0.015820   0.107003   0.007132   0.024034  -0.001144
      8       0.002028   0.016619  -0.123246  -0.011279  -0.045884   0.002022
      9       0.010123  -0.002373   0.016247  -0.028680   0.015929  -0.000255
     10       0.022735  -0.003273   0.018518  -0.047164   0.021871  -0.000994
     11       0.013441  -0.006085   0.047812  -0.021461   0.016908  -0.000629
     12       0.007055  -0.007026   0.039982   0.064675  -0.024855   0.001234
     13       0.017036   0.004681  -0.045212   0.000476  -0.026515   0.000870
     14       0.017788  -0.023194   0.168696   0.022266   0.038080  -0.001557
     15       0.006448  -0.003627   0.015117   0.050732  -0.026259   0.001328
     16       0.014848  -0.005724   0.024682   0.102155  -0.054039   0.001628
     17       0.007649  -0.005724   0.027597   0.050113  -0.024558   0.000955
     18       0.012175   0.002631   0.003191  -0.121690   0.060629  -0.000558
     19       0.015885  -0.005850   0.011568   0.050005  -0.025028  -0.000679
     20      -0.001832  -0.000141   0.012504   0.062201  -0.035736   0.002155
     21      -0.002139   0.012772  -0.121134   0.091114  -0.075142   0.002453
     22       0.006377   0.019897  -0.180946  -0.068966  -0.006265  -0.001031
     23      -0.001538  -0.000232   0.018728   0.026826  -0.012836   0.001380
     24      -0.010416   0.000982  -0.070142   0.102265  -0.054308   0.002202
     25      -0.004512   0.008603  -0.121664  -0.052566   0.014482  -0.000546
     26      -0.002218   0.000038   0.011024   0.003242  -0.000647   0.000876
     27      -0.007293  -0.003667  -0.072883   0.069884  -0.020742  -0.002238
     28      -0.001475   0.000409  -0.093565  -0.008320   0.013150  -0.002928
     29      -0.002323  -0.000671   0.021154   0.022472  -0.008271   0.001236
     30      -0.004205  -0.001714  -0.003881   0.060691  -0.013581  -0.006537
     31       0.000404   0.001248  -0.028721  -0.041232   0.032875  -0.007334
     32      -0.003921  -0.003110   0.038908   0.052638  -0.018974   0.002640
     33       0.005379   0.018969  -0.160410   0.084590  -0.075591  -0.003219
     34       0.012046   0.026217  -0.220723  -0.067189  -0.011077  -0.006512
     35      -0.003446  -0.002733   0.033498   0.041810  -0.014335   0.002129
     36      -0.018551  -0.008577   0.081428   0.080756  -0.016283  -0.001878
     37      -0.011124  -0.000284   0.026142  -0.073046   0.050985  -0.004699
     38      -0.003761   0.002542  -0.017093  -0.115637   0.061231  -0.001599
     39      -0.005367   0.006579   0.084130  -0.001538  -0.001625  -0.003410
     40       0.001575   0.011124   0.060229  -0.041413   0.009976  -0.003297
     41      -0.003954   0.004169  -0.028709  -0.160736   0.084188  -0.002816
     42       0.009012   0.014461  -0.038846  -0.036333  -0.004325  -0.000768
     43       0.016222   0.015746  -0.027363   0.012899  -0.034905   0.001357
     44      -0.003595   0.002691  -0.015474  -0.114799   0.061122  -0.001581
     45       0.006379   0.001365  -0.074909  -0.004480   0.007217  -0.002274
     46       0.011432   0.002981  -0.064075   0.033631  -0.018587   0.000247
     47      -0.002434  -0.000035   0.011986  -0.012695   0.009534   0.000469
     48      -0.008976  -0.016129   0.211820   0.020224   0.034662  -0.007244
     49      -0.007109  -0.016995   0.218165  -0.059865   0.082374  -0.007616
     50      -0.005955  -0.006500   0.058641   0.076859  -0.021759   0.002994
     51       0.015300   0.041104  -0.103452   0.086846  -0.086596  -0.003125
     52       0.027407   0.056798  -0.148834  -0.086055  -0.020418  -0.004946
     53      -0.006303  -0.005602   0.038901   0.054121  -0.017606   0.001756
     54      -0.007044   0.009342   0.196732  -0.031570   0.014257  -0.006895
     55       0.000079   0.013650   0.168464  -0.066730   0.023477  -0.006545
     56      -0.003636   0.006234  -0.048003  -0.225542   0.115854  -0.004743
     57       0.020917   0.026306  -0.053433  -0.102890   0.006240  -0.000494
     58       0.028067   0.024572  -0.013971   0.040523  -0.070804   0.003684
     59      -0.003470   0.003807  -0.025050  -0.147086   0.076886  -0.002291
     60       0.010427   0.003346  -0.021971  -0.071962   0.024719  -0.000557
     61       0.016025  -0.023257   0.141557   0.234535  -0.083794   0.002498
     62      -0.007757   0.023298  -0.187421   0.083046  -0.115618   0.004779
     63       0.002347  -0.005740   0.021709   0.121329  -0.059940   0.002595
     64       0.010165  -0.002023  -0.005695   0.146033  -0.086315   0.002799
     65       0.009326  -0.013799   0.080367   0.074340  -0.019535   0.000854
     66       0.004510  -0.012419   0.071525   0.144852  -0.055506   0.002270
     67       0.013794   0.017989  -0.141190  -0.041467  -0.037982   0.001418
     68       0.027921  -0.047134   0.349574   0.027129   0.098108  -0.003935
     69       0.010466  -0.004068   0.028486  -0.019761   0.014977  -0.000213
     70       0.024182   0.002794  -0.019206  -0.129800   0.053874  -0.002216
     71       0.019386  -0.014051   0.114562  -0.058124   0.056806  -0.002175
     72       0.018839   0.004731  -0.016711  -0.206645   0.095480  -0.003243
     73       0.029679  -0.019096   0.133970  -0.034648   0.055528  -0.002483
     74       0.000974   0.023177  -0.165674  -0.037837  -0.049766   0.002458
     75       0.015654  -0.000747   0.053063  -0.214772   0.121439  -0.001078
     76       0.017097  -0.011745   0.013168   0.151257  -0.077140  -0.003532
     77       0.006816  -0.008970   0.117394  -0.092725   0.070621   0.000125
     78       0.013098  -0.001433   0.072957  -0.203652   0.122488   0.001532
     79       0.014270  -0.012206   0.079435   0.048798  -0.005200   0.001434
     80      -0.004911  -0.013464   0.080778   0.264205  -0.121311   0.003693
     81      -0.021633  -0.018446   0.223306   0.113014  -0.010182  -0.008319
     82      -0.016493  -0.007172   0.132651  -0.134614   0.104247  -0.012376
     83      -0.004754   0.003440  -0.027114  -0.164710   0.087379  -0.002802
     84       0.025715   0.063368   0.023217  -0.012187  -0.030139  -0.091856
     85       0.021512  -0.093836   0.009251  -0.032463  -0.063386  -0.209593
     86      -0.010109   0.005450  -0.006754   0.007187   0.015850   0.059670
     87       0.000956   0.059683   0.018758  -0.008000  -0.021042  -0.066539
     88       0.081232  -0.100970   0.011124  -0.035569  -0.068463  -0.216411
     89       0.003323   0.029514   0.008842  -0.006844  -0.016472  -0.035033
     90      -0.019024   0.035802   0.007070   0.002355   0.002205  -0.003165
     91       0.098625  -0.067416   0.004990  -0.023252  -0.044783  -0.149211
     92       0.002226   0.027939   0.013476  -0.012655  -0.028562  -0.068969
     93      -0.013666  -0.010394  -0.005028   0.007627   0.016991   0.031505
     94       0.016201   0.027217  -0.001930   0.006872   0.013854   0.045184
     95       0.001487  -0.004566   0.002509  -0.006104  -0.012049  -0.024664
     96       0.027859  -0.020821  -0.002010   0.000603   0.002956  -0.011493
     97      -0.105876   0.073779  -0.001949   0.020197   0.038355   0.125486
     98       0.002325  -0.034382  -0.013941   0.007348   0.019261   0.065404
     99       0.044261   0.021248   0.011812  -0.007341  -0.016472  -0.056267
    100      -0.089577  -0.010808   0.002882  -0.005115  -0.011180  -0.047642
    101      -0.006202  -0.023936  -0.018841   0.015964   0.037121   0.120975
    102       0.020143   0.028357   0.012827  -0.005498  -0.012260  -0.039105
    103      -0.060056  -0.033706   0.007995  -0.011965  -0.020311  -0.024617
    104       0.007575   0.015244   0.005536  -0.003311  -0.007173  -0.011902
    105      -0.101100   0.062760   0.011907   0.002741   0.003438  -0.009284
    106      -0.501394   0.048977  -0.001495   0.022320   0.050537   0.106240
    107      -0.032764  -0.040070  -0.007937   0.007286   0.022036   0.031344
    108       0.120324  -0.049398  -0.005359   0.001662   0.009763   0.028532
    109       0.165966  -0.020202   0.010191  -0.012399  -0.024147   0.089390
    110       0.054926   0.037724   0.010037  -0.005767  -0.014825   0.004868
    111       0.103339   0.019003   0.002734  -0.001679   0.001562   0.027522
    112       0.155595   0.075790   0.023392  -0.018591  -0.039901   0.078067
    113       0.048808   0.059689   0.018682  -0.017097  -0.038572   0.002360
    114      -0.014391   0.076548   0.008296   0.000375  -0.000481  -0.054534
    115      -0.025312   0.135610   0.035566  -0.028281  -0.064203  -0.021015
    116       0.031963   0.055728   0.019540  -0.020684  -0.045115  -0.001384
    117      -0.078189   0.031880  -0.006991   0.022613   0.048828  -0.097058
    118      -0.114645   0.101733   0.031288  -0.022764  -0.048747  -0.057661
    119       0.034300   0.048015   0.013614  -0.011935  -0.027540  -0.007613
    120       0.008082  -0.097033  -0.031393   0.039979   0.093090   0.002876
    121      -0.002615  -0.058383   0.000593   0.000562   0.009547   0.069750
    122       0.043524   0.028494   0.005416   0.000141  -0.001683  -0.001961
    123       0.087134  -0.136494  -0.030632   0.028294   0.069267   0.061070
    124       0.121351  -0.109708  -0.006995   0.002528   0.012197   0.139648
    125       0.051551   0.023654   0.003146   0.003629   0.005324   0.001665
    126      -0.084759   0.086988   0.005428   0.004007   0.004785  -0.070170
    127      -0.115216   0.143864   0.028701  -0.018114  -0.045503  -0.048049
    128      -0.001612   0.031983   0.018419  -0.026653  -0.053023   0.002619
    129      -0.004055   0.018207  -0.011470   0.016175   0.037157   0.022528
    130       0.034741   0.088146   0.004840   0.010829   0.018085   0.051023
    131      -0.006829   0.022183   0.016581  -0.026109  -0.050709   0.005120
    132       0.114792  -0.008025  -0.010080   0.009752   0.029053   0.091614
    133       0.208665   0.068843   0.008363   0.003972   0.007505   0.144520
    134       0.024229   0.047170   0.018667  -0.022712  -0.047207   0.008275
    135      -0.030219  -0.047489  -0.024353   0.022942   0.051567   0.007371
    136       0.020913   0.008997  -0.014581   0.024531   0.046226  -0.001831
    137      -0.032008  -0.018818   0.002792  -0.010463  -0.014392  -0.001910
    138      -0.037892  -0.076983  -0.010919  -0.011096  -0.018876  -0.006034
    139       0.039268   0.022593  -0.010375   0.022975   0.048407  -0.006273
    140      -0.013013   0.017753  -0.000101   0.008619   0.029455   0.013342
    141      -0.020956  -0.021853   0.006550  -0.024910  -0.032860   0.012580
    142       0.031011  -0.007690  -0.018377   0.028547   0.054055  -0.014559
    143       0.003178  -0.003483  -0.006301   0.011895   0.026171  -0.007048
    144       0.015887   0.048228   0.015836  -0.016489  -0.008784   0.022501
    145       0.018544   0.006080  -0.019987   0.033620   0.070346  -0.005034
    146       0.005628  -0.013745  -0.005575   0.006646   0.011985  -0.009462
    147      -0.006668  -0.000726   0.008866  -0.015298  -0.022718   0.007518
    148      -0.013236  -0.040450  -0.033378   0.043012   0.078078  -0.024080
    149      -0.005096  -0.009081  -0.011926   0.011849   0.025787  -0.008410
    150      -0.052577  -0.087134  -0.014971   0.003618   0.007153  -0.018878
    151       0.003996  -0.004560  -0.020538   0.030975   0.059614  -0.011735
    152      -0.023254  -0.011235  -0.002674  -0.000964   0.006169  -0.001767
    153      -0.012636  -0.004246   0.012535  -0.023991  -0.049740   0.016562
    154      -0.009550  -0.030290   0.003688  -0.009206  -0.042797   0.014262
    155      -0.022011  -0.030445  -0.018370   0.012994   0.026464  -0.008427
    156      -0.051274  -0.058082   0.026711  -0.059310  -0.105231   0.051148
    157      -0.108076  -0.181965   0.063334  -0.138093  -0.277584   0.150125
    158      -0.033606  -0.045383  -0.013158   0.000284   0.005166   0.002580
    159      -0.034416  -0.042730   0.002029  -0.024553  -0.036030   0.010468
    160      -0.032922  -0.136442  -0.020928  -0.000048  -0.022153  -0.012051
    161      -0.018996  -0.041462  -0.022734   0.018817   0.035227  -0.023122
    162      -0.027906  -0.005708  -0.031123   0.046166   0.104674   0.072857
    163       0.003667  -0.052583  -0.013984   0.007928   0.008014  -0.077689
    164      -0.090010  -0.119301  -0.017067   0.001566   0.011126  -0.072174
    165      -0.003813   0.018346   0.005397  -0.023375  -0.013072   0.011126
    166       0.082466   0.058612  -0.016249   0.046877   0.101747  -0.035353
    167       0.038095   0.022185  -0.003349   0.029825   0.055865  -0.027652
    168       0.006863   0.023830   0.025106  -0.028799  -0.026039   0.020469
    169      -0.050292  -0.083245  -0.056080   0.071983   0.143776  -0.055147
    170       0.007547   0.003725  -0.004056   0.000285  -0.003315   0.003910
    171       0.018397   0.050190   0.021061  -0.023436  -0.060160   0.012623
    172       0.082134   0.142626   0.026892   0.000836  -0.046751  -0.013884
    173      -0.032580  -0.039806  -0.020582   0.013274   0.037893  -0.014271
    174      -0.033986  -0.053706  -0.008412  -0.006769  -0.004241   0.005117
    175       0.032593   0.041000   0.005110   0.002473   0.017492   0.006783
    176       0.000166   0.073762   0.000954   0.027625   0.079705   0.038811
    177      -0.046685  -0.135725  -0.018477  -0.020170  -0.052582  -0.034260
    178       0.056053   0.030164  -0.013692   0.032129   0.066426  -0.009814
    179      -0.019863   0.020050   0.002265   0.005200   0.024457   0.018195
    180       0.023008   0.061609   0.017246  -0.013602  -0.002200   0.023670
    181       0.050565   0.088039  -0.010524   0.039186   0.102165   0.016247
    182       0.013821  -0.002080  -0.004834   0.011743   0.019622  -0.011486
    183       0.048880   0.120096   0.026798  -0.015824   0.011898   0.043032
    184       0.004994  -0.024883  -0.024464   0.032868   0.060631  -0.013746
    185       0.002688  -0.044220  -0.004535  -0.003851  -0.013974  -0.013642
    186      -0.064597  -0.105747  -0.009697  -0.007175  -0.017261  -0.027678
    187       0.035793   0.058309   0.001899   0.009286   0.021511   0.009227
    188      -0.051452  -0.057815   0.000286  -0.013116  -0.024344  -0.021699
    189      -0.092487  -0.151286  -0.025577   0.008372   0.011662  -0.040419
    190      -0.014029  -0.029091  -0.028995   0.039253   0.076379  -0.014971
    191      -0.002370   0.027995  -0.001041   0.003224   0.019720   0.016111
    192      -0.013136  -0.023764   0.010880  -0.016908  -0.022300   0.008240
    193      -0.083398  -0.140001  -0.081738   0.100436   0.187971  -0.085334
    194      -0.006903  -0.008350  -0.016659   0.017951   0.037715  -0.015116
    195       0.009572   0.028451   0.029020  -0.032224  -0.027286   0.024037
    196      -0.036825  -0.037242  -0.043498   0.066562   0.170621  -0.049849
    197       0.009114  -0.000268   0.000083  -0.004884  -0.013490   0.009430
    198       0.034110   0.087023   0.047528  -0.047887  -0.032223   0.040498
    199      -0.062659  -0.113384  -0.066532   0.080388   0.143885  -0.063869
    200       0.035018   0.038699   0.013404  -0.024231  -0.064951   0.030288
    201       0.042891   0.107750   0.004727   0.003980   0.057588  -0.012559
    202       0.066517   0.025651  -0.016005   0.036559   0.075663  -0.026864
    203       0.045145  -0.005922  -0.001527   0.014652   0.028979  -0.022399
    204       0.009922   0.039501   0.005202  -0.008326   0.013778  -0.001764
    205       0.122340   0.153195  -0.018272   0.078199   0.178847  -0.059673
    206       0.067521   0.066132  -0.003853   0.062914   0.113839  -0.056074
    207      -0.050373  -0.059404   0.006039  -0.067412  -0.097748   0.048786
    208       0.103739   0.054695  -0.014523   0.045441   0.100772  -0.041814
    209       0.034635   0.030961  -0.004112   0.034649   0.064525  -0.028928
    210      -0.047225  -0.050170   0.050883  -0.067624  -0.118601   0.059024
    211      -0.086399  -0.149357   0.142505  -0.181196  -0.312937   0.170109
    212      -0.036294  -0.046738   0.000436   0.001330  -0.007307   0.009676
    213      -0.021182   0.002770  -0.039120   0.065733   0.149688   0.120557
    214      -0.041431  -0.085583  -0.027264   0.020701   0.038793  -0.098402
    215      -0.142307  -0.160922  -0.026289   0.002652   0.015148  -0.125311
    216      -0.033482   0.045142  -0.029243   0.050326   0.116698   0.107785
    217       0.063783   0.003275   0.002427  -0.003980  -0.020619  -0.031857
    218      -0.121855  -0.168313  -0.027003   0.006862   0.023280  -0.109755
    219      -0.023958  -0.038750  -0.031082   0.040730   0.090967   0.046712
    220      -0.027645  -0.126294  -0.015423  -0.008932  -0.031219  -0.168752
    221      -0.055534  -0.117896  -0.015630   0.005651   0.018693  -0.042903
    222      -0.196415   0.060133  -0.008959   0.033322   0.069942  -0.181720
    223      -0.265402   0.161964   0.041978  -0.027977  -0.061714  -0.155529
    224       0.028367   0.056011   0.017044  -0.016526  -0.037311  -0.009068
    225      -0.022854  -0.161319  -0.047902   0.060299   0.141345   0.014684
    226      -0.052249  -0.133880  -0.014550   0.016180   0.050060   0.082057
    227       0.047191   0.022395   0.001856   0.006037   0.010680   0.000021
    228       0.095366  -0.220556  -0.043350   0.037798   0.093980   0.099953
    229       0.134214  -0.212823  -0.023785   0.016212   0.046304   0.185726
    230       0.063504   0.012013  -0.003884   0.014317   0.026961  -0.001497
    231      -0.036641   0.038033   0.004773   0.006186   0.010440   0.020572
    232       0.149525  -0.082965   0.004633  -0.027644  -0.054767  -0.177933
    233       0.009101   0.042684   0.025398  -0.024890  -0.054016  -0.141333
    234      -0.032561  -0.043943  -0.017282   0.015983   0.037550   0.087684
    235       0.022405   0.077280  -0.007217   0.023441   0.046380   0.156000
    236       0.005360  -0.008206   0.007428  -0.012882  -0.026554  -0.070077
    237       0.045865  -0.061749  -0.010400   0.001466   0.007661  -0.006724
    238      -0.205727   0.169541  -0.006241   0.048649   0.092686   0.309606
    239       0.008419  -0.061434  -0.021859   0.010945   0.028853   0.087941
    240       0.073822   0.017116   0.014782  -0.012290  -0.026435  -0.084496
    241      -0.169539   0.009817   0.001919   0.001392   0.000192  -0.016664
    242      -0.010013  -0.039752  -0.031556   0.028550   0.065455   0.202858
    243       0.043458   0.094586   0.035902  -0.021121  -0.051745  -0.153518
    244       0.031687  -0.120500   0.012196  -0.042223  -0.082266  -0.261546
    245      -0.018546   0.003505  -0.011220   0.012387   0.027138   0.090745
    246      -0.085542  -0.115755   0.008172  -0.057824  -0.105537   0.035674
    247      -0.023506  -0.169567  -0.065785   0.058803   0.074193  -0.099414
    248      -0.027239  -0.015218   0.011085  -0.025294  -0.037018   0.041573
    249       0.022905   0.033978  -0.027415   0.037361   0.093187  -0.049986
    250      -0.041677  -0.166482  -0.034686   0.013024  -0.006012  -0.038254
    251      -0.011416  -0.082912  -0.076930   0.089388   0.152753  -0.129420
                 30         31         32         33         34         35    
      0      -0.000830  -0.050884   0.000292   0.003603   0.012294   0.048944
      1       0.002755   0.029090   0.000392  -0.000080  -0.003955  -0.015417
      2      -0.003605  -0.206354   0.000684   0.007516   0.025429   0.096379
      3      -0.000959  -0.020668   0.000033   0.002302   0.009092   0.036554
      4       0.002136   0.031851   0.000154  -0.000158  -0.002801  -0.010307
      5      -0.002834  -0.159507   0.000621   0.005105   0.017021   0.062744
      6      -0.001123  -0.030014   0.000045   0.002853   0.010826   0.043646
      7       0.002352   0.044787   0.000182   0.000515  -0.000328   0.000026
      8      -0.004236  -0.199232   0.000463   0.008122   0.027295   0.105640
      9       0.000161  -0.015123   0.000244   0.001673   0.005310   0.021178
     10       0.000080  -0.043123   0.000351   0.004012   0.012638   0.050225
     11      -0.000708  -0.029011  -0.000091   0.002782   0.008275   0.034208
     12       0.001327  -0.007151   0.000480   0.001052   0.001975   0.007268
     13      -0.001849  -0.136114   0.000545   0.007297   0.022933   0.090159
     14       0.003532   0.118387  -0.000107  -0.002908  -0.011179  -0.042507
     15       0.000641  -0.035733   0.000525   0.002216   0.006302   0.024095
     16       0.000410  -0.053649   0.000462   0.003140   0.007276   0.028231
     17       0.000307  -0.047956   0.000421   0.002481   0.008452   0.031881
     18       0.000462   0.021203   0.000153  -0.000271  -0.001748  -0.007591
     19      -0.000004  -0.029044   0.000125   0.000495   0.001123   0.005184
     20      -0.000331  -0.020406   0.000316   0.001294   0.005018   0.016099
     21       0.003224   0.014029  -0.001012  -0.004951  -0.016226  -0.069297
     22       0.000818  -0.004072  -0.000018  -0.002947  -0.011490  -0.044506
     23      -0.000139   0.013488   0.000212  -0.000249   0.000228  -0.002275
     24       0.012249   0.111594  -0.006387   0.001733   0.015182   0.052542
     25       0.009391   0.107692  -0.005381   0.002801   0.016434   0.063692
     26       0.000208   0.022523   0.000180  -0.000662  -0.001075  -0.006202
     27       0.016959   0.161954  -0.007593   0.004901   0.028415   0.107655
     28       0.014981   0.175828  -0.006819   0.004922   0.026372   0.103296
     29       0.000618   0.036583   0.000002  -0.001371  -0.002668  -0.014048
     30       0.002646   0.032202   0.000584  -0.001368  -0.002806  -0.010619
     31       0.002407   0.052392   0.000671  -0.001805  -0.006682  -0.021130
     32       0.001360   0.063759   0.000218  -0.003025  -0.009715  -0.040245
     33      -0.002074   0.011836   0.005391  -0.013744  -0.056415  -0.220817
     34      -0.003050   0.005063   0.005819  -0.012638  -0.053249  -0.205213
     35       0.001542   0.057817  -0.000053  -0.002971  -0.008783  -0.037291
     36       0.004835   0.059719  -0.002372   0.000888   0.007608   0.027757
     37       0.001676   0.055859  -0.001164   0.002155   0.009352   0.041397
     38       0.000257   0.055079   0.000122  -0.001826  -0.007337  -0.024415
     39      -0.012211  -0.114061   0.006427  -0.006902  -0.031820  -0.120332
     40      -0.014202  -0.113994   0.007033  -0.005345  -0.025942  -0.097565
     41      -0.000347   0.057866   0.000381  -0.001953  -0.009142  -0.028352
     42      -0.004279  -0.061073   0.002160  -0.003134  -0.013963  -0.050551
     43      -0.006419  -0.062815   0.002871  -0.002130  -0.008781  -0.035479
     44       0.000277   0.059239   0.000181  -0.002157  -0.008774  -0.029637
     45       0.012813   0.114601  -0.006008   0.005432   0.026358   0.105015
     46       0.010934   0.115203  -0.005319   0.005677   0.028436   0.108274
     47       0.000762   0.042553  -0.000031  -0.001568  -0.004345  -0.018446
     48      -0.009758  -0.145963   0.004083   0.002952   0.011211   0.043475
     49      -0.011007  -0.099273   0.005200   0.000630  -0.004315  -0.005860
     50       0.001974   0.095649   0.000445  -0.005439  -0.021357  -0.081649
     51      -0.019885  -0.054308  -0.000878  -0.010338  -0.049872  -0.223137
     52      -0.025890  -0.077588   0.000811  -0.007078  -0.042510  -0.197628
     53       0.001487   0.057907  -0.002378  -0.003466  -0.010900  -0.041656
     54      -0.030246  -0.275430   0.015828  -0.014512  -0.070102  -0.265330
     55      -0.031362  -0.267413   0.015980  -0.012594  -0.062342  -0.235633
     56      -0.000846   0.054039   0.000629  -0.001738  -0.009896  -0.027246
     57      -0.015225  -0.176198   0.007497  -0.007527  -0.037327  -0.138005
     58      -0.016379  -0.183241   0.007815  -0.006392  -0.029454  -0.118105
     59      -0.000126   0.060441   0.000349  -0.002249  -0.009891  -0.032063
     60      -0.001231  -0.059328   0.000243   0.004014   0.013635   0.054558
     61       0.004041   0.043318   0.000446  -0.000861  -0.007801  -0.031722
     62      -0.005305  -0.280185   0.000892   0.010574   0.034762   0.133001
     63       0.001283  -0.032043   0.000686   0.001226   0.002504   0.008088
     64       0.000076  -0.076230   0.000557   0.003141   0.006642   0.024760
     65       0.001604  -0.010622   0.000487   0.001266   0.004705   0.017262
     66       0.002506   0.018532   0.000567  -0.000453  -0.004113  -0.017224
     67      -0.004491  -0.239214   0.000687   0.011163   0.036906   0.144397
     68       0.008161   0.321442  -0.000526  -0.009904  -0.035749  -0.136899
     69       0.000315  -0.008219   0.000211   0.001499   0.004418   0.017986
     70      -0.000708  -0.053111   0.000287   0.004375   0.015612   0.061592
     71      -0.000340   0.027785  -0.000535   0.001440   0.003296   0.017220
     72      -0.001892  -0.044122  -0.000058   0.004605   0.017211   0.070055
     73       0.003168   0.082179   0.000058  -0.000267  -0.002705  -0.008462
     74      -0.006357  -0.270247   0.000517   0.011371   0.038467   0.149886
     75       0.000150   0.045107   0.000777   0.001295   0.001689   0.008403
     76      -0.000844  -0.052797  -0.001445  -0.000754   0.004902   0.017654
     77      -0.001023   0.018239   0.001516   0.004430   0.012960   0.052413
     78       0.001605   0.080108   0.001062   0.000266  -0.004670  -0.016909
     79       0.001105   0.016656   0.000395   0.000065  -0.002356  -0.007976
     80       0.001243  -0.008740  -0.000756  -0.000950   0.000831  -0.003346
     81      -0.005902  -0.022266   0.003697  -0.002380  -0.010689  -0.041614
     82      -0.008127   0.002544   0.004305  -0.001580  -0.011674  -0.033327
     83       0.000011   0.065137   0.000188  -0.002270  -0.009921  -0.031481
     84       0.061091   0.000953   0.021638   0.050082  -0.008482  -0.010116
     85       0.000132   0.002810  -0.042856   0.003758   0.029164  -0.012919
     86       0.002500   0.000998   0.016179   0.021863  -0.008985  -0.002706
     87       0.048576   0.000682   0.017134   0.039526  -0.006399  -0.008064
     88       0.007253   0.003190  -0.035342   0.013591   0.024150  -0.013683
     89       0.040127   0.002074   0.021512   0.050775  -0.008675  -0.010560
     90       0.018014  -0.001306   0.009499   0.003081  -0.006037   0.001776
     91      -0.006167   0.003033  -0.035528  -0.003259   0.023688  -0.008465
     92       0.053682   0.002805   0.025209   0.069460  -0.009304  -0.015648
     93      -0.022009  -0.002416  -0.010927  -0.037193   0.002789   0.009240
     94      -0.004971   0.000563   0.006727  -0.008881  -0.005323   0.005214
     95       0.020817   0.001909   0.012120   0.038727  -0.004366  -0.009271
     96      -0.018648  -0.001267  -0.016980  -0.034707   0.007222   0.007026
     97       0.007870  -0.002176   0.030516   0.004565  -0.019872   0.006599
     98      -0.024272   0.000763   0.000361  -0.003325  -0.001604   0.001238
     99       0.024620   0.000275   0.005824   0.011993  -0.002858  -0.001730
    100       0.000691  -0.000449  -0.015135   0.001898   0.011393  -0.005740
    101      -0.033246  -0.000083   0.006122  -0.014213  -0.006900   0.006459
    102       0.016096  -0.000909   0.002064   0.007058  -0.000273  -0.001641
    103      -0.003956  -0.000596   0.004946   0.002980  -0.004196   0.000443
    104       0.014740  -0.000393   0.008504   0.011571  -0.004515  -0.001181
    105       0.014083  -0.001322   0.003029   0.009540   0.000069  -0.001771
    106      -0.049143  -0.005134  -0.011950  -0.024827   0.005263   0.007355
    107      -0.044173  -0.004914  -0.024847  -0.048630   0.009487   0.010857
    108      -0.029372  -0.003910  -0.002992  -0.039790  -0.007426   0.011926
    109      -0.003155   0.000799   0.046275  -0.006176  -0.032216   0.010757
    110       0.020945   0.000985   0.016640   0.010655  -0.007267  -0.000117
    111      -0.051987   0.003369   0.017799  -0.061477  -0.030220   0.035219
    112      -0.032010   0.009725   0.063908  -0.037226  -0.053950   0.037818
    113      -0.021544   0.007204  -0.011819  -0.004347   0.016823  -0.003100
    114      -0.011814   0.002415   0.024865  -0.056211  -0.035076   0.034156
    115      -0.032426   0.014454   0.044557  -0.025721  -0.037685   0.028892
    116      -0.037293   0.008879  -0.022678  -0.006536   0.024664  -0.004914
    117       0.033351  -0.014876   0.016708  -0.040543  -0.035823   0.024505
    118      -0.038649   0.005360   0.001620   0.004865  -0.002466   0.002404
    119      -0.010935   0.004491  -0.009125  -0.006344   0.011535  -0.000987
    120       0.039081  -0.025447  -0.013198  -0.010423  -0.002345  -0.005528
    121      -0.021062  -0.009471  -0.028124   0.046058   0.033989  -0.035031
    122       0.030309  -0.002415   0.016984   0.003259  -0.010950   0.002713
    123       0.008281  -0.018167  -0.022197  -0.013762   0.011941  -0.011485
    124       0.002444  -0.008708  -0.001017   0.042982   0.019007  -0.032104
    125       0.043396  -0.004239   0.026028   0.003874  -0.018560   0.005120
    126       0.006341   0.003091  -0.004146  -0.018693   0.002491   0.006140
    127       0.010621   0.011606   0.014728   0.019400   0.000308  -0.002177
    128      -0.071175   0.011085  -0.043798  -0.010091   0.036838  -0.007672
    129      -0.020324  -0.000211  -0.027868   0.002512   0.024622  -0.008929
    130       0.028415   0.001289   0.007135   0.030816   0.009354  -0.010972
    131      -0.074474   0.010456  -0.045281  -0.009836   0.036678  -0.007978
    132      -0.065562   0.003047  -0.011734  -0.036714  -0.001559   0.019035
    133      -0.010990   0.005357   0.045971  -0.008983  -0.030636   0.022167
    134      -0.055887   0.010111  -0.033165  -0.009365   0.031897  -0.006712
    135      -0.010451  -0.001931  -0.013005   0.015514   0.008658  -0.006689
    136       0.015557  -0.003664   0.004450   0.003319   0.004873  -0.003815
    137      -0.020741   0.001880  -0.020020   0.005094  -0.001666   0.005268
    138      -0.111081   0.012383  -0.018683  -0.007528   0.019040  -0.009505
    139       0.046333  -0.007299  -0.007712  -0.001060  -0.005532   0.004338
    140       0.088445  -0.009741  -0.038467   0.024250  -0.031029   0.016500
    141      -0.020398   0.005896  -0.013112  -0.010145   0.006101  -0.002985
    142       0.008685  -0.005614   0.003294  -0.004401   0.014811  -0.006532
    143       0.010764  -0.003703  -0.008718   0.019283  -0.010109   0.004445
    144       0.056896  -0.005623  -0.050072  -0.041017   0.014234  -0.008073
    145       0.062255  -0.011473  -0.025695  -0.026317   0.027907  -0.013945
    146      -0.022516   0.003521   0.014145   0.030487  -0.009312   0.005646
    147      -0.007495   0.007925   0.000814   0.006620  -0.012201   0.003747
    148       0.023644  -0.007868  -0.004122  -0.004987   0.003655  -0.003000
    149      -0.003347  -0.002579  -0.010748   0.012233  -0.006257   0.002997
    150       0.003065   0.010374   0.043216   0.023261  -0.065443   0.036169
    151       0.019316  -0.009285  -0.007401  -0.023060   0.033954  -0.019131
    152      -0.026859  -0.002527  -0.037109   0.028450  -0.011357   0.005856
    153      -0.006382   0.008334  -0.000795   0.005891  -0.015712   0.002508
    154       0.022764   0.014806  -0.003787  -0.001840   0.002171   0.002523
    155       0.016285  -0.009821  -0.014829   0.000041  -0.014381   0.001795
    156       0.029287   0.007463  -0.014046  -0.004119  -0.012667   0.001158
    157       0.158683   0.011799  -0.042433  -0.021891  -0.009680  -0.000677
    158       0.026455  -0.007186  -0.015917   0.002494  -0.016744   0.001892
    159      -0.034499   0.006245  -0.000358  -0.004239   0.001389  -0.005754
    160      -0.135470   0.012347   0.052070   0.026910   0.024749  -0.025800
    161      -0.041772  -0.001048   0.020327   0.036110  -0.014098  -0.001312
    162       0.091010  -0.017629   0.022060   0.069201   0.090152  -0.071416
    163      -0.053670   0.008221   0.031818  -0.076171  -0.061380   0.053976
    164       0.051996  -0.005596   0.184199  -0.109527   0.016616   0.008281
    165       0.024989   0.004104   0.052759   0.044930   0.011545   0.006333
    166       0.070140  -0.024171   0.028571  -0.015968   0.029841  -0.002489
    167       0.022231  -0.021011  -0.061040  -0.055020  -0.002761  -0.000760
    168      -0.054662   0.012923  -0.019021   0.072923   0.021028  -0.019484
    169      -0.009410  -0.038230  -0.088381   0.071978  -0.070123   0.012616
    170       0.018935   0.009549   0.025969  -0.029379   0.021452  -0.001175
    171      -0.031006   0.017568  -0.003210   0.014106  -0.007681   0.001025
    172      -0.062950   0.034620  -0.023529   0.014693   0.038691  -0.011200
    173       0.017858  -0.012326  -0.020393  -0.004727  -0.012216  -0.000515
    174      -0.042573   0.005491  -0.027212   0.001103   0.005588  -0.002831
    175       0.098173  -0.008482  -0.006908  -0.002284  -0.023417   0.013673
    176       0.251857  -0.027677  -0.063502   0.047579  -0.061020   0.031083
    177      -0.288893   0.029734   0.007877  -0.028004   0.058761  -0.029336
    178       0.065369  -0.011226  -0.006852  -0.007183   0.002845  -0.001933
    179       0.097857  -0.009747  -0.041791   0.028983  -0.038468   0.021109
    180       0.070578  -0.007980  -0.054622  -0.042117   0.015030  -0.009969
    181       0.177556  -0.031206  -0.097247  -0.082228   0.058189  -0.028112
    182      -0.016795   0.002469   0.018460   0.038646  -0.013798   0.004773
    183       0.150826  -0.021108  -0.108241  -0.085371   0.039489  -0.018863
    184       0.020836  -0.004692  -0.000694  -0.007183   0.017009  -0.009238
    185      -0.076638   0.012851   0.043269   0.054885  -0.023713   0.014813
    186      -0.000142   0.018419   0.068309   0.031775  -0.098246   0.056469
    187      -0.001416  -0.008232  -0.041103  -0.045334   0.076460  -0.040766
    188      -0.026060   0.010455   0.013338   0.048210  -0.075043   0.043804
    189       0.014773   0.016373   0.078572   0.047420  -0.123541   0.069687
    190       0.028079  -0.011874  -0.017832  -0.023773   0.032078  -0.016657
    191      -0.030033  -0.011349  -0.084107   0.003030   0.045856  -0.025584
    192      -0.070319   0.015383   0.037304   0.180817  -0.269862   0.178460
    193      -0.021780  -0.056493  -0.099409   0.157402  -0.287106   0.140544
    194       0.021414  -0.011235  -0.038486  -0.046031   0.078347  -0.059857
    195      -0.073849   0.015329  -0.022220   0.107039   0.010555  -0.013656
    196      -0.035279  -0.052616  -0.204497   0.033119   0.235909  -0.215389
    197      -0.012184   0.018520   0.053183   0.050100  -0.088117   0.076478
    198      -0.064271   0.013266  -0.092425  -0.003787   0.353141  -0.248155
    199      -0.002152  -0.037139  -0.047697   0.105136  -0.232397   0.125958
    200       0.064418   0.035373   0.102754  -0.136084   0.108779  -0.027539
    201       0.122544  -0.022266  -0.050101  -0.126950  -0.010382   0.013924
    202       0.033961  -0.014252   0.079013   0.061606   0.041592  -0.005218
    203      -0.008728  -0.009102   0.191452   0.248368   0.067440  -0.001182
    204       0.043728  -0.009389  -0.051258  -0.086936  -0.006608   0.004120
    205       0.174027  -0.052883  -0.158291  -0.287570  -0.017379   0.005171
    206       0.060488  -0.050468  -0.289322  -0.342690  -0.042091  -0.006106
    207      -0.049466   0.043937   0.332543   0.412014   0.062709   0.009232
    208       0.062029  -0.024663   0.188523   0.166333   0.083541  -0.004278
    209       0.032288  -0.024679  -0.146748  -0.157263  -0.027418  -0.000395
    210       0.029060   0.000121  -0.020682  -0.007000  -0.006872  -0.002954
    211       0.143156  -0.032171  -0.053600  -0.012583   0.003211   0.000709
    212       0.034955  -0.009507  -0.025038  -0.007462  -0.009998  -0.004571
    213       0.184690  -0.029008   0.042687   0.124502   0.064428  -0.066471
    214       0.015838  -0.006708   0.229145  -0.173925   0.150549  -0.070557
    215       0.065834  -0.014319   0.384368  -0.251568   0.262319  -0.129376
    216       0.100303  -0.028510   0.069139   0.053840   0.351788  -0.239090
    217      -0.121136   0.023529  -0.217631   0.064325  -0.304276   0.191922
    218       0.087128  -0.010631   0.310492  -0.184545   0.066594  -0.013574
    219       0.073543  -0.009425  -0.008247   0.071501  -0.067642   0.031354
    220      -0.116416   0.019289   0.109606  -0.191999  -0.094642   0.095843
    221       0.072766   0.000362   0.060705  -0.006077  -0.250449   0.164936
    222       0.075079  -0.023637   0.018784  -0.028730  -0.044304   0.023280
    223      -0.043225   0.004918  -0.029199   0.019667   0.021257  -0.010032
    224      -0.024361   0.006946  -0.017989  -0.005779   0.020393  -0.003999
    225       0.074534  -0.041268  -0.031293   0.025215   0.015542  -0.031014
    226      -0.016047  -0.023953  -0.077927   0.083504   0.078823  -0.071979
    227       0.051614  -0.005964   0.029185   0.008867  -0.020844   0.003587
    228       0.024728  -0.026794  -0.047186   0.018402   0.041503  -0.041382
    229       0.029033  -0.020207  -0.027608   0.080579   0.051256  -0.066857
    230       0.073866  -0.010116   0.040629  -0.002564  -0.033251   0.010781
    231       0.013457  -0.001876   0.011164  -0.003356  -0.007971   0.004428
    232      -0.011885   0.003413  -0.045349  -0.006086   0.030156  -0.010644
    233       0.086914   0.005018   0.033707   0.108088  -0.010533  -0.025899
    234      -0.057531  -0.003681  -0.023678  -0.069714   0.007289   0.016137
    235      -0.010430   0.000024   0.027945  -0.017671  -0.020661   0.014379
    236       0.032486   0.002415   0.010210   0.050510  -0.001617  -0.013699
    237      -0.047397  -0.001446  -0.036467  -0.063102   0.017060   0.010914
    238       0.018438  -0.005212   0.077252   0.012197  -0.050841   0.016878
    239      -0.048915   0.000300  -0.012396  -0.027884   0.004108   0.005721
    240       0.032159   0.001100   0.006463   0.020351  -0.002460  -0.004112
    241       0.000192  -0.001821  -0.013066   0.001441   0.010569  -0.005642
    242      -0.068603  -0.001667  -0.000586  -0.053940  -0.007301   0.017761
    243       0.097523   0.001927   0.033173   0.082547  -0.012400  -0.017345
    244      -0.004196   0.003973  -0.050883  -0.000203   0.033818  -0.013080
    245      -0.006606   0.000388   0.014843   0.013701  -0.008908  -0.000722
    246      -0.046831   0.011019   0.001588  -0.009501  -0.003575  -0.012641
    247      -0.377533   0.023415   0.138730   0.079264   0.048170  -0.051850
    248       0.139942  -0.009341  -0.044727  -0.003200  -0.031875   0.018366
    249      -0.071962  -0.003028   0.003340  -0.010178   0.011309  -0.004592
    250      -0.232957   0.018585   0.087227   0.049119   0.033403  -0.037613
    251      -0.332020   0.010255   0.118970   0.092568   0.014677  -0.032811
                 36         37         38         39         40         41    
      0      -0.004503  -0.000518  -0.000893   0.000470   0.000596  -0.000647
      1       0.000710   0.000141  -0.000117  -0.000791  -0.000811   0.000099
      2      -0.008535   0.000590  -0.000283  -0.000060  -0.000304  -0.000153
      3      -0.003170  -0.000704  -0.000845   0.000706   0.001168  -0.000540
      4       0.000374   0.000019  -0.000247  -0.000190  -0.000524  -0.000054
      5      -0.005297   0.000528   0.000148  -0.000602   0.000057   0.000337
      6      -0.003915  -0.000735  -0.000993   0.000797   0.001096  -0.000661
      7      -0.000568  -0.000424  -0.000839  -0.000075   0.000075  -0.000470
      8      -0.009699   0.000038  -0.000865   0.000440  -0.000033  -0.000570
      9      -0.002035  -0.000266  -0.000521  -0.000085   0.000226  -0.000276
     10      -0.004913  -0.000480  -0.001172   0.000295   0.000664  -0.000684
     11      -0.003659  -0.000604  -0.001086   0.000907  -0.000130  -0.000940
     12      -0.000847   0.000126  -0.000143  -0.000826  -0.000330   0.000040
     13      -0.008803  -0.000331  -0.001453   0.000556   0.000001  -0.000965
     14       0.003636  -0.000335  -0.000186  -0.000347   0.000179  -0.000098
     15      -0.002323   0.000134  -0.000276  -0.000667  -0.000223  -0.000052
     16      -0.003279  -0.000030  -0.000623  -0.000206  -0.000718  -0.000327
     17      -0.002658   0.000380   0.000067  -0.000461   0.000118   0.000168
     18       0.000622  -0.000097  -0.000217  -0.001342  -0.000421   0.000233
     19      -0.000898   0.000253   0.000131   0.000847  -0.000184   0.000297
     20      -0.000340  -0.000220   0.000567  -0.000971   0.001321  -0.000091
     21       0.007432   0.002453   0.001557  -0.000248  -0.002678   0.003856
     22       0.003178   0.000416   0.000099  -0.000373  -0.000974   0.001024
     23       0.001347  -0.000376   0.000712  -0.001004   0.001397   0.000031
     24      -0.000117   0.000930  -0.006927   0.002578  -0.003043   0.002545
     25      -0.003212  -0.001317  -0.007834   0.002086  -0.002221  -0.000205
     26       0.001540  -0.000421   0.000507  -0.000776   0.001663  -0.000040
     27      -0.004691   0.000112  -0.008663   0.001634  -0.002017   0.001161
     28      -0.005350  -0.001997  -0.008683   0.001210  -0.001227  -0.000930
     29       0.002720  -0.000279   0.000531  -0.001100   0.001844   0.000339
     30       0.001407   0.001176   0.001909  -0.001571   0.001449   0.000353
     31       0.001345   0.000045   0.002049  -0.000898   0.000233  -0.000379
     32       0.005178  -0.000399   0.001935  -0.001077   0.000872   0.000729
     33       0.017127   0.002993   0.011861  -0.004680   0.001401   0.002675
     34       0.014441   0.001892   0.010487  -0.005224   0.002706   0.001384
     35       0.004845   0.000078   0.001519  -0.000942   0.000550   0.000992
     36      -0.000131   0.000817  -0.002426  -0.000077  -0.001701   0.001589
     37      -0.003639  -0.001786  -0.003638  -0.000693  -0.000590  -0.001733
     38       0.001520  -0.001137   0.000221  -0.000132   0.000109  -0.000822
     39       0.007268   0.002441   0.008873  -0.001638  -0.000106   0.001825
     40       0.005125  -0.000005   0.007699  -0.003056   0.003175  -0.001086
     41       0.000890  -0.001433   0.000069   0.000104  -0.000730  -0.001256
     42       0.002849   0.001770   0.002299   0.001378  -0.002062   0.001639
     43       0.002640  -0.000343   0.002042  -0.000603   0.002555  -0.000707
     44       0.001923  -0.001102   0.000357  -0.000157  -0.000297  -0.000639
     45      -0.006558  -0.000240  -0.008304   0.002823  -0.003005   0.000006
     46      -0.005719  -0.002050  -0.007896   0.000893   0.000922  -0.001640
     47       0.002588  -0.000365   0.000567  -0.000803   0.000966   0.000367
     48      -0.005059   0.001766   0.002797  -0.000070   0.003088  -0.000528
     49      -0.002867  -0.000135   0.006174   0.001378  -0.001144  -0.001170
     50       0.008377  -0.000287   0.005002  -0.000144  -0.002502   0.001815
     51       0.014778   0.002810   0.003108   0.004581  -0.005165   0.002348
     52       0.013192  -0.000320   0.004700   0.002876  -0.001182   0.001137
     53       0.002317   0.000803  -0.004289   0.002565  -0.002810  -0.000771
     54       0.014870   0.003866   0.021458  -0.005463   0.002737   0.001735
     55       0.012417   0.001342   0.019691  -0.006723   0.005970  -0.001181
     56      -0.000413  -0.001556  -0.000274   0.000518  -0.001924  -0.001609
     57       0.006844   0.002389   0.008677   0.000897  -0.001065   0.001340
     58       0.007909   0.001018   0.008745  -0.001619   0.004391   0.000251
     59       0.001541  -0.001347   0.000293   0.000027  -0.000567  -0.001062
     60      -0.005056  -0.000680  -0.001031   0.000734   0.000528  -0.000817
     61       0.001869   0.000767  -0.000159  -0.001514  -0.001338   0.000303
     62      -0.011922   0.000186  -0.000420   0.000301  -0.001026  -0.000595
     63      -0.000763   0.000586   0.000354  -0.001380  -0.000673   0.000457
     64      -0.002986   0.000259  -0.000330  -0.000522  -0.001158  -0.000044
     65      -0.001174   0.000523   0.000416  -0.000897   0.000190   0.000384
     66       0.001332   0.000443   0.000331  -0.001386  -0.000844   0.000410
     67      -0.013646  -0.000310  -0.001845   0.001070   0.000179  -0.001248
     68       0.012066  -0.000735   0.000154  -0.000877   0.000349   0.000115
     69      -0.001849  -0.000314  -0.000581  -0.000044   0.000081  -0.000359
     70      -0.005543  -0.000594  -0.001166   0.000598   0.001544  -0.000589
     71      -0.002555  -0.001263  -0.001631   0.001799  -0.000265  -0.001604
     72      -0.006461  -0.001250  -0.001775   0.001518   0.001606  -0.001330
     73       0.000180  -0.000679  -0.001121   0.000236   0.000440  -0.000637
     74      -0.013858  -0.000222  -0.001398   0.000879   0.000071  -0.001133
     75      -0.001757  -0.001295  -0.001503  -0.002842   0.000212  -0.001708
     76       0.000754   0.001149   0.002101   0.005944   0.001491   0.002452
     77      -0.005138  -0.002438  -0.001568  -0.002637   0.003180  -0.003653
     78      -0.000085  -0.001186  -0.001960  -0.005232  -0.001229  -0.001806
     79      -0.000152  -0.000082  -0.000490  -0.001329  -0.000916  -0.000433
     80       0.003308   0.001232   0.002362   0.001133   0.000693   0.002211
     81       0.003073   0.001359   0.005885  -0.005036   0.001734   0.000288
     82      -0.001059  -0.001730   0.003697  -0.004556   0.000828  -0.003399
     83       0.001340  -0.001386   0.000202   0.000197  -0.000721  -0.001165
     84      -0.049052  -0.010372  -0.021647  -0.036858  -0.014531  -0.012357
     85       0.023464  -0.005567   0.024522  -0.008531   0.002594   0.015298
     86      -0.029658  -0.009012  -0.022873  -0.048898  -0.008974  -0.032111
     87      -0.038277  -0.008441  -0.016583  -0.033476  -0.012444  -0.009775
     88       0.009315  -0.007840   0.014108  -0.012862   0.002620   0.000627
     89      -0.052029  -0.014935  -0.028545  -0.061077  -0.016318  -0.025092
     90      -0.006054   0.003546  -0.000984   0.017976  -0.001529   0.011270
     91       0.024593  -0.002742   0.023731  -0.004279   0.001597   0.018118
     92      -0.069681  -0.021291  -0.038637  -0.087763  -0.021214  -0.041365
     93       0.036583   0.013621   0.021708   0.058972   0.012671   0.028334
     94       0.003358   0.003916   0.000239   0.006447  -0.004302   0.008629
     95      -0.039273  -0.013952  -0.024139  -0.061061  -0.011177  -0.033194
     96       0.038896   0.012530   0.025775   0.054233   0.010070   0.034349
     97      -0.021936   0.002029  -0.019665   0.006814  -0.000211  -0.014069
     98      -0.001566  -0.003545  -0.008148  -0.029444  -0.001139  -0.023686
     99      -0.011169  -0.000040  -0.002579   0.001571  -0.004954   0.005522
    100       0.009354  -0.002521   0.010469   0.002417   0.007842   0.004153
    101       0.002961   0.000714  -0.008624  -0.015439   0.000452  -0.021056
    102      -0.004164  -0.001665  -0.001227  -0.008271   0.007654  -0.014090
    103      -0.008098  -0.001587  -0.011037   0.022647   0.009305  -0.013351
    104      -0.011461  -0.002135  -0.005842  -0.002247   0.004328  -0.003266
    105      -0.006478  -0.002707  -0.000938  -0.024915  -0.003375  -0.005757
    106       0.023436   0.002929   0.009567  -0.017054  -0.011391   0.013289
    107       0.054704   0.012497   0.029258   0.034813   0.034246  -0.001797
    108       0.029092   0.011952   0.003074   0.032271   0.028929  -0.038245
    109      -0.023795   0.003215  -0.037380   0.089812   0.039263  -0.035643
    110      -0.012114  -0.000822  -0.005404   0.034857   0.011311   0.015827
    111       0.030724   0.021858  -0.011718  -0.029345  -0.021668  -0.016709
    112      -0.010807   0.015726  -0.045638   0.012824  -0.018768  -0.005001
    113       0.022232  -0.009417   0.014565   0.013197   0.022613   0.027916
    114       0.023435   0.028398  -0.008535   0.043298   0.006592  -0.020883
    115      -0.005379   0.007925  -0.035857   0.045718   0.030607  -0.036670
    116       0.031015  -0.012755   0.019294   0.002783   0.027518   0.024312
    117       0.014075   0.039271   0.007523  -0.017440  -0.079020   0.051998
    118       0.002606  -0.011668  -0.012590  -0.112423  -0.042769   0.029932
    119       0.020593  -0.002268   0.017082   0.030675   0.015050   0.037980
    120       0.007865   0.021363   0.025835  -0.017260  -0.057520   0.040357
    121      -0.012968  -0.032966   0.005364  -0.104991  -0.017676   0.016354
    122      -0.007749   0.008435   0.002266   0.062336   0.001002   0.037999
    123       0.017142   0.008766   0.023095   0.071477   0.040886  -0.036478
    124      -0.030764  -0.027854  -0.012262   0.070367   0.081121  -0.059342
    125      -0.015507   0.012386  -0.002877   0.077647   0.000124   0.033909
    126       0.013593   0.007643   0.014619   0.086402   0.063990  -0.044366
    127      -0.021917  -0.008315  -0.004872   0.116889   0.094581  -0.061885
    128       0.043370  -0.018014   0.023961  -0.030926   0.026847   0.005359
    129       0.010022  -0.008231   0.025305  -0.026924   0.010144  -0.014166
    130      -0.026444  -0.008609   0.012324   0.021766   0.013041   0.004216
    131       0.042083  -0.017625   0.023004  -0.035128   0.021745   0.002282
    132       0.028469   0.006630   0.009540  -0.129906  -0.064783   0.018405
    133      -0.021312   0.006621  -0.019539  -0.080939  -0.080516   0.056231
    134       0.037859  -0.016173   0.022365  -0.016294   0.023607   0.018836
    135      -0.014153  -0.006997   0.023337  -0.032557   0.015375  -0.020359
    136      -0.016254   0.002505   0.031311   0.002630  -0.000381   0.001260
    137       0.013221   0.006353   0.015733  -0.012027   0.007388   0.002471
    138      -0.023547  -0.026405  -0.005089  -0.042286   0.007468  -0.035822
    139      -0.007211   0.015651   0.054525   0.009361  -0.009909   0.002804
    140      -0.002112   0.039759   0.072444   0.020542  -0.015259  -0.015029
    141      -0.009641  -0.020293  -0.013810  -0.017723   0.006400  -0.025318
    142      -0.007557   0.005943   0.052115  -0.008894   0.001729   0.011429
    143      -0.002258   0.016821   0.019115   0.027879  -0.026417   0.005179
    144      -0.003226  -0.016712   0.025904  -0.023489  -0.019183  -0.107096
    145      -0.023253   0.017281   0.111320  -0.010295  -0.027331  -0.048481
    146      -0.004921   0.014992   0.010631   0.032801  -0.016227   0.046029
    147      -0.017387  -0.006330  -0.009883   0.005126  -0.000860  -0.024862
    148      -0.016022   0.011004   0.043742  -0.005929  -0.007436  -0.014257
    149      -0.003539   0.008058   0.014868   0.021310  -0.023537   0.006893
    150      -0.030694   0.014398  -0.021771  -0.017262   0.047449   0.008785
    151      -0.007560  -0.000468   0.046682  -0.008436  -0.016669  -0.027360
    152       0.015626   0.009369   0.000767   0.011798  -0.006912   0.015857
    153      -0.019101  -0.014866  -0.023031   0.008269  -0.000352  -0.028784
    154      -0.000102   0.005362   0.012226  -0.004007   0.000695   0.011820
    155      -0.015845   0.007919  -0.012967   0.025590  -0.028945  -0.009446
    156      -0.007182  -0.013123  -0.045974   0.003780  -0.004109  -0.010676
    157       0.041249   0.013300  -0.027204  -0.001106  -0.027265   0.037105
    158      -0.012481   0.009831  -0.016961   0.031782  -0.031875   0.000841
    159      -0.025583  -0.024193  -0.033784  -0.008146   0.010624  -0.014859
    160      -0.068841  -0.017629   0.005298  -0.008605   0.028965   0.023561
    161      -0.034310   0.011423  -0.003553   0.045131  -0.018801   0.025008
    162      -0.023748  -0.051868   0.015951  -0.029601   0.070874   0.036418
    163      -0.013292   0.041175   0.030997  -0.011219  -0.035991  -0.045912
    164       0.004876   0.003824  -0.021874  -0.040773   0.045415   0.021586
    165       0.065796   0.000328  -0.003115  -0.000194   0.043813   0.110952
    166       0.128426  -0.026360  -0.074371  -0.054413   0.068196   0.075451
    167       0.054267  -0.042106  -0.130631  -0.038593  -0.001510  -0.088226
    168      -0.020926   0.039736   0.007462   0.109982  -0.084356   0.091632
    169       0.042348   0.005294  -0.136673   0.058783  -0.039056  -0.000490
    170      -0.029758   0.007787   0.091060  -0.018524  -0.001894  -0.014596
    171      -0.012005  -0.021017  -0.011795   0.015399  -0.002325  -0.028626
    172       0.008162   0.001205  -0.011954   0.024711  -0.011430   0.015681
    173      -0.024145   0.015408  -0.044122   0.030668  -0.031954  -0.009184
    174      -0.017850  -0.008814   0.023894  -0.029697   0.000880  -0.047535
    175      -0.008380   0.024781   0.060439   0.029194  -0.014652  -0.004359
    176       0.012387   0.083231   0.148390   0.044830  -0.027706  -0.040839
    177      -0.034248  -0.074742  -0.084939  -0.074611   0.024334  -0.002901
    178      -0.013495   0.017624   0.067200   0.023952  -0.032136  -0.005973
    179       0.001598   0.043435   0.074943   0.016829  -0.006854  -0.014542
    180      -0.006273  -0.013279   0.039399  -0.018343  -0.029337  -0.127710
    181      -0.006755   0.014517   0.200999  -0.035311  -0.075810  -0.197154
    182      -0.012957   0.021549   0.020479   0.047247  -0.027181   0.032258
    183       0.009030  -0.017273   0.108954  -0.044319  -0.056281  -0.220851
    184      -0.028467   0.017361   0.075081  -0.001917  -0.010241   0.001968
    185      -0.005734   0.012819  -0.026542   0.036360   0.016181   0.128363
    186      -0.038003   0.026562  -0.043723  -0.017661   0.074520   0.030712
    187       0.010054  -0.022222   0.061086  -0.008976  -0.045751  -0.060617
    188      -0.001374   0.035342  -0.040202   0.012897   0.043996   0.060487
    189      -0.046632   0.042884  -0.043599  -0.025789   0.097915   0.046865
    190      -0.007391   0.007543   0.066366  -0.029700  -0.003255  -0.034740
    191       0.032366  -0.011500   0.044027  -0.002352  -0.043783  -0.030921
    192       0.124683  -0.326538   0.239692   0.228748  -0.189353   0.138915
    193       0.160004  -0.217748  -0.118239   0.131817  -0.091249  -0.002452
    194      -0.049121   0.130002  -0.110946  -0.058613   0.046043  -0.062686
    195      -0.012567   0.029476   0.030425   0.162480  -0.126963   0.141297
    196      -0.095933   0.439872  -0.476358   0.034630   0.000966   0.030918
    197       0.027282  -0.138791   0.235434   0.093345  -0.098631   0.075800
    198      -0.182877   0.464120  -0.237964   0.049329  -0.024864   0.110961
    199       0.120241  -0.206253  -0.006667   0.083501  -0.065250  -0.013331
    200      -0.095032   0.033836   0.228224  -0.136728   0.075592  -0.077760
    201      -0.024184  -0.100213  -0.094360   0.014167   0.156787   0.405067
    202       0.184984   0.016133  -0.044991  -0.065459   0.026261  -0.044080
    203       0.491395   0.085440  -0.176221  -0.140154  -0.042840  -0.369304
    204      -0.040724  -0.068872  -0.064648  -0.002256   0.071929   0.157812
    205      -0.121842  -0.166806  -0.137219   0.000830   0.192779   0.471099
    206      -0.176182  -0.193076  -0.268282  -0.045892   0.056630  -0.000418
    207       0.350818   0.195372   0.169925  -0.001868  -0.055917  -0.089589
    208       0.468760   0.037336  -0.173184  -0.154805   0.059098  -0.139057
    209      -0.098547  -0.084175  -0.110653  -0.001432   0.011316   0.009771
    210       0.000429  -0.014197  -0.051317   0.001734  -0.007025  -0.005590
    211       0.051465   0.014959  -0.048134   0.015365  -0.044302   0.053944
    212      -0.001522   0.008404  -0.017446   0.021833  -0.031544   0.004934
    213      -0.041869  -0.026852   0.037128  -0.156501   0.266767   0.117782
    214       0.000317  -0.088052  -0.052249   0.171124  -0.235453  -0.053933
    215       0.031507  -0.152005  -0.125628   0.237644  -0.297381  -0.039566
    216       0.004689  -0.222545  -0.059569   0.259086  -0.257905  -0.005016
    217      -0.031121   0.189554   0.134067  -0.232861   0.218286  -0.024329
    218       0.005530  -0.023041  -0.055073  -0.012482   0.011505   0.023463
    219      -0.038815   0.050014   0.059499  -0.194803   0.251514   0.053687
    220      -0.006694   0.059494   0.008719   0.020477  -0.126078  -0.105104
    221      -0.029011   0.178902   0.078792  -0.377452   0.460603   0.104487
    222       0.002059   0.050914   0.015357  -0.056600  -0.142257   0.105070
    223       0.015922  -0.022087   0.008978  -0.222340  -0.093818   0.084959
    224       0.027672  -0.008516   0.020555   0.012642   0.019891   0.037364
    225      -0.009901   0.013211   0.041300  -0.072999  -0.100082   0.077711
    226      -0.009042  -0.053309   0.040094  -0.204750  -0.056782   0.060711
    227      -0.021524   0.012858  -0.004319   0.073926  -0.008234   0.041544
    228       0.007619  -0.008361   0.037585   0.114839   0.093991  -0.069403
    229      -0.044109  -0.045356   0.004987   0.134110   0.142679  -0.094907
    230      -0.022458   0.027132  -0.002467   0.129889  -0.010167   0.051203
    231      -0.002151   0.006100  -0.000039   0.028914   0.000791   0.013544
    232       0.032920  -0.003620   0.030840  -0.010129   0.000552   0.024133
    233      -0.104797  -0.033270  -0.056239  -0.135581  -0.031828  -0.064095
    234       0.067839   0.021221   0.035635   0.087528   0.024984   0.032924
    235      -0.002777   0.008883  -0.009605   0.009282  -0.011378   0.009302
    236      -0.046764  -0.017500  -0.025632  -0.070309  -0.012891  -0.034888
    237       0.072232   0.019043   0.045360   0.079684   0.018302   0.050694
    238      -0.057043   0.004679  -0.051515   0.009449  -0.004259  -0.037405
    239       0.024670   0.002507   0.006136  -0.006620   0.005784  -0.011529
    240      -0.018328  -0.002579  -0.005889  -0.008831  -0.008513   0.001757
    241       0.009631  -0.002435   0.010921   0.005184   0.011565   0.004374
    242       0.037208   0.012914   0.006817   0.030612   0.010939  -0.002574
    243      -0.079416  -0.017627  -0.034398  -0.059376  -0.023331  -0.017264
    244       0.031264  -0.005197   0.029347  -0.012251  -0.002225   0.023990
    245      -0.022974  -0.007070  -0.020326  -0.041067  -0.005003  -0.032948
    246      -0.051711  -0.037726  -0.078748  -0.003488   0.015278  -0.018873
    247      -0.170391  -0.047764  -0.006237  -0.000787   0.081211   0.036133
    248       0.041404   0.033765   0.004219   0.040401  -0.057220   0.014386
    249      -0.031831  -0.028091  -0.005915  -0.014966   0.016581  -0.023823
    250      -0.112407  -0.030575  -0.005749  -0.004536   0.049904   0.026379
    251      -0.160342  -0.027748  -0.020843   0.053193   0.043607   0.031308
                 42         43         44         45         46         47    
      0      -0.000591  -0.019106  -0.001193  -0.002440   0.068918   0.007322
      1       0.001042   0.029258   0.003297   0.001517  -0.039990  -0.002918
      2       0.000561   0.065885   0.010759  -0.000080   0.004470  -0.000713
      3      -0.000844  -0.053119  -0.006233  -0.002589   0.064836   0.006666
      4       0.000115   0.023803   0.002940   0.000767  -0.018271  -0.002550
      5       0.001486   0.020451   0.003105   0.000916  -0.034526  -0.002460
      6      -0.000990  -0.045719  -0.004898  -0.002904   0.076220   0.007650
      7      -0.000115  -0.016027  -0.002263  -0.000441   0.010101   0.001932
      8       0.000023   0.051031   0.009344  -0.001147   0.031150   0.002646
      9       0.000144  -0.005969  -0.000408  -0.000565   0.013161   0.001439
     10      -0.000228  -0.018685  -0.001071  -0.002093   0.054531   0.006760
     11      -0.001445   0.001820   0.000946  -0.001482   0.043363   0.003297
     12       0.001199   0.021309   0.002886   0.000792  -0.021528  -0.001160
     13      -0.000590   0.030154   0.006323  -0.002041   0.060810   0.006223
     14       0.000311  -0.039089  -0.006272   0.000008  -0.004786   0.001281
     15       0.001056   0.026631   0.004182   0.000256  -0.005110   0.000303
     16       0.000239   0.031479   0.004236   0.000597  -0.014054  -0.000961
     17       0.001090   0.031420   0.005652  -0.000382   0.012209   0.001575
     18       0.002088   0.024966   0.001594   0.004478  -0.144068  -0.014413
     19      -0.001493   0.018827   0.003184  -0.001152   0.035646   0.001944
     20       0.002054  -0.079441  -0.011135  -0.000708   0.014108   0.002894
     21       0.000346   0.103631   0.010462   0.005480  -0.125348  -0.012218
     22      -0.000423   0.031930   0.001508   0.004224  -0.132442  -0.013717
     23       0.001741  -0.089894  -0.013037  -0.000245  -0.009474   0.000778
     24      -0.001278   0.065889   0.003864   0.008960  -0.169200  -0.019377
     25      -0.003633   0.077652   0.007869   0.009116  -0.174518  -0.020923
     26       0.001581  -0.129518  -0.019014  -0.000929  -0.019768   0.000843
     27      -0.000558  -0.022539  -0.004975   0.000831   0.009969  -0.002051
     28      -0.003326   0.006526   0.001975   0.002249   0.000078  -0.003126
     29       0.001996  -0.164985  -0.024876  -0.000972  -0.035855  -0.000419
     30       0.003454  -0.102623  -0.014032  -0.005175   0.054533   0.003642
     31       0.000607   0.015778   0.004561  -0.003188   0.071065   0.003912
     32       0.000155  -0.020877  -0.001654   0.000958  -0.009393   0.001500
     33       0.005534  -0.028191  -0.003102  -0.005716   0.093715   0.007716
     34       0.006443  -0.130585  -0.018772  -0.007757   0.068695   0.004144
     35       0.001071  -0.035447  -0.005470   0.000483  -0.016605  -0.000602
     36      -0.000005  -0.026912  -0.004594  -0.000322   0.064408   0.007691
     37      -0.002856  -0.021093  -0.000993   0.000301   0.047891   0.005266
     38      -0.001889  -0.000673   0.000984   0.000768  -0.023445  -0.000686
     39       0.002224   0.069752   0.010392  -0.002468   0.027656   0.000399
     40       0.002096  -0.112197  -0.014324  -0.003315  -0.022838  -0.001356
     41      -0.003573   0.081147   0.013684   0.001513  -0.012565  -0.000826
     42      -0.000799   0.168643   0.022743   0.003250  -0.038067  -0.006710
     43       0.000995  -0.108820  -0.016514   0.001594  -0.101375  -0.008132
     44      -0.002372   0.027515   0.005221   0.001283  -0.021514  -0.000801
     45      -0.002869   0.103823   0.015499   0.000183   0.134077   0.011748
     46      -0.001347  -0.143715  -0.019542  -0.001227   0.068102   0.010330
     47       0.000832  -0.100634  -0.015032  -0.000307  -0.023444  -0.000023
     48       0.005301  -0.218164  -0.034925  -0.003336  -0.116016  -0.011241
     49      -0.003372   0.280515   0.045153   0.002642  -0.007017  -0.002818
     50      -0.003676   0.311354   0.050284   0.004260   0.076872   0.008951
     51      -0.005365   0.051664  -0.007905   0.005092   0.015257   0.000144
     52      -0.002412  -0.070333  -0.021173   0.007529  -0.015632   0.008264
     53      -0.005646   0.003467  -0.005619  -0.000471  -0.034877  -0.013073
     54       0.006181   0.016026   0.005735  -0.010200   0.108006   0.008203
     55       0.005929  -0.169617  -0.019680  -0.010709   0.052120   0.006026
     56      -0.004999   0.179327   0.028501   0.002221   0.009702  -0.001093
     57      -0.000437   0.241078   0.033806   0.003168  -0.086511  -0.011550
     58       0.003994  -0.141310  -0.022214   0.000423  -0.153916  -0.012393
     59      -0.003264   0.063071   0.010895   0.001651  -0.020732  -0.001077
     60      -0.001041  -0.020536  -0.001477  -0.002646   0.075035   0.007271
     61       0.002102   0.058671   0.007178   0.003020  -0.079043  -0.005103
     62      -0.000107   0.101438   0.015358   0.000092   0.006801  -0.002916
     63       0.002102   0.055064   0.007506   0.002035  -0.054311  -0.004820
     64       0.000682   0.048581   0.005882   0.001962  -0.054632  -0.005103
     65       0.001746   0.042293   0.007465  -0.000152   0.009901   0.001232
     66       0.001925   0.038438   0.004404   0.002218  -0.058885  -0.004629
     67      -0.001074   0.049790   0.010441  -0.003211   0.094488   0.008792
     68       0.000580  -0.102315  -0.017206   0.001039  -0.038508  -0.000578
     69      -0.000003  -0.002566  -0.000070  -0.000449   0.011302   0.000994
     70      -0.000426  -0.054798  -0.005412  -0.003474   0.087009   0.010589
     71      -0.003217  -0.018349  -0.002290  -0.002297   0.070526   0.004126
     72      -0.002005  -0.067797  -0.006815  -0.005078   0.138243   0.013994
     73      -0.000712  -0.047341  -0.006591  -0.001506   0.038175   0.005513
     74      -0.000351   0.069109   0.013214  -0.002256   0.066041   0.005184
     75       0.004226  -0.009336  -0.003652   0.006134  -0.214717  -0.021608
     76      -0.007996  -0.038627  -0.000123  -0.010900   0.349282   0.032133
     77       0.004717  -0.171887  -0.023463  -0.000920  -0.012386   0.000005
     78       0.007420   0.045110   0.000972   0.012371  -0.398049  -0.039320
     79       0.001518   0.044144   0.004785   0.003497  -0.101392  -0.011759
     80      -0.000723  -0.038429  -0.003589  -0.004030   0.163915   0.017368
     81       0.005208  -0.239088  -0.029583  -0.015052   0.388967   0.040865
     82      -0.001198  -0.071664  -0.001769  -0.011620   0.360383   0.035208
     83      -0.003504   0.075003   0.012772   0.001398  -0.008630  -0.000591
     84       0.019239   0.003478  -0.009675   0.005434   0.006247  -0.052501
     85      -0.012265  -0.001695   0.008229  -0.013778  -0.006521   0.035775
     86       0.063301   0.015447  -0.027126   0.010752  -0.001784   0.053049
     87       0.019393   0.004327  -0.008582   0.001550   0.001610  -0.003782
     88       0.004758   0.001468  -0.003376  -0.000349   0.000335  -0.015146
     89       0.046577   0.010704  -0.018159   0.003268   0.001578  -0.000989
     90      -0.029851  -0.008257   0.011206  -0.001213   0.005496  -0.073277
     91      -0.017400  -0.003026   0.011217  -0.017534  -0.004338   0.041262
     92       0.079390   0.018734  -0.033187   0.011410   0.001701   0.009314
     93      -0.058868  -0.015318   0.024678  -0.003752   0.004945  -0.076418
     94      -0.015433  -0.004618   0.007256  -0.004749  -0.004158   0.003539
     95       0.066763   0.015965  -0.027506   0.011501   0.000216   0.025229
     96      -0.065262  -0.016869   0.029159  -0.010010   0.002095  -0.064267
     97       0.009663   0.001052  -0.008537   0.015185   0.006310  -0.056417
     98       0.053415   0.013310  -0.021749   0.010017  -0.005055   0.076159
     99      -0.013316  -0.004676   0.004602   0.002509   0.003792  -0.062152
    100      -0.002002   0.000493   0.003049  -0.005472   0.000135   0.020036
    101       0.043418   0.010405  -0.018610   0.011964  -0.003776   0.054819
    102       0.039620   0.006538  -0.012708   0.025904   0.004230  -0.044724
    103      -0.004473  -0.001441  -0.004724   0.004031   0.000917   0.027666
    104       0.006112  -0.002165   0.003309   0.013631   0.007830  -0.111395
    105       0.029644   0.005391  -0.008465   0.007327  -0.001131   0.031758
    106      -0.013015  -0.006920   0.004917  -0.019149  -0.000240   0.091396
    107       0.039256  -0.003918  -0.000332   0.078920   0.031776  -0.441072
    108       0.078902   0.016935  -0.033334   0.065396   0.005949  -0.049629
    109      -0.007773  -0.000019  -0.005104   0.025397   0.000894   0.000269
    110      -0.052863  -0.014017   0.027406  -0.017335  -0.000198  -0.033855
    111       0.064308   0.014131  -0.028198   0.066533   0.002909   0.019279
    112      -0.014505  -0.001945  -0.000386   0.040991   0.000574   0.017884
    113      -0.045287  -0.015251   0.036230  -0.024501  -0.002400  -0.012775
    114       0.030008   0.014352  -0.027192   0.039762  -0.000231   0.051860
    115       0.025215   0.007908  -0.014235   0.041881   0.002603   0.004334
    116      -0.029799  -0.013749   0.034147  -0.021194  -0.003054  -0.003633
    117      -0.066902  -0.008144   0.002366   0.029731  -0.002914   0.053916
    118      -0.006390  -0.012486   0.019212   0.041419   0.009432  -0.154992
    119      -0.073249  -0.020459   0.042874  -0.031168  -0.006493   0.044804
    120      -0.044905  -0.002879   0.001002  -0.024512  -0.008308   0.125468
    121       0.010200  -0.007996   0.020453  -0.031375   0.002116  -0.077718
    122      -0.106874  -0.023446   0.042920  -0.040655  -0.007754   0.070521
    123       0.050912   0.018138  -0.031056  -0.005061  -0.005862   0.117972
    124       0.042890   0.009366  -0.010011  -0.038215  -0.002003   0.015628
    125      -0.110886  -0.021717   0.038507  -0.040939  -0.007854   0.074958
    126       0.045905   0.016687  -0.021618  -0.046357  -0.005394   0.061386
    127       0.034406   0.010089  -0.010125  -0.058537  -0.004805   0.037780
    128       0.023271  -0.003494   0.013727  -0.006557  -0.003543   0.050050
    129       0.042041   0.004526   0.000279  -0.059805  -0.005115   0.041801
    130      -0.020788  -0.006767   0.020548  -0.088117  -0.004139  -0.005012
    131       0.027807  -0.001704   0.008960  -0.004437  -0.003704   0.061629
    132       0.051552   0.002741  -0.003796  -0.009270  -0.002985   0.061283
    133      -0.067051  -0.020578   0.036084  -0.053437  -0.002279  -0.007569
    134      -0.012305  -0.009945   0.026334  -0.019864  -0.004041   0.037570
    135       0.029685  -0.011821   0.031918  -0.060630  -0.005099  -0.007566
    136       0.002850  -0.002608   0.013989  -0.081454  -0.001578  -0.042064
    137       0.025852  -0.012396   0.021458   0.026789  -0.004711   0.073735
    138      -0.000290   0.000634   0.001188  -0.053457  -0.004695   0.022778
    139       0.028499  -0.022967   0.043859   0.036606  -0.003115  -0.011732
    140       0.044654  -0.048075   0.081929   0.118887  -0.007140   0.067400
    141      -0.020418  -0.010253   0.013825   0.013127  -0.004229   0.023648
    142       0.025339  -0.009736   0.018269   0.040193  -0.001559  -0.006129
    143       0.012607  -0.003565  -0.003757   0.026325   0.002576   0.020535
    144      -0.074275  -0.006969   0.003387   0.077627  -0.000983   0.030912
    145      -0.011189   0.005991  -0.024398   0.072528   0.001259  -0.013898
    146       0.040710  -0.002598   0.001384  -0.012007   0.002045   0.013588
    147      -0.033762  -0.009490   0.023867  -0.010887   0.003678  -0.020476
    148       0.001033   0.008589  -0.016115  -0.031470   0.004340  -0.054494
    149       0.022073   0.004421  -0.010798  -0.026316   0.002518   0.022923
    150       0.056601  -0.068586   0.155300  -0.062100  -0.007032  -0.094213
    151      -0.040725   0.037391  -0.076083  -0.029358   0.005909  -0.016671
    152       0.041844  -0.012485   0.021888   0.007424  -0.005317   0.081926
    153      -0.055414  -0.012344   0.025208   0.007414   0.006541  -0.021878
    154       0.014809   0.001990   0.000111  -0.013523   0.006112  -0.027596
    155      -0.018415   0.008862  -0.030320  -0.020816   0.003703  -0.035016
    156      -0.048141  -0.005512  -0.000221   0.005895   0.000916  -0.028412
    157       0.013938   0.008343  -0.021326   0.016270   0.008919   0.017095
    158      -0.014503   0.015759  -0.035792  -0.018456   0.005787  -0.032851
    159      -0.047654  -0.004054   0.002218   0.016741  -0.002224  -0.007457
    160      -0.063699  -0.017755   0.016880   0.158744  -0.000995   0.056893
    161      -0.023794   0.006128  -0.019192   0.044447   0.006746  -0.006103
    162      -0.060334   0.001200  -0.000424  -0.026701   0.000456  -0.070679
    163       0.065303  -0.000782   0.018497  -0.141228  -0.006719  -0.010369
    164      -0.042110   0.038777  -0.080249   0.017442  -0.001132   0.035218
    165       0.078095   0.000850  -0.002387   0.048979   0.001339   0.081232
    166       0.056679   0.011228  -0.010914   0.020173  -0.000009   0.012494
    167      -0.069370   0.004749  -0.015463  -0.040068  -0.002492  -0.013669
    168       0.030561   0.069064  -0.149904  -0.048349   0.000938  -0.071004
    169      -0.009319  -0.010078   0.012037   0.042102   0.005413   0.022002
    170       0.020464   0.002057  -0.001005  -0.058513   0.003260  -0.003744
    171      -0.051001  -0.007066   0.030901   0.024459   0.013420   0.033072
    172       0.000904   0.021883  -0.047605   0.032296   0.004751   0.026144
    173      -0.034747   0.014559  -0.059775  -0.029470  -0.004975  -0.101529
    174       0.016114  -0.027145   0.050847   0.019970  -0.008483   0.034806
    175       0.025339  -0.057174   0.100008   0.140554  -0.008440   0.024070
    176       0.088670  -0.108566   0.191930   0.280413  -0.015131   0.088211
    177      -0.043253   0.076218  -0.133664  -0.261422   0.005741  -0.015189
    178       0.016039  -0.014278   0.018560   0.069661   0.001264  -0.029370
    179       0.054623  -0.059996   0.107338   0.126846  -0.010236   0.079824
    180      -0.096029  -0.004914  -0.003581   0.105789   0.001233   0.029811
    181      -0.095854   0.019592  -0.072463   0.231027  -0.000100   0.043591
    182       0.013445  -0.000577  -0.003409   0.013505   0.006714   0.000898
    183      -0.130260  -0.005281  -0.019697   0.232829  -0.004794   0.093703
    184       0.014920   0.003808  -0.011523   0.008860   0.002507  -0.038256
    185       0.108213  -0.027785   0.059290  -0.044899  -0.003497   0.024687
    186       0.092787  -0.107587   0.241838  -0.081420  -0.011646  -0.143590
    187      -0.132645   0.095675  -0.208889   0.024192   0.015228   0.074776
    188       0.125842  -0.092559   0.200693  -0.036772  -0.015168  -0.023584
    189       0.158427  -0.148858   0.332339  -0.096874  -0.019425  -0.188636
    190      -0.018620   0.023408  -0.050036  -0.003745   0.001844  -0.011740
    191      -0.037115   0.054494  -0.130492   0.069861   0.002951   0.183917
    192       0.021774   0.131318  -0.304138  -0.055581  -0.003560  -0.108500
    193      -0.041176  -0.013346  -0.001698   0.104945   0.003642   0.064241
    194      -0.003783  -0.061227   0.134053   0.012226   0.005948   0.076327
    195       0.052708   0.108134  -0.234546  -0.066058   0.000806  -0.100266
    196       0.030738  -0.029583   0.072032   0.066919   0.012254   0.054821
    197       0.053402   0.086205  -0.187858  -0.101114   0.001020  -0.071104
    198       0.074629   0.055277  -0.095207  -0.066802   0.006827  -0.072419
    199      -0.031977  -0.004079  -0.012498   0.048193   0.002466   0.020377
    200       0.012184  -0.021209   0.064647  -0.121635   0.002163  -0.040299
    201       0.249126   0.021587  -0.030173   0.100033   0.006865   0.169216
    202      -0.011642   0.004373  -0.001674  -0.001803  -0.002173  -0.020689
    203      -0.212052   0.011562  -0.025016  -0.113970  -0.006382  -0.054660
    204       0.084367   0.003788  -0.008155   0.039896  -0.000143   0.072618
    205       0.279651   0.028255  -0.033251   0.105658   0.007156   0.117266
    206      -0.065485   0.010883  -0.027435  -0.065472  -0.006132  -0.039025
    207       0.012452  -0.012612   0.019181   0.056350   0.002920   0.078526
    208      -0.063430   0.022806  -0.027430  -0.054013  -0.004162  -0.025054
    209      -0.019035   0.001654  -0.011424  -0.013249  -0.001153   0.000252
    210      -0.042996   0.010058  -0.009072   0.009583  -0.005249  -0.013513
    211       0.006438  -0.001570  -0.055080   0.056501  -0.025469   0.054493
    212       0.001519   0.030282  -0.045014  -0.028369   0.002770  -0.019016
    213      -0.237349   0.068366  -0.142456   0.023717   0.007535  -0.128013
    214       0.140400  -0.047517   0.107165  -0.112753  -0.005123  -0.042955
    215       0.153959  -0.055079   0.107308   0.016246  -0.003977   0.037476
    216       0.126748  -0.123400   0.241889   0.021263   0.000293  -0.082202
    217      -0.043771   0.055497  -0.090577  -0.163277  -0.007576   0.019308
    218      -0.043179   0.048803  -0.100056   0.013735  -0.000640   0.022606
    219      -0.155812   0.070117  -0.133388  -0.061252  -0.000340  -0.057325
    220       0.159198  -0.007852   0.042256  -0.211968  -0.013037   0.037438
    221      -0.301583   0.173831  -0.349549   0.013973   0.002809   0.019747
    222      -0.144995  -0.026468   0.025226   0.019850  -0.003682   0.032435
    223      -0.038785  -0.029476   0.047183   0.036421   0.014499  -0.289407
    224      -0.059427  -0.019844   0.043926  -0.029861  -0.004941   0.014981
    225      -0.089286  -0.013924   0.020998  -0.077988  -0.012098   0.134318
    226      -0.009032  -0.018617   0.044778  -0.087445  -0.001563  -0.085696
    227      -0.127719  -0.025779   0.044764  -0.049441  -0.008713   0.080180
    228       0.084750   0.026419  -0.040990  -0.047668  -0.008896   0.152098
    229       0.068873   0.017431  -0.019458  -0.095776  -0.007376   0.083108
    230      -0.172907  -0.029149   0.047612  -0.065464  -0.014381   0.180832
    231      -0.037778  -0.010840   0.013772   0.000783   0.005715  -0.095178
    232      -0.020065  -0.001015   0.015325  -0.028221  -0.003297   0.097205
    233       0.126122   0.029917  -0.053992   0.018696  -0.001498   0.034857
    234      -0.065655  -0.016742   0.027069  -0.000116   0.003202  -0.056291
    235      -0.019518  -0.006036   0.008981  -0.004968  -0.007376   0.021464
    236       0.070222   0.016848  -0.028839   0.010610   0.001587   0.015058
    237      -0.089906  -0.022343   0.041374  -0.018573  -0.001735  -0.039031
    238       0.030277   0.004819  -0.023311   0.036505   0.015088  -0.117530
    239       0.033733   0.008860  -0.012424   0.004549  -0.007605   0.093047
    240      -0.005680  -0.003041   0.000713   0.004044   0.003176  -0.064514
    241      -0.001654   0.001595   0.004696  -0.008911   0.001704   0.043230
    242       0.004515   0.000231  -0.001980   0.009984  -0.003493   0.023060
    243       0.023779   0.003906  -0.011799   0.004979   0.011167  -0.100772
    244      -0.023021  -0.003709   0.014274  -0.019829  -0.010869   0.064065
    245       0.064634   0.015801  -0.027996   0.012327  -0.002018   0.058793
    246      -0.108937   0.001833  -0.015928   0.050330   0.001209  -0.010118
    247      -0.170196  -0.035429   0.036055   0.346561  -0.004873   0.126738
    248       0.055159   0.019059  -0.034040  -0.096619   0.009584  -0.059093
    249      -0.022250  -0.006158   0.008984  -0.016115  -0.006970  -0.029438
    250      -0.117752  -0.025248   0.022782   0.245960  -0.002092   0.090685
    251      -0.158365  -0.017319   0.000567   0.267042   0.000500   0.074176
                 48         49         50         51         52         53    
      0       0.057188   0.000999   0.000018  -0.000763  -0.031834   0.003068
      1      -0.061749   0.000324  -0.001067  -0.001081   0.094547   0.001328
      2      -0.052428   0.002252   0.002992   0.003118  -0.185585  -0.005683
      3       0.090520  -0.000473  -0.001076  -0.001835   0.002968   0.002666
      4      -0.033862   0.001046   0.001338   0.001087  -0.001365  -0.002872
      5      -0.030940  -0.001337  -0.001976  -0.001414  -0.003561  -0.000027
      6       0.091700   0.000223  -0.001017  -0.002174   0.035536   0.003411
      7       0.005599  -0.000155   0.000572   0.000998  -0.095718  -0.000026
      8      -0.034632   0.002452  -0.001347  -0.002308   0.175916   0.002905
      9       0.009588   0.000264   0.000160   0.000015  -0.032269  -0.000324
     10       0.037137   0.000464  -0.002243  -0.002924   0.097634   0.005499
     11       0.015564   0.001608   0.003400   0.003427  -0.178729  -0.002528
     12      -0.043829   0.000393  -0.000428  -0.000198  -0.002094   0.000363
     13      -0.002818   0.002796   0.000705  -0.000100  -0.002233   0.002341
     14       0.018024  -0.001659  -0.001644  -0.001139   0.002537   0.003137
     15      -0.037365   0.001069  -0.000517  -0.000666   0.028961   0.001115
     16      -0.042766   0.000786   0.001372   0.001595  -0.097049  -0.001382
     17      -0.029075   0.001926  -0.001854  -0.002939   0.174039   0.002422
     18      -0.158636  -0.002162   0.000210   0.003336  -0.004111  -0.007631
     19       0.077749   0.001089   0.000711  -0.001209   0.003384  -0.001659
     20       0.012841  -0.002689  -0.001934  -0.001111  -0.000622   0.002787
     21       0.051901  -0.001576  -0.000661  -0.003343   0.000133  -0.002464
     22       0.046645  -0.005716  -0.002966  -0.002003  -0.000790  -0.002063
     23       0.004728  -0.003169  -0.001670  -0.000184  -0.000725   0.000715
     24       0.108090  -0.010589  -0.006193  -0.002541   0.003571   0.002004
     25       0.076685  -0.011713  -0.006305  -0.001313   0.001921   0.002482
     26       0.020799  -0.006016  -0.002736   0.001383   0.001291   0.000105
     27       0.011591   0.001379  -0.001874  -0.001594   0.001846   0.002660
     28       0.002442  -0.003480  -0.002023   0.000590   0.001836   0.002406
     29       0.023760  -0.006137  -0.002294   0.002120   0.002143  -0.000921
     30      -0.023068   0.003967  -0.001559   0.001250   0.001234   0.001110
     31      -0.031552   0.005004   0.000943  -0.000200   0.000296   0.001213
     32       0.015011  -0.004188  -0.001113   0.001166   0.001008  -0.000937
     33      -0.025459   0.006880   0.002911  -0.002235   0.000727   0.001042
     34      -0.039339   0.008527   0.003067  -0.003011   0.000444   0.000472
     35       0.004407  -0.000072   0.000395  -0.000282   0.000697  -0.001031
     36      -0.013869   0.004032   0.004007  -0.000586  -0.000752  -0.001755
     37      -0.045919   0.001173   0.002824   0.002379  -0.003038  -0.001293
     38       0.000949  -0.005926  -0.001372   0.003065   0.001843  -0.001075
     39       0.007389   0.006413   0.000240  -0.002849   0.000530   0.002110
     40       0.005244  -0.005885  -0.004094   0.003332   0.001958   0.001369
     41      -0.012038  -0.002735  -0.000050   0.002860   0.000644  -0.000617
     42       0.025580   0.004052  -0.000097  -0.003949  -0.000710   0.000935
     43       0.044595  -0.011748  -0.005230   0.003175   0.002718  -0.000577
     44       0.000143  -0.004831  -0.000736   0.002848   0.001604  -0.001165
     45      -0.072820   0.014397   0.008290  -0.002786  -0.005240  -0.002187
     46      -0.052157  -0.001595   0.003440   0.003530  -0.001349  -0.003769
     47       0.017542  -0.004448  -0.001293   0.001255   0.001556  -0.000910
     48       0.022412  -0.005074  -0.005437   0.005505   0.000809  -0.001514
     49       0.023753  -0.001447  -0.003076   0.000299  -0.001161   0.000544
     50       0.023229   0.001143  -0.000456  -0.005148   0.000387   0.000278
     51       0.013511   0.017763   0.029489  -0.009460  -0.004347   0.000420
     52      -0.002685  -0.004329   0.018379  -0.011812  -0.004443  -0.000747
     53       0.017413   0.014764   0.015304   0.005826  -0.001218  -0.000252
     54      -0.024897   0.012149   0.000429  -0.002738   0.001094   0.003677
     55      -0.024535  -0.000845  -0.004047   0.003605   0.002629   0.002788
     56      -0.032193   0.003102   0.001645   0.000896  -0.001994   0.000284
     57       0.042240   0.002014  -0.002208  -0.003371   0.000258   0.001469
     58       0.081081  -0.014129  -0.007628   0.002179   0.004302  -0.000195
     59      -0.006356  -0.004752  -0.000652   0.003379   0.001430  -0.001131
     60       0.061300   0.001401   0.001201   0.000366  -0.068746   0.002212
     61      -0.115698  -0.000999  -0.003739  -0.002504   0.206852   0.003885
     62      -0.100859   0.006450   0.009253   0.008250  -0.398352  -0.011377
     63      -0.093692   0.001091  -0.000607  -0.000509   0.067634  -0.001334
     64      -0.073752  -0.000156   0.002328   0.003523  -0.218267  -0.005181
     65      -0.054956   0.003299  -0.003383  -0.005504   0.399518   0.004941
     66      -0.083038   0.000179  -0.000319   0.000213  -0.002045  -0.000616
     67       0.006880   0.004249   0.001345   0.000003  -0.008784   0.001858
     68       0.039880  -0.004703  -0.003210  -0.001803   0.017116   0.005361
     69       0.002515   0.000522   0.001032   0.001018  -0.070153  -0.001336
     70       0.104259  -0.000721  -0.005072  -0.006455   0.213612   0.009356
     71       0.044100   0.002485   0.008041   0.008234  -0.388303  -0.007363
     72       0.140325   0.001133  -0.001384  -0.003323   0.078624   0.007414
     73       0.059886  -0.000971   0.000730   0.001329  -0.213146   0.000976
     74      -0.053396   0.004751  -0.002026  -0.004207   0.397884   0.006278
     75      -0.310852  -0.004307  -0.000357   0.007059  -0.007164  -0.009266
     76       0.493343   0.006042   0.000993  -0.008487   0.006515   0.003489
     77      -0.150399  -0.004708  -0.003324   0.003528  -0.006340   0.002709
     78      -0.529359  -0.006986   0.000098   0.011615  -0.005567  -0.014321
     79      -0.126678  -0.001046   0.001359   0.003808   0.004561  -0.005749
     80       0.211900   0.001762  -0.000151  -0.004768   0.007688   0.005126
     81      -0.179438   0.024497   0.015550  -0.004410  -0.007160  -0.007089
     82      -0.217882   0.023566   0.015844  -0.000975  -0.009973  -0.006287
     83      -0.013288  -0.003483   0.000225   0.002936   0.001014  -0.001253
     84      -0.000115  -0.025896   0.000561  -0.069392   0.000173  -0.069584
     85      -0.002895   0.005162   0.022774   0.035354  -0.002618   0.215358
     86       0.002247   0.010083  -0.000076   0.036774   0.000656  -0.028535
     87       0.000715  -0.008395   0.018060   0.016852   0.001003   0.003212
     88      -0.003861  -0.010977  -0.035224  -0.111980  -0.004090  -0.000525
     89       0.001836  -0.010822   0.009129  -0.024750   0.000047   0.001084
     90      -0.001881  -0.024086  -0.009042  -0.098916  -0.002289   0.051208
     91       0.002247   0.008251   0.038424   0.094049   0.005576  -0.189553
     92       0.001430  -0.012278   0.001613  -0.037863  -0.001323   0.034032
     93      -0.001407  -0.015283  -0.007535  -0.058282   0.000299  -0.065968
     94      -0.004706   0.001251   0.012668   0.014962  -0.002148   0.192544
     95       0.002109  -0.000302   0.001314   0.007550   0.000403  -0.034128
     96      -0.002558  -0.013100   0.010465  -0.024309   0.000585  -0.002736
     97      -0.001671  -0.014305  -0.046037  -0.125013  -0.003349  -0.017170
     98       0.001743   0.023801   0.007532   0.100700   0.001377   0.004566
     99      -0.003663  -0.021613  -0.007920  -0.079917  -0.002273   0.051205
    100       0.004780   0.007740   0.031786   0.097140   0.005780  -0.176578
    101       0.000331   0.019266  -0.007065   0.055508  -0.000274   0.031722
    102       0.001075   0.000515   0.022345   0.109694   0.002467   0.006137
    103      -0.002053   0.024116  -0.083239  -0.088561  -0.003543  -0.007134
    104       0.000511  -0.022664   0.009075  -0.026364   0.000671  -0.000125
    105       0.002148   0.013602   0.043763   0.159101   0.003505   0.014474
    106      -0.001909   0.017571   0.005753   0.022003  -0.000321   0.009200
    107      -0.002595  -0.106319   0.048223  -0.085508   0.001330  -0.012786
    108       0.000500   0.017129  -0.035450   0.071682  -0.000014   0.001968
    109      -0.000850   0.059502  -0.120750  -0.002647  -0.001248  -0.012810
    110       0.000183   0.011617  -0.009236   0.006085   0.000955  -0.002389
    111       0.000331   0.032769  -0.034245   0.058746  -0.000392   0.005738
    112      -0.000382   0.053420  -0.074487   0.033394  -0.000185  -0.005719
    113       0.000113   0.026143   0.016473   0.099212   0.000892   0.008871
    114      -0.000040   0.030572  -0.023006   0.070392   0.000047   0.006940
    115      -0.000387   0.039121  -0.053031   0.008458  -0.000254  -0.002948
    116       0.000245   0.028643   0.013983   0.089380   0.000301   0.011285
    117      -0.000437   0.017073  -0.059529  -0.023744  -0.001086  -0.008539
    118       0.001091   0.027823  -0.063410   0.043546   0.000126  -0.003465
    119      -0.000602   0.032977  -0.002837   0.039661  -0.000259   0.004507
    120      -0.000565  -0.025145   0.037614  -0.049306  -0.000630  -0.000718
    121       0.001417  -0.025259   0.053635   0.006456   0.001068   0.004923
    122      -0.001183   0.026787  -0.029180  -0.053420  -0.000499  -0.006983
    123      -0.000387  -0.012762   0.036311  -0.002859  -0.000636   0.005239
    124       0.000423   0.000687   0.018014   0.010735   0.000757   0.001409
    125      -0.001206   0.023158  -0.033569  -0.063954  -0.000423  -0.008734
    126       0.000399  -0.035017   0.084596   0.011519   0.000622   0.010200
    127      -0.000101  -0.055853   0.093308  -0.089810   0.000663  -0.002474
    128      -0.000138   0.023296  -0.005741   0.001597  -0.001803   0.008635
    129       0.000693  -0.033894   0.057270  -0.048338  -0.000521  -0.000148
    130       0.000316  -0.072082   0.105409  -0.048420   0.001276  -0.007172
    131      -0.000314   0.019299  -0.014339  -0.029102  -0.002103   0.005130
    132       0.000788  -0.030957   0.065859  -0.056306  -0.000733  -0.003661
    133       0.000168  -0.049545   0.095857  -0.014398   0.002228  -0.011838
    134      -0.000164   0.030351   0.001852   0.052530  -0.000923   0.009656
    135       0.001133   0.022537  -0.027148  -0.043737  -0.000852  -0.004427
    136       0.000465  -0.032090   0.012602   0.021265  -0.000066  -0.000853
    137      -0.000205   0.012874  -0.018254  -0.110799  -0.001361  -0.008292
    138      -0.000333   0.052030  -0.114091  -0.123069  -0.000762  -0.016497
    139       0.001823   0.023764   0.045866   0.011039   0.000341  -0.000575
    140       0.002014   0.037460   0.082052  -0.075270   0.000091  -0.003904
    141       0.000122   0.058486  -0.014987  -0.116048   0.001461  -0.016064
    142       0.001385   0.031939  -0.009885   0.019562  -0.000818   0.001390
    143      -0.001544  -0.059270  -0.054348   0.029515   0.000134   0.000382
    144      -0.000426   0.006727  -0.005240  -0.028950   0.000900  -0.004129
    145       0.000678   0.070794  -0.064227   0.035782  -0.000442   0.005234
    146      -0.001399  -0.068217  -0.052575   0.016718  -0.000033  -0.003012
    147      -0.001453  -0.062576  -0.020325   0.084704  -0.000407   0.008458
    148      -0.000688   0.039739  -0.097439   0.066488  -0.000623   0.007322
    149      -0.002015  -0.058352  -0.077061  -0.037656   0.000498  -0.010526
    150       0.003063   0.125567  -0.027263   0.071970  -0.000401   0.008822
    151      -0.001806  -0.049268  -0.054924   0.047674  -0.000836   0.005368
    152      -0.000403  -0.015087  -0.019588  -0.143394  -0.000867  -0.015884
    153      -0.002126  -0.090468   0.008896   0.127466  -0.001071   0.015073
    154      -0.001427   0.042232  -0.054681   0.022330   0.000470   0.002450
    155      -0.000986  -0.013226   0.002315   0.054491   0.000401   0.005303
    156       0.000101   0.022381   0.054064   0.031685   0.000758   0.005686
    157      -0.002251  -0.029756  -0.013427  -0.001755  -0.000485  -0.001251
    158      -0.001052  -0.022363   0.006994   0.060767   0.000996   0.006211
    159       0.000714   0.067596   0.041805  -0.059299   0.001759  -0.006618
    160       0.000466   0.016802   0.056967  -0.035464   0.000278  -0.001567
    161      -0.001564  -0.074455   0.016083   0.108675   0.000525   0.013386
    162       0.000680   0.030846  -0.051314   0.035391  -0.000374  -0.001240
    163       0.001394  -0.056848   0.061331  -0.027985   0.000082  -0.003909
    164       0.000350  -0.024507   0.059989  -0.038352   0.000830  -0.004141
    165      -0.002376  -0.047231  -0.055322  -0.070524   0.000269  -0.009190
    166       0.000861   0.025019   0.014292   0.023020  -0.001746   0.008376
    167       0.000140   0.046905  -0.001481  -0.056762   0.001398  -0.007119
    168       0.001575   0.114056   0.028844  -0.001553   0.000891   0.001379
    169      -0.002285  -0.077411  -0.059300   0.023052   0.000570  -0.003188
    170      -0.002259  -0.041837  -0.131645  -0.006753  -0.000164  -0.006959
    171      -0.004685  -0.206842  -0.031568   0.118484  -0.000409   0.010230
    172      -0.001122   0.047605   0.042538  -0.073779   0.001435  -0.006500
    173       0.003037   0.156560   0.110938   0.048529   0.000022   0.011823
    174       0.001813   0.088738   0.003359  -0.134026   0.000187  -0.014120
    175       0.003813   0.084458   0.187205  -0.065535   0.002342  -0.006428
    176       0.006997   0.113761   0.344288  -0.077303   0.001863   0.004594
    177      -0.006192  -0.056198  -0.428555  -0.081680  -0.003331  -0.021539
    178       0.001096   0.006256   0.009624   0.079832   0.000947   0.004083
    179       0.002957   0.057120   0.131495  -0.111704   0.000088  -0.005559
    180      -0.000835  -0.024872  -0.001249   0.029382   0.000619   0.003828
    181       0.001350   0.141770  -0.064468  -0.021819   0.000653   0.002224
    182      -0.002305  -0.142301  -0.043949   0.140185  -0.000824   0.012993
    183       0.000956   0.076814   0.017473  -0.100562   0.001888  -0.009431
    184       0.000199   0.043135  -0.070761   0.060874  -0.000854   0.006818
    185       0.000025  -0.064379  -0.005824  -0.044182  -0.000202  -0.012445
    186       0.005216   0.215323  -0.012252   0.110064  -0.000338   0.014930
    187      -0.006400  -0.236577  -0.036618   0.038097  -0.001078   0.005008
    188       0.004324   0.181846  -0.000094  -0.076596  -0.000734  -0.005555
    189       0.008625   0.366352  -0.027831   0.088224  -0.000610   0.014275
    190      -0.000301   0.041111  -0.073081   0.012084  -0.001541   0.005447
    191      -0.004438  -0.164279  -0.038181  -0.199299  -0.001435  -0.021448
    192       0.003879   0.223354   0.087049  -0.040139   0.002263  -0.000803
    193      -0.002716  -0.139365  -0.014229   0.005333   0.001970  -0.008365
    194      -0.005012  -0.213357  -0.143970   0.012911  -0.000099  -0.010175
    195       0.002843   0.193809   0.055210  -0.028767   0.001479  -0.000307
    196      -0.003818  -0.137886  -0.065378   0.014475   0.000456  -0.007716
    197       0.000733   0.135294  -0.077221  -0.060307   0.001004  -0.009224
    198       0.000704   0.105009  -0.001919   0.005755  -0.000068   0.001596
    199      -0.001842  -0.071269  -0.047529   0.022796   0.000940  -0.002701
    200      -0.002177  -0.017547  -0.203150   0.046917  -0.002300   0.003232
    201      -0.004928  -0.134927  -0.088100  -0.060943  -0.001724  -0.002328
    202       0.001851   0.061013   0.028061   0.017560  -0.001043   0.006043
    203       0.001653   0.130047   0.036720  -0.089339   0.001591  -0.005827
    204      -0.001794  -0.009807  -0.034204  -0.096449   0.000721  -0.011256
    205      -0.002258  -0.095647  -0.031650   0.047935  -0.003826   0.015154
    206       0.001636   0.138386   0.049708  -0.116034   0.002509  -0.011967
    207      -0.003029  -0.108985  -0.098723  -0.016465  -0.000237  -0.006692
    208       0.002507   0.125619   0.062144  -0.028136  -0.001476   0.008590
    209      -0.000393   0.016150  -0.014603  -0.042943   0.001356  -0.007395
    210       0.003314   0.046380   0.065934  -0.028818   0.001544  -0.002022
    211       0.004132  -0.053412   0.052409  -0.055563   0.000304  -0.007904
    212       0.001819   0.033360  -0.000974  -0.036242   0.002064  -0.006531
    213       0.000266   0.042660  -0.060957   0.115405   0.000812   0.000576
    214       0.001909  -0.058804   0.086746   0.023047   0.001022  -0.003028
    215       0.001179  -0.033777   0.093348  -0.035419   0.001061  -0.004201
    216       0.000310   0.076969  -0.138013   0.055742  -0.001989   0.000441
    217       0.000573  -0.047903   0.017636  -0.077982  -0.001087  -0.004683
    218       0.000949  -0.045509   0.114947  -0.017438   0.002051  -0.004355
    219       0.000990   0.002978   0.003872   0.014157   0.000514  -0.002669
    220       0.002441  -0.104326   0.154106  -0.094406   0.000742  -0.007183
    221       0.000026  -0.036192   0.084443  -0.021595   0.001933  -0.004016
    222      -0.000772  -0.004539  -0.087669  -0.137499  -0.001951  -0.024436
    223       0.002266   0.007375  -0.053770   0.070966   0.000540  -0.002873
    224      -0.000193   0.034093   0.007821   0.080579   0.000107   0.009368
    225      -0.000168  -0.073807   0.101882  -0.119247  -0.000054  -0.001516
    226       0.002389  -0.084506   0.159014  -0.026503   0.001638   0.012850
    227      -0.001297   0.023414  -0.037736  -0.083820  -0.000377  -0.011397
    228      -0.000113  -0.047239   0.105454  -0.021900  -0.000057   0.012679
    229       0.000408  -0.037095   0.094859  -0.023647   0.001196   0.009040
    230      -0.003030   0.033481  -0.056305  -0.116687  -0.001554  -0.014946
    231      -0.005094  -0.029325  -0.023361  -0.147279  -0.004861   0.123010
    232       0.014894   0.025862   0.081871   0.242466   0.014212  -0.434039
    233      -0.002340  -0.013091   0.001520  -0.035785  -0.002584   0.076716
    234      -0.001439  -0.000404  -0.016464  -0.014360   0.001505  -0.135195
    235      -0.006550   0.009224   0.026589   0.059329  -0.003852   0.419313
    236       0.002643  -0.006643   0.000238  -0.016487   0.000509  -0.074232
    237      -0.002738  -0.001156   0.026400   0.039394   0.002007   0.005707
    238      -0.001613  -0.029071  -0.106634  -0.275681  -0.007215  -0.044423
    239       0.001619   0.033113   0.015764   0.143115   0.002267   0.009553
    240      -0.005833  -0.025606  -0.017550  -0.115821  -0.004699   0.124812
    241       0.012094   0.018498   0.065644   0.211222   0.013146  -0.397619
    242      -0.002060   0.018681  -0.019339   0.026180  -0.001469   0.062809
    243       0.000319  -0.048066  -0.003955  -0.151879   0.000199  -0.157085
    244      -0.004428   0.013392   0.038558   0.069952  -0.004887   0.449053
    245       0.002513   0.013954  -0.002802   0.050672   0.001262  -0.066624
    246       0.000125   0.064658   0.118435  -0.044227   0.002985  -0.001349
    247       0.001476   0.012570   0.184704  -0.061804   0.001704   0.001790
    248      -0.002334  -0.071339  -0.077809   0.129623  -0.000492   0.011179
    249       0.002118   0.099221   0.018088  -0.059103   0.001692  -0.007964
    250       0.000679   0.012993   0.119068  -0.050785   0.001015  -0.000254
    251      -0.000145  -0.069034   0.177112   0.070118   0.002594   0.016848
                 54         55         56         57         58         59    
      0      -0.000265   0.000414   0.035852  -0.014036   0.000181  -0.024581
      1      -0.002491  -0.000778   0.017883  -0.007791   0.000188  -0.030603
      2       0.004535   0.002234   0.001397   0.002075  -0.000159   0.039129
      3       0.000098  -0.000138  -0.009426   0.002666   0.000297  -0.035385
      4       0.000617   0.000082  -0.045000   0.020417  -0.000891   0.168004
      5       0.000771   0.000063   0.014908  -0.009929   0.001438  -0.246969
      6      -0.000560  -0.000335  -0.013919   0.005221   0.000033   0.017484
      7       0.000910   0.000896   0.034971  -0.013462   0.000288  -0.040603
      8      -0.003334  -0.000999   0.013462  -0.004982  -0.000176   0.021612
      9       0.000931   0.000465  -0.005845   0.003156  -0.000036   0.028469
     10      -0.002948  -0.000651   0.046847  -0.019918   0.000519  -0.092257
     11       0.002573   0.001643   0.015110  -0.003017  -0.000483   0.095340
     12      -0.000327   0.000353   0.036630  -0.014600   0.000364  -0.055617
     13      -0.001323   0.000557   0.056097  -0.020163  -0.000229   0.040895
     14      -0.001236  -0.000294   0.048420  -0.022484   0.001134  -0.200064
     15      -0.000937   0.000209   0.035680  -0.013502   0.000099  -0.008641
     16       0.000978   0.000880   0.035049  -0.014133   0.000517  -0.080437
     17      -0.002764  -0.000852  -0.004271   0.003161  -0.000546   0.107126
     18       0.001979   0.000247  -0.031970   0.013617  -0.000440   0.030859
     19       0.001564  -0.000821  -0.117493   0.046801  -0.000365   0.119509
     20       0.000012   0.000678   0.054755  -0.023728   0.000366  -0.113356
     21       0.000926  -0.002362  -0.148301   0.055622   0.001942  -0.024156
     22       0.001236  -0.002191  -0.137968   0.051877   0.000718  -0.029272
     23       0.000676   0.000523   0.025065  -0.010933   0.000138  -0.049589
     24      -0.001395  -0.001101   0.040306  -0.013559  -0.000726   0.039985
     25      -0.003495   0.001899   0.082899  -0.030645   0.000190  -0.022772
     26       0.001480  -0.001289  -0.011894   0.004133  -0.001431   0.006480
     27      -0.002638   0.002617   0.201355  -0.071303   0.000396   0.059022
     28      -0.004730   0.003239   0.201923  -0.072114   0.000371   0.051132
     29       0.001809  -0.002161  -0.032087   0.012754  -0.001126   0.044643
     30      -0.003014   0.004333   0.109485  -0.036569   0.000187   0.035740
     31      -0.001476   0.000276   0.111716  -0.038289   0.000791   0.029940
     32       0.000325  -0.000424  -0.018011   0.008194   0.000493   0.037731
     33       0.000172   0.001346  -0.000891   0.000071  -0.000466  -0.008824
     34       0.002303  -0.000443   0.004764  -0.000031   0.000782  -0.005843
     35       0.000913  -0.000920  -0.005972   0.003399   0.001302   0.017923
     36       0.006019  -0.004684  -0.159915   0.055591  -0.001572   0.000022
     37       0.002098   0.000392  -0.101436   0.031785  -0.001069  -0.078620
     38      -0.000859  -0.000666  -0.030968   0.011966  -0.002132   0.039010
     39      -0.001864   0.001253   0.137580  -0.046594   0.002312   0.039005
     40      -0.004170   0.003429   0.124139  -0.042687  -0.000862   0.034147
     41      -0.002705   0.001626  -0.004109   0.001573  -0.000579   0.010374
     42       0.000796  -0.000439  -0.014438   0.004623   0.001336  -0.045852
     43      -0.000560  -0.000507  -0.063449   0.023372  -0.002555   0.014069
     44      -0.001010  -0.000781  -0.030654   0.011926  -0.001412   0.041866
     45       0.003952  -0.001256  -0.106823   0.034007   0.001993  -0.063396
     46       0.003949  -0.003470  -0.158723   0.054377  -0.002310   0.008030
     47       0.001970  -0.002518  -0.033528   0.012915  -0.000656   0.036399
     48      -0.000451  -0.000780  -0.062042   0.025870  -0.001170   0.003820
     49      -0.000666  -0.000447  -0.046057   0.017540  -0.000645  -0.030981
     50       0.002278   0.000897  -0.004862   0.001681  -0.000521   0.024524
     51      -0.001558  -0.006761  -0.119915   0.021658   0.007010  -0.034719
     52       0.007750  -0.008707  -0.108822   0.014897   0.003472  -0.056662
     53      -0.010124  -0.003092  -0.043716   0.016189   0.006695   0.037505
     54      -0.006676   0.004712   0.334322  -0.113337   0.004604   0.099433
     55      -0.008758   0.006650   0.308614  -0.105133   0.001153   0.095189
     56      -0.003668   0.004026   0.044938  -0.017966   0.001638  -0.054621
     57      -0.002088   0.001513   0.002266   0.000684   0.001562  -0.055483
     58      -0.000059  -0.001634  -0.064947   0.026744  -0.001944   0.026004
     59      -0.002175   0.000265  -0.024883   0.009629  -0.001552   0.035289
     60       0.000040   0.000600   0.029533  -0.010817  -0.000023   0.017677
     61      -0.005075  -0.001777   0.063773  -0.028336   0.000572  -0.178929
     62       0.007005   0.004582   0.016069   0.001307  -0.000551   0.238639
     63      -0.000644   0.000038   0.003573   0.000051  -0.000249   0.058800
     64       0.004058   0.001809   0.025617  -0.011384   0.001081  -0.181885
     65      -0.006920  -0.002433  -0.029644   0.015715  -0.001824   0.339018
     66      -0.000413   0.000284   0.040573  -0.016682   0.000500  -0.082238
     67      -0.000697   0.000917   0.045808  -0.014378  -0.000642   0.116000
     68      -0.002571  -0.001034   0.068061  -0.033528   0.001906  -0.340099
     69       0.001499   0.000814  -0.005044   0.003751  -0.000264   0.068455
     70      -0.004467  -0.001919   0.023560  -0.013692   0.001140  -0.195566
     71       0.006178   0.003285  -0.017336   0.014551  -0.001870   0.349542
     72      -0.002669  -0.000615   0.022925  -0.009163  -0.000024   0.024848
     73       0.002392   0.001698   0.070279  -0.029108   0.001211  -0.188545
     74      -0.008008  -0.002493   0.006717   0.000339  -0.001585   0.244846
     75       0.001411   0.001465   0.040443  -0.012880  -0.002087   0.070798
     76       0.002181  -0.001518  -0.169226   0.064495   0.001012   0.079636
     77      -0.001240   0.002812   0.183426  -0.071815  -0.002814  -0.043356
     78       0.002130   0.001769   0.052745  -0.015673  -0.002825   0.127093
     79       0.002014   0.000167  -0.075164   0.033031  -0.001740   0.205284
     80       0.000337   0.000025  -0.005627  -0.000168   0.001323  -0.050376
     81       0.005682  -0.007221  -0.243762   0.084666   0.003344  -0.000715
     82      -0.000032  -0.000419  -0.168078   0.054543   0.004577  -0.088873
     83      -0.002055   0.000268  -0.026896   0.010347  -0.001330   0.032991
     84      -0.035907  -0.021718   0.010614   0.017365   0.019393  -0.000552
     85       0.059039   0.024942   0.000132   0.011557   0.000413   0.002394
     86      -0.011401  -0.000180  -0.005589  -0.013033  -0.007602   0.000281
     87       0.039037   0.018236   0.009709   0.018115  -0.004058   0.000044
     88      -0.156032  -0.074136  -0.025626  -0.052272   0.018963   0.000570
     89       0.010720  -0.002411   0.015976   0.036813   0.025931   0.000626
     90      -0.023342  -0.019524   0.008467   0.025359   0.027858   0.001610
     91       0.040576   0.013243   0.020812   0.024346   0.010411  -0.003902
     92      -0.019585  -0.012719   0.006179   0.018683   0.021067   0.001368
     93      -0.025648  -0.018180   0.006204   0.009951   0.016548  -0.000938
     94       0.079846   0.035805   0.009134   0.026174  -0.003575   0.000745
     95      -0.018349  -0.007349   0.000041  -0.000705   0.004708  -0.000089
     96       0.035500   0.008395   0.017240   0.033546   0.015766  -0.001236
     97      -0.123539  -0.056483  -0.020044  -0.037256   0.010331   0.001061
     98       0.031436   0.026118  -0.011689  -0.027206  -0.033836  -0.000360
     99      -0.029865  -0.017658   0.001159   0.004327   0.011755   0.000245
    100       0.065969   0.030623   0.019467   0.026198  -0.006763  -0.002966
    101      -0.001754   0.009352  -0.017014  -0.034558  -0.026568   0.000360
    102       0.073096   0.050961  -0.017490  -0.039992  -0.064520  -0.000860
    103      -0.105581  -0.033694  -0.035905  -0.068343  -0.036390   0.000567
    104       0.041038   0.015081   0.008840   0.022294   0.000524  -0.000634
    105       0.106186   0.060279  -0.005472  -0.018513  -0.049293  -0.001404
    106      -0.011518  -0.013321   0.010558   0.015455   0.029859  -0.001972
    107       0.051980   0.021077   0.016647   0.031298  -0.003181  -0.002090
    108      -0.009588   0.026693  -0.039568  -0.073967  -0.071531   0.000157
    109      -0.003829   0.030580  -0.044669  -0.080237  -0.083667   0.000595
    110       0.052302   0.018460   0.003694   0.008175  -0.002853  -0.000696
    111      -0.021126  -0.004924   0.003838   0.013191   0.037978   0.000861
    112       0.004813   0.005535   0.008087   0.021249   0.042620   0.000765
    113      -0.007513  -0.018969  -0.010473  -0.024846   0.043657  -0.000635
    114      -0.018317  -0.012995   0.006594   0.011376   0.066493   0.000875
    115       0.009276   0.005254   0.019102   0.040979   0.036950   0.001148
    116      -0.026528  -0.026829  -0.011780  -0.027163   0.038033  -0.000314
    117      -0.023902   0.020942  -0.025021  -0.048137  -0.063932   0.000860
    118       0.017816   0.023892  -0.031657  -0.058792  -0.046075   0.000236
    119      -0.027735  -0.019818  -0.009720  -0.022653   0.012762  -0.000077
    120      -0.034197  -0.016112   0.015664   0.027912   0.014762  -0.000024
    121       0.027646  -0.014725   0.022540   0.042694   0.053822  -0.001149
    122       0.016236   0.005559   0.007604   0.015538  -0.015453  -0.000035
    123      -0.041717  -0.013267   0.002707   0.003765  -0.006146   0.000539
    124       0.030400  -0.002525   0.011940   0.020289   0.028892  -0.000099
    125       0.024718   0.011023   0.008741   0.018544  -0.016607  -0.000140
    126      -0.009985  -0.034056   0.012065   0.015702   0.044829  -0.001102
    127       0.026381  -0.007372   0.030707   0.053593  -0.014339  -0.001178
    128      -0.068210  -0.032192  -0.005961  -0.007857  -0.002601   0.000857
    129      -0.019218  -0.017761  -0.004074  -0.007558  -0.008788  -0.000392
    130       0.027797   0.004436   0.001689  -0.003323  -0.032769  -0.001207
    131      -0.063963  -0.024679  -0.003322  -0.001059  -0.017247   0.000937
    132      -0.036811  -0.032885   0.019448   0.034912   0.000557   0.000010
    133       0.044789  -0.008398   0.027348   0.037706   0.018768  -0.001318
    134      -0.061810  -0.036189  -0.012093  -0.023767   0.026694   0.000411
    135       0.007741   0.012577  -0.024321  -0.037480  -0.018999   0.000126
    136      -0.006781   0.012390  -0.041660  -0.073173  -0.039834   0.000811
    137       0.002013   0.023022   0.015352   0.034362  -0.065807   0.000085
    138       0.098325   0.020024  -0.021151  -0.038202   0.078099   0.002735
    139       0.003208   0.023489  -0.067419  -0.127572   0.066921   0.004657
    140      -0.043898   0.084985  -0.005606  -0.004523  -0.005913   0.000129
    141       0.060317   0.095903  -0.011777  -0.026620   0.040378   0.001324
    142       0.020166  -0.027614  -0.063505  -0.119556   0.103499   0.005841
    143       0.002326   0.032964   0.015828   0.035586   0.169248  -0.001437
    144       0.113930  -0.121477   0.012566   0.006375  -0.011041  -0.000243
    145       0.005459  -0.036435   0.036125   0.070402   0.088662  -0.001563
    146       0.014156   0.049197  -0.026591  -0.045775   0.142220   0.001993
    147      -0.050626  -0.007156   0.007483   0.018529  -0.010184  -0.000607
    148      -0.083268   0.064732   0.067766   0.140448  -0.033562  -0.004690
    149       0.098323  -0.020427  -0.007470  -0.023248  -0.062528   0.000883
    150      -0.005617  -0.073342   0.035208   0.067210  -0.008511  -0.002741
    151      -0.102405   0.092085   0.027496   0.069937  -0.037229  -0.003102
    152       0.074389   0.002464  -0.017744  -0.034868  -0.094800   0.002104
    153      -0.106935   0.000202   0.001883   0.011768  -0.006498  -0.000132
    154      -0.032964   0.037697   0.050132   0.089149  -0.010964  -0.001609
    155       0.009995  -0.070367  -0.006812  -0.019668  -0.067941   0.000219
    156      -0.096665   0.086071  -0.000109   0.005530   0.056514  -0.000407
    157       0.023030  -0.023338   0.004409  -0.004330  -0.014298   0.001029
    158       0.006844  -0.074648  -0.007846  -0.024162  -0.062381   0.000410
    159      -0.007255   0.081498  -0.013188  -0.028761  -0.018584   0.000979
    160       0.011755  -0.013678   0.013280   0.018293  -0.045758  -0.000133
    161      -0.066396  -0.029961   0.022960   0.045378   0.043068  -0.002895
    162       0.011354   0.011722  -0.061032  -0.107736  -0.007091   0.002014
    163       0.001633   0.010025  -0.044661  -0.077750  -0.037496  -0.000124
    164       0.044198  -0.017479  -0.012626  -0.030942   0.036530   0.001501
    165       0.032696   0.060276   0.050605   0.095944   0.042330  -0.003912
    166      -0.036855  -0.071059  -0.006491  -0.011141  -0.073733   0.001479
    167      -0.004243   0.094123   0.031029   0.060787   0.040822  -0.002906
    168       0.007611  -0.024332   0.009718   0.012454  -0.042810  -0.000486
    169       0.055335  -0.012291   0.002144  -0.000602   0.009384   0.000086
    170       0.050354   0.015944   0.029858   0.054952  -0.113340  -0.001701
    171      -0.045574  -0.039686  -0.019398  -0.039614  -0.063575   0.002233
    172       0.040779  -0.000154  -0.007723  -0.033501   0.021353   0.003860
    173      -0.069422  -0.034510  -0.001028  -0.000220   0.024742   0.000243
    174       0.032380   0.086721  -0.039710  -0.072567   0.009540   0.002891
    175      -0.036881   0.135867  -0.075061  -0.147858  -0.038775   0.005041
    176      -0.206215   0.222895  -0.052693  -0.089662  -0.150915   0.000467
    177       0.266937  -0.162549   0.029710   0.057024   0.255751   0.001886
    178       0.011670   0.022609  -0.067817  -0.129219   0.234311   0.004954
    179      -0.066171   0.105899  -0.011077  -0.014230  -0.099695   0.000110
    180       0.106284  -0.195165   0.028481   0.035191   0.002086  -0.001572
    181       0.244213  -0.371936   0.123796   0.198275   0.033845  -0.007102
    182      -0.044927  -0.031944  -0.011843  -0.013452   0.176833   0.000406
    183       0.339962  -0.409116   0.049334   0.042226   0.005181  -0.001864
    184      -0.085793   0.085644   0.015256   0.044717   0.086739  -0.000422
    185      -0.002487   0.177117  -0.143404  -0.259578   0.233535   0.011087
    186       0.004155  -0.150054   0.065291   0.117787  -0.005220  -0.004219
    187      -0.199646   0.215654   0.000237   0.028933  -0.039609  -0.000646
    188       0.114278  -0.155264   0.039794   0.060815  -0.088860  -0.001008
    189       0.052225  -0.212061   0.094870   0.170712  -0.004772  -0.006319
    190      -0.121958   0.105678   0.060935   0.138998  -0.028000  -0.004988
    191      -0.003593   0.155229  -0.043025  -0.067172  -0.090372   0.003777
    192       0.040416  -0.052823   0.002150  -0.008942  -0.053872  -0.000024
    193       0.141271  -0.063907  -0.048034  -0.106193   0.101101   0.003545
    194       0.106766  -0.009494  -0.013667  -0.031490  -0.012776   0.001382
    195       0.030455  -0.042926   0.011814   0.009950  -0.072380  -0.000447
    196       0.128232  -0.052172  -0.021388  -0.058021   0.037246   0.002466
    197       0.075371  -0.008102   0.040486   0.065981  -0.179566  -0.002300
    198       0.007849  -0.025968   0.023312   0.035234  -0.082701  -0.000853
    199       0.047137  -0.007010  -0.000986  -0.003866   0.025392  -0.000020
    200      -0.106050   0.110067   0.096431   0.205365  -0.196919  -0.006844
    201      -0.006701   0.004721   0.133906   0.257568  -0.060078  -0.010268
    202      -0.025815  -0.050859  -0.033178  -0.062976  -0.046314   0.003515
    203      -0.053049   0.111062   0.074412   0.144651  -0.101557  -0.006379
    204       0.025697   0.084022   0.047736   0.089759   0.004954  -0.003740
    205      -0.060441  -0.132367   0.061652   0.121285  -0.119237  -0.003660
    206      -0.020818   0.151596   0.020973   0.039938  -0.042844  -0.002269
    207       0.063531   0.018787   0.036362   0.069815   0.159210  -0.002690
    208      -0.089828  -0.045943   0.041654   0.080906  -0.251414  -0.002315
    209       0.011796   0.089119   0.014641   0.029413   0.095053  -0.001626
    210      -0.048343   0.090812  -0.024306  -0.023372   0.050316  -0.001310
    211       0.092076  -0.083834  -0.077828  -0.080836  -0.010745  -0.005011
    212       0.081321  -0.049975  -0.022093  -0.047779  -0.084414   0.002051
    213       0.051732  -0.006816  -0.114227  -0.216872   0.067435   0.006208
    214       0.021950  -0.008767  -0.070242  -0.132653   0.017270   0.001712
    215       0.040475  -0.026255  -0.006221  -0.020426   0.048390   0.000834
    216      -0.050272   0.040745  -0.027772  -0.034854  -0.078773   0.000571
    217      -0.025378   0.036071  -0.017459  -0.017923  -0.105863  -0.002009
    218       0.080837  -0.042255  -0.039884  -0.090693   0.099986   0.003098
    219       0.046313  -0.006391  -0.076828  -0.143197   0.033145   0.002589
    220       0.020930  -0.007680  -0.028442  -0.050598  -0.019563  -0.002224
    221       0.092767  -0.035675  -0.055691  -0.119979   0.096296   0.004381
    222      -0.008628   0.057765  -0.049072  -0.092320  -0.199784   0.000517
    223       0.015537   0.034750  -0.082137  -0.160291  -0.133749  -0.000983
    224      -0.032727  -0.027810  -0.016304  -0.037116   0.029246  -0.000315
    225      -0.009992  -0.024484   0.038748   0.075281   0.031686  -0.001473
    226       0.015723  -0.046496   0.041458   0.079093   0.085488  -0.002860
    227       0.038534   0.015360   0.013966   0.029396  -0.019216  -0.000130
    228      -0.036993  -0.030219   0.024633   0.038011   0.022348   0.001085
    229       0.029575  -0.024891   0.038602   0.060866   0.061627   0.000880
    230      -0.004404   0.002980   0.008791   0.017453  -0.024274   0.000382
    231      -0.054925  -0.035212   0.001392   0.013924   0.033238   0.002006
    232       0.147880   0.063824   0.044423   0.069572  -0.001820  -0.003628
    233      -0.038209  -0.017095   0.000670   0.001000   0.013545   0.000068
    234      -0.049503  -0.020418  -0.011038  -0.034391  -0.011321  -0.002730
    235       0.203520   0.097039   0.017753   0.059352  -0.024749   0.003585
    236      -0.044249  -0.022870   0.002666   0.003181   0.018241  -0.000300
    237       0.086316   0.032791   0.020996   0.038272   0.005990  -0.002048
    238      -0.268111  -0.120395  -0.045093  -0.079295   0.017954   0.003737
    239       0.062512   0.041658  -0.010935  -0.027371  -0.042008  -0.000802
    240      -0.063215  -0.033124  -0.008424  -0.011091   0.014671   0.001286
    241       0.164496   0.077059   0.048403   0.072666  -0.015985  -0.005743
    242      -0.012931   0.002211  -0.020350  -0.039214  -0.022562   0.000143
    243      -0.089732  -0.057354   0.023606   0.041235   0.058098  -0.001157
    244       0.164715   0.073243   0.010923   0.050296  -0.003811   0.005756
    245      -0.024467  -0.003048  -0.012117  -0.030194  -0.017513  -0.000466
    246      -0.024665   0.012125   0.024079   0.027760  -0.245252  -0.002038
    247      -0.033899  -0.015051   0.083788   0.150369  -0.189731  -0.006855
    248      -0.034180  -0.029636  -0.028589  -0.051360   0.148603   0.002102
    249       0.023237   0.057908  -0.069498  -0.132516   0.030103   0.005830
    250      -0.008360  -0.015626   0.053634   0.092385  -0.130303  -0.003808
    251      -0.108912  -0.050278   0.102848   0.192670  -0.165194  -0.010313
                 60         61         62         63         64         65    
      0      -0.001014  -0.000731   0.000062   0.038094  -0.052243  -0.009938
      1      -0.000542  -0.001627  -0.000047   0.001762  -0.002396   0.001160
      2       0.000419   0.001938   0.000046  -0.010209   0.005875   0.003617
      3       0.000135   0.001041   0.000093  -0.029237   0.051408   0.008211
      4       0.003997   0.002047  -0.000301  -0.011740   0.087528   0.016137
      5      -0.004104  -0.000384   0.000470  -0.083597   0.025446   0.005675
      6       0.001121   0.001308  -0.000000  -0.019334   0.061312   0.009789
      7      -0.001213  -0.000319   0.000019   0.020045  -0.038922  -0.005611
      8      -0.000288  -0.001397  -0.000033   0.009945  -0.031219  -0.005231
      9       0.000835   0.001362  -0.000095  -0.011964   0.034734   0.006564
     10      -0.002313  -0.001832   0.000139   0.016168  -0.050663  -0.008702
     11       0.001309   0.000792  -0.000121   0.047885  -0.030112  -0.004635
     12      -0.001748  -0.001200   0.000018   0.020470  -0.061258  -0.010015
     13      -0.000569  -0.001620  -0.000094   0.081581  -0.106760  -0.017954
     14      -0.004161  -0.002379   0.000363  -0.013113  -0.052629  -0.009136
     15      -0.001007  -0.001190  -0.000047   0.040312  -0.072381  -0.012283
     16      -0.001811  -0.001091   0.000114  -0.003041  -0.024245  -0.001874
     17       0.002011   0.000012  -0.000231   0.028412   0.005387   0.002087
     18       0.000456   0.000423  -0.000385  -0.045852   0.038997   0.009098
     19       0.003683   0.004557   0.000100  -0.095314   0.124600   0.017850
     20       0.000122  -0.000459  -0.000073   0.015401   0.123496   0.023104
     21      -0.000873   0.001985   0.002564  -0.127230  -0.136153  -0.007741
     22       0.000192   0.005004  -0.000661  -0.125091   0.091590   0.000563
     23       0.000634   0.000311  -0.000610   0.010515   0.109600   0.016372
     24      -0.000080  -0.000848  -0.001656   0.022336  -0.032438  -0.011141
     25      -0.000574  -0.001462   0.000324   0.043864   0.060269   0.010475
     26      -0.000170   0.002267  -0.002128  -0.005276   0.111898   0.005170
     27      -0.000314  -0.003308  -0.003464  -0.040691   0.022674   0.003356
     28      -0.001591  -0.005757  -0.002253  -0.043176  -0.020575  -0.005379
     29       0.001195   0.001317  -0.004349  -0.014053   0.125460  -0.009542
     30      -0.002127   0.000538   0.003378  -0.021203  -0.076183   0.012753
     31       0.001815  -0.003304  -0.005150  -0.033226   0.073638  -0.011343
     32       0.001513  -0.000401  -0.000698   0.000560   0.015689  -0.001443
     33      -0.000514   0.000279   0.004563   0.080625  -0.129163   0.005304
     34       0.004983   0.001512  -0.004104   0.083170   0.149690  -0.003063
     35       0.002658  -0.001417  -0.002114   0.008630   0.033423  -0.001395
     36       0.002583   0.003173  -0.001087   0.126817   0.008527  -0.013139
     37       0.000438   0.001685   0.004938   0.149211   0.030791   0.020710
     38      -0.005067   0.001167   0.004476  -0.004120  -0.219060  -0.005452
     39       0.003055  -0.003513  -0.006667  -0.071882   0.111863  -0.012070
     40      -0.005396  -0.000883   0.003532  -0.057581  -0.132807   0.009274
     41      -0.003867  -0.000770   0.005550  -0.001681  -0.190667   0.000689
     42       0.004709   0.000214  -0.002262   0.089218   0.149645   0.006934
     43      -0.003512   0.002793   0.004675   0.070434  -0.122478  -0.001208
     44      -0.003219  -0.000389   0.002195  -0.011838  -0.159561  -0.014441
     45       0.005338  -0.000501  -0.002086  -0.045677   0.129685   0.003965
     46      -0.003144   0.002188   0.003331  -0.059836  -0.164703  -0.008718
     47       0.002672   0.000456  -0.006394  -0.016301   0.195876  -0.013706
     48      -0.001134   0.003063   0.003397   0.013681  -0.056497   0.008613
     49       0.001553   0.001169  -0.000108  -0.000283   0.056327  -0.004725
     50       0.000338   0.002949   0.001783   0.002571  -0.033927   0.010327
     51       0.002623  -0.021427   0.001697   0.048165  -0.199456  -0.024355
     52       0.001867  -0.011114  -0.005604   0.059020   0.124827  -0.011886
     53       0.007100  -0.017031  -0.002128  -0.010373  -0.003021  -0.028031
     54       0.000840  -0.007806  -0.010018  -0.316575   0.075861  -0.019034
     55      -0.007827  -0.004860   0.000626  -0.291508  -0.183243   0.001883
     56      -0.000036  -0.002723   0.004130   0.015898   0.001387   0.021063
     57       0.001680   0.001217   0.003355   0.098899  -0.000172   0.015516
     58      -0.001018   0.004115   0.000466   0.068174   0.036745  -0.007633
     59      -0.005133  -0.000484   0.005582  -0.007996  -0.267364  -0.009582
     60       0.000040  -0.000801  -0.000066   0.045287  -0.036853  -0.008080
     61      -0.005272  -0.004161   0.000564   0.008488  -0.112467  -0.015407
     62       0.004911   0.000570  -0.000980   0.081619  -0.021742  -0.004552
     63       0.000920  -0.000009  -0.000291   0.014951  -0.007100   0.000223
     64      -0.003604   0.000120   0.000441  -0.070158   0.006517   0.005787
     65       0.006973  -0.000307  -0.001015   0.095582   0.040520   0.006321
     66      -0.002174  -0.001991   0.000020   0.017887  -0.062537  -0.009541
     67       0.000540  -0.000408  -0.000099   0.089617  -0.111847  -0.018330
     68      -0.006228  -0.004250   0.000377  -0.027547  -0.041163  -0.009043
     69       0.001524   0.001509  -0.000202   0.005521   0.029876   0.005659
     70      -0.003411  -0.001156   0.000466  -0.060060   0.022757   0.003966
     71       0.006897   0.003428  -0.000712   0.105309   0.039009   0.006652
     72       0.000547  -0.000410   0.000020   0.040373  -0.009274  -0.003666
     73      -0.004631  -0.000944   0.000443   0.014830  -0.106983  -0.017118
     74       0.003994  -0.002569  -0.000632   0.090000  -0.018032  -0.004861
     75       0.001637   0.000199  -0.002371   0.009373   0.163156   0.015954
     76       0.004357   0.003053   0.002534  -0.117676  -0.001029   0.020576
     77       0.003603  -0.000904  -0.003034   0.120867   0.332362   0.037765
     78       0.001345   0.000105  -0.003445   0.025448   0.186398   0.013971
     79       0.004592   0.004200  -0.001052  -0.049719   0.181037   0.021658
     80       0.001106  -0.001100   0.003342  -0.001775  -0.044876   0.025829
     81       0.001352   0.000822  -0.005882  -0.559966  -0.054581  -0.033764
     82      -0.000945  -0.003100   0.002967  -0.487648  -0.125078  -0.002183
     83      -0.005188  -0.000362   0.005900  -0.020622  -0.276802  -0.007997
     84      -0.035716  -0.003103  -0.003753   0.000492   0.000917  -0.007081
     85      -0.010986  -0.000954   0.001215  -0.001386   0.000309  -0.017599
     86       0.012525   0.016001   0.013948  -0.000544   0.001348  -0.019199
     87      -0.020231  -0.026498   0.005542  -0.000772   0.001235  -0.010918
     88       0.057395   0.125636   0.031371   0.001741   0.002228  -0.069157
     89      -0.068094  -0.042731  -0.039528  -0.000341  -0.002794   0.056915
     90      -0.050755  -0.018341  -0.029388  -0.001006  -0.002082   0.036915
     91      -0.029569  -0.015179  -0.012155   0.002832   0.000014   0.002424
     92      -0.047471  -0.011973  -0.020032  -0.000418  -0.001450   0.027111
     93      -0.016665  -0.002185  -0.017123   0.000952  -0.001367   0.019577
     94      -0.034281  -0.057196  -0.020709  -0.000534  -0.001326   0.041944
     95      -0.009695   0.005118  -0.001740   0.000516  -0.000280   0.003603
     96      -0.046946  -0.048248  -0.034435   0.000991  -0.002521   0.053491
     97       0.040736   0.075500   0.018342   0.000372   0.000843  -0.039956
     98       0.050744   0.013920   0.035204  -0.000374   0.002557  -0.042042
     99      -0.009734   0.011678   0.003150   0.000555   0.000676  -0.017939
    100      -0.028488  -0.055802  -0.011168   0.001051  -0.000184   0.025841
    101       0.055630   0.032838   0.032424  -0.000465   0.002055  -0.040940
    102       0.104052   0.019455   0.067740  -0.001798   0.003932  -0.072828
    103       0.094556   0.003240   0.009966  -0.001173  -0.002606   0.055983
    104      -0.013271  -0.043399  -0.022064  -0.000041  -0.002965   0.044106
    105       0.071453   0.016175   0.054993  -0.000311   0.003468  -0.079236
    106      -0.046576   0.008337  -0.026982   0.001909  -0.000955   0.012542
    107      -0.019783  -0.011588   0.027332   0.000500   0.001836  -0.050910
    108       0.096082  -0.000694   0.037790  -0.002093  -0.001618  -0.000176
    109       0.119464  -0.071319  -0.012625  -0.001643  -0.007168   0.085543
    110       0.017272  -0.035577  -0.039893   0.000336  -0.005448   0.070060
    111      -0.110901   0.004422  -0.060818   0.001177   0.003202  -0.051862
    112      -0.121797   0.009621  -0.064581   0.001907   0.006051  -0.115163
    113       0.020147   0.138511  -0.035139  -0.000044  -0.002730  -0.007806
    114      -0.097869   0.082927  -0.069412   0.001253   0.000242  -0.009812
    115      -0.131196  -0.041809  -0.029066   0.001844   0.006632  -0.096659
    116       0.017547   0.118648  -0.023489  -0.000461  -0.001586  -0.013230
    117       0.055030  -0.027054   0.041875  -0.001007   0.000057   0.010168
    118       0.084886  -0.030469  -0.024723  -0.001371  -0.009081   0.100375
    119       0.020943   0.071377   0.009737  -0.000294   0.001578  -0.060802
    120      -0.056445   0.030048   0.043044   0.001143   0.010767  -0.131286
    121      -0.049199   0.021156  -0.047651   0.001568   0.001655  -0.032702
    122       0.001186  -0.088209  -0.009117   0.000836  -0.000728   0.019868
    123      -0.021647   0.009148   0.062629  -0.000785   0.003803  -0.045219
    124      -0.006567  -0.008190  -0.050473  -0.000206  -0.008232   0.126462
    125       0.001008  -0.091915  -0.015534   0.000573  -0.001686   0.044179
    126       0.043810   0.086395   0.002297  -0.000220  -0.005957   0.109386
    127       0.040867  -0.047599   0.111990  -0.000427   0.004948  -0.023046
    128      -0.015602  -0.049434   0.015119  -0.000266   0.001634   0.028637
    129       0.052555  -0.038244  -0.036167  -0.000322  -0.007177   0.093675
    130       0.071608   0.020678   0.064423  -0.000972   0.002077  -0.060645
    131      -0.019298  -0.087624   0.025793  -0.000101   0.002709   0.016835
    132       0.013927  -0.073195   0.034485  -0.000435  -0.004371   0.135999
    133       0.053659   0.078775   0.076409  -0.000582   0.000610  -0.003168
    134       0.002337   0.050507  -0.019459  -0.000125  -0.001044   0.028866
    135       0.023342  -0.056571  -0.154468   0.001003  -0.008431   0.017546
    136      -0.016540   0.004208  -0.035287  -0.000143   0.005533  -0.121358
    137      -0.020707  -0.106480   0.062183   0.000529   0.007303  -0.109525
    138       0.000166  -0.069142   0.007629   0.000820  -0.002891   0.013521
    139      -0.070060   0.016498   0.054947  -0.000628   0.004090   0.014144
    140       0.004591  -0.024201  -0.047053   0.000688  -0.003699   0.008920
    141      -0.027103   0.103140   0.036297  -0.000193   0.000210   0.040616
    142      -0.076586  -0.074285   0.106164  -0.000377   0.004165   0.039374
    143       0.125496  -0.031366  -0.014303   0.000631  -0.004378  -0.022049
    144       0.047626   0.024883  -0.041188  -0.001030   0.003586  -0.048686
    145       0.039841  -0.037363   0.069318   0.000979  -0.006923   0.060850
    146       0.031762  -0.006844   0.025807  -0.000227   0.001876  -0.005053
    147      -0.000305  -0.027589  -0.004280  -0.000547   0.013280  -0.050323
    148      -0.008685   0.040937   0.047756   0.001021   0.000486   0.040763
    149      -0.058823   0.113058   0.003020  -0.000976   0.001460   0.019804
    150       0.022584   0.002039   0.012513   0.000463   0.001605  -0.010377
    151      -0.000255  -0.023073  -0.013535   0.001084   0.005471  -0.048654
    152      -0.057737  -0.055494   0.048432  -0.000117   0.007730  -0.135328
    153      -0.019742  -0.076226   0.035384   0.000145   0.007368  -0.014351
    154       0.007940   0.054031   0.020179  -0.000311  -0.002058   0.042182
    155      -0.052326   0.012694  -0.007257   0.000178  -0.004594   0.055338
    156       0.008406  -0.046771   0.058853  -0.000425   0.004001  -0.032618
    157       0.010943   0.002225  -0.033904  -0.001164  -0.004471  -0.013770
    158      -0.047363   0.005226  -0.013882  -0.000387  -0.003931   0.070979
    159      -0.074108   0.070660   0.069346  -0.000481   0.001411   0.053990
    160       0.000517   0.029076  -0.020989  -0.000408  -0.000353  -0.007759
    161       0.076395  -0.062530  -0.036806   0.000209  -0.004224   0.010021
    162      -0.022948  -0.010948  -0.126414   0.000387  -0.001099  -0.081427
    163       0.042643  -0.014389  -0.181274   0.000453  -0.005678  -0.074332
    164      -0.001379   0.010906   0.048674  -0.000406  -0.000695   0.035679
    165       0.117959   0.071724  -0.076432   0.000678  -0.006428  -0.015690
    166      -0.068251  -0.095338   0.031193  -0.000094   0.003010   0.012954
    167       0.069191   0.071864  -0.028881   0.000576  -0.005339  -0.000640
    168      -0.022297   0.033912  -0.004161  -0.000119  -0.001746   0.022440
    169      -0.021229   0.084367   0.016593  -0.000506   0.001420   0.039181
    170      -0.085518   0.153329   0.037438  -0.000812   0.006774   0.030234
    171      -0.082973  -0.031391   0.032584  -0.000858   0.005126   0.060985
    172       0.018618  -0.004423  -0.018172  -0.000339  -0.004237  -0.024303
    173       0.035157  -0.102506  -0.011721   0.000626   0.004728  -0.083302
    174      -0.050350   0.022246  -0.083240   0.000614  -0.007825   0.117617
    175      -0.163679   0.185821   0.051081  -0.001472   0.005556   0.096271
    176      -0.098554   0.158363  -0.286955   0.000408  -0.017396   0.257744
    177       0.145337  -0.315362   0.234965   0.001378   0.010347  -0.273564
    178      -0.008865   0.040723   0.068660  -0.000579  -0.001852   0.106092
    179      -0.038513  -0.009962  -0.078453   0.000612  -0.002472  -0.000637
    180       0.106079  -0.035860  -0.073311  -0.001038   0.003824  -0.087708
    181       0.245475  -0.028208  -0.067062   0.000497  -0.028139  -0.019422
    182       0.106852  -0.126479  -0.011175  -0.000139   0.005918  -0.066109
    183       0.209121  -0.002506  -0.132616  -0.001651  -0.013914  -0.111029
    184      -0.033463  -0.027380   0.112258   0.001175   0.000621   0.088774
    185      -0.121837  -0.031148   0.133217  -0.000924   0.011822   0.046370
    186       0.033030   0.018721   0.131425   0.000124   0.004584  -0.031582
    187      -0.013740  -0.125263  -0.080442   0.000391   0.020473  -0.114431
    188      -0.037385  -0.001853   0.263502  -0.000497   0.008832  -0.155293
    189       0.049099   0.040849   0.183719   0.001173  -0.005926   0.000838
    190       0.022475  -0.074684   0.003845   0.002499  -0.001018  -0.020314
    191      -0.061436  -0.152076  -0.103970   0.000645   0.008500  -0.116845
    192      -0.035335   0.060592  -0.004866  -0.000182  -0.008661   0.063284
    193       0.004428   0.090542  -0.006819  -0.001706   0.003343   0.030349
    194      -0.049614   0.136191   0.015533  -0.001991   0.015403  -0.016087
    195      -0.042838   0.068032  -0.005791   0.000061  -0.011436   0.080842
    196      -0.026228   0.132885  -0.007068  -0.000835  -0.008946   0.110057
    197      -0.125040   0.207728   0.041221  -0.000340  -0.009652   0.125214
    198      -0.043264   0.063903  -0.006077   0.000382  -0.010061   0.077058
    199      -0.010841   0.066508   0.019967  -0.000701   0.006090   0.008736
    200      -0.090711   0.087493   0.080470   0.000498   0.018694  -0.049005
    201       0.237681   0.017014  -0.223055   0.001830  -0.014574  -0.067008
    202      -0.111494  -0.075868   0.081040  -0.000470   0.005704   0.031170
    203       0.053938   0.085372  -0.063080   0.001156  -0.007901  -0.001352
    204       0.080208   0.099413  -0.061608   0.000648  -0.006204   0.007349
    205       0.059620  -0.156610  -0.101288   0.000862  -0.004466  -0.036770
    206      -0.024289   0.137007   0.011857   0.000459  -0.004543   0.055479
    207       0.179663   0.020091  -0.076618   0.000525  -0.005108  -0.058165
    208      -0.101396  -0.067620  -0.003153   0.000494  -0.000033   0.023102
    209       0.075300   0.066387  -0.016101   0.000379  -0.004345   0.000183
    210      -0.003885  -0.012638   0.049153   0.003103   0.000838  -0.029646
    211       0.032023  -0.036508  -0.109410   0.012575   0.014176  -0.072501
    212      -0.082399   0.095090  -0.008265   0.001876  -0.019238   0.108563
    213      -0.102330   0.074507  -0.024956  -0.000952   0.006315  -0.092685
    214       0.027083   0.042112  -0.156891  -0.000281  -0.005887  -0.040108
    215       0.032086   0.015938   0.010732  -0.000339  -0.005715   0.081042
    216      -0.063907  -0.079295  -0.071320   0.000798   0.011439  -0.220718
    217       0.047137  -0.080370  -0.188988   0.001258  -0.002622  -0.140889
    218       0.009978   0.071429   0.034197  -0.001011  -0.006703   0.120970
    219       0.009914   0.022568  -0.166882   0.000234  -0.009610   0.010201
    220       0.148368  -0.014319  -0.303573   0.001006  -0.022890   0.072429
    221      -0.030645   0.073842   0.079068  -0.001198  -0.001814   0.082316
    222       0.231397  -0.188365   0.157875  -0.002450  -0.004262   0.119313
    223       0.338242   0.021590   0.040110  -0.004551  -0.022717   0.285933
    224       0.037707   0.132867  -0.007516  -0.000685  -0.000910  -0.042280
    225      -0.060579   0.013018   0.050810   0.003559   0.013171  -0.118131
    226      -0.049480   0.086114   0.005315   0.004249   0.009691  -0.127795
    227      -0.001087  -0.131183  -0.030782   0.001215  -0.003125   0.076267
    228      -0.034915   0.026365   0.083850  -0.000335   0.005041  -0.000573
    229      -0.022723   0.010332  -0.021896  -0.000037  -0.005984   0.177232
    230      -0.001881  -0.095068   0.008310   0.000462   0.002156   0.014538
    231      -0.038600   0.009188  -0.026409  -0.000257  -0.001631   0.025691
    232      -0.079316  -0.119207  -0.038276  -0.001618  -0.003369   0.068177
    233      -0.025533   0.021961   0.008293   0.001897   0.001308  -0.024377
    234       0.063704   0.055014   0.029498   0.002444   0.002134  -0.054584
    235      -0.072901  -0.163231  -0.044220  -0.004684  -0.003829   0.116366
    236      -0.022573   0.016833  -0.008774   0.001149  -0.000595   0.005060
    237      -0.043026  -0.063725  -0.035200   0.001227  -0.002441   0.056855
    238       0.083102   0.141408   0.033698  -0.001540   0.000770  -0.057978
    239       0.058788   0.006900   0.036335  -0.000384   0.002657  -0.041301
    240       0.009882   0.052417   0.017910   0.000625   0.001828  -0.053501
    241      -0.089359  -0.172546  -0.046729   0.000454  -0.002549   0.113567
    242       0.063310   0.038344   0.020854   0.000389   0.000417  -0.020290
    243      -0.090540  -0.001024  -0.035345   0.001893  -0.000858   0.021229
    244      -0.068452  -0.090476  -0.032376  -0.005224  -0.002053   0.049998
    245       0.043739   0.039521   0.032171   0.000107   0.002476  -0.045541
    246      -0.115782   0.140550  -0.011445  -0.001624   0.001949   0.063134
    247       0.082994   0.101364  -0.134705   0.000033  -0.001519  -0.074522
    248       0.015049  -0.117726   0.048402  -0.000174  -0.003163   0.059611
    249      -0.167775   0.027320   0.158568  -0.000593   0.008742   0.116301
    250       0.045177   0.075054  -0.088099  -0.000275  -0.001924  -0.043857
    251       0.148625   0.035243  -0.174587   0.000550  -0.003532  -0.058575
                 66         67         68         69         70         71    
      0      -0.065612   0.001127   0.019063  -0.049514   0.032060  -0.002840
      1       0.016729   0.000549  -0.001753   0.008991  -0.006054   0.000491
      2       0.012769  -0.001737  -0.017407   0.044167  -0.029355   0.002859
      3       0.055301  -0.001321  -0.017926   0.046983  -0.029840   0.002177
      4       0.125907   0.000094  -0.019385   0.051967  -0.032627   0.002522
      5       0.012521  -0.004116  -0.033726   0.087538  -0.057515   0.004904
      6       0.071427  -0.001060  -0.019745   0.052254  -0.033038   0.002353
      7      -0.040822   0.000667   0.010374  -0.029963   0.019316  -0.001425
      8      -0.041981  -0.000478  -0.000265   0.002640  -0.003008   0.000717
      9       0.043222  -0.000825  -0.014499   0.035338  -0.022511   0.001886
     10      -0.066146  -0.000168   0.006169  -0.015698   0.009334  -0.000498
     11      -0.022949   0.001993   0.019700  -0.054234   0.035707  -0.003097
     12      -0.075949   0.000355   0.012806  -0.034414   0.021353  -0.001403
     13      -0.115581   0.003106   0.040879  -0.108109   0.069668  -0.005666
     14      -0.077888  -0.001415  -0.001111   0.005308  -0.004949   0.000769
     15      -0.085668   0.001417   0.023628  -0.063507   0.040572  -0.003123
     16      -0.014731  -0.000599  -0.007277   0.023896  -0.016569   0.001594
     17       0.029715   0.001668   0.007141  -0.017709   0.012040  -0.001198
     18       0.055145  -0.001195  -0.018608   0.050601  -0.033273   0.003234
     19       0.109403  -0.003296  -0.036434   0.093080  -0.060142   0.004644
     20       0.190335   0.001116  -0.018977   0.046939  -0.025380   0.000829
     21       0.006338   0.001935   0.012410  -0.012892   0.003672  -0.001864
     22      -0.029704  -0.000335   0.017332  -0.057829   0.038608  -0.004578
     23       0.127394   0.001715  -0.002955   0.001734   0.002882  -0.001066
     24      -0.104947  -0.002644   0.000798  -0.012178   0.011605  -0.000217
     25       0.109609   0.005673   0.039462  -0.109294   0.075891  -0.007759
     26      -0.027409  -0.003892  -0.018600   0.024823  -0.010157   0.001473
     27       0.024689  -0.001504  -0.013562   0.026731  -0.017597   0.003035
     28      -0.024010  -0.001002  -0.009133   0.033730  -0.024389   0.003905
     29      -0.157766  -0.004781  -0.004428  -0.004237   0.005777   0.001525
     30       0.122598   0.000097  -0.009860   0.021285  -0.015063   0.001392
     31      -0.122990  -0.003378  -0.013342   0.046552  -0.033248   0.003741
     32       0.018237   0.004906   0.037475  -0.085599   0.052155  -0.005727
     33       0.080419   0.000427  -0.013054   0.035327  -0.022392   0.001957
     34      -0.081536   0.000638   0.012689  -0.040267   0.026574  -0.003119
     35       0.037288   0.006580   0.041750  -0.088446   0.052443  -0.006271
     36      -0.177215  -0.006695  -0.045540   0.119052  -0.080189   0.008470
     37       0.191934   0.005188   0.009315  -0.016489   0.008867  -0.001069
     38      -0.017513  -0.002958  -0.024416   0.062028  -0.041480   0.003427
     39      -0.127076  -0.001845  -0.005848   0.024587  -0.018754   0.002086
     40       0.122244   0.000164  -0.012317   0.031056  -0.021124   0.001514
     41       0.069613   0.001483  -0.001103   0.013193  -0.010794   0.000551
     42       0.035913   0.003958   0.023626  -0.061914   0.041644  -0.004314
     43      -0.021495  -0.002967  -0.014547   0.028527  -0.016723   0.002519
     44      -0.104502  -0.003320  -0.013872   0.042926  -0.030260   0.003671
     45       0.038400   0.003598   0.022897  -0.054988   0.036498  -0.004166
     46      -0.046869  -0.002617  -0.010519   0.027891  -0.018870   0.001118
     47      -0.213243  -0.005116   0.000195  -0.014749   0.013079   0.001410
     48       0.104474   0.005057   0.031611  -0.077287   0.048238  -0.006389
     49      -0.099140  -0.003922  -0.019840   0.049376  -0.029478   0.003318
     50       0.091639   0.001249   0.005345  -0.027465   0.018695  -0.002236
     51       0.047286   0.009390   0.013079   0.041033  -0.028664   0.004597
     52      -0.033207   0.003765   0.022289  -0.047901   0.039578  -0.001012
     53      -0.067809   0.012694   0.067877  -0.085101   0.040925  -0.005216
     54      -0.138080  -0.001937   0.010090  -0.016735   0.007895   0.000091
     55       0.106123  -0.000385   0.000208  -0.001724  -0.000091   0.000098
     56       0.261136   0.010435   0.046561  -0.105035   0.067221  -0.007562
     57       0.163168   0.006617   0.025842  -0.061366   0.039768  -0.005786
     58      -0.146086  -0.005595  -0.008995   0.005596   0.000184   0.001818
     59      -0.020648  -0.001581  -0.015174   0.051426  -0.037026   0.003453
     60      -0.043247   0.001931   0.021225  -0.052682   0.034446  -0.003250
     61      -0.126676  -0.001020   0.011294  -0.030501   0.017981  -0.000443
     62       0.005039   0.004899   0.026227  -0.057777   0.036499  -0.003205
     63       0.006478   0.000997   0.004112  -0.011531   0.007412  -0.000419
     64       0.012036  -0.004784  -0.045274   0.122431  -0.081836   0.007569
     65       0.104219   0.007270   0.038554  -0.097466   0.066433  -0.006583
     66      -0.067012   0.000725   0.012982  -0.030577   0.018724  -0.001284
     67      -0.122896   0.002757   0.040432  -0.110260   0.070818  -0.005595
     68      -0.073067  -0.001037   0.000003   0.005035  -0.004071   0.000433
     69       0.043153   0.000253  -0.005736   0.011776  -0.006775   0.000479
     70       0.006389  -0.004321  -0.038537   0.104093  -0.068923   0.005968
     71       0.095461   0.006561   0.038985  -0.106488   0.073334  -0.007273
     72      -0.011719   0.001394   0.012095  -0.030480   0.020667  -0.002204
     73      -0.138545  -0.000524   0.016799  -0.048363   0.029787  -0.002062
     74      -0.001195   0.004231   0.029051  -0.071010   0.046897  -0.003866
     75       0.048248  -0.004196  -0.034363   0.073390  -0.043307   0.005293
     76       0.215635   0.001209  -0.020570   0.078977  -0.057377   0.004114
     77       0.214752  -0.004087  -0.045471   0.088645  -0.045407   0.004855
     78       0.015894  -0.004791  -0.032315   0.060364  -0.032504   0.004270
     79       0.119682  -0.004475  -0.043231   0.102332  -0.062999   0.004976
     80       0.330328   0.006131  -0.010480   0.059196  -0.039957   0.000444
     81      -0.216407   0.000767   0.131358  -0.401101   0.284482  -0.023659
     82       0.197203   0.016647   0.196868  -0.536040   0.366505  -0.033612
     83       0.004909  -0.000289  -0.008261   0.031935  -0.023873   0.001424
     84      -0.000546   0.054615  -0.019065  -0.003023   0.005973   0.030051
     85       0.002941  -0.013820   0.001435   0.008166   0.008834  -0.039519
     86       0.002348   0.022909  -0.011286   0.004438   0.010430   0.000246
     87       0.000473   0.043170  -0.019979  -0.004978   0.001978   0.025241
     88       0.010131  -0.105952   0.019408   0.019088   0.016231  -0.098169
     89      -0.007786   0.075777   0.000424   0.002192   0.004016   0.034917
     90      -0.004663   0.067139  -0.003836   0.006746   0.011133   0.023079
     91      -0.001206  -0.009190   0.008478   0.008316   0.009210  -0.036746
     92      -0.004562   0.074471  -0.007498   0.001373   0.006500   0.036484
     93      -0.002143  -0.011230   0.012046   0.004097   0.000730  -0.012574
     94      -0.006537   0.067054  -0.010172  -0.010080  -0.007028   0.061912
     95      -0.001371   0.014527  -0.000081  -0.003565  -0.003745   0.015341
     96      -0.007576   0.037144   0.005667  -0.004597  -0.006485   0.034791
     97       0.006636  -0.084474   0.018226   0.012236   0.006673  -0.075889
     98       0.005168  -0.029276  -0.010752  -0.008026  -0.007185   0.001219
     99       0.001620  -0.008995  -0.004829  -0.004349  -0.003059  -0.001797
    100      -0.005212   0.057601  -0.015127  -0.013138  -0.008489   0.061096
    101       0.005827  -0.045187  -0.001421   0.000018  -0.000963  -0.023458
    102       0.010296  -0.115548   0.003557  -0.007158  -0.014110  -0.043882
    103      -0.006379  -0.002111  -0.000605  -0.029831  -0.042468   0.119877
    104      -0.004379  -0.047147   0.024676  -0.002659  -0.015731  -0.016084
    105       0.011144  -0.136396   0.013146   0.003519  -0.004454  -0.099619
    106      -0.003387   0.032982   0.001165   0.006934   0.012602  -0.001325
    107       0.004362   0.021697  -0.019778   0.000684   0.010902   0.007426
    108      -0.002293   0.027450  -0.030366  -0.042409  -0.049220   0.086271
    109      -0.011549   0.013972   0.004499  -0.032450  -0.041151   0.214263
    110      -0.006370  -0.102704   0.054396   0.011506  -0.005946  -0.024505
    111       0.010791  -0.061655  -0.017271  -0.035653  -0.050139  -0.000920
    112       0.019067  -0.043578  -0.025728  -0.014806  -0.006677   0.078536
    113       0.000795   0.010665   0.046081   0.062156   0.086573   0.080345
    114       0.002552   0.002532   0.056784   0.070044   0.086712  -0.004955
    115       0.013181  -0.002658  -0.051901  -0.014126  -0.013640  -0.185095
    116       0.001175   0.025946   0.013746   0.033347   0.051122   0.031506
    117      -0.006216   0.130895  -0.006472   0.035197   0.058051  -0.008906
    118      -0.016390   0.058191   0.018114   0.028090   0.029109  -0.123018
    119       0.006548   0.038969  -0.041585  -0.002516   0.012777  -0.040678
    120       0.019914  -0.020454  -0.040449  -0.037005  -0.030978   0.175889
    121       0.012504  -0.196110   0.009019  -0.056811  -0.088316   0.090256
    122       0.000083  -0.105918  -0.021599  -0.053990  -0.086872  -0.147641
    123      -0.000709   0.169360  -0.066641   0.003898   0.023210  -0.168757
    124      -0.018653   0.049265   0.075996   0.086067   0.098007  -0.102403
    125      -0.003284  -0.088373   0.009032  -0.024183  -0.048158  -0.086838
    126      -0.013294  -0.054290   0.088302   0.033804   0.025690   0.145253
    127       0.001520  -0.034496  -0.043567  -0.059828  -0.075834   0.008602
    128      -0.004508   0.048141  -0.046073  -0.059593  -0.078741  -0.005245
    129      -0.009849  -0.031551   0.015993  -0.013546  -0.027311   0.016289
    130       0.006795   0.050921  -0.027951   0.004333   0.022212   0.042218
    131      -0.002803   0.040700  -0.054131  -0.064399  -0.083669  -0.020665
    132      -0.019485  -0.003426   0.003995  -0.040507  -0.076109  -0.101124
    133      -0.004068   0.042478   0.032268   0.065594   0.092029  -0.015958
    134      -0.004707   0.059205  -0.008857  -0.007801  -0.006050   0.059960
    135       0.003095  -0.079390   0.031844   0.037165   0.048659  -0.006755
    136       0.016635   0.093205  -0.067270  -0.028182  -0.018349  -0.003674
    137       0.014025  -0.006668   0.025595   0.065496   0.098325   0.044274
    138      -0.003126  -0.092584   0.019098   0.060140   0.098600   0.014744
    139      -0.005626   0.031196  -0.034832  -0.031666  -0.036526  -0.011581
    140      -0.000266  -0.059871   0.022293   0.049883   0.077748   0.023169
    141      -0.011795   0.001714  -0.038349  -0.018785  -0.009327  -0.006940
    142      -0.007572  -0.030262   0.031631   0.012440   0.006008   0.005624
    143       0.004278   0.019479  -0.027046  -0.011380  -0.007287  -0.002025
    144       0.006201   0.055630   0.072846  -0.013702  -0.075869  -0.017930
    145      -0.006798  -0.056199  -0.076270   0.009709   0.071328   0.020128
    146      -0.000372   0.031698   0.055844  -0.014709  -0.063108  -0.011806
    147       0.001073   0.044522   0.145797   0.004972  -0.084286  -0.016497
    148      -0.009165  -0.022967  -0.013513   0.003388   0.019887   0.005956
    149      -0.001946   0.026282   0.048740  -0.016236  -0.055209  -0.010579
    150      -0.000354   0.009146   0.014290   0.001365  -0.007773  -0.002841
    151       0.002898   0.012325   0.006863   0.010259   0.012156   0.002052
    152       0.019736   0.018365   0.044987   0.073761   0.101649   0.060445
    153      -0.000125  -0.001868   0.063191   0.016898  -0.008265   0.006262
    154      -0.006180  -0.004716   0.018233  -0.009665  -0.030840  -0.010319
    155      -0.004691  -0.045610  -0.060746  -0.001506   0.037122  -0.005097
    156       0.007656   0.026471   0.028816   0.009594  -0.003127   0.021273
    157       0.007372   0.004854  -0.001087   0.001379  -0.001214  -0.004797
    158      -0.007116  -0.065642  -0.124950  -0.005046   0.073302  -0.001610
    159      -0.008998  -0.015335  -0.058639  -0.008232   0.024310   0.011001
    160       0.001110   0.014361   0.041903   0.001445  -0.024208  -0.004655
    161       0.003477  -0.029716  -0.124282  -0.004315   0.068974   0.008899
    162       0.014885   0.033944  -0.058656  -0.018203  -0.004208  -0.026073
    163       0.016426   0.031120  -0.062894  -0.018581  -0.002292  -0.024582
    164      -0.005684  -0.015159   0.015251   0.007263   0.006545   0.013015
    165       0.000211   0.026632  -0.063719  -0.026067  -0.011175  -0.012469
    166       0.000871  -0.047627   0.075522   0.040397   0.029968   0.015154
    167      -0.001723   0.019753  -0.089962  -0.027265   0.003533  -0.006752
    168      -0.002886  -0.003626   0.014359  -0.003879  -0.015876  -0.005716
    169      -0.006496   0.015934   0.051306  -0.017585  -0.058569  -0.012469
    170      -0.006891   0.043385   0.130848  -0.018190  -0.105449  -0.014635
    171      -0.008512  -0.063974  -0.079751   0.007653   0.075161   0.011778
    172       0.005855   0.013595   0.000053   0.001372  -0.004803   0.001949
    173       0.008486   0.044310   0.153245   0.022065  -0.067202  -0.004989
    174      -0.017762  -0.120368   0.020899   0.023298   0.036165  -0.021609
    175      -0.023328   0.043168  -0.054706  -0.073542  -0.095370  -0.033593
    176      -0.032957  -0.137273   0.033570  -0.034671  -0.069905  -0.066707
    177       0.037732  -0.006570   0.007189   0.149920   0.253753   0.108993
    178      -0.018978   0.021265  -0.060197  -0.076685  -0.098755  -0.041490
    179       0.001182  -0.065264   0.033434   0.059137   0.087605   0.024725
    180       0.014709   0.069832   0.092659  -0.009561  -0.083547  -0.018125
    181       0.024724  -0.006057  -0.179339  -0.007121   0.094340   0.032939
    182       0.010613   0.049965   0.112661  -0.003268  -0.081742  -0.014118
    183       0.031780   0.087892  -0.015692  -0.023351  -0.047481  -0.004656
    184      -0.017939  -0.070789  -0.036681   0.014400   0.059014   0.014693
    185      -0.016473  -0.000462   0.115111  -0.001751  -0.072794  -0.014728
    186       0.000128   0.077095  -0.089151  -0.045668  -0.029982   0.007711
    187       0.006618  -0.004546   0.234111   0.074370  -0.016441  -0.005339
    188       0.019870   0.135787  -0.183647  -0.019723   0.072786   0.080331
    189      -0.000685   0.053055  -0.239442  -0.054188   0.050630   0.032488
    190       0.000324  -0.066542  -0.038181   0.057007   0.128265   0.034646
    191       0.017458  -0.108892   0.252179   0.178276   0.164453   0.059022
    192      -0.005572  -0.023945  -0.047187  -0.015199   0.002448  -0.007435
    193      -0.004836   0.058379   0.117037  -0.042765  -0.147904  -0.036700
    194      -0.002830   0.105124   0.255183  -0.033059  -0.212816  -0.037303
    195      -0.006752  -0.044398  -0.077802  -0.010260   0.031624  -0.001854
    196      -0.010609  -0.012288  -0.012793  -0.039088  -0.056335  -0.024044
    197      -0.013217  -0.028742  -0.031628  -0.024376  -0.012834  -0.003493
    198      -0.006606  -0.049103  -0.070324  -0.003325   0.040448   0.001165
    199      -0.004539   0.038926   0.096979  -0.015822  -0.085168  -0.014655
    200      -0.003108   0.050011   0.187439   0.026840  -0.059101   0.013943
    201       0.014396   0.003658  -0.025123   0.009152   0.025806  -0.006711
    202      -0.004003  -0.042223   0.060510   0.029911   0.021417   0.014274
    203       0.000084  -0.016653  -0.123637  -0.002457   0.071619   0.009400
    204      -0.004185   0.012427  -0.093938  -0.027152   0.008053  -0.009067
    205       0.014451  -0.058238   0.126674   0.067405   0.043423   0.016170
    206      -0.012434  -0.013221  -0.161330  -0.030678   0.047308   0.001227
    207       0.006938   0.063478  -0.006964  -0.031143  -0.060309  -0.021654
    208       0.001187  -0.094598   0.035943   0.068916   0.109183   0.033903
    209      -0.002567   0.032939  -0.081817  -0.037222  -0.020088  -0.012647
    210       0.006750   0.026689  -0.017404   0.000068   0.017156   0.020340
    211      -0.020524   0.007629  -0.099240  -0.012688   0.076764  -0.005820
    212      -0.001649  -0.072184  -0.183133  -0.021984   0.085090  -0.005700
    213       0.011507   0.133530  -0.138712  -0.093526  -0.094136  -0.054442
    214       0.010515   0.064110  -0.095365  -0.060790  -0.058143  -0.045352
    215      -0.010044  -0.044307   0.032044   0.010068   0.003718   0.008244
    216       0.030414   0.085920  -0.058104   0.008865   0.036703  -0.013459
    217       0.025820   0.013822  -0.037827   0.026193   0.061116   0.000498
    218      -0.016318  -0.022811   0.000166  -0.027668  -0.043494  -0.005724
    219       0.004821  -0.007694  -0.054306  -0.030595  -0.023960  -0.032858
    220       0.002840  -0.093432  -0.000472   0.011596   0.023682  -0.020598
    221      -0.013042   0.013355  -0.028878  -0.041401  -0.052676  -0.002700
    222      -0.026603   0.185633  -0.042960  -0.018283  -0.018741  -0.105857
    223      -0.049191   0.188756   0.086651   0.095870   0.116647  -0.024157
    224       0.003657   0.056865  -0.012367   0.031253   0.058503   0.012760
    225       0.022642  -0.183179   0.002064  -0.064880  -0.083447   0.307625
    226       0.027216  -0.294286  -0.029474  -0.119565  -0.162359   0.200862
    227      -0.005404  -0.169446   0.026365  -0.042103  -0.086349  -0.115532
    228      -0.013552   0.245457  -0.040758   0.072079   0.107470  -0.400344
    229      -0.034198   0.152718   0.106242   0.171664   0.206852  -0.366594
    230      -0.001150  -0.015574  -0.003005  -0.005783  -0.008230  -0.016136
    231      -0.003247   0.029078   0.008166   0.013521   0.016336  -0.017072
    232      -0.008067   0.111100  -0.019977  -0.013851  -0.014435   0.100465
    233      -0.000592   0.068828  -0.020945   0.004079   0.018968   0.013542
    234       0.007781  -0.136158   0.021547   0.004898  -0.003205  -0.090777
    235      -0.016344   0.217922  -0.047706  -0.041102  -0.034442   0.241115
    236      -0.001596   0.011213   0.006884   0.004375   0.004688  -0.009119
    237      -0.007947   0.028862   0.009535   0.000270  -0.001179   0.015389
    238       0.011700  -0.114642   0.021385   0.014823   0.003607  -0.076372
    239       0.005419  -0.039914  -0.007088  -0.003448  -0.002771  -0.016272
    240       0.006646  -0.056141   0.002409   0.006490   0.007861  -0.061553
    241      -0.018267   0.218226  -0.049649  -0.045341  -0.035463   0.244658
    242       0.003959  -0.094356   0.023641   0.003956  -0.006254  -0.054069
    243      -0.004752   0.086698  -0.009348   0.010077   0.021857   0.012237
    244      -0.005095   0.107850  -0.023526  -0.013877  -0.012380   0.089891
    245       0.005695  -0.018879  -0.007391   0.006693   0.011718  -0.029852
    246      -0.008062  -0.024447  -0.109446  -0.013849   0.048539   0.008297
    247       0.011795   0.078292   0.040443  -0.013868  -0.054811  -0.004913
    248      -0.004351  -0.077950  -0.124479   0.006456   0.091797   0.009198
    249      -0.024668  -0.070297  -0.057749   0.002757   0.053709   0.014107
[truncated: 628,014 more chars]
