# Supplementary material for: Photochemical Deracemization of 4,7-Diaza-1-isoindolinones by Unidirectional Hydrogen Atom Shuttling
Source: J Am Chem Soc. 2024 Dec 30;147(2):1434–9. doi: 10.1021/jacs.4c16053 (PMC11744763; doi:10.1021/jacs.4c16053)
Supplement: Supplementary file 3 — ja4c16053_si_003.zip [file ja4c16053_si_003.zip › to_zip/4b_1b/thermodynamics/gas.out]

      -----------------------------------------------------------      
     |                   =====================                   |     
     |                           x T B                           |     
     |                   =====================                   |     
     |                         S. Grimme                         |     
     |          Mulliken Center for Theoretical Chemistry        |     
     |                    University of Bonn                     |     
      -----------------------------------------------------------      

   * xtb version 6.6.1 (47b0e9d) compiled by 'pisteinbach@jtc-cluster' on 2024-02-06

   xtb is free software: you can redistribute it and/or modify it under
   the terms of the GNU Lesser General Public License as published by
   the Free Software Foundation, either version 3 of the License, or
   (at your option) any later version.
   
   xtb is distributed in the hope that it will be useful,
   but WITHOUT ANY WARRANTY; without even the implied warranty of
   MERCHANTABILITY or FITNESS FOR A PARTICULAR PURPOSE.  See the
   GNU Lesser General Public License for more details.
   
   Cite this work as:
   * C. Bannwarth, E. Caldeweyher, S. Ehlert, A. Hansen, P. Pracht,
     J. Seibert, S. Spicher, S. Grimme, WIREs Comput. Mol. Sci., 2020, 11,
     e01493. DOI: 10.1002/wcms.1493
   
   for GFN2-xTB:
   * C. Bannwarth, S. Ehlert and S. Grimme., J. Chem. Theory Comput., 2019,
     15, 1652-1671. DOI: 10.1021/acs.jctc.8b01176
   for GFN1-xTB:
   * S. Grimme, C. Bannwarth, P. Shushkov, J. Chem. Theory Comput., 2017,
     13, 1989-2009. DOI: 10.1021/acs.jctc.7b00118
   for GFN0-xTB:
   * P. Pracht, E. Caldeweyher, S. Ehlert, S. Grimme, ChemRxiv, 2019, preprint.
     DOI: 10.26434/chemrxiv.8326202.v1
   for GFN-FF:
   * S. Spicher and S. Grimme, Angew. Chem. Int. Ed., 2020, 59, 15665-15673.
     DOI: 10.1002/anie.202004239
   
   for ALPB and GBSA implicit solvation:
   * S. Ehlert, M. Stahn, S. Spicher, S. Grimme, J. Chem. Theory Comput.,
     2021, 17, 4250-4261. DOI: 10.1021/acs.jctc.1c00471
   
   for ddCOSMO and CPCM-X implicit solvation:
   * M. Stahn, S. Ehlert, S. Grimme, J. Phys. Chem. A,
     2023, XX, XXXX-XXXX. DOI: 10.1021/acs.jpca.3c04382
   
   for DFT-D4:
   * E. Caldeweyher, C. Bannwarth and S. Grimme, J. Chem. Phys., 2017,
     147, 034112. DOI: 10.1063/1.4993215
   * E. Caldeweyher, S. Ehlert, A. Hansen, H. Neugebauer, S. Spicher,
     C. Bannwarth and S. Grimme, J. Chem. Phys., 2019, 150, 154122.
     DOI: 10.1063/1.5090222
   * E. Caldeweyher, J.-M. Mewes, S. Ehlert and S. Grimme, Phys. Chem. Chem. Phys.
     2020, 22, 8499-8512. DOI: 10.1039/D0CP00502A
   
   for sTDA-xTB:
   * S. Grimme and C. Bannwarth, J. Chem. Phys., 2016, 145, 054103.
     DOI: 10.1063/1.4959605
   
   in the mass-spec context:
   * V. Asgeirsson, C. Bauer and S. Grimme, Chem. Sci., 2017, 8, 4879.
     DOI: 10.1039/c7sc00601b
   * J. Koopman and S. Grimme, ACS Omega 2019, 4, 12, 15120-15133.
     DOI: 10.1021/acsomega.9b02011
   
   for metadynamics refer to:
   * S. Grimme, J. Chem. Theory Comput., 2019, 155, 2847-2862
     DOI: 10.1021/acs.jctc.9b00143
   
   for SPH calculations refer to:
   * S. Spicher and S. Grimme, J. Chem. Theory Comput., 2021, 17, 1701-1714
     DOI: 10.1021/acs.jctc.0c01306
   
   for ONIOM refer to:
   * C. Plett, A. Katbashev, S. Ehlert, S. Grimme, M. Bursch,
     Phys. Chem. Chem. Phys., 2023, 25, 17860-17868. DOI: 10.1039/D3CP02178E
   
   for DIPRO refer to:
   * J. Kohn, N. Gildemeister, S. Grimme, D. Fazzi, A. Hansen,
     J. Chem. Phys., 2023, just accepted.
   
   with help from (in alphabetical order)
   P. Atkinson, C. Bannwarth, F. Bohle, G. Brandenburg, E. Caldeweyher
   M. Checinski, S. Dohm, S. Ehlert, S. Ehrlich, I. Gerasimov, C. Hölzer
   A. Katbashev, J. Kohn, J. Koopman, C. Lavigne, S. Lehtola, F. März, M. Müller,
   F. Musil, H. Neugebauer, J. Pisarek, C. Plett, P. Pracht, F. Pultar,
   J. Seibert, P. Shushkov, S. Spicher, M. Stahn, M. Steiner, T. Strunk,
   J. Stückrath, T. Rose, and J. Unsleber
   
 * started run on 2024/07/22 at 22:49:29.990     

           -------------------------------------------------
          |                Calculation Setup                |
           -------------------------------------------------

          program call               : xtb coord.xyz --gfn 2 --grad
          hostname                   : threadripper-02
          coordinate file            : coord.xyz
          omp threads                :                     2

   ID    Z sym.   atoms
    1    6 C      1-11, 14, 15, 29-35, 37-42, 44, 46-52, 54-57
    2    7 N      12, 13, 16, 43, 53
    3    8 O      17, 36, 45, 58
    4    1 H      18-28, 59-84

molecular fragmentation (1/2 indicates fragments):
111111111111111111111111111122222222222222222222222222222222222222222222
222222222222
# atoms in fragment 1/2:    28    56
 fragment masses (1/2) :      225.25      402.49
CMA distance (Bohr)    :   9.794
constraining FC (au)   :  0.0500

           -------------------------------------------------
          |                 G F N 2 - x T B                 |
           -------------------------------------------------

        Reference                      10.1021/acs.jctc.8b01176
      * Hamiltonian:
        H0-scaling (s, p, d)           1.850000    2.230000    2.230000
        zeta-weighting                 0.500000
      * Dispersion:
        s8                             2.700000
        a1                             0.520000
        a2                             5.000000
        s9                             5.000000
      * Repulsion:
        kExp                           1.500000    1.000000
        rExp                           1.000000
      * Coulomb:
        alpha                          2.000000
        third order                    shell-resolved
        anisotropic                    true
        a3                             3.000000
        a5                             4.000000
        cn-shift                       1.200000
        cn-exp                         4.000000
        max-rad                        5.000000


          ...................................................
          :                      SETUP                      :
          :.................................................:
          :  # basis functions                 225          :
          :  # atomic orbitals                 225          :
          :  # shells                          131          :
          :  # electrons                       238          :
          :  max. iterations                   250          :
          :  Hamiltonian                  GFN2-xTB          :
          :  restarted?                      false          :
          :  GBSA solvation                  false          :
          :  PC potential                    false          :
          :  electronic temp.          300.0000000     K    :
          :  accuracy                    1.0000000          :
          :  -> integral cutoff          0.2500000E+02      :
          :  -> integral neglect         0.1000000E-07      :
          :  -> SCF convergence          0.1000000E-05 Eh   :
          :  -> wf. convergence          0.1000000E-03 e    :
          :  Broyden damping             0.4000000          :
          :  net charge                          0          :
          :  unpaired electrons                  0          :
          ...................................................

 iter      E             dE          RMSdq      gap      omega  full diag
   1   -132.8613222 -0.132861E+03  0.412E+00    1.46       0.0  T
   2   -133.0919296 -0.230607E+00  0.256E+00    0.94       1.0  T
   3   -133.1041517 -0.122221E-01  0.153E+00    1.25       1.0  T
   4   -133.1324293 -0.282776E-01  0.733E-01    1.03       1.0  T
   5   -133.1733628 -0.409335E-01  0.159E-01    1.06       1.0  T
   6   -133.1746613 -0.129850E-02  0.859E-02    1.06       1.0  T
   7   -133.1749823 -0.320970E-03  0.337E-02    1.06       1.0  T
   8   -133.1749925 -0.101388E-04  0.183E-02    1.06       1.0  T
   9   -133.1750032 -0.107353E-04  0.569E-03    1.06       1.9  T
  10   -133.1750043 -0.109807E-05  0.258E-03    1.06       4.2  T
  11   -133.1750046 -0.277578E-06  0.107E-03    1.06      10.2  T
  12   -133.1750046 -0.199292E-07  0.558E-04    1.06      19.5  T
  13   -133.1750046 -0.110090E-07  0.183E-04    1.06      59.6  T

   *** convergence criteria satisfied after 13 iterations ***

         #    Occupation            Energy/Eh            Energy/eV
      -------------------------------------------------------------
         1        2.0000           -0.7530148             -20.4906
       ...           ...                  ...                  ...
       113        2.0000           -0.3904704             -10.6252
       114        2.0000           -0.3897816             -10.6065
       115        2.0000           -0.3880069             -10.5582
       116        2.0000           -0.3874393             -10.5428
       117        2.0000           -0.3775269             -10.2730
       118        2.0000           -0.3583092              -9.7501
       119        2.0000           -0.3293404              -8.9618 (HOMO)
       120                         -0.2903627              -7.9012 (LUMO)
       121                         -0.2820636              -7.6753
       122                         -0.2495198              -6.7898
       123                         -0.2365396              -6.4366
       124                         -0.2252798              -6.1302
       ...                                ...                  ...
       225                          0.7574553              20.6114
      -------------------------------------------------------------
                  HL-Gap            0.0389777 Eh            1.0606 eV
             Fermi-level           -0.3098516 Eh           -8.4315 eV

 SCC (total)                   0 d,  0 h,  0 min,  0.266 sec
 SCC setup                      ...        0 min,  0.001 sec (  0.320%)
 Dispersion                     ...        0 min,  0.002 sec (  0.642%)
 classical contributions        ...        0 min,  0.000 sec (  0.096%)
 integral evaluation            ...        0 min,  0.021 sec (  7.720%)
 iterations                     ...        0 min,  0.174 sec ( 65.556%)
 molecular gradient             ...        0 min,  0.067 sec ( 25.155%)
 printout                       ...        0 min,  0.001 sec (  0.497%)

         :::::::::::::::::::::::::::::::::::::::::::::::::::::
         ::                     SUMMARY                     ::
         :::::::::::::::::::::::::::::::::::::::::::::::::::::
         :: total energy            -131.215687290958 Eh    ::
         :: gradient norm              0.049583564126 Eh/a0 ::
         :: HOMO-LUMO gap              1.060638088148 eV    ::
         ::.................................................::
         :: SCC energy              -133.168843024972 Eh    ::
         :: -> isotropic ES            0.142669825547 Eh    ::
         :: -> anisotropic ES          0.005930048879 Eh    ::
         :: -> anisotropic XC          0.061259356237 Eh    ::
         :: -> dispersion             -0.119223100577 Eh    ::
         :: repulsion energy           1.953155734014 Eh    ::
         :: add. restraining           0.000000000000 Eh    ::
         :: total charge              -0.000000000000 e     ::
         :::::::::::::::::::::::::::::::::::::::::::::::::::::

           -------------------------------------------------
          |                Property Printout                |
           -------------------------------------------------

    * Orbital Energies and Occupations

         #    Occupation            Energy/Eh            Energy/eV
      -------------------------------------------------------------
         1        2.0000           -0.7530148             -20.4906
       ...           ...                  ...                  ...
       107        2.0000           -0.4109430             -11.1823
       108        2.0000           -0.4091689             -11.1341
       109        2.0000           -0.4064496             -11.0601
       110        2.0000           -0.4046929             -11.0123
       111        2.0000           -0.4012027             -10.9173
       112        2.0000           -0.3927542             -10.6874
       113        2.0000           -0.3904704             -10.6252
       114        2.0000           -0.3897816             -10.6065
       115        2.0000           -0.3880069             -10.5582
       116        2.0000           -0.3874393             -10.5428
       117        2.0000           -0.3775269             -10.2730
       118        2.0000           -0.3583092              -9.7501
       119        2.0000           -0.3293404              -8.9618 (HOMO)
       120                         -0.2903627              -7.9012 (LUMO)
       121                         -0.2820636              -7.6753
       122                         -0.2495198              -6.7898
       123                         -0.2365396              -6.4366
       124                         -0.2252798              -6.1302
       125                         -0.2145331              -5.8377
       126                         -0.2130667              -5.7978
       127                         -0.2109798              -5.7411
       128                         -0.2027300              -5.5166
       129                         -0.1993782              -5.4254
       130                         -0.1794469              -4.8830
       ...                                ...                  ...
       225                          0.7574553              20.6114
      -------------------------------------------------------------
                  HL-Gap            0.0389777 Eh            1.0606 eV
             Fermi-level           -0.3098516 Eh           -8.4315 eV

     #   Z          covCN         q      C6AA      α(0)
     1   6 C        2.921    -0.035    28.866     8.811
     2   6 C        2.968     0.014    27.695     8.632
     3   6 C        2.922    -0.038    28.935     8.821
     4   6 C        2.916    -0.031    28.782     8.797
     5   6 C        2.916    -0.033    28.827     8.804
     6   6 C        2.916    -0.029    28.721     8.788
     7   6 C        3.809    -0.058    21.611     6.617
     8   6 C        2.988     0.013    27.715     8.636
     9   6 C        3.002     0.005    27.902     8.665
    10   6 C        3.091     0.063    26.488     8.436
    11   6 C        2.823     0.249    22.836     7.830
    12   7 N        2.802    -0.185    25.000     7.426
    13   7 N        2.697    -0.066    22.513     7.047
    14   6 C        2.856     0.025    27.437     8.585
    15   6 C        2.916     0.010    27.791     8.645
    16   7 N        1.832    -0.187    25.864     7.536
    17   8 O        0.856    -0.467    23.060     6.438
    18   1 H        0.859     0.226     0.984     1.554
    19   1 H        0.926     0.046     2.364     2.404
    20   1 H        0.926     0.045     2.385     2.415
    21   1 H        0.925     0.046     2.374     2.409
    22   1 H        0.925     0.030     2.583     2.513
    23   1 H        0.925     0.027     2.629     2.536
    24   1 H        0.925     0.026     2.638     2.540
    25   1 H        0.925     0.021     2.716     2.577
    26   1 H        0.924     0.047     2.352     2.398
    27   1 H        0.924     0.044     2.402     2.424
    28   1 H        0.860     0.176     1.238     1.743
    29   6 C        2.920    -0.021    28.527     8.759
    30   6 C        2.970    -0.004    28.118     8.698
    31   6 C        2.922    -0.015    28.396     8.739
    32   6 C        2.916    -0.026    28.663     8.779
    33   6 C        2.918    -0.024    28.599     8.770
    34   6 C        2.916    -0.028    28.692     8.784
    35   6 C        2.825     0.234    23.114     7.878
    36   8 O        0.858    -0.380    21.286     6.186
    37   6 C        2.959    -0.038    28.935     8.823
    38   6 C        3.105     0.124    25.162     8.219
    39   6 C        3.182     0.070    26.021     8.326
    40   6 C        2.913    -0.028    28.706     8.786
    41   6 C        2.920    -0.034    28.857     8.809
    42   6 C        2.934    -0.027    28.664     8.780
    43   7 N        1.871    -0.289    28.356     7.893
    44   6 C        3.221     0.230    22.570     7.724
    45   8 O        1.728    -0.224    17.717     5.683
    46   6 C        3.901     0.016    20.243     6.396
    47   6 C        3.818    -0.077    21.953     6.668
    48   6 C        3.905     0.021    20.171     6.384
    49   6 C        3.825    -0.068    21.782     6.641
    50   6 C        3.907     0.004    20.455     6.429
    51   6 C        3.819    -0.061    21.652     6.622
    52   6 C        2.759     0.270    22.436     7.757
    53   7 N        2.685    -0.177    24.824     7.400
    54   6 C        3.750    -0.005    20.725     6.493
    55   6 C        3.769    -0.105    22.542     6.766
    56   6 C        3.763    -0.115    22.746     6.798
    57   6 C        3.760    -0.100    22.460     6.756
    58   8 O        0.859    -0.485    23.451     6.493
    59   1 H        0.924     0.048     2.345     2.395
    60   1 H        0.924     0.058     2.228     2.334
    61   1 H        0.924     0.038     2.470     2.458
    62   1 H        0.924     0.038     2.471     2.458
    63   1 H        0.924     0.045     2.386     2.416
    64   1 H        0.924     0.049     2.335     2.389
    65   1 H        0.925     0.054     2.273     2.358
    66   1 H        0.924     0.032     2.553     2.499
    67   1 H        0.924     0.042     2.426     2.436
    68   1 H        0.924     0.042     2.423     2.434
    69   1 H        0.924     0.042     2.418     2.432
    70   1 H        0.924     0.044     2.397     2.421
    71   1 H        0.860     0.222     1.001     1.567
    72   1 H        0.924     0.045     2.389     2.417
    73   1 H        0.924     0.046     2.375     2.410
    74   1 H        0.924     0.047     2.361     2.403
    75   1 H        0.925     0.066     2.132     2.283
    76   1 H        0.925     0.052     2.296     2.369
    77   1 H        0.925     0.054     2.267     2.355
    78   1 H        0.925     0.051     2.313     2.378
    79   1 H        0.925     0.040     2.449     2.447
    80   1 H        0.925     0.037     2.483     2.464
    81   1 H        0.925     0.034     2.523     2.484
    82   1 H        0.925     0.031     2.566     2.505
    83   1 H        0.924     0.068     2.103     2.268
    84   1 H        0.924     0.051     2.304     2.374

 Mol. C6AA /au·bohr⁶  :      84591.541800
 Mol. C8AA /au·bohr⁸  :    2030519.805563
 Mol. α(0) /au        :        453.020618


Wiberg/Mayer (AO) data.
largest (>0.10) Wiberg bond orders for each atom

 ---------------------------------------------------------------------------
     #   Z sym  total        # sym  WBO       # sym  WBO       # sym  WBO
 ---------------------------------------------------------------------------
     1   6 C    3.989 --     6 C    1.438     2 C    1.419    21 H    0.968
                             4 C    0.111
     2   6 C    3.983 --     1 C    1.419     3 C    1.409     7 C    0.990
                             5 C    0.109
     3   6 C    3.991 --     4 C    1.450     2 C    1.409    25 H    0.970
                             6 C    0.111
     4   6 C    3.992 --     3 C    1.450     5 C    1.432    24 H    0.972
                             1 C    0.111
     5   6 C    3.991 --     6 C    1.444     4 C    1.432    23 H    0.972
                             2 C    0.109
     6   6 C    3.992 --     5 C    1.444     1 C    1.438    22 H    0.971
                             3 C    0.111
     7   6 C    3.996 --     8 C    1.006     2 C    0.990    27 H    0.965
                            26 H    0.960
     8   6 C    3.934 --     9 C    1.595    12 N    1.064     7 C    1.006
     9   6 C    3.943 --     8 C    1.595    13 N    1.085    10 C    1.052
    10   6 C    3.975 --    16 N    1.635     9 C    1.052    11 C    1.009
                            14 C    0.112
    11   6 C    3.963 --    17 O    1.570    12 N    1.252    10 C    1.009
    12   7 N    3.511 --    11 C    1.252     8 C    1.064    18 H    0.868
                            17 O    0.185
    13   7 N    3.591 --    14 C    1.284     9 C    1.085    28 H    0.937
    14   6 C    3.967 --    15 C    1.538    13 N    1.284    19 H    0.965
                            10 C    0.112
    15   6 C    3.968 --    14 C    1.538    16 N    1.240    20 H    0.966
    16   7 N    3.081 --    10 C    1.635    15 C    1.240
    17   8 O    1.984 --    11 C    1.570    12 N    0.185
    18   1 H    0.948 --    12 N    0.868
    19   1 H    0.997 --    14 C    0.965
    20   1 H    0.998 --    15 C    0.966
    21   1 H    0.998 --     1 C    0.968
    22   1 H    0.999 --     6 C    0.971
    23   1 H    0.999 --     5 C    0.972
    24   1 H    0.999 --     4 C    0.972
    25   1 H    1.000 --     3 C    0.970
    26   1 H    0.994 --     7 C    0.960
    27   1 H    0.997 --     7 C    0.965
    28   1 H    0.969 --    13 N    0.937
    29   6 C    3.992 --    34 C    1.450    30 C    1.388    82 H    0.969
                            32 C    0.109
    30   6 C    3.988 --    29 C    1.388    31 C    1.388    35 C    1.010
                            33 C    0.104
    31   6 C    3.988 --    32 C    1.451    30 C    1.388    78 H    0.966
                            34 C    0.108
    32   6 C    3.991 --    31 C    1.451    33 C    1.434    79 H    0.970
                            29 C    0.109
    33   6 C    3.990 --    34 C    1.434    32 C    1.434    80 H    0.971
                            30 C    0.104
    34   6 C    3.992 --    29 C    1.450    33 C    1.434    81 H    0.970
                            31 C    0.108
    35   6 C    3.929 --    36 O    1.785    37 C    1.023    30 C    1.010
    36   8 O    2.046 --    35 C    1.785
    37   6 C    3.983 --    42 C    1.397    38 C    1.311    35 C    1.023
                            40 C    0.105
    38   6 C    3.920 --    37 C    1.311    39 C    1.290    45 O    1.076
    39   6 C    3.978 --    40 C    1.342    38 C    1.290    43 N    1.167
    40   6 C    3.983 --    41 C    1.466    39 C    1.342    75 H    0.967
                            37 C    0.105
    41   6 C    3.989 --    40 C    1.466    42 C    1.421    76 H    0.969
    42   6 C    3.984 --    41 C    1.421    37 C    1.397    77 H    0.967
    43   7 N    3.027 --    44 C    1.633    39 C    1.167    45 O    0.102
    44   6 C    3.915 --    43 N    1.633    45 O    1.089    46 C    0.987
    45   8 O    2.399 --    44 C    1.089    38 C    1.076    43 N    0.102
    46   6 C    3.987 --    44 C    0.987    47 C    0.983    51 C    0.979
                            55 C    0.967
    47   6 C    3.992 --    48 C    0.985    46 C    0.983    60 H    0.971
                            59 H    0.971
    48   6 C    3.992 --    56 C    0.995    49 C    0.987    47 C    0.985
                            54 C    0.984
    49   6 C    3.996 --    48 C    0.987    50 C    0.985    62 H    0.974
                            61 H    0.972
    50   6 C    3.992 --    57 C    0.995    49 C    0.985    51 C    0.966
                            52 C    0.946
    51   6 C    3.992 --    46 C    0.979    64 H    0.973    63 H    0.969
                            50 C    0.966
    52   6 C    3.948 --    58 O    1.590    53 N    1.331    50 C    0.946
    53   7 N    3.487 --    52 C    1.331    54 C    0.993    71 H    0.886
                            58 O    0.199
    54   6 C    3.969 --    53 N    0.993    48 C    0.984    83 H    0.964
                            84 H    0.961
    55   6 C    3.988 --    73 H    0.986    72 H    0.985    74 H    0.980
                            46 C    0.967
    56   6 C    3.993 --    48 C    0.995    70 H    0.985    69 H    0.984
                            68 H    0.984
    57   6 C    3.993 --    50 C    0.995    67 H    0.985    66 H    0.985
                            65 H    0.983
    58   8 O    1.972 --    52 C    1.590    53 N    0.199
    59   1 H    0.997 --    47 C    0.971
    60   1 H    0.996 --    47 C    0.971
    61   1 H    0.998 --    49 C    0.972
    62   1 H    0.998 --    49 C    0.974
    63   1 H    0.997 --    51 C    0.969
    64   1 H    0.997 --    51 C    0.973
    65   1 H    0.997 --    57 C    0.983
    66   1 H    0.998 --    57 C    0.985
    67   1 H    0.998 --    57 C    0.985
    68   1 H    0.998 --    56 C    0.984
    69   1 H    0.998 --    56 C    0.984
    70   1 H    0.998 --    56 C    0.985
    71   1 H    0.950 --    53 N    0.886
    72   1 H    0.998 --    55 C    0.985
    73   1 H    0.998 --    55 C    0.986
    74   1 H    0.997 --    55 C    0.980
    75   1 H    0.995 --    40 C    0.967
    76   1 H    0.996 --    41 C    0.969
    77   1 H    0.997 --    42 C    0.967
    78   1 H    0.997 --    31 C    0.966
    79   1 H    0.998 --    32 C    0.970
    80   1 H    0.998 --    33 C    0.971
    81   1 H    0.998 --    34 C    0.970
    82   1 H    0.999 --    29 C    0.969
    83   1 H    0.995 --    54 C    0.964
    84   1 H    0.997 --    54 C    0.961
 ---------------------------------------------------------------------------

Topologies differ in total number of bonds
Writing topology from bond orders to xtbtopo.mol

molecular dipole:
                 x           y           z       tot (Debye)
 q only:        1.500       0.642      -0.555
   full:        1.244       1.082      -1.232       5.232
molecular quadrupole (traceless):
                xx          xy          yy          xz          yz          zz
 q only:       24.353     -18.861      -9.469      -0.686       5.688     -14.885
  q+dip:       31.086     -20.443      -9.104      -5.012      11.055     -21.982
   full:       29.506     -17.829      -4.115      -3.512       9.178     -25.391


           -------------------------------------------------
          | TOTAL ENERGY             -131.215687290958 Eh   |
          | GRADIENT NORM               0.049583564126 Eh/α |
          | HOMO-LUMO GAP               1.060638088148 eV   |
           -------------------------------------------------

------------------------------------------------------------------------
 * finished run on 2024/07/22 at 22:49:30.291     
------------------------------------------------------------------------
 total:
 * wall-time:     0 d,  0 h,  0 min,  0.301 sec
 *  cpu-time:     0 d,  0 h,  0 min,  0.581 sec
 * ratio c/w:     1.927 speedup
 SCF:
 * wall-time:     0 d,  0 h,  0 min,  0.267 sec
 *  cpu-time:     0 d,  0 h,  0 min,  0.515 sec
 * ratio c/w:     1.928 speedup
