# Supplementary material for: Photochemical Deracemization of 4,7-Diaza-1-isoindolinones by Unidirectional Hydrogen Atom Shuttling
Source: J Am Chem Soc. 2024 Dec 30;147(2):1434–9. doi: 10.1021/jacs.4c16053 (PMC11744763; doi:10.1021/jacs.4c16053)
Supplement: Supplementary file 3 — ja4c16053_si_003.zip [file ja4c16053_si_003.zip › to_zip/4b_1b/thermodynamics/spe.out]

                                 *****************
                                 * O   R   C   A *
                                 *****************

                                            #,                                       
                                            ###                                      
                                            ####                                     
                                            #####                                    
                                            ######                                   
                                           ########,                                 
                                     ,,################,,,,,                         
                               ,,#################################,,                 
                          ,,##########################################,,             
                       ,#########################################, ''#####,          
                    ,#############################################,,   '####,        
                  ,##################################################,,,,####,       
                ,###########''''           ''''###############################       
              ,#####''   ,,,,##########,,,,          '''####'''          '####       
            ,##' ,,,,###########################,,,                        '##       
           ' ,,###''''                  '''############,,,                           
         ,,##''                                '''############,,,,        ,,,,,,###''
      ,#''                                            '''#######################'''  
     '                                                          ''''####''''         
             ,#######,   #######,   ,#######,      ##                                
            ,#'     '#,  ##    ##  ,#'     '#,    #''#        ######   ,####,        
            ##       ##  ##   ,#'  ##            #'  '#       #        #'  '#        
            ##       ##  #######   ##           ,######,      #####,   #    #        
            '#,     ,#'  ##    ##  '#,     ,#' ,#      #,         ##   #,  ,#        
             '#######'   ##     ##  '#######'  #'      '#     #####' # '####'        


                  #######################################################
                  #                        -***-                        #
                  #          Department of theory and spectroscopy      #
                  #    Directorship and core code : Frank Neese         #
                  #        Max Planck Institute fuer Kohlenforschung    #
                  #                Kaiser Wilhelm Platz 1               #
                  #                 D-45470 Muelheim/Ruhr               #
                  #                      Germany                        #
                  #                                                     #
                  #                  All rights reserved                #
                  #                        -***-                        #
                  #######################################################


                         Program Version 5.0.3 -  RELEASE  -


 With contributions from (in alphabetic order):
   Daniel Aravena         : Magnetic Suceptibility
   Michael Atanasov       : Ab Initio Ligand Field Theory (pilot matlab implementation)
   Alexander A. Auer      : GIAO ZORA, VPT2 properties, NMR spectrum
   Ute Becker             : Parallelization
   Giovanni Bistoni       : ED, misc. LED, open-shell LED, HFLD
   Martin Brehm           : Molecular dynamics
   Dmytro Bykov           : SCF Hessian
   Vijay G. Chilkuri      : MRCI spin determinant printing, contributions to CSF-ICE
   Dipayan Datta          : RHF DLPNO-CCSD density
   Achintya Kumar Dutta   : EOM-CC, STEOM-CC
   Dmitry Ganyushin       : Spin-Orbit,Spin-Spin,Magnetic field MRCI
   Miquel Garcia          : C-PCM and meta-GGA Hessian, CC/C-PCM, Gaussian charge scheme
   Yang Guo               : DLPNO-NEVPT2, F12-NEVPT2, CIM, IAO-localization
   Andreas Hansen         : Spin unrestricted coupled pair/coupled cluster methods
   Benjamin Helmich-Paris : MC-RPA, TRAH-SCF, COSX integrals
   Lee Huntington         : MR-EOM, pCC
   Robert Izsak           : Overlap fitted RIJCOSX, COSX-SCS-MP3, EOM
   Marcus Kettner         : VPT2
   Christian Kollmar      : KDIIS, OOCD, Brueckner-CCSD(T), CCSD density, CASPT2, CASPT2-K
   Simone Kossmann        : Meta GGA functionals, TD-DFT gradient, OOMP2, MP2 Hessian
   Martin Krupicka        : Initial AUTO-CI
   Lucas Lang             : DCDCAS
   Marvin Lechner         : AUTO-CI (C++ implementation), FIC-MRCC
   Dagmar Lenk            : GEPOL surface, SMD
   Dimitrios Liakos       : Extrapolation schemes; Compound Job, initial MDCI parallelization
   Dimitrios Manganas     : Further ROCIS development; embedding schemes
   Dimitrios Pantazis     : SARC Basis sets
   Anastasios Papadopoulos: AUTO-CI, single reference methods and gradients
   Taras Petrenko         : DFT Hessian,TD-DFT gradient, ASA, ECA, R-Raman, ABS, FL, XAS/XES, NRVS
   Peter Pinski           : DLPNO-MP2, DLPNO-MP2 Gradient
   Christoph Reimann      : Effective Core Potentials
   Marius Retegan         : Local ZFS, SOC
   Christoph Riplinger    : Optimizer, TS searches, QM/MM, DLPNO-CCSD(T), (RO)-DLPNO pert. Triples
   Tobias Risthaus        : Range-separated hybrids, TD-DFT gradient, RPA, STAB
   Michael Roemelt        : Original ROCIS implementation
   Masaaki Saitow         : Open-shell DLPNO-CCSD energy and density
   Barbara Sandhoefer     : DKH picture change effects
   Avijit Sen             : IP-ROCIS
   Kantharuban Sivalingam : CASSCF convergence, NEVPT2, FIC-MRCI
   Bernardo de Souza      : ESD, SOC TD-DFT
   Georgi Stoychev        : AutoAux, RI-MP2 NMR, DLPNO-MP2 response
   Willem Van den Heuvel  : Paramagnetic NMR
   Boris Wezisla          : Elementary symmetry handling
   Frank Wennmohs         : Technical directorship


 We gratefully acknowledge several colleagues who have allowed us to
 interface, adapt or use parts of their codes:
   Stefan Grimme, W. Hujo, H. Kruse, P. Pracht,  : VdW corrections, initial TS optimization,
                  C. Bannwarth, S. Ehlert          DFT functionals, gCP, sTDA/sTD-DF
   Ed Valeev, F. Pavosevic, A. Kumar             : LibInt (2-el integral package), F12 methods
   Garnet Chan, S. Sharma, J. Yang, R. Olivares  : DMRG
   Ulf Ekstrom                                   : XCFun DFT Library
   Mihaly Kallay                                 : mrcc  (arbitrary order and MRCC methods)
   Jiri Pittner, Ondrej Demel                    : Mk-CCSD
   Frank Weinhold                                : gennbo (NPA and NBO analysis)
   Christopher J. Cramer and Donald G. Truhlar   : smd solvation model
   Lars Goerigk                                  : TD-DFT with DH, B97 family of functionals
   V. Asgeirsson, H. Jonsson                     : NEB implementation
   FAccTs GmbH                                   : IRC, NEB, NEB-TS, DLPNO-Multilevel, CI-OPT
                                                   MM, QMMM, 2- and 3-layer-ONIOM, Crystal-QMMM,
                                                   LR-CPCM, SF, NACMEs, symmetry and pop. for TD-DFT,
                                                   nearIR, NL-DFT gradient (VV10), updates on ESD,
                                                   ML-optimized integration grids
   S Lehtola, MJT Oliveira, MAL Marques          : LibXC Library
   Liviu Ungur et al                             : ANISO software


 Your calculation uses the libint2 library for the computation of 2-el integrals
 For citations please refer to: http://libint.valeyev.net

 Your ORCA version has been built with support for libXC version: 5.1.0
 For citations please refer to: https://tddft.org/programs/libxc/

 This ORCA versions uses:
   CBLAS   interface :  Fast vector & matrix operations
   LAPACKE interface :  Fast linear algebra routines
   SCALAPACK package :  Parallel linear algebra routines
   Shared memory     :  Shared parallel matrices
   BLAS/LAPACK       :  OpenBLAS 0.3.15  USE64BITINT DYNAMIC_ARCH NO_AFFINITY SkylakeX SINGLE_THREADED
        Core in use  :  SkylakeX
   Copyright (c) 2011-2014, The OpenBLAS Project


***************************************
The coordinates will be read from file: coord.xyz
***************************************


Your calculation utilizes the atom-pairwise dispersion correction
based on tight binding partial charges (D4)
Cite in your paper:
E.Caldeweyher, C.Bannwarth, S.Grimme, J.Chem.Phys., (2017), 147, 034112.
E.Caldeweyher, S.Ehlert, A.Hansen, H.Neugebauer, S.Grimme, J.Chem.Phys., (2018), in progress.
   

================================================================================

----- Orbital basis set information -----
Your calculation utilizes the basis: def2-QZVPP
   F. Weigend and R. Ahlrichs, Phys. Chem. Chem. Phys. 7, 3297 (2005).

----- AuxJ basis set information -----
Your calculation utilizes the auxiliary basis: def2/J
   F. Weigend, Phys. Chem. Chem. Phys. 8, 1057 (2006).

================================================================================
                                        WARNINGS
                       Please study these warnings very carefully!
================================================================================


INFO   : the flag for use of the SHARK integral package has been found!

================================================================================
                                       INPUT FILE
================================================================================
NAME = orca.inp
|  1> ! RKS PW6B95 D4 def2-QZVPP RIJCOSX def2/J defgrid3 SP
|  2> %maxcore 2500
|  3> %scf
|  4> autotrah false
|  5> end
|  6> %pal
|  7>   nprocs 8
|  8> end
|  9> *xyzfile 0 1 coord.xyz
| 10> 
| 11>                          ****END OF INPUT****
================================================================================

                       ****************************
                       * Single Point Calculation *
                       ****************************

---------------------------------
CARTESIAN COORDINATES (ANGSTROEM)
---------------------------------
  C     -2.642978   -2.059225   -2.802093
  C     -3.424190   -1.108460   -2.154290
  C     -4.792080   -1.339750   -2.026292
  C     -5.367320   -2.492604   -2.538967
  C     -4.578483   -3.437745   -3.184951
  C     -3.214858   -3.218245   -3.313625
  C     -2.803261    0.137180   -1.565753
  C     -2.651390    0.044745   -0.090168
  C     -3.270387    0.665888    0.927605
  C     -2.764729    0.131079    2.183270
  C     -1.743986   -0.877260    1.829209
  N     -1.749197   -0.881365    0.479163
  N     -4.226790    1.651053    1.048291
  C     -4.611219    2.042644    2.273382
  C     -4.090925    1.477226    3.406442
  N     -3.143486    0.494912    3.355761
  O     -1.037102   -1.557973    2.575920
  H     -1.056632   -1.400808   -0.071395
  H     -5.355405    2.824335    2.316516
  H     -4.424738    1.804031    4.379669
  H     -1.576436   -1.895863   -2.903285
  H     -2.591946   -3.949296   -3.813247
  H     -5.026012   -4.338404   -3.585077
  H     -6.432766   -2.654835   -2.435982
  H     -5.412045   -0.608721   -1.519348
  H     -1.828524    0.308586   -2.033435
  H     -3.415410    1.008977   -1.804473
  H     -4.619264    2.097756    0.233425
  C      1.791754    3.336292   -1.419559
  C      0.496229    2.892362   -1.676150
  C      0.124008    2.580041   -2.982824
  C      1.047201    2.672398   -4.011763
  C      2.338729    3.112449   -3.749514
  C      2.705635    3.456392   -2.455293
  C     -0.522630    2.823412   -0.594495
  O     -1.668349    3.160676   -0.808076
  C     -0.106041    2.374035    0.758397
  C      0.934064    1.493620    1.029120
  C      1.325347    1.137248    2.315667
  C      0.650187    1.637093    3.418782
  C     -0.412594    2.495574    3.177867
  C     -0.782768    2.849690    1.883431
  N      2.417065    0.294393    2.223039
  C      2.623700    0.153748    0.963763
  O      1.757160    0.842638    0.176272
  C      3.784022   -0.509703    0.280845
  C      4.475308   -1.508705    1.219055
  C      3.852804   -2.908549    1.326927
  C      3.676370   -3.486166   -0.071056
  C      2.760947   -2.591166   -0.902487
  C      3.410469   -1.201873   -1.041001
  C      1.421511   -2.411591   -0.206357
  N      1.400872   -2.514939    1.122856
  C      2.482097   -2.921315    1.999647
  C      4.766994    0.636651   -0.034869
  C      4.793432   -3.779106    2.156170
  C      2.557742   -3.187186   -2.291496
  O      0.411199   -2.122611   -0.855299
  H      5.490320   -1.645588    0.831751
  H      4.585893   -1.070093    2.213667
  H      4.646711   -3.572010   -0.571395
  H      3.262954   -4.499214   -0.011505
  H      4.342242   -1.346081   -1.597201
  H      2.788560   -0.552408   -1.661691
  H      1.955915   -2.541666   -2.929393
  H      3.526583   -3.326578   -2.773740
  H      2.070851   -4.162050   -2.238053
  H      4.431663   -4.807284    2.213217
  H      5.791712   -3.799813    1.716047
  H      4.887673   -3.400098    3.176187
  H      0.514565   -2.313576    1.586710
  H      4.327267    1.368739   -0.713877
  H      5.073409    1.153591    0.875453
  H      5.660097    0.231163   -0.511712
  H      0.943235    1.368025    4.424683
  H     -0.969313    2.902528    4.010831
  H     -1.607077    3.535796    1.740987
  H     -0.884716    2.247927   -3.192464
  H      0.758450    2.406208   -5.020028
  H      3.057312    3.192210   -4.554911
  H      3.705209    3.816921   -2.250910
  H      2.087117    3.615573   -0.415679
  H      2.478421   -2.266806    2.872825
  H      2.273554   -3.935074    2.357780

----------------------------
CARTESIAN COORDINATES (A.U.)
----------------------------
  NO LB      ZA    FRAG     MASS         X           Y           Z
   0 C     6.0000    0    12.011   -4.994504   -3.891371   -5.295188
   1 C     6.0000    0    12.011   -6.470782   -2.094685   -4.071019
   2 C     6.0000    0    12.011   -9.055719   -2.531760   -3.829137
   3 C     6.0000    0    12.011  -10.142764   -4.710338   -4.797953
   4 C     6.0000    0    12.011   -8.652079   -6.496397   -6.018686
   5 C     6.0000    0    12.011   -6.075201   -6.081602   -6.261845
   6 C     6.0000    0    12.011   -5.297396    0.259232   -2.958845
   7 C     6.0000    0    12.011   -5.010401    0.084556   -0.170393
   8 C     6.0000    0    12.011   -6.180135    1.258346    1.752919
   9 C     6.0000    0    12.011   -5.224581    0.247704    4.125782
  10 C     6.0000    0    12.011   -3.295656   -1.657782    3.456704
  11 N     7.0000    0    14.007   -3.305502   -1.665538    0.905487
  12 N     7.0000    0    14.007   -7.987476    3.120039    1.980983
  13 C     6.0000    0    12.011   -8.713941    3.860039    4.296070
  14 C     6.0000    0    12.011   -7.730729    2.791553    6.437242
  15 N     7.0000    0    14.007   -5.940327    0.935248    6.341469
  16 O     8.0000    0    15.999   -1.959839   -2.944142    4.867783
  17 H     1.0000    0     1.008   -1.996745   -2.647144   -0.134917
  18 H     1.0000    0     1.008  -10.120249    5.337220    4.377581
  19 H     1.0000    0     1.008   -8.361543    3.409125    8.276376
  20 H     1.0000    0     1.008   -2.979031   -3.582662   -5.486413
  21 H     1.0000    0     1.008   -4.898068   -7.463088   -7.205992
  22 H     1.0000    0     1.008   -9.497787   -8.198395   -6.774814
  23 H     1.0000    0     1.008  -12.156167   -5.016911   -4.603339
  24 H     1.0000    0     1.008  -10.227282   -1.150317   -2.871151
  25 H     1.0000    0     1.008   -3.455409    0.583142   -3.842636
  26 H     1.0000    0     1.008   -6.454190    1.906689   -3.409960
  27 H     1.0000    0     1.008   -8.729145    3.964185    0.441110
  28 C     6.0000    0    12.011    3.385925    6.304679   -2.682577
  29 C     6.0000    0    12.011    0.937736    5.465773   -3.167465
  30 C     6.0000    0    12.011    0.234341    4.875570   -5.636720
  31 C     6.0000    0    12.011    1.978923    5.050101   -7.581133
  32 C     6.0000    0    12.011    4.419557    5.881676   -7.085555
  33 C     6.0000    0    12.011    5.112908    6.531634   -4.639832
  34 C     6.0000    0    12.011   -0.987627    5.335475   -1.123432
  35 O     8.0000    0    15.999   -3.152723    5.972812   -1.527043
  36 C     6.0000    0    12.011   -0.200389    4.486276    1.433163
  37 C     6.0000    0    12.011    1.765124    2.822532    1.944755
  38 C     6.0000    0    12.011    2.504543    2.149088    4.375977
  39 C     6.0000    0    12.011    1.228676    3.093657    6.460561
  40 C     6.0000    0    12.011   -0.779691    4.715952    6.005299
  41 C     6.0000    0    12.011   -1.479218    5.385133    3.559168
  42 N     7.0000    0    14.007    4.567591    0.556321    4.200935
  43 C     6.0000    0    12.011    4.958074    0.290541    1.821247
  44 O     8.0000    0    15.999    3.320551    1.592354    0.333106
  45 C     6.0000    0    12.011    7.150765   -0.963199    0.530721
  46 C     6.0000    0    12.011    8.457107   -2.851039    2.303681
  47 C     6.0000    0    12.011    7.280744   -5.496362    2.507528
  48 C     6.0000    0    12.011    6.947333   -6.587899   -0.134277
  49 C     6.0000    0    12.011    5.217434   -4.896594   -1.705454
  50 C     6.0000    0    12.011    6.444853   -2.271211   -1.967206
  51 C     6.0000    0    12.011    2.686267   -4.557246   -0.389959
  52 N     7.0000    0    14.007    2.647264   -4.752546    2.121890
  53 C     6.0000    0    12.011    4.690484   -5.520486    3.778784
  54 C     6.0000    0    12.011    9.008313    1.203096   -0.065893
  55 C     6.0000    0    12.011    9.058274   -7.141475    4.074570
  56 C     6.0000    0    12.011    4.833432   -6.022908   -4.330300
  57 O     8.0000    0    15.999    0.777054   -4.011153   -1.616280
  58 H     1.0000    0     1.008   10.375201   -3.109710    1.571781
  59 H     1.0000    0     1.008    8.666081   -2.022183    4.183224
  60 H     1.0000    0     1.008    8.781012   -6.750121   -1.079780
  61 H     1.0000    0     1.008    6.166089   -8.502282   -0.021742
  62 H     1.0000    0     1.008    8.205649   -2.543725   -3.018272
  63 H     1.0000    0     1.008    5.269615   -1.043900   -3.140141
  64 H     1.0000    0     1.008    3.696143   -4.803053   -5.535751
  65 H     1.0000    0     1.008    6.664277   -6.286321   -5.241610
  66 H     1.0000    0     1.008    3.913340   -7.865134   -4.229307
  67 H     1.0000    0     1.008    8.374630   -9.084449    4.182375
  68 H     1.0000    0     1.008   10.944749   -7.180606    3.242859
  69 H     1.0000    0     1.008    9.236364   -6.425254    6.002124
  70 H     1.0000    0     1.008    0.972386   -4.372026    2.998447
  71 H     1.0000    0     1.008    8.177350    2.586541   -1.349032
  72 H     1.0000    0     1.008    9.587354    2.179971    1.654366
  73 H     1.0000    0     1.008   10.696034    0.436835   -0.966996
  74 H     1.0000    0     1.008    1.782457    2.585193    8.361439
  75 H     1.0000    0     1.008   -1.831736    5.484983    7.579373
  76 H     1.0000    0     1.008   -3.036935    6.681686    3.289988
  77 H     1.0000    0     1.008   -1.671871    4.247966   -6.032883
  78 H     1.0000    0     1.008    1.433263    4.547074   -9.486477
  79 H     1.0000    0     1.008    5.777482    6.032402   -8.607534
  80 H     1.0000    0     1.008    7.001830    7.212935   -4.253604
  81 H     1.0000    0     1.008    3.944080    6.832443   -0.785519
  82 H     1.0000    0     1.008    4.683536   -4.283642    5.428853
  83 H     1.0000    0     1.008    4.296395   -7.436212    4.455559

--------------------------------
INTERNAL COORDINATES (ANGSTROEM)
--------------------------------
 C      0   0   0     0.000000000000     0.00000000     0.00000000
 C      1   0   0     1.390645391958     0.00000000     0.00000000
 C      2   1   0     1.393198009667   118.74119967     0.00000000
 C      3   2   1     1.386653736203   120.75439580   359.73701593
 C      4   3   2     1.390269894492   120.10674532     0.27512834
 C      5   4   3     1.387159216178   119.55766242   359.92796996
 C      2   1   3     1.511140736777   120.94136091   178.40915145
 C      7   2   1     1.486257311362   112.17214395   257.75041621
 C      8   7   2     1.343441993385   132.55592547   250.15126956
 C      9   8   7     1.455474022461   108.88199131   176.97965210
 C     10   9   8     1.477844517183   106.49796684     0.94102338
 N     11  10   9     1.350062282853   103.82662597   358.68136878
 N      9   8   7     1.378340832116   135.76680023   356.71393405
 C     13   9   8     1.342377582052   119.15171293   180.55159861
 C     14  13   9     1.369023906580   121.73624261   359.14333921
 N     10   9   8     1.284743621309   125.51097098   180.34511620
 O     11  10   9     1.233138832508   128.86621445   178.22259712
 H     12  11  10     1.025954065889   122.38176271   172.11733346
 H     14  13   9     1.080145553823   116.41447425   179.38400865
 H     15  14  13     1.079538821551   120.23778218   180.60632615
 H      1   2   3     1.083715486887   119.55750928   180.40369940
 H      6   5   4     1.082624603900   120.10380647   179.87549762
 H      5   4   3     1.082390446815   120.18879290   179.96088394
 H      4   3   2     1.082636629106   119.84574636   180.33591987
 H      3   2   1     1.084320671430   119.49828927   179.71833982
 H      7   2   1     1.094632512572   109.18210285    20.01664124
 H      7   2   1     1.091669988115   110.04172434   136.33980367
 H     13   9   8     1.008754677224   121.04732164   358.74175494
 C     26   7   2     4.759229550875   136.20957552   186.00313580
 C     29  26   7     1.393305467596    20.97248337   300.34518324
 C     30  29  26     1.394090782501   119.48886751   271.26557387
 C     31  30  29     1.385471297518   120.21512365     1.91659792
 C     32  31  30     1.389411022949   120.02199071   358.23437000
 C     29  26   7     1.386487257282   117.39641290   197.01944464
 C     30  29  26     1.487550022675   121.17912516    95.00387778
 O     35  30  29     1.213275367136   120.39100151   139.35829512
 C     35  30  29     1.485194355136   118.96480676   321.14041037
 C     37  35  30     1.389330444790   125.39621270   330.73918385
 C     38  37  35     1.391153108130   123.58038333   177.45261139
 C     39  38  37     1.386559505069   120.42765995     1.63196633
 C     40  39  38     1.387276149473   117.25532740   359.88402101
 C     41  40  39     1.392117890671   121.50653135   359.57688557
 N     39  38  37     1.382329095581   108.44294560   182.44977151
 C     43  39  38     1.283844269646   105.04845898   358.82509735
 O     38  37  35     1.352262904497   129.63172486   358.42424059
 C     44  43  39     1.500963116519   128.25225381   171.37462558
 C     46  44  43     1.534965665746   110.96085471    22.55713649
 C     47  46  44     1.535809876988   116.97491834    82.77423166
 C     48  47  46     1.522867873482   109.15944223    52.25838995
 C     49  48  47     1.526532747058   110.30911957   300.04120970
 C     46  44  43     1.538154270186   113.71377651   147.16872721
 C     50  49  48     1.520175520897   110.37868823   303.40108361
 N     52  50  49     1.333384941328   117.45019923    27.23703240
 C     53  52  50     1.450155876293   127.79990428   352.83210017
 C     46  44  43     1.542736643462   104.90531329   265.26630775
 C     48  47  46     1.526530032180   107.95045502   172.67084982
 C     50  49  48     1.525082893600   110.29339825   181.34806787
 O     52  50  49     1.235056003067   120.51735530   204.11392298
 H     47  46  44     1.094984354309   106.41733083   201.80321882
 H     47  46  44     1.092639529855   109.92009903   316.34853082
 H     49  48  47     1.095111771623   110.27293066    60.70982352
 H     49  48  47     1.095776066245   110.15009409   178.16454207
 H     51  46  44     1.094694249236   106.81018661   161.48816642
 H     51  46  44     1.092626444195   111.03467878    46.46317515
 H     57  50  49     1.088946552987   112.05486139   183.36583441
 H     57  50  49     1.091165691933   109.52025824   303.08129140
 H     57  50  49     1.090999199878   111.34964593    62.06723209
 H     56  48  47     1.091458075381   111.18469939   183.61397457
 H     56  48  47     1.091191552142   110.82037086   303.54703067
 H     56  48  47     1.092229054214   111.25885849    63.36886533
 H     53  52  50     1.020415227854   116.82718811   174.87828116
 H     55  46  44     1.091037573396   111.66387242   297.87916035
 H     55  46  44     1.090781064642   111.12165771    58.96658303
 H     55  46  44     1.090611592194   109.57119837   178.38855323
 H     40  39  38     1.081716966331   121.21373195   179.96611205
 H     41  40  39     1.081377151636   119.57204521   179.62036676
 H     42  41  40     1.081904335320   119.09976413   181.05503161
 H     31  30  29     1.082484325139   119.93799477   180.86652785
 H     32  31  30     1.082050163900   119.85494836   178.55996037
 H     33  32  31     1.082306337490   120.00311351   180.50102160
 H     34  29  26     1.082082520801   119.77788057   202.78365367
 H     29  26   7     1.083056497798   119.40973931    39.18417435
 H     54  53  52     1.091255157502   108.25243650   138.18299742
 H     54  53  52     1.095196930832   108.36873445   253.93418721

---------------------------
INTERNAL COORDINATES (A.U.)
---------------------------
 C      0   0   0     0.000000000000     0.00000000     0.00000000
 C      1   0   0     2.627938940200     0.00000000     0.00000000
 C      2   1   0     2.632762688595   118.74119967     0.00000000
 C      3   2   1     2.620395804002   120.75439580   359.73701593
 C      4   3   2     2.627229352825   120.10674532     0.27512834
 C      5   4   3     2.621351022721   119.55766242   359.92796996
 C      2   1   3     2.855642142321   120.94136091   178.40915145
 C      7   2   1     2.808619283012   112.17214395   257.75041621
 C      8   7   2     2.538737444306   132.55592547   250.15126956
 C      9   8   7     2.750447297488   108.88199131   176.97965210
 C     10   9   8     2.792721405992   106.49796684     0.94102338
 N     11  10   9     2.551247978329   103.82662597   358.68136878
 N      9   8   7     2.604686691900   135.76680023   356.71393405
 C     13   9   8     2.536725998393   119.15171293   180.55159861
 C     14  13   9     2.587080254228   121.73624261   359.14333921
 N     10   9   8     2.427813596576   125.51097098   180.34511620
 O     11  10   9     2.330294678543   128.86621445   178.22259712
 H     12  11  10     1.938772210513   122.38176271   172.11733346
 H     14  13   9     2.041179281498   116.41447425   179.38400865
 H     15  14  13     2.040032723668   120.23778218   180.60632615
 H      1   2   3     2.047925477305   119.55750928   180.40369940
 H      6   5   4     2.045864007215   120.10380647   179.87549762
 H      5   4   3     2.045421514453   120.18879290   179.96088394
 H      4   3   2     2.045886731563   119.84574636   180.33591987
 H      3   2   1     2.049069110353   119.49828927   179.71833982
 H      7   2   1     2.068555666047   109.18210285    20.01664124
 H      7   2   1     2.062957306157   110.04172434   136.33980367
 H     13   9   8     1.906270076266   121.04732164   358.74175494
 C     26   7   2     8.993640459619   136.20957552   186.00313580
 C     29  26   7     2.632965754651    20.97248337   300.34518324
 C     30  29  26     2.634449784750   119.48886751   271.26557387
 C     31  30  29     2.618161318718   120.21512365     1.91659792
 C     32  31  30     2.625606320824   120.02199071   358.23437000
 C     29  26   7     2.620081204434   117.39641290   197.01944464
 C     30  29  26     2.811062153364   121.17912516    95.00387778
 O     35  30  29     2.292758168919   120.39100151   139.35829512
 C     35  30  29     2.806610586853   118.96480676   321.14041037
 C     37  35  30     2.625454050173   125.39621270   330.73918385
 C     38  37  35     2.628898384719   123.58038333   177.45261139
 C     39  38  37     2.620217732965   120.42765995     1.63196633
 C     40  39  38     2.621571994625   117.25532740   359.88402101
 C     41  40  39     2.630721559500   121.50653135   359.57688557
 N     39  38  37     2.612223417600   108.44294560   182.44977151
 C     43  39  38     2.426114068236   105.04845898   358.82509735
 O     38  37  35     2.555406550561   129.63172486   358.42424059
 C     44  43  39     2.836409227337   128.25225381   171.37462558
 C     46  44  43     2.900664733233   110.96085471    22.55713649
 C     47  46  44     2.902260061278   116.97491834    82.77423166
 C     48  47  46     2.877803219028   109.15944223    52.25838995
 C     49  48  47     2.884728826402   110.30911957   300.04120970
 C     46  44  43     2.906690322373   113.71377651   147.16872721
 C     50  49  48     2.872715409986   110.37868823   303.40108361
 N     52  50  49     2.519732370205   117.45019923    27.23703240
 C     53  52  50     2.740397457689   127.79990428   352.83210017
 C     46  44  43     2.915349752908   104.90531329   265.26630775
 C     48  47  46     2.884723696025   107.95045502   172.67084982
 C     50  49  48     2.881989000432   110.29339825   181.34806787
 O     52  50  49     2.333917605853   120.51735530   204.11392298
 H     47  46  44     2.069220550573   106.41733083   201.80321882
 H     47  46  44     2.064789474522   109.92009903   316.34853082
 H     49  48  47     2.069461334401   110.27293066    60.70982352
 H     49  48  47     2.070716669309   110.15009409   178.16454207
 H     51  46  44     2.068672331434   106.81018661   161.48816642
 H     51  46  44     2.064764746208   111.03467878    46.46317515
 H     57  50  49     2.057810759624   112.05486139   183.36583441
 H     57  50  49     2.062004324485   109.52025824   303.08129140
 H     57  50  49     2.061689700097   111.34964593    62.06723209
 H     56  48  47     2.062556849127   111.18469939   183.61397457
 H     56  48  47     2.062053193197   110.82037086   303.54703067
 H     56  48  47     2.064013787976   111.25885849    63.36886533
 H     53  52  50     1.928305323527   116.82718811   174.87828116
 H     55  46  44     2.061762215536   111.66387242   297.87916035
 H     55  46  44     2.061277484241   111.12165771    58.96658303
 H     55  46  44     2.060957227726   109.57119837   178.38855323
 H     40  39  38     2.044148820782   121.21373195   179.96611205
 H     41  40  39     2.043506664071   119.57204521   179.62036676
 H     42  41  40     2.044502896857   119.09976413   181.05503161
 H     31  30  29     2.045598918775   119.93799477   180.86652785
 H     32  31  30     2.044778472935   119.85494836   178.55996037
 H     33  32  31     2.045262570863   120.00311351   180.50102160
 H     34  29  26     2.044839618618   119.77788057   202.78365367
 H     29  26   7     2.046680168401   119.40973931    39.18417435
 H     54  53  52     2.062173389909   108.25243650   138.18299742
 H     54  53  52     2.069622261984   108.36873445   253.93418721

---------------------
BASIS SET INFORMATION
---------------------
There are 4 groups of distinct atoms

 Group   1 Type C   : 15s8p3d2f1g contracted to 7s4p3d2f1g pattern {8211111/5111/111/11/1}
 Group   2 Type N   : 15s8p3d2f1g contracted to 7s4p3d2f1g pattern {8211111/5111/111/11/1}
 Group   3 Type O   : 15s8p3d2f1g contracted to 7s4p3d2f1g pattern {8211111/5111/111/11/1}
 Group   4 Type H   : 7s3p2d1f contracted to 4s3p2d1f pattern {4111/111/11/1}

Atom   0C    basis set group =>   1
Atom   1C    basis set group =>   1
Atom   2C    basis set group =>   1
Atom   3C    basis set group =>   1
Atom   4C    basis set group =>   1
Atom   5C    basis set group =>   1
Atom   6C    basis set group =>   1
Atom   7C    basis set group =>   1
Atom   8C    basis set group =>   1
Atom   9C    basis set group =>   1
Atom  10C    basis set group =>   1
Atom  11N    basis set group =>   2
Atom  12N    basis set group =>   2
Atom  13C    basis set group =>   1
Atom  14C    basis set group =>   1
Atom  15N    basis set group =>   2
Atom  16O    basis set group =>   3
Atom  17H    basis set group =>   4
Atom  18H    basis set group =>   4
Atom  19H    basis set group =>   4
Atom  20H    basis set group =>   4
Atom  21H    basis set group =>   4
Atom  22H    basis set group =>   4
Atom  23H    basis set group =>   4
Atom  24H    basis set group =>   4
Atom  25H    basis set group =>   4
Atom  26H    basis set group =>   4
Atom  27H    basis set group =>   4
Atom  28C    basis set group =>   1
Atom  29C    basis set group =>   1
Atom  30C    basis set group =>   1
Atom  31C    basis set group =>   1
Atom  32C    basis set group =>   1
Atom  33C    basis set group =>   1
Atom  34C    basis set group =>   1
Atom  35O    basis set group =>   3
Atom  36C    basis set group =>   1
Atom  37C    basis set group =>   1
Atom  38C    basis set group =>   1
Atom  39C    basis set group =>   1
Atom  40C    basis set group =>   1
Atom  41C    basis set group =>   1
Atom  42N    basis set group =>   2
Atom  43C    basis set group =>   1
Atom  44O    basis set group =>   3
Atom  45C    basis set group =>   1
Atom  46C    basis set group =>   1
Atom  47C    basis set group =>   1
Atom  48C    basis set group =>   1
Atom  49C    basis set group =>   1
Atom  50C    basis set group =>   1
Atom  51C    basis set group =>   1
Atom  52N    basis set group =>   2
Atom  53C    basis set group =>   1
Atom  54C    basis set group =>   1
Atom  55C    basis set group =>   1
Atom  56C    basis set group =>   1
Atom  57O    basis set group =>   3
Atom  58H    basis set group =>   4
Atom  59H    basis set group =>   4
Atom  60H    basis set group =>   4
Atom  61H    basis set group =>   4
Atom  62H    basis set group =>   4
Atom  63H    basis set group =>   4
Atom  64H    basis set group =>   4
Atom  65H    basis set group =>   4
Atom  66H    basis set group =>   4
Atom  67H    basis set group =>   4
Atom  68H    basis set group =>   4
Atom  69H    basis set group =>   4
Atom  70H    basis set group =>   4
Atom  71H    basis set group =>   4
Atom  72H    basis set group =>   4
Atom  73H    basis set group =>   4
Atom  74H    basis set group =>   4
Atom  75H    basis set group =>   4
Atom  76H    basis set group =>   4
Atom  77H    basis set group =>   4
Atom  78H    basis set group =>   4
Atom  79H    basis set group =>   4
Atom  80H    basis set group =>   4
Atom  81H    basis set group =>   4
Atom  82H    basis set group =>   4
Atom  83H    basis set group =>   4
---------------------------------
AUXILIARY/J BASIS SET INFORMATION
---------------------------------
There are 4 groups of distinct atoms

 Group   1 Type C   : 12s5p4d2f1g contracted to 6s4p3d1f1g pattern {711111/2111/211/2/1}
 Group   2 Type N   : 12s5p4d2f1g contracted to 6s4p3d1f1g pattern {711111/2111/211/2/1}
 Group   3 Type O   : 12s5p4d2f1g contracted to 6s4p3d1f1g pattern {711111/2111/211/2/1}
 Group   4 Type H   : 5s2p1d contracted to 3s1p1d pattern {311/2/1}

Atom   0C    basis set group =>   1
Atom   1C    basis set group =>   1
Atom   2C    basis set group =>   1
Atom   3C    basis set group =>   1
Atom   4C    basis set group =>   1
Atom   5C    basis set group =>   1
Atom   6C    basis set group =>   1
Atom   7C    basis set group =>   1
Atom   8C    basis set group =>   1
Atom   9C    basis set group =>   1
Atom  10C    basis set group =>   1
Atom  11N    basis set group =>   2
Atom  12N    basis set group =>   2
Atom  13C    basis set group =>   1
Atom  14C    basis set group =>   1
Atom  15N    basis set group =>   2
Atom  16O    basis set group =>   3
Atom  17H    basis set group =>   4
Atom  18H    basis set group =>   4
Atom  19H    basis set group =>   4
Atom  20H    basis set group =>   4
Atom  21H    basis set group =>   4
Atom  22H    basis set group =>   4
Atom  23H    basis set group =>   4
Atom  24H    basis set group =>   4
Atom  25H    basis set group =>   4
Atom  26H    basis set group =>   4
Atom  27H    basis set group =>   4
Atom  28C    basis set group =>   1
Atom  29C    basis set group =>   1
Atom  30C    basis set group =>   1
Atom  31C    basis set group =>   1
Atom  32C    basis set group =>   1
Atom  33C    basis set group =>   1
Atom  34C    basis set group =>   1
Atom  35O    basis set group =>   3
Atom  36C    basis set group =>   1
Atom  37C    basis set group =>   1
Atom  38C    basis set group =>   1
Atom  39C    basis set group =>   1
Atom  40C    basis set group =>   1
Atom  41C    basis set group =>   1
Atom  42N    basis set group =>   2
Atom  43C    basis set group =>   1
Atom  44O    basis set group =>   3
Atom  45C    basis set group =>   1
Atom  46C    basis set group =>   1
Atom  47C    basis set group =>   1
Atom  48C    basis set group =>   1
Atom  49C    basis set group =>   1
Atom  50C    basis set group =>   1
Atom  51C    basis set group =>   1
Atom  52N    basis set group =>   2
Atom  53C    basis set group =>   1
Atom  54C    basis set group =>   1
Atom  55C    basis set group =>   1
Atom  56C    basis set group =>   1
Atom  57O    basis set group =>   3
Atom  58H    basis set group =>   4
Atom  59H    basis set group =>   4
Atom  60H    basis set group =>   4
Atom  61H    basis set group =>   4
Atom  62H    basis set group =>   4
Atom  63H    basis set group =>   4
Atom  64H    basis set group =>   4
Atom  65H    basis set group =>   4
Atom  66H    basis set group =>   4
Atom  67H    basis set group =>   4
Atom  68H    basis set group =>   4
Atom  69H    basis set group =>   4
Atom  70H    basis set group =>   4
Atom  71H    basis set group =>   4
Atom  72H    basis set group =>   4
Atom  73H    basis set group =>   4
Atom  74H    basis set group =>   4
Atom  75H    basis set group =>   4
Atom  76H    basis set group =>   4
Atom  77H    basis set group =>   4
Atom  78H    basis set group =>   4
Atom  79H    basis set group =>   4
Atom  80H    basis set group =>   4
Atom  81H    basis set group =>   4
Atom  82H    basis set group =>   4
Atom  83H    basis set group =>   4


           ************************************************************
           *        Program running with 8 parallel MPI-processes     *
           *              working on a common directory               *
           ************************************************************
------------------------------------------------------------------------------
                           ORCA GTO INTEGRAL CALCULATION
                           -- RI-GTO INTEGRALS CHOSEN --
------------------------------------------------------------------------------
------------------------------------------------------------------------------
                   ___                                                        
                  /   \      - P O W E R E D   B Y -                         
                 /     \                                                     
                 |  |  |   _    _      __       _____    __    __             
                 |  |  |  | |  | |    /  \     |  _  \  |  |  /  |          
                  \  \/   | |  | |   /    \    | | | |  |  | /  /          
                 / \  \   | |__| |  /  /\  \   | |_| |  |  |/  /          
                |  |  |   |  __  | /  /__\  \  |    /   |      \           
                |  |  |   | |  | | |   __   |  |    \   |  |\   \          
                \     /   | |  | | |  |  |  |  | |\  \  |  | \   \       
                 \___/    |_|  |_| |__|  |__|  |_| \__\ |__|  \__/        
                                                                              
                      - O R C A' S   B I G   F R I E N D -                    
                                      &                                       
                       - I N T E G R A L  F E E D E R -                       
                                                                              
 v1 FN, 2020, v2 2021                                                         
------------------------------------------------------------------------------


Reading SHARK input file orca.SHARKINP.tmp ... ok
----------------------
SHARK INTEGRAL PACKAGE
----------------------

Number of atoms                             ...     84
Number of basis functions                   ...   3789
Number of shells                            ...   1169
Maximum angular momentum                    ...      4
Integral batch strategy                     ... SHARK/LIBINT Hybrid
RI-J (if used) integral strategy            ... SPLIT-RIJ (Revised 2003 algorithm where possible)
Printlevel                                  ...      1
Contraction scheme used                     ... SEGMENTED contraction
Coulomb Range Separation                    ... NOT USED
Exchange Range Separation                   ... NOT USED
Finite Nucleus Model                        ... NOT USED
Auxiliary Coulomb fitting basis             ... AVAILABLE
   # of basis functions in Aux-J            ...   2710
   # of shells in Aux-J                     ...    890
   Maximum angular momentum in Aux-J        ...      4
Auxiliary J/K fitting basis                 ... NOT available
Auxiliary Correlation fitting basis         ... NOT available
Auxiliary 'external' fitting basis          ... NOT available
Integral threshold                          ...     1.000000e-10
Primitive cut-off                           ...     1.000000e-11
Primitive pair pre-selection threshold      ...     1.000000e-11

Calculating pre-screening integrals         ... done (  2.3 sec) Dimension = 1169
Organizing shell pair data                  ... done (  7.0 sec)
Shell pair information
Total number of shell pairs                 ...    683865
Shell pairs after pre-screening             ...    313369
Total number of primitive shell pairs       ...   1703145
Primitive shell pairs kept                  ...    511437
          la=0 lb=0:  50668 shell pairs
          la=1 lb=0:  74818 shell pairs
          la=1 lb=1:  26898 shell pairs
          la=2 lb=0:  42514 shell pairs
          la=2 lb=1:  32546 shell pairs
          la=2 lb=2:   9114 shell pairs
          la=3 lb=0:  23937 shell pairs
          la=3 lb=1:  18728 shell pairs
          la=3 lb=2:   9994 shell pairs
          la=3 lb=3:   2762 shell pairs
          la=4 lb=0:   8673 shell pairs
          la=4 lb=1:   6817 shell pairs
          la=4 lb=2:   3598 shell pairs
          la=4 lb=3:   1924 shell pairs
          la=4 lb=4:    378 shell pairs

Calculating one electron integrals          ... done (  1.4 sec)
Calculating RI/J V-Matrix + Cholesky decomp.... done (  0.4 sec)
Calculating Nuclear repulsion               ... done (  0.0 sec) ENN=   6328.194827191895 Eh

SHARK setup successfully completed in  19.8 seconds

Maximum memory used throughout the entire GTOINT-calculation: 566.7 MB


           ************************************************************
           *        Program running with 8 parallel MPI-processes     *
           *              working on a common directory               *
           ************************************************************
-------------------------------------------------------------------------------
                                 ORCA SCF
-------------------------------------------------------------------------------

------------
SCF SETTINGS
------------
Hamiltonian:
 Density Functional     Method          .... DFT(GTOs)
 Exchange Functional    Exchange        .... PW6
 Correlation Functional Correlation     .... B95
 Gradients option       PostSCFGGA      .... off
 Hybrid DFT is turned on
   Fraction HF Exchange ScalHFX         ....  0.280000
   Scaling of DF-GGA-X  ScalDFX         ....  0.720000
   Scaling of DF-GGA-C  ScalDFC         ....  1.000000
   Scaling of DF-LDA-C  ScalLDAC        ....  1.000000
   Perturbative correction              ....  0.000000
   Density functional embedding theory  .... OFF
   NL short-range parameter             ....  9.000000
 RI-approximation to the Coulomb term is turned on
   Number of AuxJ basis functions       .... 2710
   RIJ-COSX (HFX calculated with COS-X)).... on


General Settings:
 Integral files         IntName         .... orca
 Hartree-Fock type      HFTyp           .... RHF
 Total Charge           Charge          ....    0
 Multiplicity           Mult            ....    1
 Number of Electrons    NEL             ....  332
 Basis Dimension        Dim             .... 3789
 Nuclear Repulsion      ENuc            ....   6328.1948271919 Eh

Convergence Acceleration:
 DIIS                   CNVDIIS         .... on
   Start iteration      DIISMaxIt       ....    12
   Startup error        DIISStart       ....  0.200000
   # of expansion vecs  DIISMaxEq       ....     5
   Bias factor          DIISBfac        ....   1.050
   Max. coefficient     DIISMaxC        ....  10.000
 Trust-Rad. Augm. Hess. CNVTRAH         .... off
 SOSCF                  CNVSOSCF        .... on
   Start iteration      SOSCFMaxIt      ....   150
   Startup grad/error   SOSCFStart      ....  0.003300
 Level Shifting         CNVShift        .... on
   Level shift para.    LevelShift      ....    0.2500
   Turn off err/grad.   ShiftErr        ....    0.0010
 Zerner damping         CNVZerner       .... off
 Static damping         CNVDamp         .... on
   Fraction old density DampFac         ....    0.7000
   Max. Damping (<1)    DampMax         ....    0.9800
   Min. Damping (>=0)   DampMin         ....    0.0000
   Turn off err/grad.   DampErr         ....    0.1000
 Fernandez-Rico         CNVRico         .... off

SCF Procedure:
 Maximum # iterations   MaxIter         ....   125
 SCF integral mode      SCFMode         .... Direct
   Integral package                     .... SHARK and LIBINT hybrid scheme
 Reset frequency        DirectResetFreq ....    20
 Integral Threshold     Thresh          ....  1.000e-10 Eh
 Primitive CutOff       TCut            ....  1.000e-11 Eh

Convergence Tolerance:
 Convergence Check Mode ConvCheckMode   .... Total+1el-Energy
 Convergence forced     ConvForced      .... 0
 Energy Change          TolE            ....  1.000e-06 Eh
 1-El. energy change                    ....  1.000e-03 Eh
 Orbital Gradient       TolG            ....  5.000e-05
 Orbital Rotation angle TolX            ....  5.000e-05
 DIIS Error             TolErr          ....  1.000e-06


Diagonalization of the overlap matrix:
Smallest eigenvalue                        ... 2.769e-06
Time for diagonalization                   ...    4.040 sec
Threshold for overlap eigenvalues          ... 1.000e-08
Number of eigenvalues below threshold      ... 0
Time for construction of square roots      ...    2.585 sec
Total time needed                          ...    6.685 sec

Time for model grid setup =    2.888 sec

------------------------------
INITIAL GUESS: MODEL POTENTIAL
------------------------------
Loading Hartree-Fock densities                     ... done
Calculating cut-offs                               ... done
Initializing the effective Hamiltonian             ... done
Setting up the integral package (SHARK)            ... done
Starting the Coulomb interaction                   ... done (  20.6 sec)
Reading the grid                                   ... done
Mapping shells                                     ... done
Starting the XC term evaluation                    ... done (   6.0 sec)
  promolecular density results
     # of electrons  =    331.977226590
     EX              =   -276.812207811
     EC              =    -21.319690030
     EX+EC           =   -298.131897841
Transforming the Hamiltonian                       ... done (   2.7 sec)
Diagonalizing the Hamiltonian                      ... done (   5.0 sec)
Back transforming the eigenvectors                 ... done (   1.3 sec)
Now organizing SCF variables                       ... done
                      ------------------
                      INITIAL GUESS DONE (  39.1 sec)
                      ------------------
-------------------
DFT GRID GENERATION
-------------------

General Integration Accuracy     IntAcc      ... 4.959
Radial Grid Type                 RadialGrid  ... OptM3 with GC (2021)
Angular Grid (max. ang.)         AngularGrid ... 6 (Lebedev-590)
Angular grid pruning method      GridPruning ... 4 (adaptive)
Weight generation scheme         WeightScheme... Becke
Basis function cutoff            BFCut       ... 1.0000e-10
Integration weight cutoff        WCut        ... 1.0000e-14
Angular grids for H and He will be reduced by one unit
Partially contracted basis set               ... off
Rotationally invariant grid construction     ... off

Total number of grid points                  ...   984277
Total number of batches                      ...    15422
Average number of points per batch           ...       63
Average number of grid points per atom       ...    11718
Time for grid setup =   25.043 sec

--------------------
COSX GRID GENERATION
--------------------

GRIDX 1
-------
General Integration Accuracy     IntAcc      ... 4.020
Radial Grid Type                 RadialGrid  ... OptM3 with GC (2021)
Angular Grid (max. ang.)         AngularGrid ... 2 (Lebedev-110)
Angular grid pruning method      GridPruning ... 4 (adaptive)
Weight generation scheme         WeightScheme... Becke
Basis function cutoff            BFCut       ... 1.0000e-10
Integration weight cutoff        WCut        ... 1.0000e-14
Angular grids for H and He will be reduced by one unit
Partially contracted basis set               ... on
Rotationally invariant grid construction     ... off

Total number of grid points                  ...   115323
Total number of batches                      ...     1846
Average number of points per batch           ...       62
Average number of grid points per atom       ...     1373
UseSFitting                                  ... on

GRIDX 2
-------
General Integration Accuracy     IntAcc      ... 4.338
Radial Grid Type                 RadialGrid  ... OptM3 with GC (2021)
Angular Grid (max. ang.)         AngularGrid ... 3 (Lebedev-194)
Angular grid pruning method      GridPruning ... 4 (adaptive)
Weight generation scheme         WeightScheme... Becke
Basis function cutoff            BFCut       ... 1.0000e-10
Integration weight cutoff        WCut        ... 1.0000e-14
Angular grids for H and He will be reduced by one unit
Partially contracted basis set               ... on
Rotationally invariant grid construction     ... off

Total number of grid points                  ...   248638
Total number of batches                      ...     3929
Average number of points per batch           ...       63
Average number of grid points per atom       ...     2960
UseSFitting                                  ... on

GRIDX 3
-------
General Integration Accuracy     IntAcc      ... 4.871
Radial Grid Type                 RadialGrid  ... OptM3 with GC (2021)
Angular Grid (max. ang.)         AngularGrid ... 4 (Lebedev-302)
Angular grid pruning method      GridPruning ... 4 (adaptive)
Weight generation scheme         WeightScheme... Becke
Basis function cutoff            BFCut       ... 1.0000e-10
Integration weight cutoff        WCut        ... 1.0000e-14
Angular grids for H and He will be reduced by one unit
Partially contracted basis set               ... on
Rotationally invariant grid construction     ... off

Total number of grid points                  ...   457722
Total number of batches                      ...     7199
Average number of points per batch           ...       63
Average number of grid points per atom       ...     5449
UseSFitting                                  ... on

Time for X-Grid setup             =   59.001 sec

--------------
SCF ITERATIONS
--------------
ITER       Energy         Delta-E        Max-DP      RMS-DP      [F,P]     Damp
               ***  Starting incremental Fock matrix formation  ***
  0  -2046.8681092365   0.000000000000 0.06322816  0.00027030  0.3811952 0.7000
  1  -2047.5980172353  -0.729907998792 0.07336665  0.00024564  0.1592175 0.7000
                               ***Turning on DIIS***
  2  -2047.9100497863  -0.312032551015 0.12176144  0.00048168  0.0632690 0.0000
  3  -2048.4139761806  -0.503926394288 0.09665541  0.00021881  0.0764116 0.0000
  4  -2048.5087635667  -0.094787386115 0.03446102  0.00007593  0.0222331 0.0000
  5  -2048.5129679250  -0.004204358256 0.01266846  0.00003346  0.0149171 0.0000
                      *** Initiating the SOSCF procedure ***
                           *** Shutting down DIIS ***
                      *** Re-Reading the Fockian *** 
                      *** Removing any level shift *** 
ITER      Energy       Delta-E        Grad      Rot      Max-DP    RMS-DP
  6  -2048.51388563  -0.0009177035  0.000527  0.000527  0.003966  0.000015
               *** Restarting incremental Fock matrix formation ***
  7  -2048.51393107  -0.0000454375  0.000518  0.004578  0.007074  0.000022
  8  -2048.51393284  -0.0000017710  0.000462  0.001065  0.002599  0.000009
  9  -2048.51395055  -0.0000177117  0.000095  0.000617  0.002552  0.000010
 10  -2048.51394929   0.0000012543  0.000115  0.000225  0.002092  0.000005
 11  -2048.51395150  -0.0000022064  0.000037  0.000142  0.002242  0.000007
 12  -2048.51395187  -0.0000003668  0.000063  0.000065  0.001449  0.000004
                 **** Energy Check signals convergence ****
              ***Rediagonalizing the Fockian in SOSCF/NRSCF***

               *****************************************************
               *                     SUCCESS                       *
               *           SCF CONVERGED AFTER  13 CYCLES          *
               *****************************************************

Old exchange energy                            =    -77.512909977 Eh
New exchange energy                            =    -77.512911669 Eh
Exchange energy change after final integration =     -0.000001691 Eh
Total energy after final integration           =  -2048.513953852 Eh
Final COS-X integration done in                =   882.113 sec

----------------
TOTAL SCF ENERGY
----------------

Total Energy       :        -2048.51395385 Eh          -55742.89860 eV

Components:
Nuclear Repulsion  :         6328.19482719 Eh          172198.93567 eV
Electronic Energy  :        -8376.70878104 Eh         -227941.83427 eV
One Electron Energy:       -15383.95181806 Eh         -418618.61113 eV
Two Electron Energy:         7007.24303701 Eh          190676.77686 eV
Max COSX asymmetry :            0.00000057 Eh               0.00002 eV

Virial components:
Potential Energy   :        -4088.60875250 Eh         -111256.70034 eV
Kinetic Energy     :         2040.09479865 Eh           55513.80174 eV
Virial Ratio       :            2.00412685


DFT components:
N(Alpha)           :      165.999957901901 electrons
N(Beta)            :      165.999957901901 electrons
N(Total)           :      331.999915803802 electrons
E(X)               :     -203.202778751331 Eh       
E(C)               :      -11.863654512400 Eh       
E(XC)              :     -215.066433263731 Eh       
DFET-embed. en.    :        0.000000000000 Eh       

---------------
SCF CONVERGENCE
---------------

  Last Energy change         ...   -2.9288e-07  Tolerance :   1.0000e-06
  Last MAX-Density change    ...    2.5535e-15  Tolerance :   1.0000e-05
  Last RMS-Density change    ...    4.4431e-18  Tolerance :   1.0000e-06
  Last Orbital Gradient      ...    3.8731e-06  Tolerance :   5.0000e-05
  Last Orbital Rotation      ...    2.1722e-05  Tolerance :   5.0000e-05

             **** THE GBW FILE WAS UPDATED (orca.gbw) ****
             **** DENSITY orca.scfp WAS UPDATED ****
             **** ENERGY FILE WAS UPDATED (orca.en.tmp) ****
             **** THE GBW FILE WAS UPDATED (orca.gbw) ****
             **** DENSITY orca.scfp WAS UPDATED ****
----------------
ORBITAL ENERGIES
----------------

  NO   OCC          E(Eh)            E(eV) 
   0   2.0000     -19.373903      -527.1907 
   1   2.0000     -19.289123      -524.8837 
   2   2.0000     -19.254109      -523.9309 
   3   2.0000     -19.241180      -523.5791 
   4   2.0000     -14.531268      -395.4159 
   5   2.0000     -14.476853      -393.9352 
   6   2.0000     -14.471733      -393.7959 
   7   2.0000     -14.471381      -393.7863 
   8   2.0000     -14.460268      -393.4839 
   9   2.0000     -10.397150      -282.9208 
  10   2.0000     -10.393722      -282.8276 
  11   2.0000     -10.389974      -282.7256 
  12   2.0000     -10.373264      -282.2709 
  13   2.0000     -10.366696      -282.0921 
  14   2.0000     -10.359997      -281.9098 
  15   2.0000     -10.337106      -281.2870 
  16   2.0000     -10.331153      -281.1250 
  17   2.0000     -10.331025      -281.1215 
  18   2.0000     -10.327229      -281.0182 
  19   2.0000     -10.326347      -280.9942 
  20   2.0000     -10.320717      -280.8410 
  21   2.0000     -10.319072      -280.7962 
  22   2.0000     -10.318414      -280.7783 
  23   2.0000     -10.318282      -280.7747 
  24   2.0000     -10.317721      -280.7595 
  25   2.0000     -10.317521      -280.7540 
  26   2.0000     -10.315489      -280.6987 
  27   2.0000     -10.314180      -280.6631 
  28   2.0000     -10.312946      -280.6295 
  29   2.0000     -10.311659      -280.5945 
  30   2.0000     -10.310408      -280.5605 
  31   2.0000     -10.309299      -280.5303 
  32   2.0000     -10.308940      -280.5205 
  33   2.0000     -10.306466      -280.4532 
  34   2.0000     -10.305773      -280.4343 
  35   2.0000     -10.302376      -280.3419 
  36   2.0000     -10.301838      -280.3273 
  37   2.0000     -10.301219      -280.3104 
  38   2.0000     -10.300157      -280.2815 
  39   2.0000     -10.299152      -280.2542 
  40   2.0000     -10.292956      -280.0856 
  41   2.0000     -10.291859      -280.0557 
  42   2.0000     -10.291343      -280.0417 
  43   2.0000     -10.290980      -280.0318 
  44   2.0000     -10.290491      -280.0185 
  45   2.0000     -10.287967      -279.9498 
  46   2.0000     -10.284332      -279.8509 
  47   2.0000      -1.176676       -32.0190 
  48   2.0000      -1.082663       -29.4608 
  49   2.0000      -1.064470       -28.9657 
  50   2.0000      -1.050508       -28.5858 
  51   2.0000      -1.028073       -27.9753 
  52   2.0000      -0.966436       -26.2981 
  53   2.0000      -0.963955       -26.2305 
  54   2.0000      -0.954740       -25.9798 
  55   2.0000      -0.953835       -25.9552 
  56   2.0000      -0.903470       -24.5847 
  57   2.0000      -0.898518       -24.4499 
  58   2.0000      -0.885291       -24.0900 
  59   2.0000      -0.881257       -23.9802 
  60   2.0000      -0.839952       -22.8562 
  61   2.0000      -0.830534       -22.6000 
  62   2.0000      -0.815638       -22.1946 
  63   2.0000      -0.809391       -22.0246 
  64   2.0000      -0.805802       -21.9270 
  65   2.0000      -0.786968       -21.4145 
  66   2.0000      -0.783484       -21.3197 
  67   2.0000      -0.773816       -21.0566 
  68   2.0000      -0.764086       -20.7918 
  69   2.0000      -0.746754       -20.3202 
  70   2.0000      -0.729575       -19.8527 
  71   2.0000      -0.725997       -19.7554 
  72   2.0000      -0.719167       -19.5695 
  73   2.0000      -0.714317       -19.4375 
  74   2.0000      -0.711968       -19.3736 
  75   2.0000      -0.694843       -18.9076 
  76   2.0000      -0.693574       -18.8731 
  77   2.0000      -0.673015       -18.3137 
  78   2.0000      -0.656570       -17.8662 
  79   2.0000      -0.648145       -17.6369 
  80   2.0000      -0.644875       -17.5479 
  81   2.0000      -0.643969       -17.5233 
  82   2.0000      -0.635691       -17.2980 
  83   2.0000      -0.632451       -17.2099 
  84   2.0000      -0.621541       -16.9130 
  85   2.0000      -0.599464       -16.3122 
  86   2.0000      -0.598948       -16.2982 
  87   2.0000      -0.594305       -16.1719 
  88   2.0000      -0.586198       -15.9513 
  89   2.0000      -0.568352       -15.4656 
  90   2.0000      -0.560151       -15.2425 
  91   2.0000      -0.542950       -14.7744 
  92   2.0000      -0.540035       -14.6951 
  93   2.0000      -0.534044       -14.5321 
  94   2.0000      -0.529207       -14.4005 
  95   2.0000      -0.526293       -14.3211 
  96   2.0000      -0.523602       -14.2479 
  97   2.0000      -0.517243       -14.0749 
  98   2.0000      -0.515703       -14.0330 
  99   2.0000      -0.509571       -13.8661 
 100   2.0000      -0.503181       -13.6922 
 101   2.0000      -0.493669       -13.4334 
 102   2.0000      -0.489343       -13.3157 
 103   2.0000      -0.488228       -13.2854 
 104   2.0000      -0.484716       -13.1898 
 105   2.0000      -0.481474       -13.1016 
 106   2.0000      -0.479903       -13.0588 
 107   2.0000      -0.474789       -12.9197 
 108   2.0000      -0.472540       -12.8585 
 109   2.0000      -0.468685       -12.7536 
 110   2.0000      -0.466547       -12.6954 
 111   2.0000      -0.462909       -12.5964 
 112   2.0000      -0.459769       -12.5109 
 113   2.0000      -0.453799       -12.3485 
 114   2.0000      -0.451264       -12.2795 
 115   2.0000      -0.446293       -12.1443 
 116   2.0000      -0.442880       -12.0514 
 117   2.0000      -0.438853       -11.9418 
 118   2.0000      -0.437684       -11.9100 
 119   2.0000      -0.433371       -11.7926 
 120   2.0000      -0.430465       -11.7136 
 121   2.0000      -0.427910       -11.6440 
 122   2.0000      -0.424285       -11.5454 
 123   2.0000      -0.423609       -11.5270 
 124   2.0000      -0.420647       -11.4464 
 125   2.0000      -0.418573       -11.3900 
 126   2.0000      -0.417162       -11.3516 
 127   2.0000      -0.414684       -11.2841 
 128   2.0000      -0.412004       -11.2112 
 129   2.0000      -0.406557       -11.0630 
 130   2.0000      -0.397928       -10.8282 
 131   2.0000      -0.395471       -10.7613 
 132   2.0000      -0.394987       -10.7481 
 133   2.0000      -0.391724       -10.6593 
 134   2.0000      -0.391416       -10.6510 
 135   2.0000      -0.385651       -10.4941 
 136   2.0000      -0.383475       -10.4349 
 137   2.0000      -0.381901       -10.3921 
 138   2.0000      -0.380393       -10.3510 
 139   2.0000      -0.375140       -10.2081 
 140   2.0000      -0.374779       -10.1983 
 141   2.0000      -0.370099       -10.0709 
 142   2.0000      -0.369438       -10.0529 
 143   2.0000      -0.365374        -9.9423 
 144   2.0000      -0.353774        -9.6267 
 145   2.0000      -0.352848        -9.6015 
 146   2.0000      -0.350371        -9.5341 
 147   2.0000      -0.348439        -9.4815 
 148   2.0000      -0.344312        -9.3692 
 149   2.0000      -0.326803        -8.8928 
 150   2.0000      -0.324499        -8.8301 
 151   2.0000      -0.320493        -8.7211 
 152   2.0000      -0.312679        -8.5084 
 153   2.0000      -0.291737        -7.9386 
 154   2.0000      -0.289264        -7.8713 
 155   2.0000      -0.282710        -7.6929 
 156   2.0000      -0.278889        -7.5890 
 157   2.0000      -0.276605        -7.5268 
 158   2.0000      -0.274101        -7.4587 
 159   2.0000      -0.268259        -7.2997 
 160   2.0000      -0.265569        -7.2265 
 161   2.0000      -0.263141        -7.1604 
 162   2.0000      -0.259149        -7.0518 
 163   2.0000      -0.251874        -6.8539 
 164   2.0000      -0.251195        -6.8354 
 165   2.0000      -0.177304        -4.8247 
 166   0.0000      -0.070539        -1.9195 
 167   0.0000      -0.064051        -1.7429 
 168   0.0000      -0.026543        -0.7223 
 169   0.0000      -0.018036        -0.4908 
 170   0.0000      -0.003874        -0.1054 
 171   0.0000      -0.002188        -0.0595 
 172   0.0000       0.000557         0.0152 
 173   0.0000       0.003357         0.0914 
 174   0.0000       0.007514         0.2045 
 175   0.0000       0.016692         0.4542 
 176   0.0000       0.018514         0.5038 
 177   0.0000       0.021593         0.5876 
 178   0.0000       0.026691         0.7263 
 179   0.0000       0.028540         0.7766 
 180   0.0000       0.033819         0.9203 
 181   0.0000       0.035690         0.9712 
 182   0.0000       0.037846         1.0298 
 183   0.0000       0.042303         1.1511 
 184   0.0000       0.044938         1.2228 
 185   0.0000       0.048230         1.3124 
 186   0.0000       0.052526         1.4293 
 187   0.0000       0.055208         1.5023 
 188   0.0000       0.057921         1.5761 
 189   0.0000       0.058848         1.6013 
 190   0.0000       0.060448         1.6449 
 191   0.0000       0.062620         1.7040 
 192   0.0000       0.066718         1.8155 
 193   0.0000       0.067272         1.8306 
 194   0.0000       0.073518         2.0005 
 195   0.0000       0.074211         2.0194 
 196   0.0000       0.076612         2.0847 
 197   0.0000       0.080310         2.1853 
 198   0.0000       0.082724         2.2510 
 199   0.0000       0.084789         2.3072 
 200   0.0000       0.087560         2.3826 
 201   0.0000       0.089680         2.4403 
 202   0.0000       0.090327         2.4579 
 203   0.0000       0.095218         2.5910 
 204   0.0000       0.097160         2.6439 
 205   0.0000       0.100940         2.7467 
 206   0.0000       0.104176         2.8348 
 207   0.0000       0.106153         2.8886 
 208   0.0000       0.107599         2.9279 
 209   0.0000       0.110801         3.0151 
 210   0.0000       0.113497         3.0884 
 211   0.0000       0.114909         3.1268 
 212   0.0000       0.118326         3.2198 
 213   0.0000       0.121306         3.3009 
 214   0.0000       0.122367         3.3298 
 215   0.0000       0.126879         3.4525 
 216   0.0000       0.127970         3.4822 
 217   0.0000       0.130407         3.5486 
 218   0.0000       0.131875         3.5885 
 219   0.0000       0.133391         3.6298 
 220   0.0000       0.138581         3.7710 
 221   0.0000       0.140864         3.8331 
 222   0.0000       0.142259         3.8711 
 223   0.0000       0.143625         3.9082 
 224   0.0000       0.146103         3.9757 
 225   0.0000       0.147467         4.0128 
 226   0.0000       0.151898         4.1334 
 227   0.0000       0.152087         4.1385 
 228   0.0000       0.153790         4.1848 
 229   0.0000       0.154306         4.1989 
 230   0.0000       0.157228         4.2784 
 231   0.0000       0.158718         4.3189 
 232   0.0000       0.161193         4.3863 
 233   0.0000       0.162464         4.4209 
 234   0.0000       0.164267         4.4699 
 235   0.0000       0.166094         4.5197 
 236   0.0000       0.169478         4.6117 
 237   0.0000       0.170826         4.6484 
 238   0.0000       0.171517         4.6672 
 239   0.0000       0.173859         4.7309 
 240   0.0000       0.175812         4.7841 
 241   0.0000       0.178253         4.8505 
 242   0.0000       0.180015         4.8985 
 243   0.0000       0.181900         4.9497 
 244   0.0000       0.185927         5.0593 
 245   0.0000       0.187379         5.0988 
 246   0.0000       0.190247         5.1769 
 247   0.0000       0.192094         5.2271 
 248   0.0000       0.193686         5.2705 
 249   0.0000       0.195041         5.3073 
 250   0.0000       0.197424         5.3722 
 251   0.0000       0.198965         5.4141 
 252   0.0000       0.201118         5.4727 
 253   0.0000       0.202176         5.5015 
 254   0.0000       0.205653         5.5961 
 255   0.0000       0.208925         5.6852 
 256   0.0000       0.211132         5.7452 
 257   0.0000       0.213140         5.7998 
 258   0.0000       0.216202         5.8832 
 259   0.0000       0.218598         5.9483 
 260   0.0000       0.221157         6.0180 
 261   0.0000       0.221943         6.0394 
 262   0.0000       0.224428         6.1070 
 263   0.0000       0.226690         6.1685 
 264   0.0000       0.229495         6.2449 
 265   0.0000       0.230659         6.2765 
 266   0.0000       0.232681         6.3316 
 267   0.0000       0.233651         6.3580 
 268   0.0000       0.236401         6.4328 
 269   0.0000       0.237839         6.4719 
 270   0.0000       0.239075         6.5056 
 271   0.0000       0.242813         6.6073 
 272   0.0000       0.243936         6.6378 
 273   0.0000       0.245595         6.6830 
 274   0.0000       0.246271         6.7014 
 275   0.0000       0.248856         6.7717 
 276   0.0000       0.252056         6.8588 
 277   0.0000       0.253636         6.9018 
 278   0.0000       0.255087         6.9413 
 279   0.0000       0.255975         6.9654 
 280   0.0000       0.258444         7.0326 
 281   0.0000       0.262388         7.1399 
 282   0.0000       0.263582         7.1724 
 283   0.0000       0.264352         7.1934 
 284   0.0000       0.264879         7.2077 
 285   0.0000       0.266624         7.2552 
 286   0.0000       0.268799         7.3144 
 287   0.0000       0.269251         7.3267 
 288   0.0000       0.270947         7.3728 
 289   0.0000       0.274229         7.4621 
 290   0.0000       0.275399         7.4940 
 291   0.0000       0.276722         7.5300 
 292   0.0000       0.277421         7.5490 
 293   0.0000       0.279190         7.5972 
 294   0.0000       0.280275         7.6267 
 295   0.0000       0.281978         7.6730 
 296   0.0000       0.284027         7.7288 
 297   0.0000       0.284876         7.7519 
 298   0.0000       0.287148         7.8137 
 299   0.0000       0.288642         7.8544 
 300   0.0000       0.290108         7.8942 
 301   0.0000       0.290734         7.9113 
 302   0.0000       0.293251         7.9798 
 303   0.0000       0.294809         8.0222 
 304   0.0000       0.296715         8.0740 
 305   0.0000       0.297434         8.0936 
 306   0.0000       0.299257         8.1432 
 307   0.0000       0.301921         8.2157 
 308   0.0000       0.302549         8.2328 
 309   0.0000       0.304484         8.2854 
 310   0.0000       0.306423         8.3382 
 311   0.0000       0.309338         8.4175 
 312   0.0000       0.310778         8.4567 
 313   0.0000       0.311668         8.4809 
 314   0.0000       0.312342         8.4993 
 315   0.0000       0.314872         8.5681 
 316   0.0000       0.315398         8.5824 
 317   0.0000       0.317570         8.6415 
 318   0.0000       0.319767         8.7013 
 319   0.0000       0.320361         8.7175 
 320   0.0000       0.321048         8.7362 
 321   0.0000       0.322379         8.7724 
 322   0.0000       0.324545         8.8313 
 323   0.0000       0.325352         8.8533 
 324   0.0000       0.325871         8.8674 
 325   0.0000       0.329593         8.9687 
 326   0.0000       0.329962         8.9787 
 327   0.0000       0.331183         9.0119 
 328   0.0000       0.333106         9.0643 
 329   0.0000       0.334944         9.1143 
 330   0.0000       0.338050         9.1988 
 331   0.0000       0.339920         9.2497 
 332   0.0000       0.341384         9.2895 
 333   0.0000       0.342796         9.3279 
 334   0.0000       0.344772         9.3817 
 335   0.0000       0.347530         9.4568 
 336   0.0000       0.349173         9.5015 
 337   0.0000       0.350756         9.5446 
 338   0.0000       0.351035         9.5521 
 339   0.0000       0.352428         9.5901 
 340   0.0000       0.353374         9.6158 
 341   0.0000       0.354657         9.6507 
 342   0.0000       0.355700         9.6791 
 343   0.0000       0.358056         9.7432 
 344   0.0000       0.361335         9.8324 
 345   0.0000       0.362039         9.8516 
 346   0.0000       0.364833         9.9276 
 347   0.0000       0.367161         9.9910 
 348   0.0000       0.369964        10.0672 
 349   0.0000       0.370366        10.0782 
 350   0.0000       0.374715        10.1965 
 351   0.0000       0.376689        10.2502 
 352   0.0000       0.377798        10.2804 
 353   0.0000       0.379011        10.3134 
 354   0.0000       0.379969        10.3395 
 355   0.0000       0.382204        10.4003 
 356   0.0000       0.382695        10.4137 
 357   0.0000       0.383875        10.4458 
 358   0.0000       0.387301        10.5390 
 359   0.0000       0.389432        10.5970 
 360   0.0000       0.391884        10.6637 
 361   0.0000       0.392220        10.6729 
 362   0.0000       0.395448        10.7607 
 363   0.0000       0.397603        10.8193 
 364   0.0000       0.399960        10.8835 
 365   0.0000       0.401516        10.9258 
 366   0.0000       0.403582        10.9820 
 367   0.0000       0.406959        11.0739 
 368   0.0000       0.409190        11.1346 
 369   0.0000       0.410985        11.1835 
 370   0.0000       0.413478        11.2513 
 371   0.0000       0.414991        11.2925 
 372   0.0000       0.416722        11.3396 
 373   0.0000       0.418291        11.3823 
 374   0.0000       0.421791        11.4775 
 375   0.0000       0.421999        11.4832 
 376   0.0000       0.426101        11.5948 
 377   0.0000       0.426307        11.6004 
 378   0.0000       0.430843        11.7238 
 379   0.0000       0.432151        11.7594 
 380   0.0000       0.433761        11.8032 
 381   0.0000       0.435882        11.8610 
 382   0.0000       0.438985        11.9454 
 383   0.0000       0.441337        12.0094 
 384   0.0000       0.443871        12.0783 
 385   0.0000       0.446452        12.1486 
 386   0.0000       0.448143        12.1946 
 387   0.0000       0.450684        12.2637 
 388   0.0000       0.451958        12.2984 
 389   0.0000       0.452747        12.3199 
 390   0.0000       0.455962        12.4074 
 391   0.0000       0.457498        12.4491 
 392   0.0000       0.460201        12.5227 
 393   0.0000       0.461431        12.5562 
 394   0.0000       0.465877        12.6772 
 395   0.0000       0.467023        12.7084 
 396   0.0000       0.469273        12.7696 
 397   0.0000       0.470178        12.7942 
 398   0.0000       0.473452        12.8833 
 399   0.0000       0.474460        12.9107 
 400   0.0000       0.476342        12.9619 
 401   0.0000       0.479192        13.0395 
 402   0.0000       0.479454        13.0466 
 403   0.0000       0.482518        13.1300 
 404   0.0000       0.483885        13.1672 
 405   0.0000       0.486837        13.2475 
 406   0.0000       0.489787        13.3278 
 407   0.0000       0.490326        13.3425 
 408   0.0000       0.490951        13.3594 
 409   0.0000       0.493545        13.4300 
 410   0.0000       0.496399        13.5077 
 411   0.0000       0.497702        13.5432 
 412   0.0000       0.500335        13.6148 
 413   0.0000       0.500705        13.6249 
 414   0.0000       0.504492        13.7279 
 415   0.0000       0.506020        13.7695 
 416   0.0000       0.507624        13.8132 
 417   0.0000       0.509401        13.8615 
 418   0.0000       0.512510        13.9461 
 419   0.0000       0.512749        13.9526 
 420   0.0000       0.516288        14.0489 
 421   0.0000       0.517667        14.0864 
 422   0.0000       0.521420        14.1886 
 423   0.0000       0.521919        14.2021 
 424   0.0000       0.523305        14.2399 
 425   0.0000       0.525607        14.3025 
 426   0.0000       0.528711        14.3870 
 427   0.0000       0.531789        14.4707 
 428   0.0000       0.533858        14.5270 
 429   0.0000       0.534646        14.5485 
 430   0.0000       0.538326        14.6486 
 431   0.0000       0.539509        14.6808 
 432   0.0000       0.541443        14.7334 
 433   0.0000       0.544180        14.8079 
 434   0.0000       0.545245        14.8369 
 435   0.0000       0.546596        14.8736 
 436   0.0000       0.548599        14.9281 
 437   0.0000       0.550774        14.9873 
 438   0.0000       0.553840        15.0707 
 439   0.0000       0.555702        15.1214 
 440   0.0000       0.557920        15.1818 
 441   0.0000       0.558557        15.1991 
 442   0.0000       0.561802        15.2874 
 443   0.0000       0.562222        15.2988 
 444   0.0000       0.565617        15.3912 
 445   0.0000       0.568533        15.4706 
 446   0.0000       0.572151        15.5690 
 447   0.0000       0.572606        15.5814 
 448   0.0000       0.575468        15.6593 
 449   0.0000       0.578824        15.7506 
 450   0.0000       0.580302        15.7908 
 451   0.0000       0.583479        15.8773 
 452   0.0000       0.586231        15.9522 
 453   0.0000       0.587269        15.9804 
 454   0.0000       0.589300        16.0357 
 455   0.0000       0.592445        16.1212 
 456   0.0000       0.594307        16.1719 
 457   0.0000       0.595326        16.1996 
 458   0.0000       0.596447        16.2302 
 459   0.0000       0.598328        16.2813 
 460   0.0000       0.601655        16.3719 
 461   0.0000       0.606005        16.4902 
 462   0.0000       0.607105        16.5202 
 463   0.0000       0.608296        16.5526 
 464   0.0000       0.611065        16.6279 
 465   0.0000       0.613262        16.6877 
 466   0.0000       0.614515        16.7218 
 467   0.0000       0.616012        16.7625 
 468   0.0000       0.619504        16.8576 
 469   0.0000       0.622752        16.9460 
 470   0.0000       0.624233        16.9862 
 471   0.0000       0.624514        16.9939 
 472   0.0000       0.626510        17.0482 
 473   0.0000       0.629758        17.1366 
 474   0.0000       0.631085        17.1727 
 475   0.0000       0.634569        17.2675 
 476   0.0000       0.635903        17.3038 
 477   0.0000       0.638265        17.3681 
 478   0.0000       0.638868        17.3845 
 479   0.0000       0.642274        17.4772 
 480   0.0000       0.642947        17.4955 
 481   0.0000       0.647060        17.6074 
 482   0.0000       0.648792        17.6545 
 483   0.0000       0.650582        17.7032 
 484   0.0000       0.651343        17.7239 
 485   0.0000       0.653899        17.7935 
 486   0.0000       0.657639        17.8953 
 487   0.0000       0.660169        17.9641 
 488   0.0000       0.660812        17.9816 
 489   0.0000       0.663566        18.0565 
 490   0.0000       0.665174        18.1003 
 491   0.0000       0.668635        18.1945 
 492   0.0000       0.670172        18.2363 
 493   0.0000       0.672749        18.3064 
 494   0.0000       0.674494        18.3539 
 495   0.0000       0.675581        18.3835 
 496   0.0000       0.678773        18.4704 
 497   0.0000       0.681833        18.5536 
 498   0.0000       0.686388        18.6776 
 499   0.0000       0.687138        18.6980 
 500   0.0000       0.688919        18.7464 
 501   0.0000       0.690504        18.7896 
 502   0.0000       0.692810        18.8523 
 503   0.0000       0.693556        18.8726 
 504   0.0000       0.695492        18.9253 
 505   0.0000       0.698056        18.9951 
 506   0.0000       0.701208        19.0808 
 507   0.0000       0.703546        19.1444 
 508   0.0000       0.707417        19.2498 
 509   0.0000       0.708220        19.2717 
 510   0.0000       0.709881        19.3169 
 511   0.0000       0.712697        19.3935 
 512   0.0000       0.714182        19.4339 
 513   0.0000       0.717444        19.5226 
 514   0.0000       0.719490        19.5783 
 515   0.0000       0.721362        19.6293 
 516   0.0000       0.722821        19.6690 
 517   0.0000       0.724241        19.7076 
 518   0.0000       0.727650        19.8004 
 519   0.0000       0.728907        19.8346 
 520   0.0000       0.730447        19.8765 
 521   0.0000       0.732057        19.9203 
 522   0.0000       0.735148        20.0044 
 523   0.0000       0.735661        20.0184 
 524   0.0000       0.736970        20.0540 
 525   0.0000       0.739320        20.1179 
 526   0.0000       0.740961        20.1626 
 527   0.0000       0.743733        20.2380 
 528   0.0000       0.747400        20.3378 
 529   0.0000       0.748254        20.3610 
 530   0.0000       0.750478        20.4215 
 531   0.0000       0.751709        20.4551 
 532   0.0000       0.753904        20.5148 
 533   0.0000       0.756447        20.5840 
 534   0.0000       0.760636        20.6979 
 535   0.0000       0.762220        20.7411 
 536   0.0000       0.762438        20.7470 
 537   0.0000       0.764122        20.7928 
 538   0.0000       0.766128        20.8474 
 539   0.0000       0.767838        20.8939 
 540   0.0000       0.769479        20.9386 
 541   0.0000       0.771691        20.9988 
 542   0.0000       0.772958        21.0332 
 543   0.0000       0.774846        21.0846 
 544   0.0000       0.776598        21.1323 
 545   0.0000       0.778911        21.1952 
 546   0.0000       0.781725        21.2718 
 547   0.0000       0.784534        21.3482 
 548   0.0000       0.785143        21.3648 
 549   0.0000       0.786766        21.4090 
 550   0.0000       0.790017        21.4974 
 551   0.0000       0.791433        21.5360 
 552   0.0000       0.795180        21.6380 
 553   0.0000       0.796847        21.6833 
 554   0.0000       0.799209        21.7476 
 555   0.0000       0.803126        21.8542 
 556   0.0000       0.805125        21.9086 
 557   0.0000       0.805927        21.9304 
 558   0.0000       0.808441        21.9988 
 559   0.0000       0.809250        22.0208 
 560   0.0000       0.813999        22.1500 
 561   0.0000       0.814770        22.1710 
 562   0.0000       0.815315        22.1859 
 563   0.0000       0.818260        22.2660 
 564   0.0000       0.820816        22.3355 
 565   0.0000       0.823163        22.3994 
 566   0.0000       0.824416        22.4335 
 567   0.0000       0.827493        22.5172 
 568   0.0000       0.829277        22.5658 
 569   0.0000       0.829930        22.5835 
 570   0.0000       0.832374        22.6501 
 571   0.0000       0.833716        22.6866 
 572   0.0000       0.836405        22.7597 
 573   0.0000       0.838285        22.8109 
 574   0.0000       0.839259        22.8374 
 575   0.0000       0.843553        22.9542 
 576   0.0000       0.845177        22.9984 
 577   0.0000       0.846650        23.0385 
 578   0.0000       0.849035        23.1034 
 579   0.0000       0.851816        23.1791 
 580   0.0000       0.853685        23.2300 
 581   0.0000       0.856873        23.3167 
 582   0.0000       0.857890        23.3444 
 583   0.0000       0.860286        23.4096 
 584   0.0000       0.861386        23.4395 
 585   0.0000       0.863541        23.4981 
 586   0.0000       0.864352        23.5202 
 587   0.0000       0.865978        23.5644 
 588   0.0000       0.868427        23.6311 
 589   0.0000       0.870555        23.6890 
 590   0.0000       0.872063        23.7300 
 591   0.0000       0.873604        23.7720 
 592   0.0000       0.876512        23.8511 
 593   0.0000       0.877915        23.8893 
 594   0.0000       0.879187        23.9239 
 595   0.0000       0.880867        23.9696 
 596   0.0000       0.883457        24.0401 
 597   0.0000       0.885199        24.0875 
 598   0.0000       0.887833        24.1592 
 599   0.0000       0.891229        24.2516 
 600   0.0000       0.892464        24.2852 
 601   0.0000       0.893850        24.3229 
 602   0.0000       0.894136        24.3307 
 603   0.0000       0.897850        24.4317 
 604   0.0000       0.898544        24.4506 
 605   0.0000       0.899279        24.4706 
 606   0.0000       0.900335        24.4994 
 607   0.0000       0.903229        24.5781 
 608   0.0000       0.906341        24.6628 
 609   0.0000       0.908537        24.7225 
 610   0.0000       0.909316        24.7438 
 611   0.0000       0.909811        24.7572 
 612   0.0000       0.912944        24.8425 
 613   0.0000       0.915053        24.8999 
 614   0.0000       0.915994        24.9255 
 615   0.0000       0.920147        25.0385 
 616   0.0000       0.921544        25.0765 
 617   0.0000       0.924249        25.1501 
 618   0.0000       0.925807        25.1925 
 619   0.0000       0.927032        25.2258 
 620   0.0000       0.928567        25.2676 
 621   0.0000       0.929532        25.2938 
 622   0.0000       0.932962        25.3872 
 623   0.0000       0.933653        25.4060 
 624   0.0000       0.936983        25.4966 
 625   0.0000       0.937045        25.4983 
 626   0.0000       0.938890        25.5485 
 627   0.0000       0.942238        25.6396 
 628   0.0000       0.943979        25.6870 
 629   0.0000       0.945850        25.7379 
 630   0.0000       0.946136        25.7457 
 631   0.0000       0.949335        25.8327 
 632   0.0000       0.950191        25.8560 
 633   0.0000       0.952380        25.9156 
 634   0.0000       0.952805        25.9271 
 635   0.0000       0.956496        26.0276 
 636   0.0000       0.958641        26.0859 
 637   0.0000       0.959967        26.1220 
 638   0.0000       0.960899        26.1474 
 639   0.0000       0.965279        26.2666 
 640   0.0000       0.966558        26.3014 
 641   0.0000       0.967772        26.3344 
 642   0.0000       0.970283        26.4027 
 643   0.0000       0.970885        26.4191 
 644   0.0000       0.973573        26.4923 
 645   0.0000       0.975417        26.5424 
 646   0.0000       0.976912        26.5831 
 647   0.0000       0.979181        26.6449 
 648   0.0000       0.981424        26.7059 
 649   0.0000       0.982350        26.7311 
 650   0.0000       0.987468        26.8704 
 651   0.0000       0.988641        26.9023 
 652   0.0000       0.991996        26.9936 
 653   0.0000       0.993303        27.0292 
 654   0.0000       0.995564        27.0907 
 655   0.0000       0.997082        27.1320 
 656   0.0000       0.999137        27.1879 
 657   0.0000       1.001184        27.2436 
 658   0.0000       1.006445        27.3868 
 659   0.0000       1.006830        27.3972 
 660   0.0000       1.008702        27.4482 
 661   0.0000       1.011793        27.5323 
 662   0.0000       1.013860        27.5885 
 663   0.0000       1.014554        27.6074 
 664   0.0000       1.016079        27.6489 
 665   0.0000       1.018154        27.7054 
 666   0.0000       1.020441        27.7676 
 667   0.0000       1.021509        27.7967 
 668   0.0000       1.023982        27.8640 
 669   0.0000       1.026373        27.9290 
 670   0.0000       1.028460        27.9858 
 671   0.0000       1.031047        28.0562 
 672   0.0000       1.033008        28.1096 
 673   0.0000       1.036069        28.1929 
 674   0.0000       1.036553        28.2060 
 675   0.0000       1.039079        28.2748 
 676   0.0000       1.040025        28.3005 
 677   0.0000       1.042038        28.3553 
 678   0.0000       1.045305        28.4442 
 679   0.0000       1.048682        28.5361 
 680   0.0000       1.051522        28.6134 
 681   0.0000       1.051959        28.6253 
 682   0.0000       1.054519        28.6949 
 683   0.0000       1.057099        28.7651 
 684   0.0000       1.059730        28.8367 
 685   0.0000       1.060483        28.8572 
 686   0.0000       1.061327        28.8802 
 687   0.0000       1.063446        28.9378 
 688   0.0000       1.067760        29.0552 
 689   0.0000       1.070534        29.1307 
 690   0.0000       1.071602        29.1598 
 691   0.0000       1.072478        29.1836 
 692   0.0000       1.073529        29.2122 
 693   0.0000       1.076730        29.2993 
 694   0.0000       1.078061        29.3355 
 695   0.0000       1.081345        29.4249 
 696   0.0000       1.083361        29.4797 
 697   0.0000       1.085572        29.5399 
 698   0.0000       1.086609        29.5681 
 699   0.0000       1.087473        29.5917 
 700   0.0000       1.091601        29.7040 
 701   0.0000       1.092159        29.7192 
 702   0.0000       1.095317        29.8051 
 703   0.0000       1.096544        29.8385 
 704   0.0000       1.099708        29.9246 
 705   0.0000       1.102725        30.0067 
 706   0.0000       1.104591        30.0575 
 707   0.0000       1.106460        30.1083 
 708   0.0000       1.108003        30.1503 
 709   0.0000       1.111029        30.2326 
 710   0.0000       1.111248        30.2386 
 711   0.0000       1.113202        30.2918 
 712   0.0000       1.118377        30.4326 
 713   0.0000       1.119736        30.4696 
 714   0.0000       1.120243        30.4834 
 715   0.0000       1.123928        30.5836 
 716   0.0000       1.125704        30.6320 
 717   0.0000       1.128032        30.6953 
 718   0.0000       1.128549        30.7094 
 719   0.0000       1.133385        30.8410 
 720   0.0000       1.134708        30.8770 
 721   0.0000       1.136235        30.9185 
 722   0.0000       1.139277        31.0013 
 723   0.0000       1.141673        31.0665 
 724   0.0000       1.146053        31.1857 
 725   0.0000       1.148970        31.2651 
 726   0.0000       1.149809        31.2879 
 727   0.0000       1.150612        31.3097 
 728   0.0000       1.152347        31.3570 
 729   0.0000       1.154738        31.4220 
 730   0.0000       1.158794        31.5324 
 731   0.0000       1.159136        31.5417 
 732   0.0000       1.161583        31.6083 
 733   0.0000       1.165161        31.7056 
 734   0.0000       1.166149        31.7325 
 735   0.0000       1.170185        31.8423 
 736   0.0000       1.171883        31.8886 
 737   0.0000       1.173067        31.9208 
 738   0.0000       1.176013        32.0009 
 739   0.0000       1.178508        32.0688 
 740   0.0000       1.179999        32.1094 
 741   0.0000       1.180866        32.1330 
 742   0.0000       1.184688        32.2370 
 743   0.0000       1.185646        32.2631 
 744   0.0000       1.188083        32.3294 
 745   0.0000       1.190726        32.4013 
 746   0.0000       1.193578        32.4789 
 747   0.0000       1.195774        32.5387 
 748   0.0000       1.198888        32.6234 
 749   0.0000       1.200827        32.6762 
 750   0.0000       1.203446        32.7474 
 751   0.0000       1.204833        32.7852 
 752   0.0000       1.206761        32.8376 
 753   0.0000       1.208507        32.8852 
 754   0.0000       1.210747        32.9461 
 755   0.0000       1.214229        33.0408 
 756   0.0000       1.217825        33.1387 
 757   0.0000       1.220052        33.1993 
 758   0.0000       1.221070        33.2270 
 759   0.0000       1.224506        33.3205 
 760   0.0000       1.226471        33.3740 
 761   0.0000       1.226668        33.3793 
 762   0.0000       1.230212        33.4758 
 763   0.0000       1.231743        33.5174 
 764   0.0000       1.234028        33.5796 
 765   0.0000       1.237645        33.6780 
 766   0.0000       1.239706        33.7341 
 767   0.0000       1.240843        33.7651 
 768   0.0000       1.243541        33.8385 
 769   0.0000       1.245221        33.8842 
 770   0.0000       1.246619        33.9222 
 771   0.0000       1.247501        33.9462 
 772   0.0000       1.253866        34.1194 
 773   0.0000       1.256277        34.1850 
 774   0.0000       1.259529        34.2735 
 775   0.0000       1.260126        34.2898 
 776   0.0000       1.262216        34.3466 
 777   0.0000       1.268204        34.5096 
 778   0.0000       1.268544        34.5189 
 779   0.0000       1.271163        34.5901 
 780   0.0000       1.273353        34.6497 
 781   0.0000       1.276273        34.7292 
 782   0.0000       1.278665        34.7943 
 783   0.0000       1.280527        34.8449 
 784   0.0000       1.284207        34.9451 
 785   0.0000       1.285684        34.9852 
 786   0.0000       1.287111        35.0241 
 787   0.0000       1.289853        35.0987 
 788   0.0000       1.291860        35.1533 
 789   0.0000       1.294139        35.2153 
 790   0.0000       1.297244        35.2998 
 791   0.0000       1.298206        35.3260 
 792   0.0000       1.302960        35.4554 
 793   0.0000       1.304588        35.4997 
 794   0.0000       1.308170        35.5971 
 795   0.0000       1.308718        35.6120 
 796   0.0000       1.310811        35.6690 
 797   0.0000       1.315085        35.7853 
 798   0.0000       1.315999        35.8101 
 799   0.0000       1.317676        35.8558 
 800   0.0000       1.320532        35.9335 
 801   0.0000       1.322928        35.9987 
 802   0.0000       1.325085        36.0574 
 803   0.0000       1.325792        36.0766 
 804   0.0000       1.332497        36.2591 
 805   0.0000       1.334339        36.3092 
 806   0.0000       1.337461        36.3942 
 807   0.0000       1.344527        36.5864 
 808   0.0000       1.346023        36.6271 
 809   0.0000       1.346524        36.6408 
 810   0.0000       1.351479        36.7756 
 811   0.0000       1.353871        36.8407 
 812   0.0000       1.355665        36.8895 
 813   0.0000       1.357446        36.9380 
 814   0.0000       1.360109        37.0104 
 815   0.0000       1.360903        37.0321 
 816   0.0000       1.365226        37.1497 
 817   0.0000       1.367780        37.2192 
 818   0.0000       1.371322        37.3156 
 819   0.0000       1.374187        37.3935 
 820   0.0000       1.376320        37.4516 
 821   0.0000       1.377785        37.4914 
 822   0.0000       1.382355        37.6158 
 823   0.0000       1.383988        37.6602 
 824   0.0000       1.384838        37.6834 
 825   0.0000       1.390443        37.8359 
 826   0.0000       1.391490        37.8644 
 827   0.0000       1.392277        37.8858 
 828   0.0000       1.394607        37.9492 
 829   0.0000       1.396731        38.0070 
 830   0.0000       1.401894        38.1475 
 831   0.0000       1.404627        38.2218 
 832   0.0000       1.406946        38.2849 
 833   0.0000       1.409322        38.3496 
 834   0.0000       1.412134        38.4261 
 835   0.0000       1.416491        38.5447 
 836   0.0000       1.419261        38.6201 
 837   0.0000       1.420379        38.6505 
 838   0.0000       1.423120        38.7251 
 839   0.0000       1.426670        38.8217 
 840   0.0000       1.431630        38.9566 
 841   0.0000       1.433106        38.9968 
 842   0.0000       1.435929        39.0736 
 843   0.0000       1.437753        39.1232 
 844   0.0000       1.438088        39.1324 
 845   0.0000       1.441874        39.2354 
 846   0.0000       1.442993        39.2658 
 847   0.0000       1.449236        39.4357 
 848   0.0000       1.453537        39.5528 
 849   0.0000       1.456660        39.6377 
 850   0.0000       1.459702        39.7205 
 851   0.0000       1.459973        39.7279 
 852   0.0000       1.466757        39.9125 
 853   0.0000       1.467387        39.9296 
 854   0.0000       1.470637        40.0181 
 855   0.0000       1.471437        40.0398 
 856   0.0000       1.473767        40.1032 
 857   0.0000       1.476138        40.1677 
 858   0.0000       1.480189        40.2780 
 859   0.0000       1.482052        40.3287 
 860   0.0000       1.486228        40.4423 
 861   0.0000       1.489769        40.5387 
 862   0.0000       1.490863        40.5684 
 863   0.0000       1.492252        40.6062 
 864   0.0000       1.499913        40.8147 
 865   0.0000       1.501547        40.8592 
 866   0.0000       1.506233        40.9867 
 867   0.0000       1.508767        41.0556 
 868   0.0000       1.511723        41.1361 
 869   0.0000       1.513963        41.1970 
 870   0.0000       1.515712        41.2446 
 871   0.0000       1.519719        41.3537 
 872   0.0000       1.520677        41.3797 
 873   0.0000       1.525138        41.5011 
 874   0.0000       1.527045        41.5530 
 875   0.0000       1.531038        41.6617 
 876   0.0000       1.533178        41.7199 
 877   0.0000       1.536447        41.8089 
 878   0.0000       1.538514        41.8651 
 879   0.0000       1.541054        41.9342 
 880   0.0000       1.543227        41.9933 
 881   0.0000       1.545645        42.0591 
 882   0.0000       1.550134        42.1813 
 883   0.0000       1.552893        42.2564 
 884   0.0000       1.555380        42.3240 
 885   0.0000       1.558348        42.4048 
 886   0.0000       1.560909        42.4745 
 887   0.0000       1.565027        42.5866 
 888   0.0000       1.566807        42.6350 
 889   0.0000       1.570524        42.7361 
 890   0.0000       1.571405        42.7601 
 891   0.0000       1.573555        42.8186 
 892   0.0000       1.575242        42.8645 
 893   0.0000       1.578338        42.9488 
 894   0.0000       1.579995        42.9938 
 895   0.0000       1.583159        43.0800 
 896   0.0000       1.585511        43.1439 
 897   0.0000       1.588683        43.2303 
 898   0.0000       1.590219        43.2721 
 899   0.0000       1.594693        43.3938 
 900   0.0000       1.596356        43.4390 
 901   0.0000       1.599869        43.5347 
 902   0.0000       1.602573        43.6082 
 903   0.0000       1.605100        43.6770 
 904   0.0000       1.605710        43.6936 
 905   0.0000       1.608915        43.7808 
 906   0.0000       1.611648        43.8552 
 907   0.0000       1.613174        43.8967 
 908   0.0000       1.619031        44.0561 
 909   0.0000       1.621621        44.1266 
 910   0.0000       1.624026        44.1920 
 911   0.0000       1.627078        44.2750 
 912   0.0000       1.627821        44.2953 
 913   0.0000       1.629502        44.3410 
 914   0.0000       1.634829        44.4860 
 915   0.0000       1.637040        44.5461 
 916   0.0000       1.640400        44.6375 
 917   0.0000       1.643646        44.7259 
 918   0.0000       1.645700        44.7818 
 919   0.0000       1.647438        44.8291 
 920   0.0000       1.649807        44.8935 
 921   0.0000       1.654402        45.0186 
 922   0.0000       1.657245        45.0959 
 923   0.0000       1.659262        45.1508 
 924   0.0000       1.661480        45.2112 
 925   0.0000       1.664261        45.2868 
 926   0.0000       1.666605        45.3506 
 927   0.0000       1.667948        45.3872 
 928   0.0000       1.669876        45.4396 
 929   0.0000       1.672608        45.5140 
 930   0.0000       1.677483        45.6466 
 931   0.0000       1.681283        45.7500 
 932   0.0000       1.683050        45.7981 
 933   0.0000       1.684455        45.8364 
 934   0.0000       1.685312        45.8597 
 935   0.0000       1.689039        45.9611 
 936   0.0000       1.691222        46.0205 
 937   0.0000       1.694862        46.1195 
 938   0.0000       1.696386        46.1610 
 939   0.0000       1.698618        46.2217 
 940   0.0000       1.700923        46.2845 
 941   0.0000       1.702716        46.3333 
 942   0.0000       1.706002        46.4227 
 943   0.0000       1.709184        46.5093 
 944   0.0000       1.711886        46.5828 
 945   0.0000       1.714358        46.6501 
 946   0.0000       1.716024        46.6954 
 947   0.0000       1.716672        46.7130 
 948   0.0000       1.721243        46.8374 
 949   0.0000       1.723961        46.9114 
 950   0.0000       1.725060        46.9413 
 951   0.0000       1.725999        46.9668 
 952   0.0000       1.730615        47.0924 
 953   0.0000       1.732328        47.1390 
 954   0.0000       1.736836        47.2617 
 955   0.0000       1.738134        47.2970 
 956   0.0000       1.741268        47.3823 
 957   0.0000       1.743149        47.4335 
 958   0.0000       1.746382        47.5215 
 959   0.0000       1.749241        47.5993 
 960   0.0000       1.751668        47.6653 
 961   0.0000       1.752788        47.6958 
 962   0.0000       1.755714        47.7754 
 963   0.0000       1.757364        47.8203 
 964   0.0000       1.759607        47.8813 
 965   0.0000       1.761147        47.9232 
 966   0.0000       1.763565        47.9891 
 967   0.0000       1.766939        48.0809 
 968   0.0000       1.771437        48.2033 
 969   0.0000       1.774070        48.2749 
 970   0.0000       1.778150        48.3859 
 971   0.0000       1.780404        48.4473 
 972   0.0000       1.782118        48.4939 
 973   0.0000       1.784415        48.5564 
 974   0.0000       1.786794        48.6211 
 975   0.0000       1.790610        48.7250 
 976   0.0000       1.791864        48.7591 
 977   0.0000       1.796314        48.8802 
 978   0.0000       1.797582        48.9147 
 979   0.0000       1.801675        49.0261 
 980   0.0000       1.803868        49.0857 
 981   0.0000       1.808945        49.2239 
 982   0.0000       1.810340        49.2619 
 983   0.0000       1.812671        49.3253 
 984   0.0000       1.813263        49.3414 
 985   0.0000       1.816301        49.4241 
 986   0.0000       1.816559        49.4311 
 987   0.0000       1.819072        49.4995 
 988   0.0000       1.822622        49.5961 
 989   0.0000       1.826644        49.7055 
 990   0.0000       1.827449        49.7274 
 991   0.0000       1.831774        49.8451 
 992   0.0000       1.832045        49.8525 
 993   0.0000       1.835921        49.9579 
 994   0.0000       1.838364        50.0244 
 995   0.0000       1.842136        50.1271 
 996   0.0000       1.845376        50.2152 
 997   0.0000       1.850510        50.3549 
 998   0.0000       1.852905        50.4201 
 999   0.0000       1.853432        50.4345 
 1000   0.0000       1.856395        50.5151 
 1001   0.0000       1.856737        50.5244 
 1002   0.0000       1.860768        50.6341 
 1003   0.0000       1.861936        50.6659 
 1004   0.0000       1.867238        50.8101 
 1005   0.0000       1.868785        50.8522 
 1006   0.0000       1.868928        50.8561 
 1007   0.0000       1.871843        50.9354 
 1008   0.0000       1.875266        51.0286 
 1009   0.0000       1.875437        51.0332 
 1010   0.0000       1.880797        51.1791 
 1011   0.0000       1.883847        51.2621 
 1012   0.0000       1.885839        51.3163 
 1013   0.0000       1.888779        51.3963 
 1014   0.0000       1.894203        51.5439 
 1015   0.0000       1.895540        51.5803 
 1016   0.0000       1.896706        51.6120 
 1017   0.0000       1.898142        51.6511 
 1018   0.0000       1.901609        51.7454 
 1019   0.0000       1.902927        51.7813 
 1020   0.0000       1.904987        51.8373 
 1021   0.0000       1.907632        51.9093 
 1022   0.0000       1.910058        51.9753 
 1023   0.0000       1.911072        52.0029 
 1024   0.0000       1.912806        52.0501 
 1025   0.0000       1.914403        52.0935 
 1026   0.0000       1.916168        52.1416 
 1027   0.0000       1.922378        52.3106 
 1028   0.0000       1.923006        52.3277 
 1029   0.0000       1.924808        52.3767 
 1030   0.0000       1.926862        52.4326 
 1031   0.0000       1.928765        52.4844 
 1032   0.0000       1.931827        52.5677 
 1033   0.0000       1.936969        52.7076 
 1034   0.0000       1.938220        52.7416 
 1035   0.0000       1.941396        52.8281 
 1036   0.0000       1.944255        52.9059 
 1037   0.0000       1.944312        52.9074 
 1038   0.0000       1.948849        53.0309 
 1039   0.0000       1.949076        53.0371 
 1040   0.0000       1.950334        53.0713 
 1041   0.0000       1.952253        53.1235 
 1042   0.0000       1.954862        53.1945 
 1043   0.0000       1.956346        53.2349 
 1044   0.0000       1.958010        53.2802 
 1045   0.0000       1.959957        53.3331 
 1046   0.0000       1.963973        53.4424 
 1047   0.0000       1.967659        53.5427 
 1048   0.0000       1.969317        53.5878 
 1049   0.0000       1.972749        53.6812 
 1050   0.0000       1.974582        53.7311 
 1051   0.0000       1.978116        53.8273 
 1052   0.0000       1.981446        53.9179 
 1053   0.0000       1.982932        53.9583 
 1054   0.0000       1.983798        53.9819 
 1055   0.0000       1.986898        54.0662 
 1056   0.0000       1.988020        54.0968 
 1057   0.0000       1.990283        54.1583 
 1058   0.0000       1.995030        54.2875 
 1059   0.0000       1.995325        54.2956 
 1060   0.0000       1.998802        54.3902 
 1061   0.0000       2.000015        54.4232 
 1062   0.0000       2.001472        54.4628 
 1063   0.0000       2.004855        54.5549 
 1064   0.0000       2.005778        54.5800 
 1065   0.0000       2.008070        54.6424 
 1066   0.0000       2.010990        54.7218 
 1067   0.0000       2.013495        54.7900 
 1068   0.0000       2.015770        54.8519 
 1069   0.0000       2.016747        54.8785 
 1070   0.0000       2.018720        54.9322 
 1071   0.0000       2.021441        55.0062 
 1072   0.0000       2.021957        55.0202 
 1073   0.0000       2.028822        55.2071 
 1074   0.0000       2.029990        55.2388 
 1075   0.0000       2.031318        55.2750 
 1076   0.0000       2.032376        55.3038 
 1077   0.0000       2.034482        55.3611 
 1078   0.0000       2.035867        55.3988 
 1079   0.0000       2.041341        55.5477 
 1080   0.0000       2.042518        55.5797 
 1081   0.0000       2.043918        55.6178 
 1082   0.0000       2.047694        55.7206 
 1083   0.0000       2.048809        55.7509 
 1084   0.0000       2.051349        55.8200 
 1085   0.0000       2.052096        55.8404 
 1086   0.0000       2.054075        55.8942 
 1087   0.0000       2.057494        55.9873 
 1088   0.0000       2.062698        56.1289 
 1089   0.0000       2.063770        56.1580 
 1090   0.0000       2.066083        56.2210 
 1091   0.0000       2.068222        56.2792 
 1092   0.0000       2.069877        56.3242 
 1093   0.0000       2.074282        56.4441 
 1094   0.0000       2.075255        56.4706 
 1095   0.0000       2.076964        56.5171 
 1096   0.0000       2.079374        56.5827 
 1097   0.0000       2.081133        56.6305 
 1098   0.0000       2.081633        56.6441 
 1099   0.0000       2.086049        56.7643 
 1100   0.0000       2.087630        56.8073 
 1101   0.0000       2.089169        56.8492 
 1102   0.0000       2.090888        56.8960 
 1103   0.0000       2.094103        56.9835 
 1104   0.0000       2.094410        56.9918 
 1105   0.0000       2.096912        57.0599 
 1106   0.0000       2.100070        57.1458 
 1107   0.0000       2.102072        57.2003 
 1108   0.0000       2.104766        57.2736 
 1109   0.0000       2.109513        57.4028 
 1110   0.0000       2.113712        57.5170 
 1111   0.0000       2.114230        57.5311 
 1112   0.0000       2.116881        57.6032 
 1113   0.0000       2.118783        57.6550 
 1114   0.0000       2.119419        57.6723 
 1115   0.0000       2.123290        57.7776 
 1116   0.0000       2.126005        57.8515 
 1117   0.0000       2.129857        57.9564 
 1118   0.0000       2.131614        58.0042 
 1119   0.0000       2.133270        58.0492 
 1120   0.0000       2.135068        58.0982 
 1121   0.0000       2.135990        58.1232 
 1122   0.0000       2.139022        58.2057 
 1123   0.0000       2.140881        58.2563 
 1124   0.0000       2.141554        58.2746 
 1125   0.0000       2.145201        58.3739 
 1126   0.0000       2.145333        58.3775 
 1127   0.0000       2.149052        58.4787 
 1128   0.0000       2.149948        58.5030 
 1129   0.0000       2.151962        58.5579 
 1130   0.0000       2.155238        58.6470 
 1131   0.0000       2.156695        58.6867 
 1132   0.0000       2.157677        58.7134 
 1133   0.0000       2.163775        58.8793 
 1134   0.0000       2.164073        58.8874 
 1135   0.0000       2.166523        58.9541 
 1136   0.0000       2.168109        58.9972 
 1137   0.0000       2.169926        59.0467 
 1138   0.0000       2.172772        59.1241 
 1139   0.0000       2.174004        59.1577 
 1140   0.0000       2.175732        59.2047 
 1141   0.0000       2.177768        59.2601 
 1142   0.0000       2.181395        59.3588 
 1143   0.0000       2.183176        59.4072 
 1144   0.0000       2.183976        59.4290 
 1145   0.0000       2.185353        59.4665 
 1146   0.0000       2.188138        59.5423 
 1147   0.0000       2.190532        59.6074 
 1148   0.0000       2.191795        59.6418 
 1149   0.0000       2.193116        59.6777 
 1150   0.0000       2.195891        59.7532 
 1151   0.0000       2.198468        59.8233 
 1152   0.0000       2.200068        59.8669 
 1153   0.0000       2.203192        59.9519 
 1154   0.0000       2.203995        59.9738 
 1155   0.0000       2.205051        60.0025 
 1156   0.0000       2.207174        60.0603 
 1157   0.0000       2.209924        60.1351 
 1158   0.0000       2.213290        60.2267 
 1159   0.0000       2.214623        60.2629 
 1160   0.0000       2.215510        60.2871 
 1161   0.0000       2.216609        60.3170 
 1162   0.0000       2.217961        60.3538 
 1163   0.0000       2.222283        60.4714 
 1164   0.0000       2.223717        60.5104 
 1165   0.0000       2.227070        60.6017 
 1166   0.0000       2.229566        60.6696 
 1167   0.0000       2.231453        60.7209 
 1168   0.0000       2.232167        60.7404 
 1169   0.0000       2.236192        60.8499 
 1170   0.0000       2.236689        60.8634 
 1171   0.0000       2.239566        60.9417 
 1172   0.0000       2.241719        61.0003 
 1173   0.0000       2.244389        61.0729 
 1174   0.0000       2.246362        61.1266 
 1175   0.0000       2.247773        61.1650 
 1176   0.0000       2.249819        61.2207 
 1177   0.0000       2.252778        61.3012 
 1178   0.0000       2.256797        61.4106 
 1179   0.0000       2.257227        61.4223 
 1180   0.0000       2.257848        61.4392 
 1181   0.0000       2.259497        61.4840 
 1182   0.0000       2.263551        61.5943 
 1183   0.0000       2.264977        61.6331 
 1184   0.0000       2.267003        61.6883 
 1185   0.0000       2.269699        61.7617 
 1186   0.0000       2.271746        61.8174 
 1187   0.0000       2.273427        61.8631 
 1188   0.0000       2.276643        61.9506 
 1189   0.0000       2.279376        62.0250 
 1190   0.0000       2.279750        62.0351 
 1191   0.0000       2.282727        62.1161 
 1192   0.0000       2.283627        62.1407 
 1193   0.0000       2.287600        62.2488 
 1194   0.0000       2.289383        62.2973 
 1195   0.0000       2.291366        62.3512 
 1196   0.0000       2.293188        62.4008 
 1197   0.0000       2.297247        62.5113 
 1198   0.0000       2.297659        62.5225 
 1199   0.0000       2.299751        62.5794 
 1200   0.0000       2.302205        62.6462 
 1201   0.0000       2.304092        62.6975 
 1202   0.0000       2.304994        62.7221 
 1203   0.0000       2.306999        62.7766 
 1204   0.0000       2.311151        62.8896 
 1205   0.0000       2.312972        62.9392 
 1206   0.0000       2.314967        62.9935 
 1207   0.0000       2.316073        63.0236 
 1208   0.0000       2.318068        63.0778 
 1209   0.0000       2.319388        63.1138 
 1210   0.0000       2.323134        63.2157 
 1211   0.0000       2.324238        63.2457 
 1212   0.0000       2.326740        63.3138 
 1213   0.0000       2.328880        63.3721 
 1214   0.0000       2.332515        63.4710 
 1215   0.0000       2.333939        63.5097 
 1216   0.0000       2.335773        63.5596 
 1217   0.0000       2.338733        63.6402 
 1218   0.0000       2.339424        63.6590 
 1219   0.0000       2.342065        63.7308 
 1220   0.0000       2.344043        63.7847 
 1221   0.0000       2.348646        63.9099 
 1222   0.0000       2.351257        63.9809 
 1223   0.0000       2.352526        64.0155 
 1224   0.0000       2.355972        64.1093 
 1225   0.0000       2.357638        64.1546 
 1226   0.0000       2.358399        64.1753 
 1227   0.0000       2.361980        64.2727 
 1228   0.0000       2.365255        64.3619 
 1229   0.0000       2.368127        64.4400 
 1230   0.0000       2.369113        64.4669 
 1231   0.0000       2.372335        64.5545 
 1232   0.0000       2.373960        64.5987 
 1233   0.0000       2.376065        64.6560 
 1234   0.0000       2.376931        64.6796 
 1235   0.0000       2.379226        64.7420 
 1236   0.0000       2.381147        64.7943 
 1237   0.0000       2.383468        64.8575 
 1238   0.0000       2.387622        64.9705 
 1239   0.0000       2.388462        64.9934 
 1240   0.0000       2.389106        65.0109 
 1241   0.0000       2.391490        65.0757 
 1242   0.0000       2.394827        65.1666 
 1243   0.0000       2.397267        65.2330 
 1244   0.0000       2.403467        65.4017 
 1245   0.0000       2.403746        65.4093 
 1246   0.0000       2.404534        65.4307 
 1247   0.0000       2.406331        65.4796 
 1248   0.0000       2.409451        65.5645 
 1249   0.0000       2.412337        65.6430 
 1250   0.0000       2.415737        65.7356 
 1251   0.0000       2.419662        65.8424 
 1252   0.0000       2.420584        65.8674 
 1253   0.0000       2.423053        65.9346 
 1254   0.0000       2.426028        66.0156 
 1255   0.0000       2.426758        66.0354 
 1256   0.0000       2.429026        66.0971 
 1257   0.0000       2.432850        66.2012 
 1258   0.0000       2.433071        66.2072 
 1259   0.0000       2.434819        66.2548 
 1260   0.0000       2.437914        66.3390 
 1261   0.0000       2.442408        66.4613 
 1262   0.0000       2.444426        66.5162 
 1263   0.0000       2.449231        66.6470 
 1264   0.0000       2.449828        66.6632 
 1265   0.0000       2.452898        66.7468 
 1266   0.0000       2.454916        66.8017 
 1267   0.0000       2.455884        66.8280 
 1268   0.0000       2.456323        66.8400 
 1269   0.0000       2.457668        66.8766 
 1270   0.0000       2.461258        66.9742 
 1271   0.0000       2.464439        67.0608 
 1272   0.0000       2.467200        67.1359 
 1273   0.0000       2.469087        67.1873 
 1274   0.0000       2.470878        67.2360 
 1275   0.0000       2.472304        67.2748 
 1276   0.0000       2.474966        67.3473 
 1277   0.0000       2.477119        67.4058 
 1278   0.0000       2.479448        67.4692 
 1279   0.0000       2.481499        67.5250 
 1280   0.0000       2.483309        67.5743 
 1281   0.0000       2.487372        67.6848 
 1282   0.0000       2.489224        67.7352 
 1283   0.0000       2.491939        67.8091 
 1284   0.0000       2.496650        67.9373 
 1285   0.0000       2.498364        67.9839 
 1286   0.0000       2.499343        68.0106 
 1287   0.0000       2.500725        68.0482 
 1288   0.0000       2.503675        68.1284 
 1289   0.0000       2.506510        68.2056 
 1290   0.0000       2.509247        68.2801 
 1291   0.0000       2.511189        68.3329 
 1292   0.0000       2.514159        68.4138 
 1293   0.0000       2.516056        68.4654 
 1294   0.0000       2.517435        68.5029 
 1295   0.0000       2.520427        68.5843 
 1296   0.0000       2.522300        68.6353 
 1297   0.0000       2.523316        68.6629 
 1298   0.0000       2.523674        68.6727 
 1299   0.0000       2.526212        68.7417 
 1300   0.0000       2.529111        68.8206 
 1301   0.0000       2.530790        68.8663 
 1302   0.0000       2.531702        68.8911 
 1303   0.0000       2.534308        68.9620 
 1304   0.0000       2.535828        69.0034 
 1305   0.0000       2.538336        69.0716 
 1306   0.0000       2.539013        69.0901 
 1307   0.0000       2.541151        69.1482 
 1308   0.0000       2.544238        69.2322 
 1309   0.0000       2.546431        69.2919 
 1310   0.0000       2.550036        69.3900 
 1311   0.0000       2.551024        69.4169 
 1312   0.0000       2.553875        69.4945 
 1313   0.0000       2.556916        69.5772 
 1314   0.0000       2.559613        69.6506 
 1315   0.0000       2.560233        69.6675 
 1316   0.0000       2.561528        69.7027 
 1317   0.0000       2.563560        69.7580 
 1318   0.0000       2.570232        69.9396 
 1319   0.0000       2.571601        69.9768 
 1320   0.0000       2.573279        70.0225 
 1321   0.0000       2.575993        70.0963 
 1322   0.0000       2.576572        70.1121 
 1323   0.0000       2.577906        70.1484 
 1324   0.0000       2.582291        70.2677 
 1325   0.0000       2.583745        70.3073 
 1326   0.0000       2.585785        70.3628 
 1327   0.0000       2.588995        70.4501 
 1328   0.0000       2.590730        70.4973 
 1329   0.0000       2.593098        70.5618 
 1330   0.0000       2.596341        70.6500 
 1331   0.0000       2.598921        70.7202 
 1332   0.0000       2.601598        70.7931 
 1333   0.0000       2.602263        70.8112 
 1334   0.0000       2.604632        70.8756 
 1335   0.0000       2.606391        70.9235 
 1336   0.0000       2.606818        70.9351 
 1337   0.0000       2.611430        71.0606 
 1338   0.0000       2.613374        71.1135 
 1339   0.0000       2.614901        71.1551 
 1340   0.0000       2.617186        71.2173 
 1341   0.0000       2.618642        71.2569 
 1342   0.0000       2.620367        71.3038 
 1343   0.0000       2.623451        71.3877 
 1344   0.0000       2.624854        71.4259 
 1345   0.0000       2.625934        71.4553 
 1346   0.0000       2.627408        71.4954 
 1347   0.0000       2.631937        71.6186 
 1348   0.0000       2.634285        71.6825 
 1349   0.0000       2.637980        71.7831 
 1350   0.0000       2.639236        71.8173 
 1351   0.0000       2.640515        71.8521 
 1352   0.0000       2.641825        71.8877 
 1353   0.0000       2.643812        71.9418 
 1354   0.0000       2.646692        72.0202 
 1355   0.0000       2.648110        72.0587 
 1356   0.0000       2.651576        72.1530 
 1357   0.0000       2.652232        72.1709 
 1358   0.0000       2.653393        72.2025 
 1359   0.0000       2.657199        72.3061 
 1360   0.0000       2.659228        72.3613 
 1361   0.0000       2.660430        72.3940 
 1362   0.0000       2.662500        72.4503 
 1363   0.0000       2.665999        72.5455 
 1364   0.0000       2.667024        72.5734 
 1365   0.0000       2.670157        72.6587 
 1366   0.0000       2.672116        72.7120 
 1367   0.0000       2.674338        72.7724 
 1368   0.0000       2.674950        72.7891 
 1369   0.0000       2.677727        72.8646 
 1370   0.0000       2.681631        72.9709 
 1371   0.0000       2.683712        73.0275 
 1372   0.0000       2.684345        73.0447 
 1373   0.0000       2.687367        73.1270 
 1374   0.0000       2.688733        73.1642 
 1375   0.0000       2.692015        73.2535 
 1376   0.0000       2.694075        73.3095 
 1377   0.0000       2.694604        73.3239 
 1378   0.0000       2.699975        73.4701 
 1379   0.0000       2.700784        73.4921 
 1380   0.0000       2.700866        73.4943 
 1381   0.0000       2.704007        73.5798 
 1382   0.0000       2.710252        73.7497 
 1383   0.0000       2.711084        73.7723 
 1384   0.0000       2.713854        73.8477 
 1385   0.0000       2.715599        73.8952 
 1386   0.0000       2.718149        73.9646 
 1387   0.0000       2.718867        73.9841 
 1388   0.0000       2.721372        74.0523 
 1389   0.0000       2.722856        74.0927 
 1390   0.0000       2.726900        74.2027 
 1391   0.0000       2.729568        74.2753 
 1392   0.0000       2.731520        74.3284 
 1393   0.0000       2.733116        74.3719 
 1394   0.0000       2.736186        74.4554 
 1395   0.0000       2.738306        74.5131 
 1396   0.0000       2.740589        74.5752 
 1397   0.0000       2.742631        74.6308 
 1398   0.0000       2.746833        74.7451 
 1399   0.0000       2.748329        74.7858 
 1400   0.0000       2.751601        74.8749 
 1401   0.0000       2.755019        74.9679 
 1402   0.0000       2.755804        74.9892 
 1403   0.0000       2.756989        75.0215 
 1404   0.0000       2.760866        75.1270 
 1405   0.0000       2.761588        75.1466 
 1406   0.0000       2.763585        75.2010 
 1407   0.0000       2.766179        75.2715 
 1408   0.0000       2.767040        75.2950 
 1409   0.0000       2.768572        75.3367 
 1410   0.0000       2.771850        75.4259 
 1411   0.0000       2.776741        75.5590 
 1412   0.0000       2.778870        75.6169 
 1413   0.0000       2.780024        75.6483 
 1414   0.0000       2.781710        75.6942 
 1415   0.0000       2.782449        75.7143 
 1416   0.0000       2.784122        75.7598 
 1417   0.0000       2.788499        75.8789 
 1418   0.0000       2.789207        75.8982 
 1419   0.0000       2.790686        75.9384 
 1420   0.0000       2.793841        76.0243 
 1421   0.0000       2.794722        76.0483 
 1422   0.0000       2.797880        76.1342 
 1423   0.0000       2.799512        76.1786 
 1424   0.0000       2.801522        76.2333 
 1425   0.0000       2.803828        76.2960 
 1426   0.0000       2.807050        76.3837 
 1427   0.0000       2.809131        76.4403 
 1428   0.0000       2.811381        76.5016 
 1429   0.0000       2.814133        76.5764 
 1430   0.0000       2.815083        76.6023 
 1431   0.0000       2.817146        76.6584 
 1432   0.0000       2.819743        76.7291 
 1433   0.0000       2.821496        76.7768 
 1434   0.0000       2.823375        76.8279 
 1435   0.0000       2.825631        76.8893 
 1436   0.0000       2.826684        76.9180 
 1437   0.0000       2.828579        76.9696 
 1438   0.0000       2.830121        77.0115 
 1439   0.0000       2.832585        77.0785 
 1440   0.0000       2.833992        77.1168 
 1441   0.0000       2.835834        77.1670 
 1442   0.0000       2.838250        77.2327 
 1443   0.0000       2.843466        77.3746 
 1444   0.0000       2.845273        77.4238 
 1445   0.0000       2.845408        77.4275 
 1446   0.0000       2.849191        77.5304 
 1447   0.0000       2.852331        77.6159 
 1448   0.0000       2.854577        77.6770 
 1449   0.0000       2.856896        77.7401 
 1450   0.0000       2.859855        77.8206 
 1451   0.0000       2.862249        77.8858 
 1452   0.0000       2.862845        77.9020 
 1453   0.0000       2.865070        77.9625 
 1454   0.0000       2.867125        78.0184 
 1455   0.0000       2.870336        78.1058 
 1456   0.0000       2.871349        78.1334 
 1457   0.0000       2.879467        78.3543 
 1458   0.0000       2.879835        78.3643 
 1459   0.0000       2.882125        78.4266 
 1460   0.0000       2.883925        78.4756 
 1461   0.0000       2.886958        78.5581 
 1462   0.0000       2.887346        78.5687 
 1463   0.0000       2.891057        78.6697 
 1464   0.0000       2.893894        78.7469 
 1465   0.0000       2.897931        78.8567 
 1466   0.0000       2.900925        78.9382 
 1467   0.0000       2.902194        78.9727 
 1468   0.0000       2.906953        79.1022 
 1469   0.0000       2.908347        79.1401 
 1470   0.0000       2.910759        79.2058 
 1471   0.0000       2.911833        79.2350 
 1472   0.0000       2.915526        79.3355 
 1473   0.0000       2.917582        79.3914 
 1474   0.0000       2.921619        79.5013 
 1475   0.0000       2.923768        79.5598 
 1476   0.0000       2.924895        79.5905 
 1477   0.0000       2.928380        79.6853 
 1478   0.0000       2.930705        79.7485 
 1479   0.0000       2.932389        79.7944 
 1480   0.0000       2.937938        79.9453 
 1481   0.0000       2.940322        80.0102 
 1482   0.0000       2.942705        80.0751 
 1483   0.0000       2.944186        80.1154 
 1484   0.0000       2.944987        80.1372 
 1485   0.0000       2.948686        80.2378 
 1486   0.0000       2.950336        80.2827 
 1487   0.0000       2.953932        80.3806 
 1488   0.0000       2.956764        80.4576 
 1489   0.0000       2.958305        80.4996 
 1490   0.0000       2.959552        80.5335 
 1491   0.0000       2.962515        80.6141 
 1492   0.0000       2.965372        80.6919 
 1493   0.0000       2.969259        80.7976 
 1494   0.0000       2.970051        80.8192 
 1495   0.0000       2.973257        80.9064 
 1496   0.0000       2.974241        80.9332 
 1497   0.0000       2.977720        81.0279 
 1498   0.0000       2.980527        81.1043 
 1499   0.0000       2.982536        81.1589 
 1500   0.0000       2.983831        81.1942 
 1501   0.0000       2.986232        81.2595 
 1502   0.0000       2.987807        81.3024 
 1503   0.0000       2.991709        81.4085 
 1504   0.0000       2.996550        81.5403 
 1505   0.0000       2.997137        81.5563 
 1506   0.0000       2.998333        81.5888 
 1507   0.0000       3.004062        81.7447 
 1508   0.0000       3.009183        81.8840 
 1509   0.0000       3.010293        81.9142 
 1510   0.0000       3.012053        81.9621 
 1511   0.0000       3.014066        82.0169 
 1512   0.0000       3.017900        82.1212 
 1513   0.0000       3.019779        82.1724 
 1514   0.0000       3.022729        82.2526 
 1515   0.0000       3.024173        82.2919 
 1516   0.0000       3.024544        82.3020 
 1517   0.0000       3.029000        82.4233 
 1518   0.0000       3.034354        82.5690 
 1519   0.0000       3.035591        82.6026 
 1520   0.0000       3.035881        82.6105 
 1521   0.0000       3.040358        82.7324 
 1522   0.0000       3.041522        82.7640 
 1523   0.0000       3.046637        82.9032 
 1524   0.0000       3.049097        82.9701 
 1525   0.0000       3.049694        82.9864 
 1526   0.0000       3.052009        83.0494 
 1527   0.0000       3.053602        83.0927 
 1528   0.0000       3.058457        83.2249 
 1529   0.0000       3.059494        83.2531 
 1530   0.0000       3.060939        83.2924 
 1531   0.0000       3.066131        83.4337 
 1532   0.0000       3.068339        83.4937 
 1533   0.0000       3.071114        83.5693 
 1534   0.0000       3.073920        83.6456 
 1535   0.0000       3.075380        83.6854 
 1536   0.0000       3.077738        83.7495 
 1537   0.0000       3.081623        83.8552 
 1538   0.0000       3.083987        83.9196 
 1539   0.0000       3.089014        84.0564 
 1540   0.0000       3.090397        84.0940 
 1541   0.0000       3.092170        84.1422 
 1542   0.0000       3.097075        84.2757 
 1543   0.0000       3.098963        84.3271 
 1544   0.0000       3.100259        84.3623 
 1545   0.0000       3.102948        84.4355 
 1546   0.0000       3.105992        84.5183 
 1547   0.0000       3.107576        84.5614 
 1548   0.0000       3.113204        84.7146 
 1549   0.0000       3.113849        84.7321 
 1550   0.0000       3.116236        84.7971 
 1551   0.0000       3.119138        84.8761 
 1552   0.0000       3.125499        85.0492 
 1553   0.0000       3.126499        85.0764 
 1554   0.0000       3.131468        85.2116 
 1555   0.0000       3.134069        85.2824 
 1556   0.0000       3.135130        85.3112 
 1557   0.0000       3.136417        85.3462 
 1558   0.0000       3.138759        85.4100 
 1559   0.0000       3.141676        85.4894 
 1560   0.0000       3.144968        85.5789 
 1561   0.0000       3.148070        85.6633 
 1562   0.0000       3.150233        85.7222 
 1563   0.0000       3.152207        85.7759 
 1564   0.0000       3.155094        85.8545 
 1565   0.0000       3.158415        85.9449 
 1566   0.0000       3.161758        86.0358 
 1567   0.0000       3.165363        86.1339 
 1568   0.0000       3.166853        86.1744 
 1569   0.0000       3.171132        86.2909 
 1570   0.0000       3.173080        86.3439 
 1571   0.0000       3.177211        86.4563 
 1572   0.0000       3.179019        86.5055 
 1573   0.0000       3.184132        86.6446 
 1574   0.0000       3.188794        86.7715 
 1575   0.0000       3.190760        86.8250 
 1576   0.0000       3.191291        86.8394 
 1577   0.0000       3.195859        86.9637 
 1578   0.0000       3.198725        87.0417 
 1579   0.0000       3.199414        87.0605 
 1580   0.0000       3.203819        87.1803 
 1581   0.0000       3.206382        87.2501 
 1582   0.0000       3.210965        87.3748 
 1583   0.0000       3.214124        87.4608 
 1584   0.0000       3.215989        87.5115 
 1585   0.0000       3.217156        87.5433 
 1586   0.0000       3.221539        87.6625 
 1587   0.0000       3.226142        87.7878 
 1588   0.0000       3.226924        87.8091 
 1589   0.0000       3.227155        87.8154 
 1590   0.0000       3.230818        87.9150 
 1591   0.0000       3.235902        88.0534 
 1592   0.0000       3.238274        88.1179 
 1593   0.0000       3.242864        88.2428 
 1594   0.0000       3.243178        88.2514 
 1595   0.0000       3.248099        88.3853 
 1596   0.0000       3.249315        88.4183 
 1597   0.0000       3.254750        88.5663 
 1598   0.0000       3.257967        88.6538 
 1599   0.0000       3.260543        88.7239 
 1600   0.0000       3.267582        88.9154 
 1601   0.0000       3.268739        88.9469 
 1602   0.0000       3.269353        88.9636 
 1603   0.0000       3.272905        89.0603 
 1604   0.0000       3.274848        89.1131 
 1605   0.0000       3.277677        89.1901 
 1606   0.0000       3.279801        89.2479 
 1607   0.0000       3.283697        89.3539 
 1608   0.0000       3.284784        89.3835 
 1609   0.0000       3.289951        89.5241 
 1610   0.0000       3.293316        89.6157 
 1611   0.0000       3.296683        89.7073 
 1612   0.0000       3.298707        89.7624 
 1613   0.0000       3.299770        89.7913 
 1614   0.0000       3.303171        89.8838 
 1615   0.0000       3.308417        90.0266 
 1616   0.0000       3.309789        90.0639 
 1617   0.0000       3.312168        90.1287 
 1618   0.0000       3.313261        90.1584 
 1619   0.0000       3.317939        90.2857 
 1620   0.0000       3.319946        90.3403 
 1621   0.0000       3.323684        90.4420 
 1622   0.0000       3.327882        90.5563 
 1623   0.0000       3.331455        90.6535 
 1624   0.0000       3.333448        90.7077 
 1625   0.0000       3.337748        90.8247 
 1626   0.0000       3.342075        90.9425 
 1627   0.0000       3.342583        90.9563 
 1628   0.0000       3.343145        90.9716 
 1629   0.0000       3.347924        91.1016 
 1630   0.0000       3.351915        91.2103 
 1631   0.0000       3.353048        91.2411 
 1632   0.0000       3.354521        91.2812 
 1633   0.0000       3.359716        91.4225 
 1634   0.0000       3.362467        91.4974 
 1635   0.0000       3.363355        91.5216 
 1636   0.0000       3.365996        91.5934 
 1637   0.0000       3.366930        91.6188 
 1638   0.0000       3.371579        91.7453 
 1639   0.0000       3.376116        91.8688 
 1640   0.0000       3.380214        91.9803 
 1641   0.0000       3.382122        92.0322 
 1642   0.0000       3.386315        92.1463 
 1643   0.0000       3.387359        92.1747 
 1644   0.0000       3.391845        92.2968 
 1645   0.0000       3.392737        92.3211 
 1646   0.0000       3.397861        92.4605 
 1647   0.0000       3.399208        92.4971 
 1648   0.0000       3.403149        92.6044 
 1649   0.0000       3.404603        92.6440 
 1650   0.0000       3.406441        92.6940 
 1651   0.0000       3.407087        92.7116 
 1652   0.0000       3.411932        92.8434 
 1653   0.0000       3.416053        92.9555 
 1654   0.0000       3.416481        92.9672 
 1655   0.0000       3.420084        93.0652 
 1656   0.0000       3.423943        93.1702 
 1657   0.0000       3.426679        93.2447 
 1658   0.0000       3.430541        93.3498 
 1659   0.0000       3.433332        93.4257 
 1660   0.0000       3.435978        93.4977 
 1661   0.0000       3.439337        93.5891 
 1662   0.0000       3.443618        93.7056 
 1663   0.0000       3.444801        93.7378 
 1664   0.0000       3.448340        93.8341 
 1665   0.0000       3.450186        93.8843 
 1666   0.0000       3.453112        93.9640 
 1667   0.0000       3.455702        94.0344 
 1668   0.0000       3.456406        94.0536 
 1669   0.0000       3.458304        94.1052 
 1670   0.0000       3.464891        94.2845 
 1671   0.0000       3.466944        94.3404 
 1672   0.0000       3.468265        94.3763 
 1673   0.0000       3.470476        94.4365 
 1674   0.0000       3.472337        94.4871 
 1675   0.0000       3.476547        94.6016 
 1676   0.0000       3.478221        94.6472 
 1677   0.0000       3.479151        94.6725 
 1678   0.0000       3.480860        94.7190 
 1679   0.0000       3.485582        94.8475 
 1680   0.0000       3.488933        94.9387 
 1681   0.0000       3.491065        94.9967 
 1682   0.0000       3.491695        95.0139 
 1683   0.0000       3.497569        95.1737 
 1684   0.0000       3.501361        95.2769 
 1685   0.0000       3.504474        95.3616 
 1686   0.0000       3.506443        95.4152 
 1687   0.0000       3.507706        95.4495 
 1688   0.0000       3.509409        95.4959 
 1689   0.0000       3.512868        95.5900 
 1690   0.0000       3.516503        95.6889 
 1691   0.0000       3.520429        95.7958 
 1692   0.0000       3.522108        95.8414 
 1693   0.0000       3.525709        95.9394 
 1694   0.0000       3.527533        95.9891 
 1695   0.0000       3.530376        96.0664 
 1696   0.0000       3.534522        96.1792 
 1697   0.0000       3.536096        96.2221 
 1698   0.0000       3.540480        96.3414 
 1699   0.0000       3.543041        96.4110 
 1700   0.0000       3.545433        96.4761 
 1701   0.0000       3.547241        96.5253 
 1702   0.0000       3.549553        96.5882 
 1703   0.0000       3.552563        96.6701 
 1704   0.0000       3.555654        96.7543 
 1705   0.0000       3.557912        96.8157 
 1706   0.0000       3.560191        96.8777 
 1707   0.0000       3.563657        96.9720 
 1708   0.0000       3.568308        97.0986 
 1709   0.0000       3.569077        97.1195 
 1710   0.0000       3.571330        97.1808 
 1711   0.0000       3.573998        97.2534 
 1712   0.0000       3.578919        97.3873 
 1713   0.0000       3.584073        97.5276 
 1714   0.0000       3.586041        97.5811 
 1715   0.0000       3.587411        97.6184 
 1716   0.0000       3.591265        97.7233 
 1717   0.0000       3.592514        97.7573 
 1718   0.0000       3.596742        97.8723 
 1719   0.0000       3.600203        97.9665 
 1720   0.0000       3.601476        98.0011 
 1721   0.0000       3.603140        98.0464 
 1722   0.0000       3.604794        98.0914 
 1723   0.0000       3.607041        98.1526 
 1724   0.0000       3.610762        98.2538 
 1725   0.0000       3.613408        98.3258 
 1726   0.0000       3.615384        98.3796 
 1727   0.0000       3.620993        98.5322 
 1728   0.0000       3.626730        98.6883 
 1729   0.0000       3.627208        98.7013 
 1730   0.0000       3.630787        98.7987 
 1731   0.0000       3.635451        98.9256 
 1732   0.0000       3.639898        99.0467 
 1733   0.0000       3.640278        99.0570 
 1734   0.0000       3.643635        99.1484 
 1735   0.0000       3.646151        99.2168 
 1736   0.0000       3.649020        99.2949 
 1737   0.0000       3.651451        99.3610 
 1738   0.0000       3.653796        99.4248 
 1739   0.0000       3.655965        99.4839 
 1740   0.0000       3.662473        99.6610 
 1741   0.0000       3.667512        99.7981 
 1742   0.0000       3.668596        99.8276 
 1743   0.0000       3.670061        99.8674 
 1744   0.0000       3.671493        99.9064 
 1745   0.0000       3.674885        99.9987 
 1746   0.0000       3.681613       100.1818 
 1747   0.0000       3.682152       100.1965 
 1748   0.0000       3.685355       100.2836 
 1749   0.0000       3.687902       100.3529 
 1750   0.0000       3.691825       100.4597 
 1751   0.0000       3.694832       100.5415 
 1752   0.0000       3.701683       100.7279 
 1753   0.0000       3.703336       100.7729 
 1754   0.0000       3.704749       100.8113 
 1755   0.0000       3.707590       100.8886 
 1756   0.0000       3.714574       101.0787 
 1757   0.0000       3.715843       101.1132 
 1758   0.0000       3.718872       101.1957 
 1759   0.0000       3.721978       101.2802 
 1760   0.0000       3.729972       101.4977 
 1761   0.0000       3.733956       101.6061 
 1762   0.0000       3.737971       101.7154 
 1763   0.0000       3.741491       101.8112 
 1764   0.0000       3.744336       101.8886 
 1765   0.0000       3.746896       101.9582 
 1766   0.0000       3.750980       102.0694 
 1767   0.0000       3.753554       102.1394 
 1768   0.0000       3.756677       102.2244 
 1769   0.0000       3.760379       102.3251 
 1770   0.0000       3.762910       102.3940 
 1771   0.0000       3.764223       102.4297 
 1772   0.0000       3.768450       102.5447 
 1773   0.0000       3.773087       102.6709 
 1774   0.0000       3.773912       102.6934 
 1775   0.0000       3.780963       102.8852 
 1776   0.0000       3.783408       102.9518 
 1777   0.0000       3.787703       103.0686 
 1778   0.0000       3.791791       103.1799 
 1779   0.0000       3.795574       103.2828 
 1780   0.0000       3.800549       103.4182 
 1781   0.0000       3.803486       103.4981 
 1782   0.0000       3.806663       103.5846 
 1783   0.0000       3.811903       103.7272 
 1784   0.0000       3.816542       103.8534 
 1785   0.0000       3.821453       103.9870 
 1786   0.0000       3.823426       104.0407 
 1787   0.0000       3.827280       104.1456 
 1788   0.0000       3.834002       104.3285 
 1789   0.0000       3.836829       104.4054 
 1790   0.0000       3.843805       104.5953 
 1791   0.0000       3.845549       104.6427 
 1792   0.0000       3.846783       104.6763 
 1793   0.0000       3.849221       104.7426 
 1794   0.0000       3.852270       104.8256 
 1795   0.0000       3.856019       104.9276 
 1796   0.0000       3.860201       105.0414 
 1797   0.0000       3.862644       105.1079 
 1798   0.0000       3.867700       105.2455 
 1799   0.0000       3.871363       105.3451 
 1800   0.0000       3.875066       105.4459 
 1801   0.0000       3.876358       105.4811 
 1802   0.0000       3.877765       105.5193 
 1803   0.0000       3.882398       105.6454 
 1804   0.0000       3.883767       105.6827 
 1805   0.0000       3.886916       105.7684 
 1806   0.0000       3.889611       105.8417 
 1807   0.0000       3.895331       105.9973 
 1808   0.0000       3.899998       106.1243 
 1809   0.0000       3.903617       106.2228 
 1810   0.0000       3.907587       106.3308 
 1811   0.0000       3.910024       106.3972 
 1812   0.0000       3.912005       106.4511 
 1813   0.0000       3.916253       106.5667 
 1814   0.0000       3.921089       106.6982 
 1815   0.0000       3.923229       106.7565 
 1816   0.0000       3.930336       106.9499 
 1817   0.0000       3.937239       107.1377 
 1818   0.0000       3.938999       107.1856 
 1819   0.0000       3.940430       107.2245 
 1820   0.0000       3.944156       107.3260 
 1821   0.0000       3.947138       107.4071 
 1822   0.0000       3.951996       107.5393 
 1823   0.0000       3.954801       107.6156 
 1824   0.0000       3.957743       107.6957 
 1825   0.0000       3.962126       107.8149 
 1826   0.0000       3.966511       107.9343 
 1827   0.0000       3.968392       107.9854 
 1828   0.0000       3.971533       108.0709 
 1829   0.0000       3.975548       108.1802 
 1830   0.0000       3.984583       108.4260 
 1831   0.0000       3.986998       108.4917 
 1832   0.0000       3.988391       108.5296 
 1833   0.0000       3.994309       108.6907 
 1834   0.0000       3.996696       108.7556 
 1835   0.0000       3.997898       108.7883 
 1836   0.0000       4.001633       108.8900 
 1837   0.0000       4.006375       109.0190 
 1838   0.0000       4.009523       109.1047 
 1839   0.0000       4.013970       109.2257 
 1840   0.0000       4.014499       109.2401 
 1841   0.0000       4.022892       109.4684 
 1842   0.0000       4.025181       109.5307 
 1843   0.0000       4.028361       109.6173 
 1844   0.0000       4.031570       109.7046 
 1845   0.0000       4.037175       109.8571 
 1846   0.0000       4.038749       109.8999 
 1847   0.0000       4.043780       110.0369 
 1848   0.0000       4.049224       110.1850 
 1849   0.0000       4.051235       110.2397 
 1850   0.0000       4.053830       110.3103 
 1851   0.0000       4.057048       110.3979 
 1852   0.0000       4.057699       110.4156 
 1853   0.0000       4.062365       110.5426 
 1854   0.0000       4.070197       110.7557 
 1855   0.0000       4.072583       110.8206 
 1856   0.0000       4.077428       110.9525 
 1857   0.0000       4.082395       111.0876 
 1858   0.0000       4.084843       111.1542 
 1859   0.0000       4.089944       111.2930 
 1860   0.0000       4.093038       111.3772 
 1861   0.0000       4.095560       111.4459 
 1862   0.0000       4.099984       111.5663 
 1863   0.0000       4.101240       111.6004 
 1864   0.0000       4.105713       111.7221 
 1865   0.0000       4.108859       111.8077 
 1866   0.0000       4.109952       111.8375 
 1867   0.0000       4.114618       111.9644 
 1868   0.0000       4.120903       112.1355 
 1869   0.0000       4.123681       112.2111 
 1870   0.0000       4.130050       112.3844 
 1871   0.0000       4.133353       112.4743 
 1872   0.0000       4.134244       112.4985 
 1873   0.0000       4.136910       112.5710 
 1874   0.0000       4.146196       112.8237 
 1875   0.0000       4.147651       112.8633 
 1876   0.0000       4.151923       112.9796 
 1877   0.0000       4.156617       113.1073 
 1878   0.0000       4.159696       113.1911 
 1879   0.0000       4.161999       113.2537 
 1880   0.0000       4.168092       113.4196 
 1881   0.0000       4.170730       113.4913 
 1882   0.0000       4.175837       113.6303 
 1883   0.0000       4.177550       113.6769 
 1884   0.0000       4.182594       113.8142 
 1885   0.0000       4.185428       113.8913 
 1886   0.0000       4.189290       113.9964 
 1887   0.0000       4.192952       114.0960 
 1888   0.0000       4.195900       114.1763 
 1889   0.0000       4.203855       114.3927 
 1890   0.0000       4.208390       114.5161 
 1891   0.0000       4.214336       114.6779 
 1892   0.0000       4.217113       114.7535 
 1893   0.0000       4.224256       114.9478 
 1894   0.0000       4.232583       115.1744 
 1895   0.0000       4.235247       115.2469 
 1896   0.0000       4.242749       115.4511 
 1897   0.0000       4.247054       115.5682 
 1898   0.0000       4.250379       115.6587 
 1899   0.0000       4.258594       115.8822 
 1900   0.0000       4.261865       115.9712 
 1901   0.0000       4.263914       116.0270 
 1902   0.0000       4.270855       116.2159 
 1903   0.0000       4.275428       116.3403 
 1904   0.0000       4.279156       116.4418 
 1905   0.0000       4.281816       116.5141 
 1906   0.0000       4.290745       116.7571 
 1907   0.0000       4.297380       116.9377 
 1908   0.0000       4.300951       117.0348 
 1909   0.0000       4.308411       117.2378 
 1910   0.0000       4.316171       117.4490 
 1911   0.0000       4.321168       117.5850 
 1912   0.0000       4.328998       117.7980 
 1913   0.0000       4.332755       117.9003 
 1914   0.0000       4.335065       117.9631 
 1915   0.0000       4.341965       118.1509 
 1916   0.0000       4.346386       118.2712 
 1917   0.0000       4.352243       118.4306 
 1918   0.0000       4.357367       118.5700 
 1919   0.0000       4.364620       118.7673 
 1920   0.0000       4.365853       118.8009 
 1921   0.0000       4.372566       118.9836 
 1922   0.0000       4.378135       119.1351 
 1923   0.0000       4.380496       119.1994 
 1924   0.0000       4.388360       119.4133 
 1925   0.0000       4.391592       119.5013 
 1926   0.0000       4.398622       119.6926 
 1927   0.0000       4.408017       119.9482 
 1928   0.0000       4.411790       120.0509 
 1929   0.0000       4.419749       120.2675 
 1930   0.0000       4.421355       120.3112 
 1931   0.0000       4.434999       120.6825 
 1932   0.0000       4.441888       120.8699 
 1933   0.0000       4.452423       121.1566 
 1934   0.0000       4.460605       121.3792 
 1935   0.0000       4.467212       121.5590 
 1936   0.0000       4.469556       121.6228 
 1937   0.0000       4.471971       121.6885 
 1938   0.0000       4.476909       121.8229 
 1939   0.0000       4.483792       122.0102 
 1940   0.0000       4.495764       122.3360 
 1941   0.0000       4.506163       122.6189 
 1942   0.0000       4.508939       122.6945 
 1943   0.0000       4.509787       122.7175 
 1944   0.0000       4.514499       122.8458 
 1945   0.0000       4.518782       122.9623 
 1946   0.0000       4.525160       123.1359 
 1947   0.0000       4.532415       123.3333 
 1948   0.0000       4.535085       123.4059 
 1949   0.0000       4.541987       123.5937 
 1950   0.0000       4.544255       123.6555 
 1951   0.0000       4.549158       123.7889 
 1952   0.0000       4.557156       124.0065 
 1953   0.0000       4.558472       124.0423 
 1954   0.0000       4.566969       124.2736 
 1955   0.0000       4.571997       124.4104 
 1956   0.0000       4.581259       124.6624 
 1957   0.0000       4.584946       124.7627 
 1958   0.0000       4.591673       124.9458 
 1959   0.0000       4.598416       125.1293 
 1960   0.0000       4.602096       125.2294 
 1961   0.0000       4.604727       125.3010 
 1962   0.0000       4.610099       125.4472 
 1963   0.0000       4.613114       125.5292 
 1964   0.0000       4.614565       125.5687 
 1965   0.0000       4.621597       125.7601 
 1966   0.0000       4.626862       125.9033 
 1967   0.0000       4.638293       126.2144 
 1968   0.0000       4.644041       126.3708 
 1969   0.0000       4.649711       126.5251 
 1970   0.0000       4.663395       126.8974 
 1971   0.0000       4.664939       126.9395 
 1972   0.0000       4.672611       127.1482 
 1973   0.0000       4.677089       127.2701 
 1974   0.0000       4.689655       127.6120 
 1975   0.0000       4.693487       127.7163 
 1976   0.0000       4.696971       127.8111 
 1977   0.0000       4.705919       128.0546 
 1978   0.0000       4.713599       128.2636 
 1979   0.0000       4.718363       128.3932 
 1980   0.0000       4.718983       128.4101 
 1981   0.0000       4.724807       128.5685 
 1982   0.0000       4.728446       128.6675 
 1983   0.0000       4.737523       128.9146 
 1984   0.0000       4.743749       129.0840 
 1985   0.0000       4.746054       129.1467 
 1986   0.0000       4.751635       129.2986 
 1987   0.0000       4.757234       129.4509 
 1988   0.0000       4.760034       129.5271 
 1989   0.0000       4.768143       129.7478 
 1990   0.0000       4.776658       129.9795 
 1991   0.0000       4.778929       130.0413 
 1992   0.0000       4.788158       130.2924 
 1993   0.0000       4.790773       130.3636 
 1994   0.0000       4.794883       130.4754 
 1995   0.0000       4.801486       130.6551 
 1996   0.0000       4.801596       130.6581 
 1997   0.0000       4.807576       130.8208 
 1998   0.0000       4.815066       131.0246 
 1999   0.0000       4.822620       131.2302 
 2000   0.0000       4.826266       131.3294 
 2001   0.0000       4.829245       131.4104 
 2002   0.0000       4.834856       131.5631 
 2003   0.0000       4.841050       131.7317 
 2004   0.0000       4.850297       131.9833 
 2005   0.0000       4.852999       132.0568 
 2006   0.0000       4.856758       132.1591 
 2007   0.0000       4.862396       132.3125 
 2008   0.0000       4.865481       132.3965 
 2009   0.0000       4.871110       132.5496 
 2010   0.0000       4.878028       132.7379 
 2011   0.0000       4.880336       132.8007 
 2012   0.0000       4.888820       133.0315 
 2013   0.0000       4.891568       133.1063 
 2014   0.0000       4.893646       133.1629 
 2015   0.0000       4.900049       133.3371 
 2016   0.0000       4.903758       133.4380 
 2017   0.0000       4.911086       133.6374 
 2018   0.0000       4.915848       133.7670 
 2019   0.0000       4.920331       133.8890 
 2020   0.0000       4.923215       133.9675 
 2021   0.0000       4.926502       134.0569 
 2022   0.0000       4.930017       134.1526 
 2023   0.0000       4.930579       134.1679 
 2024   0.0000       4.938927       134.3950 
 2025   0.0000       4.941517       134.4655 
 2026   0.0000       4.947158       134.6190 
 2027   0.0000       4.952950       134.7766 
 2028   0.0000       4.958043       134.9152 
 2029   0.0000       4.965043       135.1057 
 2030   0.0000       4.966797       135.1534 
 2031   0.0000       4.975328       135.3856 
 2032   0.0000       4.979148       135.4895 
 2033   0.0000       4.985053       135.6502 
 2034   0.0000       4.985918       135.6737 
 2035   0.0000       4.995006       135.9210 
 2036   0.0000       4.998921       136.0276 
 2037   0.0000       5.003916       136.1635 
 2038   0.0000       5.006860       136.2436 
 2039   0.0000       5.016017       136.4928 
 2040   0.0000       5.019270       136.5813 
 2041   0.0000       5.022668       136.6738 
 2042   0.0000       5.030056       136.8748 
 2043   0.0000       5.033173       136.9596 
 2044   0.0000       5.041466       137.1853 
 2045   0.0000       5.045608       137.2980 
 2046   0.0000       5.049577       137.4060 
 2047   0.0000       5.052941       137.4975 
 2048   0.0000       5.055779       137.5748 
 2049   0.0000       5.056820       137.6031 
 2050   0.0000       5.064843       137.8214 
 2051   0.0000       5.070134       137.9654 
 2052   0.0000       5.073938       138.0689 
 2053   0.0000       5.076183       138.1300 
 2054   0.0000       5.078232       138.1857 
 2055   0.0000       5.087920       138.4493 
 2056   0.0000       5.091533       138.5477 
 2057   0.0000       5.093609       138.6041 
 2058   0.0000       5.098769       138.7445 
 2059   0.0000       5.106070       138.9432 
 2060   0.0000       5.109658       139.0408 
 2061   0.0000       5.113288       139.1397 
 2062   0.0000       5.114514       139.1730 
 2063   0.0000       5.118685       139.2865 
 2064   0.0000       5.122404       139.3877 
 2065   0.0000       5.126665       139.5037 
 2066   0.0000       5.129471       139.5800 
 2067   0.0000       5.131713       139.6410 
 2068   0.0000       5.135873       139.7542 
 2069   0.0000       5.143303       139.9564 
 2070   0.0000       5.147620       140.0739 
 2071   0.0000       5.148810       140.1062 
 2072   0.0000       5.154240       140.2540 
 2073   0.0000       5.157711       140.3485 
 2074   0.0000       5.164587       140.5356 
 2075   0.0000       5.165374       140.5570 
 2076   0.0000       5.167824       140.6236 
 2077   0.0000       5.174746       140.8120 
 2078   0.0000       5.177785       140.8947 
 2079   0.0000       5.183144       141.0405 
 2080   0.0000       5.185516       141.1051 
 2081   0.0000       5.190334       141.2362 
 2082   0.0000       5.192745       141.3018 
 2083   0.0000       5.195566       141.3785 
 2084   0.0000       5.198752       141.4652 
 2085   0.0000       5.203416       141.5921 
 2086   0.0000       5.209504       141.7578 
 2087   0.0000       5.214584       141.8961 
 2088   0.0000       5.219991       142.0432 
 2089   0.0000       5.222773       142.1189 
 2090   0.0000       5.228524       142.2754 
 2091   0.0000       5.230439       142.3275 
 2092   0.0000       5.234154       142.4286 
 2093   0.0000       5.237422       142.5175 
 2094   0.0000       5.238241       142.5398 
 2095   0.0000       5.242957       142.6681 
 2096   0.0000       5.247146       142.7821 
 2097   0.0000       5.251909       142.9117 
 2098   0.0000       5.257897       143.0747 
 2099   0.0000       5.260115       143.1350 
 2100   0.0000       5.261668       143.1773 
 2101   0.0000       5.264345       143.2501 
 2102   0.0000       5.267109       143.3253 
 2103   0.0000       5.269979       143.4034 
 2104   0.0000       5.274043       143.5140 
 2105   0.0000       5.275225       143.5462 
 2106   0.0000       5.279631       143.6661 
 2107   0.0000       5.281283       143.7110 
 2108   0.0000       5.286973       143.8658 
 2109   0.0000       5.288261       143.9009 
 2110   0.0000       5.292779       144.0239 
 2111   0.0000       5.293616       144.0466 
 2112   0.0000       5.298001       144.1659 
 2113   0.0000       5.304721       144.3488 
 2114   0.0000       5.310185       144.4975 
 2115   0.0000       5.320096       144.7672 
 2116   0.0000       5.324092       144.8759 
 2117   0.0000       5.326388       144.9384 
 2118   0.0000       5.329258       145.0165 
 2119   0.0000       5.339983       145.3083 
 2120   0.0000       5.343189       145.3956 
 2121   0.0000       5.344826       145.4401 
 2122   0.0000       5.346292       145.4800 
 2123   0.0000       5.350590       145.5970 
 2124   0.0000       5.360412       145.8642 
 2125   0.0000       5.360777       145.8742 
 2126   0.0000       5.362721       145.9271 
 2127   0.0000       5.366084       146.0186 
 2128   0.0000       5.375664       146.2793 
 2129   0.0000       5.376334       146.2975 
 2130   0.0000       5.381857       146.4478 
 2131   0.0000       5.385583       146.5492 
 2132   0.0000       5.387168       146.5923 
 2133   0.0000       5.388796       146.6366 
 2134   0.0000       5.394378       146.7885 
 2135   0.0000       5.398940       146.9126 
 2136   0.0000       5.405488       147.0908 
 2137   0.0000       5.407403       147.1429 
 2138   0.0000       5.409689       147.2051 
 2139   0.0000       5.418175       147.4360 
 2140   0.0000       5.421369       147.5230 
 2141   0.0000       5.428639       147.7208 
 2142   0.0000       5.431417       147.7964 
 2143   0.0000       5.436817       147.9433 
 2144   0.0000       5.439231       148.0090 
 2145   0.0000       5.443997       148.1387 
 2146   0.0000       5.445402       148.1769 
 2147   0.0000       5.449455       148.2872 
 2148   0.0000       5.454776       148.4320 
 2149   0.0000       5.456609       148.4819 
 2150   0.0000       5.461649       148.6190 
 2151   0.0000       5.463595       148.6720 
 2152   0.0000       5.466684       148.7560 
 2153   0.0000       5.469069       148.8209 
 2154   0.0000       5.473553       148.9430 
 2155   0.0000       5.474993       148.9821 
 2156   0.0000       5.480625       149.1354 
 2157   0.0000       5.482821       149.1951 
 2158   0.0000       5.487253       149.3158 
 2159   0.0000       5.489689       149.3820 
 2160   0.0000       5.491516       149.4317 
 2161   0.0000       5.497588       149.5970 
 2162   0.0000       5.501748       149.7102 
 2163   0.0000       5.502333       149.7261 
 2164   0.0000       5.504827       149.7940 
 2165   0.0000       5.504978       149.7981 
 2166   0.0000       5.507938       149.8786 
 2167   0.0000       5.514124       150.0469 
 2168   0.0000       5.516292       150.1059 
 2169   0.0000       5.520449       150.2191 
 2170   0.0000       5.522660       150.2792 
 2171   0.0000       5.525878       150.3668 
 2172   0.0000       5.527363       150.4072 
 2173   0.0000       5.532697       150.5523 
 2174   0.0000       5.536217       150.6481 
 2175   0.0000       5.538188       150.7018 
 2176   0.0000       5.539657       150.7417 
 2177   0.0000       5.545004       150.8872 
 2178   0.0000       5.547738       150.9616 
 2179   0.0000       5.550880       151.0471 
 2180   0.0000       5.551624       151.0674 
 2181   0.0000       5.556437       151.1983 
 2182   0.0000       5.560105       151.2981 
 2183   0.0000       5.565904       151.4559 
 2184   0.0000       5.571123       151.5980 
 2185   0.0000       5.574508       151.6901 
 2186   0.0000       5.578534       151.7996 
 2187   0.0000       5.583515       151.9352 
 2188   0.0000       5.587888       152.0542 
 2189   0.0000       5.591784       152.1602 
 2190   0.0000       5.594804       152.2423 
 2191   0.0000       5.601121       152.4142 
 2192   0.0000       5.605024       152.5204 
 2193   0.0000       5.608416       152.6127 
 2194   0.0000       5.614043       152.7659 
 2195   0.0000       5.614743       152.7849 
 2196   0.0000       5.616513       152.8331 
 2197   0.0000       5.620337       152.9372 
 2198   0.0000       5.624331       153.0458 
 2199   0.0000       5.626686       153.1099 
 2200   0.0000       5.630894       153.2244 
 2201   0.0000       5.636374       153.3735 
 2202   0.0000       5.636833       153.3860 
 2203   0.0000       5.642663       153.5447 
 2204   0.0000       5.646821       153.6578 
 2205   0.0000       5.650646       153.7619 
 2206   0.0000       5.655053       153.8818 
 2207   0.0000       5.656540       153.9223 
 2208   0.0000       5.661847       154.0667 
 2209   0.0000       5.663331       154.1071 
 2210   0.0000       5.669757       154.2819 
 2211   0.0000       5.675640       154.4420 
 2212   0.0000       5.678484       154.5194 
 2213   0.0000       5.683863       154.6658 
 2214   0.0000       5.691027       154.8607 
 2215   0.0000       5.691904       154.8846 
 2216   0.0000       5.695120       154.9721 
 2217   0.0000       5.700919       155.1299 
 2218   0.0000       5.702004       155.1594 
 2219   0.0000       5.703848       155.2096 
 2220   0.0000       5.705220       155.2469 
 2221   0.0000       5.709583       155.3657 
 2222   0.0000       5.712306       155.4397 
 2223   0.0000       5.716082       155.5425 
 2224   0.0000       5.720261       155.6562 
 2225   0.0000       5.723177       155.7356 
 2226   0.0000       5.724934       155.7834 
 2227   0.0000       5.730841       155.9441 
 2228   0.0000       5.733106       156.0057 
 2229   0.0000       5.734906       156.0547 
 2230   0.0000       5.739206       156.1717 
 2231   0.0000       5.742126       156.2512 
 2232   0.0000       5.744332       156.3112 
 2233   0.0000       5.746655       156.3744 
 2234   0.0000       5.748023       156.4117 
 2235   0.0000       5.751173       156.4974 
 2236   0.0000       5.754890       156.5985 
 2237   0.0000       5.759279       156.7180 
 2238   0.0000       5.764035       156.8474 
 2239   0.0000       5.767612       156.9447 
 2240   0.0000       5.768191       156.9605 
 2241   0.0000       5.772749       157.0845 
 2242   0.0000       5.775185       157.1508 
 2243   0.0000       5.778710       157.2467 
 2244   0.0000       5.782217       157.3421 
 2245   0.0000       5.784076       157.3927 
 2246   0.0000       5.789167       157.5313 
 2247   0.0000       5.790393       157.5646 
 2248   0.0000       5.795029       157.6908 
 2249   0.0000       5.797007       157.7446 
 2250   0.0000       5.800005       157.8262 
 2251   0.0000       5.805040       157.9632 
 2252   0.0000       5.808544       158.0585 
 2253   0.0000       5.811141       158.1292 
 2254   0.0000       5.813421       158.1912 
 2255   0.0000       5.816112       158.2645 
 2256   0.0000       5.819334       158.3521 
 2257   0.0000       5.821111       158.4005 
 2258   0.0000       5.823790       158.4734 
 2259   0.0000       5.826100       158.5362 
 2260   0.0000       5.831649       158.6872 
 2261   0.0000       5.832809       158.7188 
 2262   0.0000       5.836521       158.8198 
 2263   0.0000       5.837236       158.8393 
 2264   0.0000       5.839330       158.8963 
 2265   0.0000       5.843503       159.0098 
 2266   0.0000       5.844446       159.0355 
 2267   0.0000       5.848200       159.1376 
 2268   0.0000       5.852036       159.2420 
 2269   0.0000       5.853864       159.2917 
 2270   0.0000       5.855226       159.3288 
 2271   0.0000       5.862784       159.5345 
 2272   0.0000       5.864544       159.5824 
 2273   0.0000       5.866654       159.6398 
 2274   0.0000       5.867315       159.6578 
 2275   0.0000       5.868617       159.6932 
 2276   0.0000       5.870996       159.7579 
 2277   0.0000       5.874175       159.8444 
 2278   0.0000       5.877426       159.9329 
 2279   0.0000       5.880092       160.0054 
 2280   0.0000       5.881941       160.0558 
 2281   0.0000       5.883964       160.1108 
 2282   0.0000       5.888697       160.2396 
 2283   0.0000       5.890849       160.2981 
 2284   0.0000       5.893060       160.3583 
 2285   0.0000       5.897309       160.4739 
 2286   0.0000       5.900616       160.5639 
 2287   0.0000       5.901086       160.5767 
 2288   0.0000       5.904299       160.6641 
 2289   0.0000       5.908216       160.7707 
 2290   0.0000       5.911839       160.8693 
 2291   0.0000       5.915419       160.9667 
 2292   0.0000       5.916143       160.9864 
 2293   0.0000       5.919687       161.0829 
 2294   0.0000       5.920781       161.1126 
 2295   0.0000       5.924430       161.2119 
 2296   0.0000       5.926665       161.2728 
 2297   0.0000       5.928093       161.3116 
 2298   0.0000       5.929865       161.3598 
 2299   0.0000       5.933236       161.4516 
 2300   0.0000       5.938807       161.6031 
 2301   0.0000       5.939462       161.6210 
 2302   0.0000       5.940314       161.6442 
 2303   0.0000       5.947132       161.8297 
 2304   0.0000       5.947715       161.8456 
 2305   0.0000       5.951384       161.9454 
 2306   0.0000       5.952785       161.9835 
 2307   0.0000       5.955149       162.0479 
 2308   0.0000       5.956924       162.0961 
 2309   0.0000       5.960570       162.1954 
 2310   0.0000       5.961310       162.2155 
 2311   0.0000       5.964762       162.3094 
 2312   0.0000       5.966720       162.3627 
 2313   0.0000       5.969222       162.4308 
 2314   0.0000       5.972848       162.5295 
 2315   0.0000       5.974131       162.5644 
 2316   0.0000       5.976515       162.6292 
 2317   0.0000       5.978310       162.6781 
 2318   0.0000       5.979792       162.7184 
 2319   0.0000       5.981075       162.7533 
 2320   0.0000       5.982823       162.8009 
 2321   0.0000       5.985905       162.8848 
 2322   0.0000       5.987163       162.9190 
 2323   0.0000       5.989300       162.9771 
 2324   0.0000       5.994151       163.1092 
 2325   0.0000       5.997943       163.2123 
 2326   0.0000       6.002624       163.3397 
 2327   0.0000       6.005459       163.4169 
 2328   0.0000       6.006791       163.4531 
 2329   0.0000       6.008420       163.4974 
 2330   0.0000       6.010569       163.5559 
 2331   0.0000       6.011121       163.5709 
 2332   0.0000       6.012112       163.5979 
 2333   0.0000       6.013716       163.6415 
 2334   0.0000       6.019526       163.7996 
 2335   0.0000       6.021058       163.8413 
 2336   0.0000       6.025229       163.9548 
 2337   0.0000       6.025802       163.9704 
 2338   0.0000       6.028974       164.0567 
 2339   0.0000       6.030402       164.0956 
 2340   0.0000       6.031447       164.1240 
 2341   0.0000       6.038883       164.3264 
 2342   0.0000       6.040856       164.3801 
 2343   0.0000       6.044432       164.4774 
 2344   0.0000       6.045647       164.5104 
 2345   0.0000       6.047522       164.5614 
 2346   0.0000       6.052643       164.7008 
 2347   0.0000       6.053841       164.7334 
 2348   0.0000       6.056261       164.7992 
 2349   0.0000       6.058002       164.8466 
 2350   0.0000       6.059950       164.8996 
 2351   0.0000       6.062489       164.9687 
 2352   0.0000       6.066249       165.0710 
 2353   0.0000       6.068014       165.1191 
 2354   0.0000       6.068898       165.1431 
 2355   0.0000       6.070067       165.1749 
 2356   0.0000       6.072630       165.2447 
 2357   0.0000       6.073926       165.2799 
 2358   0.0000       6.075679       165.3276 
 2359   0.0000       6.078912       165.4156 
 2360   0.0000       6.079648       165.4356 
 2361   0.0000       6.084508       165.5679 
 2362   0.0000       6.085050       165.5826 
 2363   0.0000       6.091159       165.7489 
 2364   0.0000       6.092330       165.7807 
 2365   0.0000       6.094856       165.8495 
 2366   0.0000       6.096300       165.8888 
 2367   0.0000       6.098929       165.9603 
 2368   0.0000       6.100318       165.9981 
 2369   0.0000       6.103797       166.0927 
 2370   0.0000       6.107731       166.1998 
 2371   0.0000       6.110194       166.2668 
 2372   0.0000       6.112954       166.3419 
 2373   0.0000       6.113216       166.3491 
 2374   0.0000       6.115168       166.4022 
 2375   0.0000       6.117869       166.4757 
 2376   0.0000       6.118921       166.5043 
 2377   0.0000       6.119168       166.5110 
 2378   0.0000       6.123256       166.6223 
 2379   0.0000       6.126798       166.7186 
 2380   0.0000       6.128084       166.7536 
 2381   0.0000       6.132558       166.8754 
 2382   0.0000       6.133852       166.9106 
 2383   0.0000       6.137190       167.0014 
 2384   0.0000       6.139422       167.0622 
 2385   0.0000       6.139783       167.0720 
 2386   0.0000       6.143205       167.1651 
 2387   0.0000       6.143867       167.1831 
 2388   0.0000       6.147104       167.2712 
 2389   0.0000       6.149543       167.3376 
 2390   0.0000       6.150712       167.3694 
 2391   0.0000       6.157138       167.5442 
 2392   0.0000       6.161279       167.6569 
 2393   0.0000       6.162399       167.6874 
 2394   0.0000       6.165657       167.7760 
 2395   0.0000       6.167006       167.8128 
 2396   0.0000       6.168464       167.8524 
 2397   0.0000       6.170946       167.9200 
 2398   0.0000       6.171504       167.9352 
 2399   0.0000       6.173309       167.9843 
 2400   0.0000       6.176335       168.0666 
 2401   0.0000       6.180621       168.1832 
 2402   0.0000       6.183316       168.2566 
 2403   0.0000       6.187853       168.3800 
 2404   0.0000       6.189337       168.4204 
 2405   0.0000       6.190864       168.4620 
 2406   0.0000       6.192416       168.5042 
 2407   0.0000       6.196297       168.6098 
 2408   0.0000       6.197621       168.6458 
 2409   0.0000       6.200350       168.7201 
 2410   0.0000       6.202887       168.7891 
 2411   0.0000       6.203016       168.7926 
 2412   0.0000       6.207307       168.9094 
 2413   0.0000       6.209763       168.9762 
 2414   0.0000       6.209908       168.9802 
 2415   0.0000       6.215095       169.1213 
 2416   0.0000       6.218098       169.2031 
 2417   0.0000       6.220002       169.2549 
 2418   0.0000       6.220584       169.2707 
 2419   0.0000       6.222970       169.3356 
 2420   0.0000       6.225156       169.3951 
 2421   0.0000       6.227304       169.4535 
 2422   0.0000       6.230008       169.5271 
 2423   0.0000       6.232916       169.6063 
 2424   0.0000       6.237067       169.7192 
 2425   0.0000       6.238655       169.7624 
 2426   0.0000       6.239069       169.7737 
 2427   0.0000       6.242766       169.8743 
 2428   0.0000       6.243338       169.8899 
 2429   0.0000       6.246648       169.9799 
 2430   0.0000       6.247851       170.0127 
 2431   0.0000       6.248528       170.0311 
 2432   0.0000       6.251322       170.1071 
 2433   0.0000       6.254785       170.2013 
 2434   0.0000       6.255143       170.2111 
 2435   0.0000       6.258042       170.2900 
 2436   0.0000       6.260541       170.3580 
 2437   0.0000       6.264394       170.4628 
 2438   0.0000       6.265951       170.5052 
 2439   0.0000       6.268673       170.5793 
 2440   0.0000       6.271168       170.6472 
 2441   0.0000       6.271935       170.6680 
 2442   0.0000       6.274624       170.7412 
 2443   0.0000       6.277109       170.8088 
 2444   0.0000       6.279159       170.8646 
 2445   0.0000       6.282536       170.9565 
 2446   0.0000       6.285054       171.0250 
 2447   0.0000       6.286028       171.0515 
 2448   0.0000       6.286568       171.0662 
 2449   0.0000       6.288714       171.1246 
 2450   0.0000       6.291558       171.2020 
 2451   0.0000       6.294109       171.2714 
 2452   0.0000       6.295995       171.3227 
 2453   0.0000       6.297232       171.3564 
 2454   0.0000       6.299754       171.4250 
 2455   0.0000       6.303104       171.5162 
 2456   0.0000       6.305443       171.5798 
 2457   0.0000       6.309160       171.6810 
 2458   0.0000       6.311212       171.7368 
 2459   0.0000       6.314782       171.8339 
 2460   0.0000       6.315137       171.8436 
 2461   0.0000       6.318329       171.9305 
 2462   0.0000       6.319252       171.9556 
 2463   0.0000       6.321790       172.0247 
 2464   0.0000       6.322444       172.0425 
 2465   0.0000       6.323264       172.0648 
 2466   0.0000       6.327076       172.1685 
 2467   0.0000       6.329489       172.2342 
 2468   0.0000       6.331646       172.2928 
 2469   0.0000       6.335812       172.4062 
 2470   0.0000       6.336869       172.4350 
 2471   0.0000       6.341378       172.5577 
 2472   0.0000       6.342735       172.5946 
 2473   0.0000       6.345532       172.6707 
 2474   0.0000       6.346242       172.6900 
 2475   0.0000       6.348919       172.7629 
 2476   0.0000       6.350606       172.8088 
 2477   0.0000       6.352909       172.8714 
 2478   0.0000       6.354382       172.9115 
 2479   0.0000       6.358411       173.0211 
 2480   0.0000       6.361604       173.1081 
 2481   0.0000       6.364638       173.1906 
 2482   0.0000       6.368243       173.2887 
 2483   0.0000       6.372352       173.4005 
 2484   0.0000       6.373708       173.4374 
 2485   0.0000       6.377322       173.5357 
 2486   0.0000       6.378624       173.5712 
 2487   0.0000       6.382191       173.6682 
 2488   0.0000       6.384757       173.7381 
 2489   0.0000       6.387895       173.8235 
 2490   0.0000       6.389106       173.8564 
 2491   0.0000       6.391102       173.9107 
 2492   0.0000       6.394210       173.9953 
 2493   0.0000       6.397000       174.0712 
 2494   0.0000       6.401474       174.1930 
 2495   0.0000       6.402983       174.2340 
 2496   0.0000       6.403876       174.2583 
 2497   0.0000       6.408243       174.3772 
 2498   0.0000       6.410485       174.4382 
 2499   0.0000       6.412512       174.4933 
 2500   0.0000       6.412925       174.5046 
 2501   0.0000       6.419155       174.6741 
 2502   0.0000       6.420747       174.7174 
 2503   0.0000       6.422485       174.7647 
 2504   0.0000       6.425578       174.8489 
 2505   0.0000       6.428240       174.9213 
 2506   0.0000       6.430665       174.9873 
 2507   0.0000       6.435846       175.1283 
 2508   0.0000       6.437620       175.1765 
 2509   0.0000       6.442076       175.2978 
 2510   0.0000       6.443904       175.3475 
 2511   0.0000       6.447520       175.4459 
 2512   0.0000       6.450260       175.5205 
 2513   0.0000       6.451354       175.5503 
 2514   0.0000       6.452448       175.5800 
 2515   0.0000       6.453172       175.5997 
 2516   0.0000       6.458968       175.7575 
 2517   0.0000       6.459416       175.7697 
 2518   0.0000       6.460104       175.7884 
 2519   0.0000       6.461590       175.8288 
 2520   0.0000       6.465704       175.9407 
 2521   0.0000       6.466604       175.9652 
 2522   0.0000       6.469727       176.0502 
 2523   0.0000       6.473664       176.1573 
 2524   0.0000       6.475460       176.2062 
 2525   0.0000       6.478106       176.2782 
 2526   0.0000       6.480264       176.3370 
 2527   0.0000       6.480819       176.3521 
 2528   0.0000       6.482176       176.3890 
 2529   0.0000       6.484583       176.4545 
 2530   0.0000       6.486841       176.5159 
 2531   0.0000       6.493687       176.7022 
 2532   0.0000       6.496073       176.7671 
 2533   0.0000       6.498401       176.8305 
 2534   0.0000       6.501099       176.9039 
 2535   0.0000       6.505338       177.0192 
 2536   0.0000       6.509814       177.1410 
 2537   0.0000       6.513779       177.2489 
 2538   0.0000       6.516270       177.3167 
 2539   0.0000       6.519512       177.4049 
 2540   0.0000       6.520920       177.4433 
 2541   0.0000       6.527295       177.6167 
 2542   0.0000       6.528227       177.6421 
 2543   0.0000       6.530068       177.6922 
 2544   0.0000       6.530722       177.7100 
 2545   0.0000       6.536796       177.8753 
 2546   0.0000       6.539674       177.9536 
 2547   0.0000       6.541466       178.0023 
 2548   0.0000       6.543278       178.0516 
 2549   0.0000       6.548388       178.1907 
 2550   0.0000       6.550988       178.2614 
 2551   0.0000       6.551466       178.2744 
 2552   0.0000       6.552371       178.2991 
 2553   0.0000       6.555413       178.3818 
 2554   0.0000       6.558960       178.4784 
 2555   0.0000       6.560554       178.5218 
 2556   0.0000       6.561198       178.5393 
 2557   0.0000       6.565772       178.6637 
 2558   0.0000       6.568648       178.7420 
 2559   0.0000       6.571088       178.8084 
 2560   0.0000       6.574033       178.8885 
 2561   0.0000       6.576499       178.9556 
 2562   0.0000       6.578439       179.0084 
 2563   0.0000       6.581017       179.0786 
 2564   0.0000       6.584735       179.1798 
 2565   0.0000       6.586783       179.2355 
 2566   0.0000       6.588515       179.2826 
 2567   0.0000       6.589847       179.3189 
 2568   0.0000       6.592047       179.3787 
 2569   0.0000       6.596819       179.5086 
 2570   0.0000       6.598453       179.5530 
 2571   0.0000       6.600872       179.6189 
 2572   0.0000       6.603120       179.6800 
 2573   0.0000       6.606496       179.7719 
 2574   0.0000       6.608353       179.8224 
 2575   0.0000       6.610089       179.8697 
 2576   0.0000       6.613597       179.9651 
 2577   0.0000       6.614945       180.0018 
 2578   0.0000       6.617845       180.0807 
 2579   0.0000       6.618461       180.0975 
 2580   0.0000       6.620296       180.1474 
 2581   0.0000       6.621790       180.1881 
 2582   0.0000       6.624679       180.2667 
 2583   0.0000       6.629028       180.3850 
 2584   0.0000       6.631014       180.4391 
 2585   0.0000       6.635459       180.5600 
 2586   0.0000       6.636560       180.5900 
 2587   0.0000       6.639717       180.6759 
 2588   0.0000       6.643362       180.7751 
 2589   0.0000       6.645709       180.8389 
 2590   0.0000       6.648390       180.9119 
 2591   0.0000       6.650461       180.9683 
 2592   0.0000       6.651236       180.9893 
 2593   0.0000       6.654121       181.0678 
 2594   0.0000       6.656243       181.1256 
 2595   0.0000       6.658140       181.1772 
 2596   0.0000       6.660992       181.2548 
 2597   0.0000       6.661745       181.2753 
 2598   0.0000       6.666275       181.3986 
 2599   0.0000       6.668515       181.4595 
 2600   0.0000       6.671002       181.5272 
 2601   0.0000       6.672992       181.5813 
 2602   0.0000       6.675868       181.6596 
 2603   0.0000       6.678727       181.7374 
 2604   0.0000       6.679669       181.7630 
 2605   0.0000       6.681464       181.8119 
 2606   0.0000       6.683499       181.8672 
 2607   0.0000       6.687785       181.9839 
 2608   0.0000       6.688924       182.0149 
 2609   0.0000       6.693593       182.1419 
 2610   0.0000       6.695852       182.2034 
 2611   0.0000       6.697909       182.2594 
 2612   0.0000       6.699355       182.2987 
 2613   0.0000       6.703911       182.4227 
 2614   0.0000       6.704414       182.4364 
 2615   0.0000       6.708400       182.5448 
 2616   0.0000       6.709671       182.5794 
 2617   0.0000       6.717083       182.7811 
 2618   0.0000       6.717467       182.7916 
 2619   0.0000       6.718714       182.8255 
 2620   0.0000       6.720205       182.8661 
 2621   0.0000       6.722127       182.9184 
 2622   0.0000       6.724539       182.9840 
 2623   0.0000       6.728266       183.0854 
 2624   0.0000       6.730283       183.1403 
 2625   0.0000       6.735320       183.2774 
 2626   0.0000       6.737889       183.3473 
 2627   0.0000       6.740702       183.4238 
 2628   0.0000       6.744111       183.5166 
 2629   0.0000       6.747308       183.6036 
 2630   0.0000       6.751805       183.7259 
 2631   0.0000       6.753255       183.7654 
 2632   0.0000       6.754609       183.8023 
 2633   0.0000       6.756882       183.8641 
 2634   0.0000       6.758547       183.9094 
 2635   0.0000       6.760333       183.9580 
 2636   0.0000       6.769067       184.1957 
 2637   0.0000       6.771522       184.2625 
 2638   0.0000       6.776980       184.4110 
 2639   0.0000       6.780442       184.5052 
 2640   0.0000       6.781480       184.5335 
 2641   0.0000       6.783704       184.5940 
 2642   0.0000       6.786170       184.6611 
 2643   0.0000       6.788711       184.7302 
 2644   0.0000       6.790402       184.7762 
 2645   0.0000       6.795756       184.9219 
 2646   0.0000       6.797778       184.9769 
 2647   0.0000       6.801084       185.0669 
 2648   0.0000       6.802712       185.1112 
 2649   0.0000       6.808995       185.2822 
 2650   0.0000       6.810278       185.3171 
 2651   0.0000       6.812620       185.3808 
 2652   0.0000       6.818201       185.5327 
 2653   0.0000       6.820984       185.6084 
 2654   0.0000       6.821830       185.6314 
 2655   0.0000       6.824472       185.7033 
 2656   0.0000       6.828917       185.8243 
 2657   0.0000       6.832592       185.9243 
 2658   0.0000       6.837543       186.0590 
 2659   0.0000       6.843432       186.2192 
 2660   0.0000       6.845357       186.2716 
 2661   0.0000       6.848225       186.3497 
 2662   0.0000       6.849808       186.3927 
 2663   0.0000       6.858650       186.6333 
 2664   0.0000       6.861975       186.7238 
 2665   0.0000       6.863770       186.7727 
 2666   0.0000       6.864568       186.7944 
 2667   0.0000       6.872120       186.9999 
 2668   0.0000       6.874595       187.0672 
 2669   0.0000       6.876142       187.1093 
 2670   0.0000       6.877306       187.1410 
 2671   0.0000       6.881571       187.2571 
 2672   0.0000       6.883981       187.3227 
 2673   0.0000       6.888646       187.4496 
 2674   0.0000       6.893927       187.5933 
 2675   0.0000       6.897937       187.7024 
 2676   0.0000       6.901972       187.8122 
 2677   0.0000       6.904171       187.8721 
 2678   0.0000       6.907570       187.9645 
 2679   0.0000       6.909214       188.0093 
 2680   0.0000       6.911262       188.0650 
 2681   0.0000       6.913951       188.1382 
 2682   0.0000       6.918048       188.2497 
 2683   0.0000       6.919094       188.2781 
 2684   0.0000       6.924322       188.4204 
 2685   0.0000       6.926993       188.4931 
 2686   0.0000       6.931148       188.6061 
 2687   0.0000       6.936517       188.7522 
 2688   0.0000       6.941146       188.8782 
 2689   0.0000       6.943995       188.9557 
 2690   0.0000       6.949050       189.0933 
 2691   0.0000       6.952918       189.1985 
 2692   0.0000       6.954315       189.2365 
 2693   0.0000       6.956199       189.2878 
 2694   0.0000       6.962355       189.4553 
 2695   0.0000       6.963935       189.4983 
 2696   0.0000       6.968222       189.6150 
 2697   0.0000       6.970379       189.6737 
 2698   0.0000       6.975327       189.8083 
 2699   0.0000       6.979358       189.9180 
 2700   0.0000       6.980438       189.9474 
 2701   0.0000       6.986245       190.1054 
 2702   0.0000       6.988981       190.1798 
 2703   0.0000       6.992123       190.2653 
 2704   0.0000       6.998023       190.4259 
 2705   0.0000       7.000766       190.5005 
 2706   0.0000       7.005147       190.6197 
 2707   0.0000       7.005847       190.6388 
 2708   0.0000       7.009136       190.7283 
 2709   0.0000       7.013959       190.8595 
 2710   0.0000       7.015290       190.8957 
 2711   0.0000       7.017928       190.9675 
 2712   0.0000       7.027825       191.2368 
 2713   0.0000       7.029358       191.2786 
 2714   0.0000       7.032466       191.3631 
 2715   0.0000       7.035408       191.4432 
 2716   0.0000       7.041710       191.6147 
 2717   0.0000       7.044834       191.6997 
 2718   0.0000       7.046567       191.7468 
 2719   0.0000       7.049910       191.8378 
 2720   0.0000       7.053411       191.9331 
 2721   0.0000       7.059192       192.0904 
 2722   0.0000       7.060912       192.1372 
 2723   0.0000       7.064250       192.2280 
 2724   0.0000       7.067122       192.3062 
 2725   0.0000       7.069701       192.3763 
 2726   0.0000       7.071305       192.4200 
 2727   0.0000       7.075310       192.5290 
 2728   0.0000       7.082037       192.7120 
 2729   0.0000       7.085584       192.8085 
 2730   0.0000       7.087117       192.8503 
 2731   0.0000       7.091601       192.9723 
 2732   0.0000       7.092799       193.0049 
 2733   0.0000       7.094654       193.0554 
 2734   0.0000       7.102197       193.2606 
 2735   0.0000       7.106742       193.3843 
 2736   0.0000       7.108689       193.4373 
 2737   0.0000       7.114337       193.5909 
 2738   0.0000       7.120832       193.7677 
 2739   0.0000       7.121169       193.7769 
 2740   0.0000       7.123910       193.8515 
 2741   0.0000       7.127171       193.9402 
 2742   0.0000       7.136550       194.1954 
 2743   0.0000       7.140669       194.3075 
 2744   0.0000       7.142084       194.3460 
 2745   0.0000       7.149626       194.5512 
 2746   0.0000       7.151090       194.5911 
 2747   0.0000       7.152337       194.6250 
 2748   0.0000       7.156325       194.7335 
 2749   0.0000       7.157507       194.7657 
 2750   0.0000       7.162624       194.9049 
 2751   0.0000       7.166726       195.0165 
 2752   0.0000       7.168700       195.0702 
 2753   0.0000       7.173507       195.2011 
 2754   0.0000       7.178258       195.3303 
 2755   0.0000       7.181027       195.4057 
 2756   0.0000       7.186090       195.5435 
 2757   0.0000       7.190095       195.6524 
 2758   0.0000       7.192794       195.7259 
 2759   0.0000       7.195605       195.8024 
 2760   0.0000       7.199733       195.9147 
 2761   0.0000       7.201197       195.9545 
 2762   0.0000       7.202709       195.9957 
 2763   0.0000       7.206878       196.1091 
 2764   0.0000       7.209583       196.1827 
 2765   0.0000       7.215437       196.3420 
 2766   0.0000       7.217566       196.4000 
 2767   0.0000       7.223670       196.5661 
 2768   0.0000       7.224779       196.5962 
 2769   0.0000       7.227950       196.6825 
 2770   0.0000       7.233245       196.8266 
 2771   0.0000       7.234177       196.8520 
 2772   0.0000       7.244969       197.1456 
 2773   0.0000       7.247295       197.2089 
 2774   0.0000       7.252393       197.3477 
 2775   0.0000       7.256097       197.4484 
 2776   0.0000       7.258923       197.5253 
 2777   0.0000       7.264227       197.6697 
 2778   0.0000       7.271679       197.8725 
 2779   0.0000       7.278280       198.0521 
 2780   0.0000       7.279813       198.0938 
 2781   0.0000       7.282609       198.1699 
 2782   0.0000       7.286563       198.2775 
 2783   0.0000       7.290618       198.3878 
 2784   0.0000       7.293494       198.4661 
 2785   0.0000       7.295571       198.5226 
 2786   0.0000       7.301216       198.6762 
 2787   0.0000       7.301583       198.6862 
 2788   0.0000       7.307592       198.8497 
 2789   0.0000       7.314827       199.0466 
 2790   0.0000       7.317518       199.1198 
 2791   0.0000       7.322668       199.2599 
 2792   0.0000       7.324752       199.3166 
 2793   0.0000       7.328500       199.4186 
 2794   0.0000       7.329364       199.4421 
 2795   0.0000       7.333932       199.5664 
 2796   0.0000       7.339220       199.7103 
 2797   0.0000       7.341882       199.7828 
 2798   0.0000       7.348695       199.9682 
 2799   0.0000       7.357691       200.2130 
 2800   0.0000       7.359037       200.2496 
 2801   0.0000       7.360960       200.3019 
 2802   0.0000       7.364595       200.4008 
 2803   0.0000       7.365866       200.4354 
 2804   0.0000       7.372145       200.6063 
 2805   0.0000       7.372921       200.6274 
 2806   0.0000       7.376181       200.7161 
 2807   0.0000       7.382782       200.8957 
 2808   0.0000       7.389643       201.0824 
 2809   0.0000       7.395768       201.2491 
 2810   0.0000       7.396564       201.2707 
 2811   0.0000       7.399918       201.3620 
 2812   0.0000       7.405322       201.5091 
 2813   0.0000       7.410082       201.6386 
 2814   0.0000       7.414001       201.7452 
 2815   0.0000       7.418080       201.8562 
 2816   0.0000       7.420101       201.9112 
 2817   0.0000       7.424025       202.0180 
 2818   0.0000       7.427375       202.1092 
 2819   0.0000       7.430669       202.1988 
 2820   0.0000       7.434663       202.3075 
 2821   0.0000       7.435439       202.3286 
 2822   0.0000       7.438378       202.4086 
 2823   0.0000       7.446715       202.6354 
 2824   0.0000       7.448988       202.6973 
 2825   0.0000       7.453229       202.8127 
 2826   0.0000       7.455525       202.8752 
 2827   0.0000       7.458144       202.9464 
 2828   0.0000       7.458874       202.9663 
 2829   0.0000       7.461849       203.0472 
 2830   0.0000       7.463835       203.1013 
 2831   0.0000       7.465669       203.1512 
 2832   0.0000       7.468398       203.2254 
 2833   0.0000       7.473173       203.3554 
 2834   0.0000       7.477488       203.4728 
 2835   0.0000       7.481363       203.5782 
 2836   0.0000       7.485802       203.6990 
 2837   0.0000       7.489234       203.7924 
 2838   0.0000       7.492500       203.8813 
 2839   0.0000       7.500079       204.0875 
 2840   0.0000       7.501599       204.1289 
 2841   0.0000       7.504605       204.2107 
 2842   0.0000       7.505503       204.2351 
 2843   0.0000       7.509031       204.3311 
 2844   0.0000       7.514177       204.4711 
 2845   0.0000       7.516504       204.5345 
 2846   0.0000       7.518339       204.5844 
 2847   0.0000       7.524156       204.7427 
 2848   0.0000       7.525845       204.7886 
 2849   0.0000       7.527930       204.8454 
 2850   0.0000       7.529454       204.8868 
 2851   0.0000       7.531298       204.9371 
 2852   0.0000       7.533385       204.9938 
 2853   0.0000       7.536037       205.0660 
 2854   0.0000       7.539141       205.1505 
 2855   0.0000       7.544162       205.2871 
 2856   0.0000       7.547947       205.3901 
 2857   0.0000       7.555640       205.5994 
 2858   0.0000       7.558026       205.6643 
 2859   0.0000       7.561311       205.7537 
 2860   0.0000       7.564148       205.8309 
 2861   0.0000       7.568347       205.9452 
 2862   0.0000       7.572431       206.0563 
 2863   0.0000       7.575474       206.1391 
 2864   0.0000       7.576021       206.1540 
 2865   0.0000       7.578454       206.2202 
 2866   0.0000       7.581799       206.3112 
 2867   0.0000       7.586441       206.4376 
 2868   0.0000       7.588978       206.5066 
 2869   0.0000       7.596138       206.7014 
 2870   0.0000       7.601205       206.8393 
 2871   0.0000       7.605854       206.9658 
 2872   0.0000       7.611556       207.1210 
 2873   0.0000       7.613739       207.1804 
 2874   0.0000       7.618013       207.2967 
 2875   0.0000       7.620770       207.3717 
 2876   0.0000       7.623126       207.4358 
 2877   0.0000       7.627516       207.5553 
 2878   0.0000       7.630403       207.6338 
 2879   0.0000       7.633885       207.7286 
 2880   0.0000       7.635856       207.7822 
 2881   0.0000       7.637025       207.8140 
 2882   0.0000       7.642328       207.9583 
 2883   0.0000       7.644528       208.0182 
 2884   0.0000       7.647804       208.1073 
 2885   0.0000       7.651256       208.2013 
 2886   0.0000       7.656881       208.3543 
 2887   0.0000       7.662779       208.5148 
 2888   0.0000       7.664192       208.5533 
 2889   0.0000       7.665888       208.5994 
 2890   0.0000       7.669894       208.7084 
 2891   0.0000       7.675777       208.8685 
 2892   0.0000       7.682020       209.0384 
 2893   0.0000       7.686906       209.1713 
 2894   0.0000       7.688645       209.2187 
 2895   0.0000       7.692936       209.3354 
 2896   0.0000       7.693818       209.3594 
 2897   0.0000       7.697629       209.4631 
 2898   0.0000       7.702223       209.5881 
 2899   0.0000       7.707265       209.7254 
 2900   0.0000       7.709338       209.7818 
 2901   0.0000       7.712361       209.8640 
 2902   0.0000       7.713679       209.8999 
 2903   0.0000       7.716622       209.9799 
 2904   0.0000       7.718377       210.0277 
 2905   0.0000       7.721572       210.1147 
 2906   0.0000       7.727383       210.2728 
 2907   0.0000       7.729388       210.3273 
 2908   0.0000       7.735112       210.4831 
 2909   0.0000       7.744245       210.7316 
 2910   0.0000       7.746092       210.7819 
 2911   0.0000       7.746893       210.8037 
 2912   0.0000       7.752407       210.9537 
 2913   0.0000       7.757497       211.0922 
 2914   0.0000       7.760332       211.1694 
 2915   0.0000       7.762082       211.2170 
 2916   0.0000       7.764124       211.2725 
 2917   0.0000       7.766939       211.3492 
 2918   0.0000       7.771035       211.4606 
 2919   0.0000       7.775682       211.5871 
 2920   0.0000       7.776385       211.6062 
 2921   0.0000       7.780037       211.7056 
 2922   0.0000       7.782700       211.7780 
 2923   0.0000       7.783825       211.8087 
 2924   0.0000       7.788459       211.9348 
 2925   0.0000       7.790196       211.9820 
 2926   0.0000       7.793827       212.0808 
 2927   0.0000       7.795401       212.1237 
 2928   0.0000       7.799562       212.2369 
 2929   0.0000       7.802926       212.3284 
 2930   0.0000       7.804940       212.3832 
 2931   0.0000       7.808544       212.4813 
 2932   0.0000       7.812501       212.5890 
 2933   0.0000       7.813353       212.6121 
 2934   0.0000       7.814161       212.6341 
 2935   0.0000       7.820420       212.8045 
 2936   0.0000       7.822317       212.8561 
 2937   0.0000       7.826138       212.9600 
 2938   0.0000       7.831698       213.1113 
 2939   0.0000       7.834099       213.1767 
 2940   0.0000       7.838814       213.3050 
 2941   0.0000       7.840675       213.3556 
 2942   0.0000       7.844146       213.4501 
 2943   0.0000       7.846326       213.5094 
 2944   0.0000       7.852831       213.6864 
 2945   0.0000       7.856613       213.7893 
 2946   0.0000       7.859237       213.8607 
 2947   0.0000       7.863681       213.9816 
 2948   0.0000       7.874084       214.2647 
 2949   0.0000       7.875271       214.2970 
 2950   0.0000       7.877530       214.3585 
 2951   0.0000       7.878157       214.3755 
 2952   0.0000       7.887553       214.6312 
 2953   0.0000       7.888980       214.6701 
 2954   0.0000       7.889821       214.6930 
 2955   0.0000       7.892343       214.7616 
 2956   0.0000       7.894901       214.8312 
 2957   0.0000       7.895165       214.8383 
 2958   0.0000       7.897883       214.9123 
 2959   0.0000       7.899083       214.9450 
 2960   0.0000       7.905628       215.1231 
 2961   0.0000       7.908377       215.1979 
 2962   0.0000       7.912346       215.3059 
 2963   0.0000       7.913531       215.3381 
 2964   0.0000       7.915024       215.3787 
 2965   0.0000       7.917951       215.4584 
 2966   0.0000       7.921374       215.5516 
 2967   0.0000       7.923965       215.6220 
 2968   0.0000       7.927591       215.7207 
 2969   0.0000       7.929466       215.7717 
 2970   0.0000       7.933341       215.8772 
 2971   0.0000       7.935444       215.9344 
 2972   0.0000       7.937739       215.9969 
 2973   0.0000       7.942417       216.1242 
 2974   0.0000       7.943896       216.1644 
 2975   0.0000       7.946400       216.2326 
 2976   0.0000       7.948803       216.2979 
 2977   0.0000       7.951096       216.3603 
 2978   0.0000       7.954007       216.4395 
 2979   0.0000       7.961684       216.6484 
 2980   0.0000       7.965323       216.7474 
 2981   0.0000       7.966027       216.7666 
 2982   0.0000       7.969058       216.8491 
 2983   0.0000       7.971967       216.9283 
 2984   0.0000       7.974181       216.9885 
 2985   0.0000       7.978074       217.0944 
 2986   0.0000       7.982734       217.2212 
 2987   0.0000       7.989604       217.4082 
 2988   0.0000       7.991575       217.4618 
 2989   0.0000       7.999096       217.6665 
 2990   0.0000       8.001916       217.7432 
 2991   0.0000       8.003383       217.7831 
 2992   0.0000       8.008698       217.9277 
 2993   0.0000       8.012919       218.0426 
 2994   0.0000       8.014250       218.0788 
 2995   0.0000       8.016084       218.1287 
 2996   0.0000       8.020125       218.2387 
 2997   0.0000       8.021178       218.2674 
 2998   0.0000       8.025231       218.3776 
 2999   0.0000       8.027707       218.4450 
 3000   0.0000       8.032769       218.5828 
 3001   0.0000       8.037080       218.7001 
 3002   0.0000       8.038965       218.7514 
 3003   0.0000       8.042496       218.8474 
 3004   0.0000       8.043448       218.8733 
 3005   0.0000       8.048332       219.0062 
 3006   0.0000       8.051964       219.1051 
 3007   0.0000       8.053741       219.1534 
 3008   0.0000       8.057429       219.2538 
 3009   0.0000       8.061889       219.3752 
 3010   0.0000       8.066310       219.4954 
 3011   0.0000       8.067592       219.5303 
 3012   0.0000       8.069222       219.5747 
 3013   0.0000       8.070875       219.6197 
 3014   0.0000       8.077550       219.8013 
 3015   0.0000       8.080222       219.8740 
 3016   0.0000       8.081921       219.9203 
 3017   0.0000       8.086417       220.0426 
 3018   0.0000       8.088649       220.1033 
 3019   0.0000       8.092779       220.2157 
 3020   0.0000       8.094483       220.2621 
 3021   0.0000       8.099613       220.4017 
 3022   0.0000       8.102853       220.4898 
 3023   0.0000       8.106671       220.5937 
 3024   0.0000       8.108916       220.6548 
 3025   0.0000       8.110820       220.7066 
 3026   0.0000       8.113902       220.7905 
 3027   0.0000       8.118623       220.9190 
 3028   0.0000       8.120387       220.9670 
 3029   0.0000       8.122542       221.0256 
 3030   0.0000       8.126501       221.1333 
 3031   0.0000       8.127486       221.1601 
 3032   0.0000       8.131183       221.2607 
 3033   0.0000       8.134947       221.3632 
 3034   0.0000       8.136454       221.4042 
 3035   0.0000       8.138670       221.4645 
 3036   0.0000       8.145205       221.6423 
 3037   0.0000       8.147976       221.7177 
 3038   0.0000       8.152522       221.8414 
 3039   0.0000       8.156327       221.9449 
 3040   0.0000       8.158355       222.0001 
 3041   0.0000       8.164502       222.1674 
 3042   0.0000       8.167637       222.2527 
 3043   0.0000       8.169845       222.3128 
 3044   0.0000       8.178028       222.5354 
 3045   0.0000       8.178525       222.5490 
 3046   0.0000       8.185489       222.7385 
 3047   0.0000       8.186438       222.7643 
 3048   0.0000       8.190698       222.8802 
 3049   0.0000       8.195400       223.0082 
 3050   0.0000       8.197846       223.0747 
 3051   0.0000       8.201082       223.1628 
 3052   0.0000       8.203756       223.2355 
 3053   0.0000       8.204562       223.2575 
 3054   0.0000       8.206793       223.3182 
 3055   0.0000       8.212556       223.4750 
 3056   0.0000       8.214873       223.5381 
 3057   0.0000       8.219230       223.6566 
 3058   0.0000       8.220716       223.6970 
 3059   0.0000       8.222016       223.7324 
 3060   0.0000       8.224265       223.7936 
 3061   0.0000       8.229076       223.9245 
 3062   0.0000       8.232058       224.0057 
 3063   0.0000       8.236252       224.1198 
 3064   0.0000       8.239377       224.2049 
 3065   0.0000       8.240491       224.2351 
 3066   0.0000       8.245010       224.3581 
 3067   0.0000       8.250041       224.4950 
 3068   0.0000       8.251108       224.5241 
 3069   0.0000       8.252594       224.5645 
 3070   0.0000       8.254527       224.6171 
 3071   0.0000       8.260885       224.7901 
 3072   0.0000       8.263414       224.8589 
 3073   0.0000       8.267656       224.9744 
 3074   0.0000       8.268710       225.0031 
 3075   0.0000       8.269445       225.0230 
 3076   0.0000       8.270154       225.0423 
 3077   0.0000       8.275209       225.1799 
 3078   0.0000       8.277255       225.2356 
 3079   0.0000       8.277430       225.2403 
 3080   0.0000       8.279059       225.2846 
 3081   0.0000       8.280762       225.3310 
 3082   0.0000       8.284393       225.4298 
 3083   0.0000       8.286504       225.4872 
 3084   0.0000       8.290983       225.6091 
 3085   0.0000       8.293661       225.6820 
 3086   0.0000       8.295567       225.7339 
 3087   0.0000       8.296914       225.7705 
 3088   0.0000       8.300129       225.8580 
 3089   0.0000       8.300381       225.8648 
 3090   0.0000       8.304147       225.9673 
 3091   0.0000       8.308913       226.0970 
 3092   0.0000       8.312885       226.2051 
 3093   0.0000       8.316283       226.2976 
 3094   0.0000       8.318012       226.3446 
 3095   0.0000       8.322764       226.4739 
 3096   0.0000       8.324809       226.5296 
 3097   0.0000       8.330388       226.6814 
 3098   0.0000       8.331101       226.7008 
 3099   0.0000       8.334418       226.7910 
 3100   0.0000       8.336670       226.8523 
 3101   0.0000       8.339117       226.9189 
 3102   0.0000       8.341816       226.9924 
 3103   0.0000       8.345406       227.0900 
 3104   0.0000       8.348559       227.1758 
 3105   0.0000       8.350602       227.2314 
 3106   0.0000       8.353434       227.3085 
 3107   0.0000       8.357492       227.4189 
 3108   0.0000       8.359753       227.4805 
 3109   0.0000       8.361348       227.5239 
 3110   0.0000       8.364768       227.6169 
 3111   0.0000       8.366936       227.6759 
 3112   0.0000       8.370078       227.7614 
 3113   0.0000       8.372836       227.8364 
 3114   0.0000       8.373807       227.8629 
 3115   0.0000       8.379439       228.0161 
 3116   0.0000       8.382529       228.1002 
 3117   0.0000       8.384633       228.1575 
 3118   0.0000       8.387161       228.2263 
 3119   0.0000       8.389564       228.2916 
 3120   0.0000       8.391776       228.3518 
 3121   0.0000       8.396663       228.4848 
 3122   0.0000       8.397757       228.5146 
 3123   0.0000       8.399745       228.5687 
 3124   0.0000       8.403759       228.6779 
 3125   0.0000       8.405665       228.7298 
 3126   0.0000       8.410108       228.8507 
 3127   0.0000       8.413787       228.9508 
 3128   0.0000       8.415277       228.9913 
 3129   0.0000       8.416386       229.0215 
 3130   0.0000       8.423321       229.2102 
 3131   0.0000       8.426908       229.3078 
 3132   0.0000       8.428185       229.3426 
 3133   0.0000       8.431551       229.4342 
 3134   0.0000       8.434529       229.5152 
 3135   0.0000       8.436571       229.5708 
 3136   0.0000       8.441900       229.7158 
 3137   0.0000       8.443002       229.7458 
 3138   0.0000       8.446263       229.8345 
 3139   0.0000       8.450342       229.9455 
 3140   0.0000       8.451082       229.9656 
 3141   0.0000       8.452672       230.0089 
 3142   0.0000       8.454713       230.0644 
 3143   0.0000       8.456885       230.1235 
 3144   0.0000       8.462354       230.2724 
 3145   0.0000       8.465199       230.3498 
 3146   0.0000       8.470921       230.5055 
 3147   0.0000       8.473349       230.5715 
 3148   0.0000       8.474824       230.6117 
 3149   0.0000       8.481140       230.7836 
 3150   0.0000       8.481388       230.7903 
 3151   0.0000       8.484157       230.8657 
 3152   0.0000       8.487875       230.9668 
 3153   0.0000       8.492969       231.1054 
 3154   0.0000       8.496373       231.1981 
 3155   0.0000       8.500356       231.3064 
 3156   0.0000       8.501159       231.3283 
 3157   0.0000       8.504417       231.4170 
 3158   0.0000       8.506471       231.4728 
 3159   0.0000       8.508222       231.5205 
 3160   0.0000       8.513997       231.6776 
 3161   0.0000       8.517495       231.7728 
 3162   0.0000       8.522680       231.9139 
 3163   0.0000       8.523796       231.9443 
 3164   0.0000       8.527476       232.0444 
 3165   0.0000       8.528047       232.0600 
 3166   0.0000       8.535791       232.2707 
 3167   0.0000       8.541503       232.4261 
 3168   0.0000       8.543760       232.4875 
 3169   0.0000       8.544605       232.5105 
 3170   0.0000       8.549165       232.6346 
 3171   0.0000       8.550624       232.6743 
 3172   0.0000       8.552996       232.7389 
 3173   0.0000       8.555449       232.8056 
 3174   0.0000       8.561326       232.9655 
 3175   0.0000       8.566378       233.1030 
 3176   0.0000       8.566806       233.1146 
 3177   0.0000       8.569032       233.1752 
 3178   0.0000       8.572976       233.2825 
 3179   0.0000       8.580519       233.4878 
 3180   0.0000       8.583166       233.5598 
 3181   0.0000       8.587646       233.6817 
 3182   0.0000       8.590208       233.7514 
 3183   0.0000       8.596754       233.9296 
 3184   0.0000       8.597929       233.9615 
 3185   0.0000       8.604932       234.1521 
 3186   0.0000       8.607189       234.2135 
 3187   0.0000       8.611776       234.3383 
 3188   0.0000       8.613806       234.3936 
 3189   0.0000       8.618503       234.5214 
 3190   0.0000       8.625036       234.6992 
 3191   0.0000       8.626250       234.7322 
 3192   0.0000       8.632623       234.9056 
 3193   0.0000       8.634870       234.9668 
 3194   0.0000       8.638082       235.0542 
 3195   0.0000       8.639577       235.0949 
 3196   0.0000       8.644611       235.2318 
 3197   0.0000       8.645861       235.2658 
 3198   0.0000       8.648838       235.3468 
 3199   0.0000       8.650952       235.4044 
 3200   0.0000       8.652164       235.4374 
 3201   0.0000       8.655174       235.5193 
 3202   0.0000       8.658780       235.6174 
 3203   0.0000       8.661945       235.7035 
 3204   0.0000       8.662876       235.7288 
 3205   0.0000       8.665809       235.8087 
 3206   0.0000       8.672097       235.9798 
 3207   0.0000       8.679343       236.1769 
 3208   0.0000       8.681687       236.2407 
 3209   0.0000       8.684908       236.3284 
 3210   0.0000       8.690366       236.4769 
 3211   0.0000       8.694373       236.5859 
 3212   0.0000       8.698641       236.7021 
 3213   0.0000       8.703893       236.8450 
 3214   0.0000       8.704360       236.8577 
 3215   0.0000       8.707284       236.9373 
 3216   0.0000       8.711417       237.0497 
 3217   0.0000       8.715721       237.1668 
 3218   0.0000       8.725911       237.4441 
 3219   0.0000       8.728290       237.5089 
 3220   0.0000       8.728927       237.5262 
 3221   0.0000       8.732349       237.6193 
 3222   0.0000       8.737757       237.7665 
 3223   0.0000       8.738608       237.7896 
 3224   0.0000       8.742976       237.9085 
 3225   0.0000       8.747154       238.0222 
 3226   0.0000       8.753408       238.1923 
 3227   0.0000       8.756965       238.2891 
 3228   0.0000       8.759148       238.3485 
 3229   0.0000       8.760786       238.3931 
 3230   0.0000       8.764714       238.5000 
 3231   0.0000       8.768787       238.6108 
 3232   0.0000       8.769381       238.6270 
 3233   0.0000       8.774610       238.7693 
 3234   0.0000       8.775734       238.7999 
 3235   0.0000       8.784045       239.0260 
 3236   0.0000       8.788250       239.1404 
 3237   0.0000       8.794685       239.3156 
 3238   0.0000       8.799381       239.4433 
 3239   0.0000       8.800243       239.4668 
 3240   0.0000       8.803916       239.5667 
 3241   0.0000       8.810606       239.7488 
 3242   0.0000       8.812506       239.8005 
 3243   0.0000       8.814691       239.8599 
 3244   0.0000       8.823279       240.0936 
 3245   0.0000       8.827437       240.2068 
 3246   0.0000       8.829625       240.2663 
 3247   0.0000       8.834244       240.3920 
 3248   0.0000       8.840859       240.5720 
 3249   0.0000       8.845427       240.6963 
 3250   0.0000       8.853296       240.9104 
 3251   0.0000       8.857701       241.0303 
 3252   0.0000       8.858828       241.0610 
 3253   0.0000       8.865041       241.2300 
 3254   0.0000       8.866035       241.2571 
 3255   0.0000       8.868912       241.3354 
 3256   0.0000       8.871999       241.4194 
 3257   0.0000       8.881040       241.6654 
 3258   0.0000       8.884155       241.7501 
 3259   0.0000       8.885152       241.7773 
 3260   0.0000       8.888698       241.8738 
 3261   0.0000       8.892700       241.9827 
 3262   0.0000       8.900274       242.1888 
 3263   0.0000       8.906401       242.3555 
 3264   0.0000       8.909433       242.4380 
 3265   0.0000       8.914084       242.5645 
 3266   0.0000       8.920649       242.7432 
 3267   0.0000       8.922091       242.7824 
 3268   0.0000       8.926572       242.9044 
 3269   0.0000       8.928857       242.9665 
 3270   0.0000       8.930934       243.0231 
 3271   0.0000       8.937264       243.1953 
 3272   0.0000       8.938448       243.2275 
 3273   0.0000       8.942285       243.3319 
 3274   0.0000       8.946313       243.4415 
 3275   0.0000       8.949871       243.5384 
 3276   0.0000       8.953114       243.6266 
 3277   0.0000       8.958569       243.7751 
 3278   0.0000       8.959924       243.8119 
 3279   0.0000       8.962488       243.8817 
 3280   0.0000       8.969193       244.0641 
 3281   0.0000       8.971917       244.1383 
 3282   0.0000       8.977888       244.3008 
 3283   0.0000       8.989181       244.6080 
 3284   0.0000       8.992128       244.6882 
 3285   0.0000       8.995519       244.7805 
 3286   0.0000       8.999231       244.8815 
 3287   0.0000       9.001790       244.9512 
 3288   0.0000       9.002777       244.9780 
 3289   0.0000       9.009603       245.1638 
 3290   0.0000       9.013932       245.2816 
 3291   0.0000       9.016150       245.3419 
 3292   0.0000       9.022823       245.5235 
 3293   0.0000       9.023970       245.5547 
 3294   0.0000       9.029405       245.7026 
 3295   0.0000       9.034179       245.8325 
 3296   0.0000       9.040521       246.0051 
 3297   0.0000       9.042991       246.0723 
 3298   0.0000       9.045853       246.1502 
 3299   0.0000       9.047985       246.2082 
 3300   0.0000       9.055256       246.4060 
 3301   0.0000       9.055576       246.4147 
 3302   0.0000       9.057340       246.4627 
 3303   0.0000       9.062237       246.5960 
 3304   0.0000       9.066173       246.7031 
 3305   0.0000       9.070447       246.8194 
 3306   0.0000       9.072759       246.8823 
 3307   0.0000       9.075265       246.9505 
 3308   0.0000       9.082295       247.1418 
 3309   0.0000       9.087229       247.2761 
 3310   0.0000       9.090117       247.3547 
 3311   0.0000       9.097046       247.5432 
 3312   0.0000       9.100188       247.6287 
 3313   0.0000       9.105971       247.7861 
 3314   0.0000       9.107911       247.8388 
 3315   0.0000       9.113311       247.9858 
 3316   0.0000       9.119969       248.1670 
 3317   0.0000       9.125635       248.3211 
 3318   0.0000       9.128805       248.4074 
 3319   0.0000       9.133578       248.5373 
 3320   0.0000       9.139532       248.6993 
 3321   0.0000       9.144713       248.8403 
 3322   0.0000       9.153931       249.0911 
 3323   0.0000       9.157751       249.1951 
 3324   0.0000       9.164667       249.3833 
 3325   0.0000       9.168221       249.4800 
 3326   0.0000       9.177363       249.7287 
 3327   0.0000       9.179491       249.7866 
 3328   0.0000       9.185309       249.9450 
 3329   0.0000       9.196043       250.2371 
 3330   0.0000       9.198971       250.3167 
 3331   0.0000       9.202193       250.4044 
 3332   0.0000       9.207731       250.5551 
 3333   0.0000       9.208481       250.5755 
 3334   0.0000       9.214663       250.7437 
 3335   0.0000       9.222336       250.9525 
 3336   0.0000       9.225311       251.0335 
 3337   0.0000       9.245055       251.5707 
 3338   0.0000       9.251136       251.7362 
 3339   0.0000       9.254521       251.8283 
 3340   0.0000       9.265945       252.1392 
 3341   0.0000       9.273712       252.3505 
 3342   0.0000       9.277478       252.4530 
 3343   0.0000       9.281341       252.5581 
 3344   0.0000       9.286441       252.6969 
 3345   0.0000       9.294274       252.9100 
 3346   0.0000       9.296709       252.9763 
 3347   0.0000       9.303962       253.1737 
 3348   0.0000       9.307725       253.2761 
 3349   0.0000       9.315368       253.4841 
 3350   0.0000       9.316575       253.5169 
 3351   0.0000       9.323528       253.7061 
 3352   0.0000       9.333829       253.9864 
 3353   0.0000       9.337546       254.0876 
 3354   0.0000       9.341842       254.2044 
 3355   0.0000       9.352438       254.4928 
 3356   0.0000       9.373669       255.0705 
 3357   0.0000       9.376876       255.1578 
 3358   0.0000       9.382368       255.3072 
 3359   0.0000       9.391546       255.5570 
 3360   0.0000       9.395974       255.6774 
 3361   0.0000       9.404472       255.9087 
 3362   0.0000       9.410003       256.0592 
 3363   0.0000       9.418688       256.2955 
 3364   0.0000       9.421952       256.3843 
 3365   0.0000       9.426279       256.5021 
 3366   0.0000       9.429430       256.5878 
 3367   0.0000       9.437389       256.8044 
 3368   0.0000       9.438092       256.8235 
 3369   0.0000       9.442013       256.9302 
 3370   0.0000       9.450685       257.1662 
 3371   0.0000       9.453459       257.2417 
 3372   0.0000       9.463669       257.5195 
 3373   0.0000       9.464657       257.5464 
 3374   0.0000       9.468138       257.6411 
 3375   0.0000       9.474854       257.8239 
 3376   0.0000       9.483664       258.0636 
 3377   0.0000       9.492977       258.3170 
 3378   0.0000       9.494418       258.3563 
 3379   0.0000       9.503707       258.6090 
 3380   0.0000       9.510007       258.7805 
 3381   0.0000       9.513859       258.8853 
 3382   0.0000       9.526711       259.2350 
 3383   0.0000       9.541394       259.6345 
 3384   0.0000       9.549100       259.8442 
 3385   0.0000       9.550286       259.8765 
 3386   0.0000       9.558922       260.1115 
 3387   0.0000       9.560986       260.1676 
 3388   0.0000       9.568954       260.3845 
 3389   0.0000       9.575654       260.5668 
 3390   0.0000       9.583734       260.7867 
 3391   0.0000       9.618097       261.7217 
 3392   0.0000       9.624960       261.9085 
 3393   0.0000       9.629443       262.0305 
 3394   0.0000       9.661965       262.9154 
 3395   0.0000       9.668550       263.0946 
 3396   0.0000       9.669268       263.1142 
 3397   0.0000       9.681559       263.4486 
 3398   0.0000       9.684069       263.5169 
 3399   0.0000       9.688762       263.6446 
 3400   0.0000       9.690507       263.6921 
 3401   0.0000       9.696844       263.8646 
 3402   0.0000       9.706801       264.1355 
 3403   0.0000       9.710056       264.2241 
 3404   0.0000       9.711029       264.2505 
 3405   0.0000       9.725037       264.6317 
 3406   0.0000       9.726924       264.6831 
 3407   0.0000       9.731594       264.8101 
 3408   0.0000       9.740503       265.0526 
 3409   0.0000       9.748750       265.2770 
 3410   0.0000       9.756791       265.4958 
 3411   0.0000       9.760055       265.5846 
 3412   0.0000       9.762324       265.6463 
 3413   0.0000       9.771187       265.8875 
 3414   0.0000       9.775059       265.9929 
 3415   0.0000       9.775202       265.9968 
 3416   0.0000       9.780194       266.1326 
 3417   0.0000       9.782223       266.1878 
 3418   0.0000       9.785470       266.2762 
 3419   0.0000       9.790456       266.4119 
 3420   0.0000       9.792636       266.4712 
 3421   0.0000       9.796497       266.5762 
 3422   0.0000       9.806375       266.8450 
 3423   0.0000       9.809601       266.9328 
 3424   0.0000       9.816940       267.1325 
 3425   0.0000       9.820830       267.2384 
 3426   0.0000       9.824769       267.3456 
 3427   0.0000       9.827844       267.4292 
 3428   0.0000       9.833939       267.5951 
 3429   0.0000       9.838881       267.7296 
 3430   0.0000       9.842832       267.8371 
 3431   0.0000       9.844796       267.8905 
 3432   0.0000       9.847905       267.9751 
 3433   0.0000       9.850594       268.0483 
 3434   0.0000       9.853101       268.1165 
 3435   0.0000       9.857903       268.2472 
 3436   0.0000       9.866432       268.4793 
 3437   0.0000       9.870922       268.6014 
 3438   0.0000       9.877056       268.7684 
 3439   0.0000       9.882219       268.9088 
 3440   0.0000       9.887343       269.0483 
 3441   0.0000       9.891292       269.1557 
 3442   0.0000       9.895795       269.2783 
 3443   0.0000       9.903518       269.4884 
 3444   0.0000       9.906163       269.5604 
 3445   0.0000       9.910974       269.6913 
 3446   0.0000       9.914668       269.7918 
 3447   0.0000       9.916169       269.8327 
 3448   0.0000       9.919482       269.9228 
 3449   0.0000       9.921248       269.9709 
 3450   0.0000       9.926668       270.1184 
 3451   0.0000       9.929642       270.1993 
 3452   0.0000       9.936441       270.3843 
 3453   0.0000       9.939118       270.4572 
 3454   0.0000       9.939832       270.4766 
 3455   0.0000       9.951111       270.7835 
 3456   0.0000       9.956080       270.9187 
 3457   0.0000       9.956246       270.9232 
 3458   0.0000       9.960814       271.0475 
 3459   0.0000       9.963993       271.1340 
 3460   0.0000       9.967555       271.2310 
 3461   0.0000       9.970617       271.3143 
 3462   0.0000       9.981143       271.6007 
 3463   0.0000       9.985095       271.7082 
 3464   0.0000       9.991184       271.8739 
 3465   0.0000       9.994174       271.9553 
 3466   0.0000      10.001209       272.1467 
 3467   0.0000      10.002669       272.1865 
 3468   0.0000      10.004839       272.2455 
 3469   0.0000      10.021558       272.7004 
 3470   0.0000      10.026547       272.8362 
 3471   0.0000      10.031515       272.9714 
 3472   0.0000      10.034772       273.0600 
 3473   0.0000      10.051020       273.5021 
 3474   0.0000      10.053393       273.5667 
 3475   0.0000      10.058615       273.7088 
 3476   0.0000      10.064144       273.8593 
 3477   0.0000      10.069856       274.0147 
 3478   0.0000      10.072353       274.0827 
 3479   0.0000      10.075060       274.1563 
 3480   0.0000      10.077688       274.2278 
 3481   0.0000      10.085079       274.4290 
 3482   0.0000      10.086402       274.4649 
 3483   0.0000      10.091612       274.6067 
 3484   0.0000      10.097568       274.7688 
 3485   0.0000      10.098403       274.7915 
 3486   0.0000      10.107050       275.0268 
 3487   0.0000      10.111685       275.1529 
 3488   0.0000      10.119077       275.3541 
 3489   0.0000      10.128929       275.6222 
 3490   0.0000      10.131581       275.6943 
 3491   0.0000      10.139508       275.9100 
 3492   0.0000      10.146454       276.0990 
 3493   0.0000      10.153717       276.2967 
 3494   0.0000      10.164230       276.5828 
 3495   0.0000      10.166788       276.6524 
 3496   0.0000      10.174327       276.8575 
 3497   0.0000      10.182217       277.0722 
 3498   0.0000      10.191258       277.3182 
 3499   0.0000      10.199728       277.5487 
 3500   0.0000      10.210056       277.8297 
 3501   0.0000      10.212675       277.9010 
 3502   0.0000      10.214998       277.9642 
 3503   0.0000      10.223991       278.2089 
 3504   0.0000      10.227432       278.3026 
 3505   0.0000      10.229554       278.3603 
 3506   0.0000      10.234539       278.4960 
 3507   0.0000      10.237150       278.5670 
 3508   0.0000      10.239349       278.6268 
 3509   0.0000      10.257984       279.1339 
 3510   0.0000      10.261306       279.2243 
 3511   0.0000      10.276720       279.6438 
 3512   0.0000      10.284464       279.8545 
 3513   0.0000      10.286321       279.9050 
 3514   0.0000      10.297895       280.2200 
 3515   0.0000      10.309264       280.5293 
 3516   0.0000      10.315202       280.6909 
 3517   0.0000      10.322598       280.8922 
 3518   0.0000      10.326193       280.9900 
 3519   0.0000      10.332059       281.1496 
 3520   0.0000      10.336350       281.2664 
 3521   0.0000      10.351639       281.6824 
 3522   0.0000      10.364391       282.0294 
 3523   0.0000      10.369379       282.1652 
 3524   0.0000      10.370852       282.2052 
 3525   0.0000      10.378171       282.4044 
 3526   0.0000      10.382131       282.5121 
 3527   0.0000      10.384876       282.5869 
 3528   0.0000      10.388412       282.6831 
 3529   0.0000      10.396394       282.9003 
 3530   0.0000      10.404773       283.1283 
 3531   0.0000      10.421891       283.5941 
 3532   0.0000      10.423588       283.6403 
 3533   0.0000      10.436713       283.9974 
 3534   0.0000      10.437108       284.0081 
 3535   0.0000      10.453325       284.4494 
 3536   0.0000      10.457056       284.5510 
 3537   0.0000      10.474233       285.0184 
 3538   0.0000      10.491246       285.4813 
 3539   0.0000      10.493946       285.5548 
 3540   0.0000      10.508936       285.9627 
 3541   0.0000      10.519491       286.2499 
 3542   0.0000      10.527818       286.4765 
 3543   0.0000      10.531947       286.5889 
 3544   0.0000      10.539329       286.7897 
 3545   0.0000      10.549009       287.0531 
 3546   0.0000      10.566970       287.5419 
 3547   0.0000      10.576271       287.7950 
 3548   0.0000      10.582732       287.9708 
 3549   0.0000      10.591098       288.1984 
 3550   0.0000      10.610714       288.7322 
 3551   0.0000      10.649253       289.7809 
 3552   0.0000      10.666757       290.2572 
 3553   0.0000      10.671183       290.3776 
 3554   0.0000      10.678952       290.5890 
 3555   0.0000      10.687111       290.8111 
 3556   0.0000      10.691151       290.9210 
 3557   0.0000      10.697386       291.0907 
 3558   0.0000      10.700573       291.1774 
 3559   0.0000      10.727890       291.9207 
 3560   0.0000      10.731261       292.0125 
 3561   0.0000      10.739875       292.2469 
 3562   0.0000      10.750329       292.5313 
 3563   0.0000      10.753260       292.6111 
 3564   0.0000      10.758347       292.7495 
 3565   0.0000      10.760865       292.8180 
 3566   0.0000      10.781693       293.3848 
 3567   0.0000      10.808921       294.1257 
 3568   0.0000      10.846110       295.1377 
 3569   0.0000      10.871058       295.8165 
 3570   0.0000      10.897652       296.5402 
 3571   0.0000      10.926036       297.3126 
 3572   0.0000      10.928722       297.3856 
 3573   0.0000      10.942807       297.7689 
 3574   0.0000      10.978917       298.7515 
 3575   0.0000      11.022728       299.9437 
 3576   0.0000      11.035023       300.2782 
 3577   0.0000      11.088365       301.7297 
 3578   0.0000      11.099012       302.0195 
 3579   0.0000      11.104554       302.1703 
 3580   0.0000      11.126855       302.7771 
 3581   0.0000      11.133170       302.9490 
 3582   0.0000      11.169873       303.9477 
 3583   0.0000      11.171868       304.0020 
 3584   0.0000      11.198117       304.7162 
 3585   0.0000      11.268978       306.6445 
 3586   0.0000      11.288558       307.1773 
 3587   0.0000      11.312838       307.8380 
 3588   0.0000      11.352107       308.9065 
 3589   0.0000      11.399206       310.1882 
 3590   0.0000      11.425437       310.9020 
 3591   0.0000      11.464081       311.9535 
 3592   0.0000      11.467423       312.0444 
 3593   0.0000      11.485395       312.5335 
 3594   0.0000      11.539086       313.9945 
 3595   0.0000      11.559480       314.5495 
 3596   0.0000      11.561655       314.6086 
 3597   0.0000      11.567125       314.7575 
 3598   0.0000      11.575047       314.9730 
 3599   0.0000      11.590489       315.3932 
 3600   0.0000      11.648174       316.9629 
 3601   0.0000      11.655498       317.1622 
 3602   0.0000      11.657985       317.2299 
 3603   0.0000      11.673944       317.6642 
 3604   0.0000      11.697979       318.3182 
 3605   0.0000      11.761271       320.0404 
 3606   0.0000      11.773770       320.3806 
 3607   0.0000      11.794201       320.9365 
 3608   0.0000      11.824913       321.7723 
 3609   0.0000      11.836463       322.0865 
 3610   0.0000      11.866370       322.9003 
 3611   0.0000      11.884858       323.4034 
 3612   0.0000      11.914682       324.2150 
 3613   0.0000      11.944744       325.0330 
 3614   0.0000      11.951262       325.2104 
 3615   0.0000      11.970009       325.7205 
 3616   0.0000      11.983349       326.0835 
 3617   0.0000      12.006567       326.7153 
 3618   0.0000      12.025372       327.2270 
 3619   0.0000      12.037610       327.5600 
 3620   0.0000      12.064919       328.3031 
 3621   0.0000      12.073873       328.5468 
 3622   0.0000      12.100489       329.2710 
 3623   0.0000      12.124691       329.9296 
 3624   0.0000      12.144871       330.4788 
 3625   0.0000      12.193616       331.8052 
 3626   0.0000      12.195977       331.8694 
 3627   0.0000      12.205828       332.1375 
 3628   0.0000      12.238488       333.0262 
 3629   0.0000      12.270835       333.9064 
 3630   0.0000      12.280441       334.1678 
 3631   0.0000      12.295324       334.5728 
 3632   0.0000      12.300830       334.7226 
 3633   0.0000      12.308847       334.9407 
 3634   0.0000      12.330289       335.5242 
 3635   0.0000      12.336390       335.6902 
 3636   0.0000      12.351231       336.0941 
 3637   0.0000      12.363379       336.4246 
 3638   0.0000      12.373920       336.7115 
 3639   0.0000      12.383646       336.9761 
 3640   0.0000      12.385915       337.0379 
 3641   0.0000      12.396856       337.3356 
 3642   0.0000      12.420190       337.9706 
 3643   0.0000      12.422106       338.0227 
 3644   0.0000      12.439546       338.4972 
 3645   0.0000      12.515190       340.5556 
 3646   0.0000      12.527909       340.9017 
 3647   0.0000      12.537617       341.1659 
 3648   0.0000      12.560299       341.7831 
 3649   0.0000      12.576313       342.2189 
 3650   0.0000      12.578366       342.2747 
 3651   0.0000      12.617297       343.3341 
 3652   0.0000      12.620745       343.4279 
 3653   0.0000      12.667880       344.7105 
 3654   0.0000      12.685058       345.1780 
 3655   0.0000      12.701633       345.6290 
 3656   0.0000      12.713116       345.9415 
 3657   0.0000      12.715509       346.0066 
 3658   0.0000      12.721437       346.1679 
 3659   0.0000      12.778714       347.7265 
 3660   0.0000      12.786408       347.9359 
 3661   0.0000      12.834225       349.2370 
 3662   0.0000      12.874159       350.3237 
 3663   0.0000      12.889427       350.7391 
 3664   0.0000      12.917659       351.5074 
 3665   0.0000      12.954721       352.5159 
 3666   0.0000      13.035863       354.7239 
 3667   0.0000      13.077091       355.8457 
 3668   0.0000      13.109896       356.7384 
 3669   0.0000      13.127982       357.2305 
 3670   0.0000      13.133905       357.3917 
 3671   0.0000      13.138025       357.5038 
 3672   0.0000      13.162337       358.1654 
 3673   0.0000      13.179747       358.6392 
 3674   0.0000      13.185369       358.7921 
 3675   0.0000      13.196822       359.1038 
 3676   0.0000      13.249099       360.5263 
 3677   0.0000      13.257170       360.7459 
 3678   0.0000      13.288757       361.6055 
 3679   0.0000      13.299016       361.8846 
 3680   0.0000      13.406508       364.8096 
 3681   0.0000      13.457840       366.2064 
 3682   0.0000      13.521879       367.9490 
 3683   0.0000      13.618539       370.5793 
 3684   0.0000      14.013453       381.3254 
 3685   0.0000      14.314306       389.5121 
 3686   0.0000      14.355511       390.6333 
 3687   0.0000      14.367276       390.9534 
 3688   0.0000      14.470053       393.7502 
 3689   0.0000      14.480788       394.0423 
 3690   0.0000      14.616716       397.7411 
 3691   0.0000      14.927984       406.2111 
 3692   0.0000      14.936703       406.4484 
 3693   0.0000      15.027612       408.9221 
 3694   0.0000      15.107455       411.0948 
 3695   0.0000      28.010740       762.2110 
 3696   0.0000      28.025768       762.6199 
 3697   0.0000      28.155440       766.1485 
 3698   0.0000      28.295624       769.9631 
 3699   0.0000      28.363655       771.8143 
 3700   0.0000      28.484383       775.0995 
 3701   0.0000      28.493105       775.3368 
 3702   0.0000      28.527248       776.2659 
 3703   0.0000      28.544500       776.7353 
 3704   0.0000      28.549423       776.8693 
 3705   0.0000      28.556976       777.0748 
 3706   0.0000      28.561275       777.1918 
 3707   0.0000      28.570385       777.4397 
 3708   0.0000      28.636018       779.2257 
 3709   0.0000      28.717985       781.4561 
 3710   0.0000      28.769456       782.8567 
 3711   0.0000      28.909015       786.6543 
 3712   0.0000      28.915125       786.8206 
 3713   0.0000      28.932819       787.3020 
 3714   0.0000      28.955049       787.9069 
 3715   0.0000      28.957513       787.9740 
 3716   0.0000      28.970706       788.3330 
 3717   0.0000      29.029167       789.9238 
 3718   0.0000      29.031555       789.9888 
 3719   0.0000      29.032704       790.0200 
 3720   0.0000      29.045615       790.3714 
 3721   0.0000      29.100235       791.8576 
 3722   0.0000      29.139838       792.9353 
 3723   0.0000      29.166537       793.6618 
 3724   0.0000      29.188599       794.2622 
 3725   0.0000      29.193725       794.4016 
 3726   0.0000      29.230925       795.4139 
 3727   0.0000      29.269571       796.4655 
 3728   0.0000      29.282841       796.8266 
 3729   0.0000      29.318261       797.7904 
 3730   0.0000      29.323507       797.9332 
 3731   0.0000      29.346743       798.5655 
 3732   0.0000      29.370208       799.2040 
 3733   0.0000      37.848354      1029.9061 
 3734   0.0000      37.985608      1033.6409 
 3735   0.0000      38.211187      1039.7793 
 3736   0.0000      38.303105      1042.2805 
 3737   0.0000      38.376975      1044.2906 
 3738   0.0000      48.358998      1315.9152 
 3739   0.0000      48.425972      1317.7377 
 3740   0.0000      48.506600      1319.9317 
 3741   0.0000      48.602144      1322.5316 
 3742   0.0000     147.145626      4004.0361 
 3743   0.0000     147.156515      4004.3324 
 3744   0.0000     147.298277      4008.1899 
 3745   0.0000     147.402790      4011.0338 
 3746   0.0000     147.478824      4013.1028 
 3747   0.0000     147.609612      4016.6617 
 3748   0.0000     147.620062      4016.9461 
 3749   0.0000     147.646978      4017.6785 
 3750   0.0000     147.647724      4017.6988 
 3751   0.0000     147.661852      4018.0833 
 3752   0.0000     147.670837      4018.3278 
 3753   0.0000     147.673940      4018.4122 
 3754   0.0000     147.697465      4019.0523 
 3755   0.0000     147.729706      4019.9297 
 3756   0.0000     147.808076      4022.0622 
 3757   0.0000     147.881858      4024.0699 
 3758   0.0000     147.991481      4027.0529 
 3759   0.0000     147.995698      4027.1677 
 3760   0.0000     148.043106      4028.4577 
 3761   0.0000     148.046792      4028.5580 
 3762   0.0000     148.078924      4029.4324 
 3763   0.0000     148.102397      4030.0711 
 3764   0.0000     148.112696      4030.3514 
 3765   0.0000     148.116724      4030.4610 
 3766   0.0000     148.120173      4030.5548 
 3767   0.0000     148.185096      4032.3215 
 3768   0.0000     148.242586      4033.8858 
 3769   0.0000     148.284638      4035.0301 
 3770   0.0000     148.288312      4035.1301 
 3771   0.0000     148.347526      4036.7414 
 3772   0.0000     148.355944      4036.9705 
 3773   0.0000     148.385927      4037.7864 
 3774   0.0000     148.422232      4038.7743 
 3775   0.0000     148.436987      4039.1758 
 3776   0.0000     148.445946      4039.4196 
 3777   0.0000     148.457719      4039.7399 
 3778   0.0000     148.471766      4040.1221 
 3779   0.0000     148.534913      4041.8405 
 3780   0.0000     197.214489      5366.4791 
 3781   0.0000     197.373088      5370.7948 
 3782   0.0000     197.616433      5377.4165 
 3783   0.0000     197.722353      5380.2987 
 3784   0.0000     197.807896      5382.6265 
 3785   0.0000     253.479647      6897.5319 
 3786   0.0000     253.550406      6899.4573 
 3787   0.0000     253.647468      6902.0985 
 3788   0.0000     253.770857      6905.4561 

                    ********************************
                    * MULLIKEN POPULATION ANALYSIS *
                    ********************************

-----------------------
MULLIKEN ATOMIC CHARGES
-----------------------
   0 C :   -0.166418
   1 C :    0.158899
   2 C :   -0.144429
   3 C :   -0.123677
   4 C :   -0.102046
   5 C :   -0.132058
   6 C :   -0.123435
   7 C :    0.227763
   8 C :    0.078917
   9 C :    0.085708
  10 C :    0.107107
  11 N :   -0.232628
  12 N :   -0.287452
  13 C :    0.025452
  14 C :   -0.086995
  15 N :   -0.194963
  16 O :   -0.394860
  17 H :    0.222399
  18 H :    0.116358
  19 H :    0.135924
  20 H :    0.103677
  21 H :    0.101428
  22 H :    0.094973
  23 H :    0.095219
  24 H :    0.074679
  25 H :    0.039381
  26 H :    0.106092
  27 H :    0.216173
  28 C :   -0.070329
  29 C :    0.214647
  30 C :   -0.125918
  31 C :   -0.124097
  32 C :   -0.089591
  33 C :   -0.128504
  34 C :    0.054805
  35 O :   -0.309547
  36 C :    0.074594
  37 C :    0.194993
  38 C :    0.007864
  39 C :   -0.026577
  40 C :   -0.176468
  41 C :   -0.158843
  42 N :   -0.320553
  43 C :    0.315743
  44 O :   -0.325309
  45 C :    0.044814
  46 C :   -0.182660
  47 C :   -0.065351
  48 C :   -0.126837
  49 C :   -0.001868
  50 C :   -0.132449
  51 C :    0.277406
  52 N :   -0.324615
  53 C :   -0.039737
  54 C :   -0.288800
  55 C :   -0.285483
  56 C :   -0.305842
  57 O :   -0.477631
  58 H :    0.102599
  59 H :    0.136786
  60 H :    0.119412
  61 H :    0.137669
  62 H :    0.107348
  63 H :    0.134851
  64 H :    0.113732
  65 H :    0.085614
  66 H :    0.108665
  67 H :    0.085784
  68 H :    0.084729
  69 H :    0.105165
  70 H :    0.217885
  71 H :    0.091762
  72 H :    0.113314
  73 H :    0.076536
  74 H :    0.101417
  75 H :    0.100880
  76 H :    0.129150
  77 H :    0.108198
  78 H :    0.106651
  79 H :    0.102268
  80 H :    0.102115
  81 H :    0.092250
  82 H :    0.150716
  83 H :    0.085457
Sum of atomic charges:   -0.0000000

--------------------------------
MULLIKEN REDUCED ORBITAL CHARGES
--------------------------------
  0 C s       :     3.309870  s :     3.309870
      pz      :     0.942360  p :     2.735692
      px      :     0.931833
      py      :     0.861499
      dz2     :     0.020275  d :     0.105220
      dxz     :     0.010165
      dyz     :     0.016728
      dx2y2   :     0.037185
      dxy     :     0.020866
      f0      :     0.000672  f :     0.014465
      f+1     :     0.001784
      f-1     :     0.002584
      f+2     :     0.002221
      f-2     :     0.001297
      f+3     :     0.001904
      f-3     :     0.004002
      g0      :     0.000099  g :     0.001172
      g+1     :     0.000043
      g-1     :     0.000065
      g+2     :     0.000054
      g-2     :     0.000178
      g+3     :     0.000190
      g-3     :     0.000161
      g+4     :     0.000203
      g-4     :     0.000180
  1 C s       :     3.269258  s :     3.269258
      pz      :     0.903555  p :     2.425793
      px      :     0.768353
      py      :     0.753885
      dz2     :     0.018054  d :     0.124971
      dxz     :     0.032879
      dyz     :     0.014380
      dx2y2   :     0.024041
      dxy     :     0.035618
      f0      :     0.001563  f :     0.019609
      f+1     :     0.001407
      f-1     :     0.002939
      f+2     :     0.003667
      f-2     :     0.001623
      f+3     :     0.002643
      f-3     :     0.005766
      g0      :     0.000098  g :     0.001470
      g+1     :     0.000135
      g-1     :     0.000082
      g+2     :     0.000079
      g-2     :     0.000161
      g+3     :     0.000229
      g-3     :     0.000157
      g+4     :     0.000258
      g-4     :     0.000271
  2 C s       :     3.292963  s :     3.292963
      pz      :     0.937878  p :     2.726160
      px      :     0.877195
      py      :     0.911087
      dz2     :     0.007827  d :     0.109755
      dxz     :     0.028729
      dyz     :     0.014742
      dx2y2   :     0.023141
      dxy     :     0.035316
      f0      :     0.001232  f :     0.014391
      f+1     :     0.000952
      f-1     :     0.001982
      f+2     :     0.002691
      f-2     :     0.001490
      f+3     :     0.001683
      f-3     :     0.004361
      g0      :     0.000085  g :     0.001159
      g+1     :     0.000097
      g-1     :     0.000049
      g+2     :     0.000096
      g-2     :     0.000093
      g+3     :     0.000163
      g-3     :     0.000104
      g+4     :     0.000245
      g-4     :     0.000228
  3 C s       :     3.257179  s :     3.257179
      pz      :     0.918859  p :     2.734718
      px      :     0.922395
      py      :     0.893464
      dz2     :     0.020742  d :     0.117026
      dxz     :     0.010299
      dyz     :     0.018099
      dx2y2   :     0.044219
      dxy     :     0.023667
      f0      :     0.000612  f :     0.013577
      f+1     :     0.001762
      f-1     :     0.002297
      f+2     :     0.002081
      f-2     :     0.001267
      f+3     :     0.001836
      f-3     :     0.003721
      g0      :     0.000103  g :     0.001178
      g+1     :     0.000044
      g-1     :     0.000063
      g+2     :     0.000054
      g-2     :     0.000174
      g+3     :     0.000183
      g-3     :     0.000170
      g+4     :     0.000204
      g-4     :     0.000183
  4 C s       :     3.252138  s :     3.252138
      pz      :     0.931407  p :     2.720249
      px      :     0.879792
      py      :     0.909050
      dz2     :     0.011758  d :     0.115045
      dxz     :     0.028956
      dyz     :     0.009719
      dx2y2   :     0.029343
      dxy     :     0.035270
      f0      :     0.001301  f :     0.013452
      f+1     :     0.001078
      f-1     :     0.001693
      f+2     :     0.002734
      f-2     :     0.001044
      f+3     :     0.001929
      f-3     :     0.003672
      g0      :     0.000068  g :     0.001162
      g+1     :     0.000114
      g-1     :     0.000055
      g+2     :     0.000060
      g-2     :     0.000117
      g+3     :     0.000182
      g-3     :     0.000119
      g+4     :     0.000203
      g-4     :     0.000245
  5 C s       :     3.265863  s :     3.265863
      pz      :     0.935005  p :     2.733717
      px      :     0.882443
      py      :     0.916269
      dz2     :     0.007538  d :     0.117418
      dxz     :     0.028205
      dyz     :     0.015046
      dx2y2   :     0.025515
      dxy     :     0.041113
      f0      :     0.001343  f :     0.013880
      f+1     :     0.000901
      f-1     :     0.001809
      f+2     :     0.002694
      f-2     :     0.001207
      f+3     :     0.001450
      f-3     :     0.004477
      g0      :     0.000080  g :     0.001180
      g+1     :     0.000104
      g-1     :     0.000049
      g+2     :     0.000096
      g-2     :     0.000083
      g+3     :     0.000175
      g-3     :     0.000100
      g+4     :     0.000254
      g-4     :     0.000240
  6 C s       :     3.259506  s :     3.259506
      pz      :     0.890172  p :     2.766181
      px      :     0.971380
      py      :     0.904630
      dz2     :     0.015778  d :     0.085839
      dxz     :     0.022680
      dyz     :     0.025601
      dx2y2   :     0.012115
      dxy     :     0.009664
      f0      :     0.001882  f :     0.010968
      f+1     :     0.002039
      f-1     :     0.003031
      f+2     :     0.000453
      f-2     :     0.000750
      f+3     :     0.001550
      f-3     :     0.001264
      g0      :     0.000221  g :     0.000941
      g+1     :     0.000152
      g-1     :     0.000168
      g+2     :     0.000032
      g-2     :     0.000044
      g+3     :     0.000133
      g-3     :     0.000050
      g+4     :     0.000064
      g-4     :     0.000078
  7 C s       :     3.187333  s :     3.187333
      pz      :     0.710099  p :     2.432992
      px      :     0.916281
      py      :     0.806612
      dz2     :     0.019731  d :     0.127256
      dxz     :     0.032277
      dyz     :     0.024568
      dx2y2   :     0.039243
      dxy     :     0.011438
      f0      :     0.003903  f :     0.022756
      f+1     :     0.004388
      f-1     :     0.004300
      f+2     :     0.003449
      f-2     :     0.002395
      f+3     :     0.002159
      f-3     :     0.002162
      g0      :     0.000344  g :     0.001900
      g+1     :     0.000247
      g-1     :     0.000227
      g+2     :     0.000140
      g-2     :     0.000214
      g+3     :     0.000221
      g-3     :     0.000219
      g+4     :     0.000098
      g-4     :     0.000191
  8 C s       :     3.228868  s :     3.228868
      pz      :     0.868075  p :     2.540511
      px      :     0.833591
      py      :     0.838844
      dz2     :     0.047345  d :     0.125305
      dxz     :     0.001914
      dyz     :     0.030107
      dx2y2   :     0.033708
      dxy     :     0.012233
      f0      :     0.005831  f :     0.024244
      f+1     :     0.002365
      f-1     :     0.002178
      f+2     :     0.002178
      f-2     :     0.003811
      f+3     :     0.003680
      f-3     :     0.004200
      g0      :     0.000183  g :     0.002154
      g+1     :     0.000256
      g-1     :     0.000267
      g+2     :     0.000230
      g-2     :     0.000314
      g+3     :     0.000190
      g-3     :     0.000168
      g+4     :     0.000197
      g-4     :     0.000350
  9 C s       :     3.207763  s :     3.207763
      pz      :     0.855555  p :     2.558923
      px      :     0.848903
      py      :     0.854465
      dz2     :     0.029719  d :     0.122972
      dxz     :     0.039400
      dyz     :     0.019051
      dx2y2   :     0.019684
      dxy     :     0.015119
      f0      :     0.005376  f :     0.022459
      f+1     :     0.003314
      f-1     :     0.003305
      f+2     :     0.003228
      f-2     :     0.003903
      f+3     :     0.001645
      f-3     :     0.001688
      g0      :     0.000429  g :     0.002174
      g+1     :     0.000339
      g-1     :     0.000340
      g+2     :     0.000345
      g-2     :     0.000380
      g+3     :     0.000095
      g-3     :     0.000105
      g+4     :     0.000071
      g-4     :     0.000070
 10 C s       :     3.085238  s :     3.085238
      pz      :     0.876509  p :     2.539662
      px      :     0.804502
      py      :     0.858650
      dz2     :     0.061541  d :     0.233853
      dxz     :     0.052701
      dyz     :     0.056241
      dx2y2   :     0.036251
      dxy     :     0.027120
      f0      :     0.003548  f :     0.030316
      f+1     :     0.006484
      f-1     :     0.007652
      f+2     :     0.004234
      f-2     :     0.002285
      f+3     :     0.003459
      f-3     :     0.002655
      g0      :     0.000539  g :     0.003824
      g+1     :     0.000734
      g-1     :     0.000727
      g+2     :     0.000179
      g-2     :     0.000468
      g+3     :     0.000412
      g-3     :     0.000363
      g+4     :     0.000182
      g-4     :     0.000221
 11 N s       :     3.515346  s :     3.515346
      pz      :     1.092382  p :     3.639223
      px      :     1.256866
      py      :     1.289975
      dz2     :     0.014963  d :     0.069043
      dxz     :     0.017662
      dyz     :     0.016199
      dx2y2   :     0.012437
      dxy     :     0.007783
      f0      :     0.001240  f :     0.008496
      f+1     :     0.001906
      f-1     :     0.001795
      f+2     :     0.000358
      f-2     :     0.001066
      f+3     :     0.000901
      f-3     :     0.001232
      g0      :     0.000152  g :     0.000520
      g+1     :     0.000092
      g-1     :     0.000090
      g+2     :     0.000001
      g-2     :     0.000039
      g+3     :     0.000038
      g-3     :     0.000045
      g+4     :     0.000027
      g-4     :     0.000036
 12 N s       :     3.504699  s :     3.504699
      pz      :     1.090038  p :     3.695074
      px      :     1.317635
      py      :     1.287401
      dz2     :     0.012968  d :     0.077800
      dxz     :     0.020404
      dyz     :     0.021435
      dx2y2   :     0.016978
      dxy     :     0.006015
      f0      :     0.002222  f :     0.009316
      f+1     :     0.001201
      f-1     :     0.001227
      f+2     :     0.000411
      f-2     :     0.001860
      f+3     :     0.001210
      f-3     :     0.001185
      g0      :     0.000077  g :     0.000564
      g+1     :     0.000091
      g-1     :     0.000093
      g+2     :     0.000053
      g-2     :     0.000096
      g+3     :     0.000023
      g-3     :     0.000019
      g+4     :     0.000052
      g-4     :     0.000061
 13 C s       :     3.233780  s :     3.233780
      pz      :     0.770949  p :     2.598878
      px      :     0.905172
      py      :     0.922757
      dz2     :     0.032872  d :     0.123465
      dxz     :     0.033716
      dyz     :     0.038521
      dx2y2   :     0.006353
      dxy     :     0.012003
      f0      :     0.004053  f :     0.016665
      f+1     :     0.002588
      f-1     :     0.002280
      f+2     :     0.003488
      f-2     :     0.001988
      f+3     :     0.001173
      f-3     :     0.001095
      g0      :     0.000349  g :     0.001759
      g+1     :     0.000312
      g-1     :     0.000325
      g+2     :     0.000300
      g-2     :     0.000260
      g+3     :     0.000083
      g-3     :     0.000092
      g+4     :     0.000031
      g-4     :     0.000007
 14 C s       :     3.205883  s :     3.205883
      pz      :     0.921514  p :     2.753935
      px      :     0.945593
      py      :     0.886828
      dz2     :     0.022019  d :     0.110473
      dxz     :     0.025688
      dyz     :     0.023954
      dx2y2   :     0.025345
      dxy     :     0.013467
      f0      :     0.003031  f :     0.015021
      f+1     :     0.001600
      f-1     :     0.001535
      f+2     :     0.001322
      f-2     :     0.002739
      f+3     :     0.002242
      f-3     :     0.002552
      g0      :     0.000147  g :     0.001682
      g+1     :     0.000222
      g-1     :     0.000248
      g+2     :     0.000178
      g-2     :     0.000233
      g+3     :     0.000144
      g-3     :     0.000134
      g+4     :     0.000159
      g-4     :     0.000217
 15 N s       :     3.572721  s :     3.572721
      pz      :     1.407884  p :     3.536314
      px      :     1.077418
      py      :     1.051012
      dz2     :     0.015969  d :     0.077370
      dxz     :     0.016911
      dyz     :     0.015308
      dx2y2   :     0.018170
      dxy     :     0.011012
      f0      :     0.001540  f :     0.007965
      f+1     :     0.001227
      f-1     :     0.001126
      f+2     :     0.000701
      f-2     :     0.001289
      f+3     :     0.000934
      f-3     :     0.001148
      g0      :     0.000085  g :     0.000592
      g+1     :     0.000092
      g-1     :     0.000091
      g+2     :     0.000073
      g-2     :     0.000093
      g+3     :     0.000021
      g-3     :     0.000019
      g+4     :     0.000054
      g-4     :     0.000063
 16 O s       :     3.780347  s :     3.780347
      pz      :     1.620934  p :     4.577091
      px      :     1.483011
      py      :     1.473146
      dz2     :     0.007268  d :     0.033800
      dxz     :     0.007810
      dyz     :     0.007069
      dx2y2   :     0.006455
      dxy     :     0.005199
      f0      :     0.000352  f :     0.003428
      f+1     :     0.000513
      f-1     :     0.000492
      f+2     :     0.000712
      f-2     :     0.000641
      f+3     :     0.000352
      f-3     :     0.000365
      g0      :     0.000017  g :     0.000194
      g+1     :     0.000015
      g-1     :     0.000014
      g+2     :     0.000012
      g-2     :     0.000039
      g+3     :     0.000036
      g-3     :     0.000036
      g+4     :     0.000011
      g-4     :     0.000014
 17 H s       :     0.682900  s :     0.682900
      pz      :     0.020426  p :     0.085502
      px      :     0.034528
      py      :     0.030548
      dz2     :     0.001926  d :     0.008453
      dxz     :     0.001353
      dyz     :     0.001252
      dx2y2   :     0.002616
      dxy     :     0.001306
      f0      :     0.000044  f :     0.000745
      f+1     :     0.000133
      f-1     :     0.000086
      f+2     :     0.000159
      f-2     :     0.000097
      f+3     :     0.000139
      f-3     :     0.000087
 18 H s       :     0.854823  s :     0.854823
      pz      :     0.007837  p :     0.025672
      px      :     0.008484
      py      :     0.009351
      dz2     :     0.000094  d :     0.002932
      dxz     :     0.000671
      dyz     :     0.000727
      dx2y2   :     0.001316
      dxy     :     0.000123
      f0      :     0.000025  f :     0.000215
      f+1     :     0.000014
      f-1     :     0.000014
      f+2     :     0.000003
      f-2     :     0.000048
      f+3     :     0.000048
      f-3     :     0.000062
 19 H s       :     0.831882  s :     0.831882
      pz      :     0.005868  p :     0.028801
      px      :     0.011127
      py      :     0.011806
      dz2     :     0.000733  d :     0.003174
      dxz     :     0.000897
      dyz     :     0.000936
      dx2y2   :     0.000288
      dxy     :     0.000321
      f0      :     0.000051  f :     0.000218
      f+1     :     0.000049
      f-1     :     0.000047
      f+2     :     0.000035
      f-2     :     0.000026
      f+3     :     0.000005
      f-3     :     0.000005
 20 H s       :     0.864669  s :     0.864669
      pz      :     0.011630  p :     0.028196
      px      :     0.005369
      py      :     0.011197
      dz2     :     0.000100  d :     0.003227
      dxz     :     0.001368
      dyz     :     0.000079
      dx2y2   :     0.000251
      dxy     :     0.001430
      f0      :     0.000034  f :     0.000230
      f+1     :     0.000018
      f-1     :     0.000007
      f+2     :     0.000051
      f-2     :     0.000009
      f+3     :     0.000042
      f-3     :     0.000069
 21 H s       :     0.866749  s :     0.866749
      pz      :     0.012895  p :     0.028367
      px      :     0.008071
      py      :     0.007401
      dz2     :     0.000758  d :     0.003237
      dxz     :     0.000452
      dyz     :     0.000504
      dx2y2   :     0.001178
      dxy     :     0.000344
      f0      :     0.000005  f :     0.000219
      f+1     :     0.000032
      f-1     :     0.000049
      f+2     :     0.000037
      f-2     :     0.000022
      f+3     :     0.000032
      f-3     :     0.000042
 22 H s       :     0.872014  s :     0.872014
      pz      :     0.014220  p :     0.029419
      px      :     0.009119
      py      :     0.006080
      dz2     :     0.000562  d :     0.003367
      dxz     :     0.000403
      dyz     :     0.000780
      dx2y2   :     0.000959
      dxy     :     0.000664
      f0      :     0.000010  f :     0.000227
      f+1     :     0.000012
      f-1     :     0.000059
      f+2     :     0.000026
      f-2     :     0.000033
      f+3     :     0.000028
      f-3     :     0.000059
 23 H s       :     0.872265  s :     0.872265
      pz      :     0.014247  p :     0.028974
      px      :     0.003749
      py      :     0.010979
      dz2     :     0.000095  d :     0.003318
      dxz     :     0.001463
      dyz     :     0.000103
      dx2y2   :     0.000263
      dxy     :     0.001395
      f0      :     0.000033  f :     0.000224
      f+1     :     0.000018
      f-1     :     0.000006
      f+2     :     0.000050
      f-2     :     0.000011
      f+3     :     0.000037
      f-3     :     0.000069
 24 H s       :     0.892270  s :     0.892270
      pz      :     0.012275  p :     0.029449
      px      :     0.009262
      py      :     0.007912
      dz2     :     0.000775  d :     0.003370
      dxz     :     0.000461
      dyz     :     0.000446
      dx2y2   :     0.001296
      dxy     :     0.000391
      f0      :     0.000007  f :     0.000232
      f+1     :     0.000033
      f-1     :     0.000050
      f+2     :     0.000039
      f-2     :     0.000024
      f+3     :     0.000032
      f-3     :     0.000048
 25 H s       :     0.925676  s :     0.925676
      pz      :     0.011348  p :     0.030431
      px      :     0.007693
      py      :     0.011389
      dz2     :     0.000955  d :     0.004224
      dxz     :     0.000837
      dyz     :     0.000373
      dx2y2   :     0.000563
      dxy     :     0.001496
      f0      :     0.000017  f :     0.000288
      f+1     :     0.000079
      f-1     :     0.000006
      f+2     :     0.000031
      f-2     :     0.000039
      f+3     :     0.000039
      f-3     :     0.000075
 26 H s       :     0.861481  s :     0.861481
      pz      :     0.012601  p :     0.028125
      px      :     0.009389
      py      :     0.006134
      dz2     :     0.000380  d :     0.004025
      dxz     :     0.000578
      dyz     :     0.001010
      dx2y2   :     0.001683
      dxy     :     0.000375
      f0      :     0.000026  f :     0.000277
      f+1     :     0.000022
      f-1     :     0.000038
      f+2     :     0.000015
      f-2     :     0.000046
      f+3     :     0.000034
      f-3     :     0.000097
 27 H s       :     0.717801  s :     0.717801
      pz      :     0.011387  p :     0.057054
      px      :     0.022622
      py      :     0.023044
      dz2     :     0.001944  d :     0.008225
      dxz     :     0.002011
      dyz     :     0.001929
      dx2y2   :     0.001506
      dxy     :     0.000835
      f0      :     0.000152  f :     0.000747
      f+1     :     0.000116
      f-1     :     0.000115
      f+2     :     0.000209
      f-2     :     0.000085
      f+3     :     0.000030
      f-3     :     0.000040
 28 C s       :     3.293050  s :     3.293050
      pz      :     0.891457  p :     2.663748
      px      :     0.851676
      py      :     0.920615
      dz2     :     0.027816  d :     0.097778
      dxz     :     0.021255
      dyz     :     0.012092
      dx2y2   :     0.016217
      dxy     :     0.020399
      f0      :     0.003127  f :     0.014567
      f+1     :     0.002426
      f-1     :     0.001318
      f+2     :     0.001634
      f-2     :     0.002448
      f+3     :     0.002042
      f-3     :     0.001574
      g0      :     0.000112  g :     0.001185
      g+1     :     0.000263
      g-1     :     0.000047
      g+2     :     0.000152
      g-2     :     0.000157
      g+3     :     0.000101
      g-3     :     0.000124
      g+4     :     0.000140
      g-4     :     0.000089
 29 C s       :     3.240149  s :     3.240149
      pz      :     0.797007  p :     2.413114
      px      :     0.712255
      py      :     0.903852
      dz2     :     0.017209  d :     0.111416
      dxz     :     0.037612
      dyz     :     0.021126
      dx2y2   :     0.014882
      dxy     :     0.020586
      f0      :     0.004267  f :     0.019231
      f+1     :     0.004181
      f-1     :     0.002062
      f+2     :     0.002749
      f-2     :     0.001832
      f+3     :     0.002381
      f-3     :     0.001759
      g0      :     0.000244  g :     0.001443
      g+1     :     0.000281
      g-1     :     0.000117
      g+2     :     0.000222
      g-2     :     0.000155
      g+3     :     0.000084
      g-3     :     0.000110
      g+4     :     0.000143
      g-4     :     0.000085
 30 C s       :     3.312108  s :     3.312108
      pz      :     0.860982  p :     2.693810
      px      :     0.933702
      py      :     0.899126
      dz2     :     0.028611  d :     0.104427
      dxz     :     0.027105
      dyz     :     0.027298
      dx2y2   :     0.010603
      dxy     :     0.010810
      f0      :     0.003406  f :     0.014402
      f+1     :     0.002976
      f-1     :     0.001815
      f+2     :     0.001804
      f-2     :     0.002418
      f+3     :     0.000872
      f-3     :     0.001112
      g0      :     0.000213  g :     0.001170
      g+1     :     0.000309
      g-1     :     0.000104
      g+2     :     0.000176
      g-2     :     0.000153
      g+3     :     0.000075
      g-3     :     0.000093
      g+4     :     0.000011
      g-4     :     0.000036
 31 C s       :     3.261064  s :     3.261064
      pz      :     0.924396  p :     2.735589
      px      :     0.868980
      py      :     0.942214
      dz2     :     0.032186  d :     0.112708
      dxz     :     0.028482
      dyz     :     0.014768
      dx2y2   :     0.015332
      dxy     :     0.021939
      f0      :     0.002960  f :     0.013555
      f+1     :     0.002222
      f-1     :     0.001166
      f+2     :     0.001662
      f-2     :     0.002294
      f+3     :     0.001939
      f-3     :     0.001311
      g0      :     0.000117  g :     0.001181
      g+1     :     0.000272
      g-1     :     0.000042
      g+2     :     0.000158
      g-2     :     0.000140
      g+3     :     0.000105
      g-3     :     0.000135
      g+4     :     0.000128
      g-4     :     0.000084
 32 C s       :     3.253569  s :     3.253569
      pz      :     0.891903  p :     2.708335
      px      :     0.896706
      py      :     0.919727
      dz2     :     0.017179  d :     0.113103
      dxz     :     0.049181
      dyz     :     0.017263
      dx2y2   :     0.014075
      dxy     :     0.015405
      f0      :     0.002826  f :     0.013413
      f+1     :     0.002728
      f-1     :     0.001672
      f+2     :     0.001919
      f-2     :     0.001255
      f+3     :     0.001809
      f-3     :     0.001204
      g0      :     0.000216  g :     0.001172
      g+1     :     0.000223
      g-1     :     0.000122
      g+2     :     0.000170
      g-2     :     0.000113
      g+3     :     0.000051
      g-3     :     0.000063
      g+4     :     0.000133
      g-4     :     0.000080
 33 C s       :     3.277784  s :     3.277784
      pz      :     0.850784  p :     2.719045
      px      :     0.897988
      py      :     0.970273
      dz2     :     0.037527  d :     0.116614
      dxz     :     0.028150
      dyz     :     0.024559
      dx2y2   :     0.013757
      dxy     :     0.012620
      f0      :     0.003413  f :     0.013884
      f+1     :     0.002760
      f-1     :     0.001671
      f+2     :     0.001838
      f-2     :     0.002221
      f+3     :     0.000852
      f-3     :     0.001129
      g0      :     0.000216  g :     0.001177
      g+1     :     0.000297
      g-1     :     0.000102
      g+2     :     0.000185
      g-2     :     0.000165
      g+3     :     0.000071
      g-3     :     0.000091
      g+4     :     0.000012
      g-4     :     0.000038
 34 C s       :     3.225057  s :     3.225057
      pz      :     0.951652  p :     2.494325
      px      :     0.774742
      py      :     0.767930
      dz2     :     0.028503  d :     0.195656
      dxz     :     0.065613
      dyz     :     0.024486
      dx2y2   :     0.032571
      dxy     :     0.044483
      f0      :     0.005469  f :     0.027152
      f+1     :     0.005091
      f-1     :     0.001684
      f+2     :     0.004155
      f-2     :     0.003490
      f+3     :     0.003929
      f-3     :     0.003334
      g0      :     0.000293  g :     0.003005
      g+1     :     0.000526
      g-1     :     0.000126
      g+2     :     0.000386
      g-2     :     0.000263
      g+3     :     0.000261
      g-3     :     0.000282
      g+4     :     0.000552
      g-4     :     0.000315
 35 O s       :     3.793425  s :     3.793425
      pz      :     1.760465  p :     4.476555
      px      :     1.372684
      py      :     1.343407
      dz2     :     0.003892  d :     0.035770
      dxz     :     0.009790
      dyz     :     0.001320
      dx2y2   :     0.009317
      dxy     :     0.011451
      f0      :     0.000472  f :     0.003590
      f+1     :     0.000602
      f-1     :     0.000161
      f+2     :     0.000494
      f-2     :     0.000264
      f+3     :     0.000836
      f-3     :     0.000761
      g0      :     0.000014  g :     0.000207
      g+1     :     0.000028
      g-1     :     0.000003
      g+2     :     0.000020
      g-2     :     0.000013
      g+3     :     0.000017
      g-3     :     0.000017
      g+4     :     0.000050
      g-4     :     0.000044
 36 C s       :     3.285585  s :     3.285585
      pz      :     0.811358  p :     2.525226
      px      :     0.793928
      py      :     0.919939
      dz2     :     0.025700  d :     0.094700
      dxz     :     0.020523
      dyz     :     0.018213
      dx2y2   :     0.023656
      dxy     :     0.006608
      f0      :     0.005392  f :     0.018476
      f+1     :     0.002487
      f-1     :     0.002074
      f+2     :     0.002258
      f-2     :     0.002875
      f+3     :     0.002095
      f-3     :     0.001294
      g0      :     0.000173  g :     0.001420
      g+1     :     0.000237
      g-1     :     0.000171
      g+2     :     0.000186
      g-2     :     0.000235
      g+3     :     0.000094
      g-3     :     0.000088
      g+4     :     0.000097
      g-4     :     0.000138
 37 C s       :     3.220354  s :     3.220354
      pz      :     0.763666  p :     2.403062
      px      :     0.756225
      py      :     0.883170
      dz2     :     0.030746  d :     0.146662
      dxz     :     0.047532
      dyz     :     0.029736
      dx2y2   :     0.033268
      dxy     :     0.005379
      f0      :     0.004638  f :     0.032053
      f+1     :     0.005557
      f-1     :     0.004573
      f+2     :     0.004993
      f-2     :     0.005075
      f+3     :     0.004402
      f-3     :     0.002814
      g0      :     0.000313  g :     0.002876
      g+1     :     0.000397
      g-1     :     0.000309
      g+2     :     0.000213
      g-2     :     0.000453
      g+3     :     0.000375
      g-3     :     0.000369
      g+4     :     0.000180
      g-4     :     0.000267
 38 C s       :     3.219936  s :     3.219936
      pz      :     0.863156  p :     2.608077
      px      :     0.816258
      py      :     0.928664
      dz2     :     0.035342  d :     0.136076
      dxz     :     0.018784
      dyz     :     0.028509
      dx2y2   :     0.035333
      dxy     :     0.018108
      f0      :     0.006461  f :     0.025889
      f+1     :     0.002900
      f-1     :     0.002538
      f+2     :     0.002738
      f-2     :     0.005079
      f+3     :     0.003930
      f-3     :     0.002243
      g0      :     0.000281  g :     0.002157
      g+1     :     0.000364
      g-1     :     0.000250
      g+2     :     0.000251
      g-2     :     0.000297
      g+3     :     0.000118
      g-3     :     0.000190
      g+4     :     0.000180
      g-4     :     0.000225
 39 C s       :     3.277564  s :     3.277564
      pz      :     0.894223  p :     2.636155
      px      :     0.835882
      py      :     0.906051
      dz2     :     0.024486  d :     0.098996
      dxz     :     0.021629
      dyz     :     0.016833
      dx2y2   :     0.023358
      dxy     :     0.012690
      f0      :     0.002703  f :     0.012752
      f+1     :     0.001602
      f-1     :     0.001311
      f+2     :     0.001459
      f-2     :     0.002525
      f+3     :     0.002020
      f-3     :     0.001133
      g0      :     0.000138  g :     0.001109
      g+1     :     0.000153
      g-1     :     0.000107
      g+2     :     0.000116
      g-2     :     0.000186
      g+3     :     0.000094
      g-3     :     0.000108
      g+4     :     0.000082
      g-4     :     0.000124
 40 C s       :     3.323033  s :     3.323033
      pz      :     0.890282  p :     2.716151
      px      :     0.847752
      py      :     0.978116
      dz2     :     0.024808  d :     0.121762
      dxz     :     0.033900
      dyz     :     0.032988
      dx2y2   :     0.019928
      dxy     :     0.010138
      f0      :     0.003322  f :     0.014335
      f+1     :     0.002480
      f-1     :     0.001861
      f+2     :     0.000740
      f-2     :     0.002542
      f+3     :     0.002307
      f-3     :     0.001083
      g0      :     0.000205  g :     0.001187
      g+1     :     0.000194
      g-1     :     0.000165
      g+2     :     0.000108
      g-2     :     0.000189
      g+3     :     0.000031
      g-3     :     0.000071
      g+4     :     0.000090
      g-4     :     0.000135
 41 C s       :     3.326033  s :     3.326033
      pz      :     0.858012  p :     2.712595
      px      :     0.944490
      py      :     0.910093
      dz2     :     0.025396  d :     0.105079
      dxz     :     0.031882
      dyz     :     0.029546
      dx2y2   :     0.006921
      dxy     :     0.011335
      f0      :     0.003861  f :     0.013959
      f+1     :     0.001787
      f-1     :     0.002116
      f+2     :     0.002292
      f-2     :     0.002198
      f+3     :     0.000873
      f-3     :     0.000832
      g0      :     0.000229  g :     0.001176
      g+1     :     0.000234
      g-1     :     0.000173
      g+2     :     0.000200
      g-2     :     0.000182
      g+3     :     0.000068
      g-3     :     0.000049
      g+4     :     0.000033
      g-4     :     0.000008
 42 N s       :     3.650707  s :     3.650707
      pz      :     1.252476  p :     3.586075
      px      :     1.178620
      py      :     1.154979
      dz2     :     0.016606  d :     0.075584
      dxz     :     0.020735
      dyz     :     0.017851
      dx2y2   :     0.011801
      dxy     :     0.008590
      f0      :     0.001459  f :     0.007626
      f+1     :     0.001482
      f-1     :     0.001487
      f+2     :     0.000312
      f-2     :     0.000938
      f+3     :     0.001160
      f-3     :     0.000789
      g0      :     0.000119  g :     0.000561
      g+1     :     0.000115
      g-1     :     0.000106
      g+2     :     0.000033
      g-2     :     0.000049
      g+3     :     0.000006
      g-3     :     0.000024
      g+4     :     0.000054
      g-4     :     0.000056
 43 C s       :     3.193302  s :     3.193302
      pz      :     0.690402  p :     2.262383
      px      :     0.731762
      py      :     0.840219
      dz2     :     0.042504  d :     0.188987
      dxz     :     0.050223
      dyz     :     0.054953
      dx2y2   :     0.021272
      dxy     :     0.020036
      f0      :     0.004109  f :     0.036347
      f+1     :     0.008750
      f-1     :     0.006905
      f+2     :     0.005071
      f-2     :     0.004595
      f+3     :     0.003978
      f-3     :     0.002940
      g0      :     0.000494  g :     0.003238
      g+1     :     0.000553
      g-1     :     0.000487
      g+2     :     0.000167
      g-2     :     0.000397
      g+3     :     0.000387
      g-3     :     0.000403
      g+4     :     0.000171
      g-4     :     0.000179
 44 O s       :     3.866988  s :     3.866988
      pz      :     1.584608  p :     4.398605
      px      :     1.371733
      py      :     1.442264
      dz2     :     0.011283  d :     0.054017
      dxz     :     0.013219
      dyz     :     0.011310
      dx2y2   :     0.011387
      dxy     :     0.006817
      f0      :     0.000480  f :     0.005442
      f+1     :     0.000847
      f-1     :     0.000583
      f+2     :     0.001020
      f-2     :     0.001101
      f+3     :     0.000706
      f-3     :     0.000705
      g0      :     0.000022  g :     0.000258
      g+1     :     0.000025
      g-1     :     0.000016
      g+2     :     0.000014
      g-2     :     0.000055
      g+3     :     0.000045
      g-3     :     0.000056
      g+4     :     0.000010
      g-4     :     0.000013
 45 C s       :     3.132396  s :     3.132396
      pz      :     0.865932  p :     2.666805
      px      :     0.831375
      py      :     0.969498
      dz2     :     0.031543  d :     0.134137
      dxz     :     0.022763
      dyz     :     0.029537
      dx2y2   :     0.013798
      dxy     :     0.036497
      f0      :     0.002770  f :     0.020383
      f+1     :     0.002559
      f-1     :     0.002865
      f+2     :     0.002750
      f-2     :     0.003813
      f+3     :     0.002378
      f-3     :     0.003248
      g0      :     0.000127  g :     0.001465
      g+1     :     0.000125
      g-1     :     0.000187
      g+2     :     0.000096
      g-2     :     0.000246
      g+3     :     0.000212
      g-3     :     0.000190
      g+4     :     0.000143
      g-4     :     0.000139
 46 C s       :     3.280192  s :     3.280192
      pz      :     0.986229  p :     2.788885
      px      :     0.974573
      py      :     0.828082
      dz2     :     0.023443  d :     0.100072
      dxz     :     0.014140
      dyz     :     0.028050
      dx2y2   :     0.020451
      dxy     :     0.013988
      f0      :     0.001723  f :     0.012581
      f+1     :     0.000930
      f-1     :     0.001579
      f+2     :     0.002084
      f-2     :     0.001754
      f+3     :     0.001808
      f-3     :     0.002704
      g0      :     0.000066  g :     0.000931
      g+1     :     0.000058
      g-1     :     0.000147
      g+2     :     0.000063
      g-2     :     0.000136
      g+3     :     0.000142
      g-3     :     0.000071
      g+4     :     0.000113
      g-4     :     0.000134
 47 C s       :     3.173082  s :     3.173082
      pz      :     0.905480  p :     2.735628
      px      :     0.897421
      py      :     0.932728
      dz2     :     0.020969  d :     0.133131
      dxz     :     0.030887
      dyz     :     0.028586
      dx2y2   :     0.023908
      dxy     :     0.028782
      f0      :     0.003105  f :     0.021988
      f+1     :     0.004386
      f-1     :     0.002137
      f+2     :     0.003197
      f-2     :     0.002940
      f+3     :     0.002299
      f-3     :     0.003924
      g0      :     0.000187  g :     0.001520
      g+1     :     0.000169
      g-1     :     0.000192
      g+2     :     0.000145
      g-2     :     0.000157
      g+3     :     0.000193
      g-3     :     0.000138
      g+4     :     0.000168
      g-4     :     0.000170
 48 C s       :     3.178075  s :     3.178075
      pz      :     0.865011  p :     2.837162
      px      :     1.001162
      py      :     0.970989
      dz2     :     0.022878  d :     0.097650
      dxz     :     0.024852
      dyz     :     0.014569
      dx2y2   :     0.021946
      dxy     :     0.013405
      f0      :     0.002113  f :     0.012937
      f+1     :     0.002879
      f-1     :     0.001888
      f+2     :     0.002131
      f-2     :     0.001402
      f+3     :     0.001459
      f-3     :     0.001066
      g0      :     0.000145  g :     0.001013
      g+1     :     0.000134
      g-1     :     0.000163
      g+2     :     0.000088
      g-2     :     0.000141
      g+3     :     0.000113
      g-3     :     0.000101
      g+4     :     0.000049
      g-4     :     0.000079
 49 C s       :     3.164315  s :     3.164315
      pz      :     0.897815  p :     2.675514
      px      :     0.861388
      py      :     0.916311
      dz2     :     0.026975  d :     0.139285
      dxz     :     0.022090
      dyz     :     0.031958
      dx2y2   :     0.030633
      dxy     :     0.027629
      f0      :     0.003302  f :     0.021235
      f+1     :     0.004050
      f-1     :     0.002302
      f+2     :     0.003054
      f-2     :     0.002745
      f+3     :     0.002124
      f-3     :     0.003657
      g0      :     0.000178  g :     0.001520
      g+1     :     0.000166
      g-1     :     0.000196
      g+2     :     0.000137
      g-2     :     0.000191
      g+3     :     0.000186
      g-3     :     0.000140
      g+4     :     0.000157
      g-4     :     0.000170
 50 C s       :     3.271650  s :     3.271650
      pz      :     0.882425  p :     2.751066
      px      :     1.022779
      py      :     0.845862
      dz2     :     0.010778  d :     0.096058
      dxz     :     0.025137
      dyz     :     0.019250
      dx2y2   :     0.020100
      dxy     :     0.020793
      f0      :     0.002413  f :     0.012746
      f+1     :     0.001364
      f-1     :     0.001652
      f+2     :     0.001781
      f-2     :     0.002254
      f+3     :     0.001515
      f-3     :     0.001766
      g0      :     0.000102  g :     0.000929
      g+1     :     0.000059
      g-1     :     0.000157
      g+2     :     0.000108
      g-2     :     0.000144
      g+3     :     0.000119
      g-3     :     0.000041
      g+4     :     0.000095
      g-4     :     0.000104
 51 C s       :     3.103566  s :     3.103566
      pz      :     0.729815  p :     2.334399
      px      :     0.830593
      py      :     0.773990
      dz2     :     0.060064  d :     0.248135
      dxz     :     0.061840
      dyz     :     0.057722
      dx2y2   :     0.032235
      dxy     :     0.036274
      f0      :     0.002319  f :     0.032843
      f+1     :     0.013141
      f-1     :     0.004945
      f+2     :     0.002340
      f-2     :     0.003683
      f+3     :     0.003127
      f-3     :     0.003288
      g0      :     0.000613  g :     0.003650
      g+1     :     0.000754
      g-1     :     0.000481
      g+2     :     0.000374
      g-2     :     0.000177
      g+3     :     0.000413
      g-3     :     0.000384
      g+4     :     0.000247
      g-4     :     0.000206
 52 N s       :     3.574825  s :     3.574825
      pz      :     1.062518  p :     3.686095
      px      :     1.126121
      py      :     1.497457
      dz2     :     0.013358  d :     0.055189
      dxz     :     0.015282
      dyz     :     0.014743
      dx2y2   :     0.006586
      dxy     :     0.005220
      f0      :     0.001518  f :     0.008030
      f+1     :     0.002368
      f-1     :     0.001465
      f+2     :     0.000922
      f-2     :     0.000781
      f+3     :     0.000511
      f-3     :     0.000465
      g0      :     0.000152  g :     0.000476
      g+1     :     0.000087
      g-1     :     0.000080
      g+2     :     0.000035
      g-2     :     0.000022
      g+3     :     0.000035
      g-3     :     0.000042
      g+4     :     0.000010
      g-4     :     0.000013
 53 C s       :     3.274975  s :     3.274975
      pz      :     0.896441  p :     2.644792
      px      :     0.735556
      py      :     1.012795
      dz2     :     0.016336  d :     0.103205
      dxz     :     0.015891
      dyz     :     0.022787
      dx2y2   :     0.028375
      dxy     :     0.019817
      f0      :     0.000889  f :     0.015454
      f+1     :     0.003509
      f-1     :     0.000974
      f+2     :     0.003019
      f-2     :     0.002519
      f+3     :     0.002344
      f-3     :     0.002200
      g0      :     0.000100  g :     0.001312
      g+1     :     0.000175
      g-1     :     0.000079
      g+2     :     0.000187
      g-2     :     0.000088
      g+3     :     0.000251
      g-3     :     0.000214
      g+4     :     0.000117
      g-4     :     0.000102
 54 C s       :     3.284487  s :     3.284487
      pz      :     1.019220  p :     2.929906
      px      :     0.946935
      py      :     0.963752
      dz2     :     0.008247  d :     0.066590
      dxz     :     0.012692
      dyz     :     0.019755
      dx2y2   :     0.013052
      dxy     :     0.012844
      f0      :     0.000937  f :     0.007210
      f+1     :     0.000233
      f-1     :     0.000954
      f+2     :     0.000669
      f-2     :     0.001958
      f+3     :     0.001246
      f-3     :     0.001212
      g0      :     0.000045  g :     0.000608
      g+1     :     0.000051
      g-1     :     0.000054
      g+2     :     0.000024
      g-2     :     0.000084
      g+3     :     0.000102
      g-3     :     0.000059
      g+4     :     0.000092
      g-4     :     0.000097
 55 C s       :     3.276374  s :     3.276374
      pz      :     0.993754  p :     2.931605
      px      :     0.965720
      py      :     0.972132
      dz2     :     0.019446  d :     0.069591
      dxz     :     0.011849
      dyz     :     0.010756
      dx2y2   :     0.018122
      dxy     :     0.009417
      f0      :     0.000893  f :     0.007297
      f+1     :     0.001073
      f-1     :     0.001148
      f+2     :     0.001209
      f-2     :     0.000689
      f+3     :     0.001332
      f-3     :     0.000952
      g0      :     0.000063  g :     0.000617
      g+1     :     0.000073
      g-1     :     0.000074
      g+2     :     0.000026
      g-2     :     0.000073
      g+3     :     0.000093
      g-3     :     0.000079
      g+4     :     0.000062
      g-4     :     0.000073
 56 C s       :     3.275897  s :     3.275897
      pz      :     0.936059  p :     2.951379
      px      :     1.001485
      py      :     1.013835
      dz2     :     0.015811  d :     0.070569
      dxz     :     0.018263
      dyz     :     0.013240
      dx2y2   :     0.011643
      dxy     :     0.011612
      f0      :     0.001796  f :     0.007372
      f+1     :     0.001332
      f-1     :     0.001463
      f+2     :     0.000769
      f-2     :     0.000881
      f+3     :     0.001043
      f-3     :     0.000086
      g0      :     0.000097  g :     0.000626
      g+1     :     0.000076
      g-1     :     0.000132
      g+2     :     0.000073
      g-2     :     0.000105
      g+3     :     0.000060
      g-3     :     0.000027
      g+4     :     0.000012
      g-4     :     0.000043
 57 O s       :     3.807352  s :     3.807352
      pz      :     1.670596  p :     4.631709
      px      :     1.466551
      py      :     1.494562
      dz2     :     0.006414  d :     0.034771
      dxz     :     0.009647
      dyz     :     0.004726
      dx2y2   :     0.006385
      dxy     :     0.007599
      f0      :     0.000324  f :     0.003604
      f+1     :     0.000828
      f-1     :     0.000097
      f+2     :     0.000628
      f-2     :     0.000685
      f+3     :     0.000519
      f-3     :     0.000521
      g0      :     0.000017  g :     0.000195
      g+1     :     0.000027
      g-1     :     0.000004
      g+2     :     0.000025
      g-2     :     0.000013
      g+3     :     0.000037
      g-3     :     0.000038
      g+4     :     0.000018
      g-4     :     0.000016
 58 H s       :     0.866383  s :     0.866383
      pz      :     0.013569  p :     0.026229
      px      :     0.000561
      py      :     0.012100
      dz2     :     0.000833  d :     0.004461
      dxz     :     0.001088
      dyz     :     0.000418
      dx2y2   :     0.000509
      dxy     :     0.001613
      f0      :     0.000014  f :     0.000327
      f+1     :     0.000092
      f-1     :     0.000008
      f+2     :     0.000042
      f-2     :     0.000033
      f+3     :     0.000049
      f-3     :     0.000089
 59 H s       :     0.834206  s :     0.834206
      pz      :     0.005865  p :     0.024634
      px      :     0.007260
      py      :     0.011508
      dz2     :     0.001034  d :     0.004085
      dxz     :     0.001354
      dyz     :     0.000945
      dx2y2   :     0.000336
      dxy     :     0.000417
      f0      :     0.000073  f :     0.000289
      f+1     :     0.000084
      f-1     :     0.000049
      f+2     :     0.000027
      f-2     :     0.000051
      f+3     :     0.000005
      f-3     :     0.000002
 60 H s       :     0.850588  s :     0.850588
      pz      :     0.009850  p :     0.025875
      px      :     0.005207
      py      :     0.010819
      dz2     :     0.001019  d :     0.003845
      dxz     :     0.000678
      dyz     :     0.000366
      dx2y2   :     0.000422
      dxy     :     0.001360
      f0      :     0.000016  f :     0.000280
      f+1     :     0.000082
      f-1     :     0.000005
      f+2     :     0.000030
      f-2     :     0.000050
      f+3     :     0.000025
      f-3     :     0.000072
 61 H s       :     0.831470  s :     0.831470
      pz      :     0.012287  p :     0.026666
      px      :     0.012639
      py      :     0.001740
      dz2     :     0.000077  d :     0.003911
      dxz     :     0.000393
      dyz     :     0.001544
      dx2y2   :     0.000855
      dxy     :     0.001043
      f0      :     0.000043  f :     0.000284
      f+1     :     0.000009
      f-1     :     0.000020
      f+2     :     0.000039
      f-2     :     0.000032
      f+3     :     0.000045
      f-3     :     0.000096
 62 H s       :     0.862648  s :     0.862648
      pz      :     0.007239  p :     0.025369
      px      :     0.005152
      py      :     0.012978
      dz2     :     0.001111  d :     0.004320
      dxz     :     0.000654
      dyz     :     0.000563
      dx2y2   :     0.000442
      dxy     :     0.001550
      f0      :     0.000017  f :     0.000315
      f+1     :     0.000104
      f-1     :     0.000007
      f+2     :     0.000040
      f-2     :     0.000054
      f+3     :     0.000024
      f-3     :     0.000068
 63 H s       :     0.834561  s :     0.834561
      pz      :     0.003931  p :     0.026222
      px      :     0.014514
      py      :     0.007776
      dz2     :     0.001196  d :     0.004083
      dxz     :     0.000632
      dyz     :     0.000508
      dx2y2   :     0.001283
      dxy     :     0.000463
      f0      :     0.000021  f :     0.000283
      f+1     :     0.000057
      f-1     :     0.000050
      f+2     :     0.000053
      f-2     :     0.000033
      f+3     :     0.000022
      f-3     :     0.000048
 64 H s       :     0.851916  s :     0.851916
      pz      :     0.008744  p :     0.030263
      px      :     0.011720
      py      :     0.009798
      dz2     :     0.001168  d :     0.003799
      dxz     :     0.000604
      dyz     :     0.000428
      dx2y2   :     0.001224
      dxy     :     0.000374
      f0      :     0.000022  f :     0.000290
      f+1     :     0.000056
      f-1     :     0.000048
      f+2     :     0.000071
      f-2     :     0.000026
      f+3     :     0.000019
      f-3     :     0.000048
 65 H s       :     0.880034  s :     0.880034
      pz      :     0.010818  p :     0.030250
      px      :     0.006576
      py      :     0.012856
      dz2     :     0.000832  d :     0.003812
      dxz     :     0.000908
      dyz     :     0.000380
      dx2y2   :     0.000255
      dxy     :     0.001437
      f0      :     0.000013  f :     0.000289
      f+1     :     0.000090
      f-1     :     0.000005
      f+2     :     0.000036
      f-2     :     0.000052
      f+3     :     0.000020
      f-3     :     0.000073
 66 H s       :     0.858575  s :     0.858575
      pz      :     0.010860  p :     0.028876
      px      :     0.011722
      py      :     0.006294
      dz2     :     0.000040  d :     0.003604
      dxz     :     0.000347
      dyz     :     0.001267
      dx2y2   :     0.001238
      dxy     :     0.000712
      f0      :     0.000041  f :     0.000280
      f+1     :     0.000011
      f-1     :     0.000016
      f+2     :     0.000027
      f-2     :     0.000036
      f+3     :     0.000035
      f-3     :     0.000115
 67 H s       :     0.879692  s :     0.879692
      pz      :     0.012444  p :     0.030445
      px      :     0.011329
      py      :     0.006672
      dz2     :     0.000112  d :     0.003790
      dxz     :     0.000229
      dyz     :     0.001542
      dx2y2   :     0.001000
      dxy     :     0.000907
      f0      :     0.000043  f :     0.000289
      f+1     :     0.000006
      f-1     :     0.000020
      f+2     :     0.000054
      f-2     :     0.000030
      f+3     :     0.000041
      f-3     :     0.000096
 68 H s       :     0.881067  s :     0.881067
      pz      :     0.010835  p :     0.030175
      px      :     0.006873
      py      :     0.012468
      dz2     :     0.000858  d :     0.003741
      dxz     :     0.000714
      dyz     :     0.000277
      dx2y2   :     0.000449
      dxy     :     0.001443
      f0      :     0.000011  f :     0.000287
      f+1     :     0.000088
      f-1     :     0.000003
      f+2     :     0.000030
      f-2     :     0.000038
      f+3     :     0.000036
      f-3     :     0.000083
 69 H s       :     0.860772  s :     0.860772
      pz      :     0.006061  p :     0.030102
      px      :     0.012475
      py      :     0.011566
      dz2     :     0.000777  d :     0.003679
      dxz     :     0.001541
      dyz     :     0.000858
      dx2y2   :     0.000282
      dxy     :     0.000221
      f0      :     0.000088  f :     0.000283
      f+1     :     0.000092
      f-1     :     0.000042
      f+2     :     0.000026
      f-2     :     0.000031
      f+3     :     0.000003
      f-3     :     0.000001
 70 H s       :     0.705844  s :     0.705844
      pz      :     0.018608  p :     0.067975
      px      :     0.023731
      py      :     0.025635
      dz2     :     0.001504  d :     0.007593
      dxz     :     0.001661
      dyz     :     0.001070
      dx2y2   :     0.000761
      dxy     :     0.002597
      f0      :     0.000031  f :     0.000704
      f+1     :     0.000182
      f-1     :     0.000014
      f+2     :     0.000088
      f-2     :     0.000140
      f+3     :     0.000104
      f-3     :     0.000146
 71 H s       :     0.873331  s :     0.873331
      pz      :     0.010366  p :     0.030864
      px      :     0.011238
      py      :     0.009260
      dz2     :     0.001352  d :     0.003754
      dxz     :     0.000429
      dyz     :     0.000444
      dx2y2   :     0.000873
      dxy     :     0.000657
      f0      :     0.000035  f :     0.000288
      f+1     :     0.000035
      f-1     :     0.000070
      f+2     :     0.000056
      f-2     :     0.000026
      f+3     :     0.000025
      f-3     :     0.000042
 72 H s       :     0.852565  s :     0.852565
      pz      :     0.007968  p :     0.030067
      px      :     0.011031
      py      :     0.011068
      dz2     :     0.000898  d :     0.003767
      dxz     :     0.001169
      dyz     :     0.000756
      dx2y2   :     0.000409
      dxy     :     0.000535
      f0      :     0.000057  f :     0.000286
      f+1     :     0.000055
      f-1     :     0.000038
      f+2     :     0.000059
      f-2     :     0.000059
      f+3     :     0.000011
      f-3     :     0.000008
 73 H s       :     0.890818  s :     0.890818
      pz      :     0.011419  p :     0.028679
      px      :     0.007572
      py      :     0.009688
      dz2     :     0.000735  d :     0.003675
      dxz     :     0.000728
      dyz     :     0.000488
      dx2y2   :     0.000983
      dxy     :     0.000741
      f0      :     0.000012  f :     0.000293
      f+1     :     0.000076
      f-1     :     0.000022
      f+2     :     0.000048
      f-2     :     0.000035
      f+3     :     0.000063
      f-3     :     0.000038
 74 H s       :     0.867457  s :     0.867457
      pz      :     0.004205  p :     0.027659
      px      :     0.011860
      py      :     0.011594
      dz2     :     0.000545  d :     0.003244
      dxz     :     0.001173
      dyz     :     0.001049
      dx2y2   :     0.000257
      dxy     :     0.000220
      f0      :     0.000060  f :     0.000224
      f+1     :     0.000057
      f-1     :     0.000056
      f+2     :     0.000026
      f-2     :     0.000019
      f+3     :     0.000003
      f-3     :     0.000002
 75 H s       :     0.868685  s :     0.868685
      pz      :     0.004636  p :     0.027046
      px      :     0.010127
      py      :     0.012283
      dz2     :     0.001064  d :     0.003177
      dxz     :     0.000405
      dyz     :     0.000699
      dx2y2   :     0.000597
      dxy     :     0.000413
      f0      :     0.000050  f :     0.000212
      f+1     :     0.000032
      f-1     :     0.000033
      f+2     :     0.000044
      f-2     :     0.000026
      f+3     :     0.000017
      f-3     :     0.000010
 76 H s       :     0.843973  s :     0.843973
      pz      :     0.010579  p :     0.023526
      px      :     0.010401
      py      :     0.002546
      dz2     :     0.000358  d :     0.003124
      dxz     :     0.000896
      dyz     :     0.000553
      dx2y2   :     0.001136
      dxy     :     0.000180
      f0      :     0.000031  f :     0.000228
      f+1     :     0.000020
      f-1     :     0.000018
      f+2     :     0.000007
      f-2     :     0.000046
      f+3     :     0.000065
      f-3     :     0.000039
 77 H s       :     0.860437  s :     0.860437
      pz      :     0.010003  p :     0.027830
      px      :     0.005276
      py      :     0.012550
      dz2     :     0.000249  d :     0.003302
      dxz     :     0.001364
      dyz     :     0.000256
      dx2y2   :     0.000545
      dxy     :     0.000888
      f0      :     0.000029  f :     0.000232
      f+1     :     0.000031
      f-1     :     0.000005
      f+2     :     0.000038
      f-2     :     0.000027
      f+3     :     0.000061
      f-3     :     0.000042
 78 H s       :     0.861507  s :     0.861507
      pz      :     0.004237  p :     0.028352
      px      :     0.009994
      py      :     0.014122
      dz2     :     0.000580  d :     0.003269
      dxz     :     0.001120
      dyz     :     0.001121
      dx2y2   :     0.000235
      dxy     :     0.000213
      f0      :     0.000062  f :     0.000221
      f+1     :     0.000053
      f-1     :     0.000054
      f+2     :     0.000027
      f-2     :     0.000020
      f+3     :     0.000003
      f-3     :     0.000002
 79 H s       :     0.865800  s :     0.865800
      pz      :     0.006627  p :     0.028448
      px      :     0.007712
      py      :     0.014109
      dz2     :     0.001183  d :     0.003265
      dxz     :     0.000152
      dyz     :     0.000836
      dx2y2   :     0.000421
      dxy     :     0.000673
      f0      :     0.000047  f :     0.000219
      f+1     :     0.000043
      f-1     :     0.000022
      f+2     :     0.000024
      f-2     :     0.000052
      f+3     :     0.000013
      f-3     :     0.000019
 80 H s       :     0.865913  s :     0.865913
      pz      :     0.009992  p :     0.028497
      px      :     0.003542
      py      :     0.014963
      dz2     :     0.000243  d :     0.003251
      dxz     :     0.001222
      dyz     :     0.000234
      dx2y2   :     0.000514
      dxy     :     0.001038
      f0      :     0.000024  f :     0.000224
      f+1     :     0.000032
      f-1     :     0.000007
      f+2     :     0.000033
      f-2     :     0.000023
      f+3     :     0.000062
      f-3     :     0.000044
 81 H s       :     0.875112  s :     0.875112
      pz      :     0.004768  p :     0.029114
      px      :     0.011420
      py      :     0.012926
      dz2     :     0.000514  d :     0.003288
      dxz     :     0.001250
      dyz     :     0.000997
      dx2y2   :     0.000294
      dxy     :     0.000233
      f0      :     0.000056  f :     0.000235
      f+1     :     0.000059
      f-1     :     0.000058
      f+2     :     0.000030
      f-2     :     0.000027
      f+3     :     0.000003
      f-3     :     0.000002
 82 H s       :     0.824195  s :     0.824195
      pz      :    -0.003041  p :     0.021127
      px      :     0.010626
      py      :     0.013542
      dz2     :     0.000986  d :     0.003684
      dxz     :     0.001380
      dyz     :     0.000331
      dx2y2   :     0.000519
      dxy     :     0.000468
      f0      :     0.000067  f :     0.000279
      f+1     :     0.000054
      f-1     :     0.000062
      f+2     :     0.000033
      f-2     :     0.000043
      f+3     :     0.000005
      f-3     :     0.000015
 83 H s       :     0.880546  s :     0.880546
      pz      :     0.012996  p :     0.029342
      px      :     0.011526
      py      :     0.004820
      dz2     :     0.000529  d :     0.004354
      dxz     :     0.000507
      dyz     :     0.001542
      dx2y2   :     0.000494
      dxy     :     0.001282
      f0      :     0.000019  f :     0.000300
      f+1     :     0.000002
      f-1     :     0.000066
      f+2     :     0.000060
      f-2     :     0.000053
      f+3     :     0.000052
      f-3     :     0.000047


                     *******************************
                     * LOEWDIN POPULATION ANALYSIS *
                     *******************************

----------------------
LOEWDIN ATOMIC CHARGES
----------------------
   0 C :    0.084099
   1 C :   -0.089417
   2 C :    0.080980
   3 C :    0.063771
   4 C :    0.060604
   5 C :    0.067664
   6 C :    0.095687
   7 C :   -0.204517
   8 C :   -0.220048
   9 C :   -0.270017
  10 C :   -0.636941
  11 N :    0.613000
  12 N :    0.614994
  13 C :   -0.041878
  14 C :   -0.132766
  15 N :    0.401267
  16 O :    0.284829
  17 H :   -0.211992
  18 H :   -0.058945
  19 H :   -0.082080
  20 H :   -0.053172
  21 H :   -0.061672
  22 H :   -0.063866
  23 H :   -0.063042
  24 H :   -0.056780
  25 H :   -0.028044
  26 H :   -0.028656
  27 H :   -0.129413
  28 C :    0.091832
  29 C :   -0.096579
  30 C :    0.099912
  31 C :    0.074649
  32 C :    0.074626
  33 C :    0.067605
  34 C :   -0.462580
  35 O :    0.384612
  36 C :   -0.100956
  37 C :   -0.302812
  38 C :   -0.269687
  39 C :    0.112640
  40 C :    0.076524
  41 C :    0.100054
  42 N :    0.380768
  43 C :   -0.476036
  44 O :    0.650871
  45 C :   -0.215773
  46 C :    0.149455
  47 C :   -0.228380
  48 C :    0.135542
  49 C :   -0.219541
  50 C :    0.154235
  51 C :   -0.622293
  52 N :    0.605285
  53 C :    0.050411
  54 C :    0.265435
  55 C :    0.252628
  56 C :    0.253737
  57 O :    0.330731
  58 H :   -0.022690
  59 H :   -0.022914
  60 H :   -0.023452
  61 H :   -0.020850
  62 H :   -0.021120
  63 H :   -0.021179
  64 H :   -0.048745
  65 H :   -0.052103
  66 H :   -0.047425
  67 H :   -0.050550
  68 H :   -0.050611
  69 H :   -0.046232
  70 H :   -0.174476
  71 H :   -0.047258
  72 H :   -0.045189
  73 H :   -0.051102
  74 H :   -0.050867
  75 H :   -0.057331
  76 H :   -0.047870
  77 H :   -0.049870
  78 H :   -0.058900
  79 H :   -0.059100
  80 H :   -0.061219
  81 H :   -0.046137
  82 H :   -0.033922
  83 H :   -0.039447

-------------------------------
LOEWDIN REDUCED ORBITAL CHARGES
-------------------------------
  0 C s       :     2.580233  s :     2.580233
      pz      :     0.817946  p :     2.703938
      px      :     0.942114
      py      :     0.943878
      dz2     :     0.071733  d :     0.504549
      dxz     :     0.050603
      dyz     :     0.094058
      dx2y2   :     0.167720
      dxy     :     0.120435
      f0      :     0.006121  f :     0.115456
      f+1     :     0.012406
      f-1     :     0.012187
      f+2     :     0.019011
      f-2     :     0.015484
      f+3     :     0.018652
      f-3     :     0.031593
      g0      :     0.001381  g :     0.011726
      g+1     :     0.000663
      g-1     :     0.000714
      g+2     :     0.000534
      g-2     :     0.001351
      g+3     :     0.001671
      g-3     :     0.002176
      g+4     :     0.001806
      g-4     :     0.001432
  1 C s       :     2.570758  s :     2.570758
      pz      :     0.801921  p :     2.687984
      px      :     0.991368
      py      :     0.894696
      dz2     :     0.088598  d :     0.656884
      dxz     :     0.119731
      dyz     :     0.086247
      dx2y2   :     0.180070
      dxy     :     0.182237
      f0      :     0.011482  f :     0.159502
      f+1     :     0.014265
      f-1     :     0.017845
      f+2     :     0.027572
      f-2     :     0.014823
      f+3     :     0.023777
      f-3     :     0.049738
      g0      :     0.001318  g :     0.014289
      g+1     :     0.001426
      g-1     :     0.000801
      g+2     :     0.000810
      g-2     :     0.001532
      g+3     :     0.001883
      g-3     :     0.001843
      g+4     :     0.002255
      g-4     :     0.002422
  2 C s       :     2.579509  s :     2.579509
      pz      :     0.812776  p :     2.703434
      px      :     0.965907
      py      :     0.924751
      dz2     :     0.044291  d :     0.508555
      dxz     :     0.097126
      dyz     :     0.066939
      dx2y2   :     0.130556
      dxy     :     0.169643
      f0      :     0.009580  f :     0.115759
      f+1     :     0.009588
      f-1     :     0.010070
      f+2     :     0.020947
      f-2     :     0.009639
      f+3     :     0.018078
      f-3     :     0.037857
      g0      :     0.001076  g :     0.011762
      g+1     :     0.001281
      g-1     :     0.000557
      g+2     :     0.001010
      g-2     :     0.000807
      g+3     :     0.001497
      g-3     :     0.001201
      g+4     :     0.002328
      g-4     :     0.002004
  3 C s       :     2.588122  s :     2.588122
      pz      :     0.823338  p :     2.711482
      px      :     0.940612
      py      :     0.947532
      dz2     :     0.075517  d :     0.510873
      dxz     :     0.050058
      dyz     :     0.095444
      dx2y2   :     0.171877
      dxy     :     0.117976
      f0      :     0.005883  f :     0.114083
      f+1     :     0.012674
      f-1     :     0.011887
      f+2     :     0.018731
      f-2     :     0.015321
      f+3     :     0.018088
      f-3     :     0.031499
      g0      :     0.001409  g :     0.011669
      g+1     :     0.000678
      g-1     :     0.000698
      g+2     :     0.000531
      g-2     :     0.001331
      g+3     :     0.001615
      g-3     :     0.002187
      g+4     :     0.001812
      g-4     :     0.001408
  4 C s       :     2.588324  s :     2.588324
      pz      :     0.819333  p :     2.716885
      px      :     0.985529
      py      :     0.912024
      dz2     :     0.052313  d :     0.508547
      dxz     :     0.106876
      dyz     :     0.053079
      dx2y2   :     0.141924
      dxy     :     0.154355
      f0      :     0.009973  f :     0.114007
      f+1     :     0.009899
      f-1     :     0.008730
      f+2     :     0.021888
      f-2     :     0.010418
      f+3     :     0.020141
      f-3     :     0.032957
      g0      :     0.000943  g :     0.011632
      g+1     :     0.001388
      g-1     :     0.000656
      g+2     :     0.000582
      g-2     :     0.001075
      g+3     :     0.001683
      g-3     :     0.001385
      g+4     :     0.001557
      g-4     :     0.002363
  5 C s       :     2.588281  s :     2.588281
      pz      :     0.808652  p :     2.709000
      px      :     0.977040
      py      :     0.923307
      dz2     :     0.042158  d :     0.509535
      dxz     :     0.100133
      dyz     :     0.065465
      dx2y2   :     0.130706
      dxy     :     0.171074
      f0      :     0.009446  f :     0.113874
      f+1     :     0.009062
      f-1     :     0.009879
      f+2     :     0.021084
      f-2     :     0.009353
      f+3     :     0.017797
      f-3     :     0.037252
      g0      :     0.001045  g :     0.011647
      g+1     :     0.001294
      g-1     :     0.000546
      g+2     :     0.001020
      g-2     :     0.000785
      g+3     :     0.001486
      g-3     :     0.001175
      g+4     :     0.002341
      g-4     :     0.001955
  6 C s       :     2.524248  s :     2.524248
      pz      :     0.899508  p :     2.721537
      px      :     0.916593
      py      :     0.905437
      dz2     :     0.133202  d :     0.533264
      dxz     :     0.109159
      dyz     :     0.109583
      dx2y2   :     0.084266
      dxy     :     0.097054
      f0      :     0.016878  f :     0.117911
      f+1     :     0.020492
      f-1     :     0.028454
      f+2     :     0.014789
      f-2     :     0.011901
      f+3     :     0.012808
      f-3     :     0.012589
      g0      :     0.001081  g :     0.007352
      g+1     :     0.001423
      g-1     :     0.001471
      g+2     :     0.000409
      g-2     :     0.000560
      g+3     :     0.000558
      g-3     :     0.000708
      g+4     :     0.000715
      g-4     :     0.000427
  7 C s       :     2.560780  s :     2.560780
      pz      :     0.964120  p :     2.689527
      px      :     0.862474
      py      :     0.862933
      dz2     :     0.180722  d :     0.732515
      dxz     :     0.162917
      dyz     :     0.160516
      dx2y2   :     0.138809
      dxy     :     0.089551
      f0      :     0.032390  f :     0.200399
      f+1     :     0.038657
      f-1     :     0.038359
      f+2     :     0.033442
      f-2     :     0.025268
      f+3     :     0.016152
      f-3     :     0.016131
      g0      :     0.003302  g :     0.021295
      g+1     :     0.002997
      g-1     :     0.002829
      g+2     :     0.001328
      g-2     :     0.002799
      g+3     :     0.002206
      g-3     :     0.002195
      g+4     :     0.001122
      g-4     :     0.002517
  8 C s       :     2.549358  s :     2.549358
      pz      :     0.984624  p :     2.703061
      px      :     0.859025
      py      :     0.859411
      dz2     :     0.156840  d :     0.740165
      dxz     :     0.155826
      dyz     :     0.159159
      dx2y2   :     0.142153
      dxy     :     0.126186
      f0      :     0.042581  f :     0.203759
      f+1     :     0.022153
      f-1     :     0.022315
      f+2     :     0.027058
      f-2     :     0.038837
      f+3     :     0.024677
      f-3     :     0.026137
      g0      :     0.002086  g :     0.023706
      g+1     :     0.002513
      g-1     :     0.002590
      g+2     :     0.001455
      g-2     :     0.003157
      g+3     :     0.002784
      g-3     :     0.002599
      g+4     :     0.002026
      g-4     :     0.004497
  9 C s       :     2.573340  s :     2.573340
      pz      :     0.982074  p :     2.685943
      px      :     0.850596
      py      :     0.853273
      dz2     :     0.261186  d :     0.780432
      dxz     :     0.170009
      dyz     :     0.170824
      dx2y2   :     0.081390
      dxy     :     0.097022
      f0      :     0.063712  f :     0.206770
      f+1     :     0.029148
      f-1     :     0.029481
      f+2     :     0.028228
      f-2     :     0.035335
      f+3     :     0.010545
      f-3     :     0.010322
      g0      :     0.006163  g :     0.023532
      g+1     :     0.003394
      g-1     :     0.003349
      g+2     :     0.002478
      g-2     :     0.003373
      g+3     :     0.001515
      g-3     :     0.001518
      g+4     :     0.000766
      g-4     :     0.000976
 10 C s       :     2.592043  s :     2.592043
      pz      :     0.926030  p :     2.638506
      px      :     0.859638
      py      :     0.852838
      dz2     :     0.307145  d :     1.062397
      dxz     :     0.233234
      dyz     :     0.234224
      dx2y2   :     0.132499
      dxy     :     0.155294
      f0      :     0.040716  f :     0.300814
      f+1     :     0.069969
      f-1     :     0.067653
      f+2     :     0.038673
      f-2     :     0.035058
      f+3     :     0.024702
      f-3     :     0.024043
      g0      :     0.004635  g :     0.043181
      g+1     :     0.007851
      g-1     :     0.007682
      g+2     :     0.001808
      g-2     :     0.005995
      g+3     :     0.004661
      g-3     :     0.004411
      g+4     :     0.002627
      g-4     :     0.003511
 11 N s       :     2.684651  s :     2.684651
      pz      :     1.091716  p :     3.298641
      px      :     1.097987
      py      :     1.108938
      dz2     :     0.086400  d :     0.340195
      dxz     :     0.087065
      dyz     :     0.081229
      dx2y2   :     0.043459
      dxy     :     0.042042
      f0      :     0.008155  f :     0.060164
      f+1     :     0.015159
      f-1     :     0.014848
      f+2     :     0.003995
      f-2     :     0.004999
      f+3     :     0.006214
      f-3     :     0.006794
      g0      :     0.000543  g :     0.003349
      g+1     :     0.000585
      g-1     :     0.000588
      g+2     :     0.000041
      g-2     :     0.000371
      g+3     :     0.000284
      g-3     :     0.000342
      g+4     :     0.000225
      g-4     :     0.000370
 12 N s       :     2.672793  s :     2.672793
      pz      :     1.073768  p :     3.286130
      px      :     1.108633
      py      :     1.103729
      dz2     :     0.082713  d :     0.361758
      dxz     :     0.083243
      dyz     :     0.089590
      dx2y2   :     0.060425
      dxy     :     0.045787
      f0      :     0.015823  f :     0.060661
      f+1     :     0.007990
      f-1     :     0.008199
      f+2     :     0.003866
      f-2     :     0.011778
      f+3     :     0.006260
      f-3     :     0.006746
      g0      :     0.000622  g :     0.003664
      g+1     :     0.000420
      g-1     :     0.000424
      g+2     :     0.000264
      g-2     :     0.000428
      g+3     :     0.000372
      g-3     :     0.000322
      g+4     :     0.000255
      g-4     :     0.000557
 13 C s       :     2.593568  s :     2.593568
      pz      :     0.937833  p :     2.655877
      px      :     0.853117
      py      :     0.864927
      dz2     :     0.196479  d :     0.620605
      dxz     :     0.165835
      dyz     :     0.165573
      dx2y2   :     0.023243
      dxy     :     0.069475
      f0      :     0.043384  f :     0.153072
      f+1     :     0.023098
      f-1     :     0.023916
      f+2     :     0.033817
      f-2     :     0.021139
      f+3     :     0.004187
      f-3     :     0.003531
      g0      :     0.004188  g :     0.018756
      g+1     :     0.003199
      g-1     :     0.003269
      g+2     :     0.002202
      g-2     :     0.002448
      g+3     :     0.001291
      g-3     :     0.001354
      g+4     :     0.000559
      g-4     :     0.000244
 14 C s       :     2.597184  s :     2.597184
      pz      :     0.981985  p :     2.771239
      px      :     0.893164
      py      :     0.896090
      dz2     :     0.126897  d :     0.595894
      dxz     :     0.129946
      dyz     :     0.136561
      dx2y2   :     0.093354
      dxy     :     0.109135
      f0      :     0.037377  f :     0.151070
      f+1     :     0.014865
      f-1     :     0.015487
      f+2     :     0.011964
      f-2     :     0.033597
      f+3     :     0.018707
      f-3     :     0.019074
      g0      :     0.001418  g :     0.017379
      g+1     :     0.002253
      g-1     :     0.002433
      g+2     :     0.000927
      g-2     :     0.002173
      g+3     :     0.001994
      g-3     :     0.001715
      g+4     :     0.001792
      g-4     :     0.002674
 15 N s       :     2.870713  s :     2.870713
      pz      :     1.302268  p :     3.346473
      px      :     1.016909
      py      :     1.027296
      dz2     :     0.073350  d :     0.315127
      dxz     :     0.062069
      dyz     :     0.063748
      dx2y2   :     0.066380
      dxy     :     0.049580
      f0      :     0.017261  f :     0.062256
      f+1     :     0.009066
      f-1     :     0.009236
      f+2     :     0.003531
      f-2     :     0.010772
      f+3     :     0.005934
      f-3     :     0.006456
      g0      :     0.000845  g :     0.004165
      g+1     :     0.000574
      g-1     :     0.000576
      g+2     :     0.000297
      g-2     :     0.000567
      g+3     :     0.000259
      g-3     :     0.000224
      g+4     :     0.000258
      g-4     :     0.000564
 16 O s       :     3.258688  s :     3.258688
      pz      :     1.524691  p :     4.337213
      px      :     1.400931
      py      :     1.411592
      dz2     :     0.022493  d :     0.097050
      dxz     :     0.020477
      dyz     :     0.019853
      dx2y2   :     0.014796
      dxy     :     0.019432
      f0      :     0.002457  f :     0.021067
      f+1     :     0.003690
      f-1     :     0.003509
      f+2     :     0.003461
      f-2     :     0.003830
      f+3     :     0.002051
      f-3     :     0.002068
      g0      :     0.000084  g :     0.001153
      g+1     :     0.000151
      g-1     :     0.000139
      g+2     :     0.000064
      g-2     :     0.000240
      g+3     :     0.000168
      g-3     :     0.000163
      g+4     :     0.000075
      g-4     :     0.000069
 17 H s       :     0.681801  s :     0.681801
      pz      :     0.097568  p :     0.383438
      px      :     0.168505
      py      :     0.117365
      dz2     :     0.022540  d :     0.124859
      dxz     :     0.025762
      dyz     :     0.019608
      dx2y2   :     0.033951
      dxy     :     0.022998
      f0      :     0.001659  f :     0.021895
      f+1     :     0.003598
      f-1     :     0.002212
      f+2     :     0.004539
      f-2     :     0.003543
      f+3     :     0.003732
      f-3     :     0.002610
 18 H s       :     0.798293  s :     0.798293
      pz      :     0.037686  p :     0.186240
      px      :     0.073031
      py      :     0.075523
      dz2     :     0.005469  d :     0.064619
      dxz     :     0.011325
      dyz     :     0.012399
      dx2y2   :     0.020907
      dxy     :     0.014519
      f0      :     0.001302  f :     0.009794
      f+1     :     0.000752
      f-1     :     0.000813
      f+2     :     0.000107
      f-2     :     0.002293
      f+3     :     0.002190
      f-3     :     0.002337
 19 H s       :     0.809259  s :     0.809259
      pz      :     0.084031  p :     0.196314
      px      :     0.056773
      py      :     0.055510
      dz2     :     0.020225  d :     0.066483
      dxz     :     0.018970
      dyz     :     0.018914
      dx2y2   :     0.004092
      dxy     :     0.004282
      f0      :     0.002851  f :     0.010023
      f+1     :     0.002288
      f-1     :     0.002291
      f+2     :     0.001229
      f-2     :     0.001130
      f+3     :     0.000119
      f-3     :     0.000115
 20 H s       :     0.786611  s :     0.786611
      pz      :     0.051371  p :     0.191273
      px      :     0.094088
      py      :     0.045813
      dz2     :     0.005173  d :     0.065580
      dxz     :     0.021183
      dyz     :     0.000934
      dx2y2   :     0.015234
      dxy     :     0.023055
      f0      :     0.001101  f :     0.009708
      f+1     :     0.001133
      f-1     :     0.000232
      f+2     :     0.001741
      f-2     :     0.000275
      f+3     :     0.002173
      f-3     :     0.003054
 21 H s       :     0.797109  s :     0.797109
      pz      :     0.061596  p :     0.190013
      px      :     0.060355
      py      :     0.068062
      dz2     :     0.010961  d :     0.064831
      dxz     :     0.009872
      dyz     :     0.011863
      dx2y2   :     0.019435
      dxy     :     0.012700
      f0      :     0.000536  f :     0.009719
      f+1     :     0.000990
      f-1     :     0.001349
      f+2     :     0.001625
      f-2     :     0.001632
      f+3     :     0.001581
      f-3     :     0.002006
 22 H s       :     0.798321  s :     0.798321
      pz      :     0.058699  p :     0.190902
      px      :     0.052498
      py      :     0.079705
      dz2     :     0.009177  d :     0.064900
      dxz     :     0.006178
      dyz     :     0.015198
      dx2y2   :     0.017828
      dxy     :     0.016519
      f0      :     0.000604  f :     0.009744
      f+1     :     0.000465
      f-1     :     0.001696
      f+2     :     0.001349
      f-2     :     0.001450
      f+3     :     0.001642
      f-3     :     0.002538
 23 H s       :     0.797871  s :     0.797871
      pz      :     0.052187  p :     0.190564
      px      :     0.091159
      py      :     0.047217
      dz2     :     0.005168  d :     0.064884
      dxz     :     0.020819
      dyz     :     0.000982
      dx2y2   :     0.014923
      dxy     :     0.022992
      f0      :     0.001108  f :     0.009722
      f+1     :     0.001138
      f-1     :     0.000234
      f+2     :     0.001736
      f-2     :     0.000278
      f+3     :     0.002173
      f-3     :     0.003055
 24 H s       :     0.791686  s :     0.791686
      pz      :     0.063100  p :     0.189851
      px      :     0.058418
      py      :     0.068333
      dz2     :     0.011599  d :     0.065511
      dxz     :     0.009902
      dyz     :     0.011945
      dx2y2   :     0.019234
      dxy     :     0.012831
      f0      :     0.000531  f :     0.009733
      f+1     :     0.001019
      f-1     :     0.001385
      f+2     :     0.001639
      f-2     :     0.001617
      f+3     :     0.001557
      f-3     :     0.001984
 25 H s       :     0.758232  s :     0.758232
      pz      :     0.057514  p :     0.191250
      px      :     0.083839
      py      :     0.049897
      dz2     :     0.014598  d :     0.068978
      dxz     :     0.016318
      dyz     :     0.003758
      dx2y2   :     0.012275
      dxy     :     0.022029
      f0      :     0.000608  f :     0.009584
      f+1     :     0.002660
      f-1     :     0.000155
      f+2     :     0.001464
      f-2     :     0.001101
      f+3     :     0.001344
      f-3     :     0.002252
 26 H s       :     0.760059  s :     0.760059
      pz      :     0.051298  p :     0.189831
      px      :     0.063448
      py      :     0.075085
      dz2     :     0.008310  d :     0.069030
      dxz     :     0.007870
      dyz     :     0.014930
      dx2y2   :     0.023757
      dxy     :     0.014164
      f0      :     0.000834  f :     0.009736
      f+1     :     0.000773
      f-1     :     0.001386
      f+2     :     0.000409
      f-2     :     0.001680
      f+3     :     0.001718
      f-3     :     0.002936
 27 H s       :     0.699562  s :     0.699562
      pz      :     0.107416  p :     0.288547
      px      :     0.089245
      py      :     0.091885
      dz2     :     0.032849  d :     0.118845
      dxz     :     0.029396
      dyz     :     0.029100
      dx2y2   :     0.015677
      dxy     :     0.011824
      f0      :     0.004979  f :     0.022459
      f+1     :     0.003648
      f-1     :     0.003738
      f+2     :     0.005333
      f-2     :     0.003066
      f+3     :     0.000781
      f-3     :     0.000914
 28 C s       :     2.577347  s :     2.577347
      pz      :     0.947521  p :     2.687289
      px      :     0.963374
      py      :     0.776395
      dz2     :     0.134191  d :     0.514458
      dxz     :     0.147242
      dyz     :     0.052636
      dx2y2   :     0.089909
      dxy     :     0.090479
      f0      :     0.023680  f :     0.117255
      f+1     :     0.023492
      f-1     :     0.008063
      f+2     :     0.017491
      f-2     :     0.019440
      f+3     :     0.013977
      f-3     :     0.011113
      g0      :     0.001030  g :     0.011819
      g+1     :     0.002594
      g-1     :     0.000530
      g+2     :     0.001339
      g-2     :     0.001142
      g+3     :     0.001114
      g-3     :     0.001508
      g+4     :     0.001529
      g-4     :     0.001032
 29 C s       :     2.572467  s :     2.572467
      pz      :     0.963997  p :     2.728006
      px      :     0.967001
      py      :     0.797008
      dz2     :     0.151256  d :     0.626495
      dxz     :     0.212310
      dyz     :     0.082680
      dx2y2   :     0.094338
      dxy     :     0.085911
      f0      :     0.035622  f :     0.155011
      f+1     :     0.034655
      f-1     :     0.016393
      f+2     :     0.020710
      f-2     :     0.019307
      f+3     :     0.015197
      f-3     :     0.013128
      g0      :     0.002547  g :     0.014600
      g+1     :     0.002746
      g-1     :     0.001181
      g+2     :     0.001785
      g-2     :     0.001393
      g+3     :     0.000985
      g-3     :     0.001489
      g+4     :     0.001482
      g-4     :     0.000993
 30 C s       :     2.579839  s :     2.579839
      pz      :     0.978900  p :     2.683372
      px      :     0.938656
      py      :     0.765816
      dz2     :     0.167360  d :     0.508257
      dxz     :     0.143802
      dyz     :     0.096721
      dx2y2   :     0.056341
      dxy     :     0.044034
      f0      :     0.030912  f :     0.116781
      f+1     :     0.027692
      f-1     :     0.012103
      f+2     :     0.016165
      f-2     :     0.019674
      f+3     :     0.004400
      f-3     :     0.005836
      g0      :     0.002328  g :     0.011839
      g+1     :     0.002830
      g-1     :     0.001014
      g+2     :     0.001541
      g-2     :     0.001225
      g+3     :     0.000938
      g-3     :     0.001063
      g+4     :     0.000310
      g-4     :     0.000591
 31 C s       :     2.587133  s :     2.587133
      pz      :     0.945423  p :     2.708377
      px      :     0.975657
      py      :     0.787297
      dz2     :     0.132619  d :     0.504460
      dxz     :     0.149848
      dyz     :     0.047508
      dx2y2   :     0.086780
      dxy     :     0.087705
      f0      :     0.023359  f :     0.113706
      f+1     :     0.022943
      f-1     :     0.007153
      f+2     :     0.017315
      f-2     :     0.019415
      f+3     :     0.013214
      f-3     :     0.010306
      g0      :     0.001023  g :     0.011675
      g+1     :     0.002623
      g-1     :     0.000508
      g+2     :     0.001340
      g-2     :     0.001110
      g+3     :     0.001164
      g-3     :     0.001536
      g+4     :     0.001382
      g-4     :     0.000989
 32 C s       :     2.588564  s :     2.588564
      pz      :     0.964377  p :     2.701442
      px      :     0.956979
      py      :     0.780087
      dz2     :     0.112937  d :     0.509568
      dxz     :     0.192749
      dyz     :     0.066203
      dx2y2   :     0.072207
      dxy     :     0.065471
      f0      :     0.026637  f :     0.114164
      f+1     :     0.024358
      f-1     :     0.014221
      f+2     :     0.014660
      f-2     :     0.012120
      f+3     :     0.012201
      f-3     :     0.009967
      g0      :     0.002283  g :     0.011636
      g+1     :     0.001686
      g-1     :     0.001234
      g+2     :     0.001485
      g-2     :     0.000994
      g+3     :     0.000637
      g-3     :     0.000980
      g+4     :     0.001413
      g-4     :     0.000923
 33 C s       :     2.586251  s :     2.586251
      pz      :     0.992038  p :     2.714517
      px      :     0.930970
      py      :     0.791508
      dz2     :     0.166694  d :     0.506040
      dxz     :     0.144323
      dyz     :     0.095832
      dx2y2   :     0.053159
      dxy     :     0.046031
      f0      :     0.029798  f :     0.113903
      f+1     :     0.027135
      f-1     :     0.011240
      f+2     :     0.016126
      f-2     :     0.019698
      f+3     :     0.003970
      f-3     :     0.005936
      g0      :     0.002230  g :     0.011685
      g+1     :     0.002764
      g-1     :     0.000954
      g+2     :     0.001504
      g-2     :     0.001335
      g+3     :     0.000924
      g-3     :     0.001084
      g+4     :     0.000294
      g-4     :     0.000596
 34 C s       :     2.604800  s :     2.604800
      pz      :     0.943651  p :     2.610827
      px      :     0.979320
      py      :     0.687855
      dz2     :     0.180464  d :     0.948886
      dxz     :     0.321621
      dyz     :     0.104684
      dx2y2   :     0.175587
      dxy     :     0.166530
      f0      :     0.054305  f :     0.262543
      f+1     :     0.050769
      f-1     :     0.017694
      f+2     :     0.036645
      f-2     :     0.033144
      f+3     :     0.037850
      f-3     :     0.032135
      g0      :     0.003247  g :     0.035525
      g+1     :     0.005283
      g-1     :     0.001191
      g+2     :     0.003897
      g-2     :     0.002511
      g+3     :     0.003530
      g-3     :     0.004290
      g+4     :     0.007199
      g-4     :     0.004375
 35 O s       :     3.236307  s :     3.236307
      pz      :     1.524928  p :     4.252272
      px      :     1.483410
      py      :     1.243933
      dz2     :     0.012716  d :     0.103189
      dxz     :     0.035590
      dyz     :     0.004970
      dx2y2   :     0.027859
      dxy     :     0.022052
      f0      :     0.003167  f :     0.022355
      f+1     :     0.003949
      f-1     :     0.000547
      f+2     :     0.003937
      f-2     :     0.002240
      f+3     :     0.004514
      f-3     :     0.004001
      g0      :     0.000113  g :     0.001265
      g+1     :     0.000211
      g-1     :     0.000024
      g+2     :     0.000151
      g-2     :     0.000071
      g+3     :     0.000112
      g-3     :     0.000160
      g+4     :     0.000227
      g-4     :     0.000196
 36 C s       :     2.568449  s :     2.568449
      pz      :     0.963893  p :     2.748155
      px      :     0.908955
      py      :     0.875307
      dz2     :     0.167024  d :     0.615121
      dxz     :     0.140720
      dyz     :     0.113483
      dx2y2   :     0.104677
      dxy     :     0.089216
      f0      :     0.038435  f :     0.154175
      f+1     :     0.023509
      f-1     :     0.018545
      f+2     :     0.020386
      f-2     :     0.028350
      f+3     :     0.013018
      f-3     :     0.011932
      g0      :     0.002250  g :     0.015057
      g+1     :     0.002361
      g-1     :     0.001643
      g+2     :     0.001376
      g-2     :     0.002228
      g+3     :     0.000998
      g-3     :     0.001480
      g+4     :     0.001090
      g-4     :     0.001631
 37 C s       :     2.556385  s :     2.556385
      pz      :     0.907288  p :     2.627070
      px      :     0.863945
      py      :     0.855837
      dz2     :     0.177748  d :     0.819664
      dxz     :     0.203238
      dyz     :     0.171473
      dx2y2   :     0.141790
      dxy     :     0.125415
      f0      :     0.042129  f :     0.268036
      f+1     :     0.049214
      f-1     :     0.037069
      f+2     :     0.046899
      f-2     :     0.045624
      f+3     :     0.024425
      f-3     :     0.022675
      g0      :     0.003213  g :     0.031658
      g+1     :     0.003806
      g-1     :     0.002812
      g+2     :     0.001762
      g-2     :     0.005347
      g+3     :     0.004564
      g-3     :     0.004647
      g+4     :     0.002226
      g-4     :     0.003281
 38 C s       :     2.559799  s :     2.559799
      pz      :     0.995038  p :     2.687949
      px      :     0.863163
      py      :     0.829747
      dz2     :     0.182363  d :     0.779303
      dxz     :     0.188017
      dyz     :     0.151342
      dx2y2   :     0.130785
      dxy     :     0.126797
      f0      :     0.057221  f :     0.219621
      f+1     :     0.029332
      f-1     :     0.025178
      f+2     :     0.022986
      f-2     :     0.041035
      f+3     :     0.024594
      f-3     :     0.019275
      g0      :     0.003374  g :     0.023014
      g+1     :     0.003474
      g-1     :     0.002449
      g+2     :     0.001593
      g-2     :     0.002752
      g+3     :     0.001497
      g-3     :     0.002902
      g+4     :     0.002115
      g-4     :     0.002858
 39 C s       :     2.584987  s :     2.584987
      pz      :     0.951736  p :     2.683168
      px      :     0.893817
      py      :     0.837616
      dz2     :     0.124772  d :     0.492053
      dxz     :     0.116996
      dyz     :     0.087759
      dx2y2   :     0.087981
      dxy     :     0.074545
      f0      :     0.026611  f :     0.115122
      f+1     :     0.015706
      f-1     :     0.012671
      f+2     :     0.015585
      f-2     :     0.022377
      f+3     :     0.011861
      f-3     :     0.010311
      g0      :     0.001417  g :     0.012030
      g+1     :     0.001830
      g-1     :     0.001283
      g+2     :     0.000840
      g-2     :     0.001638
      g+3     :     0.001011
      g-3     :     0.001655
      g+4     :     0.000985
      g-4     :     0.001371
 40 C s       :     2.582215  s :     2.582215
      pz      :     0.963254  p :     2.710833
      px      :     0.895554
      py      :     0.852025
      dz2     :     0.112648  d :     0.505285
      dxz     :     0.144910
      dyz     :     0.110158
      dx2y2   :     0.068003
      dxy     :     0.069567
      f0      :     0.027547  f :     0.113564
      f+1     :     0.019538
      f-1     :     0.016640
      f+2     :     0.007076
      f-2     :     0.021035
      f+3     :     0.012099
      f-3     :     0.009629
      g0      :     0.002275  g :     0.011579
      g+1     :     0.001551
      g-1     :     0.001399
      g+2     :     0.000512
      g-2     :     0.001761
      g+3     :     0.000453
      g-3     :     0.001266
      g+4     :     0.001006
      g-4     :     0.001357
 41 C s       :     2.575043  s :     2.575043
      pz      :     0.991426  p :     2.681799
      px      :     0.861635
      py      :     0.828739
      dz2     :     0.170006  d :     0.514359
      dxz     :     0.131636
      dyz     :     0.119808
      dx2y2   :     0.025728
      dxy     :     0.067181
      f0      :     0.034343  f :     0.117065
      f+1     :     0.019877
      f-1     :     0.015846
      f+2     :     0.021193
      f-2     :     0.017624
      f+3     :     0.003000
      f-3     :     0.005181
      g0      :     0.002705  g :     0.011681
      g+1     :     0.002089
      g-1     :     0.001540
      g+2     :     0.001213
      g-2     :     0.001539
      g+3     :     0.000927
      g-3     :     0.000908
      g+4     :     0.000496
      g-4     :     0.000264
 42 N s       :     2.868610  s :     2.868610
      pz      :     1.259255  p :     3.393856
      px      :     1.085490
      py      :     1.049111
      dz2     :     0.077733  d :     0.286797
      dxz     :     0.066627
      dyz     :     0.055313
      dx2y2   :     0.045572
      dxy     :     0.041552
      f0      :     0.017208  f :     0.065721
      f+1     :     0.013560
      f-1     :     0.012912
      f+2     :     0.001472
      f-2     :     0.007688
      f+3     :     0.007601
      f-3     :     0.005280
      g0      :     0.000884  g :     0.004248
      g+1     :     0.000988
      g-1     :     0.000874
      g+2     :     0.000123
      g-2     :     0.000270
      g+3     :     0.000066
      g-3     :     0.000291
      g+4     :     0.000321
      g-4     :     0.000430
 43 C s       :     2.576145  s :     2.576145
      pz      :     0.976225  p :     2.593206
      px      :     0.833961
      py      :     0.783020
      dz2     :     0.237962  d :     0.959419
      dxz     :     0.267013
      dyz     :     0.219676
      dx2y2   :     0.109784
      dxy     :     0.124984
      f0      :     0.048018  f :     0.311305
      f+1     :     0.076155
      f-1     :     0.055051
      f+2     :     0.044534
      f-2     :     0.038891
      f+3     :     0.026700
      f-3     :     0.021956
      g0      :     0.006013  g :     0.035961
      g+1     :     0.005307
      g-1     :     0.004612
      g+2     :     0.001563
      g-2     :     0.005133
      g+3     :     0.004585
      g-3     :     0.004462
      g+4     :     0.002170
      g-4     :     0.002114
 44 O s       :     3.032871  s :     3.032871
      pz      :     1.456982  p :     4.074290
      px      :     1.287610
      py      :     1.329698
      dz2     :     0.040186  d :     0.203513
      dxz     :     0.045594
      dyz     :     0.034681
      dx2y2   :     0.045487
      dxy     :     0.037565
      f0      :     0.004346  f :     0.037230
      f+1     :     0.008843
      f-1     :     0.005729
      f+2     :     0.008898
      f-2     :     0.004731
      f+3     :     0.002182
      f-3     :     0.002501
      g0      :     0.000044  g :     0.001224
      g+1     :     0.000236
      g-1     :     0.000148
      g+2     :     0.000156
      g-2     :     0.000144
      g+3     :     0.000143
      g-3     :     0.000143
      g+4     :     0.000098
      g-4     :     0.000115
 45 C s       :     2.526189  s :     2.526189
      pz      :     0.911258  p :     2.706341
      px      :     0.899233
      py      :     0.895850
      dz2     :     0.141671  d :     0.775660
      dxz     :     0.161399
      dyz     :     0.168522
      dx2y2   :     0.132888
      dxy     :     0.171181
      f0      :     0.028472  f :     0.195688
      f+1     :     0.028981
      f-1     :     0.025085
      f+2     :     0.029375
      f-2     :     0.029708
      f+3     :     0.024859
      f-3     :     0.029208
      g0      :     0.001192  g :     0.011895
      g+1     :     0.001274
      g-1     :     0.001347
      g+2     :     0.001073
      g-2     :     0.001587
      g+3     :     0.001470
      g-3     :     0.001413
      g+4     :     0.001058
      g-4     :     0.001481
 46 C s       :     2.514552  s :     2.514552
      pz      :     0.911098  p :     2.677583
      px      :     0.888512
      py      :     0.877974
      dz2     :     0.103205  d :     0.534540
      dxz     :     0.070250
      dyz     :     0.129288
      dx2y2   :     0.132400
      dxy     :     0.099397
      f0      :     0.015281  f :     0.117132
      f+1     :     0.010157
      f-1     :     0.016988
      f+2     :     0.021105
      f-2     :     0.014940
      f+3     :     0.015684
      f-3     :     0.022976
      g0      :     0.000245  g :     0.006739
      g+1     :     0.000580
      g-1     :     0.001139
      g+2     :     0.000473
      g-2     :     0.000643
      g+3     :     0.000952
      g-3     :     0.000866
      g+4     :     0.001238
      g-4     :     0.000602
 47 C s       :     2.523755  s :     2.523755
      pz      :     0.899967  p :     2.695637
      px      :     0.898711
      py      :     0.896960
      dz2     :     0.158603  d :     0.795720
      dxz     :     0.164807
      dyz     :     0.153106
      dx2y2   :     0.163482
      dxy     :     0.155722
      f0      :     0.028002  f :     0.201438
      f+1     :     0.038190
      f-1     :     0.019743
      f+2     :     0.028541
      f-2     :     0.029423
      f+3     :     0.021368
      f-3     :     0.036171
      g0      :     0.001416  g :     0.011830
      g+1     :     0.001369
      g-1     :     0.001179
      g+2     :     0.001245
      g-2     :     0.001326
      g+3     :     0.001314
      g-3     :     0.001366
      g+4     :     0.001371
      g-4     :     0.001242
 48 C s       :     2.513705  s :     2.513705
      pz      :     0.879881  p :     2.671297
      px      :     0.899026
      py      :     0.892389
      dz2     :     0.128319  d :     0.550583
      dxz     :     0.132530
      dyz     :     0.093319
      dx2y2   :     0.118122
      dxy     :     0.078293
      f0      :     0.019920  f :     0.121955
      f+1     :     0.024568
      f-1     :     0.019556
      f+2     :     0.020692
      f-2     :     0.013558
      f+3     :     0.013652
      f-3     :     0.010010
      g0      :     0.001060  g :     0.006918
      g+1     :     0.001111
      g-1     :     0.000717
      g+2     :     0.000635
      g-2     :     0.001189
      g+3     :     0.000696
      g-3     :     0.000651
      g+4     :     0.000223
      g-4     :     0.000636
 49 C s       :     2.526851  s :     2.526851
      pz      :     0.902169  p :     2.707662
      px      :     0.910722
      py      :     0.894771
      dz2     :     0.151165  d :     0.776958
      dxz     :     0.167484
      dyz     :     0.148058
      dx2y2   :     0.165585
      dxy     :     0.144665
      f0      :     0.027996  f :     0.196219
      f+1     :     0.037628
      f-1     :     0.021134
      f+2     :     0.029126
      f-2     :     0.024957
      f+3     :     0.021315
      f-3     :     0.034063
      g0      :     0.001401  g :     0.011851
      g+1     :     0.001485
      g-1     :     0.001137
      g+2     :     0.001280
      g-2     :     0.001424
      g+3     :     0.001278
      g-3     :     0.001194
      g+4     :     0.001448
      g-4     :     0.001203
 50 C s       :     2.515990  s :     2.515990
      pz      :     0.876512  p :     2.670469
      px      :     0.912376
      py      :     0.881581
      dz2     :     0.081997  d :     0.535632
      dxz     :     0.121414
      dyz     :     0.130637
      dx2y2   :     0.095241
      dxy     :     0.106344
      f0      :     0.023199  f :     0.117047
      f+1     :     0.011564
      f-1     :     0.013807
      f+2     :     0.017187
      f-2     :     0.019408
      f+3     :     0.013141
      f-3     :     0.018741
      g0      :     0.000790  g :     0.006626
      g+1     :     0.000575
      g-1     :     0.000985
      g+2     :     0.000750
      g-2     :     0.000827
      g+3     :     0.000886
      g-3     :     0.000329
      g+4     :     0.001021
      g-4     :     0.000463
 51 C s       :     2.585659  s :     2.585659
      pz      :     0.936202  p :     2.596087
      px      :     0.960765
      py      :     0.699120
      dz2     :     0.281300  d :     1.086557
      dxz     :     0.305619
      dyz     :     0.203395
      dx2y2   :     0.149109
      dxy     :     0.147134
      f0      :     0.033181  f :     0.312320
      f+1     :     0.116595
      f-1     :     0.040055
      f+2     :     0.030787
      f-2     :     0.037131
      f+3     :     0.025864
      f-3     :     0.028707
      g0      :     0.005142  g :     0.041671
      g+1     :     0.008003
      g-1     :     0.004741
      g+2     :     0.005140
      g-2     :     0.002508
      g+3     :     0.004824
      g-3     :     0.004414
      g+4     :     0.003664
      g-4     :     0.003235
 52 N s       :     2.689387  s :     2.689387
      pz      :     1.103822  p :     3.321556
      px      :     1.065049
      py      :     1.152685
      dz2     :     0.095217  d :     0.327037
      dxz     :     0.109983
      dyz     :     0.059160
      dx2y2   :     0.038186
      dxy     :     0.024492
      f0      :     0.008673  f :     0.053490
      f+1     :     0.019425
      f-1     :     0.007874
      f+2     :     0.005357
      f-2     :     0.004929
      f+3     :     0.004480
      f-3     :     0.002752
      g0      :     0.000523  g :     0.003246
      g+1     :     0.000937
      g-1     :     0.000461
      g+2     :     0.000207
      g-2     :     0.000152
      g+3     :     0.000389
      g-3     :     0.000286
      g+4     :     0.000136
      g-4     :     0.000155
 53 C s       :     2.527204  s :     2.527204
      pz      :     0.870073  p :     2.646026
      px      :     0.837009
      py      :     0.938945
      dz2     :     0.095329  d :     0.611370
      dxz     :     0.137821
      dyz     :     0.129008
      dx2y2   :     0.147894
      dxy     :     0.101318
      f0      :     0.013503  f :     0.153802
      f+1     :     0.037083
      f-1     :     0.011080
      f+2     :     0.023019
      f-2     :     0.024913
      f+3     :     0.019259
      f-3     :     0.024945
      g0      :     0.000804  g :     0.011187
      g+1     :     0.001695
      g-1     :     0.000493
      g+2     :     0.001587
      g-2     :     0.000939
      g+3     :     0.001858
      g-3     :     0.001625
      g+4     :     0.001063
      g-4     :     0.001122
 54 C s       :     2.535718  s :     2.535718
      pz      :     0.933567  p :     2.726695
      px      :     0.896195
      py      :     0.896933
      dz2     :     0.038012  d :     0.392547
      dxz     :     0.079301
      dyz     :     0.111886
      dx2y2   :     0.074524
      dxy     :     0.088825
      f0      :     0.010081  f :     0.075873
      f+1     :     0.006302
      f-1     :     0.009168
      f+2     :     0.008278
      f-2     :     0.014040
      f+3     :     0.012832
      f-3     :     0.015171
      g0      :     0.000312  g :     0.003733
      g+1     :     0.000369
      g-1     :     0.000334
      g+2     :     0.000108
      g-2     :     0.000424
      g+3     :     0.000558
      g-3     :     0.000361
      g+4     :     0.000388
      g-4     :     0.000878
 55 C s       :     2.535079  s :     2.535079
      pz      :     0.916425  p :     2.738028
      px      :     0.909379
      py      :     0.912223
      dz2     :     0.106428  d :     0.393263
      dxz     :     0.063638
      dyz     :     0.052104
      dx2y2   :     0.115681
      dxy     :     0.055412
      f0      :     0.008368  f :     0.077086
      f+1     :     0.010772
      f-1     :     0.013129
      f+2     :     0.013620
      f-2     :     0.008349
      f+3     :     0.013119
      f-3     :     0.009728
      g0      :     0.000264  g :     0.003916
      g+1     :     0.000483
      g-1     :     0.000444
      g+2     :     0.000160
      g-2     :     0.000629
      g+3     :     0.000646
      g-3     :     0.000492
      g+4     :     0.000244
      g-4     :     0.000555
 56 C s       :     2.534417  s :     2.534417
      pz      :     0.880215  p :     2.740384
      px      :     0.934217
      py      :     0.925953
      dz2     :     0.085893  d :     0.390576
      dxz     :     0.104558
      dyz     :     0.077639
      dx2y2   :     0.058739
      dxy     :     0.063746
      f0      :     0.017118  f :     0.076911
      f+1     :     0.014524
      f-1     :     0.012756
      f+2     :     0.010487
      f-2     :     0.010634
      f+3     :     0.008979
      f-3     :     0.002413
      g0      :     0.000865  g :     0.003975
      g+1     :     0.000687
      g-1     :     0.000480
      g+2     :     0.000511
      g-2     :     0.000722
      g+3     :     0.000314
      g-3     :     0.000143
      g+4     :     0.000045
      g-4     :     0.000210
 57 O s       :     3.230290  s :     3.230290
      pz      :     1.523340  p :     4.316390
      px      :     1.443433
      py      :     1.349616
      dz2     :     0.021889  d :     0.099914
      dxz     :     0.028599
      dyz     :     0.010300
      dx2y2   :     0.021881
      dxy     :     0.017244
      f0      :     0.002002  f :     0.021546
      f+1     :     0.006896
      f-1     :     0.000767
      f+2     :     0.003619
      f-2     :     0.003390
      f+3     :     0.002571
      f-3     :     0.002302
      g0      :     0.000114  g :     0.001128
      g+1     :     0.000200
      g-1     :     0.000020
      g+2     :     0.000200
      g-2     :     0.000102
      g+3     :     0.000156
      g-3     :     0.000147
      g+4     :     0.000093
      g-4     :     0.000097
 58 H s       :     0.750978  s :     0.750978
      pz      :     0.057405  p :     0.191256
      px      :     0.085309
      py      :     0.048542
      dz2     :     0.011353  d :     0.070735
      dxz     :     0.018409
      dyz     :     0.004421
      dx2y2   :     0.014134
      dxy     :     0.022419
      f0      :     0.000631  f :     0.009721
      f+1     :     0.002361
      f-1     :     0.000163
      f+2     :     0.001516
      f-2     :     0.001001
      f+3     :     0.001508
      f-3     :     0.002543
 59 H s       :     0.753915  s :     0.753915
      pz      :     0.083838  p :     0.190190
      px      :     0.052642
      py      :     0.053710
      dz2     :     0.020031  d :     0.069161
      dxz     :     0.021847
      dyz     :     0.018385
      dx2y2   :     0.003746
      dxy     :     0.005151
      f0      :     0.002708  f :     0.009648
      f+1     :     0.002313
      f-1     :     0.002151
      f+2     :     0.000992
      f-2     :     0.001271
      f+3     :     0.000141
      f-3     :     0.000072
 60 H s       :     0.759329  s :     0.759329
      pz      :     0.055045  p :     0.185911
      px      :     0.080953
      py      :     0.049913
      dz2     :     0.013726  d :     0.068583
      dxz     :     0.017063
      dyz     :     0.005150
      dx2y2   :     0.011910
      dxy     :     0.020733
      f0      :     0.000599  f :     0.009630
      f+1     :     0.002736
      f-1     :     0.000100
      f+2     :     0.001525
      f-2     :     0.001355
      f+3     :     0.001157
      f-3     :     0.002157
 61 H s       :     0.758750  s :     0.758750
      pz      :     0.046446  p :     0.184482
      px      :     0.055562
      py      :     0.082474
      dz2     :     0.004824  d :     0.068060
      dxz     :     0.004281
      dyz     :     0.021101
      dx2y2   :     0.019813
      dxy     :     0.018040
      f0      :     0.001288  f :     0.009558
      f+1     :     0.000301
      f-1     :     0.000927
      f+2     :     0.001217
      f-2     :     0.001067
      f+3     :     0.001874
      f-3     :     0.002884
 62 H s       :     0.750371  s :     0.750371
      pz      :     0.060005  p :     0.190563
      px      :     0.081070
      py      :     0.049488
      dz2     :     0.014854  d :     0.070477
      dxz     :     0.016933
      dyz     :     0.006975
      dx2y2   :     0.011826
      dxy     :     0.019890
      f0      :     0.000653  f :     0.009709
      f+1     :     0.002712
      f-1     :     0.000214
      f+2     :     0.001614
      f-2     :     0.001610
      f+3     :     0.001042
      f-3     :     0.001863
 63 H s       :     0.754439  s :     0.754439
      pz      :     0.062335  p :     0.188502
      px      :     0.064552
      py      :     0.061615
      dz2     :     0.016339  d :     0.068627
      dxz     :     0.011403
      dyz     :     0.012270
      dx2y2   :     0.016943
      dxy     :     0.011673
      f0      :     0.000793  f :     0.009610
      f+1     :     0.001686
      f-1     :     0.001304
      f+2     :     0.001764
      f-2     :     0.001571
      f+3     :     0.000975
      f-3     :     0.001517
 64 H s       :     0.779005  s :     0.779005
      pz      :     0.060609  p :     0.192805
      px      :     0.066463
      py      :     0.065733
      dz2     :     0.016787  d :     0.067451
      dxz     :     0.011094
      dyz     :     0.011306
      dx2y2   :     0.017722
      dxy     :     0.010541
      f0      :     0.000873  f :     0.009485
      f+1     :     0.001604
      f-1     :     0.001317
      f+2     :     0.001793
      f-2     :     0.001552
      f+3     :     0.000868
      f-3     :     0.001477
 65 H s       :     0.781611  s :     0.781611
      pz      :     0.056464  p :     0.193294
      px      :     0.081849
      py      :     0.054981
      dz2     :     0.012569  d :     0.067741
      dxz     :     0.017439
      dyz     :     0.005068
      dx2y2   :     0.011199
      dxy     :     0.021466
      f0      :     0.000585  f :     0.009457
      f+1     :     0.002539
      f-1     :     0.000149
      f+2     :     0.001551
      f-2     :     0.001338
      f+3     :     0.001137
      f-3     :     0.002159
 66 H s       :     0.780800  s :     0.780800
      pz      :     0.048509  p :     0.190241
      px      :     0.060908
      py      :     0.080825
      dz2     :     0.004302  d :     0.066981
      dxz     :     0.004940
      dyz     :     0.019533
      dx2y2   :     0.021337
      dxy     :     0.016868
      f0      :     0.001203  f :     0.009404
      f+1     :     0.000370
      f-1     :     0.000852
      f+2     :     0.000883
      f-2     :     0.001259
      f+3     :     0.001797
      f-3     :     0.003040
 67 H s       :     0.782015  s :     0.782015
      pz      :     0.052963  p :     0.191825
      px      :     0.055224
      py      :     0.083637
      dz2     :     0.004383  d :     0.067303
      dxz     :     0.003164
      dyz     :     0.022516
      dx2y2   :     0.018800
      dxy     :     0.018440
      f0      :     0.001269  f :     0.009408
      f+1     :     0.000267
      f-1     :     0.000928
      f+2     :     0.001376
      f-2     :     0.000834
      f+3     :     0.001957
      f-3     :     0.002777
 68 H s       :     0.781712  s :     0.781712
      pz      :     0.057982  p :     0.192035
      px      :     0.081627
      py      :     0.052427
      dz2     :     0.012762  d :     0.067434
      dxz     :     0.016889
      dyz     :     0.003943
      dx2y2   :     0.012573
      dxy     :     0.021267
      f0      :     0.000578  f :     0.009430
      f+1     :     0.002581
      f-1     :     0.000044
      f+2     :     0.001533
      f-2     :     0.001041
      f+3     :     0.001354
      f-3     :     0.002300
 69 H s       :     0.779047  s :     0.779047
      pz      :     0.082779  p :     0.190929
      px      :     0.052219
      py      :     0.055931
      dz2     :     0.019770  d :     0.066895
      dxz     :     0.022485
      dyz     :     0.017763
      dx2y2   :     0.003734
      dxy     :     0.003143
      f0      :     0.002831  f :     0.009362
      f+1     :     0.002592
      f-1     :     0.002068
      f+2     :     0.000897
      f-2     :     0.000857
      f+3     :     0.000071
      f-3     :     0.000046
 70 H s       :     0.683311  s :     0.683311
      pz      :     0.084952  p :     0.345312
      px      :     0.162277
      py      :     0.098083
      dz2     :     0.019604  d :     0.123703
      dxz     :     0.030961
      dyz     :     0.012552
      dx2y2   :     0.025637
      dxy     :     0.034949
      f0      :     0.001362  f :     0.022151
      f+1     :     0.005384
      f-1     :     0.000304
      f+2     :     0.003424
      f-2     :     0.003965
      f+3     :     0.003549
      f-3     :     0.004163
 71 H s       :     0.778442  s :     0.778442
      pz      :     0.068384  p :     0.192489
      px      :     0.057148
      py      :     0.066957
      dz2     :     0.018400  d :     0.066937
      dxz     :     0.009754
      dyz     :     0.013129
      dx2y2   :     0.012654
      dxy     :     0.013001
      f0      :     0.001032  f :     0.009389
      f+1     :     0.001060
      f-1     :     0.001873
      f+2     :     0.001863
      f-2     :     0.001547
      f+3     :     0.000841
      f-3     :     0.001173
 72 H s       :     0.777930  s :     0.777930
      pz      :     0.078693  p :     0.190792
      px      :     0.053306
      py      :     0.058793
      dz2     :     0.018519  d :     0.067071
      dxz     :     0.017909
      dyz     :     0.016939
      dx2y2   :     0.005462
      dxy     :     0.008242
      f0      :     0.002041  f :     0.009396
      f+1     :     0.001667
      f-1     :     0.001912
      f+2     :     0.001497
      f-2     :     0.001721
      f+3     :     0.000357
      f-3     :     0.000201
 73 H s       :     0.780414  s :     0.780414
      pz      :     0.061937  p :     0.193292
      px      :     0.076212
      py      :     0.055143
      dz2     :     0.012181  d :     0.067938
      dxz     :     0.015352
      dyz     :     0.008365
      dx2y2   :     0.015594
      dxy     :     0.016446
      f0      :     0.000594  f :     0.009458
      f+1     :     0.001995
      f-1     :     0.000634
      f+2     :     0.001474
      f-2     :     0.001492
      f+3     :     0.001766
      f-3     :     0.001502
 74 H s       :     0.791046  s :     0.791046
      pz      :     0.086297  p :     0.185815
      px      :     0.048976
      py      :     0.050542
      dz2     :     0.020851  d :     0.064307
      dxz     :     0.018955
      dyz     :     0.018112
      dx2y2   :     0.003120
      dxy     :     0.003269
      f0      :     0.003235  f :     0.009700
      f+1     :     0.002350
      f-1     :     0.002202
      f+2     :     0.000859
      f-2     :     0.000928
      f+3     :     0.000060
      f-3     :     0.000067
 75 H s       :     0.791688  s :     0.791688
      pz      :     0.072594  p :     0.190273
      px      :     0.061123
      py      :     0.056555
      dz2     :     0.020977  d :     0.065544
      dxz     :     0.013940
      dyz     :     0.013391
      dx2y2   :     0.008600
      dxy     :     0.008635
      f0      :     0.002274  f :     0.009826
      f+1     :     0.001880
      f-1     :     0.001348
      f+2     :     0.001731
      f-2     :     0.001647
      f+3     :     0.000478
      f-3     :     0.000469
 76 H s       :     0.779486  s :     0.779486
      pz      :     0.045229  p :     0.192421
      px      :     0.077900
      py      :     0.069292
      dz2     :     0.006546  d :     0.066162
      dxz     :     0.014751
      dyz     :     0.010319
      dx2y2   :     0.019953
      dxy     :     0.014592
      f0      :     0.001294  f :     0.009801
      f+1     :     0.000985
      f-1     :     0.000733
      f+2     :     0.000240
      f-2     :     0.002234
      f+3     :     0.002375
      f-3     :     0.001939
 77 H s       :     0.784698  s :     0.784698
      pz      :     0.043958  p :     0.190161
      px      :     0.090731
      py      :     0.055472
      dz2     :     0.006744  d :     0.065292
      dxz     :     0.021522
      dyz     :     0.003249
      dx2y2   :     0.015944
      dxy     :     0.017832
      f0      :     0.001156  f :     0.009719
      f+1     :     0.001644
      f-1     :     0.000278
      f+2     :     0.001517
      f-2     :     0.001001
      f+3     :     0.002208
      f-3     :     0.001916
 78 H s       :     0.794714  s :     0.794714
      pz      :     0.086512  p :     0.189541
      px      :     0.047890
      py      :     0.055139
      dz2     :     0.020361  d :     0.064891
      dxz     :     0.020459
      dyz     :     0.017737
      dx2y2   :     0.003138
      dxy     :     0.003197
      f0      :     0.003139  f :     0.009754
      f+1     :     0.002565
      f-1     :     0.002107
      f+2     :     0.000906
      f-2     :     0.000913
      f+3     :     0.000053
      f-3     :     0.000071
 79 H s       :     0.795574  s :     0.795574
      pz      :     0.071374  p :     0.189175
      px      :     0.066349
      py      :     0.051452
      dz2     :     0.020509  d :     0.064642
      dxz     :     0.014412
      dyz     :     0.011453
      dx2y2   :     0.008893
      dxy     :     0.009376
      f0      :     0.002051  f :     0.009709
      f+1     :     0.002559
      f-1     :     0.000607
      f+2     :     0.001626
      f-2     :     0.001766
      f+3     :     0.000528
      f-3     :     0.000571
 80 H s       :     0.795620  s :     0.795620
      pz      :     0.045843  p :     0.190709
      px      :     0.086549
      py      :     0.058316
      dz2     :     0.006700  d :     0.065127
      dxz     :     0.020865
      dyz     :     0.003687
      dx2y2   :     0.016514
      dxy     :     0.017360
      f0      :     0.001158  f :     0.009764
      f+1     :     0.001587
      f-1     :     0.000313
      f+2     :     0.001425
      f-2     :     0.001088
      f+3     :     0.002317
      f-3     :     0.001875
 81 H s       :     0.779455  s :     0.779455
      pz      :     0.090063  p :     0.191250
      px      :     0.047053
      py      :     0.054133
      dz2     :     0.020492  d :     0.065707
      dxz     :     0.020480
      dyz     :     0.018070
      dx2y2   :     0.003231
      dxy     :     0.003434
      f0      :     0.003131  f :     0.009726
      f+1     :     0.002471
      f-1     :     0.002058
      f+2     :     0.000945
      f-2     :     0.000980
      f+3     :     0.000062
      f-3     :     0.000078
 82 H s       :     0.766088  s :     0.766088
      pz      :     0.075358  p :     0.190015
      px      :     0.042911
      py      :     0.071745
      dz2     :     0.020456  d :     0.068242
      dxz     :     0.016906
      dyz     :     0.014355
      dx2y2   :     0.009763
      dxy     :     0.006762
      f0      :     0.001871  f :     0.009578
      f+1     :     0.001345
      f-1     :     0.002349
      f+2     :     0.001589
      f-2     :     0.001675
      f+3     :     0.000259
      f-3     :     0.000489
 83 H s       :     0.773729  s :     0.773729
      pz      :     0.053452  p :     0.188405
      px      :     0.045508
      py      :     0.089445
      dz2     :     0.007343  d :     0.067842
      dxz     :     0.005200
      dyz     :     0.021630
      dx2y2   :     0.015742
      dxy     :     0.017927
      f0      :     0.000874  f :     0.009471
      f+1     :     0.000064
      f-1     :     0.001774
      f+2     :     0.001800
      f-2     :     0.001271
      f+3     :     0.001759
      f-3     :     0.001928


                      *****************************
                      * MAYER POPULATION ANALYSIS *
                      *****************************

  NA   - Mulliken gross atomic population
  ZA   - Total nuclear charge
  QA   - Mulliken gross atomic charge
  VA   - Mayer's total valence
  BVA  - Mayer's bonded valence
  FA   - Mayer's free valence

  ATOM       NA         ZA         QA         VA         BVA        FA
  0 C      6.1664     6.0000    -0.1664     3.8693     3.8693    -0.0000
  1 C      5.8411     6.0000     0.1589     3.5979     3.5979    -0.0000
  2 C      6.1444     6.0000    -0.1444     3.8694     3.8694     0.0000
  3 C      6.1237     6.0000    -0.1237     3.9421     3.9421    -0.0000
  4 C      6.1020     6.0000    -0.1020     3.9127     3.9127    -0.0000
  5 C      6.1321     6.0000    -0.1321     3.9228     3.9228    -0.0000
  6 C      6.1234     6.0000    -0.1234     3.9555     3.9555     0.0000
  7 C      5.7722     6.0000     0.2278     3.4843     3.4843     0.0000
  8 C      5.9211     6.0000     0.0789     3.5685     3.5685     0.0000
  9 C      5.9143     6.0000     0.0857     3.9118     3.9118     0.0000
 10 C      5.8929     6.0000     0.1071     4.4202     4.4202     0.0000
 11 N      7.2326     7.0000    -0.2326     3.2167     3.2167     0.0000
 12 N      7.2875     7.0000    -0.2875     3.3033     3.3033     0.0000
 13 C      5.9745     6.0000     0.0255     3.8509     3.8509     0.0000
 14 C      6.0870     6.0000    -0.0870     3.8331     3.8331    -0.0000
 15 N      7.1950     7.0000    -0.1950     3.0776     3.0776    -0.0000
 16 O      8.3949     8.0000    -0.3949     2.1365     2.1365    -0.0000
 17 H      0.7776     1.0000     0.2224     1.0375     1.0375    -0.0000
 18 H      0.8836     1.0000     0.1164     0.9846     0.9846    -0.0000
 19 H      0.8641     1.0000     0.1359     0.9729     0.9729    -0.0000
 20 H      0.8963     1.0000     0.1037     1.0014     1.0014    -0.0000
 21 H      0.8986     1.0000     0.1014     0.9875     0.9875     0.0000
 22 H      0.9050     1.0000     0.0950     0.9901     0.9901    -0.0000
 23 H      0.9048     1.0000     0.0952     0.9893     0.9893    -0.0000
 24 H      0.9253     1.0000     0.0747     0.9984     0.9984     0.0000
 25 H      0.9606     1.0000     0.0394     1.0044     1.0044    -0.0000
 26 H      0.8939     1.0000     0.1061     0.9765     0.9765    -0.0000
 27 H      0.7838     1.0000     0.2162     1.0002     1.0002     0.0000
 28 C      6.0703     6.0000    -0.0703     3.7899     3.7899    -0.0000
 29 C      5.7854     6.0000     0.2146     3.5857     3.5857    -0.0000
 30 C      6.1259     6.0000    -0.1259     3.8629     3.8629    -0.0000
 31 C      6.1241     6.0000    -0.1241     3.9051     3.9051    -0.0000
 32 C      6.0896     6.0000    -0.0896     3.9082     3.9082    -0.0000
 33 C      6.1285     6.0000    -0.1285     3.8933     3.8933    -0.0000
 34 C      5.9452     6.0000     0.0548     4.0422     4.0422    -0.0000
 35 O      8.3095     8.0000    -0.3095     2.1167     2.1167    -0.0000
 36 C      5.9254     6.0000     0.0746     3.6217     3.6217    -0.0000
 37 C      5.8050     6.0000     0.1950     3.5963     3.5963    -0.0000
 38 C      5.9921     6.0000     0.0079     4.0031     4.0031    -0.0000
 39 C      6.0266     6.0000    -0.0266     3.8236     3.8236    -0.0000
 40 C      6.1765     6.0000    -0.1765     3.8698     3.8698     0.0000
 41 C      6.1588     6.0000    -0.1588     3.7563     3.7563     0.0000
 42 N      7.3206     7.0000    -0.3206     2.9944     2.9944    -0.0000
 43 C      5.6843     6.0000     0.3157     3.7085     3.7085    -0.0000
 44 O      8.3253     8.0000    -0.3253     2.2100     2.2100    -0.0000
 45 C      5.9552     6.0000     0.0448     4.0140     4.0140    -0.0000
 46 C      6.1827     6.0000    -0.1827     3.8726     3.8726    -0.0000
 47 C      6.0654     6.0000    -0.0654     3.9392     3.9392    -0.0000
 48 C      6.1268     6.0000    -0.1268     3.8028     3.8028    -0.0000
 49 C      6.0019     6.0000    -0.0019     3.8686     3.8686     0.0000
 50 C      6.1324     6.0000    -0.1324     3.8676     3.8676     0.0000
 51 C      5.7226     6.0000     0.2774     4.1443     4.1443     0.0000
 52 N      7.3246     7.0000    -0.3246     3.1585     3.1585    -0.0000
 53 C      6.0397     6.0000    -0.0397     3.8861     3.8861     0.0000
 54 C      6.2888     6.0000    -0.2888     3.9567     3.9567    -0.0000
 55 C      6.2855     6.0000    -0.2855     3.9927     3.9927    -0.0000
 56 C      6.3058     6.0000    -0.3058     3.9909     3.9909     0.0000
 57 O      8.4776     8.0000    -0.4776     2.0676     2.0676     0.0000
 58 H      0.8974     1.0000     0.1026     0.9942     0.9942    -0.0000
 59 H      0.8632     1.0000     0.1368     0.9834     0.9834    -0.0000
 60 H      0.8806     1.0000     0.1194     0.9891     0.9891    -0.0000
 61 H      0.8623     1.0000     0.1377     0.9807     0.9807    -0.0000
 62 H      0.8927     1.0000     0.1073     0.9805     0.9805     0.0000
 63 H      0.8651     1.0000     0.1349     0.9750     0.9750    -0.0000
 64 H      0.8863     1.0000     0.1137     0.9976     0.9976     0.0000
 65 H      0.9144     1.0000     0.0856     0.9946     0.9946    -0.0000
 66 H      0.8913     1.0000     0.1087     0.9959     0.9959     0.0000
 67 H      0.9142     1.0000     0.0858     1.0024     1.0024    -0.0000
 68 H      0.9153     1.0000     0.0847     1.0000     1.0000     0.0000
 69 H      0.8948     1.0000     0.1052     0.9987     0.9987     0.0000
 70 H      0.7821     1.0000     0.2179     1.0490     1.0490    -0.0000
 71 H      0.9082     1.0000     0.0918     1.0067     1.0067    -0.0000
 72 H      0.8867     1.0000     0.1133     0.9996     0.9996     0.0000
 73 H      0.9235     1.0000     0.0765     0.9990     0.9990     0.0000
 74 H      0.8986     1.0000     0.1014     0.9962     0.9962    -0.0000
 75 H      0.8991     1.0000     0.1009     0.9986     0.9986     0.0000
 76 H      0.8709     1.0000     0.1291     0.9854     0.9854    -0.0000
 77 H      0.8918     1.0000     0.1082     0.9863     0.9863    -0.0000
 78 H      0.8933     1.0000     0.1067     0.9869     0.9869     0.0000
 79 H      0.8977     1.0000     0.1023     0.9883     0.9883    -0.0000
 80 H      0.8979     1.0000     0.1021     0.9885     0.9885    -0.0000
 81 H      0.9077     1.0000     0.0923     0.9927     0.9927    -0.0000
 82 H      0.8493     1.0000     0.1507     0.9513     0.9513     0.0000
 83 H      0.9145     1.0000     0.0855     0.9780     0.9780    -0.0000

  Mayer bond orders larger than 0.100000
B(  0-C ,  1-C ) :   1.3065 B(  0-C ,  5-C ) :   1.3993 B(  0-C , 20-H ) :   0.9682 
B(  1-C ,  2-C ) :   1.2884 B(  1-C ,  6-C ) :   0.9488 B(  2-C ,  3-C ) :   1.4279 
B(  2-C , 24-H ) :   0.9663 B(  3-C ,  4-C ) :   1.3876 B(  3-C , 23-H ) :   0.9582 
B(  4-C ,  5-C ) :   1.3992 B(  4-C , 22-H ) :   0.9594 B(  5-C , 21-H ) :   0.9586 
B(  6-C ,  7-C ) :   0.9769 B(  6-C , 25-H ) :   0.9461 B(  6-C , 26-H ) :   0.9402 
B(  7-C ,  8-C ) :   1.5047 B(  7-C , 11-N ) :   0.9725 B(  8-C ,  9-C ) :   1.0486 
B(  8-C , 12-N ) :   0.9329 B(  9-C , 10-C ) :   1.0735 B(  9-C , 15-N ) :   1.7305 
B( 10-C , 11-N ) :   1.3024 B( 10-C , 16-O ) :   1.9622 B( 11-N , 17-H ) :   0.8524 
B( 12-N , 13-C ) :   1.2651 B( 12-N , 27-H ) :   0.9411 B( 13-C , 14-C ) :   1.5022 
B( 13-C , 18-H ) :   0.9501 B( 14-C , 15-N ) :   1.1945 B( 14-C , 19-H ) :   0.9736 
B( 16-O , 70-H ) :   0.1406 B( 17-H , 57-O ) :   0.1349 B( 28-C , 29-C ) :   1.2718 
B( 28-C , 33-C ) :   1.3827 B( 28-C , 81-H ) :   0.9563 B( 29-C , 30-C ) :   1.2956 
B( 29-C , 34-C ) :   0.9597 B( 30-C , 31-C ) :   1.4018 B( 30-C , 77-H ) :   0.9563 
B( 31-C , 32-C ) :   1.3857 B( 31-C , 78-H ) :   0.9550 B( 32-C , 33-C ) :   1.3889 
B( 32-C , 79-H ) :   0.9554 B( 33-C , 80-H ) :   0.9554 B( 34-C , 35-O ) :   1.9897 
B( 34-C , 36-C ) :   1.0076 B( 36-C , 37-C ) :   1.1833 B( 36-C , 41-C ) :   1.3043 
B( 37-C , 38-C ) :   1.2658 B( 37-C , 44-O ) :   1.0310 B( 38-C , 39-C ) :   1.2980 
B( 38-C , 42-N ) :   1.2544 B( 39-C , 40-C ) :   1.3925 B( 39-C , 74-H ) :   0.9464 
B( 40-C , 41-C ) :   1.3593 B( 40-C , 75-H ) :   0.9565 B( 41-C , 76-H ) :   0.9346 
B( 42-N , 43-C ) :   1.5919 B( 43-C , 44-O ) :   0.9940 B( 43-C , 45-C ) :   0.9878 
B( 45-C , 46-C ) :   0.9471 B( 45-C , 50-C ) :   0.9359 B( 45-C , 54-C ) :   1.0053 
B( 46-C , 47-C ) :   0.9573 B( 46-C , 58-H ) :   0.9421 B( 46-C , 59-H ) :   0.9335 
B( 47-C , 48-C ) :   0.9521 B( 47-C , 53-C ) :   0.9598 B( 47-C , 55-C ) :   1.0621 
B( 48-C , 49-C ) :   0.9344 B( 48-C , 60-H ) :   0.9332 B( 48-C , 61-H ) :   0.9487 
B( 49-C , 50-C ) :   0.9789 B( 49-C , 51-C ) :   0.9184 B( 49-C , 56-C ) :   1.0754 
B( 50-C , 62-H ) :   0.9263 B( 50-C , 63-H ) :   0.9423 B( 51-C , 52-N ) :   1.3340 
B( 51-C , 57-O ) :   1.8089 B( 52-N , 53-C ) :   0.9717 B( 52-N , 70-H ) :   0.8391 
B( 53-C , 82-H ) :   0.9117 B( 53-C , 83-H ) :   0.9460 B( 54-C , 71-H ) :   0.9600 
B( 54-C , 72-H ) :   0.9638 B( 54-C , 73-H ) :   0.9533 B( 55-C , 67-H ) :   0.9583 
B( 55-C , 68-H ) :   0.9611 B( 55-C , 69-H ) :   0.9593 B( 56-C , 64-H ) :   0.9585 
B( 56-C , 65-H ) :   0.9531 B( 56-C , 66-H ) :   0.9564 

-------
TIMINGS
-------

Total SCF time: 0 days 2 hours 22 min 19 sec 

Total time                  ....    8539.475 sec
Sum of individual times     ....    8493.300 sec  ( 99.5%)

Fock matrix formation       ....    8244.555 sec  ( 96.5%)
  Split-RI-J                ....     285.348 sec  (  3.5% of F)
  Chain of spheres X        ....    7257.859 sec  ( 88.0% of F)
  XC integration            ....     685.633 sec  (  8.3% of F)
    Basis function eval.    ....      43.693 sec  (  6.4% of XC)
    Density eval.           ....     347.823 sec  ( 50.7% of XC)
    XC-Functional eval.     ....       3.102 sec  (  0.5% of XC)
    XC-Potential eval.      ....     234.382 sec  ( 34.2% of XC)
Diagonalization             ....      55.592 sec  (  0.7%)
Density matrix formation    ....       6.276 sec  (  0.1%)
Population analysis         ....       5.695 sec  (  0.1%)
Initial guess               ....      36.187 sec  (  0.4%)
Orbital Transformation      ....       0.000 sec  (  0.0%)
Orbital Orthonormalization  ....       0.000 sec  (  0.0%)
DIIS solution               ....      25.254 sec  (  0.3%)
SOSCF solution              ....      32.810 sec  (  0.4%)
Grid generation             ....      86.931 sec  (  1.0%)

Maximum memory used throughout the entire SCF-calculation: 2071.9 MB


-------------------------------------------------------------------------------
                          DFT DISPERSION CORRECTION                            
                                                                               
                                 DFTD4 V2.5                                    
-------------------------------------------------------------------------------
The PW6B95 functional is recognized
Active option DFTDOPT                   ...         5   

Starting D4
-------------------------   ----------------
Dispersion correction           -0.116773426
-------------------------   ----------------


-------------------------   --------------------
FINAL SINGLE POINT ENERGY     -2048.630727277289
-------------------------   --------------------


                            ***************************************
                            *     ORCA property calculations      *
                            ***************************************

                                    ---------------------
                                    Active property flags
                                    ---------------------
   (+) Dipole Moment


------------------------------------------------------------------------------
                       ORCA ELECTRIC PROPERTIES CALCULATION
------------------------------------------------------------------------------

Dipole Moment Calculation                       ... on
Quadrupole Moment Calculation                   ... off
Polarizability Calculation                      ... off
GBWName                                         ... orca.gbw
Electron density                                ... orca.scfp
The origin for moment calculation is the CENTER OF MASS  = ( 0.005379, -0.130349  0.076114)

-------------
DIPOLE MOMENT
-------------
                                X             Y             Z
Electronic contribution:    -30.19121      21.21421      11.24227
Nuclear contribution   :     31.25466     -20.30765     -12.27846
                        -----------------------------------------
Total Dipole Moment    :      1.06345       0.90656      -1.03619
                        -----------------------------------------
Magnitude (a.u.)       :      1.73968
Magnitude (Debye)      :      4.42191


--------------------
Rotational spectrum 
--------------------
 
Rotational constants in cm-1:     0.002913     0.002082     0.001965 
Rotational constants in MHz :    87.317742    62.406483    58.911772 

 Dipole components along the rotational axes: 
x,y,z [a.u.] :    -0.797967    -0.580409     1.432780 
x,y,z [Debye]:    -2.028270    -1.475281     3.641837 

 

Timings for individual modules:

Sum of individual times         ...     8560.948 sec (= 142.682 min)
GTO integral calculation        ...       20.607 sec (=   0.343 min)   0.2 %
SCF iterations                  ...     8540.341 sec (= 142.339 min)  99.8 %
                             ****ORCA TERMINATED NORMALLY****
TOTAL RUN TIME: 0 days 2 hours 22 minutes 46 seconds 865 msec
