# Supplementary material for: Photochemical Deracemization of 4,7-Diaza-1-isoindolinones by Unidirectional Hydrogen Atom Shuttling
Source: J Am Chem Soc. 2024 Dec 30;147(2):1434–9. doi: 10.1021/jacs.4c16053 (PMC11744763; doi:10.1021/jacs.4c16053)
Supplement: Supplementary file 3 — ja4c16053_si_003.zip [file ja4c16053_si_003.zip › to_zip/4b_1b/thermodynamics/solv.out]

      -----------------------------------------------------------      
     |                   =====================                   |     
     |                           x T B                           |     
     |                   =====================                   |     
     |                         S. Grimme                         |     
     |          Mulliken Center for Theoretical Chemistry        |     
     |                    University of Bonn                     |     
      -----------------------------------------------------------      

   * xtb version 6.6.1 (47b0e9d) compiled by 'pisteinbach@jtc-cluster' on 2024-02-06

   xtb is free software: you can redistribute it and/or modify it under
   the terms of the GNU Lesser General Public License as published by
   the Free Software Foundation, either version 3 of the License, or
   (at your option) any later version.
   
   xtb is distributed in the hope that it will be useful,
   but WITHOUT ANY WARRANTY; without even the implied warranty of
   MERCHANTABILITY or FITNESS FOR A PARTICULAR PURPOSE.  See the
   GNU Lesser General Public License for more details.
   
   Cite this work as:
   * C. Bannwarth, E. Caldeweyher, S. Ehlert, A. Hansen, P. Pracht,
     J. Seibert, S. Spicher, S. Grimme, WIREs Comput. Mol. Sci., 2020, 11,
     e01493. DOI: 10.1002/wcms.1493
   
   for GFN2-xTB:
   * C. Bannwarth, S. Ehlert and S. Grimme., J. Chem. Theory Comput., 2019,
     15, 1652-1671. DOI: 10.1021/acs.jctc.8b01176
   for GFN1-xTB:
   * S. Grimme, C. Bannwarth, P. Shushkov, J. Chem. Theory Comput., 2017,
     13, 1989-2009. DOI: 10.1021/acs.jctc.7b00118
   for GFN0-xTB:
   * P. Pracht, E. Caldeweyher, S. Ehlert, S. Grimme, ChemRxiv, 2019, preprint.
     DOI: 10.26434/chemrxiv.8326202.v1
   for GFN-FF:
   * S. Spicher and S. Grimme, Angew. Chem. Int. Ed., 2020, 59, 15665-15673.
     DOI: 10.1002/anie.202004239
   
   for ALPB and GBSA implicit solvation:
   * S. Ehlert, M. Stahn, S. Spicher, S. Grimme, J. Chem. Theory Comput.,
     2021, 17, 4250-4261. DOI: 10.1021/acs.jctc.1c00471
   
   for ddCOSMO and CPCM-X implicit solvation:
   * M. Stahn, S. Ehlert, S. Grimme, J. Phys. Chem. A,
     2023, XX, XXXX-XXXX. DOI: 10.1021/acs.jpca.3c04382
   
   for DFT-D4:
   * E. Caldeweyher, C. Bannwarth and S. Grimme, J. Chem. Phys., 2017,
     147, 034112. DOI: 10.1063/1.4993215
   * E. Caldeweyher, S. Ehlert, A. Hansen, H. Neugebauer, S. Spicher,
     C. Bannwarth and S. Grimme, J. Chem. Phys., 2019, 150, 154122.
     DOI: 10.1063/1.5090222
   * E. Caldeweyher, J.-M. Mewes, S. Ehlert and S. Grimme, Phys. Chem. Chem. Phys.
     2020, 22, 8499-8512. DOI: 10.1039/D0CP00502A
   
   for sTDA-xTB:
   * S. Grimme and C. Bannwarth, J. Chem. Phys., 2016, 145, 054103.
     DOI: 10.1063/1.4959605
   
   in the mass-spec context:
   * V. Asgeirsson, C. Bauer and S. Grimme, Chem. Sci., 2017, 8, 4879.
     DOI: 10.1039/c7sc00601b
   * J. Koopman and S. Grimme, ACS Omega 2019, 4, 12, 15120-15133.
     DOI: 10.1021/acsomega.9b02011
   
   for metadynamics refer to:
   * S. Grimme, J. Chem. Theory Comput., 2019, 155, 2847-2862
     DOI: 10.1021/acs.jctc.9b00143
   
   for SPH calculations refer to:
   * S. Spicher and S. Grimme, J. Chem. Theory Comput., 2021, 17, 1701-1714
     DOI: 10.1021/acs.jctc.0c01306
   
   for ONIOM refer to:
   * C. Plett, A. Katbashev, S. Ehlert, S. Grimme, M. Bursch,
     Phys. Chem. Chem. Phys., 2023, 25, 17860-17868. DOI: 10.1039/D3CP02178E
   
   for DIPRO refer to:
   * J. Kohn, N. Gildemeister, S. Grimme, D. Fazzi, A. Hansen,
     J. Chem. Phys., 2023, just accepted.
   
   with help from (in alphabetical order)
   P. Atkinson, C. Bannwarth, F. Bohle, G. Brandenburg, E. Caldeweyher
   M. Checinski, S. Dohm, S. Ehlert, S. Ehrlich, I. Gerasimov, C. Hölzer
   A. Katbashev, J. Kohn, J. Koopman, C. Lavigne, S. Lehtola, F. März, M. Müller,
   F. Musil, H. Neugebauer, J. Pisarek, C. Plett, P. Pracht, F. Pultar,
   J. Seibert, P. Shushkov, S. Spicher, M. Stahn, M. Steiner, T. Strunk,
   J. Stückrath, T. Rose, and J. Unsleber
   
 * started run on 2024/07/22 at 22:49:30.322     

           -------------------------------------------------
          |                Calculation Setup                |
           -------------------------------------------------

          program call               : xtb coord.xyz --gfn 2 --grad --alpb ch2cl2 bar1M
          hostname                   : threadripper-02
          coordinate file            : coord.xyz
          omp threads                :                     2

   ID    Z sym.   atoms
    1    6 C      1-11, 14, 15, 29-35, 37-42, 44, 46-52, 54-57
    2    7 N      12, 13, 16, 43, 53
    3    8 O      17, 36, 45, 58
    4    1 H      18-28, 59-84

molecular fragmentation (1/2 indicates fragments):
111111111111111111111111111122222222222222222222222222222222222222222222
222222222222
# atoms in fragment 1/2:    28    56
 fragment masses (1/2) :      225.25      402.49
CMA distance (Bohr)    :   9.794
constraining FC (au)   :  0.0500

           -------------------------------------------------
          |                 G F N 2 - x T B                 |
           -------------------------------------------------

        Reference                      10.1021/acs.jctc.8b01176
      * Hamiltonian:
        H0-scaling (s, p, d)           1.850000    2.230000    2.230000
        zeta-weighting                 0.500000
      * Dispersion:
        s8                             2.700000
        a1                             0.520000
        a2                             5.000000
        s9                             5.000000
      * Repulsion:
        kExp                           1.500000    1.000000
        rExp                           1.000000
      * Coulomb:
        alpha                          2.000000
        third order                    shell-resolved
        anisotropic                    true
        a3                             3.000000
        a5                             4.000000
        cn-shift                       1.200000
        cn-exp                         4.000000
        max-rad                        5.000000

      * Solvation model:               ALPB
        Solvent                        ch2cl2
        Parameter file                 internal GFN2-xTB/ALPB
        Dielectric constant                8.9300E+00
        Reference state                gsolv [1 bar gas/1 M solution]
        Free energy shift                  7.1799E-03 Eh       4.5055E+00 kcal/mol
        Temperature                        2.9815E+02 K
        Density                            1.3300E+00 kg/L
        Solvent mass                       8.4930E+01 g/mol
        Interaction kernel             P16
        Born radius scaling (c1)           1.5691E+00
        Born radii integrator          GBOBC
        Born offset                        0.0000E+00 a0       0.0000E+00 AA
        H-bond correction              false
        Ion screening                  false
        Surface tension                    1.0000E-05 Eh       1.5569E+01 dyn/cm
        Grid points                               230 per atom
q/qsh data taken from xtbrestart
CAMM data taken from xtbrestart

          ...................................................
          :                      SETUP                      :
          :.................................................:
          :  # basis functions                 225          :
          :  # atomic orbitals                 225          :
          :  # shells                          131          :
          :  # electrons                       238          :
          :  max. iterations                   250          :
          :  Hamiltonian                  GFN2-xTB          :
          :  restarted?                       true          :
          :  GBSA solvation                   true          :
          :  PC potential                    false          :
          :  electronic temp.          300.0000000     K    :
          :  accuracy                    1.0000000          :
          :  -> integral cutoff          0.2500000E+02      :
          :  -> integral neglect         0.1000000E-07      :
          :  -> SCF convergence          0.1000000E-05 Eh   :
          :  -> wf. convergence          0.1000000E-03 e    :
          :  Broyden damping             0.4000000          :
          :  net charge                          0          :
          :  unpaired electrons                  0          :
          ...................................................

 iter      E             dE          RMSdq      gap      omega  full diag
   1   -133.2310455 -0.133231E+03  0.286E-01    1.15       0.0  T
   2   -133.2326682 -0.162265E-02  0.206E-01    1.18       1.0  T
   3   -133.2359083 -0.324006E-02  0.750E-02    1.19       1.0  T
   4   -133.2361271 -0.218877E-03  0.353E-02    1.18       1.0  T
   5   -133.2361469 -0.197553E-04  0.151E-02    1.18       1.0  T
   6   -133.2361511 -0.416762E-05  0.738E-03    1.18       1.5  T
   7   -133.2361525 -0.145063E-05  0.275E-03    1.18       4.0  T
   8   -133.2361528 -0.280237E-06  0.106E-03    1.18      10.3  T
   9   -133.2361528 -0.390763E-07  0.473E-04    1.18      23.1  T
  10   -133.2361528 -0.428992E-08  0.202E-04    1.18      54.1  T

   *** convergence criteria satisfied after 10 iterations ***

         #    Occupation            Energy/Eh            Energy/eV
      -------------------------------------------------------------
         1        2.0000           -0.7598787             -20.6774
       ...           ...                  ...                  ...
       113        2.0000           -0.4007508             -10.9050
       114        2.0000           -0.3989679             -10.8565
       115        2.0000           -0.3966478             -10.7933
       116        2.0000           -0.3963176             -10.7844
       117        2.0000           -0.3890847             -10.5875
       118        2.0000           -0.3713708             -10.1055
       119        2.0000           -0.3415774              -9.2948 (HOMO)
       120                         -0.2980877              -8.1114 (LUMO)
       121                         -0.2935811              -7.9887
       122                         -0.2549305              -6.9370
       123                         -0.2393636              -6.5134
       124                         -0.2315848              -6.3017
       ...                                ...                  ...
       225                          0.7454690              20.2852
      -------------------------------------------------------------
                  HL-Gap            0.0434897 Eh            1.1834 eV
             Fermi-level           -0.3198366 Eh           -8.7032 eV

 SCC (total)                   0 d,  0 h,  0 min,  0.207 sec
 SCC setup                      ...        0 min,  0.003 sec (  1.411%)
 Dispersion                     ...        0 min,  0.002 sec (  0.817%)
 classical contributions        ...        0 min,  0.000 sec (  0.125%)
 integral evaluation            ...        0 min,  0.021 sec (  9.934%)
 iterations                     ...        0 min,  0.113 sec ( 54.545%)
 molecular gradient             ...        0 min,  0.067 sec ( 32.528%)
 printout                       ...        0 min,  0.001 sec (  0.623%)

         :::::::::::::::::::::::::::::::::::::::::::::::::::::
         ::                     SUMMARY                     ::
         :::::::::::::::::::::::::::::::::::::::::::::::::::::
         :: total energy            -131.276835525672 Eh    ::
         :: total w/o Gsasa/hb      -131.230118747841 Eh    ::
         :: gradient norm              0.050094798260 Eh/a0 ::
         :: HOMO-LUMO gap              1.183414269526 eV    ::
         ::.................................................::
         :: SCC energy              -133.229991259686 Eh    ::
         :: -> isotropic ES            0.165252807948 Eh    ::
         :: -> anisotropic ES          0.001811647909 Eh    ::
         :: -> anisotropic XC          0.061595526205 Eh    ::
         :: -> dispersion             -0.119167532612 Eh    ::
         :: -> Gsolv                  -0.064511503695 Eh    ::
         ::    -> Gelec               -0.017794725863 Eh    ::
         ::    -> Gsasa               -0.053896721529 Eh    ::
         ::    -> Ghb                  0.000000000000 Eh    ::
         ::    -> Gshift               0.007179943697 Eh    ::
         :: repulsion energy           1.953155734014 Eh    ::
         :: add. restraining           0.000000000000 Eh    ::
         :: total charge              -0.000000000002 e     ::
         :::::::::::::::::::::::::::::::::::::::::::::::::::::

           -------------------------------------------------
          |                Property Printout                |
           -------------------------------------------------

    * Orbital Energies and Occupations

         #    Occupation            Energy/Eh            Energy/eV
      -------------------------------------------------------------
         1        2.0000           -0.7598787             -20.6774
       ...           ...                  ...                  ...
       107        2.0000           -0.4196975             -11.4206
       108        2.0000           -0.4186850             -11.3930
       109        2.0000           -0.4152535             -11.2996
       110        2.0000           -0.4117686             -11.2048
       111        2.0000           -0.4073955             -11.0858
       112        2.0000           -0.4047887             -11.0149
       113        2.0000           -0.4007508             -10.9050
       114        2.0000           -0.3989679             -10.8565
       115        2.0000           -0.3966478             -10.7933
       116        2.0000           -0.3963176             -10.7844
       117        2.0000           -0.3890847             -10.5875
       118        2.0000           -0.3713708             -10.1055
       119        2.0000           -0.3415774              -9.2948 (HOMO)
       120                         -0.2980877              -8.1114 (LUMO)
       121                         -0.2935811              -7.9887
       122                         -0.2549305              -6.9370
       123                         -0.2393636              -6.5134
       124                         -0.2315848              -6.3017
       125                         -0.2227986              -6.0627
       126                         -0.2211449              -6.0177
       127                         -0.2170564              -5.9064
       128                         -0.2122573              -5.7758
       129                         -0.2099733              -5.7137
       130                         -0.1860976              -5.0640
       ...                                ...                  ...
       225                          0.7454690              20.2852
      -------------------------------------------------------------
                  HL-Gap            0.0434897 Eh            1.1834 eV
             Fermi-level           -0.3198366 Eh           -8.7032 eV

     #   Z          covCN         q      C6AA      α(0)
     1   6 C        2.921    -0.035    28.868     8.811
     2   6 C        2.968     0.013    27.710     8.634
     3   6 C        2.922    -0.039    28.972     8.827
     4   6 C        2.916    -0.032    28.804     8.801
     5   6 C        2.916    -0.034    28.849     8.808
     6   6 C        2.916    -0.030    28.755     8.793
     7   6 C        3.809    -0.057    21.600     6.616
     8   6 C        2.988     0.011    27.755     8.642
     9   6 C        3.002     0.006    27.879     8.661
    10   6 C        3.091     0.060    26.542     8.444
    11   6 C        2.823     0.245    22.902     7.842
    12   7 N        2.802    -0.183    24.949     7.419
    13   7 N        2.697    -0.057    22.349     7.021
    14   6 C        2.856     0.030    27.335     8.569
    15   6 C        2.916     0.012    27.746     8.638
    16   7 N        1.832    -0.201    26.191     7.584
    17   8 O        0.856    -0.515    24.111     6.583
    18   1 H        0.859     0.216     1.030     1.590
    19   1 H        0.926     0.071     2.078     2.254
    20   1 H        0.926     0.055     2.263     2.352
    21   1 H        0.925     0.037     2.484     2.465
    22   1 H        0.925     0.031     2.574     2.509
    23   1 H        0.925     0.031     2.574     2.509
    24   1 H        0.925     0.032     2.563     2.503
    25   1 H        0.925     0.029     2.605     2.524
    26   1 H        0.924     0.043     2.406     2.426
    27   1 H        0.924     0.050     2.315     2.380
    28   1 H        0.860     0.195     1.130     1.665
    29   6 C        2.920    -0.022    28.544     8.761
    30   6 C        2.970    -0.008    28.208     8.712
    31   6 C        2.922    -0.017    28.432     8.744
    32   6 C        2.916    -0.026    28.654     8.778
    33   6 C        2.918    -0.022    28.561     8.764
    34   6 C        2.916    -0.027    28.670     8.780
    35   6 C        2.825     0.233    23.120     7.879
    36   8 O        0.858    -0.402    21.727     6.249
    37   6 C        2.959    -0.040    28.983     8.830
    38   6 C        3.105     0.125    25.142     8.216
    39   6 C        3.182     0.067    26.084     8.336
    40   6 C        2.913    -0.032    28.801     8.800
    41   6 C        2.920    -0.036    28.900     8.816
    42   6 C        2.934    -0.029    28.729     8.790
    43   7 N        1.871    -0.296    28.529     7.917
    44   6 C        3.221     0.234    22.513     7.714
    45   8 O        1.728    -0.230    17.812     5.699
    46   6 C        3.901     0.015    20.262     6.399
    47   6 C        3.818    -0.082    22.043     6.682
    48   6 C        3.905     0.021    20.161     6.382
    49   6 C        3.825    -0.073    21.866     6.654
    50   6 C        3.907     0.005    20.440     6.426
    51   6 C        3.819    -0.062    21.677     6.626
    52   6 C        2.759     0.275    22.342     7.740
    53   7 N        2.685    -0.174    24.769     7.392
    54   6 C        3.750    -0.004    20.707     6.490
    55   6 C        3.769    -0.108    22.606     6.776
    56   6 C        3.763    -0.118    22.804     6.807
    57   6 C        3.760    -0.101    22.475     6.758
    58   8 O        0.859    -0.520    24.232     6.600
    59   1 H        0.924     0.062     2.181     2.310
    60   1 H        0.924     0.061     2.187     2.313
    61   1 H        0.924     0.052     2.300     2.372
    62   1 H        0.924     0.042     2.429     2.437
    63   1 H        0.924     0.058     2.224     2.332
    64   1 H        0.924     0.043     2.410     2.428
    65   1 H        0.925     0.047     2.362     2.403
    66   1 H        0.924     0.044     2.391     2.418
    67   1 H        0.924     0.039     2.465     2.455
    68   1 H        0.924     0.046     2.375     2.410
    69   1 H        0.924     0.052     2.299     2.371
    70   1 H        0.924     0.048     2.343     2.394
    71   1 H        0.860     0.205     1.082     1.630
    72   1 H        0.924     0.046     2.376     2.410
    73   1 H        0.924     0.049     2.329     2.386
    74   1 H        0.924     0.059     2.206     2.323
    75   1 H        0.925     0.065     2.136     2.286
    76   1 H        0.925     0.058     2.228     2.334
    77   1 H        0.925     0.056     2.251     2.346
    78   1 H        0.925     0.045     2.382     2.413
    79   1 H        0.925     0.046     2.367     2.406
    80   1 H        0.925     0.048     2.344     2.394
    81   1 H        0.925     0.045     2.385     2.415
    82   1 H        0.925     0.032     2.562     2.503
    83   1 H        0.924     0.067     2.118     2.276
    84   1 H        0.924     0.057     2.236     2.338

 Mol. C6AA /au·bohr⁶  :      84415.619168
 Mol. C8AA /au·bohr⁸  :    2028644.770693
 Mol. α(0) /au        :        452.491073


Wiberg/Mayer (AO) data.
largest (>0.10) Wiberg bond orders for each atom

 ---------------------------------------------------------------------------
     #   Z sym  total        # sym  WBO       # sym  WBO       # sym  WBO
 ---------------------------------------------------------------------------
     1   6 C    3.990 --     6 C    1.438     2 C    1.419    21 H    0.968
                             4 C    0.111
     2   6 C    3.983 --     1 C    1.419     3 C    1.409     7 C    0.990
                             5 C    0.109
     3   6 C    3.991 --     4 C    1.450     2 C    1.409    25 H    0.970
                             6 C    0.112
     4   6 C    3.992 --     3 C    1.450     5 C    1.432    24 H    0.971
                             1 C    0.111
     5   6 C    3.990 --     6 C    1.445     4 C    1.432    23 H    0.971
                             2 C    0.109
     6   6 C    3.991 --     5 C    1.445     1 C    1.438    22 H    0.971
                             3 C    0.112
     7   6 C    3.996 --     8 C    1.007     2 C    0.990    27 H    0.964
                            26 H    0.960
     8   6 C    3.928 --     9 C    1.590    12 N    1.060     7 C    1.007
     9   6 C    3.949 --     8 C    1.590    13 N    1.097    10 C    1.052
    10   6 C    3.977 --    16 N    1.625     9 C    1.052    11 C    1.017
                            14 C    0.110
    11   6 C    3.960 --    17 O    1.537    12 N    1.261    10 C    1.017
    12   7 N    3.516 --    11 C    1.261     8 C    1.060    18 H    0.873
                            17 O    0.181
    13   7 N    3.606 --    14 C    1.297     9 C    1.097    28 H    0.931
    14   6 C    3.965 --    15 C    1.524    13 N    1.297    19 H    0.962
                            10 C    0.110
    15   6 C    3.966 --    14 C    1.524    16 N    1.251    20 H    0.965
    16   7 N    3.078 --    10 C    1.625    15 C    1.251
    17   8 O    1.942 --    11 C    1.537    12 N    0.181
    18   1 H    0.953 --    12 N    0.873
    19   1 H    0.994 --    14 C    0.962
    20   1 H    0.997 --    15 C    0.965
    21   1 H    0.999 --     1 C    0.968
    22   1 H    0.999 --     6 C    0.971
    23   1 H    0.998 --     5 C    0.971
    24   1 H    0.999 --     4 C    0.971
    25   1 H    0.999 --     3 C    0.970
    26   1 H    0.995 --     7 C    0.960
    27   1 H    0.997 --     7 C    0.964
    28   1 H    0.961 --    13 N    0.931
    29   6 C    3.991 --    34 C    1.451    30 C    1.386    82 H    0.969
                            32 C    0.108
    30   6 C    3.988 --    29 C    1.386    31 C    1.386    35 C    1.014
                            33 C    0.103
    31   6 C    3.988 --    32 C    1.451    30 C    1.386    78 H    0.967
                            34 C    0.108
    32   6 C    3.991 --    31 C    1.451    33 C    1.433    79 H    0.969
                            29 C    0.108
    33   6 C    3.989 --    34 C    1.434    32 C    1.433    80 H    0.970
                            30 C    0.103
    34   6 C    3.991 --    29 C    1.451    33 C    1.434    81 H    0.969
                            31 C    0.108
    35   6 C    3.924 --    36 O    1.770    37 C    1.025    30 C    1.014
    36   8 O    2.031 --    35 C    1.770
    37   6 C    3.982 --    42 C    1.396    38 C    1.311    35 C    1.025
                            40 C    0.104
    38   6 C    3.921 --    37 C    1.311    39 C    1.290    45 O    1.076
    39   6 C    3.979 --    40 C    1.343    38 C    1.290    43 N    1.167
    40   6 C    3.983 --    41 C    1.465    39 C    1.343    75 H    0.967
                            37 C    0.104
    41   6 C    3.988 --    40 C    1.465    42 C    1.422    76 H    0.968
    42   6 C    3.984 --    41 C    1.422    37 C    1.396    77 H    0.967
    43   7 N    3.024 --    44 C    1.630    39 C    1.167
    44   6 C    3.909 --    43 N    1.630    45 O    1.085    46 C    0.988
    45   8 O    2.394 --    44 C    1.085    38 C    1.076
    46   6 C    3.985 --    44 C    0.988    47 C    0.982    51 C    0.979
                            55 C    0.965
    47   6 C    3.990 --    48 C    0.985    46 C    0.982    60 H    0.971
                            59 H    0.969
    48   6 C    3.991 --    56 C    0.995    49 C    0.987    47 C    0.985
                            54 C    0.984
    49   6 C    3.995 --    48 C    0.987    50 C    0.985    62 H    0.973
                            61 H    0.971
    50   6 C    3.992 --    57 C    0.994    49 C    0.985    51 C    0.964
                            52 C    0.949
    51   6 C    3.991 --    46 C    0.979    64 H    0.974    63 H    0.967
                            50 C    0.964
    52   6 C    3.941 --    58 O    1.568    53 N    1.339    50 C    0.949
    53   7 N    3.494 --    52 C    1.339    54 C    0.987    71 H    0.895
                            58 O    0.194
    54   6 C    3.962 --    53 N    0.987    48 C    0.984    83 H    0.964
                            84 H    0.960
    55   6 C    3.986 --    73 H    0.985    72 H    0.985    74 H    0.979
                            46 C    0.965
    56   6 C    3.991 --    48 C    0.995    70 H    0.984    68 H    0.984
                            69 H    0.984
    57   6 C    3.993 --    50 C    0.994    67 H    0.985    65 H    0.984
                            66 H    0.984
    58   8 O    1.945 --    52 C    1.568    53 N    0.194
    59   1 H    0.996 --    47 C    0.969
    60   1 H    0.996 --    47 C    0.971
    61   1 H    0.997 --    49 C    0.971
    62   1 H    0.998 --    49 C    0.973
    63   1 H    0.996 --    51 C    0.967
    64   1 H    0.998 --    51 C    0.974
    65   1 H    0.997 --    57 C    0.984
    66   1 H    0.998 --    57 C    0.984
    67   1 H    0.998 --    57 C    0.985
    68   1 H    0.998 --    56 C    0.984
    69   1 H    0.997 --    56 C    0.984
    70   1 H    0.997 --    56 C    0.984
    71   1 H    0.957 --    53 N    0.895
    72   1 H    0.998 --    55 C    0.985
    73   1 H    0.997 --    55 C    0.985
    74   1 H    0.996 --    55 C    0.979
    75   1 H    0.995 --    40 C    0.967
    76   1 H    0.996 --    41 C    0.968
    77   1 H    0.996 --    42 C    0.967
    78   1 H    0.998 --    31 C    0.967
    79   1 H    0.997 --    32 C    0.969
    80   1 H    0.997 --    33 C    0.970
    81   1 H    0.997 --    34 C    0.969
    82   1 H    0.999 --    29 C    0.969
    83   1 H    0.995 --    54 C    0.964
    84   1 H    0.997 --    54 C    0.960
 ---------------------------------------------------------------------------

Topologies differ in total number of bonds
Writing topology from bond orders to xtbtopo.mol

molecular dipole:
                 x           y           z       tot (Debye)
 q only:        1.769       0.934      -0.762
   full:        1.388       1.305      -1.374       5.971
molecular quadrupole (traceless):
                xx          xy          yy          xz          yz          zz
 q only:       36.204     -24.755     -14.356      -3.222       6.466     -21.848
  q+dip:       39.169     -24.468     -12.525      -7.246      11.748     -26.644
   full:       37.599     -21.864      -7.541      -5.678       9.830     -30.058


           -------------------------------------------------
          | TOTAL ENERGY             -131.276835525672 Eh   |
          | GRADIENT NORM               0.050094798260 Eh/α |
          | HOMO-LUMO GAP               1.183414269526 eV   |
           -------------------------------------------------

------------------------------------------------------------------------
 * finished run on 2024/07/22 at 22:49:30.565     
------------------------------------------------------------------------
 total:
 * wall-time:     0 d,  0 h,  0 min,  0.242 sec
 *  cpu-time:     0 d,  0 h,  0 min,  0.482 sec
 * ratio c/w:     1.988 speedup
 SCF:
 * wall-time:     0 d,  0 h,  0 min,  0.208 sec
 *  cpu-time:     0 d,  0 h,  0 min,  0.416 sec
 * ratio c/w:     1.996 speedup
