# Supplementary material for: Photochemical Deracemization of 4,7-Diaza-1-isoindolinones by Unidirectional Hydrogen Atom Shuttling
Source: J Am Chem Soc. 2024 Dec 30;147(2):1434–9. doi: 10.1021/jacs.4c16053 (PMC11744763; doi:10.1021/jacs.4c16053)
Supplement: Supplementary file 3 — ja4c16053_si_003.zip [file ja4c16053_si_003.zip › to_zip/3b_1b/thermodynamics/t1/gas.out]

      -----------------------------------------------------------      
     |                   =====================                   |     
     |                           x T B                           |     
     |                   =====================                   |     
     |                         S. Grimme                         |     
     |          Mulliken Center for Theoretical Chemistry        |     
     |                    University of Bonn                     |     
      -----------------------------------------------------------      

   * xtb version 6.6.1 (47b0e9d) compiled by 'pisteinbach@jtc-cluster' on 2024-02-06

   xtb is free software: you can redistribute it and/or modify it under
   the terms of the GNU Lesser General Public License as published by
   the Free Software Foundation, either version 3 of the License, or
   (at your option) any later version.
   
   xtb is distributed in the hope that it will be useful,
   but WITHOUT ANY WARRANTY; without even the implied warranty of
   MERCHANTABILITY or FITNESS FOR A PARTICULAR PURPOSE.  See the
   GNU Lesser General Public License for more details.
   
   Cite this work as:
   * C. Bannwarth, E. Caldeweyher, S. Ehlert, A. Hansen, P. Pracht,
     J. Seibert, S. Spicher, S. Grimme, WIREs Comput. Mol. Sci., 2020, 11,
     e01493. DOI: 10.1002/wcms.1493
   
   for GFN2-xTB:
   * C. Bannwarth, S. Ehlert and S. Grimme., J. Chem. Theory Comput., 2019,
     15, 1652-1671. DOI: 10.1021/acs.jctc.8b01176
   for GFN1-xTB:
   * S. Grimme, C. Bannwarth, P. Shushkov, J. Chem. Theory Comput., 2017,
     13, 1989-2009. DOI: 10.1021/acs.jctc.7b00118
   for GFN0-xTB:
   * P. Pracht, E. Caldeweyher, S. Ehlert, S. Grimme, ChemRxiv, 2019, preprint.
     DOI: 10.26434/chemrxiv.8326202.v1
   for GFN-FF:
   * S. Spicher and S. Grimme, Angew. Chem. Int. Ed., 2020, 59, 15665-15673.
     DOI: 10.1002/anie.202004239
   
   for ALPB and GBSA implicit solvation:
   * S. Ehlert, M. Stahn, S. Spicher, S. Grimme, J. Chem. Theory Comput.,
     2021, 17, 4250-4261. DOI: 10.1021/acs.jctc.1c00471
   
   for ddCOSMO and CPCM-X implicit solvation:
   * M. Stahn, S. Ehlert, S. Grimme, J. Phys. Chem. A,
     2023, XX, XXXX-XXXX. DOI: 10.1021/acs.jpca.3c04382
   
   for DFT-D4:
   * E. Caldeweyher, C. Bannwarth and S. Grimme, J. Chem. Phys., 2017,
     147, 034112. DOI: 10.1063/1.4993215
   * E. Caldeweyher, S. Ehlert, A. Hansen, H. Neugebauer, S. Spicher,
     C. Bannwarth and S. Grimme, J. Chem. Phys., 2019, 150, 154122.
     DOI: 10.1063/1.5090222
   * E. Caldeweyher, J.-M. Mewes, S. Ehlert and S. Grimme, Phys. Chem. Chem. Phys.
     2020, 22, 8499-8512. DOI: 10.1039/D0CP00502A
   
   for sTDA-xTB:
   * S. Grimme and C. Bannwarth, J. Chem. Phys., 2016, 145, 054103.
     DOI: 10.1063/1.4959605
   
   in the mass-spec context:
   * V. Asgeirsson, C. Bauer and S. Grimme, Chem. Sci., 2017, 8, 4879.
     DOI: 10.1039/c7sc00601b
   * J. Koopman and S. Grimme, ACS Omega 2019, 4, 12, 15120-15133.
     DOI: 10.1021/acsomega.9b02011
   
   for metadynamics refer to:
   * S. Grimme, J. Chem. Theory Comput., 2019, 155, 2847-2862
     DOI: 10.1021/acs.jctc.9b00143
   
   for SPH calculations refer to:
   * S. Spicher and S. Grimme, J. Chem. Theory Comput., 2021, 17, 1701-1714
     DOI: 10.1021/acs.jctc.0c01306
   
   for ONIOM refer to:
   * C. Plett, A. Katbashev, S. Ehlert, S. Grimme, M. Bursch,
     Phys. Chem. Chem. Phys., 2023, 25, 17860-17868. DOI: 10.1039/D3CP02178E
   
   for DIPRO refer to:
   * J. Kohn, N. Gildemeister, S. Grimme, D. Fazzi, A. Hansen,
     J. Chem. Phys., 2023, just accepted.
   
   with help from (in alphabetical order)
   P. Atkinson, C. Bannwarth, F. Bohle, G. Brandenburg, E. Caldeweyher
   M. Checinski, S. Dohm, S. Ehlert, S. Ehrlich, I. Gerasimov, C. Hölzer
   A. Katbashev, J. Kohn, J. Koopman, C. Lavigne, S. Lehtola, F. März, M. Müller,
   F. Musil, H. Neugebauer, J. Pisarek, C. Plett, P. Pracht, F. Pultar,
   J. Seibert, P. Shushkov, S. Spicher, M. Stahn, M. Steiner, T. Strunk,
   J. Stückrath, T. Rose, and J. Unsleber
   
 * started run on 2024/07/19 at 11:50:09.642     

           -------------------------------------------------
          |                Calculation Setup                |
           -------------------------------------------------

          program call               : xtb coord.xyz --uhf 2 --gfn 2 --grad
          hostname                   : gpunode-01
          coordinate file            : coord.xyz
          omp threads                :                     2

   ID    Z sym.   atoms
    1    6 C      1-11, 14, 15, 29-35, 37-42, 44, 46-52, 54-57
    2    7 N      12, 13, 16, 43, 53
    3    8 O      17, 36, 45, 58
    4    1 H      18-28, 59-84

molecular fragmentation (1/2 indicates fragments):
111111111111111111111111111222222222222222222222222222222222222222222222
222222222222
# atoms in fragment 1/2:    27    57
 fragment masses (1/2) :      224.24      403.49
CMA distance (Bohr)    :   9.162
constraining FC (au)   :  0.0500

           -------------------------------------------------
          |                 G F N 2 - x T B                 |
           -------------------------------------------------

        Reference                      10.1021/acs.jctc.8b01176
      * Hamiltonian:
        H0-scaling (s, p, d)           1.850000    2.230000    2.230000
        zeta-weighting                 0.500000
      * Dispersion:
        s8                             2.700000
        a1                             0.520000
        a2                             5.000000
        s9                             5.000000
      * Repulsion:
        kExp                           1.500000    1.000000
        rExp                           1.000000
      * Coulomb:
        alpha                          2.000000
        third order                    shell-resolved
        anisotropic                    true
        a3                             3.000000
        a5                             4.000000
        cn-shift                       1.200000
        cn-exp                         4.000000
        max-rad                        5.000000


          ...................................................
          :                      SETUP                      :
          :.................................................:
          :  # basis functions                 225          :
          :  # atomic orbitals                 225          :
          :  # shells                          131          :
          :  # electrons                       238          :
          :  max. iterations                   250          :
          :  Hamiltonian                  GFN2-xTB          :
          :  restarted?                      false          :
          :  GBSA solvation                  false          :
          :  PC potential                    false          :
          :  electronic temp.          300.0000000     K    :
          :  accuracy                    1.0000000          :
          :  -> integral cutoff          0.2500000E+02      :
          :  -> integral neglect         0.1000000E-07      :
          :  -> SCF convergence          0.1000000E-05 Eh   :
          :  -> wf. convergence          0.1000000E-03 e    :
          :  Broyden damping             0.4000000          :
          :  net charge                          0          :
          :  unpaired electrons                  2          :
          ...................................................

 iter      E             dE          RMSdq      gap      omega  full diag
   1   -132.8863253 -0.132886E+03  0.397E+00    1.44       0.0  T
   2   -133.0796486 -0.193323E+00  0.239E+00    1.17       1.0  T
   3   -133.0756218  0.402675E-02  0.118E+00    0.44       1.0  T
   4   -133.0842462 -0.862442E-02  0.488E-01    0.73       1.0  T
   5   -133.1088114 -0.245652E-01  0.130E-01    0.47       1.0  T
   6   -133.1100252 -0.121383E-02  0.596E-02    0.54       1.0  T
   7   -133.1102227 -0.197522E-03  0.272E-02    0.53       1.0  T
   8   -133.1102445 -0.217123E-04  0.124E-02    0.55       1.0  T
   9   -133.1102492 -0.470684E-05  0.391E-03    0.55       2.8  T
  10   -133.1102496 -0.419780E-06  0.163E-03    0.55       6.7  T
  11   -133.1102497 -0.108030E-06  0.844E-04    0.54      12.9  T
  12   -133.1102497 -0.177007E-07  0.311E-04    0.54      35.1  T

   *** convergence criteria satisfied after 12 iterations ***

         #    Occupation            Energy/Eh            Energy/eV
      -------------------------------------------------------------
         1        2.0000           -0.7491287             -20.3848
       ...           ...                  ...                  ...
       114        2.0000           -0.4004469             -10.8967
       115        2.0000           -0.3968804             -10.7997
       116        2.0000           -0.3957296             -10.7684
       117        2.0000           -0.3950739             -10.7505
       118        2.0000           -0.3606637              -9.8142
       119        1.0000           -0.3401454              -9.2558
       120        1.0000           -0.3091033              -8.4111 (HOMO)
       121        0.0000           -0.2890792              -7.8662 (LUMO)
       122                         -0.2466999              -6.7130
       123                         -0.2285231              -6.2184
       124                         -0.2240804              -6.0975
       125                         -0.2212301              -6.0200
       ...                                ...                  ...
       225                          0.7208998              19.6167
      -------------------------------------------------------------
                  HL-Gap            0.0200241 Eh            0.5449 eV
             Fermi-level           -0.3247479 Eh           -8.8368 eV
 
 transition dipole moment (au) for excitation:         119         120
     X       Y       Z   
   0.1237   0.1782  -0.0316  total (au/Debye):    0.219   0.557
 dE (eV)             :    0.845
 oscillator strength :  0.14066E-02

 SCC (total)                   0 d,  0 h,  0 min,  0.222 sec
 SCC setup                      ...        0 min,  0.001 sec (  0.315%)
 Dispersion                     ...        0 min,  0.002 sec (  0.740%)
 classical contributions        ...        0 min,  0.000 sec (  0.100%)
 integral evaluation            ...        0 min,  0.019 sec (  8.695%)
 iterations                     ...        0 min,  0.106 sec ( 47.531%)
 molecular gradient             ...        0 min,  0.070 sec ( 31.431%)
 printout                       ...        0 min,  0.025 sec ( 11.175%)

         :::::::::::::::::::::::::::::::::::::::::::::::::::::
         ::                     SUMMARY                     ::
         :::::::::::::::::::::::::::::::::::::::::::::::::::::
         :: total energy            -131.176862027755 Eh    ::
         :: gradient norm              0.053031075683 Eh/a0 ::
         :: HOMO-LUMO gap              0.544884555634 eV    ::
         ::.................................................::
         :: SCC energy              -133.103920761612 Eh    ::
         :: -> isotropic ES            0.130385778744 Eh    ::
         :: -> anisotropic ES          0.004241374126 Eh    ::
         :: -> anisotropic XC          0.065400496124 Eh    ::
         :: -> dispersion             -0.120801686071 Eh    ::
         :: repulsion energy           1.927058733856 Eh    ::
         :: add. restraining           0.000000000000 Eh    ::
         :: total charge              -0.000000000000 e     ::
         :::::::::::::::::::::::::::::::::::::::::::::::::::::

           -------------------------------------------------
          |                Property Printout                |
           -------------------------------------------------

    * Orbital Energies and Occupations

         #    Occupation            Energy/Eh            Energy/eV
      -------------------------------------------------------------
         1        2.0000           -0.7491287             -20.3848
       ...           ...                  ...                  ...
       108        2.0000           -0.4125668             -11.2265
       109        2.0000           -0.4107615             -11.1774
       110        2.0000           -0.4058576             -11.0439
       111        2.0000           -0.4038911             -10.9904
       112        2.0000           -0.4027850             -10.9603
       113        2.0000           -0.4014465             -10.9239
       114        2.0000           -0.4004469             -10.8967
       115        2.0000           -0.3968804             -10.7997
       116        2.0000           -0.3957296             -10.7684
       117        2.0000           -0.3950739             -10.7505
       118        2.0000           -0.3606637              -9.8142
       119        1.0000           -0.3401454              -9.2558
       120        1.0000           -0.3091033              -8.4111 (HOMO)
       121        0.0000           -0.2890792              -7.8662 (LUMO)
       122                         -0.2466999              -6.7130
       123                         -0.2285231              -6.2184
       124                         -0.2240804              -6.0975
       125                         -0.2212301              -6.0200
       126                         -0.2198435              -5.9822
       127                         -0.2184111              -5.9433
       128                         -0.2161553              -5.8819
       129                         -0.2040882              -5.5535
       130                         -0.1790512              -4.8722
       131                         -0.1751201              -4.7653
       ...                                ...                  ...
       225                          0.7208998              19.6167
      -------------------------------------------------------------
                  HL-Gap            0.0200241 Eh            0.5449 eV
             Fermi-level           -0.3247479 Eh           -8.8368 eV

     #   Z          covCN         q      C6AA      α(0)
     1   6 C        2.920    -0.035    28.869     8.811
     2   6 C        2.971     0.018    27.613     8.619
     3   6 C        2.921    -0.037    28.926     8.820
     4   6 C        2.916    -0.029    28.732     8.790
     5   6 C        2.917    -0.031    28.775     8.796
     6   6 C        2.916    -0.028    28.695     8.784
     7   6 C        3.810    -0.066    21.752     6.639
     8   6 C        3.003     0.057    26.711     8.478
     9   6 C        3.084     0.056    26.648     8.462
    10   6 C        3.106     0.047    26.821     8.486
    11   6 C        2.849     0.255    22.730     7.814
    12   7 N        2.785    -0.158    24.408     7.338
    13   7 N        1.834    -0.243    27.193     7.728
    14   6 C        2.928     0.053    26.807     8.491
    15   6 C        2.939     0.043    27.047     8.529
    16   7 N        1.834    -0.185    25.819     7.530
    17   8 O        0.856    -0.406    21.808     6.261
    18   1 H        0.858     0.247     0.896     1.483
    19   1 H        0.925     0.041     2.432     2.439
    20   1 H        0.925     0.045     2.385     2.415
    21   1 H        0.925     0.049     2.337     2.391
    22   1 H        0.925     0.035     2.517     2.481
    23   1 H        0.925     0.032     2.552     2.498
    24   1 H        0.925     0.033     2.545     2.495
    25   1 H        0.925     0.035     2.522     2.483
    26   1 H        0.924     0.067     2.113     2.273
    27   1 H        0.925     0.071     2.072     2.251
    28   1 H        0.803     0.322     0.660     1.276
    29   6 C        2.920    -0.032    28.791     8.799
    30   6 C        2.965     0.006    27.881     8.661
    31   6 C        2.921    -0.029    28.736     8.791
    32   6 C        2.914    -0.030    28.747     8.792
    33   6 C        2.915    -0.033    28.826     8.804
    34   6 C        2.914    -0.030    28.753     8.793
    35   6 C        2.831     0.121    25.333     8.248
    36   8 O        1.659    -0.376    20.391     6.096
    37   6 C        2.955    -0.038    28.947     8.825
    38   6 C        3.098     0.108    25.501     8.276
    39   6 C        3.177     0.062    26.220     8.361
    40   6 C        2.911    -0.048    29.179     8.858
    41   6 C        2.920    -0.039    28.962     8.825
    42   6 C        2.933    -0.051    29.262     8.872
    43   7 N        1.872    -0.301    28.664     7.936
    44   6 C        3.208     0.223    22.801     7.775
    45   8 O        1.728    -0.232    17.845     5.704
    46   6 C        3.900     0.016    20.259     6.398
    47   6 C        3.818    -0.078    21.977     6.672
    48   6 C        3.905     0.022    20.156     6.382
    49   6 C        3.825    -0.070    21.812     6.646
    50   6 C        3.908     0.005    20.432     6.425
    51   6 C        3.818    -0.061    21.666     6.625
    52   6 C        2.759     0.270    22.433     7.756
    53   7 N        2.685    -0.162    24.506     7.352
    54   6 C        3.750    -0.007    20.769     6.500
    55   6 C        3.768    -0.105    22.548     6.767
    56   6 C        3.764    -0.116    22.764     6.801
    57   6 C        3.761    -0.101    22.484     6.760
    58   8 O        0.859    -0.483    23.406     6.486
    59   1 H        0.924     0.050     2.323     2.384
    60   1 H        0.924     0.058     2.224     2.332
    61   1 H        0.924     0.042     2.418     2.432
    62   1 H        0.924     0.039     2.461     2.453
    63   1 H        0.924     0.048     2.344     2.394
    64   1 H        0.924     0.050     2.323     2.383
    65   1 H        0.925     0.055     2.263     2.352
    66   1 H        0.924     0.036     2.497     2.471
    67   1 H        0.924     0.042     2.424     2.435
    68   1 H        0.924     0.042     2.420     2.433
    69   1 H        0.924     0.044     2.393     2.419
    70   1 H        0.924     0.045     2.383     2.414
    71   1 H        0.860     0.207     1.069     1.620
    72   1 H        0.925     0.051     2.305     2.374
    73   1 H        0.924     0.043     2.407     2.426
    74   1 H        0.924     0.044     2.401     2.423
    75   1 H        0.926     0.052     2.290     2.366
    76   1 H        0.925     0.038     2.475     2.460
    77   1 H        0.925     0.036     2.504     2.475
    78   1 H        0.925     0.041     2.430     2.438
    79   1 H        0.925     0.031     2.578     2.511
    80   1 H        0.925     0.028     2.608     2.526
    81   1 H        0.925     0.026     2.638     2.540
    82   1 H        0.925     0.028     2.615     2.529
    83   1 H        0.924     0.073     2.055     2.242
    84   1 H        0.924     0.054     2.274     2.358

 Mol. C6AA /au·bohr⁶  :      84576.579725
 Mol. C8AA /au·bohr⁸  :    2031941.919182
 Mol. α(0) /au        :        453.034558


Wiberg/Mayer (AO) data.
largest (>0.10) Wiberg bond orders for each atom

 ---------------------------------------------------------------------------
     #   Z sym  total        # sym  WBO       # sym  WBO       # sym  WBO
 ---------------------------------------------------------------------------
     1   6 C    3.988 --     6 C    1.437     2 C    1.419    21 H    0.967
                             4 C    0.111
     2   6 C    3.976 --     1 C    1.419     3 C    1.407     7 C    0.969
                             5 C    0.108
     3   6 C    3.990 --     4 C    1.449     2 C    1.407    25 H    0.969
                             6 C    0.112
     4   6 C    3.991 --     3 C    1.449     5 C    1.433    24 H    0.971
                             1 C    0.111
     5   6 C    3.990 --     6 C    1.444     4 C    1.433    23 H    0.971
                             2 C    0.108
     6   6 C    3.991 --     5 C    1.444     1 C    1.437    22 H    0.971
                             3 C    0.112
     7   6 C    3.991 --     8 C    1.028     2 C    0.969    27 H    0.959
                            26 H    0.952
     8   6 C    3.859 --    12 N    1.278     9 C    1.250     7 C    1.028
     9   6 C    3.978 --    13 N    1.301     8 C    1.250    10 C    1.206
    10   6 C    3.970 --    16 N    1.428     9 C    1.206    11 C    1.035
    11   6 C    3.947 --    17 O    1.656    12 N    1.131    10 C    1.035
    12   7 N    3.563 --     8 C    1.278    11 C    1.131    18 H    0.832
                            17 O    0.123
    13   7 N    3.076 --    14 C    1.494     9 C    1.301
    14   6 C    3.977 --    13 N    1.494    15 C    1.337    19 H    0.964
    15   6 C    3.967 --    16 N    1.449    14 C    1.337    20 H    0.964
    16   7 N    3.071 --    15 C    1.449    10 C    1.428
    17   8 O    2.003 --    11 C    1.656    12 N    0.123
    18   1 H    0.938 --    12 N    0.832
    19   1 H    0.998 --    14 C    0.964
    20   1 H    0.997 --    15 C    0.964
    21   1 H    0.998 --     1 C    0.967
    22   1 H    0.998 --     6 C    0.971
    23   1 H    0.998 --     5 C    0.971
    24   1 H    0.998 --     4 C    0.971
    25   1 H    0.999 --     3 C    0.969
    26   1 H    0.993 --     7 C    0.952
    27   1 H    0.994 --     7 C    0.959
    28   1 H    0.895 --    36 O    0.834
    29   6 C    3.977 --    34 C    1.481    30 C    1.316    82 H    0.969
    30   6 C    3.982 --    31 C    1.317    29 C    1.316    35 C    1.174
    31   6 C    3.972 --    32 C    1.479    30 C    1.317    78 H    0.968
    32   6 C    3.990 --    31 C    1.479    33 C    1.413    79 H    0.971
    33   6 C    3.960 --    32 C    1.413    34 C    1.410    80 H    0.972
    34   6 C    3.991 --    29 C    1.481    33 C    1.410    81 H    0.970
    35   6 C    3.797 --    37 C    1.191    30 C    1.174    36 O    1.152
    36   8 O    2.166 --    35 C    1.152    28 H    0.834
    37   6 C    3.982 --    42 C    1.319    38 C    1.252    35 C    1.191
    38   6 C    3.905 --    39 C    1.320    37 C    1.252    45 O    1.068
    39   6 C    3.975 --    38 C    1.320    40 C    1.315    43 N    1.165
    40   6 C    3.945 --    41 C    1.447    39 C    1.315    75 H    0.969
    41   6 C    3.989 --    40 C    1.447    42 C    1.445    76 H    0.970
    42   6 C    3.967 --    41 C    1.445    37 C    1.319    77 H    0.968
    43   7 N    3.022 --    44 C    1.629    39 C    1.165    45 O    0.105
    44   6 C    3.913 --    43 N    1.629    45 O    1.094    46 C    0.986
    45   8 O    2.393 --    44 C    1.094    38 C    1.068    43 N    0.105
    46   6 C    3.988 --    44 C    0.986    47 C    0.984    51 C    0.977
                            55 C    0.970
    47   6 C    3.991 --    48 C    0.985    46 C    0.984    60 H    0.972
                            59 H    0.970
    48   6 C    3.992 --    56 C    0.995    49 C    0.987    47 C    0.985
                            54 C    0.985
    49   6 C    3.996 --    48 C    0.987    50 C    0.985    62 H    0.973
                            61 H    0.972
    50   6 C    3.992 --    57 C    0.993    49 C    0.985    51 C    0.965
                            52 C    0.951
    51   6 C    3.991 --    46 C    0.977    64 H    0.973    63 H    0.968
                            50 C    0.965
    52   6 C    3.945 --    58 O    1.573    53 N    1.335    50 C    0.951
    53   7 N    3.494 --    52 C    1.335    54 C    0.989    71 H    0.915
                            58 O    0.194
    54   6 C    3.965 --    53 N    0.989    48 C    0.985    83 H    0.963
                            84 H    0.961
    55   6 C    3.988 --    73 H    0.986    72 H    0.983    74 H    0.981
                            46 C    0.970
    56   6 C    3.993 --    48 C    0.995    70 H    0.985    69 H    0.984
                            68 H    0.984
    57   6 C    3.992 --    50 C    0.993    67 H    0.985    66 H    0.985
                            65 H    0.983
    58   8 O    1.985 --    52 C    1.573    53 N    0.194
    59   1 H    0.997 --    47 C    0.970
    60   1 H    0.996 --    47 C    0.972
    61   1 H    0.998 --    49 C    0.972
    62   1 H    0.998 --    49 C    0.973
    63   1 H    0.997 --    51 C    0.968
    64   1 H    0.997 --    51 C    0.973
    65   1 H    0.997 --    57 C    0.983
    66   1 H    0.998 --    57 C    0.985
    67   1 H    0.998 --    57 C    0.985
    68   1 H    0.998 --    56 C    0.984
    69   1 H    0.998 --    56 C    0.984
    70   1 H    0.998 --    56 C    0.985
    71   1 H    0.956 --    53 N    0.915
    72   1 H    0.997 --    55 C    0.983
    73   1 H    0.998 --    55 C    0.986
    74   1 H    0.997 --    55 C    0.981
    75   1 H    0.997 --    40 C    0.969
    76   1 H    0.998 --    41 C    0.970
    77   1 H    0.998 --    42 C    0.968
    78   1 H    0.998 --    31 C    0.968
    79   1 H    0.998 --    32 C    0.971
    80   1 H    0.999 --    33 C    0.972
    81   1 H    0.999 --    34 C    0.970
    82   1 H    0.999 --    29 C    0.969
    83   1 H    0.995 --    54 C    0.963
    84   1 H    0.997 --    54 C    0.961
 ---------------------------------------------------------------------------

Topologies differ in total number of bonds
Writing topology from bond orders to xtbtopo.mol

molecular dipole:
                 x           y           z       tot (Debye)
 q only:        1.724      -0.450      -0.971
   full:        1.509      -0.289      -1.019       4.686
molecular quadrupole (traceless):
                xx          xy          yy          xz          yz          zz
 q only:       19.222     -19.355      -6.758       8.228       6.470     -12.464
  q+dip:       24.449     -20.532      -8.982       1.008      13.639     -15.467
   full:       24.106     -16.911      -5.019       2.424      13.056     -19.087


           -------------------------------------------------
          | TOTAL ENERGY             -131.176862027755 Eh   |
          | GRADIENT NORM               0.053031075683 Eh/α |
          | HOMO-LUMO GAP               0.544884555634 eV   |
           -------------------------------------------------

------------------------------------------------------------------------
 * finished run on 2024/07/19 at 11:50:09.898     
------------------------------------------------------------------------
 total:
 * wall-time:     0 d,  0 h,  0 min,  0.256 sec
 *  cpu-time:     0 d,  0 h,  0 min,  0.509 sec
 * ratio c/w:     1.990 speedup
 SCF:
 * wall-time:     0 d,  0 h,  0 min,  0.223 sec
 *  cpu-time:     0 d,  0 h,  0 min,  0.445 sec
 * ratio c/w:     1.999 speedup
