# Supplementary material for: Photochemical Deracemization of 4,7-Diaza-1-isoindolinones by Unidirectional Hydrogen Atom Shuttling
Source: J Am Chem Soc. 2024 Dec 30;147(2):1434–9. doi: 10.1021/jacs.4c16053 (PMC11744763; doi:10.1021/jacs.4c16053)
Supplement: Supplementary file 3 — ja4c16053_si_003.zip [file ja4c16053_si_003.zip › to_zip/3b_1b/thermodynamics/t1/solv.out]

      -----------------------------------------------------------      
     |                   =====================                   |     
     |                           x T B                           |     
     |                   =====================                   |     
     |                         S. Grimme                         |     
     |          Mulliken Center for Theoretical Chemistry        |     
     |                    University of Bonn                     |     
      -----------------------------------------------------------      

   * xtb version 6.6.1 (47b0e9d) compiled by 'pisteinbach@jtc-cluster' on 2024-02-06

   xtb is free software: you can redistribute it and/or modify it under
   the terms of the GNU Lesser General Public License as published by
   the Free Software Foundation, either version 3 of the License, or
   (at your option) any later version.
   
   xtb is distributed in the hope that it will be useful,
   but WITHOUT ANY WARRANTY; without even the implied warranty of
   MERCHANTABILITY or FITNESS FOR A PARTICULAR PURPOSE.  See the
   GNU Lesser General Public License for more details.
   
   Cite this work as:
   * C. Bannwarth, E. Caldeweyher, S. Ehlert, A. Hansen, P. Pracht,
     J. Seibert, S. Spicher, S. Grimme, WIREs Comput. Mol. Sci., 2020, 11,
     e01493. DOI: 10.1002/wcms.1493
   
   for GFN2-xTB:
   * C. Bannwarth, S. Ehlert and S. Grimme., J. Chem. Theory Comput., 2019,
     15, 1652-1671. DOI: 10.1021/acs.jctc.8b01176
   for GFN1-xTB:
   * S. Grimme, C. Bannwarth, P. Shushkov, J. Chem. Theory Comput., 2017,
     13, 1989-2009. DOI: 10.1021/acs.jctc.7b00118
   for GFN0-xTB:
   * P. Pracht, E. Caldeweyher, S. Ehlert, S. Grimme, ChemRxiv, 2019, preprint.
     DOI: 10.26434/chemrxiv.8326202.v1
   for GFN-FF:
   * S. Spicher and S. Grimme, Angew. Chem. Int. Ed., 2020, 59, 15665-15673.
     DOI: 10.1002/anie.202004239
   
   for ALPB and GBSA implicit solvation:
   * S. Ehlert, M. Stahn, S. Spicher, S. Grimme, J. Chem. Theory Comput.,
     2021, 17, 4250-4261. DOI: 10.1021/acs.jctc.1c00471
   
   for ddCOSMO and CPCM-X implicit solvation:
   * M. Stahn, S. Ehlert, S. Grimme, J. Phys. Chem. A,
     2023, XX, XXXX-XXXX. DOI: 10.1021/acs.jpca.3c04382
   
   for DFT-D4:
   * E. Caldeweyher, C. Bannwarth and S. Grimme, J. Chem. Phys., 2017,
     147, 034112. DOI: 10.1063/1.4993215
   * E. Caldeweyher, S. Ehlert, A. Hansen, H. Neugebauer, S. Spicher,
     C. Bannwarth and S. Grimme, J. Chem. Phys., 2019, 150, 154122.
     DOI: 10.1063/1.5090222
   * E. Caldeweyher, J.-M. Mewes, S. Ehlert and S. Grimme, Phys. Chem. Chem. Phys.
     2020, 22, 8499-8512. DOI: 10.1039/D0CP00502A
   
   for sTDA-xTB:
   * S. Grimme and C. Bannwarth, J. Chem. Phys., 2016, 145, 054103.
     DOI: 10.1063/1.4959605
   
   in the mass-spec context:
   * V. Asgeirsson, C. Bauer and S. Grimme, Chem. Sci., 2017, 8, 4879.
     DOI: 10.1039/c7sc00601b
   * J. Koopman and S. Grimme, ACS Omega 2019, 4, 12, 15120-15133.
     DOI: 10.1021/acsomega.9b02011
   
   for metadynamics refer to:
   * S. Grimme, J. Chem. Theory Comput., 2019, 155, 2847-2862
     DOI: 10.1021/acs.jctc.9b00143
   
   for SPH calculations refer to:
   * S. Spicher and S. Grimme, J. Chem. Theory Comput., 2021, 17, 1701-1714
     DOI: 10.1021/acs.jctc.0c01306
   
   for ONIOM refer to:
   * C. Plett, A. Katbashev, S. Ehlert, S. Grimme, M. Bursch,
     Phys. Chem. Chem. Phys., 2023, 25, 17860-17868. DOI: 10.1039/D3CP02178E
   
   for DIPRO refer to:
   * J. Kohn, N. Gildemeister, S. Grimme, D. Fazzi, A. Hansen,
     J. Chem. Phys., 2023, just accepted.
   
   with help from (in alphabetical order)
   P. Atkinson, C. Bannwarth, F. Bohle, G. Brandenburg, E. Caldeweyher
   M. Checinski, S. Dohm, S. Ehlert, S. Ehrlich, I. Gerasimov, C. Hölzer
   A. Katbashev, J. Kohn, J. Koopman, C. Lavigne, S. Lehtola, F. März, M. Müller,
   F. Musil, H. Neugebauer, J. Pisarek, C. Plett, P. Pracht, F. Pultar,
   J. Seibert, P. Shushkov, S. Spicher, M. Stahn, M. Steiner, T. Strunk,
   J. Stückrath, T. Rose, and J. Unsleber
   
 * started run on 2024/07/19 at 11:50:09.920     

           -------------------------------------------------
          |                Calculation Setup                |
           -------------------------------------------------

          program call               : xtb coord.xyz --uhf 2 --gfn 2 --grad --alpb ch2cl2 bar1M
          hostname                   : gpunode-01
          coordinate file            : coord.xyz
          omp threads                :                     2

   ID    Z sym.   atoms
    1    6 C      1-11, 14, 15, 29-35, 37-42, 44, 46-52, 54-57
    2    7 N      12, 13, 16, 43, 53
    3    8 O      17, 36, 45, 58
    4    1 H      18-28, 59-84

molecular fragmentation (1/2 indicates fragments):
111111111111111111111111111222222222222222222222222222222222222222222222
222222222222
# atoms in fragment 1/2:    27    57
 fragment masses (1/2) :      224.24      403.49
CMA distance (Bohr)    :   9.162
constraining FC (au)   :  0.0500

           -------------------------------------------------
          |                 G F N 2 - x T B                 |
           -------------------------------------------------

        Reference                      10.1021/acs.jctc.8b01176
      * Hamiltonian:
        H0-scaling (s, p, d)           1.850000    2.230000    2.230000
        zeta-weighting                 0.500000
      * Dispersion:
        s8                             2.700000
        a1                             0.520000
        a2                             5.000000
        s9                             5.000000
      * Repulsion:
        kExp                           1.500000    1.000000
        rExp                           1.000000
      * Coulomb:
        alpha                          2.000000
        third order                    shell-resolved
        anisotropic                    true
        a3                             3.000000
        a5                             4.000000
        cn-shift                       1.200000
        cn-exp                         4.000000
        max-rad                        5.000000

      * Solvation model:               ALPB
        Solvent                        ch2cl2
        Parameter file                 internal GFN2-xTB/ALPB
        Dielectric constant                8.9300E+00
        Reference state                gsolv [1 bar gas/1 M solution]
        Free energy shift                  7.1799E-03 Eh       4.5055E+00 kcal/mol
        Temperature                        2.9815E+02 K
        Density                            1.3300E+00 kg/L
        Solvent mass                       8.4930E+01 g/mol
        Interaction kernel             P16
        Born radius scaling (c1)           1.5691E+00
        Born radii integrator          GBOBC
        Born offset                        0.0000E+00 a0       0.0000E+00 AA
        H-bond correction              false
        Ion screening                  false
        Surface tension                    1.0000E-05 Eh       1.5569E+01 dyn/cm
        Grid points                               230 per atom
q/qsh data taken from xtbrestart
CAMM data taken from xtbrestart

          ...................................................
          :                      SETUP                      :
          :.................................................:
          :  # basis functions                 225          :
          :  # atomic orbitals                 225          :
          :  # shells                          131          :
          :  # electrons                       238          :
          :  max. iterations                   250          :
          :  Hamiltonian                  GFN2-xTB          :
          :  restarted?                       true          :
          :  GBSA solvation                   true          :
          :  PC potential                    false          :
          :  electronic temp.          300.0000000     K    :
          :  accuracy                    1.0000000          :
          :  -> integral cutoff          0.2500000E+02      :
          :  -> integral neglect         0.1000000E-07      :
          :  -> SCF convergence          0.1000000E-05 Eh   :
          :  -> wf. convergence          0.1000000E-03 e    :
          :  Broyden damping             0.4000000          :
          :  net charge                          0          :
          :  unpaired electrons                  2          :
          ...................................................

 iter      E             dE          RMSdq      gap      omega  full diag
   1   -133.1636861 -0.133164E+03  0.188E-01    0.41       0.0  T
   2   -133.1650119 -0.132576E-02  0.889E-02    0.41       1.0  T
   3   -133.1654493 -0.437409E-03  0.490E-02    0.40       1.0  T
   4   -133.1655571 -0.107794E-03  0.232E-02    0.42       1.0  T
   5   -133.1655695 -0.124069E-04  0.102E-02    0.42       1.1  T
   6   -133.1655722 -0.267877E-05  0.516E-03    0.42       2.1  T
   7   -133.1655733 -0.109134E-05  0.167E-03    0.42       6.5  T
   8   -133.1655734 -0.126527E-06  0.669E-04    0.42      16.3  T
   9   -133.1655734 -0.909478E-08  0.346E-04    0.42      31.6  T

   *** convergence criteria satisfied after 9 iterations ***

         #    Occupation            Energy/Eh            Energy/eV
      -------------------------------------------------------------
         1        2.0000           -0.7537459             -20.5105
       ...           ...                  ...                  ...
       114        2.0000           -0.4043001             -11.0016
       115        2.0000           -0.4014902             -10.9251
       116        2.0000           -0.4005904             -10.9006
       117        2.0000           -0.3993847             -10.8678
       118        2.0000           -0.3709327             -10.0936
       119        1.0000           -0.3511219              -9.5545
       120        0.9997           -0.3147454              -8.5647 (HOMO)
       121        0.0003           -0.2994163              -8.1475 (LUMO)
       122                         -0.2512864              -6.8379
       123                         -0.2351217              -6.3980
       124                         -0.2276847              -6.1956
       125                         -0.2255111              -6.1365
       ...                                ...                  ...
       225                          0.7084044              19.2767
      -------------------------------------------------------------
                  HL-Gap            0.0153291 Eh            0.4171 eV
             Fermi-level           -0.3340541 Eh           -9.0901 eV
 
 transition dipole moment (au) for excitation:         119         120
     X       Y       Z   
   0.0949   0.1608  -0.0255  total (au/Debye):    0.188   0.479
 dE (eV)             :    0.990
 oscillator strength :  0.12173E-02

 SCC (total)                   0 d,  0 h,  0 min,  0.197 sec
 SCC setup                      ...        0 min,  0.003 sec (  1.616%)
 Dispersion                     ...        0 min,  0.002 sec (  0.826%)
 classical contributions        ...        0 min,  0.000 sec (  0.106%)
 integral evaluation            ...        0 min,  0.019 sec (  9.726%)
 iterations                     ...        0 min,  0.078 sec ( 39.627%)
 molecular gradient             ...        0 min,  0.070 sec ( 35.486%)
 printout                       ...        0 min,  0.025 sec ( 12.598%)

         :::::::::::::::::::::::::::::::::::::::::::::::::::::
         ::                     SUMMARY                     ::
         :::::::::::::::::::::::::::::::::::::::::::::::::::::
         :: total energy            -131.232185710339 Eh    ::
         :: total w/o Gsasa/hb      -131.186590819631 Eh    ::
         :: gradient norm              0.051812692619 Eh/a0 ::
         :: HOMO-LUMO gap              0.417126896460 eV    ::
         ::.................................................::
         :: SCC energy              -133.159244444196 Eh    ::
         :: -> isotropic ES            0.144203011414 Eh    ::
         :: -> anisotropic ES          0.001418837929 Eh    ::
         :: -> anisotropic XC          0.065581279064 Eh    ::
         :: -> dispersion             -0.120695579020 Eh    ::
         :: -> Gsolv                  -0.057208395721 Eh    ::
         ::    -> Gelec               -0.011613505012 Eh    ::
         ::    -> Gsasa               -0.052774834406 Eh    ::
         ::    -> Ghb                  0.000000000000 Eh    ::
         ::    -> Gshift               0.007179943697 Eh    ::
         :: repulsion energy           1.927058733856 Eh    ::
         :: add. restraining           0.000000000000 Eh    ::
         :: total charge              -0.000000000000 e     ::
         :::::::::::::::::::::::::::::::::::::::::::::::::::::

           -------------------------------------------------
          |                Property Printout                |
           -------------------------------------------------

    * Orbital Energies and Occupations

         #    Occupation            Energy/Eh            Energy/eV
      -------------------------------------------------------------
         1        2.0000           -0.7537459             -20.5105
       ...           ...                  ...                  ...
       108        2.0000           -0.4244133             -11.5489
       109        2.0000           -0.4157790             -11.3139
       110        2.0000           -0.4082965             -11.1103
       111        2.0000           -0.4073635             -11.0849
       112        2.0000           -0.4067548             -11.0684
       113        2.0000           -0.4061413             -11.0517
       114        2.0000           -0.4043001             -11.0016
       115        2.0000           -0.4014902             -10.9251
       116        2.0000           -0.4005904             -10.9006
       117        2.0000           -0.3993847             -10.8678
       118        2.0000           -0.3709327             -10.0936
       119        1.0000           -0.3511219              -9.5545
       120        0.9997           -0.3147454              -8.5647 (HOMO)
       121        0.0003           -0.2994163              -8.1475 (LUMO)
       122                         -0.2512864              -6.8379
       123                         -0.2351217              -6.3980
       124                         -0.2276847              -6.1956
       125                         -0.2255111              -6.1365
       126                         -0.2249983              -6.1225
       127                         -0.2239362              -6.0936
       128                         -0.2201308              -5.9901
       129                         -0.2088608              -5.6834
       130                         -0.1906654              -5.1883
       131                         -0.1802081              -4.9037
       ...                                ...                  ...
       225                          0.7084044              19.2767
      -------------------------------------------------------------
                  HL-Gap            0.0153291 Eh            0.4171 eV
             Fermi-level           -0.3340541 Eh           -9.0901 eV

     #   Z          covCN         q      C6AA      α(0)
     1   6 C        2.920    -0.034    28.858     8.809
     2   6 C        2.971     0.018    27.608     8.619
     3   6 C        2.921    -0.038    28.939     8.822
     4   6 C        2.916    -0.030    28.743     8.791
     5   6 C        2.917    -0.031    28.780     8.797
     6   6 C        2.916    -0.028    28.706     8.786
     7   6 C        3.810    -0.065    21.742     6.637
     8   6 C        3.003     0.060    26.645     8.467
     9   6 C        3.084     0.057    26.629     8.459
    10   6 C        3.106     0.046    26.838     8.488
    11   6 C        2.849     0.253    22.753     7.818
    12   7 N        2.785    -0.156    24.373     7.332
    13   7 N        1.834    -0.237    27.052     7.708
    14   6 C        2.928     0.053    26.807     8.491
    15   6 C        2.939     0.044    27.004     8.523
    16   7 N        1.834    -0.201    26.196     7.585
    17   8 O        0.856    -0.446    22.617     6.376
    18   1 H        0.858     0.244     0.908     1.493
    19   1 H        0.925     0.055     2.261     2.351
    20   1 H        0.925     0.053     2.288     2.365
    21   1 H        0.925     0.046     2.370     2.407
    22   1 H        0.925     0.038     2.470     2.458
    23   1 H        0.925     0.037     2.490     2.467
    24   1 H        0.925     0.037     2.492     2.469
    25   1 H        0.925     0.037     2.495     2.470
    26   1 H        0.924     0.071     2.077     2.254
    27   1 H        0.925     0.077     2.005     2.214
    28   1 H        0.803     0.324     0.652     1.269
    29   6 C        2.920    -0.032    28.796     8.800
    30   6 C        2.965     0.005    27.920     8.667
    31   6 C        2.921    -0.031    28.762     8.795
    32   6 C        2.914    -0.030    28.750     8.792
    33   6 C        2.915    -0.032    28.806     8.801
    34   6 C        2.914    -0.030    28.752     8.793
    35   6 C        2.831     0.119    25.370     8.254
    36   8 O        1.659    -0.383    20.527     6.116
    37   6 C        2.955    -0.039    28.971     8.828
    38   6 C        3.098     0.109    25.488     8.274
    39   6 C        3.177     0.059    26.279     8.371
    40   6 C        2.911    -0.052    29.299     8.876
    41   6 C        2.920    -0.041    29.027     8.835
    42   6 C        2.933    -0.054    29.331     8.882
    43   7 N        1.872    -0.308    28.831     7.959
    44   6 C        3.208     0.226    22.743     7.765
    45   8 O        1.728    -0.236    17.900     5.713
    46   6 C        3.900     0.015    20.270     6.400
    47   6 C        3.818    -0.082    22.046     6.682
    48   6 C        3.905     0.022    20.147     6.380
    49   6 C        3.825    -0.074    21.901     6.659
    50   6 C        3.908     0.006    20.424     6.424
    51   6 C        3.818    -0.063    21.688     6.628
    52   6 C        2.759     0.273    22.382     7.747
    53   7 N        2.685    -0.159    24.437     7.342
    54   6 C        3.750    -0.007    20.770     6.500
    55   6 C        3.768    -0.107    22.584     6.773
    56   6 C        3.764    -0.119    22.813     6.808
    57   6 C        3.761    -0.102    22.504     6.763
    58   8 O        0.859    -0.512    24.043     6.574
    59   1 H        0.924     0.061     2.183     2.311
    60   1 H        0.924     0.059     2.210     2.325
    61   1 H        0.924     0.054     2.270     2.356
    62   1 H        0.924     0.044     2.393     2.419
    63   1 H        0.924     0.060     2.203     2.321
    64   1 H        0.924     0.044     2.392     2.418
    65   1 H        0.925     0.049     2.334     2.389
    66   1 H        0.924     0.047     2.361     2.403
    67   1 H        0.924     0.041     2.440     2.443
    68   1 H        0.924     0.047     2.360     2.403
    69   1 H        0.924     0.052     2.298     2.371
    70   1 H        0.924     0.048     2.344     2.394
    71   1 H        0.860     0.195     1.133     1.668
    72   1 H        0.925     0.050     2.326     2.385
    73   1 H        0.924     0.044     2.402     2.424
    74   1 H        0.924     0.055     2.255     2.348
    75   1 H        0.926     0.047     2.361     2.403
    76   1 H        0.925     0.037     2.482     2.464
    77   1 H        0.925     0.037     2.483     2.464
    78   1 H        0.925     0.042     2.421     2.433
    79   1 H        0.925     0.036     2.506     2.476
    80   1 H        0.925     0.035     2.517     2.481
    81   1 H        0.925     0.033     2.544     2.494
    82   1 H        0.925     0.026     2.644     2.543
    83   1 H        0.924     0.072     2.063     2.246
    84   1 H        0.924     0.062     2.176     2.307

 Mol. C6AA /au·bohr⁶  :      84435.909505
 Mol. C8AA /au·bohr⁸  :    2030407.278839
 Mol. α(0) /au        :        452.614745


Wiberg/Mayer (AO) data.
largest (>0.10) Wiberg bond orders for each atom

 ---------------------------------------------------------------------------
     #   Z sym  total        # sym  WBO       # sym  WBO       # sym  WBO
 ---------------------------------------------------------------------------
     1   6 C    3.988 --     6 C    1.437     2 C    1.419    21 H    0.967
                             4 C    0.111
     2   6 C    3.975 --     1 C    1.419     3 C    1.407     7 C    0.965
                             5 C    0.108
     3   6 C    3.990 --     4 C    1.449     2 C    1.407    25 H    0.969
                             6 C    0.112
     4   6 C    3.991 --     3 C    1.449     5 C    1.433    24 H    0.970
                             1 C    0.111
     5   6 C    3.989 --     6 C    1.444     4 C    1.433    23 H    0.971
                             2 C    0.108
     6   6 C    3.990 --     5 C    1.444     1 C    1.437    22 H    0.970
                             3 C    0.112
     7   6 C    3.989 --     8 C    1.031     2 C    0.965    27 H    0.958
                            26 H    0.950
     8   6 C    3.855 --    12 N    1.272     9 C    1.247     7 C    1.031
     9   6 C    3.978 --    13 N    1.304     8 C    1.247    10 C    1.207
    10   6 C    3.970 --    16 N    1.423     9 C    1.207    11 C    1.039
    11   6 C    3.943 --    17 O    1.633    12 N    1.139    10 C    1.039
    12   7 N    3.565 --     8 C    1.272    11 C    1.139    18 H    0.832
                            17 O    0.123
    13   7 N    3.076 --    14 C    1.495     9 C    1.304
    14   6 C    3.975 --    13 N    1.495    15 C    1.335    19 H    0.963
    15   6 C    3.965 --    16 N    1.451    14 C    1.335    20 H    0.963
    16   7 N    3.066 --    15 C    1.451    10 C    1.423
    17   8 O    1.973 --    11 C    1.633    12 N    0.123
    18   1 H    0.940 --    12 N    0.832
    19   1 H    0.996 --    14 C    0.963
    20   1 H    0.997 --    15 C    0.963
    21   1 H    0.998 --     1 C    0.967
    22   1 H    0.998 --     6 C    0.970
    23   1 H    0.998 --     5 C    0.971
    24   1 H    0.998 --     4 C    0.970
    25   1 H    0.999 --     3 C    0.969
    26   1 H    0.993 --     7 C    0.950
    27   1 H    0.993 --     7 C    0.958
    28   1 H    0.894 --    36 O    0.833
    29   6 C    3.977 --    34 C    1.481    30 C    1.316    82 H    0.970
    30   6 C    3.982 --    31 C    1.317    29 C    1.316    35 C    1.173
    31   6 C    3.972 --    32 C    1.478    30 C    1.317    78 H    0.968
    32   6 C    3.990 --    31 C    1.478    33 C    1.414    79 H    0.970
    33   6 C    3.959 --    32 C    1.414    34 C    1.410    80 H    0.972
    34   6 C    3.991 --    29 C    1.481    33 C    1.410    81 H    0.970
    35   6 C    3.795 --    37 C    1.192    30 C    1.173    36 O    1.148
    36   8 O    2.159 --    35 C    1.148    28 H    0.833
    37   6 C    3.982 --    42 C    1.318    38 C    1.252    35 C    1.192
    38   6 C    3.906 --    39 C    1.320    37 C    1.252    45 O    1.068
    39   6 C    3.976 --    38 C    1.320    40 C    1.316    43 N    1.166
    40   6 C    3.945 --    41 C    1.446    39 C    1.316    75 H    0.969
    41   6 C    3.989 --    40 C    1.446    42 C    1.445    76 H    0.970
    42   6 C    3.966 --    41 C    1.445    37 C    1.318    77 H    0.968
    43   7 N    3.020 --    44 C    1.626    39 C    1.166    45 O    0.103
    44   6 C    3.908 --    43 N    1.626    45 O    1.091    46 C    0.986
    45   8 O    2.390 --    44 C    1.091    38 C    1.068    43 N    0.103
    46   6 C    3.986 --    44 C    0.986    47 C    0.983    51 C    0.976
                            55 C    0.968
    47   6 C    3.990 --    48 C    0.985    46 C    0.983    60 H    0.971
                            59 H    0.969
    48   6 C    3.991 --    56 C    0.994    49 C    0.987    47 C    0.985
                            54 C    0.984
    49   6 C    3.995 --    48 C    0.987    50 C    0.985    62 H    0.973
                            61 H    0.971
    50   6 C    3.991 --    57 C    0.992    49 C    0.985    51 C    0.963
                            52 C    0.952
    51   6 C    3.990 --    46 C    0.976    64 H    0.974    63 H    0.967
                            50 C    0.963
    52   6 C    3.939 --    58 O    1.554    53 N    1.343    50 C    0.952
    53   7 N    3.500 --    52 C    1.343    54 C    0.984    71 H    0.921
                            58 O    0.190
    54   6 C    3.958 --    48 C    0.984    53 N    0.984    83 H    0.963
                            84 H    0.960
    55   6 C    3.987 --    73 H    0.986    72 H    0.983    74 H    0.979
                            46 C    0.968
    56   6 C    3.991 --    48 C    0.994    70 H    0.984    68 H    0.984
                            69 H    0.983
    57   6 C    3.992 --    50 C    0.992    67 H    0.985    65 H    0.984
                            66 H    0.984
    58   8 O    1.963 --    52 C    1.554    53 N    0.190
    59   1 H    0.996 --    47 C    0.969
    60   1 H    0.996 --    47 C    0.971
    61   1 H    0.997 --    49 C    0.971
    62   1 H    0.998 --    49 C    0.973
    63   1 H    0.996 --    51 C    0.967
    64   1 H    0.998 --    51 C    0.974
    65   1 H    0.997 --    57 C    0.984
    66   1 H    0.997 --    57 C    0.984
    67   1 H    0.998 --    57 C    0.985
    68   1 H    0.997 --    56 C    0.984
    69   1 H    0.997 --    56 C    0.983
    70   1 H    0.997 --    56 C    0.984
    71   1 H    0.961 --    53 N    0.921
    72   1 H    0.997 --    55 C    0.983
    73   1 H    0.998 --    55 C    0.986
    74   1 H    0.996 --    55 C    0.979
    75   1 H    0.997 --    40 C    0.969
    76   1 H    0.998 --    41 C    0.970
    77   1 H    0.998 --    42 C    0.968
    78   1 H    0.998 --    31 C    0.968
    79   1 H    0.998 --    32 C    0.970
    80   1 H    0.998 --    33 C    0.972
    81   1 H    0.998 --    34 C    0.970
    82   1 H    0.999 --    29 C    0.970
    83   1 H    0.995 --    54 C    0.963
    84   1 H    0.996 --    54 C    0.960
 ---------------------------------------------------------------------------

Topologies differ in total number of bonds
Writing topology from bond orders to xtbtopo.mol

molecular dipole:
                 x           y           z       tot (Debye)
 q only:        2.125      -0.353      -1.474
   full:        1.773      -0.206      -1.400       5.767
molecular quadrupole (traceless):
                xx          xy          yy          xz          yz          zz
 q only:       26.484     -23.994      -9.159       8.901       6.685     -17.325
  q+dip:       29.282     -23.450     -10.556       1.456      13.776     -18.726
   full:       28.934     -19.852      -6.590       2.920      13.165     -22.344


           -------------------------------------------------
          | TOTAL ENERGY             -131.232185710339 Eh   |
          | GRADIENT NORM               0.051812692619 Eh/α |
          | HOMO-LUMO GAP               0.417126896460 eV   |
           -------------------------------------------------

------------------------------------------------------------------------
 * finished run on 2024/07/19 at 11:50:10.151     
------------------------------------------------------------------------
 total:
 * wall-time:     0 d,  0 h,  0 min,  0.231 sec
 *  cpu-time:     0 d,  0 h,  0 min,  0.459 sec
 * ratio c/w:     1.989 speedup
 SCF:
 * wall-time:     0 d,  0 h,  0 min,  0.198 sec
 *  cpu-time:     0 d,  0 h,  0 min,  0.396 sec
 * ratio c/w:     1.998 speedup
