# Supplementary material for: Photochemical Deracemization of 4,7-Diaza-1-isoindolinones by Unidirectional Hydrogen Atom Shuttling
Source: J Am Chem Soc. 2024 Dec 30;147(2):1434–9. doi: 10.1021/jacs.4c16053 (PMC11744763; doi:10.1021/jacs.4c16053)
Supplement: Supplementary file 3 — ja4c16053_si_003.zip [file ja4c16053_si_003.zip › to_zip/3b_1b/thermodynamics/t1/freq.out]

                                 *****************
                                 * O   R   C   A *
                                 *****************

                                            #,                                       
                                            ###                                      
                                            ####                                     
                                            #####                                    
                                            ######                                   
                                           ########,                                 
                                     ,,################,,,,,                         
                               ,,#################################,,                 
                          ,,##########################################,,             
                       ,#########################################, ''#####,          
                    ,#############################################,,   '####,        
                  ,##################################################,,,,####,       
                ,###########''''           ''''###############################       
              ,#####''   ,,,,##########,,,,          '''####'''          '####       
            ,##' ,,,,###########################,,,                        '##       
           ' ,,###''''                  '''############,,,                           
         ,,##''                                '''############,,,,        ,,,,,,###''
      ,#''                                            '''#######################'''  
     '                                                          ''''####''''         
             ,#######,   #######,   ,#######,      ##                                
            ,#'     '#,  ##    ##  ,#'     '#,    #''#        ######   ,####,        
            ##       ##  ##   ,#'  ##            #'  '#       #        #'  '#        
            ##       ##  #######   ##           ,######,      #####,   #    #        
            '#,     ,#'  ##    ##  '#,     ,#' ,#      #,         ##   #,  ,#        
             '#######'   ##     ##  '#######'  #'      '#     #####' # '####'        


                  #######################################################
                  #                        -***-                        #
                  #          Department of theory and spectroscopy      #
                  #    Directorship and core code : Frank Neese         #
                  #        Max Planck Institute fuer Kohlenforschung    #
                  #                Kaiser Wilhelm Platz 1               #
                  #                 D-45470 Muelheim/Ruhr               #
                  #                      Germany                        #
                  #                                                     #
                  #                  All rights reserved                #
                  #                        -***-                        #
                  #######################################################


                         Program Version 5.0.3 -  RELEASE  -


 With contributions from (in alphabetic order):
   Daniel Aravena         : Magnetic Suceptibility
   Michael Atanasov       : Ab Initio Ligand Field Theory (pilot matlab implementation)
   Alexander A. Auer      : GIAO ZORA, VPT2 properties, NMR spectrum
   Ute Becker             : Parallelization
   Giovanni Bistoni       : ED, misc. LED, open-shell LED, HFLD
   Martin Brehm           : Molecular dynamics
   Dmytro Bykov           : SCF Hessian
   Vijay G. Chilkuri      : MRCI spin determinant printing, contributions to CSF-ICE
   Dipayan Datta          : RHF DLPNO-CCSD density
   Achintya Kumar Dutta   : EOM-CC, STEOM-CC
   Dmitry Ganyushin       : Spin-Orbit,Spin-Spin,Magnetic field MRCI
   Miquel Garcia          : C-PCM and meta-GGA Hessian, CC/C-PCM, Gaussian charge scheme
   Yang Guo               : DLPNO-NEVPT2, F12-NEVPT2, CIM, IAO-localization
   Andreas Hansen         : Spin unrestricted coupled pair/coupled cluster methods
   Benjamin Helmich-Paris : MC-RPA, TRAH-SCF, COSX integrals
   Lee Huntington         : MR-EOM, pCC
   Robert Izsak           : Overlap fitted RIJCOSX, COSX-SCS-MP3, EOM
   Marcus Kettner         : VPT2
   Christian Kollmar      : KDIIS, OOCD, Brueckner-CCSD(T), CCSD density, CASPT2, CASPT2-K
   Simone Kossmann        : Meta GGA functionals, TD-DFT gradient, OOMP2, MP2 Hessian
   Martin Krupicka        : Initial AUTO-CI
   Lucas Lang             : DCDCAS
   Marvin Lechner         : AUTO-CI (C++ implementation), FIC-MRCC
   Dagmar Lenk            : GEPOL surface, SMD
   Dimitrios Liakos       : Extrapolation schemes; Compound Job, initial MDCI parallelization
   Dimitrios Manganas     : Further ROCIS development; embedding schemes
   Dimitrios Pantazis     : SARC Basis sets
   Anastasios Papadopoulos: AUTO-CI, single reference methods and gradients
   Taras Petrenko         : DFT Hessian,TD-DFT gradient, ASA, ECA, R-Raman, ABS, FL, XAS/XES, NRVS
   Peter Pinski           : DLPNO-MP2, DLPNO-MP2 Gradient
   Christoph Reimann      : Effective Core Potentials
   Marius Retegan         : Local ZFS, SOC
   Christoph Riplinger    : Optimizer, TS searches, QM/MM, DLPNO-CCSD(T), (RO)-DLPNO pert. Triples
   Tobias Risthaus        : Range-separated hybrids, TD-DFT gradient, RPA, STAB
   Michael Roemelt        : Original ROCIS implementation
   Masaaki Saitow         : Open-shell DLPNO-CCSD energy and density
   Barbara Sandhoefer     : DKH picture change effects
   Avijit Sen             : IP-ROCIS
   Kantharuban Sivalingam : CASSCF convergence, NEVPT2, FIC-MRCI
   Bernardo de Souza      : ESD, SOC TD-DFT
   Georgi Stoychev        : AutoAux, RI-MP2 NMR, DLPNO-MP2 response
   Willem Van den Heuvel  : Paramagnetic NMR
   Boris Wezisla          : Elementary symmetry handling
   Frank Wennmohs         : Technical directorship


 We gratefully acknowledge several colleagues who have allowed us to
 interface, adapt or use parts of their codes:
   Stefan Grimme, W. Hujo, H. Kruse, P. Pracht,  : VdW corrections, initial TS optimization,
                  C. Bannwarth, S. Ehlert          DFT functionals, gCP, sTDA/sTD-DF
   Ed Valeev, F. Pavosevic, A. Kumar             : LibInt (2-el integral package), F12 methods
   Garnet Chan, S. Sharma, J. Yang, R. Olivares  : DMRG
   Ulf Ekstrom                                   : XCFun DFT Library
   Mihaly Kallay                                 : mrcc  (arbitrary order and MRCC methods)
   Jiri Pittner, Ondrej Demel                    : Mk-CCSD
   Frank Weinhold                                : gennbo (NPA and NBO analysis)
   Christopher J. Cramer and Donald G. Truhlar   : smd solvation model
   Lars Goerigk                                  : TD-DFT with DH, B97 family of functionals
   V. Asgeirsson, H. Jonsson                     : NEB implementation
   FAccTs GmbH                                   : IRC, NEB, NEB-TS, DLPNO-Multilevel, CI-OPT
                                                   MM, QMMM, 2- and 3-layer-ONIOM, Crystal-QMMM,
                                                   LR-CPCM, SF, NACMEs, symmetry and pop. for TD-DFT,
                                                   nearIR, NL-DFT gradient (VV10), updates on ESD,
                                                   ML-optimized integration grids
   S Lehtola, MJT Oliveira, MAL Marques          : LibXC Library
   Liviu Ungur et al                             : ANISO software


 Your calculation uses the libint2 library for the computation of 2-el integrals
 For citations please refer to: http://libint.valeyev.net

 Your ORCA version has been built with support for libXC version: 5.1.0
 For citations please refer to: https://tddft.org/programs/libxc/

 This ORCA versions uses:
   CBLAS   interface :  Fast vector & matrix operations
   LAPACKE interface :  Fast linear algebra routines
   SCALAPACK package :  Parallel linear algebra routines
   Shared memory     :  Shared parallel matrices
   BLAS/LAPACK       :  OpenBLAS 0.3.15  USE64BITINT DYNAMIC_ARCH NO_AFFINITY SkylakeX SINGLE_THREADED
        Core in use  :  SkylakeX
   Copyright (c) 2011-2014, The OpenBLAS Project


***************************************
The coordinates will be read from file: coord.xyz
***************************************


Your calculation utilizes the geometrical counterpoise correction gCP
Please cite in your paper:
H.Kruse, S. Grimme J.Chem.Phys., 136, (2012), 154101 
   

Your calculation utilizes the atom-pairwise dispersion correction
with the Becke-Johnson damping scheme (D3BJ)
Cite in your paper:
S.Grimme, S.Ehrlich, L.Goerigk, J Comput Chem, (2011), 32, 1456–1465 
S.Grimme, J.Antony, S.Ehrlich and H.Krieg, J.Chem.Phys., 132, (2010), 154104 
   

Your calculation employs the composite approach PBEh-3c.
Please cite in your paper:
S. Grimme, J. G. Brandenburg, C. Bannwarth, A. Hansen J.Chem.Phys., 143, (2015), 054107 
   

================================================================================

----- Orbital basis set information -----
Your calculation utilizes the basis: def2-mSVP

----- AuxJ basis set information -----
Your calculation utilizes the auxiliary basis: def2/J
   F. Weigend, Phys. Chem. Chem. Phys. 8, 1057 (2006).

================================================================================
                                        WARNINGS
                       Please study these warnings very carefully!
================================================================================


WARNING: your system is open-shell and RHF/RKS was chosen
  ===> : WILL SWITCH to UHF/UKS


INFO   : the flag for use of the SHARK integral package has been found!

================================================================================
                                       INPUT FILE
================================================================================
NAME = orca.inp
|  1> ! PBEH-3c FREQ VERYTIGHTSCF CPCM(DCM)
|  2> %pal nprocs 12 end
|  3> * XYZFILE 0 3 coord.xyz
|  4> 
|  5> 
|  6>                          ****END OF INPUT****
================================================================================

                       ****************************
                       * Single Point Calculation *
                       ****************************

---------------------------------
CARTESIAN COORDINATES (ANGSTROEM)
---------------------------------
  C     -2.411409   -2.134924   -2.763534
  C     -3.013099   -1.056395   -2.126291
  C     -4.403240   -0.968795   -2.109780
  C     -5.178042   -1.941490   -2.722843
  C     -4.570238   -3.015916   -3.361513
  C     -3.186018   -3.109522   -3.380701
  C     -2.186339    0.000805   -1.428972
  C     -2.238470   -0.174744    0.043567
  C     -2.964041    0.542594    1.018479
  C     -2.779939   -0.096404    2.258530
  C     -1.872275   -1.230008    2.042391
  N     -1.623294   -1.203241    0.685054
  N     -3.682058    1.665766    0.898589
  C     -4.237124    2.080449    2.020760
  C     -4.080336    1.409521    3.249347
  N     -3.333865    0.323537    3.379817
  O     -1.404240   -2.028023    2.839363
  H     -0.957591   -1.848886    0.220289
  H     -4.821408    2.991377    1.979617
  H     -4.566343    1.795462    4.136305
  H     -1.331410   -2.215992   -2.774998
  H     -2.704995   -3.943232   -3.875799
  H     -5.173786   -3.775030   -3.841998
  H     -6.257263   -1.860250   -2.704291
  H     -4.881064   -0.131357   -1.613910
  H     -1.149070   -0.040818   -1.771321
  H     -2.569918    0.988837   -1.681591
  H     -2.570461    2.893146   -0.165342
  C      1.588265    3.239874   -1.550942
  C      0.203580    3.034792   -1.688507
  C     -0.331557    3.015009   -2.990641
  C      0.488223    3.150671   -4.096851
  C      1.859342    3.327750   -3.943611
  C      2.399959    3.377164   -2.662344
  C     -0.660146    2.908060   -0.544082
  O     -1.919545    3.353367   -0.729667
  C     -0.266023    2.434465    0.754729
  C      0.726676    1.475599    1.005615
  C      1.080518    1.034262    2.272758
  C      0.413165    1.489899    3.404838
  C     -0.585937    2.431165    3.197326
  C     -0.906293    2.893944    1.926037
  N      2.137886    0.151206    2.149590
  C      2.367181    0.073171    0.888960
  O      1.529276    0.822731    0.127224
  C      3.542873   -0.556257    0.194438
  C      4.383664   -1.393992    1.173085
  C      3.974194   -2.854952    1.411477
  C      3.797069   -3.545134    0.066744
  C      2.717930   -2.839178   -0.749505
  C      3.165970   -1.395712   -1.039908
  C      1.418945   -2.776849    0.033054
  N      1.488322   -2.842369    1.361260
  C      2.669079   -3.017905    2.185099
  C      4.408484    0.631496   -0.279824
  C      5.082339   -3.526061    2.219700
  C      2.497011   -3.569731   -2.071165
  O      0.341929   -2.624240   -0.555843
  H      5.393233   -1.429398    0.751724
  H      4.471969   -0.872044    2.128562
  H      4.737193   -3.530450   -0.494488
  H      3.533253   -4.598530    0.213161
  H      4.062906   -1.467854   -1.663144
  H      2.417140   -0.883859   -1.649831
  H      1.773306   -3.061806   -2.706786
  H      3.440681   -3.625013   -2.615824
  H      2.148468   -4.590631   -1.907765
  H      4.877624   -4.588669    2.362145
  H      6.042734   -3.436777    1.709947
  H      5.186510   -3.069774    3.206588
  H      0.611753   -2.771373    1.864433
  H      3.888537    1.249093   -1.012447
  H      4.698820    1.266280    0.558798
  H      5.318681    0.255298   -0.748405
  H      0.671562    1.137919    4.393945
  H     -1.123378    2.833461    4.045755
  H     -1.660706    3.664278    1.837856
  H     -1.393857    2.870477   -3.134016
  H      0.054487    3.116216   -5.088050
  H      2.497369    3.436391   -4.810706
  H      3.461398    3.542850   -2.528029
  H      2.027980    3.334401   -0.566803
  H      2.620700   -2.304192    3.008853
  H      2.636108   -4.021007    2.621706

----------------------------
CARTESIAN COORDINATES (A.U.)
----------------------------
  NO LB      ZA    FRAG     MASS         X           Y           Z
   0 C     6.0000    0    12.011   -4.556903   -4.034421   -5.222323
   1 C     6.0000    0    12.011   -5.693931   -1.996296   -4.018107
   2 C     6.0000    0    12.011   -8.320917   -1.830757   -3.986906
   3 C     6.0000    0    12.011   -9.785081   -3.668884   -5.145427
   4 C     6.0000    0    12.011   -8.636498   -5.699255   -6.352338
   5 C     6.0000    0    12.011   -6.020702   -5.876145   -6.388600
   6 C     6.0000    0    12.011   -4.131583    0.001521   -2.700366
   7 C     6.0000    0    12.011   -4.230096   -0.330218    0.082330
   8 C     6.0000    0    12.011   -5.601227    1.025353    1.924646
   9 C     6.0000    0    12.011   -5.253324   -0.182177    4.268002
  10 C     6.0000    0    12.011   -3.538088   -2.324379    3.859560
  11 N     7.0000    0    14.007   -3.067580   -2.273795    1.294565
  12 N     7.0000    0    14.007   -6.958081    3.147842    1.698087
  13 C     6.0000    0    12.011   -8.007004    3.931479    3.818683
  14 C     6.0000    0    12.011   -7.710717    2.663609    6.140376
  15 N     7.0000    0    14.007   -6.300092    0.611396    6.386929
  16 O     8.0000    0    15.999   -2.653629   -3.832408    5.365619
  17 H     1.0000    0     1.008   -1.809584   -3.493889    0.416286
  18 H     1.0000    0     1.008   -9.111141    5.652884    3.740934
  19 H     1.0000    0     1.008   -8.629138    3.392932    7.816484
  20 H     1.0000    0     1.008   -2.516000   -4.187618   -5.243986
  21 H     1.0000    0     1.008   -5.111700   -7.451629   -7.324198
  22 H     1.0000    0     1.008   -9.777038   -7.133772   -7.260324
  23 H     1.0000    0     1.008  -11.824513   -3.515363   -5.110370
  24 H     1.0000    0     1.008   -9.223875   -0.248229   -3.049848
  25 H     1.0000    0     1.008   -2.171428   -0.077135   -3.347311
  26 H     1.0000    0     1.008   -4.856442    1.868630   -3.177747
  27 H     1.0000    0     1.008   -4.857468    5.467254   -0.312451
  28 C     6.0000    0    12.011    3.001385    6.122475   -2.930855
  29 C     6.0000    0    12.011    0.384710    5.734926   -3.190815
  30 C     6.0000    0    12.011   -0.626552    5.697542   -5.651492
  31 C     6.0000    0    12.011    0.922608    5.953905   -7.741926
  32 C     6.0000    0    12.011    3.513648    6.288537   -7.452344
  33 C     6.0000    0    12.011    4.535265    6.381916   -5.031102
  34 C     6.0000    0    12.011   -1.247496    5.495438   -1.028166
  35 O     8.0000    0    15.999   -3.627415    6.336944   -1.378871
  36 C     6.0000    0    12.011   -0.502711    4.600471    1.426231
  37 C     6.0000    0    12.011    1.373219    2.788479    1.900336
  38 C     6.0000    0    12.011    2.041883    1.954472    4.294890
  39 C     6.0000    0    12.011    0.780769    2.815501    6.434211
  40 C     6.0000    0    12.011   -1.107261    4.594235    6.042071
  41 C     6.0000    0    12.011   -1.712645    5.468761    3.639682
  42 N     7.0000    0    14.007    4.040020    0.285739    4.062137
  43 C     6.0000    0    12.011    4.473324    0.138273    1.679891
  44 O     8.0000    0    15.999    2.889912    1.554736    0.240418
  45 C     6.0000    0    12.011    6.695060   -1.051174    0.367434
  46 C     6.0000    0    12.011    8.283925   -2.634263    2.216809
  47 C     6.0000    0    12.011    7.510139   -5.395077    2.667305
  48 C     6.0000    0    12.011    7.175421   -6.699332    0.126127
  49 C     6.0000    0    12.011    5.136143   -5.365270   -1.416360
  50 C     6.0000    0    12.011    5.982816   -2.637513   -1.965141
  51 C     6.0000    0    12.011    2.681418   -5.247484    0.062464
  52 N     7.0000    0    14.007    2.812520   -5.371299    2.572409
  53 C     6.0000    0    12.011    5.043828   -5.703014    4.129239
  54 C     6.0000    0    12.011    8.330827    1.193355   -0.528791
  55 C     6.0000    0    12.011    9.604229   -6.663289    4.194625
  56 C     6.0000    0    12.011    4.718667   -6.745815   -3.913935
  57 O     8.0000    0    15.999    0.646152   -4.959094   -1.050392
  58 H     1.0000    0     1.008   10.191733   -2.701170    1.420553
  59 H     1.0000    0     1.008    8.450797   -1.647924    4.022399
  60 H     1.0000    0     1.008    8.951998   -6.671583   -0.934447
  61 H     1.0000    0     1.008    6.676881   -8.689962    0.402816
  62 H     1.0000    0     1.008    7.677779   -2.773842   -3.142886
  63 H     1.0000    0     1.008    4.567734   -1.670252   -3.117729
  64 H     1.0000    0     1.008    3.351062   -5.785975   -5.115085
  65 H     1.0000    0     1.008    6.501945   -6.850282   -4.943191
  66 H     1.0000    0     1.008    4.060016   -8.675036   -3.605154
  67 H     1.0000    0     1.008    9.217374   -8.671327    4.463808
  68 H     1.0000    0     1.008   11.419112   -6.494567    3.231332
  69 H     1.0000    0     1.008    9.801083   -5.801033    6.059573
  70 H     1.0000    0     1.008    1.156045   -5.237136    3.523267
  71 H     1.0000    0     1.008    7.348270    2.360443   -1.913247
  72 H     1.0000    0     1.008    8.879484    2.392923    1.055975
  73 H     1.0000    0     1.008   10.050850    0.482443   -1.414280
  74 H     1.0000    0     1.008    1.269068    2.150356    8.303352
  75 H     1.0000    0     1.008   -2.122876    5.354465    7.645369
  76 H     1.0000    0     1.008   -3.138280    6.924483    3.473045
  77 H     1.0000    0     1.008   -2.634008    5.424415   -5.922433
  78 H     1.0000    0     1.008    0.102966    5.888795   -9.615021
  79 H     1.0000    0     1.008    4.719344    6.493838   -9.090917
  80 H     1.0000    0     1.008    6.541094    6.695015   -4.777282
  81 H     1.0000    0     1.008    3.832326    6.301104   -1.071103
  82 H     1.0000    0     1.008    4.952404   -4.354292    5.685909
  83 H     1.0000    0     1.008    4.981523   -7.598602    4.954306

--------------------------------
INTERNAL COORDINATES (ANGSTROEM)
--------------------------------
 C      0   0   0     0.000000000000     0.00000000     0.00000000
 C      1   0   0     1.389724787956     0.00000000     0.00000000
 C      2   1   0     1.392996143164   119.09816280     0.00000000
 C      3   2   1     1.386470309142   120.55239700   359.84693025
 C      4   3   2     1.389862039446   120.07571893     0.00000000
 C      5   4   3     1.387514067340   119.65531663     0.05781231
 C      2   1   3     1.512433604522   121.14605659   178.65787311
 C      7   2   1     1.483882343975   110.83228410   255.92783832
 C      8   7   2     1.411197871347   130.05223481   256.75347405
 C      9   8   7     1.407102169366   108.10224246   174.11120206
 C     10   9   8     1.468206275270   107.56449542     1.68660134
 N      8   7   2     1.359320807761   122.81460064    70.92961521
 N      9   8   7     1.338446201106   129.82909838   351.55845255
 C     13   9   8     1.318835774329   114.42003270   180.24142751
 C     14  13   9     1.408599500835   123.06078780     0.61308980
 N     10   9   8     1.319268697803   123.33537449   180.35284089
 O     11  10   9     1.221085186384   130.20067973   177.23776601
 H     12   8   7     1.037316486651   123.36232002     9.86666361
 H     14  13   9     1.082991517521   117.33655222   179.41775840
 H     15  14  13     1.082519608447   119.65991961   180.38267902
 H      1   2   3     1.083098561793   119.64720717   180.48112979
 H      6   5   4     1.082394492556   120.10857706   179.98812578
 H      5   4   3     1.082307561807   120.15474609   180.10799840
 H      4   3   2     1.082433284874   119.79775807   180.12122502
 H      3   2   1     1.084207381647   119.59090811   179.92967429
 H      7   2   1     1.093097809791   110.34712074    17.84408602
 H      7   2   1     1.089566716879   109.54365523   135.65923431
 H     13   9   8     1.968262537657   105.58922947   314.55230283
 C     26   7   2     4.278376680876   124.18027661   157.03059131
 C     29  26   7     1.406532742168    41.69363530   330.41131267
 C     30  29  26     1.407947640994   117.81909849   265.42881621
 C     31  30  29     1.383525660282   120.85586177     2.01575439
 C     32  31  30     1.390973623739   120.56195006   359.13380367
 C     29  26   7     1.383080730669   114.21807371   220.42564903
 C     30  29  26     1.439371974098   121.72383613    88.19205477
 O     28  13   9     0.976707391594   169.27326897    13.40515122
 C     35  30  29     1.437545077216   125.65074287   333.15821527
 C     37  35  30     1.402789457071   125.50640137   327.96809405
 C     38  37  35     1.387672340741   124.13564666   180.30078687
 C     39  38  37     1.390888029224   121.11115055     2.75961291
 C     40  39  38     1.388253582442   116.47160984   358.06525311
 C     41  40  39     1.390312772496   121.88360883     0.11168226
 N     39  38  37     1.383107306947   108.46200055   183.33793305
 C     43  39  38     1.283687872273   105.23732013   359.15373795
 O     38  37  35     1.357193359198   129.16443997     1.52470821
 C     44  43  39     1.503593670735   128.22326212   168.80262470
 C     46  44  43     1.538336536795   111.19106578    11.54213840
 C     47  46  44     1.535870951870   118.10182788    86.35886124
 C     48  47  46     1.521851844127   108.98207765    50.37436695
 C     49  48  47     1.526164260944   110.18827357   300.22384532
 C     50  49  48     1.539047936776   109.20286307    62.73692111
 C     50  49  48     1.517776573479   110.38943728   304.22679166
 N     52  50  49     1.331629611820   117.88260564    24.15329793
 C     53  52  50     1.450417160422   127.94524512   357.54467019
 C     46  44  43     1.544333157580   104.96117925   255.09560613
 C     48  47  46     1.526956300918   107.86329014   170.56586155
 C     50  49  48     1.526203433414   110.12628477   182.55151807
 O     52  50  49     1.236953604610   120.31705777   201.76101367
 H     47  46  44     1.094543926012   106.07158288   204.92306153
 H     47  46  44     1.092320750864   109.90391911   319.22767047
 H     49  48  47     1.095002115543   110.29666238    60.69993732
 H     49  48  47     1.095755699755   110.23879478   178.32809706
 H     51  50  49     1.094587289379   106.50919184    63.86427278
 H     51  50  49     1.093044200859   110.18485955   178.32230077
 H     57  50  49     1.088922132109   112.23534224   183.28399648
 H     57  50  49     1.090973272467   109.35262136   302.96805330
 H     57  50  49     1.091063091181   111.37322016    61.85515440
 H     56  48  47     1.091482910265   111.15205519   183.87731621
 H     56  48  47     1.090952752396   110.82919676   303.74375975
 H     56  48  47     1.092244078082   111.33724392    63.60156615
 H     53  52  50     1.013210366999   116.53949958   178.24898777
 H     55  46  44     1.090185921626   112.00896862   296.26814973
 H     55  46  44     1.091115425268   111.13457229    57.54443716
 H     55  46  44     1.090665708478   109.53706208   176.78531668
 H     40  39  38     1.081198850484   121.55293113   178.92748183
 H     41  40  39     1.081903896063   119.49859241   181.19507130
 H     42  41  40     1.081818135436   118.17972361   183.03511558
 H     31  30  29     1.081632122874   119.85190839   180.66341070
 H     32  31  30     1.082492463714   119.44510780   179.02048927
 H     33  32  31     1.082005602889   120.38117617   180.17665578
 H     34  29  26     1.082656318388   119.39790204   226.22990022
 H     29  26   7     1.082041343441   111.95257998    81.56271079
 H     54  53  52     1.091007836820   108.27588570   134.59828839
 H     54  53  52     1.094498300111   108.23872013   250.58574558

---------------------------
INTERNAL COORDINATES (A.U.)
---------------------------
 C      0   0   0     0.000000000000     0.00000000     0.00000000
 C      1   0   0     2.626199250759     0.00000000     0.00000000
 C      2   1   0     2.632381216188   119.09816280     0.00000000
 C      3   2   1     2.620049177092   120.55239700   359.84693025
 C      4   3   2     2.626458618485   120.07571893     0.00000000
 C      5   4   3     2.622021594236   119.65531663     0.05781231
 C      2   1   3     2.858085308285   121.14605659   178.65787311
 C      7   2   1     2.804131245074   110.83228410   255.92783832
 C      8   7   2     2.666777497618   130.05223481   256.75347405
 C      9   8   7     2.659037742548   108.10224246   174.11120206
 C     10   9   8     2.774507768365   107.56449542     1.68660134
 N      8   7   2     2.568744054809   122.81460064    70.92961521
 N      9   8   7     2.529296765078   129.82909838   351.55845255
 C     13   9   8     2.492238429099   114.42003270   180.24142751
 C     14  13   9     2.661867288956   123.06078780     0.61308980
 N     10   9   8     2.493056535902   123.33537449   180.35284089
 O     11  10   9     2.307516588455   130.20067973   177.23776601
 H     12   8   7     1.960244073972   123.36232002     9.86666361
 H     14  13   9     2.046557373475   117.33655222   179.41775840
 H     15  14  13     2.045665594564   119.65991961   180.38267902
 H      1   2   3     2.046759657834   119.64720717   180.48112979
 H      6   5   4     2.045429159795   120.10857706   179.98812578
 H      5   4   3     2.045264884487   120.15474609   180.10799840
 H      4   3   2     2.045502466652   119.79775807   180.12122502
 H      3   2   1     2.048855023688   119.59090811   179.92967429
 H      7   2   1     2.065655498095   110.34712074    17.84408602
 H      7   2   1     2.058982699537   109.54365523   135.65923431
 H     13   9   8     3.719477155828   105.58922947   314.55230283
 C     26   7   2     8.084960224610   124.18027661   157.03059131
 C     29  26   7     2.657961681091    41.69363530   330.41131267
 C     30  29  26     2.660635452379   117.81909849   265.42881621
 C     31  30  29     2.614484597185   120.85586177     2.01575439
 C     32  31  30     2.628559208375   120.56195006   359.13380367
 C     29  26   7     2.613643802068   114.21807371   220.42564903
 C     30  29  26     2.720018835887   121.72383613    88.19205477
 O     28  13   9     1.845709483090   169.27326897    13.40515122
 C     35  30  29     2.716566501104   125.65074287   333.15821527
 C     37  35  30     2.650887897416   125.50640137   327.96809405
 C     38  37  35     2.622320687618   124.13564666   180.30078687
 C     39  38  37     2.628397458183   121.11115055     2.75961291
 C     40  39  38     2.623419075250   116.47160984   358.06525311
 C     41  40  39     2.627310380510   121.88360883     0.11168226
 N     39  38  37     2.613694023955   108.46200055   183.33793305
 C     43  39  38     2.425818520032   105.23732013   359.15373795
 O     38  37  35     2.564723759661   129.16443997     1.52470821
 C     44  43  39     2.841380254387   128.22326212   168.80262470
 C     46  44  43     2.907034756347   111.19106578    11.54213840
 C     47  46  44     2.902375476080   118.10182788    86.35886124
 C     48  47  46     2.875883201802   108.98207765    50.37436695
 C     49  48  47     2.884032488563   110.18827357   300.22384532
 C     50  49  48     2.908379107482   109.20286307    62.73692111
 C     50  49  48     2.868182056358   110.38943728   304.22679166
 N     52  50  49     2.516415278160   117.88260564    24.15329793
 C     53  52  50     2.740891213137   127.94524512   357.54467019
 C     46  44  43     2.918366727359   104.96117925   255.09560613
 C     48  47  46     2.885529227200   107.86329014   170.56586155
 C     50  49  48     2.884106513803   110.12628477   182.55151807
 O     52  50  49     2.337503553080   120.31705777   201.76101367
 H     47  46  44     2.068388261709   106.07158288   204.92306153
 H     47  46  44     2.064187069531   109.90391911   319.22767047
 H     49  48  47     2.069254114441   110.29666238    60.69993732
 H     49  48  47     2.070678182220   110.23879478   178.32809706
 H     51  50  49     2.068470206597   106.50919184    63.86427278
 H     51  50  49     2.065554191894   110.18485955   178.32230077
 H     57  50  49     2.057764610851   112.23534224   183.28399648
 H     57  50  49     2.061640704391   109.35262136   302.96805330
 H     57  50  49     2.061810437162   111.37322016    61.85515440
 H     56  48  47     2.062603780256   111.15205519   183.87731621
 H     56  48  47     2.061601927076   110.82919676   303.74375975
 H     56  48  47     2.064042178973   111.33724392    63.60156615
 H     53  52  50     1.914690109678   116.53949958   178.24898777
 H     55  46  44     2.060152826930   112.00896862   296.26814973
 H     55  46  44     2.061909334254   111.13457229    57.54443716
 H     55  46  44     2.061059492682   109.53706208   176.78531668
 H     40  39  38     2.043169723724   121.55293113   178.92748183
 H     41  40  39     2.044502066781   119.49859241   181.19507130
 H     42  41  40     2.044340002683   118.17972361   183.03511558
 H     31  30  29     2.043988489883   119.85190839   180.66341070
 H     32  31  30     2.045614298453   119.44510780   179.02048927
 H     33  32  31     2.044694264829   120.38117617   180.17665578
 H     34  29  26     2.045923938914   119.39790204   226.22990022
 H     29  26   7     2.044761804685   111.95257998    81.56271079
 H     54  53  52     2.061706021552   108.27588570   134.59828839
 H     54  53  52     2.068302041251   108.23872013   250.58574558

---------------------
BASIS SET INFORMATION
---------------------
There are 4 groups of distinct atoms

 Group   1 Type C   : 8s4p1d contracted to 4s2p1d pattern {5111/31/1}
 Group   2 Type N   : 8s4p1d contracted to 4s2p1d pattern {5111/31/1}
 Group   3 Type O   : 8s4p1d contracted to 4s2p1d pattern {5111/31/1}
 Group   4 Type H   : 4s contracted to 2s pattern {31}

Atom   0C    basis set group =>   1
Atom   1C    basis set group =>   1
Atom   2C    basis set group =>   1
Atom   3C    basis set group =>   1
Atom   4C    basis set group =>   1
Atom   5C    basis set group =>   1
Atom   6C    basis set group =>   1
Atom   7C    basis set group =>   1
Atom   8C    basis set group =>   1
Atom   9C    basis set group =>   1
Atom  10C    basis set group =>   1
Atom  11N    basis set group =>   2
Atom  12N    basis set group =>   2
Atom  13C    basis set group =>   1
Atom  14C    basis set group =>   1
Atom  15N    basis set group =>   2
Atom  16O    basis set group =>   3
Atom  17H    basis set group =>   4
Atom  18H    basis set group =>   4
Atom  19H    basis set group =>   4
Atom  20H    basis set group =>   4
Atom  21H    basis set group =>   4
Atom  22H    basis set group =>   4
Atom  23H    basis set group =>   4
Atom  24H    basis set group =>   4
Atom  25H    basis set group =>   4
Atom  26H    basis set group =>   4
Atom  27H    basis set group =>   4
Atom  28C    basis set group =>   1
Atom  29C    basis set group =>   1
Atom  30C    basis set group =>   1
Atom  31C    basis set group =>   1
Atom  32C    basis set group =>   1
Atom  33C    basis set group =>   1
Atom  34C    basis set group =>   1
Atom  35O    basis set group =>   3
Atom  36C    basis set group =>   1
Atom  37C    basis set group =>   1
Atom  38C    basis set group =>   1
Atom  39C    basis set group =>   1
Atom  40C    basis set group =>   1
Atom  41C    basis set group =>   1
Atom  42N    basis set group =>   2
Atom  43C    basis set group =>   1
Atom  44O    basis set group =>   3
Atom  45C    basis set group =>   1
Atom  46C    basis set group =>   1
Atom  47C    basis set group =>   1
Atom  48C    basis set group =>   1
Atom  49C    basis set group =>   1
Atom  50C    basis set group =>   1
Atom  51C    basis set group =>   1
Atom  52N    basis set group =>   2
Atom  53C    basis set group =>   1
Atom  54C    basis set group =>   1
Atom  55C    basis set group =>   1
Atom  56C    basis set group =>   1
Atom  57O    basis set group =>   3
Atom  58H    basis set group =>   4
Atom  59H    basis set group =>   4
Atom  60H    basis set group =>   4
Atom  61H    basis set group =>   4
Atom  62H    basis set group =>   4
Atom  63H    basis set group =>   4
Atom  64H    basis set group =>   4
Atom  65H    basis set group =>   4
Atom  66H    basis set group =>   4
Atom  67H    basis set group =>   4
Atom  68H    basis set group =>   4
Atom  69H    basis set group =>   4
Atom  70H    basis set group =>   4
Atom  71H    basis set group =>   4
Atom  72H    basis set group =>   4
Atom  73H    basis set group =>   4
Atom  74H    basis set group =>   4
Atom  75H    basis set group =>   4
Atom  76H    basis set group =>   4
Atom  77H    basis set group =>   4
Atom  78H    basis set group =>   4
Atom  79H    basis set group =>   4
Atom  80H    basis set group =>   4
Atom  81H    basis set group =>   4
Atom  82H    basis set group =>   4
Atom  83H    basis set group =>   4
---------------------------------
AUXILIARY/J BASIS SET INFORMATION
---------------------------------
There are 4 groups of distinct atoms

 Group   1 Type C   : 12s5p4d2f1g contracted to 6s4p3d1f1g pattern {711111/2111/211/2/1}
 Group   2 Type N   : 12s5p4d2f1g contracted to 6s4p3d1f1g pattern {711111/2111/211/2/1}
 Group   3 Type O   : 12s5p4d2f1g contracted to 6s4p3d1f1g pattern {711111/2111/211/2/1}
 Group   4 Type H   : 5s2p1d contracted to 3s1p1d pattern {311/2/1}

Atom   0C    basis set group =>   1
Atom   1C    basis set group =>   1
Atom   2C    basis set group =>   1
Atom   3C    basis set group =>   1
Atom   4C    basis set group =>   1
Atom   5C    basis set group =>   1
Atom   6C    basis set group =>   1
Atom   7C    basis set group =>   1
Atom   8C    basis set group =>   1
Atom   9C    basis set group =>   1
Atom  10C    basis set group =>   1
Atom  11N    basis set group =>   2
Atom  12N    basis set group =>   2
Atom  13C    basis set group =>   1
Atom  14C    basis set group =>   1
Atom  15N    basis set group =>   2
Atom  16O    basis set group =>   3
Atom  17H    basis set group =>   4
Atom  18H    basis set group =>   4
Atom  19H    basis set group =>   4
Atom  20H    basis set group =>   4
Atom  21H    basis set group =>   4
Atom  22H    basis set group =>   4
Atom  23H    basis set group =>   4
Atom  24H    basis set group =>   4
Atom  25H    basis set group =>   4
Atom  26H    basis set group =>   4
Atom  27H    basis set group =>   4
Atom  28C    basis set group =>   1
Atom  29C    basis set group =>   1
Atom  30C    basis set group =>   1
Atom  31C    basis set group =>   1
Atom  32C    basis set group =>   1
Atom  33C    basis set group =>   1
Atom  34C    basis set group =>   1
Atom  35O    basis set group =>   3
Atom  36C    basis set group =>   1
Atom  37C    basis set group =>   1
Atom  38C    basis set group =>   1
Atom  39C    basis set group =>   1
Atom  40C    basis set group =>   1
Atom  41C    basis set group =>   1
Atom  42N    basis set group =>   2
Atom  43C    basis set group =>   1
Atom  44O    basis set group =>   3
Atom  45C    basis set group =>   1
Atom  46C    basis set group =>   1
Atom  47C    basis set group =>   1
Atom  48C    basis set group =>   1
Atom  49C    basis set group =>   1
Atom  50C    basis set group =>   1
Atom  51C    basis set group =>   1
Atom  52N    basis set group =>   2
Atom  53C    basis set group =>   1
Atom  54C    basis set group =>   1
Atom  55C    basis set group =>   1
Atom  56C    basis set group =>   1
Atom  57O    basis set group =>   3
Atom  58H    basis set group =>   4
Atom  59H    basis set group =>   4
Atom  60H    basis set group =>   4
Atom  61H    basis set group =>   4
Atom  62H    basis set group =>   4
Atom  63H    basis set group =>   4
Atom  64H    basis set group =>   4
Atom  65H    basis set group =>   4
Atom  66H    basis set group =>   4
Atom  67H    basis set group =>   4
Atom  68H    basis set group =>   4
Atom  69H    basis set group =>   4
Atom  70H    basis set group =>   4
Atom  71H    basis set group =>   4
Atom  72H    basis set group =>   4
Atom  73H    basis set group =>   4
Atom  74H    basis set group =>   4
Atom  75H    basis set group =>   4
Atom  76H    basis set group =>   4
Atom  77H    basis set group =>   4
Atom  78H    basis set group =>   4
Atom  79H    basis set group =>   4
Atom  80H    basis set group =>   4
Atom  81H    basis set group =>   4
Atom  82H    basis set group =>   4
Atom  83H    basis set group =>   4


           ************************************************************
           *        Program running with 12 parallel MPI-processes    *
           *              working on a common directory               *
           ************************************************************
------------------------------------------------------------------------------
                           ORCA GTO INTEGRAL CALCULATION
                           -- RI-GTO INTEGRALS CHOSEN --
------------------------------------------------------------------------------
------------------------------------------------------------------------------
                   ___                                                        
                  /   \      - P O W E R E D   B Y -                         
                 /     \                                                     
                 |  |  |   _    _      __       _____    __    __             
                 |  |  |  | |  | |    /  \     |  _  \  |  |  /  |          
                  \  \/   | |  | |   /    \    | | | |  |  | /  /          
                 / \  \   | |__| |  /  /\  \   | |_| |  |  |/  /          
                |  |  |   |  __  | /  /__\  \  |    /   |      \           
                |  |  |   | |  | | |   __   |  |    \   |  |\   \          
                \     /   | |  | | |  |  |  |  | |\  \  |  | \   \       
                 \___/    |_|  |_| |__|  |__|  |_| \__\ |__|  \__/        
                                                                              
                      - O R C A' S   B I G   F R I E N D -                    
                                      &                                       
                       - I N T E G R A L  F E E D E R -                       
                                                                              
 v1 FN, 2020, v2 2021                                                         
------------------------------------------------------------------------------


Reading SHARK input file orca.SHARKINP.tmp ... ok
----------------------
SHARK INTEGRAL PACKAGE
----------------------

Number of atoms                             ...     84
Number of basis functions                   ...    779
Number of shells                            ...    403
Maximum angular momentum                    ...      2
Integral batch strategy                     ... SHARK/LIBINT Hybrid
RI-J (if used) integral strategy            ... SPLIT-RIJ (Revised 2003 algorithm where possible)
Printlevel                                  ...      1
Contraction scheme used                     ... SEGMENTED contraction
Coulomb Range Separation                    ... NOT USED
Exchange Range Separation                   ... NOT USED
Finite Nucleus Model                        ... NOT USED
Auxiliary Coulomb fitting basis             ... AVAILABLE
   # of basis functions in Aux-J            ...   2710
   # of shells in Aux-J                     ...    890
   Maximum angular momentum in Aux-J        ...      4
Auxiliary J/K fitting basis                 ... NOT available
Auxiliary Correlation fitting basis         ... NOT available
Auxiliary 'external' fitting basis          ... NOT available
Integral threshold                          ...     1.000000e-12
Primitive cut-off                           ...     1.000000e-14
Primitive pair pre-selection threshold      ...     1.000000e-14

Calculating pre-screening integrals         ... done (  0.0 sec) Dimension = 403
Organizing shell pair data                  ... done (  0.5 sec)
Shell pair information
Total number of shell pairs                 ...     81406
Shell pairs after pre-screening             ...     48293
Total number of primitive shell pairs       ...    289142
Primitive shell pairs kept                  ...    100556
          la=0 lb=0:  17499 shell pairs
          la=1 lb=0:  17296 shell pairs
          la=1 lb=1:   3815 shell pairs
          la=2 lb=0:   6005 shell pairs
          la=2 lb=1:   3144 shell pairs
          la=2 lb=2:    534 shell pairs

Calculating one electron integrals          ... done (  0.1 sec)
Calculating RI/J V-Matrix + Cholesky decomp.... done (  0.3 sec)
Calculating Nuclear repulsion               ... done (  0.0 sec) ENN=   6353.414774880952 Eh

SHARK setup successfully completed in   1.2 seconds

Maximum memory used throughout the entire GTOINT-calculation: 69.4 MB


           ************************************************************
           *        Program running with 12 parallel MPI-processes    *
           *              working on a common directory               *
           ************************************************************
-------------------------------------------------------------------------------
                                 ORCA SCF
-------------------------------------------------------------------------------

------------
SCF SETTINGS
------------
Hamiltonian:
 Density Functional     Method          .... DFT(GTOs)
 Exchange Functional    Exchange        .... PBE
   PBE kappa parameter   XKappa         ....  1.024500
   PBE mue parameter    XMuePBE         ....  0.123457
 Correlation Functional Correlation     .... PBE
   PBE beta parameter  CBetaPBE         ....  0.030000
 LDA part of GGA corr.  LDAOpt          .... PW91-LDA
 Gradients option       PostSCFGGA      .... off
 Hybrid DFT is turned on
   Fraction HF Exchange ScalHFX         ....  0.420000
   Scaling of DF-GGA-X  ScalDFX         ....  0.580000
   Scaling of DF-GGA-C  ScalDFC         ....  1.000000
   Scaling of DF-LDA-C  ScalLDAC        ....  1.000000
   Perturbative correction              ....  0.000000
   Density functional embedding theory  .... OFF
 RI-approximation to the Coulomb term is turned on
   Number of AuxJ basis functions       .... 2710
   RIJ-ON(X) (HFX calculated with O(N)) .... on
   Number of AuxJ basis functions       .... 2710
   RIJ-COSX (HFX calculated with COS-X)).... on


General Settings:
 Integral files         IntName         .... orca
 Hartree-Fock type      HFTyp           .... UHF
 Total Charge           Charge          ....    0
 Multiplicity           Mult            ....    3
 Number of Electrons    NEL             ....  332
 Basis Dimension        Dim             ....  779
 Nuclear Repulsion      ENuc            ....   6353.4147748810 Eh

Convergence Acceleration:
 DIIS                   CNVDIIS         .... on
   Start iteration      DIISMaxIt       ....    12
   Startup error        DIISStart       ....  0.200000
   # of expansion vecs  DIISMaxEq       ....     5
   Bias factor          DIISBfac        ....   1.050
   Max. coefficient     DIISMaxC        ....  10.000
 Trust-Rad. Augm. Hess. CNVTRAH         .... auto
   Auto Start mean grad. ratio tolernc. ....  1.125000
   Auto Start start iteration           ....    20
   Auto Start num. interpolation iter.  ....    10
   Max. Number of Micro iterations      ....    16
   Max. Number of Macro iterations      .... Maxiter - #DIIS iter
   Number of Davidson start vectors     ....     2
   Converg. threshold I  (grad. norm)   ....   2.000e-06
   Converg. threshold II (energy diff.) ....   1.000e-09
   Grad. Scal. Fac. for Micro threshold ....   0.100
   Minimum threshold for Micro iter.    ....   0.010
   NR start threshold (gradient norm)   ....   0.001
   Initial trust radius                 ....   0.400
   Minimum AH scaling param. (alpha)    ....   1.000
   Maximum AH scaling param. (alpha)    .... 1000.000
   Orbital update algorithm             .... Taylor
   White noise on init. David. guess    .... on
   Maximum white noise                  ....   0.010
   Quad. conv. algorithm                .... NR
   COSX micro iterations for RIJONX calc.... off
 SOSCF                  CNVSOSCF        .... off
 Level Shifting         CNVShift        .... on
   Level shift para.    LevelShift      ....    0.2500
   Turn off err/grad.   ShiftErr        ....    0.0010
 Zerner damping         CNVZerner       .... off
 Static damping         CNVDamp         .... on
   Fraction old density DampFac         ....    0.7000
   Max. Damping (<1)    DampMax         ....    0.9800
   Min. Damping (>=0)   DampMin         ....    0.0000
   Turn off err/grad.   DampErr         ....    0.1000
 Fernandez-Rico         CNVRico         .... off

SCF Procedure:
 Maximum # iterations   MaxIter         ....   125
 SCF integral mode      SCFMode         .... Direct
   Integral package                     .... SHARK and LIBINT hybrid scheme
 Reset frequency        DirectResetFreq ....    20
 Integral Threshold     Thresh          ....  1.000e-12 Eh
 Primitive CutOff       TCut            ....  1.000e-14 Eh

Convergence Tolerance:
 Convergence Check Mode ConvCheckMode   .... Total+1el-Energy
 Convergence forced     ConvForced      .... 0
 Energy Change          TolE            ....  1.000e-09 Eh
 1-El. energy change                    ....  1.000e-06 Eh
 DIIS Error             TolErr          ....  1.000e-08


Diagonalization of the overlap matrix:
Smallest eigenvalue                        ... 3.872e-04
Time for diagonalization                   ...    0.079 sec
Threshold for overlap eigenvalues          ... 1.000e-08
Number of eigenvalues below threshold      ... 0
Time for construction of square roots      ...    0.114 sec
Total time needed                          ...    0.195 sec

--------------------------------
INITIAL GUESS: MINIMAL BASIS EHT
--------------------------------
The minimal basis has 272 functions
EHT matrix was diagonalized
Basis set overlap was calculated now projecting the orbitals
Using GuessMode=FMatrix for the initial guess
C*T matrix was formed
Effective Fockian was calculated
Effective Fockian was diagonalized
Initial density was built
                      ------------------
                      INITIAL GUESS DONE
                      ------------------
-------------------
DFT GRID GENERATION
-------------------

General Integration Accuracy     IntAcc      ... 4.159
Radial Grid Type                 RadialGrid  ... OptM3 with GC (2021)
Angular Grid (max. ang.)         AngularGrid ... 3 (Lebedev-194)
Angular grid pruning method      GridPruning ... 4 (adaptive)
Weight generation scheme         WeightScheme... Becke
Basis function cutoff            BFCut       ... 1.0000e-12
Integration weight cutoff        WCut        ... 1.0000e-14
Angular grids for H and He will be reduced by one unit
Partially contracted basis set               ... off
Rotationally invariant grid construction     ... off

Total number of grid points                  ...   199604
Total number of batches                      ...     3163
Average number of points per batch           ...       63
Average number of grid points per atom       ...     2376
Time for grid setup =    1.559 sec

--------------------
COSX GRID GENERATION
--------------------

GRIDX 1
-------
General Integration Accuracy     IntAcc      ... 3.816
Radial Grid Type                 RadialGrid  ... OptM3 with GC (2021)
Angular Grid (max. ang.)         AngularGrid ... 1 (Lebedev-50)
Angular grid pruning method      GridPruning ... 4 (adaptive)
Weight generation scheme         WeightScheme... Becke
Basis function cutoff            BFCut       ... 1.0000e-12
Integration weight cutoff        WCut        ... 1.0000e-14
Angular grids for H and He will be reduced by one unit
Partially contracted basis set               ... on
Rotationally invariant grid construction     ... off

Total number of grid points                  ...    49793
Total number of batches                      ...      815
Average number of points per batch           ...       61
Average number of grid points per atom       ...      593
UseSFitting                                  ... on

GRIDX 2
-------
General Integration Accuracy     IntAcc      ... 4.020
Radial Grid Type                 RadialGrid  ... OptM3 with GC (2021)
Angular Grid (max. ang.)         AngularGrid ... 2 (Lebedev-110)
Angular grid pruning method      GridPruning ... 4 (adaptive)
Weight generation scheme         WeightScheme... Becke
Basis function cutoff            BFCut       ... 1.0000e-12
Integration weight cutoff        WCut        ... 1.0000e-14
Angular grids for H and He will be reduced by one unit
Partially contracted basis set               ... on
Rotationally invariant grid construction     ... off

Total number of grid points                  ...   106438
Total number of batches                      ...     1706
Average number of points per batch           ...       62
Average number of grid points per atom       ...     1267
UseSFitting                                  ... on

GRIDX 3
-------
General Integration Accuracy     IntAcc      ... 4.338
Radial Grid Type                 RadialGrid  ... OptM3 with GC (2021)
Angular Grid (max. ang.)         AngularGrid ... 3 (Lebedev-194)
Angular grid pruning method      GridPruning ... 4 (adaptive)
Weight generation scheme         WeightScheme... Becke
Basis function cutoff            BFCut       ... 1.0000e-12
Integration weight cutoff        WCut        ... 1.0000e-14
Angular grids for H and He will be reduced by one unit
Partially contracted basis set               ... on
Rotationally invariant grid construction     ... off

Total number of grid points                  ...   231247
Total number of batches                      ...     3655
Average number of points per batch           ...       63
Average number of grid points per atom       ...     2753
UseSFitting                                  ... on

Time for X-Grid setup             =    4.451 sec


--------------------
CPCM SOLVATION MODEL
--------------------
CPCM parameters:
  Epsilon                                         ...       9.0800
  Refrac                                          ...       1.4240
  Rsolv                                           ...       1.3000
  Surface type                                    ... GAUSSIAN VDW
  Epsilon function type                           ...         CPCM
Radii:
 Radius for C  used is    3.8550 Bohr (=   2.0400 Ang.)
 Radius for N  used is    3.5149 Bohr (=   1.8600 Ang.)
 Radius for O  used is    3.4469 Bohr (=   1.8240 Ang.)
 Radius for H  used is    2.4944 Bohr (=   1.3200 Ang.)
Calculating surface                               ...        done! (  0.0s)
GEPOL surface points                              ...         4125
GEPOL Volume                                      ...    4800.1755
GEPOL Surface-area                                ...    2148.2671
Calculating surface distance matrix               ...        done! (  0.2s)
Performing Cholesky decomposition & store         ...        done! (  1.1s)
Overall time for CPCM initialization              ...                 1.3s
--------------
SCF ITERATIONS
--------------
ITER       Energy         Delta-E        Max-DP      RMS-DP      [F,P]     Damp
               ***  Starting incremental Fock matrix formation  ***
  0  -2034.7348205511   0.000000000000 0.11273014  0.00145801  0.2754600 0.7000
  1  -2036.7335970499  -1.998776498803 0.07087181  0.00096176  0.1500767 0.7000
                               ***Turning on DIIS***
  2  -2037.8888766792  -1.155279629298 0.04004211  0.00065328  0.1064335 0.7000
  3  -2038.6966802388  -0.807803559620 0.12836383  0.00164205  0.0751454 0.0000
  4  -2040.6574561003  -1.960775861451 0.02905964  0.00024680  0.0290124 0.0000
  5  -2040.6777644274  -0.020308327127 0.01218093  0.00011611  0.0224824 0.0000
  6  -2040.6944086667  -0.016644239260 0.00938649  0.00008858  0.0054380 0.0000
  7  -2040.7002533321  -0.005844665445 0.01192495  0.00008219  0.0054241 0.0000
  8  -2040.7047520235  -0.004498691337 0.01019359  0.00007468  0.0043721 0.0000
  9  -2040.7080460912  -0.003294067694 0.00704133  0.00006169  0.0034585 0.0000
 10  -2040.7100832978  -0.002037206678 0.00484877  0.00003988  0.0025516 0.0000
 11  -2040.7110809008  -0.000997602926 0.00379633  0.00003213  0.0018253 0.0000
 12  -2040.7116447010  -0.000563800249 0.00288896  0.00002421  0.0012814 0.0000
 13  -2040.7119464979  -0.000301796859 0.00563180  0.00004305  0.0009007 0.0000
               *** Restarting incremental Fock matrix formation ***
                                   *** Resetting DIIS ***
 14  -2040.7123431117  -0.000396613866 0.00117773  0.00000884  0.0003457 0.0000
 15  -2040.7123536253  -0.000010513578 0.00025618  0.00000235  0.0003204 0.0000
 16  -2040.7123573439  -0.000003718547 0.00061842  0.00000301  0.0001338 0.0000
 17  -2040.7123598319  -0.000002487999 0.00018804  0.00000100  0.0000793 0.0000
 18  -2040.7123602904  -0.000000458578 0.00013350  0.00000075  0.0000578 0.0000
 19  -2040.7123605574  -0.000000266946 0.00009668  0.00000049  0.0000317 0.0000
 20  -2040.7123606637  -0.000000106357 0.00005772  0.00000034  0.0000184 0.0000
 21  -2040.7123607128  -0.000000049042 0.00003817  0.00000024  0.0000108 0.0000
 22  -2040.7123607322  -0.000000019451 0.00002479  0.00000015  0.0000097 0.0000
 23  -2040.7123607385  -0.000000006244 0.00001407  0.00000008  0.0000046 0.0000
 24  -2040.7123607420  -0.000000003500 0.00000592  0.00000004  0.0000018 0.0000
 25  -2040.7123607432  -0.000000001250 0.00000525  0.00000003  0.0000016 0.0000
 26  -2040.7123607428   0.000000000466 0.00000158  0.00000001  0.0000012 0.0000
 27  -2040.7123607442  -0.000000001435 0.00000155  0.00000001  0.0000008 0.0000
 28  -2040.7123607432   0.000000000951 0.00000100  0.00000001  0.0000007 0.0000
 29  -2040.7123607437  -0.000000000508 0.00000096  0.00000001  0.0000005 0.0000
 30  -2040.7123607432   0.000000000586 0.00000071  0.00000000  0.0000003 0.0000
                 **** Energy Check signals convergence ****

               *****************************************************
               *                     SUCCESS                       *
               *           SCF CONVERGED AFTER  31 CYCLES          *
               *****************************************************

Old exchange energy                            =   -116.108290963 Eh
New exchange energy                            =   -116.108252222 Eh
Exchange energy change after final integration =      0.000038741 Eh
Total energy after final integration           =  -2040.712322003 Eh
Final COS-X integration done in                =    47.861 sec

----------------
TOTAL SCF ENERGY
----------------

Total Energy       :        -2040.71232200 Eh          -55530.60540 eV

Components:
Nuclear Repulsion  :         6353.41477488 Eh          172885.20534 eV
Electronic Energy  :        -8394.12709688 Eh         -228415.81074 eV
One Electron Energy:       -15430.78048086 Eh         -419892.88383 eV
Two Electron Energy:         7036.65338398 Eh          191477.07308 eV
Max COSX asymmetry :            0.00000230 Eh               0.00006 eV
CPCM Dielectric    :           -0.03554921 Eh              -0.96734 eV

Virial components:
Potential Energy   :        -4066.01073343 Eh         -110641.77698 eV
Kinetic Energy     :         2025.29841143 Eh           55111.17157 eV
Virial Ratio       :            2.00761069


DFT components:
N(Alpha)           :      167.000323393569 electrons
N(Beta)            :      165.000353696591 electrons
N(Total)           :      332.000677090160 electrons
E(X)               :     -154.310758259467 Eh       
E(C)               :      -14.661327960381 Eh       
E(XC)              :     -168.972086219848 Eh       
DFET-embed. en.    :        0.000000000000 Eh       
CPCM Solvation Model Properties:
Surface-charge          :           -0.03076855
Charge-correction       :           -0.00025260 Eh              -0.00687 eV
Free-energy (cav+disp)  :  This term is not implemented in the current solvation scheme

---------------
SCF CONVERGENCE
---------------

  Last Energy change         ...   -2.2351e-10  Tolerance :   1.0000e-09
  Last MAX-Density change    ...    0.0000e+00  Tolerance :   1.0000e-08
  Last RMS-Density change    ...    0.0000e+00  Tolerance :   1.0000e-09
  Last DIIS Error            ...    1.9723e-07  Tolerance :   1.0000e-08

             **** THE GBW FILE WAS UPDATED (orca.gbw) ****
             **** DENSITY orca.scfp WAS UPDATED ****
             **** ENERGY FILE WAS UPDATED (orca.en.tmp) ****
----------------------
UHF SPIN CONTAMINATION
----------------------

Warning: in a DFT calculation there is little theoretical justification to 
         calculate <S**2> as in Hartree-Fock theory. We will do it anyways
         but you should keep in mind that the values have only limited relevance

Expectation value of <S**2>     :     2.097397
Ideal value S*(S+1) for S=1.0   :     2.000000
Deviation                       :     0.097397

             **** THE GBW FILE WAS UPDATED (orca.gbw) ****
             **** DENSITY orca.scfp WAS UPDATED ****
----------------
ORBITAL ENERGIES
----------------
                 SPIN UP ORBITALS
  NO   OCC          E(Eh)            E(eV) 
   0   1.0000     -19.582855      -532.8766 
   1   1.0000     -19.528564      -531.3992 
   2   1.0000     -19.492334      -530.4134 
   3   1.0000     -19.473926      -529.9125 
   4   1.0000     -14.685918      -399.6241 
   5   1.0000     -14.681711      -399.5097 
   6   1.0000     -14.675783      -399.3484 
   7   1.0000     -14.667585      -399.1253 
   8   1.0000     -14.643388      -398.4668 
   9   1.0000     -10.560884      -287.3763 
  10   1.0000     -10.555130      -287.2197 
  11   1.0000     -10.551145      -287.1113 
  12   1.0000     -10.519782      -286.2578 
  13   1.0000     -10.519066      -286.2383 
  14   1.0000     -10.517384      -286.1926 
  15   1.0000     -10.504454      -285.8407 
  16   1.0000     -10.500563      -285.7348 
  17   1.0000     -10.498982      -285.6918 
  18   1.0000     -10.498782      -285.6864 
  19   1.0000     -10.482195      -285.2350 
  20   1.0000     -10.480002      -285.1754 
  21   1.0000     -10.477040      -285.0947 
  22   1.0000     -10.471527      -284.9447 
  23   1.0000     -10.465377      -284.7774 
  24   1.0000     -10.464368      -284.7499 
  25   1.0000     -10.462003      -284.6856 
  26   1.0000     -10.461783      -284.6796 
  27   1.0000     -10.459173      -284.6086 
  28   1.0000     -10.458112      -284.5797 
  29   1.0000     -10.456130      -284.5258 
  30   1.0000     -10.452083      -284.4156 
  31   1.0000     -10.452008      -284.4136 
  32   1.0000     -10.450304      -284.3672 
  33   1.0000     -10.449677      -284.3502 
  34   1.0000     -10.449253      -284.3386 
  35   1.0000     -10.448945      -284.3302 
  36   1.0000     -10.448864      -284.3280 
  37   1.0000     -10.448075      -284.3066 
  38   1.0000     -10.447892      -284.3016 
  39   1.0000     -10.447373      -284.2875 
  40   1.0000     -10.447297      -284.2854 
  41   1.0000     -10.446914      -284.2750 
  42   1.0000     -10.438403      -284.0434 
  43   1.0000     -10.436322      -283.9868 
  44   1.0000     -10.433426      -283.9080 
  45   1.0000     -10.425774      -283.6997 
  46   1.0000     -10.425156      -283.6829 
  47   1.0000      -1.263809       -34.3900 
  48   1.0000      -1.180772       -32.1304 
  49   1.0000      -1.176568       -32.0160 
  50   1.0000      -1.158356       -31.5205 
  51   1.0000      -1.118333       -30.4314 
  52   1.0000      -1.081905       -29.4401 
  53   1.0000      -1.043956       -28.4075 
  54   1.0000      -1.037901       -28.2427 
  55   1.0000      -1.037347       -28.2277 
  56   1.0000      -0.976611       -26.5749 
  57   1.0000      -0.966850       -26.3093 
  58   1.0000      -0.963449       -26.2168 
  59   1.0000      -0.955356       -25.9966 
  60   1.0000      -0.904883       -24.6231 
  61   1.0000      -0.899994       -24.4901 
  62   1.0000      -0.896404       -24.3924 
  63   1.0000      -0.893426       -24.3113 
  64   1.0000      -0.885855       -24.1053 
  65   1.0000      -0.850079       -23.1318 
  66   1.0000      -0.841101       -22.8875 
  67   1.0000      -0.840453       -22.8699 
  68   1.0000      -0.840331       -22.8666 
  69   1.0000      -0.829205       -22.5638 
  70   1.0000      -0.790522       -21.5112 
  71   1.0000      -0.787103       -21.4182 
  72   1.0000      -0.772420       -21.0186 
  73   1.0000      -0.771923       -21.0051 
  74   1.0000      -0.769166       -20.9301 
  75   1.0000      -0.767333       -20.8802 
  76   1.0000      -0.765694       -20.8356 
  77   1.0000      -0.733871       -19.9697 
  78   1.0000      -0.717108       -19.5135 
  79   1.0000      -0.715736       -19.4762 
  80   1.0000      -0.705705       -19.2032 
  81   1.0000      -0.702065       -19.1042 
  82   1.0000      -0.687509       -18.7081 
  83   1.0000      -0.680517       -18.5178 
  84   1.0000      -0.672911       -18.3108 
  85   1.0000      -0.663638       -18.0585 
  86   1.0000      -0.657745       -17.8982 
  87   1.0000      -0.649850       -17.6833 
  88   1.0000      -0.645320       -17.5600 
  89   1.0000      -0.620031       -16.8719 
  90   1.0000      -0.613526       -16.6949 
  91   1.0000      -0.604760       -16.4564 
  92   1.0000      -0.602640       -16.3987 
  93   1.0000      -0.587999       -16.0003 
  94   1.0000      -0.586778       -15.9671 
  95   1.0000      -0.585246       -15.9254 
  96   1.0000      -0.582067       -15.8388 
  97   1.0000      -0.572746       -15.5852 
  98   1.0000      -0.569320       -15.4920 
  99   1.0000      -0.558617       -15.2008 
 100   1.0000      -0.555057       -15.1039 
 101   1.0000      -0.550942       -14.9919 
 102   1.0000      -0.545641       -14.8477 
 103   1.0000      -0.541103       -14.7242 
 104   1.0000      -0.536141       -14.5891 
 105   1.0000      -0.530570       -14.4375 
 106   1.0000      -0.527988       -14.3673 
 107   1.0000      -0.524143       -14.2627 
 108   1.0000      -0.521041       -14.1782 
 109   1.0000      -0.519494       -14.1361 
 110   1.0000      -0.513947       -13.9852 
 111   1.0000      -0.503660       -13.7053 
 112   1.0000      -0.502992       -13.6871 
 113   1.0000      -0.499461       -13.5910 
 114   1.0000      -0.492213       -13.3938 
 115   1.0000      -0.491351       -13.3703 
 116   1.0000      -0.488118       -13.2824 
 117   1.0000      -0.485825       -13.2200 
 118   1.0000      -0.483913       -13.1679 
 119   1.0000      -0.482254       -13.1228 
 120   1.0000      -0.481198       -13.0941 
 121   1.0000      -0.479416       -13.0456 
 122   1.0000      -0.476013       -12.9530 
 123   1.0000      -0.475160       -12.9298 
 124   1.0000      -0.461328       -12.5534 
 125   1.0000      -0.453439       -12.3387 
 126   1.0000      -0.450359       -12.2549 
 127   1.0000      -0.448440       -12.2027 
 128   1.0000      -0.445791       -12.1306 
 129   1.0000      -0.438935       -11.9440 
 130   1.0000      -0.437700       -11.9104 
 131   1.0000      -0.434344       -11.8191 
 132   1.0000      -0.431108       -11.7310 
 133   1.0000      -0.426935       -11.6175 
 134   1.0000      -0.426066       -11.5939 
 135   1.0000      -0.423273       -11.5178 
 136   1.0000      -0.421987       -11.4828 
 137   1.0000      -0.421059       -11.4576 
 138   1.0000      -0.419839       -11.4244 
 139   1.0000      -0.418205       -11.3799 
 140   1.0000      -0.409641       -11.1469 
 141   1.0000      -0.407570       -11.0905 
 142   1.0000      -0.403412       -10.9774 
 143   1.0000      -0.402843       -10.9619 
 144   1.0000      -0.398399       -10.8410 
 145   1.0000      -0.394374       -10.7315 
 146   1.0000      -0.393811       -10.7161 
 147   1.0000      -0.390993       -10.6395 
 148   1.0000      -0.387891       -10.5551 
 149   1.0000      -0.382931       -10.4201 
 150   1.0000      -0.375720       -10.2239 
 151   1.0000      -0.359513        -9.7828 
 152   1.0000      -0.356097        -9.6899 
 153   1.0000      -0.352635        -9.5957 
 154   1.0000      -0.346385        -9.4256 
 155   1.0000      -0.329018        -8.9530 
 156   1.0000      -0.323988        -8.8162 
 157   1.0000      -0.321365        -8.7448 
 158   1.0000      -0.312707        -8.5092 
 159   1.0000      -0.307390        -8.3645 
 160   1.0000      -0.303061        -8.2467 
 161   1.0000      -0.298844        -8.1320 
 162   1.0000      -0.298036        -8.1100 
 163   1.0000      -0.293116        -7.9761 
 164   1.0000      -0.284963        -7.7542 
 165   1.0000      -0.228371        -6.2143 
 166   1.0000      -0.197982        -5.3874 
 167   0.0000      -0.056435        -1.5357 
 168   0.0000      -0.016144        -0.4393 
 169   0.0000       0.006776         0.1844 
 170   0.0000       0.012986         0.3534 
 171   0.0000       0.015258         0.4152 
 172   0.0000       0.016523         0.4496 
 173   0.0000       0.027902         0.7593 
 174   0.0000       0.041321         1.1244 
 175   0.0000       0.052216         1.4209 
 176   0.0000       0.076842         2.0910 
 177   0.0000       0.082479         2.2444 
 178   0.0000       0.111900         3.0450 
 179   0.0000       0.130146         3.5415 
 180   0.0000       0.137171         3.7326 
 181   0.0000       0.141635         3.8541 
 182   0.0000       0.148461         4.0398 
 183   0.0000       0.150710         4.1010 
 184   0.0000       0.155545         4.2326 
 185   0.0000       0.159956         4.3526 
 186   0.0000       0.164923         4.4878 
 187   0.0000       0.171373         4.6633 
 188   0.0000       0.173492         4.7210 
 189   0.0000       0.175658         4.7799 
 190   0.0000       0.180968         4.9244 
 191   0.0000       0.184411         5.0181 
 192   0.0000       0.187171         5.0932 
 193   0.0000       0.189051         5.1443 
 194   0.0000       0.191501         5.2110 
 195   0.0000       0.192377         5.2348 
 196   0.0000       0.197457         5.3731 
 197   0.0000       0.199199         5.4205 
 198   0.0000       0.202319         5.5054 
 199   0.0000       0.203933         5.5493 
 200   0.0000       0.206211         5.6113 
 201   0.0000       0.209855         5.7105 
 202   0.0000       0.211084         5.7439 
 203   0.0000       0.213986         5.8229 
 204   0.0000       0.214722         5.8429 
 205   0.0000       0.217737         5.9249 
 206   0.0000       0.220385         5.9970 
 207   0.0000       0.221867         6.0373 
 208   0.0000       0.223573         6.0837 
 209   0.0000       0.225653         6.1403 
 210   0.0000       0.226947         6.1756 
 211   0.0000       0.229601         6.2478 
 212   0.0000       0.231129         6.2893 
 213   0.0000       0.232958         6.3391 
 214   0.0000       0.236411         6.4331 
 215   0.0000       0.238949         6.5021 
 216   0.0000       0.243296         6.6204 
 217   0.0000       0.246869         6.7177 
 218   0.0000       0.248670         6.7667 
 219   0.0000       0.252340         6.8665 
 220   0.0000       0.256069         6.9680 
 221   0.0000       0.258694         7.0394 
 222   0.0000       0.261050         7.1035 
 223   0.0000       0.267925         7.2906 
 224   0.0000       0.269952         7.3458 
 225   0.0000       0.276212         7.5161 
 226   0.0000       0.276872         7.5341 
 227   0.0000       0.281041         7.6475 
 228   0.0000       0.281318         7.6550 
 229   0.0000       0.284924         7.7532 
 230   0.0000       0.288826         7.8594 
 231   0.0000       0.293753         7.9934 
 232   0.0000       0.295610         8.0440 
 233   0.0000       0.298729         8.1288 
 234   0.0000       0.301793         8.2122 
 235   0.0000       0.302362         8.2277 
 236   0.0000       0.307126         8.3573 
 237   0.0000       0.310760         8.4562 
 238   0.0000       0.312731         8.5099 
 239   0.0000       0.316703         8.6179 
 240   0.0000       0.319490         8.6938 
 241   0.0000       0.322974         8.7886 
 242   0.0000       0.328854         8.9486 
 243   0.0000       0.330638         8.9971 
 244   0.0000       0.334095         9.0912 
 245   0.0000       0.336962         9.1692 
 246   0.0000       0.339233         9.2310 
 247   0.0000       0.345262         9.3951 
 248   0.0000       0.352178         9.5832 
 249   0.0000       0.356513         9.7012 
 250   0.0000       0.363946         9.9035 
 251   0.0000       0.371225        10.1015 
 252   0.0000       0.376840        10.2543 
 253   0.0000       0.379389        10.3237 
 254   0.0000       0.384709        10.4685 
 255   0.0000       0.390470        10.6252 
 256   0.0000       0.403886        10.9903 
 257   0.0000       0.405456        11.0330 
 258   0.0000       0.415310        11.3011 
 259   0.0000       0.420535        11.4433 
 260   0.0000       0.420735        11.4488 
 261   0.0000       0.449655        12.2357 
 262   0.0000       0.453766        12.3476 
 263   0.0000       0.455592        12.3973 
 264   0.0000       0.461283        12.5522 
 265   0.0000       0.467130        12.7113 
 266   0.0000       0.473513        12.8849 
 267   0.0000       0.479227        13.0404 
 268   0.0000       0.482075        13.1179 
 269   0.0000       0.493201        13.4207 
 270   0.0000       0.495959        13.4957 
 271   0.0000       0.497879        13.5480 
 272   0.0000       0.502498        13.6737 
 273   0.0000       0.506383        13.7794 
 274   0.0000       0.511127        13.9085 
 275   0.0000       0.514093        13.9892 
 276   0.0000       0.515398        14.0247 
 277   0.0000       0.522153        14.2085 
 278   0.0000       0.524179        14.2636 
 279   0.0000       0.527560        14.3556 
 280   0.0000       0.532149        14.4805 
 281   0.0000       0.533612        14.5203 
 282   0.0000       0.536065        14.5871 
 283   0.0000       0.542543        14.7633 
 284   0.0000       0.544192        14.8082 
 285   0.0000       0.548224        14.9179 
 286   0.0000       0.558788        15.2054 
 287   0.0000       0.562803        15.3146 
 288   0.0000       0.564436        15.3591 
 289   0.0000       0.567885        15.4529 
 290   0.0000       0.572204        15.5705 
 291   0.0000       0.576939        15.6993 
 292   0.0000       0.578613        15.7448 
 293   0.0000       0.585571        15.9342 
 294   0.0000       0.588467        16.0130 
 295   0.0000       0.592730        16.1290 
 296   0.0000       0.596211        16.2237 
 297   0.0000       0.599208        16.3053 
 298   0.0000       0.601938        16.3796 
 299   0.0000       0.604836        16.4584 
 300   0.0000       0.606529        16.5045 
 301   0.0000       0.609295        16.5798 
 302   0.0000       0.612615        16.6701 
 303   0.0000       0.617419        16.8008 
 304   0.0000       0.622191        16.9307 
 305   0.0000       0.623346        16.9621 
 306   0.0000       0.626032        17.0352 
 307   0.0000       0.628455        17.1011 
 308   0.0000       0.629375        17.1262 
 309   0.0000       0.631417        17.1817 
 310   0.0000       0.634544        17.2668 
 311   0.0000       0.635890        17.3034 
 312   0.0000       0.638514        17.3749 
 313   0.0000       0.641037        17.4435 
 314   0.0000       0.642288        17.4776 
 315   0.0000       0.647379        17.6161 
 316   0.0000       0.650106        17.6903 
 317   0.0000       0.652587        17.7578 
 318   0.0000       0.654079        17.7984 
 319   0.0000       0.658789        17.9266 
 320   0.0000       0.664399        18.0792 
 321   0.0000       0.666047        18.1241 
 322   0.0000       0.669467        18.2171 
 323   0.0000       0.674232        18.3468 
 324   0.0000       0.676674        18.4132 
 325   0.0000       0.680296        18.5118 
 326   0.0000       0.683551        18.6004 
 327   0.0000       0.688628        18.7385 
 328   0.0000       0.694213        18.8905 
 329   0.0000       0.698512        19.0075 
 330   0.0000       0.703456        19.1420 
 331   0.0000       0.704686        19.1755 
 332   0.0000       0.713345        19.4111 
 333   0.0000       0.714457        19.4414 
 334   0.0000       0.715770        19.4771 
 335   0.0000       0.720651        19.6099 
 336   0.0000       0.723378        19.6841 
 337   0.0000       0.727067        19.7845 
 338   0.0000       0.730511        19.8782 
 339   0.0000       0.735516        20.0144 
 340   0.0000       0.740133        20.1400 
 341   0.0000       0.742075        20.1929 
 342   0.0000       0.745931        20.2978 
 343   0.0000       0.748137        20.3578 
 344   0.0000       0.751796        20.4574 
 345   0.0000       0.754097        20.5200 
 346   0.0000       0.762177        20.7399 
 347   0.0000       0.765877        20.8406 
 348   0.0000       0.768173        20.9030 
 349   0.0000       0.774078        21.0637 
 350   0.0000       0.776599        21.1323 
 351   0.0000       0.782829        21.3018 
 352   0.0000       0.790759        21.5176 
 353   0.0000       0.794357        21.6155 
 354   0.0000       0.820607        22.3298 
 355   0.0000       0.824315        22.4308 
 356   0.0000       0.830064        22.5872 
 357   0.0000       0.839423        22.8419 
 358   0.0000       0.841576        22.9004 
 359   0.0000       0.849450        23.1147 
 360   0.0000       0.852561        23.1994 
 361   0.0000       0.859716        23.3941 
 362   0.0000       0.870216        23.6798 
 363   0.0000       0.874479        23.7958 
 364   0.0000       0.881162        23.9776 
 365   0.0000       0.885170        24.0867 
 366   0.0000       0.892772        24.2936 
 367   0.0000       0.897585        24.4245 
 368   0.0000       0.900271        24.4976 
 369   0.0000       0.910530        24.7768 
 370   0.0000       0.915575        24.9141 
 371   0.0000       0.922714        25.1083 
 372   0.0000       0.925300        25.1787 
 373   0.0000       0.929908        25.3041 
 374   0.0000       0.931015        25.3342 
 375   0.0000       0.937636        25.5144 
 376   0.0000       0.947877        25.7931 
 377   0.0000       0.950319        25.8595 
 378   0.0000       0.951918        25.9030 
 379   0.0000       0.959888        26.1199 
 380   0.0000       0.960821        26.1453 
 381   0.0000       0.962382        26.1877 
 382   0.0000       0.968056        26.3422 
 383   0.0000       0.970890        26.4193 
 384   0.0000       0.975438        26.5430 
 385   0.0000       0.978254        26.6196 
 386   0.0000       0.980895        26.6915 
 387   0.0000       0.982736        26.7416 
 388   0.0000       0.988659        26.9028 
 389   0.0000       0.990027        26.9400 
 390   0.0000       0.997546        27.1446 
 391   0.0000       1.000992        27.2384 
 392   0.0000       1.007013        27.4022 
 393   0.0000       1.009502        27.4700 
 394   0.0000       1.011608        27.5272 
 395   0.0000       1.015955        27.6455 
 396   0.0000       1.017468        27.6867 
 397   0.0000       1.019887        27.7525 
 398   0.0000       1.029359        28.0103 
 399   0.0000       1.030000        28.0277 
 400   0.0000       1.035145        28.1677 
 401   0.0000       1.035256        28.1707 
 402   0.0000       1.039326        28.2815 
 403   0.0000       1.042480        28.3673 
 404   0.0000       1.047843        28.5133 
 405   0.0000       1.053931        28.6789 
 406   0.0000       1.055993        28.7350 
 407   0.0000       1.056987        28.7621 
 408   0.0000       1.058525        28.8039 
 409   0.0000       1.059666        28.8350 
 410   0.0000       1.064309        28.9613 
 411   0.0000       1.065846        29.0031 
 412   0.0000       1.067584        29.0504 
 413   0.0000       1.076417        29.2908 
 414   0.0000       1.077636        29.3240 
 415   0.0000       1.079819        29.3834 
 416   0.0000       1.081490        29.4288 
 417   0.0000       1.087541        29.5935 
 418   0.0000       1.089903        29.6578 
 419   0.0000       1.096485        29.8369 
 420   0.0000       1.098726        29.8979 
 421   0.0000       1.100980        29.9592 
 422   0.0000       1.103677        30.0326 
 423   0.0000       1.108619        30.1671 
 424   0.0000       1.110968        30.2310 
 425   0.0000       1.115869        30.3643 
 426   0.0000       1.118473        30.4352 
 427   0.0000       1.121499        30.5175 
 428   0.0000       1.129202        30.7272 
 429   0.0000       1.131633        30.7933 
 430   0.0000       1.137469        30.9521 
 431   0.0000       1.140847        31.0440 
 432   0.0000       1.152380        31.3579 
 433   0.0000       1.152877        31.3714 
 434   0.0000       1.159407        31.5491 
 435   0.0000       1.166649        31.7461 
 436   0.0000       1.170740        31.8575 
 437   0.0000       1.173865        31.9425 
 438   0.0000       1.176934        32.0260 
 439   0.0000       1.183867        32.2147 
 440   0.0000       1.190854        32.4048 
 441   0.0000       1.194013        32.4907 
 442   0.0000       1.199094        32.6290 
 443   0.0000       1.206481        32.8300 
 444   0.0000       1.218277        33.1510 
 445   0.0000       1.221932        33.2504 
 446   0.0000       1.227067        33.3902 
 447   0.0000       1.237384        33.6709 
 448   0.0000       1.239851        33.7381 
 449   0.0000       1.245185        33.8832 
 450   0.0000       1.254721        34.1427 
 451   0.0000       1.257137        34.2084 
 452   0.0000       1.267755        34.4974 
 453   0.0000       1.277095        34.7515 
 454   0.0000       1.279386        34.8139 
 455   0.0000       1.289851        35.0986 
 456   0.0000       1.294715        35.2310 
 457   0.0000       1.299271        35.3550 
 458   0.0000       1.303247        35.4632 
 459   0.0000       1.305864        35.5344 
 460   0.0000       1.313188        35.7337 
 461   0.0000       1.314090        35.7582 
 462   0.0000       1.327310        36.1179 
 463   0.0000       1.327935        36.1349 
 464   0.0000       1.331538        36.2330 
 465   0.0000       1.341203        36.4960 
 466   0.0000       1.344558        36.5873 
 467   0.0000       1.350937        36.7609 
 468   0.0000       1.355599        36.8877 
 469   0.0000       1.361440        37.0467 
 470   0.0000       1.374125        37.3919 
 471   0.0000       1.377219        37.4760 
 472   0.0000       1.384848        37.6836 
 473   0.0000       1.390490        37.8372 
 474   0.0000       1.400779        38.1171 
 475   0.0000       1.407017        38.2869 
 476   0.0000       1.416648        38.5490 
 477   0.0000       1.426110        38.8064 
 478   0.0000       1.428918        38.8828 
 479   0.0000       1.439561        39.1724 
 480   0.0000       1.443558        39.2812 
 481   0.0000       1.455543        39.6073 
 482   0.0000       1.462883        39.8071 
 483   0.0000       1.466236        39.8983 
 484   0.0000       1.468998        39.9735 
 485   0.0000       1.477064        40.1930 
 486   0.0000       1.483194        40.3598 
 487   0.0000       1.486666        40.4542 
 488   0.0000       1.490038        40.5460 
 489   0.0000       1.494987        40.6807 
 490   0.0000       1.504146        40.9299 
 491   0.0000       1.510286        41.0970 
 492   0.0000       1.515296        41.2333 
 493   0.0000       1.519160        41.3384 
 494   0.0000       1.525436        41.5092 
 495   0.0000       1.529618        41.6230 
 496   0.0000       1.533941        41.7407 
 497   0.0000       1.536789        41.8182 
 498   0.0000       1.539410        41.8895 
 499   0.0000       1.543353        41.9968 
 500   0.0000       1.544781        42.0356 
 501   0.0000       1.549152        42.1546 
 502   0.0000       1.550183        42.1826 
 503   0.0000       1.555512        42.3276 
 504   0.0000       1.561025        42.4776 
 505   0.0000       1.562180        42.5091 
 506   0.0000       1.565941        42.6114 
 507   0.0000       1.570338        42.7311 
 508   0.0000       1.579892        42.9910 
 509   0.0000       1.585490        43.1434 
 510   0.0000       1.599526        43.5253 
 511   0.0000       1.605857        43.6976 
 512   0.0000       1.619734        44.0752 
 513   0.0000       1.631149        44.3858 
 514   0.0000       1.643677        44.7267 
 515   0.0000       1.654199        45.0130 
 516   0.0000       1.656778        45.0832 
 517   0.0000       1.681223        45.7484 
 518   0.0000       1.687981        45.9323 
 519   0.0000       1.710304        46.5397 
 520   0.0000       1.717059        46.7235 
 521   0.0000       1.722835        46.8807 
 522   0.0000       1.730820        47.0980 
 523   0.0000       1.737076        47.2682 
 524   0.0000       1.745487        47.4971 
 525   0.0000       1.769616        48.1537 
 526   0.0000       1.775740        48.3203 
 527   0.0000       1.778067        48.3837 
 528   0.0000       1.789084        48.6834 
 529   0.0000       1.808909        49.2229 
 530   0.0000       1.814874        49.3852 
 531   0.0000       1.815595        49.4049 
 532   0.0000       1.823068        49.6082 
 533   0.0000       1.831627        49.8411 
 534   0.0000       1.839024        50.0424 
 535   0.0000       1.843149        50.1546 
 536   0.0000       1.846384        50.2427 
 537   0.0000       1.850868        50.3647 
 538   0.0000       1.857796        50.5532 
 539   0.0000       1.861210        50.6461 
 540   0.0000       1.864999        50.7492 
 541   0.0000       1.873181        50.9718 
 542   0.0000       1.875527        51.0357 
 543   0.0000       1.879049        51.1315 
 544   0.0000       1.881950        51.2105 
 545   0.0000       1.885477        51.3064 
 546   0.0000       1.894785        51.5597 
 547   0.0000       1.899242        51.6810 
 548   0.0000       1.903246        51.7900 
 549   0.0000       1.908968        51.9457 
 550   0.0000       1.913960        52.0815 
 551   0.0000       1.923017        52.3280 
 552   0.0000       1.928606        52.4800 
 553   0.0000       1.932666        52.5905 
 554   0.0000       1.936834        52.7039 
 555   0.0000       1.941597        52.8335 
 556   0.0000       1.950199        53.0676 
 557   0.0000       1.956630        53.2426 
 558   0.0000       1.961146        53.3655 
 559   0.0000       1.973945        53.7138 
 560   0.0000       1.978366        53.8341 
 561   0.0000       1.980838        53.9013 
 562   0.0000       1.983106        53.9630 
 563   0.0000       1.989971        54.1499 
 564   0.0000       1.995548        54.3016 
 565   0.0000       2.000285        54.4305 
 566   0.0000       2.004619        54.5484 
 567   0.0000       2.012789        54.7708 
 568   0.0000       2.022357        55.0311 
 569   0.0000       2.024005        55.0760 
 570   0.0000       2.037306        55.4379 
 571   0.0000       2.039920        55.5090 
 572   0.0000       2.046724        55.6942 
 573   0.0000       2.051283        55.8182 
 574   0.0000       2.058043        56.0022 
 575   0.0000       2.064196        56.1696 
 576   0.0000       2.071169        56.3594 
 577   0.0000       2.073146        56.4132 
 578   0.0000       2.074543        56.4512 
 579   0.0000       2.078758        56.5659 
 580   0.0000       2.089956        56.8706 
 581   0.0000       2.099714        57.1361 
 582   0.0000       2.105560        57.2952 
 583   0.0000       2.110849        57.4391 
 584   0.0000       2.115515        57.5661 
 585   0.0000       2.118055        57.6352 
 586   0.0000       2.127366        57.8886 
 587   0.0000       2.135560        58.1115 
 588   0.0000       2.139231        58.2114 
 589   0.0000       2.149870        58.5009 
 590   0.0000       2.154235        58.6197 
 591   0.0000       2.161487        58.8170 
 592   0.0000       2.166046        58.9411 
 593   0.0000       2.171469        59.0887 
 594   0.0000       2.179165        59.2981 
 595   0.0000       2.182534        59.3898 
 596   0.0000       2.188543        59.5533 
 597   0.0000       2.193605        59.6910 
 598   0.0000       2.199904        59.8624 
 599   0.0000       2.203298        59.9548 
 600   0.0000       2.206182        60.0333 
 601   0.0000       2.209394        60.1207 
 602   0.0000       2.217287        60.3355 
 603   0.0000       2.220655        60.4271 
 604   0.0000       2.222743        60.4839 
 605   0.0000       2.226540        60.5872 
 606   0.0000       2.228094        60.6295 
 607   0.0000       2.240715        60.9730 
 608   0.0000       2.247872        61.1677 
 609   0.0000       2.256601        61.4052 
 610   0.0000       2.267012        61.6885 
 611   0.0000       2.272424        61.8358 
 612   0.0000       2.281524        62.0834 
 613   0.0000       2.284834        62.1735 
 614   0.0000       2.285923        62.2031 
 615   0.0000       2.293092        62.3982 
 616   0.0000       2.299605        62.5754 
 617   0.0000       2.302694        62.6595 
 618   0.0000       2.309841        62.8540 
 619   0.0000       2.311496        62.8990 
 620   0.0000       2.313533        62.9544 
 621   0.0000       2.319206        63.1088 
 622   0.0000       2.320889        63.1546 
 623   0.0000       2.326873        63.3174 
 624   0.0000       2.330039        63.4036 
 625   0.0000       2.336065        63.5675 
 626   0.0000       2.348930        63.9176 
 627   0.0000       2.349858        63.9429 
 628   0.0000       2.351989        64.0009 
 629   0.0000       2.355953        64.1087 
 630   0.0000       2.359219        64.1976 
 631   0.0000       2.362212        64.2791 
 632   0.0000       2.365384        64.3654 
 633   0.0000       2.375690        64.6458 
 634   0.0000       2.376335        64.6634 
 635   0.0000       2.379962        64.7621 
 636   0.0000       2.382619        64.8344 
 637   0.0000       2.389941        65.0336 
 638   0.0000       2.392817        65.1119 
 639   0.0000       2.396096        65.2011 
 640   0.0000       2.396719        65.2180 
 641   0.0000       2.405260        65.4505 
 642   0.0000       2.414373        65.6984 
 643   0.0000       2.427032        66.0429 
 644   0.0000       2.436647        66.3045 
 645   0.0000       2.441330        66.4320 
 646   0.0000       2.447667        66.6044 
 647   0.0000       2.458150        66.8897 
 648   0.0000       2.472644        67.2841 
 649   0.0000       2.478973        67.4563 
 650   0.0000       2.490342        67.7656 
 651   0.0000       2.499127        68.0047 
 652   0.0000       2.506643        68.2092 
 653   0.0000       2.530576        68.8605 
 654   0.0000       2.540653        69.1347 
 655   0.0000       2.550469        69.4018 
 656   0.0000       2.555563        69.5404 
 657   0.0000       2.563365        69.7527 
 658   0.0000       2.574774        70.0632 
 659   0.0000       2.581295        70.2406 
 660   0.0000       2.593632        70.5763 
 661   0.0000       2.600681        70.7681 
 662   0.0000       2.614153        71.1347 
 663   0.0000       2.622015        71.3486 
 664   0.0000       2.630977        71.5925 
 665   0.0000       2.634132        71.6784 
 666   0.0000       2.640117        71.8412 
 667   0.0000       2.647723        72.0482 
 668   0.0000       2.653527        72.2061 
 669   0.0000       2.663481        72.4770 
 670   0.0000       2.669231        72.6335 
 671   0.0000       2.675380        72.8008 
 672   0.0000       2.679430        72.9110 
 673   0.0000       2.683745        73.0284 
 674   0.0000       2.706644        73.6515 
 675   0.0000       2.713110        73.8275 
 676   0.0000       2.714962        73.8779 
 677   0.0000       2.730016        74.2875 
 678   0.0000       2.732366        74.3515 
 679   0.0000       2.735107        74.4261 
 680   0.0000       2.740026        74.5599 
 681   0.0000       2.743887        74.6649 
 682   0.0000       2.754370        74.9502 
 683   0.0000       2.765543        75.2543 
 684   0.0000       2.769118        75.3515 
 685   0.0000       2.779824        75.6429 
 686   0.0000       2.782182        75.7070 
 687   0.0000       2.784728        75.7763 
 688   0.0000       2.794351        76.0382 
 689   0.0000       2.804934        76.3261 
 690   0.0000       2.807734        76.4023 
 691   0.0000       2.812419        76.5298 
 692   0.0000       2.816330        76.6362 
 693   0.0000       2.826637        76.9167 
 694   0.0000       2.832242        77.0692 
 695   0.0000       2.838845        77.2489 
 696   0.0000       2.841707        77.3268 
 697   0.0000       2.844136        77.3929 
 698   0.0000       2.849177        77.5300 
 699   0.0000       2.868323        78.0510 
 700   0.0000       2.872573        78.1667 
 701   0.0000       2.887892        78.5835 
 702   0.0000       2.892061        78.6970 
 703   0.0000       2.904679        79.0403 
 704   0.0000       2.910198        79.1905 
 705   0.0000       2.912637        79.2569 
 706   0.0000       2.926240        79.6270 
 707   0.0000       2.937563        79.9352 
 708   0.0000       2.945278        80.1451 
 709   0.0000       2.951559        80.3160 
 710   0.0000       2.979793        81.0843 
 711   0.0000       3.007356        81.8343 
 712   0.0000       3.013983        82.0147 
 713   0.0000       3.031231        82.4840 
 714   0.0000       3.043350        82.8138 
 715   0.0000       3.077990        83.7564 
 716   0.0000       3.098939        84.3264 
 717   0.0000       3.112339        84.6911 
 718   0.0000       3.121728        84.9465 
 719   0.0000       3.158016        85.9340 
 720   0.0000       3.162482        86.0555 
 721   0.0000       3.192866        86.8823 
 722   0.0000       3.251292        88.4722 
 723   0.0000       3.272009        89.0359 
 724   0.0000       3.294206        89.6399 
 725   0.0000       3.296592        89.7048 
 726   0.0000       3.365842        91.5892 
 727   0.0000       3.398535        92.4788 
 728   0.0000       3.482634        94.7673 
 729   0.0000       3.496053        95.1324 
 730   0.0000       3.563427        96.9658 
 731   0.0000       3.568886        97.1143 
 732   0.0000      13.235381       360.1530 
 733   0.0000      13.264184       360.9368 
 734   0.0000      13.393314       364.4506 
 735   0.0000      13.497407       367.2831 
 736   0.0000      13.529830       368.1654 
 737   0.0000      13.579479       369.5164 
 738   0.0000      13.654279       371.5518 
 739   0.0000      13.661152       371.7389 
 740   0.0000      13.670071       371.9815 
 741   0.0000      13.713431       373.1614 
 742   0.0000      13.734239       373.7276 
 743   0.0000      13.769949       374.6994 
 744   0.0000      13.784640       375.0991 
 745   0.0000      13.830807       376.3554 
 746   0.0000      13.912984       378.5916 
 747   0.0000      13.922050       378.8382 
 748   0.0000      13.944477       379.4485 
 749   0.0000      13.971330       380.1792 
 750   0.0000      13.992834       380.7644 
 751   0.0000      14.053245       382.4082 
 752   0.0000      14.064607       382.7174 
 753   0.0000      14.101007       383.7079 
 754   0.0000      14.122455       384.2915 
 755   0.0000      14.133416       384.5898 
 756   0.0000      14.142734       384.8434 
 757   0.0000      14.154641       385.1674 
 758   0.0000      14.159731       385.3059 
 759   0.0000      14.169351       385.5677 
 760   0.0000      14.187421       386.0593 
 761   0.0000      14.210045       386.6750 
 762   0.0000      14.261463       388.0741 
 763   0.0000      14.284948       388.7132 
 764   0.0000      14.296784       389.0353 
 765   0.0000      14.355651       390.6371 
 766   0.0000      14.418851       392.3569 
 767   0.0000      14.555759       396.0823 
 768   0.0000      14.569423       396.4542 
 769   0.0000      14.592526       397.0828 
 770   0.0000      19.399316       527.8822 
 771   0.0000      19.409084       528.1480 
 772   0.0000      19.446572       529.1681 
 773   0.0000      19.583080       532.8827 
 774   0.0000      19.631593       534.2028 
 775   0.0000      25.743163       700.5071 
 776   0.0000      25.798590       702.0153 
 777   0.0000      25.811216       702.3589 
 778   0.0000      25.892262       704.5643 

                 SPIN DOWN ORBITALS
  NO   OCC          E(Eh)            E(eV) 
   0   1.0000     -19.582690      -532.8721 
   1   1.0000     -19.524941      -531.3007 
   2   1.0000     -19.485490      -530.2271 
   3   1.0000     -19.473929      -529.9125 
   4   1.0000     -14.686034      -399.6273 
   5   1.0000     -14.678712      -399.4281 
   6   1.0000     -14.678084      -399.4110 
   7   1.0000     -14.667605      -399.1258 
   8   1.0000     -14.642982      -398.4558 
   9   1.0000     -10.560500      -287.3658 
  10   1.0000     -10.555128      -287.2196 
  11   1.0000     -10.551654      -287.1251 
  12   1.0000     -10.514678      -286.1189 
  13   1.0000     -10.510045      -285.9929 
  14   1.0000     -10.508851      -285.9604 
  15   1.0000     -10.506227      -285.8890 
  16   1.0000     -10.501524      -285.7610 
  17   1.0000     -10.495881      -285.6074 
  18   1.0000     -10.495736      -285.6035 
  19   1.0000     -10.483731      -285.2768 
  20   1.0000     -10.479968      -285.1744 
  21   1.0000     -10.479903      -285.1727 
  22   1.0000     -10.471527      -284.9447 
  23   1.0000     -10.464642      -284.7574 
  24   1.0000     -10.464561      -284.7552 
  25   1.0000     -10.464368      -284.7499 
  26   1.0000     -10.462699      -284.7045 
  27   1.0000     -10.459172      -284.6085 
  28   1.0000     -10.454931      -284.4931 
  29   1.0000     -10.453924      -284.4657 
  30   1.0000     -10.452803      -284.4352 
  31   1.0000     -10.449677      -284.3502 
  32   1.0000     -10.449490      -284.3451 
  33   1.0000     -10.449235      -284.3381 
  34   1.0000     -10.448923      -284.3296 
  35   1.0000     -10.448895      -284.3289 
  36   1.0000     -10.448821      -284.3269 
  37   1.0000     -10.448040      -284.3056 
  38   1.0000     -10.447849      -284.3004 
  39   1.0000     -10.447316      -284.2859 
  40   1.0000     -10.447260      -284.2844 
  41   1.0000     -10.445733      -284.2428 
  42   1.0000     -10.438405      -284.0434 
  43   1.0000     -10.436322      -283.9868 
  44   1.0000     -10.433452      -283.9087 
  45   1.0000     -10.425774      -283.6997 
  46   1.0000     -10.425156      -283.6829 
  47   1.0000      -1.263033       -34.3689 
  48   1.0000      -1.170474       -31.8502 
  49   1.0000      -1.166398       -31.7393 
  50   1.0000      -1.157960       -31.5097 
  51   1.0000      -1.113307       -30.2946 
  52   1.0000      -1.075150       -29.2563 
  53   1.0000      -1.043963       -28.4077 
  54   1.0000      -1.037465       -28.2309 
  55   1.0000      -1.035373       -28.1739 
  56   1.0000      -0.974302       -26.5121 
  57   1.0000      -0.966058       -26.2878 
  58   1.0000      -0.961170       -26.1548 
  59   1.0000      -0.954343       -25.9690 
  60   1.0000      -0.904578       -24.6148 
  61   1.0000      -0.896886       -24.4055 
  62   1.0000      -0.893664       -24.3178 
  63   1.0000      -0.889703       -24.2101 
  64   1.0000      -0.878513       -23.9056 
  65   1.0000      -0.847646       -23.0656 
  66   1.0000      -0.840157       -22.8618 
  67   1.0000      -0.838560       -22.8184 
  68   1.0000      -0.838151       -22.8072 
  69   1.0000      -0.820635       -22.3306 
  70   1.0000      -0.788442       -21.4546 
  71   1.0000      -0.786699       -21.4072 
  72   1.0000      -0.772052       -21.0086 
  73   1.0000      -0.767368       -20.8811 
  74   1.0000      -0.766831       -20.8665 
  75   1.0000      -0.764982       -20.8162 
  76   1.0000      -0.757099       -20.6017 
  77   1.0000      -0.731832       -19.9142 
  78   1.0000      -0.715728       -19.4760 
  79   1.0000      -0.711448       -19.3595 
  80   1.0000      -0.704285       -19.1646 
  81   1.0000      -0.699281       -19.0284 
  82   1.0000      -0.687136       -18.6979 
  83   1.0000      -0.678529       -18.4637 
  84   1.0000      -0.670584       -18.2475 
  85   1.0000      -0.662126       -18.0174 
  86   1.0000      -0.654697       -17.8152 
  87   1.0000      -0.649703       -17.6793 
  88   1.0000      -0.644863       -17.5476 
  89   1.0000      -0.617165       -16.7939 
  90   1.0000      -0.610376       -16.6092 
  91   1.0000      -0.602017       -16.3817 
  92   1.0000      -0.598635       -16.2897 
  93   1.0000      -0.586619       -15.9627 
  94   1.0000      -0.585382       -15.9291 
  95   1.0000      -0.584093       -15.8940 
  96   1.0000      -0.580632       -15.7998 
  97   1.0000      -0.572291       -15.5728 
  98   1.0000      -0.565554       -15.3895 
  99   1.0000      -0.556106       -15.1324 
 100   1.0000      -0.551957       -15.0195 
 101   1.0000      -0.542879       -14.7725 
 102   1.0000      -0.541315       -14.7299 
 103   1.0000      -0.535072       -14.5601 
 104   1.0000      -0.532771       -14.4974 
 105   1.0000      -0.528203       -14.3731 
 106   1.0000      -0.525380       -14.2963 
 107   1.0000      -0.520679       -14.1684 
 108   1.0000      -0.518005       -14.0956 
 109   1.0000      -0.514775       -14.0077 
 110   1.0000      -0.512507       -13.9460 
 111   1.0000      -0.501488       -13.6462 
 112   1.0000      -0.498630       -13.5684 
 113   1.0000      -0.498209       -13.5570 
 114   1.0000      -0.490172       -13.3383 
 115   1.0000      -0.488502       -13.2928 
 116   1.0000      -0.484691       -13.1891 
 117   1.0000      -0.481849       -13.1118 
 118   1.0000      -0.480595       -13.0777 
 119   1.0000      -0.479845       -13.0572 
 120   1.0000      -0.477198       -12.9852 
 121   1.0000      -0.474901       -12.9227 
 122   1.0000      -0.472213       -12.8496 
 123   1.0000      -0.463291       -12.6068 
 124   1.0000      -0.460886       -12.5414 
 125   1.0000      -0.453336       -12.3359 
 126   1.0000      -0.450154       -12.2493 
 127   1.0000      -0.446152       -12.1404 
 128   1.0000      -0.443757       -12.0752 
 129   1.0000      -0.438349       -11.9281 
 130   1.0000      -0.433899       -11.8070 
 131   1.0000      -0.430275       -11.7084 
 132   1.0000      -0.427666       -11.6374 
 133   1.0000      -0.424030       -11.5384 
 134   1.0000      -0.422323       -11.4920 
 135   1.0000      -0.421706       -11.4752 
 136   1.0000      -0.420717       -11.4483 
 137   1.0000      -0.415742       -11.3129 
 138   1.0000      -0.412489       -11.2244 
 139   1.0000      -0.408333       -11.1113 
 140   1.0000      -0.407741       -11.0952 
 141   1.0000      -0.405243       -11.0272 
 142   1.0000      -0.403242       -10.9728 
 143   1.0000      -0.399887       -10.8815 
 144   1.0000      -0.396368       -10.7857 
 145   1.0000      -0.393463       -10.7067 
 146   1.0000      -0.391500       -10.6533 
 147   1.0000      -0.384886       -10.4733 
 148   1.0000      -0.382825       -10.4172 
 149   1.0000      -0.375643       -10.2218 
 150   1.0000      -0.361366        -9.8333 
 151   1.0000      -0.358689        -9.7604 
 152   1.0000      -0.352540        -9.5931 
 153   1.0000      -0.350682        -9.5425 
 154   1.0000      -0.345862        -9.4114 
 155   1.0000      -0.322485        -8.7753 
 156   1.0000      -0.313557        -8.5323 
 157   1.0000      -0.311922        -8.4878 
 158   1.0000      -0.308477        -8.3941 
 159   1.0000      -0.305924        -8.3246 
 160   1.0000      -0.298459        -8.1215 
 161   1.0000      -0.295695        -8.0463 
 162   1.0000      -0.292523        -7.9600 
 163   1.0000      -0.291230        -7.9248 
 164   1.0000      -0.275079        -7.4853 
 165   0.0000      -0.087084        -2.3697 
 166   0.0000      -0.057741        -1.5712 
 167   0.0000      -0.048994        -1.3332 
 168   0.0000      -0.003907        -0.1063 
 169   0.0000       0.011523         0.3136 
 170   0.0000       0.014508         0.3948 
 171   0.0000       0.020883         0.5682 
 172   0.0000       0.024610         0.6697 
 173   0.0000       0.044255         1.2042 
 174   0.0000       0.049783         1.3547 
 175   0.0000       0.060657         1.6506 
 176   0.0000       0.097750         2.6599 
 177   0.0000       0.104582         2.8458 
 178   0.0000       0.113434         3.0867 
 179   0.0000       0.131209         3.5704 
 180   0.0000       0.140154         3.8138 
 181   0.0000       0.143380         3.9016 
 182   0.0000       0.149570         4.0700 
 183   0.0000       0.151421         4.1204 
 184   0.0000       0.157460         4.2847 
 185   0.0000       0.160834         4.3765 
 186   0.0000       0.165667         4.5080 
 187   0.0000       0.171773         4.6742 
 188   0.0000       0.174803         4.7566 
 189   0.0000       0.178432         4.8554 
 190   0.0000       0.182854         4.9757 
 191   0.0000       0.186934         5.0867 
 192   0.0000       0.187825         5.1110 
 193   0.0000       0.190784         5.1915 
 194   0.0000       0.194404         5.2900 
 195   0.0000       0.198035         5.3888 
 196   0.0000       0.199350         5.4246 
 197   0.0000       0.201063         5.4712 
 198   0.0000       0.203939         5.5495 
 199   0.0000       0.207346         5.6422 
 200   0.0000       0.207988         5.6596 
 201   0.0000       0.211744         5.7618 
 202   0.0000       0.213191         5.8012 
 203   0.0000       0.215138         5.8542 
 204   0.0000       0.216768         5.8985 
 205   0.0000       0.218902         5.9566 
 206   0.0000       0.221944         6.0394 
 207   0.0000       0.223355         6.0778 
 208   0.0000       0.224079         6.0975 
 209   0.0000       0.227123         6.1803 
 210   0.0000       0.229048         6.2327 
 211   0.0000       0.231093         6.2884 
 212   0.0000       0.233298         6.3484 
 213   0.0000       0.234453         6.3798 
 214   0.0000       0.237965         6.4754 
 215   0.0000       0.242450         6.5974 
 216   0.0000       0.244387         6.6501 
 217   0.0000       0.249034         6.7766 
 218   0.0000       0.250383         6.8133 
 219   0.0000       0.253290         6.8924 
 220   0.0000       0.258094         7.0231 
 221   0.0000       0.260292         7.0829 
 222   0.0000       0.262846         7.1524 
 223   0.0000       0.269485         7.3331 
 224   0.0000       0.272304         7.4098 
 225   0.0000       0.277633         7.5548 
 226   0.0000       0.279460         7.6045 
 227   0.0000       0.282976         7.7002 
 228   0.0000       0.284119         7.7313 
 229   0.0000       0.287429         7.8213 
 230   0.0000       0.290094         7.8938 
 231   0.0000       0.295061         8.0290 
 232   0.0000       0.301100         8.1934 
 233   0.0000       0.301900         8.2151 
 234   0.0000       0.302649         8.2355 
 235   0.0000       0.303820         8.2674 
 236   0.0000       0.308694         8.4000 
 237   0.0000       0.312642         8.5074 
 238   0.0000       0.313472         8.5300 
 239   0.0000       0.318217         8.6591 
 240   0.0000       0.320706         8.7269 
 241   0.0000       0.324458         8.8289 
 242   0.0000       0.329580         8.9683 
 243   0.0000       0.331348         9.0164 
 244   0.0000       0.335271         9.1232 
 245   0.0000       0.338602         9.2138 
 246   0.0000       0.340340         9.2611 
 247   0.0000       0.347995         9.4694 
 248   0.0000       0.353229         9.6119 
 249   0.0000       0.358956         9.7677 
 250   0.0000       0.364910         9.9297 
 251   0.0000       0.373197        10.1552 
 252   0.0000       0.379078        10.3152 
 253   0.0000       0.381276        10.3751 
 254   0.0000       0.389609        10.6018 
 255   0.0000       0.397102        10.8057 
 256   0.0000       0.406172        11.0525 
 257   0.0000       0.408301        11.1104 
 258   0.0000       0.418626        11.3914 
 259   0.0000       0.422699        11.5022 
 260   0.0000       0.424568        11.5531 
 261   0.0000       0.453924        12.3519 
 262   0.0000       0.456044        12.4096 
 263   0.0000       0.459729        12.5099 
 264   0.0000       0.463419        12.6103 
 265   0.0000       0.470764        12.8101 
 266   0.0000       0.477321        12.9886 
 267   0.0000       0.484826        13.1928 
 268   0.0000       0.486273        13.2322 
 269   0.0000       0.495673        13.4880 
 270   0.0000       0.499774        13.5996 
 271   0.0000       0.501233        13.6393 
 272   0.0000       0.503450        13.6996 
 273   0.0000       0.508820        13.8457 
 274   0.0000       0.512194        13.9375 
 275   0.0000       0.516994        14.0681 
 276   0.0000       0.518989        14.1224 
 277   0.0000       0.523635        14.2488 
 278   0.0000       0.525985        14.3128 
 279   0.0000       0.530109        14.4250 
 280   0.0000       0.533935        14.5291 
 281   0.0000       0.535954        14.5840 
 282   0.0000       0.538317        14.6483 
 283   0.0000       0.545723        14.8499 
 284   0.0000       0.547967        14.9109 
 285   0.0000       0.552272        15.0281 
 286   0.0000       0.560775        15.2595 
 287   0.0000       0.564505        15.3610 
 288   0.0000       0.566396        15.4124 
 289   0.0000       0.570173        15.5152 
 290   0.0000       0.573340        15.6014 
 291   0.0000       0.578229        15.7344 
 292   0.0000       0.579710        15.7747 
 293   0.0000       0.586489        15.9592 
 294   0.0000       0.590801        16.0765 
 295   0.0000       0.594129        16.1671 
 296   0.0000       0.598600        16.2887 
 297   0.0000       0.600033        16.3277 
 298   0.0000       0.604708        16.4549 
 299   0.0000       0.606216        16.4960 
 300   0.0000       0.608301        16.5527 
 301   0.0000       0.610220        16.6049 
 302   0.0000       0.616466        16.7749 
 303   0.0000       0.619460        16.8564 
 304   0.0000       0.623434        16.9645 
 305   0.0000       0.624480        16.9930 
 306   0.0000       0.627930        17.0869 
 307   0.0000       0.630333        17.1522 
 308   0.0000       0.631314        17.1789 
 309   0.0000       0.632665        17.2157 
 310   0.0000       0.636654        17.3242 
 311   0.0000       0.639277        17.3956 
 312   0.0000       0.641063        17.4442 
 313   0.0000       0.643013        17.4973 
 314   0.0000       0.644666        17.5423 
 315   0.0000       0.648310        17.6414 
 316   0.0000       0.652539        17.7565 
 317   0.0000       0.654248        17.8030 
 318   0.0000       0.655317        17.8321 
 319   0.0000       0.660438        17.9714 
 320   0.0000       0.667422        18.1615 
 321   0.0000       0.667799        18.1717 
 322   0.0000       0.673032        18.3141 
 323   0.0000       0.675522        18.3819 
 324   0.0000       0.678798        18.4710 
 325   0.0000       0.681399        18.5418 
 326   0.0000       0.686609        18.6836 
 327   0.0000       0.690870        18.7995 
 328   0.0000       0.695468        18.9247 
 329   0.0000       0.699803        19.0426 
 330   0.0000       0.704525        19.1711 
 331   0.0000       0.706178        19.2161 
 332   0.0000       0.715374        19.4663 
 333   0.0000       0.717124        19.5139 
 334   0.0000       0.718557        19.5529 
 335   0.0000       0.721376        19.6296 
 336   0.0000       0.725583        19.7441 
 337   0.0000       0.728621        19.8268 
 338   0.0000       0.731690        19.9103 
 339   0.0000       0.737200        20.0602 
 340   0.0000       0.742816        20.2131 
 341   0.0000       0.743100        20.2208 
 342   0.0000       0.747672        20.3452 
 343   0.0000       0.749424        20.3929 
 344   0.0000       0.754058        20.5189 
 345   0.0000       0.756049        20.5731 
 346   0.0000       0.764396        20.8003 
 347   0.0000       0.767084        20.8734 
 348   0.0000       0.770661        20.9708 
 349   0.0000       0.776625        21.1330 
 350   0.0000       0.779203        21.2032 
 351   0.0000       0.784631        21.3509 
 352   0.0000       0.792496        21.5649 
 353   0.0000       0.796227        21.6664 
 354   0.0000       0.824106        22.4251 
 355   0.0000       0.827899        22.5283 
 356   0.0000       0.831271        22.6200 
 357   0.0000       0.840275        22.8650 
 358   0.0000       0.845027        22.9944 
 359   0.0000       0.852427        23.1957 
 360   0.0000       0.855706        23.2849 
 361   0.0000       0.860712        23.4212 
 362   0.0000       0.871990        23.7281 
 363   0.0000       0.877244        23.8710 
 364   0.0000       0.882650        24.0181 
 365   0.0000       0.889205        24.1965 
 366   0.0000       0.893927        24.3250 
 367   0.0000       0.900191        24.4954 
 368   0.0000       0.901841        24.5403 
 369   0.0000       0.913548        24.8589 
 370   0.0000       0.917001        24.9529 
 371   0.0000       0.924367        25.1533 
 372   0.0000       0.927728        25.2448 
 373   0.0000       0.930809        25.3286 
 374   0.0000       0.933718        25.4078 
 375   0.0000       0.938822        25.5466 
 376   0.0000       0.949872        25.8473 
 377   0.0000       0.951487        25.8913 
 378   0.0000       0.953269        25.9398 
 379   0.0000       0.960014        26.1233 
 380   0.0000       0.963605        26.2210 
 381   0.0000       0.964016        26.2322 
 382   0.0000       0.970034        26.3960 
 383   0.0000       0.972249        26.4563 
 384   0.0000       0.976605        26.5748 
 385   0.0000       0.980691        26.6860 
 386   0.0000       0.981831        26.7170 
 387   0.0000       0.983436        26.7607 
 388   0.0000       0.989605        26.9285 
 389   0.0000       0.990732        26.9592 
 390   0.0000       0.999286        27.1920 
 391   0.0000       1.001382        27.2490 
 392   0.0000       1.007803        27.4237 
 393   0.0000       1.010541        27.4982 
 394   0.0000       1.013074        27.5672 
 395   0.0000       1.016889        27.6710 
 396   0.0000       1.018311        27.7096 
 397   0.0000       1.020369        27.7656 
 398   0.0000       1.030369        28.0378 
 399   0.0000       1.031082        28.0572 
 400   0.0000       1.035838        28.1866 
 401   0.0000       1.036427        28.2026 
 402   0.0000       1.040473        28.3127 
 403   0.0000       1.044281        28.4163 
 404   0.0000       1.049092        28.5473 
 405   0.0000       1.054697        28.6998 
 406   0.0000       1.056001        28.7352 
 407   0.0000       1.058401        28.8006 
 408   0.0000       1.059527        28.8312 
 409   0.0000       1.061646        28.8889 
 410   0.0000       1.065725        28.9999 
 411   0.0000       1.067785        29.0559 
 412   0.0000       1.070489        29.1295 
 413   0.0000       1.078113        29.3369 
 414   0.0000       1.078860        29.3573 
 415   0.0000       1.081083        29.4178 
 416   0.0000       1.082420        29.4542 
 417   0.0000       1.089987        29.6601 
 418   0.0000       1.092040        29.7159 
 419   0.0000       1.098415        29.8894 
 420   0.0000       1.099706        29.9245 
 421   0.0000       1.103135        30.0178 
 422   0.0000       1.105115        30.0717 
 423   0.0000       1.112265        30.2663 
 424   0.0000       1.113116        30.2894 
 425   0.0000       1.117276        30.4026 
 426   0.0000       1.120861        30.5002 
 427   0.0000       1.124264        30.5928 
 428   0.0000       1.132469        30.8160 
 429   0.0000       1.133854        30.8537 
 430   0.0000       1.138942        30.9922 
 431   0.0000       1.142181        31.0803 
 432   0.0000       1.153476        31.3877 
 433   0.0000       1.157764        31.5044 
 434   0.0000       1.162045        31.6208 
 435   0.0000       1.168881        31.8069 
 436   0.0000       1.172556        31.9069 
 437   0.0000       1.174896        31.9706 
 438   0.0000       1.179480        32.0953 
 439   0.0000       1.185762        32.2662 
 440   0.0000       1.192559        32.4512 
 441   0.0000       1.196315        32.5534 
 442   0.0000       1.201270        32.6882 
 443   0.0000       1.208449        32.8836 
 444   0.0000       1.221504        33.2388 
 445   0.0000       1.224049        33.3081 
 446   0.0000       1.228894        33.4399 
 447   0.0000       1.240845        33.7651 
 448   0.0000       1.242192        33.8018 
 449   0.0000       1.246458        33.9178 
 450   0.0000       1.257974        34.2312 
 451   0.0000       1.259497        34.2727 
 452   0.0000       1.269931        34.5566 
 453   0.0000       1.279016        34.8038 
 454   0.0000       1.281723        34.8774 
 455   0.0000       1.291608        35.1464 
 456   0.0000       1.296178        35.2708 
 457   0.0000       1.301458        35.4145 
 458   0.0000       1.305536        35.5254 
 459   0.0000       1.308319        35.6012 
 460   0.0000       1.315267        35.7902 
 461   0.0000       1.316611        35.8268 
 462   0.0000       1.330516        36.2052 
 463   0.0000       1.332237        36.2520 
 464   0.0000       1.334190        36.3052 
 465   0.0000       1.343324        36.5537 
 466   0.0000       1.346151        36.6306 
 467   0.0000       1.354224        36.8503 
 468   0.0000       1.358537        36.9677 
 469   0.0000       1.365037        37.1445 
 470   0.0000       1.378440        37.5093 
 471   0.0000       1.381181        37.5838 
 472   0.0000       1.387014        37.7426 
 473   0.0000       1.394378        37.9429 
 474   0.0000       1.403969        38.2039 
 475   0.0000       1.410987        38.3949 
 476   0.0000       1.418209        38.5914 
 477   0.0000       1.430629        38.9294 
 478   0.0000       1.431979        38.9661 
 479   0.0000       1.444607        39.3098 
 480   0.0000       1.445579        39.3362 
 481   0.0000       1.459204        39.7070 
 482   0.0000       1.464952        39.8634 
 483   0.0000       1.470924        40.0259 
 484   0.0000       1.471687        40.0466 
 485   0.0000       1.479371        40.2557 
 486   0.0000       1.484428        40.3933 
 487   0.0000       1.489056        40.5193 
 488   0.0000       1.493091        40.6291 
 489   0.0000       1.496640        40.7256 
 490   0.0000       1.505696        40.9721 
 491   0.0000       1.514028        41.1988 
 492   0.0000       1.519846        41.3571 
 493   0.0000       1.521449        41.4007 
 494   0.0000       1.526987        41.5514 
 495   0.0000       1.531643        41.6781 
 496   0.0000       1.536628        41.8138 
 497   0.0000       1.538423        41.8626 
 498   0.0000       1.540937        41.9310 
 499   0.0000       1.545544        42.0564 
 500   0.0000       1.548123        42.1266 
 501   0.0000       1.550402        42.1886 
 502   0.0000       1.553845        42.2823 
 503   0.0000       1.556980        42.3676 
 504   0.0000       1.562634        42.5214 
 505   0.0000       1.564403        42.5696 
 506   0.0000       1.566236        42.6194 
 507   0.0000       1.573242        42.8101 
 508   0.0000       1.583495        43.0891 
 509   0.0000       1.587402        43.1954 
 510   0.0000       1.601743        43.5856 
 511   0.0000       1.606837        43.7243 
 512   0.0000       1.621245        44.1163 
 513   0.0000       1.633086        44.4385 
 514   0.0000       1.644474        44.7484 
 515   0.0000       1.655274        45.0423 
 516   0.0000       1.658256        45.1234 
 517   0.0000       1.684499        45.8376 
 518   0.0000       1.690883        46.0113 
 519   0.0000       1.711053        46.5601 
 520   0.0000       1.719453        46.7887 
 521   0.0000       1.725605        46.9561 
 522   0.0000       1.731781        47.1241 
 523   0.0000       1.738220        47.2994 
 524   0.0000       1.745830        47.5064 
 525   0.0000       1.771619        48.2082 
 526   0.0000       1.779672        48.4273 
 527   0.0000       1.780606        48.4528 
 528   0.0000       1.795918        48.8694 
 529   0.0000       1.812515        49.3210 
 530   0.0000       1.817201        49.4486 
 531   0.0000       1.819390        49.5081 
 532   0.0000       1.827559        49.7304 
 533   0.0000       1.832913        49.8761 
 534   0.0000       1.842162        50.1278 
 535   0.0000       1.845264        50.2122 
 536   0.0000       1.848922        50.3117 
 537   0.0000       1.852290        50.4034 
 538   0.0000       1.859990        50.6129 
 539   0.0000       1.863157        50.6991 
 540   0.0000       1.869474        50.8710 
 541   0.0000       1.874438        51.0061 
 542   0.0000       1.878567        51.1184 
 543   0.0000       1.881718        51.2042 
 544   0.0000       1.883976        51.2656 
 545   0.0000       1.886339        51.3299 
 546   0.0000       1.897543        51.6348 
 547   0.0000       1.900073        51.7036 
 548   0.0000       1.905841        51.8606 
 549   0.0000       1.910646        51.9913 
 550   0.0000       1.916701        52.1561 
 551   0.0000       1.923615        52.3442 
 552   0.0000       1.932059        52.5740 
 553   0.0000       1.935831        52.6767 
 554   0.0000       1.937820        52.7308 
 555   0.0000       1.942341        52.8538 
 556   0.0000       1.952447        53.1288 
 557   0.0000       1.960047        53.3356 
 558   0.0000       1.963203        53.4215 
 559   0.0000       1.975318        53.7511 
 560   0.0000       1.980344        53.8879 
 561   0.0000       1.983503        53.9739 
 562   0.0000       1.984460        53.9999 
 563   0.0000       1.991632        54.1951 
 564   0.0000       1.997927        54.3664 
 565   0.0000       2.003248        54.5112 
 566   0.0000       2.009409        54.6788 
 567   0.0000       2.015903        54.8555 
 568   0.0000       2.022956        55.0474 
 569   0.0000       2.025994        55.1301 
 570   0.0000       2.039449        55.4962 
 571   0.0000       2.041684        55.5570 
 572   0.0000       2.049917        55.7811 
 573   0.0000       2.054821        55.9145 
 574   0.0000       2.059926        56.0534 
 575   0.0000       2.067605        56.2624 
 576   0.0000       2.072448        56.3942 
 577   0.0000       2.074440        56.4484 
 578   0.0000       2.076101        56.4936 
 579   0.0000       2.079877        56.5963 
 580   0.0000       2.091190        56.9042 
 581   0.0000       2.101820        57.1934 
 582   0.0000       2.110461        57.4286 
 583   0.0000       2.112455        57.4828 
 584   0.0000       2.118192        57.6389 
 585   0.0000       2.120549        57.7031 
 586   0.0000       2.130316        57.9688 
 587   0.0000       2.136372        58.1336 
 588   0.0000       2.141277        58.2671 
 589   0.0000       2.152622        58.5758 
 590   0.0000       2.156896        58.6921 
 591   0.0000       2.164482        58.8985 
 592   0.0000       2.167180        58.9720 
 593   0.0000       2.175934        59.2102 
 594   0.0000       2.181217        59.3539 
 595   0.0000       2.183937        59.4279 
 596   0.0000       2.191237        59.6266 
 597   0.0000       2.195267        59.7363 
 598   0.0000       2.201228        59.8985 
 599   0.0000       2.204346        59.9833 
 600   0.0000       2.208972        60.1092 
 601   0.0000       2.211570        60.1799 
 602   0.0000       2.218453        60.3672 
 603   0.0000       2.221366        60.4464 
 604   0.0000       2.223687        60.5096 
 605   0.0000       2.228024        60.6276 
 606   0.0000       2.229827        60.6767 
 607   0.0000       2.243716        61.0546 
 608   0.0000       2.252377        61.2903 
 609   0.0000       2.257571        61.4316 
 610   0.0000       2.268048        61.7167 
 611   0.0000       2.278397        61.9983 
 612   0.0000       2.283089        62.1260 
 613   0.0000       2.286894        62.2296 
 614   0.0000       2.289784        62.3082 
 615   0.0000       2.295134        62.4538 
 616   0.0000       2.302209        62.6463 
 617   0.0000       2.304125        62.6984 
 618   0.0000       2.310061        62.8600 
 619   0.0000       2.314785        62.9885 
 620   0.0000       2.317903        63.0733 
 621   0.0000       2.322764        63.2056 
 622   0.0000       2.325753        63.2870 
 623   0.0000       2.327292        63.3288 
 624   0.0000       2.331975        63.4563 
 625   0.0000       2.339059        63.6490 
 626   0.0000       2.349548        63.9344 
 627   0.0000       2.352523        64.0154 
 628   0.0000       2.353688        64.0471 
 629   0.0000       2.356926        64.1352 
 630   0.0000       2.361338        64.2553 
 631   0.0000       2.363394        64.3112 
 632   0.0000       2.369549        64.4787 
 633   0.0000       2.377767        64.7023 
 634   0.0000       2.379346        64.7453 
 635   0.0000       2.384037        64.8730 
 636   0.0000       2.386202        64.9318 
 637   0.0000       2.391786        65.0838 
 638   0.0000       2.395632        65.1885 
 639   0.0000       2.398934        65.2783 
 640   0.0000       2.400677        65.3257 
 641   0.0000       2.406713        65.4900 
 642   0.0000       2.417206        65.7755 
 643   0.0000       2.430409        66.1348 
 644   0.0000       2.438763        66.3621 
 645   0.0000       2.443891        66.5017 
 646   0.0000       2.453698        66.7685 
 647   0.0000       2.462690        67.0132 
 648   0.0000       2.475429        67.3599 
 649   0.0000       2.482729        67.5585 
 650   0.0000       2.494237        67.8716 
 651   0.0000       2.500418        68.0398 
 652   0.0000       2.508252        68.2530 
 653   0.0000       2.531838        68.8948 
 654   0.0000       2.544857        69.2491 
 655   0.0000       2.551969        69.4426 
 656   0.0000       2.560457        69.6736 
 657   0.0000       2.569130        69.9096 
 658   0.0000       2.575386        70.0798 
 659   0.0000       2.584248        70.3210 
 660   0.0000       2.595092        70.6161 
 661   0.0000       2.603793        70.8528 
 662   0.0000       2.616945        71.2107 
 663   0.0000       2.624402        71.4136 
 664   0.0000       2.631934        71.6186 
 665   0.0000       2.635471        71.7148 
 666   0.0000       2.643000        71.9197 
 667   0.0000       2.647907        72.0532 
 668   0.0000       2.655278        72.2538 
 669   0.0000       2.666978        72.5722 
 670   0.0000       2.671589        72.6976 
 671   0.0000       2.678635        72.8894 
 672   0.0000       2.682998        73.0081 
 673   0.0000       2.688163        73.1486 
 674   0.0000       2.709156        73.7199 
 675   0.0000       2.714836        73.8744 
 676   0.0000       2.719122        73.9911 
 677   0.0000       2.732514        74.3555 
 678   0.0000       2.736505        74.4641 
 679   0.0000       2.738292        74.5127 
 680   0.0000       2.741980        74.6131 
 681   0.0000       2.746366        74.7324 
 682   0.0000       2.755282        74.9750 
 683   0.0000       2.768249        75.3279 
 684   0.0000       2.772413        75.4412 
 685   0.0000       2.781223        75.6809 
 686   0.0000       2.783616        75.7461 
 687   0.0000       2.785545        75.7985 
 688   0.0000       2.795384        76.0663 
 689   0.0000       2.805840        76.3508 
 690   0.0000       2.808464        76.4222 
 691   0.0000       2.813611        76.5623 
 692   0.0000       2.817737        76.6745 
 693   0.0000       2.827714        76.9460 
 694   0.0000       2.835374        77.1544 
 695   0.0000       2.841072        77.3095 
 696   0.0000       2.844339        77.3984 
 697   0.0000       2.846114        77.4467 
 698   0.0000       2.849550        77.5402 
 699   0.0000       2.869004        78.0696 
 700   0.0000       2.873222        78.1843 
 701   0.0000       2.890949        78.6667 
 702   0.0000       2.894026        78.7505 
 703   0.0000       2.905122        79.0524 
 704   0.0000       2.910698        79.2041 
 705   0.0000       2.914953        79.3199 
 706   0.0000       2.927238        79.6542 
 707   0.0000       2.938455        79.9594 
 708   0.0000       2.946852        80.1879 
 709   0.0000       2.953721        80.3748 
 710   0.0000       2.982333        81.1534 
 711   0.0000       3.012495        81.9742 
 712   0.0000       3.017862        82.1202 
 713   0.0000       3.033271        82.5395 
 714   0.0000       3.045993        82.8857 
 715   0.0000       3.078592        83.7727 
 716   0.0000       3.101895        84.4069 
 717   0.0000       3.112989        84.7087 
 718   0.0000       3.121918        84.9517 
 719   0.0000       3.158115        85.9367 
 720   0.0000       3.163707        86.0889 
 721   0.0000       3.194129        86.9167 
 722   0.0000       3.252493        88.5048 
 723   0.0000       3.272096        89.0382 
 724   0.0000       3.295398        89.6723 
 725   0.0000       3.298240        89.7497 
 726   0.0000       3.367971        91.6471 
 727   0.0000       3.400109        92.5217 
 728   0.0000       3.483040        94.7783 
 729   0.0000       3.496944        95.1567 
 730   0.0000       3.564317        96.9900 
 731   0.0000       3.570077        97.1467 
 732   0.0000      13.235991       360.1696 
 733   0.0000      13.265235       360.9654 
 734   0.0000      13.394269       364.4766 
 735   0.0000      13.497422       367.2835 
 736   0.0000      13.533061       368.2533 
 737   0.0000      13.580476       369.5435 
 738   0.0000      13.655268       371.5787 
 739   0.0000      13.661215       371.7406 
 740   0.0000      13.671692       372.0257 
 741   0.0000      13.714049       373.1782 
 742   0.0000      13.734219       373.7271 
 743   0.0000      13.769969       374.6999 
 744   0.0000      13.785681       375.1275 
 745   0.0000      13.832147       376.3919 
 746   0.0000      13.912990       378.5917 
 747   0.0000      13.922052       378.8383 
 748   0.0000      13.944450       379.4478 
 749   0.0000      13.975330       380.2881 
 750   0.0000      13.992942       380.7673 
 751   0.0000      14.057037       382.5114 
 752   0.0000      14.066512       382.7693 
 753   0.0000      14.100894       383.7048 
 754   0.0000      14.122464       384.2918 
 755   0.0000      14.134396       384.6165 
 756   0.0000      14.143064       384.8523 
 757   0.0000      14.155706       385.1963 
 758   0.0000      14.160180       385.3181 
 759   0.0000      14.170421       385.5968 
 760   0.0000      14.191443       386.1688 
 761   0.0000      14.210388       386.6843 
 762   0.0000      14.263501       388.1296 
 763   0.0000      14.284963       388.7136 
 764   0.0000      14.301166       389.1545 
 765   0.0000      14.355672       390.6377 
 766   0.0000      14.421370       392.4254 
 767   0.0000      14.556416       396.1002 
 768   0.0000      14.569682       396.4612 
 769   0.0000      14.593278       397.1033 
 770   0.0000      19.399318       527.8823 
 771   0.0000      19.409270       528.1531 
 772   0.0000      19.446689       529.1713 
 773   0.0000      19.583571       532.8961 
 774   0.0000      19.632359       534.2236 
 775   0.0000      25.747866       700.6350 
 776   0.0000      25.807248       702.2509 
 777   0.0000      25.811416       702.3643 
 778   0.0000      25.892435       704.5690 

                    ********************************
                    * MULLIKEN POPULATION ANALYSIS *
                    ********************************

--------------------------------------------
MULLIKEN ATOMIC CHARGES AND SPIN POPULATIONS
--------------------------------------------
   0 C :   -0.316999    0.002780
   1 C :    0.144387    0.022172
   2 C :   -0.280782    0.001459
   3 C :   -0.233999   -0.000970
   4 C :   -0.261683    0.003325
   5 C :   -0.233041    0.000122
   6 C :   -0.637193   -0.047040
   7 C :    0.402153    0.543140
   8 C :    0.147896   -0.070619
   9 C :    0.096935    0.205370
  10 C :    0.497278    0.026051
  11 N :   -0.749715   -0.015824
  12 N :   -0.436423    0.131034
  13 C :   -0.107294   -0.117256
  14 C :   -0.128931    0.189736
  15 N :   -0.339180   -0.108312
  16 O :   -0.435344    0.216934
  17 H :    0.454016   -0.001160
  18 H :    0.280783    0.005688
  19 H :    0.276235   -0.010650
  20 H :    0.251455    0.000229
  21 H :    0.250521    0.000200
  22 H :    0.250480   -0.000216
  23 H :    0.250611    0.000204
  24 H :    0.248249   -0.000048
  25 H :    0.291878    0.019070
  26 H :    0.282619    0.002266
  27 H :    0.475827    0.000189
  28 C :   -0.309621    0.202851
  29 C :    0.043901   -0.200419
  30 C :   -0.290579    0.202629
  31 C :   -0.235543   -0.131927
  32 C :   -0.267127    0.210628
  33 C :   -0.238771   -0.131719
  34 C :    0.272033    0.640977
  35 O :   -0.626120    0.081053
  36 C :   -0.047270   -0.190132
  37 C :    0.255971    0.154161
  38 C :    0.169832   -0.100340
  39 C :   -0.332004    0.224966
  40 C :   -0.237043   -0.133967
  41 C :   -0.339086    0.220553
  42 N :   -0.438976    0.020093
  43 C :    0.550185   -0.027725
  44 O :   -0.448401    0.001782
  45 C :   -0.246214    0.001757
  46 C :   -0.368005   -0.000154
  47 C :   -0.140324    0.000053
  48 C :   -0.384437   -0.000018
  49 C :   -0.227206   -0.000057
  50 C :   -0.385834   -0.000662
  51 C :    0.614481    0.000363
  52 N :   -0.631299   -0.000369
  53 C :   -0.230374   -0.000052
  54 C :   -0.653237   -0.000937
  55 C :   -0.644023    0.000000
  56 C :   -0.637379    0.000008
  57 O :   -0.528671   -0.000021
  58 H :    0.236914    0.000049
  59 H :    0.248914   -0.000029
  60 H :    0.239825    0.000002
  61 H :    0.243343    0.000000
  62 H :    0.249256    0.000081
  63 H :    0.259395    0.000042
  64 H :    0.239552    0.000000
  65 H :    0.228885    0.000007
  66 H :    0.234470   -0.000009
  67 H :    0.231004   -0.000000
  68 H :    0.230917   -0.000001
  69 H :    0.231844    0.000000
  70 H :    0.403524   -0.000655
  71 H :    0.252083    0.000109
  72 H :    0.242326   -0.000004
  73 H :    0.242166    0.000106
  74 H :    0.260094   -0.012866
  75 H :    0.255707    0.006686
  76 H :    0.262979   -0.012734
  77 H :    0.249488   -0.011631
  78 H :    0.249132    0.006646
  79 H :    0.249094   -0.012135
  80 H :    0.249978    0.006516
  81 H :    0.248868   -0.011400
  82 H :    0.256104   -0.000023
  83 H :    0.244539   -0.000006
Sum of atomic charges         :   -0.0000000
Sum of atomic spin populations:    2.0000000

-----------------------------------------------------
MULLIKEN REDUCED ORBITAL CHARGES AND SPIN POPULATIONS
-----------------------------------------------------
CHARGE
  0 C s       :     3.294442  s :     3.294442
      pz      :     0.969146  p :     2.982825
      px      :     1.089688
      py      :     0.923991
      dz2     :     0.006387  d :     0.039731
      dxz     :     0.004777
      dyz     :     0.006303
      dx2y2   :     0.013351
      dxy     :     0.008913
  1 C s       :     3.147743  s :     3.147743
      pz      :     0.960139  p :     2.661717
      px      :     0.833768
      py      :     0.867809
      dz2     :     0.005903  d :     0.046153
      dxz     :     0.008803
      dyz     :     0.006128
      dx2y2   :     0.012861
      dxy     :     0.012458
  2 C s       :     3.282562  s :     3.282562
      pz      :     1.003975  p :     2.958552
      px      :     0.916851
      py      :     1.037726
      dz2     :     0.003969  d :     0.039667
      dxz     :     0.007897
      dyz     :     0.005743
      dx2y2   :     0.010474
      dxy     :     0.011585
  3 C s       :     3.252193  s :     3.252193
      pz      :     0.963347  p :     2.941676
      px      :     1.058037
      py      :     0.920292
      dz2     :     0.006535  d :     0.040130
      dxz     :     0.004830
      dyz     :     0.006288
      dx2y2   :     0.013466
      dxy     :     0.009010
  4 C s       :     3.259232  s :     3.259232
      pz      :     1.000532  p :     2.962495
      px      :     0.952677
      py      :     1.009286
      dz2     :     0.004041  d :     0.039956
      dxz     :     0.008069
      dyz     :     0.005643
      dx2y2   :     0.009828
      dxy     :     0.012374
  5 C s       :     3.252693  s :     3.252693
      pz      :     0.996146  p :     2.940287
      px      :     0.927352
      py      :     1.016788
      dz2     :     0.003941  d :     0.040061
      dxz     :     0.008251
      dyz     :     0.005672
      dx2y2   :     0.010227
      dxy     :     0.011970
  6 C s       :     3.429862  s :     3.429862
      pz      :     0.876586  p :     3.163677
      px      :     1.161780
      py      :     1.125311
      dz2     :     0.013308  d :     0.043654
      dxz     :     0.007152
      dyz     :     0.006287
      dx2y2   :     0.010317
      dxy     :     0.006590
  7 C s       :     3.098040  s :     3.098040
      pz      :     0.742711  p :     2.435472
      px      :     0.883191
      py      :     0.809570
      dz2     :     0.013031  d :     0.064335
      dxz     :     0.013621
      dyz     :     0.017609
      dx2y2   :     0.011959
      dxy     :     0.008115
  8 C s       :     3.138661  s :     3.138661
      pz      :     0.865738  p :     2.647304
      px      :     0.897981
      py      :     0.883584
      dz2     :     0.011590  d :     0.066139
      dxz     :     0.011762
      dyz     :     0.019803
      dx2y2   :     0.011825
      dxy     :     0.011159
  9 C s       :     3.111102  s :     3.111102
      pz      :     0.836769  p :     2.728649
      px      :     0.963180
      py      :     0.928700
      dz2     :     0.020611  d :     0.063313
      dxz     :     0.011909
      dyz     :     0.015049
      dx2y2   :     0.006300
      dxy     :     0.009445
 10 C s       :     2.921680  s :     2.921680
      pz      :     0.765284  p :     2.460771
      px      :     0.845041
      py      :     0.850447
      dz2     :     0.043814  d :     0.120271
      dxz     :     0.021313
      dyz     :     0.023988
      dx2y2   :     0.014009
      dxy     :     0.017147
 11 N s       :     3.622211  s :     3.622211
      pz      :     1.231272  p :     4.089668
      px      :     1.476808
      py      :     1.381588
      dz2     :     0.009336  d :     0.037836
      dxz     :     0.008005
      dyz     :     0.008552
      dx2y2   :     0.004772
      dxy     :     0.007172
 12 N s       :     3.639211  s :     3.639211
      pz      :     1.416631  p :     3.753583
      px      :     1.125460
      py      :     1.211491
      dz2     :     0.011305  d :     0.043629
      dxz     :     0.008697
      dyz     :     0.008234
      dx2y2   :     0.007921
      dxy     :     0.007472
 13 C s       :     3.204070  s :     3.204070
      pz      :     0.857636  p :     2.843884
      px      :     0.953263
      py      :     1.032985
      dz2     :     0.019373  d :     0.059340
      dxz     :     0.012037
      dyz     :     0.014329
      dx2y2   :     0.004678
      dxy     :     0.008924
 14 C s       :     3.194802  s :     3.194802
      pz      :     1.034345  p :     2.876311
      px      :     0.949727
      py      :     0.892239
      dz2     :     0.011375  d :     0.057818
      dxz     :     0.010938
      dyz     :     0.016703
      dx2y2   :     0.008526
      dxy     :     0.010276
 15 N s       :     3.616892  s :     3.616892
      pz      :     1.461889  p :     3.676405
      px      :     1.063735
      py      :     1.150781
      dz2     :     0.011391  d :     0.045883
      dxz     :     0.009731
      dyz     :     0.009293
      dx2y2   :     0.008845
      dxy     :     0.006624
 16 O s       :     3.760329  s :     3.760329
      pz      :     1.628747  p :     4.646491
      px      :     1.526097
      py      :     1.491648
      dz2     :     0.005270  d :     0.028525
      dxz     :     0.005767
      dyz     :     0.007418
      dx2y2   :     0.005810
      dxy     :     0.004260
 17 H s       :     0.545984  s :     0.545984
 18 H s       :     0.719217  s :     0.719217
 19 H s       :     0.723765  s :     0.723765
 20 H s       :     0.748545  s :     0.748545
 21 H s       :     0.749479  s :     0.749479
 22 H s       :     0.749520  s :     0.749520
 23 H s       :     0.749389  s :     0.749389
 24 H s       :     0.751751  s :     0.751751
 25 H s       :     0.708122  s :     0.708122
 26 H s       :     0.717381  s :     0.717381
 27 H s       :     0.524173  s :     0.524173
 28 C s       :     3.291994  s :     3.291994
      pz      :     1.068665  p :     2.977918
      px      :     0.925596
      py      :     0.983656
      dz2     :     0.011290  d :     0.039709
      dxz     :     0.012769
      dyz     :     0.003607
      dx2y2   :     0.006022
      dxy     :     0.006021
 29 C s       :     3.204459  s :     3.204459
      pz      :     0.826572  p :     2.705192
      px      :     0.859662
      py      :     1.018959
      dz2     :     0.011287  d :     0.046448
      dxz     :     0.014972
      dyz     :     0.007258
      dx2y2   :     0.005907
      dxy     :     0.007023
 30 C s       :     3.282218  s :     3.282218
      pz      :     0.897263  p :     2.969095
      px      :     1.079546
      py      :     0.992286
      dz2     :     0.011745  d :     0.039266
      dxz     :     0.011172
      dyz     :     0.006794
      dx2y2   :     0.006798
      dxy     :     0.002758
 31 C s       :     3.250762  s :     3.250762
      pz      :     1.033637  p :     2.944369
      px      :     0.920778
      py      :     0.989953
      dz2     :     0.011280  d :     0.040412
      dxz     :     0.013513
      dyz     :     0.003336
      dx2y2   :     0.005866
      dxy     :     0.006417
 32 C s       :     3.262012  s :     3.262012
      pz      :     1.009049  p :     2.965297
      px      :     0.960786
      py      :     0.995463
      dz2     :     0.009938  d :     0.039818
      dxz     :     0.014945
      dyz     :     0.004178
      dx2y2   :     0.005531
      dxy     :     0.005226
 33 C s       :     3.247155  s :     3.247155
      pz      :     0.900026  p :     2.951204
      px      :     1.053049
      py      :     0.998128
      dz2     :     0.011926  d :     0.040412
      dxz     :     0.011492
      dyz     :     0.007356
      dx2y2   :     0.006761
      dxy     :     0.002876
 34 C s       :     3.131600  s :     3.131600
      pz      :     0.807306  p :     2.521936
      px      :     0.752920
      py      :     0.961710
      dz2     :     0.015424  d :     0.074430
      dxz     :     0.022821
      dyz     :     0.008029
      dx2y2   :     0.013377
      dxy     :     0.014780
 35 O s       :     3.802057  s :     3.802057
      pz      :     1.750310  p :     4.793833
      px      :     1.322042
      py      :     1.721481
      dz2     :     0.002905  d :     0.030230
      dxz     :     0.008177
      dyz     :     0.005210
      dx2y2   :     0.004341
      dxy     :     0.009597
 36 C s       :     3.229599  s :     3.229599
      pz      :     0.851391  p :     2.770643
      px      :     0.960856
      py      :     0.958395
      dz2     :     0.012713  d :     0.047028
      dxz     :     0.009334
      dyz     :     0.010900
      dx2y2   :     0.007362
      dxy     :     0.006720
 37 C s       :     3.133909  s :     3.133909
      pz      :     0.775973  p :     2.536083
      px      :     0.881743
      py      :     0.878368
      dz2     :     0.014280  d :     0.074036
      dxz     :     0.019066
      dyz     :     0.017379
      dx2y2   :     0.012408
      dxy     :     0.010903
 38 C s       :     3.098572  s :     3.098572
      pz      :     0.872557  p :     2.666086
      px      :     0.875792
      py      :     0.917736
      dz2     :     0.014429  d :     0.065510
      dxz     :     0.015695
      dyz     :     0.013675
      dx2y2   :     0.011497
      dxy     :     0.010214
 39 C s       :     3.303530  s :     3.303530
      pz      :     1.027029  p :     2.989024
      px      :     0.977395
      py      :     0.984600
      dz2     :     0.010076  d :     0.039449
      dxz     :     0.009182
      dyz     :     0.008589
      dx2y2   :     0.006287
      dxy     :     0.005315
 40 C s       :     3.244980  s :     3.244980
      pz      :     0.998026  p :     2.951450
      px      :     0.979653
      py      :     0.973771
      dz2     :     0.009459  d :     0.040613
      dxz     :     0.010494
      dyz     :     0.008884
      dx2y2   :     0.006003
      dxy     :     0.005773
 41 C s       :     3.280263  s :     3.280263
      pz      :     0.899362  p :     3.019611
      px      :     1.067898
      py      :     1.052352
      dz2     :     0.011379  d :     0.039212
      dxz     :     0.009234
      dyz     :     0.009137
      dx2y2   :     0.002231
      dxy     :     0.007231
 42 N s       :     3.612319  s :     3.612319
      pz      :     1.289826  p :     3.780797
      px      :     1.240113
      py      :     1.250859
      dz2     :     0.015111  d :     0.045859
      dxz     :     0.007776
      dyz     :     0.009078
      dx2y2   :     0.005794
      dxy     :     0.008100
 43 C s       :     3.014015  s :     3.014015
      pz      :     0.763617  p :     2.336126
      px      :     0.766185
      py      :     0.806324
      dz2     :     0.022097  d :     0.099674
      dxz     :     0.030496
      dyz     :     0.025187
      dx2y2   :     0.010284
      dxy     :     0.011610
 44 O s       :     3.799356  s :     3.799356
      pz      :     1.628986  p :     4.608980
      px      :     1.460652
      py      :     1.519342
      dz2     :     0.007163  d :     0.040065
      dxz     :     0.011698
      dyz     :     0.010302
      dx2y2   :     0.006811
      dxy     :     0.004091
 45 C s       :     3.315367  s :     3.315367
      pz      :     0.970236  p :     2.877661
      px      :     0.938928
      py      :     0.968497
      dz2     :     0.008022  d :     0.053186
      dxz     :     0.011834
      dyz     :     0.012503
      dx2y2   :     0.008515
      dxy     :     0.012311
 46 C s       :     3.312428  s :     3.312428
      pz      :     1.059985  p :     3.013243
      px      :     1.038487
      py      :     0.914771
      dz2     :     0.007224  d :     0.042334
      dxz     :     0.007236
      dyz     :     0.011097
      dx2y2   :     0.011165
      dxy     :     0.005612
 47 C s       :     3.250502  s :     3.250502
      pz      :     0.934997  p :     2.835463
      px      :     0.947147
      py      :     0.953318
      dz2     :     0.009731  d :     0.054359
      dxz     :     0.012511
      dyz     :     0.010580
      dx2y2   :     0.012644
      dxy     :     0.008893
 48 C s       :     3.320650  s :     3.320650
      pz      :     0.934978  p :     3.020576
      px      :     1.039539
      py      :     1.046059
      dz2     :     0.008199  d :     0.043211
      dxz     :     0.011680
      dyz     :     0.006654
      dx2y2   :     0.011878
      dxy     :     0.004799
 49 C s       :     3.274363  s :     3.274363
      pz      :     0.995516  p :     2.899964
      px      :     0.941243
      py      :     0.963205
      dz2     :     0.008765  d :     0.052879
      dxz     :     0.013739
      dyz     :     0.009795
      dx2y2   :     0.012403
      dxy     :     0.008178
 50 C s       :     3.327464  s :     3.327464
      pz      :     0.978566  p :     3.015809
      px      :     1.135217
      py      :     0.902025
      dz2     :     0.004702  d :     0.042562
      dxz     :     0.012444
      dyz     :     0.009456
      dx2y2   :     0.008497
      dxy     :     0.007462
 51 C s       :     2.937741  s :     2.937741
      pz      :     0.756204  p :     2.326305
      px      :     0.838869
      py      :     0.731232
      dz2     :     0.035193  d :     0.121473
      dxz     :     0.033114
      dyz     :     0.021884
      dx2y2   :     0.015310
      dxy     :     0.015971
 52 N s       :     3.554416  s :     3.554416
      pz      :     1.153702  p :     4.041446
      px      :     1.262760
      py      :     1.624984
      dz2     :     0.008669  d :     0.035437
      dxz     :     0.012561
      dyz     :     0.005853
      dx2y2   :     0.006176
      dxy     :     0.002178
 53 C s       :     3.269069  s :     3.269069
      pz      :     0.968796  p :     2.903590
      px      :     0.793741
      py      :     1.141054
      dz2     :     0.005712  d :     0.057715
      dxz     :     0.014879
      dyz     :     0.014900
      dx2y2   :     0.015385
      dxy     :     0.006840
 54 C s       :     3.395544  s :     3.395544
      pz      :     1.132454  p :     3.220801
      px      :     1.072253
      py      :     1.016094
      dz2     :     0.003096  d :     0.036892
      dxz     :     0.008420
      dyz     :     0.011932
      dx2y2   :     0.004998
      dxy     :     0.008447
 55 C s       :     3.384144  s :     3.384144
      pz      :     1.084710  p :     3.222903
      px      :     1.036287
      py      :     1.101906
      dz2     :     0.008410  d :     0.036977
      dxz     :     0.007746
      dyz     :     0.005605
      dx2y2   :     0.011689
      dxy     :     0.003527
 56 C s       :     3.380831  s :     3.380831
      pz      :     0.983824  p :     3.219771
      px      :     1.138564
      py      :     1.097383
      dz2     :     0.005985  d :     0.036778
      dxz     :     0.010930
      dyz     :     0.006350
      dx2y2   :     0.008509
      dxy     :     0.005004
 57 O s       :     3.774894  s :     3.774894
      pz      :     1.727868  p :     4.728246
      px      :     1.443588
      py      :     1.556791
      dz2     :     0.003483  d :     0.025531
      dxz     :     0.007703
      dyz     :     0.002732
      dx2y2   :     0.005015
      dxy     :     0.006598
 58 H s       :     0.763086  s :     0.763086
 59 H s       :     0.751086  s :     0.751086
 60 H s       :     0.760175  s :     0.760175
 61 H s       :     0.756657  s :     0.756657
 62 H s       :     0.750744  s :     0.750744
 63 H s       :     0.740605  s :     0.740605
 64 H s       :     0.760448  s :     0.760448
 65 H s       :     0.771115  s :     0.771115
 66 H s       :     0.765530  s :     0.765530
 67 H s       :     0.768996  s :     0.768996
 68 H s       :     0.769083  s :     0.769083
 69 H s       :     0.768156  s :     0.768156
 70 H s       :     0.596476  s :     0.596476
 71 H s       :     0.747917  s :     0.747917
 72 H s       :     0.757674  s :     0.757674
 73 H s       :     0.757834  s :     0.757834
 74 H s       :     0.739906  s :     0.739906
 75 H s       :     0.744293  s :     0.744293
 76 H s       :     0.737021  s :     0.737021
 77 H s       :     0.750512  s :     0.750512
 78 H s       :     0.750868  s :     0.750868
 79 H s       :     0.750906  s :     0.750906
 80 H s       :     0.750022  s :     0.750022
 81 H s       :     0.751132  s :     0.751132
 82 H s       :     0.743896  s :     0.743896
 83 H s       :     0.755461  s :     0.755461

SPIN
  0 C s       :    -0.000024  s :    -0.000024
      pz      :     0.000147  p :     0.002684
      px      :     0.000229
      py      :     0.002308
      dz2     :     0.000024  d :     0.000121
      dxz     :     0.000006
      dyz     :     0.000036
      dx2y2   :     0.000019
      dxy     :     0.000036
  1 C s       :     0.005435  s :     0.005435
      pz      :     0.004719  p :     0.016703
      px      :     0.005223
      py      :     0.006761
      dz2     :     0.000050  d :     0.000033
      dxz     :     0.000007
      dyz     :    -0.000007
      dx2y2   :    -0.000048
      dxy     :     0.000031
  2 C s       :    -0.000139  s :    -0.000139
      pz      :     0.001222  p :     0.001508
      px      :    -0.000119
      py      :     0.000405
      dz2     :     0.000028  d :     0.000090
      dxz     :     0.000004
      dyz     :    -0.000004
      dx2y2   :     0.000003
      dxy     :     0.000058
  3 C s       :    -0.000214  s :    -0.000214
      pz      :    -0.000004  p :    -0.000817
      px      :    -0.000227
      py      :    -0.000586
      dz2     :     0.000038  d :     0.000061
      dxz     :     0.000001
      dyz     :     0.000024
      dx2y2   :    -0.000005
      dxy     :     0.000003
  4 C s       :     0.000343  s :     0.000343
      pz      :     0.001902  p :     0.002991
      px      :     0.000093
      py      :     0.000996
      dz2     :    -0.000005  d :    -0.000008
      dxz     :     0.000000
      dyz     :    -0.000004
      dx2y2   :    -0.000003
      dxy     :     0.000004
  5 C s       :    -0.000014  s :    -0.000014
      pz      :    -0.000459  p :     0.000085
      px      :     0.000023
      py      :     0.000520
      dz2     :     0.000000  d :     0.000051
      dxz     :     0.000036
      dyz     :     0.000000
      dx2y2   :     0.000014
      dxy     :     0.000001
  6 C s       :    -0.011686  s :    -0.011686
      pz      :    -0.021824  p :    -0.039331
      px      :    -0.012076
      py      :    -0.005432
      dz2     :     0.000108  d :     0.003977
      dxz     :     0.002348
      dyz     :     0.001202
      dx2y2   :     0.000185
      dxy     :     0.000134
  7 C s       :     0.056025  s :     0.056025
      pz      :     0.028511  p :     0.487569
      px      :     0.293591
      py      :     0.165467
      dz2     :    -0.000573  d :    -0.000454
      dxz     :    -0.000245
      dyz     :     0.000204
      dx2y2   :     0.000911
      dxy     :    -0.000750
  8 C s       :    -0.020559  s :    -0.020559
      pz      :    -0.019032  p :    -0.056360
      px      :    -0.026387
      py      :    -0.010941
      dz2     :     0.000216  d :     0.006299
      dxz     :     0.001767
      dyz     :     0.001824
      dx2y2   :     0.002386
      dxy     :     0.000107
  9 C s       :     0.018860  s :     0.018860
      pz      :     0.011648  p :     0.187451
      px      :     0.114404
      py      :     0.061399
      dz2     :    -0.000106  d :    -0.000941
      dxz     :    -0.000583
      dyz     :    -0.000345
      dx2y2   :     0.000445
      dxy     :    -0.000352
 10 C s       :    -0.000565  s :    -0.000565
      pz      :    -0.003741  p :     0.021675
      px      :     0.018145
      py      :     0.007270
      dz2     :    -0.000054  d :     0.004942
      dxz     :     0.001501
      dyz     :     0.000443
      dx2y2   :     0.002833
      dxy     :     0.000219
 11 N s       :    -0.005761  s :    -0.005761
      pz      :    -0.007579  p :    -0.013722
      px      :    -0.000688
      py      :    -0.005455
      dz2     :     0.000125  d :     0.003660
      dxz     :     0.001534
      dyz     :     0.000619
      dx2y2   :     0.000968
      dxy     :     0.000413
 12 N s       :     0.007986  s :     0.007986
      pz      :     0.009680  p :     0.123859
      px      :     0.080679
      py      :     0.033500
      dz2     :    -0.000025  d :    -0.000811
      dxz     :    -0.000088
      dyz     :    -0.000013
      dx2y2   :    -0.000506
      dxy     :    -0.000179
 13 C s       :    -0.014151  s :    -0.014151
      pz      :    -0.011934  p :    -0.105821
      px      :    -0.062624
      py      :    -0.031262
      dz2     :     0.000373  d :     0.002716
      dxz     :     0.001306
      dyz     :     0.000634
      dx2y2   :     0.000181
      dxy     :     0.000222
 14 C s       :     0.020324  s :     0.020324
      pz      :     0.015290  p :     0.171032
      px      :     0.101436
      py      :     0.054306
      dz2     :    -0.000157  d :    -0.001620
      dxz     :    -0.000347
      dyz     :    -0.000091
      dx2y2   :    -0.000571
      dxy     :    -0.000454
 15 N s       :    -0.007250  s :    -0.007250
      pz      :    -0.008732  p :    -0.103851
      px      :    -0.060011
      py      :    -0.035108
      dz2     :     0.000034  d :     0.002790
      dxz     :     0.000155
      dyz     :     0.000309
      dx2y2   :     0.002065
      dxy     :     0.000227
 16 O s       :     0.007909  s :     0.007909
      pz      :     0.007836  p :     0.210482
      px      :     0.121072
      py      :     0.081575
      dz2     :    -0.000077  d :    -0.001456
      dxz     :    -0.000467
      dyz     :    -0.000145
      dx2y2   :    -0.000708
      dxy     :    -0.000058
 17 H s       :    -0.001160  s :    -0.001160
 18 H s       :     0.005688  s :     0.005688
 19 H s       :    -0.010650  s :    -0.010650
 20 H s       :     0.000229  s :     0.000229
 21 H s       :     0.000200  s :     0.000200
 22 H s       :    -0.000216  s :    -0.000216
 23 H s       :     0.000204  s :     0.000204
 24 H s       :    -0.000048  s :    -0.000048
 25 H s       :     0.019070  s :     0.019070
 26 H s       :     0.002266  s :     0.002266
 27 H s       :     0.000189  s :     0.000189
 28 C s       :     0.024262  s :     0.024262
      pz      :     0.012553  p :     0.180325
      px      :     0.019649
      py      :     0.148124
      dz2     :    -0.000177  d :    -0.001736
      dxz     :    -0.000141
      dyz     :    -0.000216
      dx2y2   :    -0.000362
      dxy     :    -0.000840
 29 C s       :    -0.037334  s :    -0.037334
      pz      :    -0.034511  p :    -0.170231
      px      :    -0.017434
      py      :    -0.118286
      dz2     :     0.001010  d :     0.007146
      dxz     :     0.000111
      dyz     :     0.003483
      dx2y2   :     0.000241
      dxy     :     0.002301
 30 C s       :     0.023694  s :     0.023694
      pz      :     0.010454  p :     0.180693
      px      :     0.016966
      py      :     0.153272
      dz2     :    -0.000172  d :    -0.001757
      dxz     :    -0.000099
      dyz     :    -0.000948
      dx2y2   :    -0.000390
      dxy     :    -0.000148
 31 C s       :    -0.017221  s :    -0.017221
      pz      :    -0.010349  p :    -0.117475
      px      :    -0.013721
      py      :    -0.093406
      dz2     :     0.000141  d :     0.002769
      dxz     :     0.000092
      dyz     :     0.000497
      dx2y2   :     0.000351
      dxy     :     0.001688
 32 C s       :     0.023226  s :     0.023226
      pz      :     0.011392  p :     0.188978
      px      :     0.012838
      py      :     0.164749
      dz2     :    -0.000174  d :    -0.001575
      dxz     :    -0.000059
      dyz     :    -0.000399
      dx2y2   :    -0.000387
      dxy     :    -0.000556
 33 C s       :    -0.017305  s :    -0.017305
      pz      :    -0.012257  p :    -0.117172
      px      :    -0.012468
      py      :    -0.092448
      dz2     :     0.000095  d :     0.002759
      dxz     :     0.000113
      dyz     :     0.002136
      dx2y2   :     0.000231
      dxy     :     0.000183
 34 C s       :     0.075088  s :     0.075088
      pz      :     0.050271  p :     0.567189
      px      :     0.063994
      py      :     0.452924
      dz2     :    -0.000458  d :    -0.001300
      dxz     :     0.000280
      dyz     :    -0.000814
      dx2y2   :    -0.000468
      dxy     :     0.000160
 35 O s       :     0.003378  s :     0.003378
      pz      :     0.021718  p :     0.076166
      px      :    -0.011444
      py      :     0.065892
      dz2     :    -0.000060  d :     0.001509
      dxz     :    -0.000049
      dyz     :    -0.000046
      dx2y2   :     0.000155
      dxy     :     0.001509
 36 C s       :    -0.037236  s :    -0.037236
      pz      :    -0.033330  p :    -0.160669
      px      :    -0.062791
      py      :    -0.064549
      dz2     :     0.001216  d :     0.007773
      dxz     :     0.000891
      dyz     :     0.004065
      dx2y2   :     0.001243
      dxy     :     0.000358
 37 C s       :     0.020912  s :     0.020912
      pz      :     0.006470  p :     0.134659
      px      :     0.070043
      py      :     0.058147
      dz2     :    -0.000057  d :    -0.001410
      dxz     :    -0.000172
      dyz     :    -0.000039
      dx2y2   :    -0.000854
      dxy     :    -0.000288
 38 C s       :    -0.015491  s :    -0.015491
      pz      :    -0.011400  p :    -0.087655
      px      :    -0.034188
      py      :    -0.042067
      dz2     :     0.000106  d :     0.002806
      dxz     :     0.000983
      dyz     :     0.001259
      dx2y2   :     0.000289
      dxy     :     0.000168
 39 C s       :     0.025258  s :     0.025258
      pz      :     0.012330  p :     0.201224
      px      :     0.084553
      py      :     0.104341
      dz2     :    -0.000182  d :    -0.001515
      dxz     :    -0.000138
      dyz     :    -0.000214
      dx2y2   :    -0.000581
      dxy     :    -0.000399
 40 C s       :    -0.017793  s :    -0.017793
      pz      :    -0.012064  p :    -0.119213
      px      :    -0.052734
      py      :    -0.054414
      dz2     :     0.000127  d :     0.003039
      dxz     :     0.000808
      dyz     :     0.000390
      dx2y2   :     0.001516
      dxy     :     0.000198
 41 C s       :     0.026416  s :     0.026416
      pz      :     0.007535  p :     0.195915
      px      :     0.108961
      py      :     0.079420
      dz2     :    -0.000227  d :    -0.001778
      dxz     :    -0.000465
      dyz     :    -0.000492
      dx2y2   :    -0.000135
      dxy     :    -0.000460
 42 N s       :     0.001383  s :     0.001383
      pz      :     0.001556  p :     0.019414
      px      :     0.007910
      py      :     0.009949
      dz2     :    -0.000007  d :    -0.000705
      dxz     :    -0.000125
      dyz     :    -0.000239
      dx2y2   :    -0.000293
      dxy     :    -0.000041
 43 C s       :    -0.002815  s :    -0.002815
      pz      :    -0.001241  p :    -0.025068
      px      :    -0.008973
      py      :    -0.014853
      dz2     :     0.000003  d :     0.000157
      dxz     :     0.000050
      dyz     :     0.000069
      dx2y2   :     0.000014
      dxy     :     0.000021
 44 O s       :    -0.000027  s :    -0.000027
      pz      :    -0.001434  p :     0.001288
      px      :     0.001001
      py      :     0.001721
      dz2     :     0.000010  d :     0.000521
      dxz     :     0.000017
      dyz     :     0.000053
      dx2y2   :     0.000435
      dxy     :     0.000006
 45 C s       :     0.000531  s :     0.000531
      pz      :     0.000427  p :     0.001386
      px      :     0.000725
      py      :     0.000233
      dz2     :    -0.000013  d :    -0.000160
      dxz     :    -0.000006
      dyz     :    -0.000059
      dx2y2   :    -0.000037
      dxy     :    -0.000046
 46 C s       :    -0.000033  s :    -0.000033
      pz      :    -0.000084  p :    -0.000126
      px      :    -0.000031
      py      :    -0.000011
      dz2     :     0.000003  d :     0.000005
      dxz     :     0.000000
      dyz     :    -0.000001
      dx2y2   :     0.000003
      dxy     :     0.000000
 47 C s       :     0.000010  s :     0.000010
      pz      :     0.000002  p :     0.000044
      px      :     0.000022
      py      :     0.000021
      dz2     :     0.000000  d :    -0.000001
      dxz     :    -0.000000
      dyz     :    -0.000001
      dx2y2   :    -0.000000
      dxy     :    -0.000000
 48 C s       :    -0.000003  s :    -0.000003
      pz      :    -0.000003  p :    -0.000014
      px      :    -0.000005
      py      :    -0.000006
      dz2     :    -0.000000  d :    -0.000000
      dxz     :     0.000000
      dyz     :    -0.000000
      dx2y2   :     0.000000
      dxy     :    -0.000000
 49 C s       :    -0.000007  s :    -0.000007
      pz      :     0.000001  p :    -0.000049
      px      :    -0.000024
      py      :    -0.000026
      dz2     :     0.000000  d :    -0.000001
      dxz     :    -0.000000
      dyz     :    -0.000002
      dx2y2   :     0.000000
      dxy     :     0.000000
 50 C s       :    -0.000093  s :    -0.000093
      pz      :    -0.000403  p :    -0.000573
      px      :    -0.000010
      py      :    -0.000160
      dz2     :     0.000001  d :     0.000005
      dxz     :     0.000002
      dyz     :     0.000001
      dx2y2   :     0.000000
      dxy     :     0.000001
 51 C s       :     0.000041  s :     0.000041
      pz      :     0.000043  p :     0.000329
      px      :     0.000104
      py      :     0.000182
      dz2     :    -0.000003  d :    -0.000007
      dxz     :    -0.000003
      dyz     :     0.000000
      dx2y2   :    -0.000002
      dxy     :     0.000001
 52 N s       :    -0.000032  s :    -0.000032
      pz      :    -0.000044  p :    -0.000338
      px      :    -0.000031
      py      :    -0.000264
      dz2     :     0.000000  d :     0.000001
      dxz     :     0.000001
      dyz     :     0.000001
      dx2y2   :    -0.000001
      dxy     :    -0.000000
 53 C s       :    -0.000010  s :    -0.000010
      pz      :    -0.000010  p :    -0.000039
      px      :     0.000014
      py      :    -0.000043
      dz2     :    -0.000000  d :    -0.000002
      dxz     :    -0.000000
      dyz     :    -0.000000
      dx2y2   :    -0.000000
      dxy     :    -0.000001
 54 C s       :    -0.000112  s :    -0.000112
      pz      :    -0.000313  p :    -0.000827
      px      :     0.000018
      py      :    -0.000531
      dz2     :    -0.000001  d :     0.000001
      dxz     :    -0.000001
      dyz     :     0.000003
      dx2y2   :     0.000000
      dxy     :    -0.000000
 55 C s       :    -0.000000  s :    -0.000000
      pz      :    -0.000000  p :     0.000001
      px      :    -0.000000
      py      :     0.000001
      dz2     :    -0.000000  d :    -0.000000
      dxz     :    -0.000000
      dyz     :     0.000000
      dx2y2   :    -0.000000
      dxy     :     0.000000
 56 C s       :     0.000000  s :     0.000000
      pz      :    -0.000001  p :     0.000008
      px      :     0.000000
      py      :     0.000010
      dz2     :    -0.000000  d :    -0.000001
      dxz     :     0.000000
      dyz     :     0.000000
      dx2y2   :    -0.000000
      dxy     :    -0.000000
 57 O s       :    -0.000015  s :    -0.000015
      pz      :    -0.000036  p :    -0.000007
      px      :    -0.000047
      py      :     0.000076
      dz2     :    -0.000001  d :     0.000001
      dxz     :     0.000000
      dyz     :    -0.000000
      dx2y2   :    -0.000000
      dxy     :     0.000002
 58 H s       :     0.000049  s :     0.000049
 59 H s       :    -0.000029  s :    -0.000029
 60 H s       :     0.000002  s :     0.000002
 61 H s       :     0.000000  s :     0.000000
 62 H s       :     0.000081  s :     0.000081
 63 H s       :     0.000042  s :     0.000042
 64 H s       :     0.000000  s :     0.000000
 65 H s       :     0.000007  s :     0.000007
 66 H s       :    -0.000009  s :    -0.000009
 67 H s       :    -0.000000  s :    -0.000000
 68 H s       :    -0.000001  s :    -0.000001
 69 H s       :     0.000000  s :     0.000000
 70 H s       :    -0.000655  s :    -0.000655
 71 H s       :     0.000109  s :     0.000109
 72 H s       :    -0.000004  s :    -0.000004
 73 H s       :     0.000106  s :     0.000106
 74 H s       :    -0.012866  s :    -0.012866
 75 H s       :     0.006686  s :     0.006686
 76 H s       :    -0.012734  s :    -0.012734
 77 H s       :    -0.011631  s :    -0.011631
 78 H s       :     0.006646  s :     0.006646
 79 H s       :    -0.012135  s :    -0.012135
 80 H s       :     0.006516  s :     0.006516
 81 H s       :    -0.011400  s :    -0.011400
 82 H s       :    -0.000023  s :    -0.000023
 83 H s       :    -0.000006  s :    -0.000006


                     *******************************
                     * LOEWDIN POPULATION ANALYSIS *
                     *******************************

-------------------------------------------
LOEWDIN ATOMIC CHARGES AND SPIN POPULATIONS
-------------------------------------------
   0 C :   -0.142889    0.002993
   1 C :   -0.050771    0.023022
   2 C :   -0.137485    0.001668
   3 C :   -0.139549   -0.000240
   4 C :   -0.146686    0.002742
   5 C :   -0.139393    0.000569
   6 C :   -0.226059   -0.011044
   7 C :    0.055880    0.437589
   8 C :   -0.033742   -0.008043
   9 C :   -0.040480    0.164843
  10 C :    0.091424    0.047509
  11 N :   -0.153410    0.014375
  12 N :   -0.127712    0.111103
  13 C :   -0.060326   -0.082556
  14 C :   -0.088640    0.149531
  15 N :   -0.080637   -0.077912
  16 O :   -0.265556    0.206008
  17 H :    0.285670   -0.000585
  18 H :    0.154664    0.002669
  19 H :    0.151955   -0.005182
  20 H :    0.148483    0.000226
  21 H :    0.147678    0.000171
  22 H :    0.146969   -0.000112
  23 H :    0.147594    0.000150
  24 H :    0.147877   -0.000001
  25 H :    0.164873    0.015762
  26 H :    0.161812    0.001899
  27 H :    0.323783    0.001662
  28 C :   -0.129808    0.149566
  29 C :   -0.076825   -0.100344
  30 C :   -0.132470    0.153423
  31 C :   -0.144463   -0.085244
  32 C :   -0.149367    0.161183
  33 C :   -0.147077   -0.084768
  34 C :    0.054428    0.509835
  35 O :   -0.307538    0.103691
  36 C :   -0.098589   -0.095324
  37 C :    0.052400    0.114281
  38 C :   -0.027458   -0.059011
  39 C :   -0.144851    0.172706
  40 C :   -0.142520   -0.083579
  41 C :   -0.142103    0.167511
  42 N :   -0.181263    0.012937
  43 C :    0.131048   -0.021785
  44 O :   -0.069360    0.006215
  45 C :   -0.099423    0.000507
  46 C :   -0.200677   -0.000116
  47 C :   -0.102117    0.000007
  48 C :   -0.205495   -0.000013
  49 C :   -0.113839   -0.000009
  50 C :   -0.194427   -0.000638
  51 C :    0.130616    0.000152
  52 N :   -0.188231   -0.000534
  53 C :   -0.127685   -0.000042
  54 C :   -0.333603   -0.000937
  55 C :   -0.339929   -0.000000
  56 C :   -0.335797   -0.000007
  57 O :   -0.334394    0.000002
  58 H :    0.139044    0.000037
  59 H :    0.142721    0.000002
  60 H :    0.136364    0.000002
  61 H :    0.136516   -0.000000
  62 H :    0.143849    0.000049
  63 H :    0.144413    0.000032
  64 H :    0.136724    0.000001
  65 H :    0.134152    0.000004
  66 H :    0.135572   -0.000010
  67 H :    0.132576   -0.000000
  68 H :    0.133440   -0.000000
  69 H :    0.134141    0.000000
  70 H :    0.272221   -0.000267
  71 H :    0.138689    0.000113
  72 H :    0.138678    0.000004
  73 H :    0.138177    0.000036
  74 H :    0.156825   -0.006031
  75 H :    0.150769    0.003338
  76 H :    0.151632   -0.005805
  77 H :    0.149672   -0.005372
  78 H :    0.146974    0.003173
  79 H :    0.146423   -0.005585
  80 H :    0.146837    0.003093
  81 H :    0.148792   -0.005278
  82 H :    0.139687   -0.000010
  83 H :    0.130602   -0.000004

----------------------------------------------------
LOEWDIN REDUCED ORBITAL CHARGES AND SPIN POPULATIONS
----------------------------------------------------
CHARGE
  0 C s       :     2.891942  s :     2.891942
      pz      :     1.016386  p :     3.160471
      px      :     1.090235
      py      :     1.053851
      dz2     :     0.012096  d :     0.090475
      dxz     :     0.010459
      dyz     :     0.015666
      dx2y2   :     0.029882
      dxy     :     0.022372
  1 C s       :     2.848177  s :     2.848177
      pz      :     0.979119  p :     3.091380
      px      :     1.080089
      py      :     1.032173
      dz2     :     0.012299  d :     0.111214
      dxz     :     0.020628
      dyz     :     0.013756
      dx2y2   :     0.032202
      dxy     :     0.032330
  2 C s       :     2.890443  s :     2.890443
      pz      :     1.017245  p :     3.156671
      px      :     1.076464
      py      :     1.062963
      dz2     :     0.007881  d :     0.090371
      dxz     :     0.017978
      dyz     :     0.010359
      dx2y2   :     0.026604
      dxy     :     0.027549
  3 C s       :     2.893131  s :     2.893131
      pz      :     1.008873  p :     3.155202
      px      :     1.086636
      py      :     1.059693
      dz2     :     0.012398  d :     0.091217
      dxz     :     0.010608
      dyz     :     0.015522
      dx2y2   :     0.029990
      dxy     :     0.022699
  4 C s       :     2.894118  s :     2.894118
      pz      :     1.012754  p :     3.161932
      px      :     1.089883
      py      :     1.059295
      dz2     :     0.007995  d :     0.090636
      dxz     :     0.017687
      dyz     :     0.010718
      dx2y2   :     0.025026
      dxy     :     0.029210
  5 C s       :     2.893507  s :     2.893507
      pz      :     1.007442  p :     3.154851
      px      :     1.090859
      py      :     1.056551
      dz2     :     0.007869  d :     0.091035
      dxz     :     0.018477
      dyz     :     0.010241
      dx2y2   :     0.025954
      dxy     :     0.028494
  6 C s       :     2.889769  s :     2.889769
      pz      :     1.031475  p :     3.245545
      px      :     1.113024
      py      :     1.101046
      dz2     :     0.029858  d :     0.090745
      dxz     :     0.015392
      dyz     :     0.014441
      dx2y2   :     0.018657
      dxy     :     0.012397
  7 C s       :     2.839457  s :     2.839457
      pz      :     1.047487  p :     2.956670
      px      :     0.953048
      py      :     0.956134
      dz2     :     0.031768  d :     0.147993
      dxz     :     0.030188
      dyz     :     0.041241
      dx2y2   :     0.025519
      dxy     :     0.019277
  8 C s       :     2.818113  s :     2.818113
      pz      :     1.057586  p :     3.054740
      px      :     0.989279
      py      :     1.007875
      dz2     :     0.029626  d :     0.160889
      dxz     :     0.028837
      dyz     :     0.051099
      dx2y2   :     0.024885
      dxy     :     0.026443
  9 C s       :     2.835549  s :     2.835549
      pz      :     1.036859  p :     3.050961
      px      :     0.996956
      py      :     1.017146
      dz2     :     0.053472  d :     0.153970
      dxz     :     0.027986
      dyz     :     0.038306
      dx2y2   :     0.012180
      dxy     :     0.022026
 10 C s       :     2.808577  s :     2.808577
      pz      :     0.946867  p :     2.821738
      px      :     0.912224
      py      :     0.962648
      dz2     :     0.108647  d :     0.278261
      dxz     :     0.045906
      dyz     :     0.054257
      dx2y2   :     0.028702
      dxy     :     0.040749
 11 N s       :     3.104514  s :     3.104514
      pz      :     1.219876  p :     3.959822
      px      :     1.402374
      py      :     1.337572
      dz2     :     0.025893  d :     0.089074
      dxz     :     0.018841
      dyz     :     0.021574
      dx2y2   :     0.009445
      dxy     :     0.013321
 12 N s       :     3.189352  s :     3.189352
      pz      :     1.458055  p :     3.843488
      px      :     1.143082
      py      :     1.242351
      dz2     :     0.023725  d :     0.094872
      dxz     :     0.016544
      dyz     :     0.019622
      dx2y2   :     0.017294
      dxy     :     0.017686
 13 C s       :     2.898248  s :     2.898248
      pz      :     1.039457  p :     3.029893
      px      :     0.956722
      py      :     1.033714
      dz2     :     0.048468  d :     0.132185
      dxz     :     0.026930
      dyz     :     0.033621
      dx2y2   :     0.007479
      dxy     :     0.015686
 14 C s       :     2.895726  s :     2.895726
      pz      :     1.082609  p :     3.063581
      px      :     0.982098
      py      :     0.998874
      dz2     :     0.025304  d :     0.129332
      dxz     :     0.023274
      dyz     :     0.041371
      dx2y2   :     0.016900
      dxy     :     0.022482
 15 N s       :     3.194898  s :     3.194898
      pz      :     1.484689  p :     3.787489
      px      :     1.094225
      py      :     1.208574
      dz2     :     0.023775  d :     0.098251
      dxz     :     0.018741
      dyz     :     0.020604
      dx2y2   :     0.018638
      dxy     :     0.016493
 16 O s       :     3.515895  s :     3.515895
      pz      :     1.642650  p :     4.694427
      px      :     1.529650
      py      :     1.522127
      dz2     :     0.010497  d :     0.055233
      dxz     :     0.010258
      dyz     :     0.016208
      dx2y2   :     0.009118
      dxy     :     0.009153
 17 H s       :     0.714330  s :     0.714330
 18 H s       :     0.845336  s :     0.845336
 19 H s       :     0.848045  s :     0.848045
 20 H s       :     0.851517  s :     0.851517
 21 H s       :     0.852322  s :     0.852322
 22 H s       :     0.853031  s :     0.853031
 23 H s       :     0.852406  s :     0.852406
 24 H s       :     0.852123  s :     0.852123
 25 H s       :     0.835127  s :     0.835127
 26 H s       :     0.838188  s :     0.838188
 27 H s       :     0.676217  s :     0.676217
 28 C s       :     2.890317  s :     2.890317
      pz      :     1.093568  p :     3.150073
      px      :     1.069000
      py      :     0.987505
      dz2     :     0.025187  d :     0.089418
      dxz     :     0.031183
      dyz     :     0.006275
      dx2y2   :     0.014209
      dxy     :     0.012565
 29 C s       :     2.839130  s :     2.839130
      pz      :     1.057824  p :     3.123333
      px      :     1.075559
      py      :     0.989950
      dz2     :     0.030160  d :     0.114362
      dxz     :     0.040617
      dyz     :     0.015011
      dx2y2   :     0.013918
      dxy     :     0.014656
 30 C s       :     2.890706  s :     2.890706
      pz      :     1.071216  p :     3.152855
      px      :     1.092146
      py      :     0.989494
      dz2     :     0.030539  d :     0.088909
      dxz     :     0.028525
      dyz     :     0.014344
      dx2y2   :     0.011254
      dxy     :     0.004246
 31 C s       :     2.892283  s :     2.892283
      pz      :     1.087596  p :     3.160005
      px      :     1.088605
      py      :     0.983804
      dz2     :     0.025097  d :     0.092176
      dxz     :     0.033241
      dyz     :     0.005881
      dx2y2   :     0.014357
      dxy     :     0.013599
 32 C s       :     2.895208  s :     2.895208
      pz      :     1.087149  p :     3.163863
      px      :     1.087078
      py      :     0.989636
      dz2     :     0.023677  d :     0.090297
      dxz     :     0.035622
      dyz     :     0.007908
      dx2y2   :     0.012542
      dxy     :     0.010548
 33 C s       :     2.891754  s :     2.891754
      pz      :     1.091547  p :     3.163201
      px      :     1.083912
      py      :     0.987742
      dz2     :     0.031082  d :     0.092122
      dxz     :     0.029741
      dyz     :     0.015703
      dx2y2   :     0.011221
      dxy     :     0.004375
 34 C s       :     2.832119  s :     2.832119
      pz      :     1.045627  p :     2.940342
      px      :     0.906416
      py      :     0.988299
      dz2     :     0.035460  d :     0.173111
      dxz     :     0.056529
      dyz     :     0.017342
      dx2y2   :     0.030710
      dxy     :     0.033071
 35 O s       :     3.470711  s :     3.470711
      pz      :     1.728555  p :     4.780375
      px      :     1.335787
      py      :     1.716033
      dz2     :     0.005301  d :     0.056452
      dxz     :     0.015657
      dyz     :     0.005758
      dx2y2   :     0.010758
      dxy     :     0.018978
 36 C s       :     2.836990  s :     2.836990
      pz      :     1.063214  p :     3.145313
      px      :     1.043465
      py      :     1.038635
      dz2     :     0.032713  d :     0.116287
      dxz     :     0.024656
      dyz     :     0.027151
      dx2y2   :     0.015648
      dxy     :     0.016119
 37 C s       :     2.818585  s :     2.818585
      pz      :     0.964414  p :     2.955511
      px      :     0.989886
      py      :     1.001211
      dz2     :     0.037360  d :     0.173503
      dxz     :     0.045209
      dyz     :     0.040609
      dx2y2   :     0.025284
      dxy     :     0.025041
 38 C s       :     2.820017  s :     2.820017
      pz      :     1.074301  p :     3.052617
      px      :     0.990844
      py      :     0.987472
      dz2     :     0.037200  d :     0.154824
      dxz     :     0.038105
      dyz     :     0.032862
      dx2y2   :     0.022633
      dxy     :     0.024024
 39 C s       :     2.891877  s :     2.891877
      pz      :     1.080044  p :     3.163779
      px      :     1.044430
      py      :     1.039305
      dz2     :     0.023134  d :     0.089195
      dxz     :     0.021383
      dyz     :     0.018835
      dx2y2   :     0.012975
      dxy     :     0.012868
 40 C s       :     2.888438  s :     2.888438
      pz      :     1.085677  p :     3.161452
      px      :     1.041490
      py      :     1.034285
      dz2     :     0.022839  d :     0.092630
      dxz     :     0.023768
      dyz     :     0.020900
      dx2y2   :     0.012164
      dxy     :     0.012959
 41 C s       :     2.887954  s :     2.887954
      pz      :     1.067818  p :     3.165517
      px      :     1.052416
      py      :     1.045283
      dz2     :     0.029537  d :     0.088631
      dxz     :     0.022436
      dyz     :     0.021507
      dx2y2   :     0.003535
      dxy     :     0.011616
 42 N s       :     3.203650  s :     3.203650
      pz      :     1.371831  p :     3.883324
      px      :     1.255376
      py      :     1.256118
      dz2     :     0.034833  d :     0.094289
      dxz     :     0.016126
      dyz     :     0.016001
      dx2y2   :     0.011368
      dxy     :     0.015961
 43 C s       :     2.827926  s :     2.827926
      pz      :     1.008222  p :     2.818690
      px      :     0.921243
      py      :     0.889225
      dz2     :     0.052900  d :     0.222337
      dxz     :     0.069214
      dyz     :     0.055318
      dx2y2   :     0.020825
      dxy     :     0.024079
 44 O s       :     3.406618  s :     3.406618
      pz      :     1.624813  p :     4.577313
      px      :     1.448848
      py      :     1.503652
      dz2     :     0.013716  d :     0.085430
      dxz     :     0.023048
      dyz     :     0.018965
      dx2y2   :     0.017077
      dxy     :     0.012624
 45 C s       :     2.836253  s :     2.836253
      pz      :     1.059887  p :     3.139707
      px      :     1.032788
      py      :     1.047032
      dz2     :     0.017661  d :     0.123462
      dxz     :     0.028001
      dyz     :     0.030138
      dx2y2   :     0.018120
      dxy     :     0.029544
 46 C s       :     2.903398  s :     2.903398
      pz      :     1.089855  p :     3.209690
      px      :     1.076953
      py      :     1.042882
      dz2     :     0.014034  d :     0.087589
      dxz     :     0.014220
      dyz     :     0.022865
      dx2y2   :     0.023340
      dxy     :     0.013129
 47 C s       :     2.833505  s :     2.833505
      pz      :     1.048707  p :     3.141193
      px      :     1.040991
      py      :     1.051495
      dz2     :     0.023025  d :     0.127419
      dxz     :     0.030198
      dyz     :     0.024714
      dx2y2   :     0.029088
      dxy     :     0.020394
 48 C s       :     2.901630  s :     2.901630
      pz      :     1.052220  p :     3.213369
      px      :     1.077220
      py      :     1.083929
      dz2     :     0.018282  d :     0.090495
      dxz     :     0.024258
      dyz     :     0.015441
      dx2y2   :     0.022400
      dxy     :     0.010114
 49 C s       :     2.840643  s :     2.840643
      pz      :     1.056439  p :     3.150068
      px      :     1.038263
      py      :     1.055367
      dz2     :     0.020111  d :     0.123128
      dxz     :     0.032252
      dyz     :     0.023024
      dx2y2   :     0.028837
      dxy     :     0.018904
 50 C s       :     2.906138  s :     2.906138
      pz      :     1.058428  p :     3.200020
      px      :     1.110791
      py      :     1.030801
      dz2     :     0.011167  d :     0.088269
      dxz     :     0.022590
      dyz     :     0.021461
      dx2y2   :     0.017855
      dxy     :     0.015196
 51 C s       :     2.819117  s :     2.819117
      pz      :     0.984794  p :     2.772590
      px      :     1.029113
      py      :     0.758683
      dz2     :     0.083691  d :     0.277676
      dxz     :     0.079241
      dyz     :     0.045568
      dx2y2   :     0.036348
      dxy     :     0.032828
 52 N s       :     3.095292  s :     3.095292
      pz      :     1.204548  p :     4.008791
      px      :     1.227443
      py      :     1.576800
      dz2     :     0.024906  d :     0.084148
      dxz     :     0.032043
      dyz     :     0.011634
      dx2y2   :     0.010391
      dxy     :     0.005175
 53 C s       :     2.894729  s :     2.894729
      pz      :     1.037743  p :     3.112905
      px      :     0.951349
      py      :     1.123814
      dz2     :     0.011961  d :     0.120051
      dxz     :     0.033458
      dyz     :     0.027661
      dx2y2   :     0.032325
      dxy     :     0.014646
 54 C s       :     2.955561  s :     2.955561
      pz      :     1.128637  p :     3.309161
      px      :     1.100361
      py      :     1.080163
      dz2     :     0.005808  d :     0.068882
      dxz     :     0.014725
      dyz     :     0.021543
      dx2y2   :     0.009863
      dxy     :     0.016942
 55 C s       :     2.949614  s :     2.949614
      pz      :     1.112853  p :     3.320907
      px      :     1.091431
      py      :     1.116623
      dz2     :     0.015134  d :     0.069409
      dxz     :     0.015314
      dyz     :     0.010230
      dx2y2   :     0.021078
      dxy     :     0.007652
 56 C s       :     2.946877  s :     2.946877
      pz      :     1.068215  p :     3.319421
      px      :     1.135696
      py      :     1.115510
      dz2     :     0.013285  d :     0.069499
      dxz     :     0.019866
      dyz     :     0.013485
      dx2y2   :     0.014461
      dxy     :     0.008401
 57 O s       :     3.509220  s :     3.509220
      pz      :     1.719008  p :     4.773179
      px      :     1.511776
      py      :     1.542396
      dz2     :     0.008190  d :     0.051994
      dxz     :     0.017395
      dyz     :     0.003984
      dx2y2   :     0.012845
      dxy     :     0.009580
 58 H s       :     0.860956  s :     0.860956
 59 H s       :     0.857279  s :     0.857279
 60 H s       :     0.863636  s :     0.863636
 61 H s       :     0.863484  s :     0.863484
 62 H s       :     0.856151  s :     0.856151
 63 H s       :     0.855587  s :     0.855587
 64 H s       :     0.863276  s :     0.863276
 65 H s       :     0.865848  s :     0.865848
 66 H s       :     0.864428  s :     0.864428
 67 H s       :     0.867424  s :     0.867424
 68 H s       :     0.866560  s :     0.866560
 69 H s       :     0.865859  s :     0.865859
 70 H s       :     0.727779  s :     0.727779
 71 H s       :     0.861311  s :     0.861311
 72 H s       :     0.861322  s :     0.861322
 73 H s       :     0.861823  s :     0.861823
 74 H s       :     0.843175  s :     0.843175
 75 H s       :     0.849231  s :     0.849231
 76 H s       :     0.848368  s :     0.848368
 77 H s       :     0.850328  s :     0.850328
 78 H s       :     0.853026  s :     0.853026
 79 H s       :     0.853577  s :     0.853577
 80 H s       :     0.853163  s :     0.853163
 81 H s       :     0.851208  s :     0.851208
 82 H s       :     0.860313  s :     0.860313
 83 H s       :     0.869398  s :     0.869398

SPIN
  0 C s       :    -0.000013  s :    -0.000013
      pz      :     0.000755  p :     0.002608
      px      :     0.000083
      py      :     0.001770
      dz2     :     0.000050  d :     0.000398
      dxz     :     0.000029
      dyz     :     0.000163
      dx2y2   :     0.000088
      dxy     :     0.000069
  1 C s       :     0.006152  s :     0.006152
      pz      :     0.005283  p :     0.016998
      px      :     0.004590
      py      :     0.007125
      dz2     :     0.000056  d :    -0.000128
      dxz     :    -0.000022
      dyz     :    -0.000024
      dx2y2   :    -0.000078
      dxy     :    -0.000061
  2 C s       :    -0.000098  s :    -0.000098
      pz      :     0.001492  p :     0.001449
      px      :    -0.000056
      py      :     0.000014
      dz2     :     0.000068  d :     0.000317
      dxz     :     0.000040
      dyz     :    -0.000010
      dx2y2   :     0.000025
      dxy     :     0.000193
  3 C s       :    -0.000026  s :    -0.000026
      pz      :     0.000108  p :    -0.000368
      px      :    -0.000036
      py      :    -0.000440
      dz2     :     0.000093  d :     0.000153
      dxz     :     0.000001
      dyz     :     0.000049
      dx2y2   :    -0.000007
      dxy     :     0.000017
  4 C s       :     0.000143  s :     0.000143
      pz      :     0.001782  p :     0.002611
      px      :     0.000033
      py      :     0.000796
      dz2     :     0.000002  d :    -0.000011
      dxz     :    -0.000008
      dyz     :    -0.000005
      dx2y2   :    -0.000006
      dxy     :     0.000006
  5 C s       :     0.000088  s :     0.000088
      pz      :    -0.000261  p :     0.000340
      px      :     0.000091
      py      :     0.000510
      dz2     :     0.000008  d :     0.000141
      dxz     :     0.000069
      dyz     :     0.000005
      dx2y2   :     0.000055
      dxy     :     0.000004
  6 C s       :    -0.003439  s :    -0.003439
      pz      :    -0.011965  p :    -0.017554
      px      :    -0.003433
      py      :    -0.002155
      dz2     :     0.000804  d :     0.009949
      dxz     :     0.005390
      dyz     :     0.002953
      dx2y2   :     0.000399
      dxy     :     0.000404
  7 C s       :     0.017142  s :     0.017142
      pz      :     0.016103  p :     0.421035
      px      :     0.261887
      py      :     0.143045
      dz2     :    -0.000995  d :    -0.000588
      dxz     :    -0.000773
      dyz     :    -0.000244
      dx2y2   :     0.001994
      dxy     :    -0.000570
  8 C s       :    -0.004403  s :    -0.004403
      pz      :    -0.006902  p :    -0.019132
      px      :    -0.007496
      py      :    -0.004734
      dz2     :     0.000751  d :     0.015491
      dxz     :     0.004388
      dyz     :     0.004362
      dx2y2   :     0.005548
      dxy     :     0.000442
  9 C s       :     0.005649  s :     0.005649
      pz      :     0.009734  p :     0.161180
      px      :     0.099127
      py      :     0.052319
      dz2     :    -0.000341  d :    -0.001987
      dxz     :    -0.001239
      dyz     :    -0.000894
      dx2y2   :     0.000825
      dxy     :    -0.000338
 10 C s       :    -0.001038  s :    -0.001038
      pz      :    -0.000658  p :     0.035847
      px      :     0.023506
      py      :     0.012998
      dz2     :    -0.000035  d :     0.012700
      dxz     :     0.003748
      dyz     :     0.001144
      dx2y2   :     0.006943
      dxy     :     0.000900
 11 N s       :    -0.001601  s :    -0.001601
      pz      :    -0.003320  p :     0.005911
      px      :     0.006548
      py      :     0.002682
      dz2     :     0.000434  d :     0.010066
      dxz     :     0.003283
      dyz     :     0.001165
      dx2y2   :     0.003917
      dxy     :     0.001266
 12 N s       :     0.003860  s :     0.003860
      pz      :     0.007541  p :     0.109604
      px      :     0.072786
      py      :     0.029277
      dz2     :    -0.000293  d :    -0.002362
      dxz     :    -0.000539
      dyz     :    -0.000455
      dx2y2   :    -0.000850
      dxy     :    -0.000224
 13 C s       :    -0.004501  s :    -0.004501
      pz      :    -0.007496  p :    -0.084318
      px      :    -0.052575
      py      :    -0.024247
      dz2     :     0.000993  d :     0.006264
      dxz     :     0.002981
      dyz     :     0.001534
      dx2y2   :     0.000425
      dxy     :     0.000330
 14 C s       :     0.006495  s :     0.006495
      pz      :     0.009464  p :     0.146566
      px      :     0.089720
      py      :     0.047382
      dz2     :    -0.000358  d :    -0.003530
      dxz     :    -0.000676
      dyz     :    -0.000297
      dx2y2   :    -0.001450
      dxy     :    -0.000749
 15 N s       :    -0.003085  s :    -0.003085
      pz      :    -0.005243  p :    -0.082737
      px      :    -0.050151
      py      :    -0.027344
      dz2     :     0.000401  d :     0.007909
      dxz     :     0.000863
      dyz     :     0.001210
      dx2y2   :     0.004909
      dxy     :     0.000527
 16 O s       :     0.004240  s :     0.004240
      pz      :     0.007190  p :     0.202194
      px      :     0.116631
      py      :     0.078373
      dz2     :    -0.000075  d :    -0.000426
      dxz     :    -0.000157
      dyz     :    -0.000091
      dx2y2   :    -0.000147
      dxy     :     0.000043
 17 H s       :    -0.000585  s :    -0.000585
 18 H s       :     0.002669  s :     0.002669
 19 H s       :    -0.005182  s :    -0.005182
 20 H s       :     0.000226  s :     0.000226
 21 H s       :     0.000171  s :     0.000171
 22 H s       :    -0.000112  s :    -0.000112
 23 H s       :     0.000150  s :     0.000150
 24 H s       :    -0.000001  s :    -0.000001
 25 H s       :     0.015762  s :     0.015762
 26 H s       :     0.001899  s :     0.001899
 27 H s       :     0.001662  s :     0.001662
 28 C s       :     0.007339  s :     0.007339
      pz      :     0.004437  p :     0.146333
      px      :     0.012260
      py      :     0.129636
      dz2     :    -0.000360  d :    -0.004107
      dxz     :    -0.000541
      dyz     :    -0.000645
      dx2y2   :    -0.000601
      dxy     :    -0.001959
 29 C s       :    -0.008387  s :    -0.008387
      pz      :    -0.010452  p :    -0.109279
      px      :    -0.008341
      py      :    -0.090487
      dz2     :     0.003075  d :     0.017322
      dxz     :     0.000962
      dyz     :     0.007588
      dx2y2   :     0.000431
      dxy     :     0.005266
 30 C s       :     0.007145  s :     0.007145
      pz      :     0.006350  p :     0.150449
      px      :     0.008315
      py      :     0.135784
      dz2     :    -0.000489  d :    -0.004170
      dxz     :    -0.000506
      dyz     :    -0.002290
      dx2y2   :    -0.000460
      dxy     :    -0.000426
 31 C s       :    -0.004720  s :    -0.004720
      pz      :    -0.003426  p :    -0.087181
      px      :    -0.006059
      py      :    -0.077696
      dz2     :     0.000376  d :     0.006656
      dxz     :     0.000402
      dyz     :     0.001203
      dx2y2   :     0.000745
      dxy     :     0.003931
 32 C s       :     0.006739  s :     0.006739
      pz      :     0.004499  p :     0.157934
      px      :     0.006797
      py      :     0.146638
      dz2     :    -0.000397  d :    -0.003489
      dxz     :    -0.000315
      dyz     :    -0.000924
      dx2y2   :    -0.000537
      dxy     :    -0.001316
 33 C s       :    -0.004638  s :    -0.004638
      pz      :    -0.005001  p :    -0.086744
      px      :    -0.004923
      py      :    -0.076821
      dz2     :     0.000363  d :     0.006613
      dxz     :     0.000542
      dyz     :     0.004914
      dx2y2   :     0.000345
      dxy     :     0.000450
 34 C s       :     0.020961  s :     0.020961
      pz      :     0.046022  p :     0.491090
      px      :     0.039839
      py      :     0.405229
      dz2     :    -0.001048  d :    -0.002216
      dxz     :     0.000178
      dyz     :    -0.001771
      dx2y2   :    -0.000145
      dxy     :     0.000570
 35 O s       :     0.003599  s :     0.003599
      pz      :     0.023288  p :     0.091354
      px      :    -0.005381
      py      :     0.073447
      dz2     :     0.000114  d :     0.008738
      dxz     :     0.000454
      dyz     :    -0.000013
      dx2y2   :     0.002544
      dxy     :     0.005639
 36 C s       :    -0.008149  s :    -0.008149
      pz      :    -0.011459  p :    -0.106157
      px      :    -0.041929
      py      :    -0.052770
      dz2     :     0.003761  d :     0.018982
      dxz     :     0.002038
      dyz     :     0.009461
      dx2y2   :     0.003061
      dxy     :     0.000660
 37 C s       :     0.006387  s :     0.006387
      pz      :     0.004326  p :     0.111328
      px      :     0.058010
      py      :     0.048993
      dz2     :    -0.000203  d :    -0.003434
      dxz     :    -0.000544
      dyz     :    -0.000351
      dx2y2   :    -0.001977
      dxy     :    -0.000359
 38 C s       :    -0.003681  s :    -0.003681
      pz      :    -0.004562  p :    -0.061953
      px      :    -0.025085
      py      :    -0.032305
      dz2     :     0.000393  d :     0.006623
      dxz     :     0.002376
      dyz     :     0.002819
      dx2y2   :     0.000733
      dxy     :     0.000302
 39 C s       :     0.007017  s :     0.007017
      pz      :     0.005693  p :     0.168958
      px      :     0.072822
      py      :     0.090443
      dz2     :    -0.000370  d :    -0.003268
      dxz     :    -0.000375
      dyz     :    -0.000521
      dx2y2   :    -0.001474
      dxy     :    -0.000529
 40 C s       :    -0.004799  s :    -0.004799
      pz      :    -0.004436  p :    -0.086137
      px      :    -0.038514
      py      :    -0.043187
      dz2     :     0.000400  d :     0.007357
      dxz     :     0.001995
      dyz     :     0.001050
      dx2y2   :     0.003551
      dxy     :     0.000360
 41 C s       :     0.007977  s :     0.007977
      pz      :     0.005942  p :     0.163719
      px      :     0.086504
      py      :     0.071273
      dz2     :    -0.000564  d :    -0.004186
      dxz     :    -0.001271
      dyz     :    -0.001381
      dx2y2   :    -0.000421
      dxy     :    -0.000548
 42 N s       :     0.000497  s :     0.000497
      pz      :     0.000695  p :     0.014437
      px      :     0.005963
      py      :     0.007780
      dz2     :    -0.000111  d :    -0.001998
      dxz     :    -0.000270
      dyz     :    -0.000532
      dx2y2   :    -0.000958
      dxy     :    -0.000128
 43 C s       :    -0.001028  s :    -0.001028
      pz      :    -0.000808  p :    -0.021213
      px      :    -0.007872
      py      :    -0.012534
      dz2     :     0.000013  d :     0.000456
      dxz     :     0.000197
      dyz     :     0.000230
      dx2y2   :    -0.000003
      dxy     :     0.000017
 44 O s       :     0.000210  s :     0.000210
      pz      :    -0.000700  p :     0.004139
      px      :     0.002083
      py      :     0.002755
      dz2     :     0.000054  d :     0.001865
      dxz     :     0.000259
      dyz     :     0.000376
      dx2y2   :     0.001128
      dxy     :     0.000049
 45 C s       :     0.000150  s :     0.000150
      pz      :     0.000210  p :     0.000809
      px      :     0.000369
      py      :     0.000230
      dz2     :    -0.000041  d :    -0.000452
      dxz     :    -0.000036
      dyz     :    -0.000167
      dx2y2   :    -0.000095
      dxy     :    -0.000113
 46 C s       :    -0.000010  s :    -0.000010
      pz      :    -0.000065  p :    -0.000120
      px      :    -0.000029
      py      :    -0.000025
      dz2     :     0.000007  d :     0.000013
      dxz     :     0.000001
      dyz     :    -0.000002
      dx2y2   :     0.000007
      dxy     :     0.000000
 47 C s       :     0.000004  s :     0.000004
      pz      :    -0.000002  p :     0.000006
      px      :    -0.000003
      py      :     0.000011
      dz2     :    -0.000000  d :    -0.000003
      dxz     :    -0.000001
      dyz     :    -0.000002
      dx2y2   :    -0.000000
      dxy     :    -0.000000
 48 C s       :    -0.000004  s :    -0.000004
      pz      :    -0.000002  p :    -0.000010
      px      :    -0.000001
      py      :    -0.000008
      dz2     :     0.000000  d :     0.000000
      dxz     :     0.000000
      dyz     :    -0.000000
      dx2y2   :     0.000000
      dxy     :    -0.000000
 49 C s       :     0.000002  s :     0.000002
      pz      :    -0.000001  p :    -0.000005
      px      :    -0.000020
      py      :     0.000015
      dz2     :     0.000001  d :    -0.000006
      dxz     :    -0.000000
      dyz     :    -0.000007
      dx2y2   :    -0.000001
      dxy     :     0.000001
 50 C s       :    -0.000117  s :    -0.000117
      pz      :    -0.000369  p :    -0.000543
      px      :    -0.000025
      py      :    -0.000149
      dz2     :     0.000005  d :     0.000022
      dxz     :     0.000009
      dyz     :     0.000004
      dx2y2   :     0.000001
      dxy     :     0.000002
 51 C s       :     0.000011  s :     0.000011
      pz      :     0.000001  p :     0.000160
      px      :     0.000056
      py      :     0.000103
      dz2     :    -0.000008  d :    -0.000020
      dxz     :    -0.000009
      dyz     :    -0.000001
      dx2y2   :    -0.000004
      dxy     :     0.000002
 52 N s       :    -0.000087  s :    -0.000087
      pz      :    -0.000040  p :    -0.000447
      px      :    -0.000103
      py      :    -0.000303
      dz2     :     0.000001  d :    -0.000000
      dxz     :     0.000002
      dyz     :     0.000002
      dx2y2   :    -0.000004
      dxy     :    -0.000001
 53 C s       :    -0.000010  s :    -0.000010
      pz      :    -0.000004  p :    -0.000023
      px      :     0.000003
      py      :    -0.000022
      dz2     :    -0.000002  d :    -0.000010
      dxz     :    -0.000001
      dyz     :    -0.000001
      dx2y2   :    -0.000003
      dxy     :    -0.000003
 54 C s       :    -0.000152  s :    -0.000152
      pz      :    -0.000345  p :    -0.000798
      px      :    -0.000000
      py      :    -0.000453
      dz2     :     0.000003  d :     0.000013
      dxz     :    -0.000009
      dyz     :     0.000005
      dx2y2   :     0.000005
      dxy     :     0.000009
 55 C s       :    -0.000000  s :    -0.000000
      pz      :     0.000000  p :    -0.000000
      px      :     0.000000
      py      :    -0.000000
      dz2     :     0.000000  d :     0.000000
      dxz     :    -0.000000
      dyz     :     0.000000
      dx2y2   :    -0.000000
      dxy     :     0.000000
 56 C s       :    -0.000004  s :    -0.000004
      pz      :    -0.000002  p :    -0.000001
      px      :     0.000000
      py      :     0.000000
      dz2     :    -0.000001  d :    -0.000002
      dxz     :     0.000000
      dyz     :    -0.000000
      dx2y2   :    -0.000001
      dxy     :    -0.000000
 57 O s       :    -0.000007  s :    -0.000007
      pz      :    -0.000027  p :     0.000005
      px      :    -0.000053
      py      :     0.000085
      dz2     :    -0.000000  d :     0.000004
      dxz     :     0.000000
      dyz     :     0.000000
      dx2y2   :     0.000000
      dxy     :     0.000003
 58 H s       :     0.000037  s :     0.000037
 59 H s       :     0.000002  s :     0.000002
 60 H s       :     0.000002  s :     0.000002
 61 H s       :    -0.000000  s :    -0.000000
 62 H s       :     0.000049  s :     0.000049
 63 H s       :     0.000032  s :     0.000032
 64 H s       :     0.000001  s :     0.000001
 65 H s       :     0.000004  s :     0.000004
 66 H s       :    -0.000010  s :    -0.000010
 67 H s       :    -0.000000  s :    -0.000000
 68 H s       :    -0.000000  s :    -0.000000
 69 H s       :     0.000000  s :     0.000000
 70 H s       :    -0.000267  s :    -0.000267
 71 H s       :     0.000113  s :     0.000113
 72 H s       :     0.000004  s :     0.000004
 73 H s       :     0.000036  s :     0.000036
 74 H s       :    -0.006031  s :    -0.006031
 75 H s       :     0.003338  s :     0.003338
 76 H s       :    -0.005805  s :    -0.005805
 77 H s       :    -0.005372  s :    -0.005372
 78 H s       :     0.003173  s :     0.003173
 79 H s       :    -0.005585  s :    -0.005585
 80 H s       :     0.003093  s :     0.003093
 81 H s       :    -0.005278  s :    -0.005278
 82 H s       :    -0.000010  s :    -0.000010
 83 H s       :    -0.000004  s :    -0.000004


                      *****************************
                      * MAYER POPULATION ANALYSIS *
                      *****************************

  NA   - Mulliken gross atomic population
  ZA   - Total nuclear charge
  QA   - Mulliken gross atomic charge
  VA   - Mayer's total valence
  BVA  - Mayer's bonded valence
  FA   - Mayer's free valence

  ATOM       NA         ZA         QA         VA         BVA        FA
  0 C      6.3170     6.0000    -0.3170     3.8052     3.8052     0.0000
  1 C      5.8556     6.0000     0.1444     3.6785     3.6780     0.0006
  2 C      6.2808     6.0000    -0.2808     3.7707     3.7707     0.0000
  3 C      6.2340     6.0000    -0.2340     3.7984     3.7984     0.0000
  4 C      6.2617     6.0000    -0.2617     3.7983     3.7983     0.0000
  5 C      6.2330     6.0000    -0.2330     3.7905     3.7905     0.0000
  6 C      6.6372     6.0000    -0.6372     3.6203     3.6190     0.0012
  7 C      5.5978     6.0000     0.4022     3.4489     3.2356     0.2132
  8 C      5.8521     6.0000     0.1479     3.7345     3.7319     0.0026
  9 C      5.9031     6.0000     0.0969     3.7806     3.7484     0.0322
 10 C      5.5027     6.0000     0.4973     4.1009     4.0973     0.0037
 11 N      7.7497     7.0000    -0.7497     3.0659     3.0641     0.0018
 12 N      7.4364     7.0000    -0.4364     3.0970     3.0833     0.0136
 13 C      6.1073     6.0000    -0.1073     3.8272     3.8190     0.0083
 14 C      6.1289     6.0000    -0.1289     3.8254     3.8012     0.0242
 15 N      7.3392     7.0000    -0.3392     3.1063     3.0986     0.0077
 16 O      8.4353     8.0000    -0.4353     2.2056     2.1614     0.0442
 17 H      0.5460     1.0000     0.4540     0.8264     0.8264     0.0000
 18 H      0.7192     1.0000     0.2808     0.8881     0.8880     0.0000
 19 H      0.7238     1.0000     0.2762     0.8902     0.8901     0.0001
 20 H      0.7485     1.0000     0.2515     0.9126     0.9126     0.0000
 21 H      0.7495     1.0000     0.2505     0.9001     0.9001     0.0000
 22 H      0.7495     1.0000     0.2505     0.9006     0.9006     0.0000
 23 H      0.7494     1.0000     0.2506     0.9000     0.9000     0.0000
 24 H      0.7518     1.0000     0.2482     0.9069     0.9069     0.0000
 25 H      0.7081     1.0000     0.2919     0.8824     0.8821     0.0004
 26 H      0.7174     1.0000     0.2826     0.8966     0.8966     0.0000
 27 H      0.5242     1.0000     0.4758     0.7875     0.7875     0.0000
 28 C      6.3096     6.0000    -0.3096     3.8000     3.7748     0.0251
 29 C      5.9561     6.0000     0.0439     3.7159     3.6988     0.0171
 30 C      6.2906     6.0000    -0.2906     3.7917     3.7661     0.0257
 31 C      6.2355     6.0000    -0.2355     3.7892     3.7799     0.0093
 32 C      6.2671     6.0000    -0.2671     3.8003     3.7721     0.0283
 33 C      6.2388     6.0000    -0.2388     3.8093     3.8001     0.0092
 34 C      5.7280     6.0000     0.2720     3.7221     3.4363     0.2859
 35 O      8.6261     8.0000    -0.6261     1.9741     1.9624     0.0116
 36 C      6.0473     6.0000    -0.0473     3.6679     3.6510     0.0169
 37 C      5.7440     6.0000     0.2560     3.6051     3.5896     0.0155
 38 C      5.8302     6.0000     0.1698     3.8622     3.8571     0.0051
 39 C      6.3320     6.0000    -0.3320     3.7773     3.7445     0.0327
 40 C      6.2370     6.0000    -0.2370     3.8212     3.8119     0.0093
 41 C      6.3391     6.0000    -0.3391     3.8142     3.7834     0.0308
 42 N      7.4390     7.0000    -0.4390     3.0825     3.0823     0.0002
 43 C      5.4498     6.0000     0.5502     3.6617     3.6612     0.0006
 44 O      8.4484     8.0000    -0.4484     2.2423     2.2422     0.0001
 45 C      6.2462     6.0000    -0.2462     3.8077     3.8077     0.0000
 46 C      6.3680     6.0000    -0.3680     3.5931     3.5931     0.0000
 47 C      6.1403     6.0000    -0.1403     3.8117     3.8117     0.0000
 48 C      6.3844     6.0000    -0.3844     3.5702     3.5702     0.0000
 49 C      6.2272     6.0000    -0.2272     3.7696     3.7696     0.0000
 50 C      6.3858     6.0000    -0.3858     3.5860     3.5860     0.0000
 51 C      5.3855     6.0000     0.6145     3.8703     3.8703     0.0000
 52 N      7.6313     7.0000    -0.6313     3.0761     3.0761     0.0000
 53 C      6.2304     6.0000    -0.2304     3.6082     3.6082     0.0000
 54 C      6.6532     6.0000    -0.6532     3.6657     3.6657     0.0000
 55 C      6.6440     6.0000    -0.6440     3.6933     3.6933     0.0000
 56 C      6.6374     6.0000    -0.6374     3.7073     3.7073     0.0000
 57 O      8.5287     8.0000    -0.5287     2.1048     2.1048     0.0000
 58 H      0.7631     1.0000     0.2369     0.9060     0.9060     0.0000
 59 H      0.7511     1.0000     0.2489     0.9112     0.9112     0.0000
 60 H      0.7602     1.0000     0.2398     0.9104     0.9104     0.0000
 61 H      0.7567     1.0000     0.2433     0.9053     0.9053     0.0000
 62 H      0.7507     1.0000     0.2493     0.9032     0.9032     0.0000
 63 H      0.7406     1.0000     0.2594     0.9033     0.9033     0.0000
 64 H      0.7604     1.0000     0.2396     0.9133     0.9133     0.0000
 65 H      0.7711     1.0000     0.2289     0.9107     0.9107     0.0000
 66 H      0.7655     1.0000     0.2345     0.9102     0.9102     0.0000
 67 H      0.7690     1.0000     0.2310     0.9127     0.9127    -0.0000
 68 H      0.7691     1.0000     0.2309     0.9125     0.9125     0.0000
 69 H      0.7682     1.0000     0.2318     0.9096     0.9096     0.0000
 70 H      0.5965     1.0000     0.4035     0.8379     0.8379     0.0000
 71 H      0.7479     1.0000     0.2521     0.9046     0.9046     0.0000
 72 H      0.7577     1.0000     0.2423     0.9064     0.9064     0.0000
 73 H      0.7578     1.0000     0.2422     0.9097     0.9097     0.0000
 74 H      0.7399     1.0000     0.2601     0.9005     0.9004     0.0002
 75 H      0.7443     1.0000     0.2557     0.8999     0.8999     0.0000
 76 H      0.7370     1.0000     0.2630     0.9028     0.9026     0.0002
 77 H      0.7505     1.0000     0.2495     0.9096     0.9094     0.0001
 78 H      0.7509     1.0000     0.2491     0.9007     0.9007     0.0000
 79 H      0.7509     1.0000     0.2491     0.9012     0.9010     0.0001
 80 H      0.7500     1.0000     0.2500     0.9005     0.9005     0.0000
 81 H      0.7511     1.0000     0.2489     0.9042     0.9041     0.0001
 82 H      0.7439     1.0000     0.2561     0.9043     0.9043     0.0000
 83 H      0.7555     1.0000     0.2445     0.8952     0.8952     0.0000

  Mayer bond orders larger than 0.100000
B(  0-C ,  1-C ) :   1.4133 B(  0-C ,  5-C ) :   1.4133 B(  0-C , 20-H ) :   0.9021 
B(  1-C ,  2-C ) :   1.3766 B(  1-C ,  6-C ) :   0.9351 B(  2-C ,  3-C ) :   1.4352 
B(  2-C , 24-H ) :   0.9092 B(  3-C ,  4-C ) :   1.4120 B(  3-C , 23-H ) :   0.9090 
B(  4-C ,  5-C ) :   1.4271 B(  4-C , 22-H ) :   0.9089 B(  5-C , 21-H ) :   0.9091 
B(  6-C ,  7-C ) :   0.9322 B(  6-C , 25-H ) :   0.8881 B(  6-C , 26-H ) :   0.8908 
B(  7-C ,  8-C ) :   1.1728 B(  7-C , 11-N ) :   1.1464 B(  8-C ,  9-C ) :   1.2132 
B(  8-C , 12-N ) :   1.2956 B(  9-C , 10-C ) :   1.0129 B(  9-C , 15-N ) :   1.4620 
B( 10-C , 11-N ) :   1.1256 B( 10-C , 16-O ) :   1.9373 B( 11-N , 17-H ) :   0.6137 
B( 12-N , 13-C ) :   1.5727 B( 12-N , 27-H ) :   0.1017 B( 13-C , 14-C ) :   1.2647 
B( 13-C , 18-H ) :   0.8904 B( 14-C , 15-N ) :   1.5396 B( 14-C , 19-H ) :   0.8943 
B( 17-H , 57-O ) :   0.1695 B( 27-H , 35-O ) :   0.6512 B( 28-C , 29-C ) :   1.3227 
B( 28-C , 33-C ) :   1.4576 B( 28-C , 81-H ) :   0.9086 B( 29-C , 30-C ) :   1.3035 
B( 29-C , 34-C ) :   1.1087 B( 30-C , 31-C ) :   1.4434 B( 30-C , 77-H ) :   0.9073 
B( 31-C , 32-C ) :   1.3959 B( 31-C , 78-H ) :   0.9098 B( 32-C , 33-C ) :   1.3939 
B( 32-C , 79-H ) :   0.9088 B( 33-C , 80-H ) :   0.9083 B( 34-C , 35-O ) :   1.1859 
B( 34-C , 36-C ) :   1.1109 B( 36-C , 37-C ) :   1.2282 B( 36-C , 41-C ) :   1.3158 
B( 37-C , 38-C ) :   1.3002 B( 37-C , 44-O ) :   1.0229 B( 38-C , 39-C ) :   1.2950 
B( 38-C , 42-N ) :   1.2317 B( 39-C , 40-C ) :   1.4284 B( 39-C , 74-H ) :   0.9051 
B( 40-C , 41-C ) :   1.4389 B( 40-C , 75-H ) :   0.9055 B( 41-C , 76-H ) :   0.8977 
B( 42-N , 43-C ) :   1.7216 B( 43-C , 44-O ) :   1.0533 B( 43-C , 45-C ) :   0.9253 
B( 45-C , 46-C ) :   0.9699 B( 45-C , 50-C ) :   0.9543 B( 45-C , 54-C ) :   0.9974 
B( 46-C , 47-C ) :   0.9719 B( 46-C , 58-H ) :   0.9037 B( 46-C , 59-H ) :   0.9012 
B( 47-C , 48-C ) :   0.9531 B( 47-C , 53-C ) :   0.9614 B( 47-C , 55-C ) :   1.0019 
B( 48-C , 49-C ) :   0.9524 B( 48-C , 60-H ) :   0.9116 B( 48-C , 61-H ) :   0.9130 
B( 49-C , 50-C ) :   0.9605 B( 49-C , 51-C ) :   0.9064 B( 49-C , 56-C ) :   1.0050 
B( 50-C , 62-H ) :   0.9015 B( 50-C , 63-H ) :   0.9004 B( 51-C , 52-N ) :   1.2769 
B( 51-C , 57-O ) :   1.7370 B( 52-N , 53-C ) :   0.9241 B( 52-N , 70-H ) :   0.7584 
B( 53-C , 82-H ) :   0.8923 B( 53-C , 83-H ) :   0.8978 B( 54-C , 71-H ) :   0.9046 
B( 54-C , 72-H ) :   0.9163 B( 54-C , 73-H ) :   0.9109 B( 55-C , 67-H ) :   0.9199 
B( 55-C , 68-H ) :   0.9206 B( 55-C , 69-H ) :   0.9206 B( 56-C , 64-H ) :   0.9163 
B( 56-C , 65-H ) :   0.9175 B( 56-C , 66-H ) :   0.9230 

-------
TIMINGS
-------

Total SCF time: 0 days 0 hours 10 min 23 sec 

Total time                  ....     623.889 sec
Sum of individual times     ....     619.292 sec  ( 99.3%)

Fock matrix formation       ....     595.278 sec  ( 95.4%)
  Split-RI-J                ....      47.828 sec  (  8.0% of F)
  Chain of spheres X        ....     433.484 sec  ( 72.8% of F)
  XC integration            ....      38.664 sec  (  6.5% of F)
    Basis function eval.    ....       4.580 sec  ( 11.8% of XC)
    Density eval.           ....      20.368 sec  ( 52.7% of XC)
    XC-Functional eval.     ....       0.457 sec  (  1.2% of XC)
    XC-Potential eval.      ....      10.797 sec  ( 27.9% of XC)
Diagonalization             ....      10.969 sec  (  1.8%)
Density matrix formation    ....       0.857 sec  (  0.1%)
Population analysis         ....       0.494 sec  (  0.1%)
Initial guess               ....       0.448 sec  (  0.1%)
Orbital Transformation      ....       0.000 sec  (  0.0%)
Orbital Orthonormalization  ....       0.000 sec  (  0.0%)
DIIS solution               ....       5.235 sec  (  0.8%)
Grid generation             ....       6.010 sec  (  1.0%)

Maximum memory used throughout the entire SCF-calculation: 371.6 MB


-------------------------------------------------------------------------------
                          DFT DISPERSION CORRECTION                            
                                                                               
                              DFTD3 V3.1  Rev 1                                
                          USING Becke-Johnson damping                          
-------------------------------------------------------------------------------
The PBEh-3c composite method is recognized
Using three-body term ABC
Active option DFTDOPT                   ...         4   

molecular C6(AA) [au] = 77993.459874 


            DFT-D V3
 parameters
 s6 scaling factor         :     1.0000 
 a1 scaling factor         :     0.4860 
 s8 scaling factor         :     0.0000 
 a2 scaling factor         :     4.5000 
 Damping factor alpha9(ATM):    16.0000 
 ad hoc parameters k1-k3   :    16.0000     1.3333    -4.0000 

 Edisp/kcal,au: -50.560867652537  -0.080573862785 
 E6   /kcal   : -51.922816263 
 E8   /kcal   :  -0.000000000 
 E6(ABC)      :   1.361948610 
 % E8         :   0.000000000 
 % E6(ABC)    :  -2.693681247 

-------------------------   ----------------
Dispersion correction           -0.080573863
-------------------------   ----------------

------------------   -----------------
gCP correction             0.154223981
------------------   -----------------

-------------------------   --------------------
FINAL SINGLE POINT ENERGY     -2040.638671884576
-------------------------   --------------------


                            ***************************************
                            *     ORCA property calculations      *
                            ***************************************

                                    ---------------------
                                    Active property flags
                                    ---------------------
   (+) Dipole Moment


------------------------------------------------------------------------------
                       ORCA ELECTRIC PROPERTIES CALCULATION
------------------------------------------------------------------------------

Dipole Moment Calculation                       ... on
Quadrupole Moment Calculation                   ... off
Polarizability Calculation                      ... off
GBWName                                         ... orca.gbw
Electron density                                ... orca.scfp
The origin for moment calculation is the CENTER OF MASS  = (-0.068525, -0.195740  0.106453)

-------------
DIPOLE MOMENT
-------------
                                X             Y             Z
Electronic contribution:    -32.80472      17.58975      12.75773
Nuclear contribution   :     34.43472     -17.70159     -13.44324
                        -----------------------------------------
Total Dipole Moment    :      1.63000      -0.11183      -0.68551
                        -----------------------------------------
Magnitude (a.u.)       :      1.77182
Magnitude (Debye)      :      4.50360


--------------------
Rotational spectrum 
--------------------
 
Rotational constants in cm-1:     0.002874     0.002114     0.002036 
Rotational constants in MHz :    86.161364    63.375682    61.045780 

 Dipole components along the rotational axes: 
x,y,z [a.u.] :    -1.468681     0.473280    -0.870816 
x,y,z [Debye]:    -3.733091     1.202983    -2.213437 

 


           ************************************************************
           *        Program running with 12 parallel MPI-processes    *
           *              working on a common directory               *
           ************************************************************

-------------------------------------------------------------------------------
                               ORCA SCF HESSIAN
-------------------------------------------------------------------------------

                   --------- SHARK INITIALIZATION DONE ---------

Hessian of the Kohn-Sham DFT energy:
Kohn-Sham wavefunction type                      ... UKS
Hartree-Fock exchange scaling                    ...    0.420
Number of operators                              ...    2
Number of atoms                                  ...   84
Basis set dimensions                             ...  779
Integral neglect threshold                       ... 1.0e-12
Integral primitive cutoff                        ... 1.0e-14

Setting up DFT Hessian calculations              ... 

HESS GRID
---------

General Integration Accuracy     IntAcc      ... 4.388
Radial Grid Type                 RadialGrid  ... OptM3 with GC (2021)
Angular Grid (max. ang.)         AngularGrid ... 4 (Lebedev-302)
Angular grid pruning method      GridPruning ... 4 (adaptive)
Weight generation scheme         WeightScheme... Becke
Basis function cutoff            BFCut       ... 1.0000e-12
Integration weight cutoff        WCut        ... 1.0000e-14
Angular grids for H and He will be reduced by one unit
Partially contracted basis set               ... off
Rotationally invariant grid construction     ... off

Total number of grid points                  ...   393450
Total number of batches                      ...     6195
Average number of points per batch           ...       63
Average number of grid points per atom       ...     4684

Building densities                               ... done   (      0.3 sec)
Calculating rho(r) on the grid                   ... done   (      1.8 sec)
Building xc-kernel on the grid                   ... done   (      0.1 sec)
                                                     done   (      6.6 sec)

Nuclear repulsion Hessian  (SHARK)               ... done   (      0.0 sec)

----------------------------------------------
Forming right-hand sides of CP-SCF equations     ...
----------------------------------------------
One electron integral derivatives  (SHARK)       ... done   (      2.6 sec)
C-PCM contribution to the Fock matrix derivative ... done   (    205.7 sec)

Transforming the overlap derivative matrices     ... 
IBatch  1 (of  4):                                                44.4 sec
IBatch  2 (of  4):                                                45.3 sec
IBatch  3 (of  4):                                                44.1 sec
IBatch  4 (of  4):                                                23.7 sec
                                                 ... done   (    157.6 sec)
Adding tr(S(x)F(y) C-PCM term to the hessian     ... done   (     14.4 sec)

Making the Q(x) pseudodensities                  ... 
IBatch  1 (of  4):                                                 1.5 sec
IBatch  2 (of  4):                                                 1.5 sec
IBatch  3 (of  4):                                                 1.5 sec
IBatch  4 (of  4):                                                 0.8 sec
                                                 ... done   (      5.3 sec)

Adding the E*S(x)*S(y) terms to the Hessian      ... done   (     14.4 sec)

Calculating energy weighted overlap derivatives  ... done   (      0.4 sec)

Two electron integral derivatives (SHARK-RI)     ... 
IBatch  1 (of  3):                                               305.3 sec
IBatch  2 (of  3):                                               318.6 sec
IBatch  3 (of  3):                                                58.7 sec
                                                 ... done   (    682.6 sec)

Exchange-correlation integral derivatives        ... 
IBatch  1 (of  2):                                               432.9 sec
IBatch  2 (of  2):                                               127.4 sec
                                                 ... done   (    560.3 sec)

tr(F(y)Q(x)) contribution to the Hessian         ... done   (     20.5 sec)

Response fock operator R(S(x)) (SHARK-RI)        ... 
IBatch  1 (of  7):                                              1680.4 sec
IBatch  2 (of  7):                                              1571.4 sec
IBatch  3 (of  7):                                              1661.5 sec
IBatch  4 (of  7):                                              1833.7 sec
IBatch  5 (of  7):                                              1671.8 sec
IBatch  6 (of  7):                                              1488.2 sec
IBatch  7 (of  7):                                              1574.2 sec
                                                 ... done   (  11481.2 sec)

XC Response fock operator R(S(x))                ... 
IBatch  1 (of  3):                                               115.0 sec
IBatch  2 (of  3):                                               122.7 sec
IBatch  3 (of  3):                                               110.1 sec
                                                 ... done   (    347.7 sec)

tr(F(y)S(x)) contribution to the Hessian         ... 
                                                 ... done   (      1.8 sec)

Transforming and finalizing RHSs                 ... done   (     74.7 sec)

----------------------------------------------
Solving the CP-SCF equations (RI)                ...
----------------------------------------------
IBatch 1 (of 14)
     CP-SCF ITERATION   0:   2.1945e-01 ( 119.0 sec   0/ 19 done)
     CP-SCF ITERATION   1:   5.4591e-02 ( 121.0 sec   0/ 19 done)
     CP-SCF ITERATION   2:   2.7128e-02 ( 121.5 sec   0/ 19 done)
     CP-SCF ITERATION   3:   7.8348e-03 ( 120.8 sec   0/ 19 done)
     CP-SCF ITERATION   4:   2.5763e-03 ( 122.0 sec   0/ 19 done)
     CP-SCF ITERATION   5:   1.4548e-03 ( 122.4 sec   0/ 19 done)
     CP-SCF ITERATION   6:   1.0867e-03 ( 121.7 sec   0/ 19 done)
     CP-SCF ITERATION   7:   7.2487e-04 ( 123.0 sec   0/ 19 done)
     CP-SCF ITERATION   8:   3.0234e-04 ( 122.8 sec   0/ 19 done)
     CP-SCF ITERATION   9:   1.7283e-04 ( 122.0 sec   1/ 19 done)
     CP-SCF ITERATION  10:   1.1418e-04 ( 116.6 sec   8/ 19 done)
     CP-SCF ITERATION  11:   5.9732e-05 (  69.7 sec  15/ 19 done)
     CP-SCF ITERATION  12:   2.3891e-05 (  26.5 sec  19/ 19 done)
                    *** THE CP-SCF HAS CONVERGED ***
IBatch 2 (of 14)
     CP-SCF ITERATION   0:   4.3768e-01 ( 121.6 sec   0/ 19 done)
     CP-SCF ITERATION   1:   8.8952e-02 ( 122.4 sec   0/ 19 done)
     CP-SCF ITERATION   2:   8.5252e-02 ( 121.4 sec   0/ 19 done)
     CP-SCF ITERATION   3:   2.8984e-02 ( 122.5 sec   0/ 19 done)
     CP-SCF ITERATION   4:   2.1023e-02 ( 122.4 sec   0/ 19 done)
     CP-SCF ITERATION   5:   1.1021e-02 ( 121.7 sec   0/ 19 done)
     CP-SCF ITERATION   6:   5.8139e-03 ( 123.4 sec   0/ 19 done)
     CP-SCF ITERATION   7:   3.4458e-03 ( 123.7 sec   0/ 19 done)
     CP-SCF ITERATION   8:   1.9976e-03 ( 122.3 sec   0/ 19 done)
     CP-SCF ITERATION   9:   1.1032e-03 ( 124.0 sec   0/ 19 done)
     CP-SCF ITERATION  10:   4.9092e-04 ( 123.8 sec   0/ 19 done)
     CP-SCF ITERATION  11:   1.9852e-04 ( 122.9 sec   0/ 19 done)
     CP-SCF ITERATION  12:   1.0078e-04 ( 124.0 sec   1/ 19 done)
     CP-SCF ITERATION  13:   5.1276e-05 ( 117.5 sec   6/ 19 done)
     CP-SCF ITERATION  14:   2.1585e-05 (  83.5 sec  19/ 19 done)
                    *** THE CP-SCF HAS CONVERGED ***
IBatch 3 (of 14)
     CP-SCF ITERATION   0:   3.0834e-01 ( 121.3 sec   0/ 19 done)
     CP-SCF ITERATION   1:   9.1993e-02 ( 121.1 sec   0/ 19 done)
     CP-SCF ITERATION   2:   6.1889e-02 ( 121.9 sec   0/ 19 done)
     CP-SCF ITERATION   3:   2.9263e-02 ( 122.3 sec   0/ 19 done)
     CP-SCF ITERATION   4:   1.7008e-02 ( 121.3 sec   0/ 19 done)
     CP-SCF ITERATION   5:   1.0498e-02 ( 122.6 sec   0/ 19 done)
     CP-SCF ITERATION   6:   5.4327e-03 ( 122.9 sec   0/ 19 done)
     CP-SCF ITERATION   7:   4.0412e-03 ( 122.2 sec   0/ 19 done)
     CP-SCF ITERATION   8:   2.0792e-03 ( 123.5 sec   0/ 19 done)
     CP-SCF ITERATION   9:   8.5629e-04 ( 123.4 sec   1/ 19 done)
     CP-SCF ITERATION  10:   3.5978e-04 ( 115.6 sec   2/ 19 done)
     CP-SCF ITERATION  11:   1.8033e-04 ( 110.3 sec   4/ 19 done)
     CP-SCF ITERATION  12:   1.0494e-04 (  96.6 sec   7/ 19 done)
     CP-SCF ITERATION  13:   5.0595e-05 (  77.5 sec  10/ 19 done)
     CP-SCF ITERATION  14:   2.3400e-05 (  57.1 sec  19/ 19 done)
                    *** THE CP-SCF HAS CONVERGED ***
IBatch 4 (of 14)
     CP-SCF ITERATION   0:   1.7720e-01 ( 120.5 sec   0/ 19 done)
     CP-SCF ITERATION   1:   2.4105e-02 ( 120.8 sec   0/ 19 done)
     CP-SCF ITERATION   2:   8.9338e-03 ( 121.6 sec   0/ 19 done)
     CP-SCF ITERATION   3:   3.2705e-03 ( 122.2 sec   0/ 19 done)
     CP-SCF ITERATION   4:   1.6495e-03 ( 121.4 sec   0/ 19 done)
     CP-SCF ITERATION   5:   6.0196e-04 ( 122.7 sec   0/ 19 done)
     CP-SCF ITERATION   6:   3.0483e-04 ( 123.0 sec   0/ 19 done)
     CP-SCF ITERATION   7:   1.4573e-04 ( 122.1 sec   4/ 19 done)
     CP-SCF ITERATION   8:   8.9038e-05 (  96.1 sec  11/ 19 done)
     CP-SCF ITERATION   9:   5.2096e-05 (  50.0 sec  15/ 19 done)
     CP-SCF ITERATION  10:   3.4431e-05 (  26.3 sec  17/ 19 done)
     CP-SCF ITERATION  11:   2.1817e-05 (  16.3 sec  19/ 19 done)
                    *** THE CP-SCF HAS CONVERGED ***
IBatch 5 (of 14)
     CP-SCF ITERATION   0:   2.5034e-01 ( 120.8 sec   0/ 19 done)
     CP-SCF ITERATION   1:   8.7556e-02 ( 121.9 sec   0/ 19 done)
     CP-SCF ITERATION   2:   6.1036e-02 ( 121.4 sec   0/ 19 done)
     CP-SCF ITERATION   3:   3.4328e-02 ( 123.0 sec   0/ 19 done)
     CP-SCF ITERATION   4:   2.4431e-02 ( 122.8 sec   0/ 19 done)
     CP-SCF ITERATION   5:   1.4024e-02 ( 122.3 sec   0/ 19 done)
     CP-SCF ITERATION   6:   4.4361e-03 ( 122.7 sec   0/ 19 done)
     CP-SCF ITERATION   7:   2.8514e-03 ( 122.9 sec   0/ 19 done)
     CP-SCF ITERATION   8:   1.1231e-03 ( 122.0 sec   0/ 19 done)
     CP-SCF ITERATION   9:   5.1478e-04 ( 123.6 sec   1/ 19 done)
     CP-SCF ITERATION  10:   2.5778e-04 ( 116.3 sec   5/ 19 done)
     CP-SCF ITERATION  11:   1.6210e-04 (  89.8 sec   9/ 19 done)
     CP-SCF ITERATION  12:   1.0657e-04 (  63.2 sec  13/ 19 done)
     CP-SCF ITERATION  13:   5.1765e-05 (  38.9 sec  15/ 19 done)
     CP-SCF ITERATION  14:   2.9246e-05 (  26.2 sec  19/ 19 done)
                    *** THE CP-SCF HAS CONVERGED ***
IBatch 6 (of 14)
     CP-SCF ITERATION   0:   2.6837e-01 ( 120.7 sec   0/ 19 done)
     CP-SCF ITERATION   1:   1.0777e-01 ( 121.7 sec   0/ 19 done)
     CP-SCF ITERATION   2:   8.5683e-02 ( 122.5 sec   0/ 19 done)
     CP-SCF ITERATION   3:   4.0256e-02 ( 121.6 sec   0/ 19 done)
     CP-SCF ITERATION   4:   3.0190e-02 ( 123.1 sec   0/ 19 done)
     CP-SCF ITERATION   5:   1.6564e-02 ( 123.7 sec   0/ 19 done)
     CP-SCF ITERATION   6:   5.3357e-03 ( 122.6 sec   0/ 19 done)
     CP-SCF ITERATION   7:   3.2039e-03 ( 123.3 sec   0/ 19 done)
     CP-SCF ITERATION   8:   1.5287e-03 ( 123.8 sec   0/ 19 done)
     CP-SCF ITERATION   9:   8.9217e-04 ( 122.8 sec   0/ 19 done)
     CP-SCF ITERATION  10:   4.9820e-04 ( 123.7 sec   0/ 19 done)
     CP-SCF ITERATION  11:   2.6239e-04 ( 124.4 sec   2/ 19 done)
     CP-SCF ITERATION  12:   1.4313e-04 ( 110.3 sec   5/ 19 done)
     CP-SCF ITERATION  13:   7.1804e-05 (  90.9 sec  10/ 19 done)
     CP-SCF ITERATION  14:   5.3182e-05 (  57.1 sec  18/ 19 done)
     CP-SCF ITERATION  15:   3.1224e-05 (  12.8 sec  18/ 19 done)
     CP-SCF ITERATION  16:   1.5885e-05 (  13.0 sec  19/ 19 done)
                    *** THE CP-SCF HAS CONVERGED ***
IBatch 7 (of 14)
     CP-SCF ITERATION   0:   3.2904e-01 ( 121.7 sec   0/ 19 done)
     CP-SCF ITERATION   1:   7.7697e-02 ( 121.8 sec   0/ 19 done)
     CP-SCF ITERATION   2:   5.3390e-02 ( 121.3 sec   0/ 19 done)
     CP-SCF ITERATION   3:   2.0677e-02 ( 122.9 sec   0/ 19 done)
     CP-SCF ITERATION   4:   1.2980e-02 ( 122.6 sec   0/ 19 done)
     CP-SCF ITERATION   5:   9.5560e-03 ( 121.9 sec   0/ 19 done)
     CP-SCF ITERATION   6:   4.3437e-03 ( 123.5 sec   0/ 19 done)
     CP-SCF ITERATION   7:   3.2454e-03 ( 123.5 sec   0/ 19 done)
     CP-SCF ITERATION   8:   1.2456e-03 ( 122.4 sec   0/ 19 done)
     CP-SCF ITERATION   9:   6.2304e-04 ( 123.4 sec   0/ 19 done)
     CP-SCF ITERATION  10:   2.8002e-04 ( 122.6 sec   0/ 19 done)
     CP-SCF ITERATION  11:   1.6379e-04 ( 118.9 sec   0/ 19 done)
     CP-SCF ITERATION  12:   1.0630e-04 ( 119.1 sec   7/ 19 done)
     CP-SCF ITERATION  13:   4.9048e-05 (  73.3 sec  14/ 19 done)
     CP-SCF ITERATION  14:   2.7009e-05 (  30.4 sec  19/ 19 done)
                    *** THE CP-SCF HAS CONVERGED ***
IBatch 8 (of 14)
     CP-SCF ITERATION   0:   2.1591e-01 ( 116.4 sec   0/ 19 done)
     CP-SCF ITERATION   1:   3.3509e-02 ( 117.5 sec   0/ 19 done)
     CP-SCF ITERATION   2:   1.7269e-02 ( 117.7 sec   0/ 19 done)
     CP-SCF ITERATION   3:   7.1114e-03 ( 117.8 sec   0/ 19 done)
     CP-SCF ITERATION   4:   3.3013e-03 ( 117.9 sec   0/ 19 done)
     CP-SCF ITERATION   5:   1.5133e-03 ( 118.0 sec   0/ 19 done)
     CP-SCF ITERATION   6:   7.0839e-04 ( 118.3 sec   0/ 19 done)
     CP-SCF ITERATION   7:   2.9611e-04 ( 118.4 sec   3/ 19 done)
     CP-SCF ITERATION   8:   1.5460e-04 (  99.0 sec   7/ 19 done)
     CP-SCF ITERATION   9:   1.0624e-04 (  73.2 sec  14/ 19 done)
     CP-SCF ITERATION  10:   5.7774e-05 (  30.3 sec  16/ 19 done)
     CP-SCF ITERATION  11:   2.9090e-05 (  20.0 sec  19/ 19 done)
                    *** THE CP-SCF HAS CONVERGED ***
IBatch 9 (of 14)
     CP-SCF ITERATION   0:   3.6005e-01 ( 116.3 sec   0/ 19 done)
     CP-SCF ITERATION   1:   4.6972e-02 ( 117.1 sec   0/ 19 done)
     CP-SCF ITERATION   2:   1.9822e-02 ( 117.4 sec   0/ 19 done)
     CP-SCF ITERATION   3:   7.1262e-03 ( 117.6 sec   0/ 19 done)
     CP-SCF ITERATION   4:   2.5311e-03 ( 117.6 sec   0/ 19 done)
     CP-SCF ITERATION   5:   1.0261e-03 ( 117.9 sec   0/ 19 done)
     CP-SCF ITERATION   6:   8.2723e-04 ( 118.2 sec   0/ 19 done)
     CP-SCF ITERATION   7:   4.7444e-04 ( 118.2 sec   5/ 19 done)
     CP-SCF ITERATION   8:   2.6508e-04 (  85.9 sec   7/ 19 done)
     CP-SCF ITERATION   9:   1.5271e-04 (  73.1 sec  11/ 19 done)
     CP-SCF ITERATION  10:   8.1112e-05 (  47.7 sec  15/ 19 done)
     CP-SCF ITERATION  11:   4.3434e-05 (  25.0 sec  17/ 19 done)
     CP-SCF ITERATION  12:   1.5133e-05 (  15.5 sec  19/ 19 done)
                    *** THE CP-SCF HAS CONVERGED ***
IBatch 10 (of 14)
     CP-SCF ITERATION   0:   2.0326e-01 ( 115.8 sec   0/ 19 done)
     CP-SCF ITERATION   1:   4.1089e-02 ( 117.1 sec   0/ 19 done)
     CP-SCF ITERATION   2:   1.6099e-02 ( 117.4 sec   0/ 19 done)
     CP-SCF ITERATION   3:   5.0430e-03 ( 117.5 sec   0/ 19 done)
     CP-SCF ITERATION   4:   2.3483e-03 ( 117.7 sec   0/ 19 done)
     CP-SCF ITERATION   5:   1.2367e-03 ( 117.8 sec   0/ 19 done)
     CP-SCF ITERATION   6:   8.8102e-04 ( 118.0 sec   4/ 19 done)
     CP-SCF ITERATION   7:   5.4927e-04 (  92.1 sec  11/ 19 done)
     CP-SCF ITERATION   8:   2.8636e-04 (  47.6 sec  13/ 19 done)
     CP-SCF ITERATION   9:   1.6342e-04 (  35.7 sec  17/ 19 done)
     CP-SCF ITERATION  10:   9.3506e-05 (  15.6 sec  17/ 19 done)
     CP-SCF ITERATION  11:   4.4715e-05 (  15.5 sec  18/ 19 done)
     CP-SCF ITERATION  12:   1.6163e-05 (  12.0 sec  19/ 19 done)
                    *** THE CP-SCF HAS CONVERGED ***
IBatch 11 (of 14)
     CP-SCF ITERATION   0:   1.1417e-01 ( 114.7 sec   0/ 19 done)
     CP-SCF ITERATION   1:   1.9472e-02 ( 116.5 sec   0/ 19 done)
     CP-SCF ITERATION   2:   6.1769e-03 ( 117.1 sec   0/ 19 done)
     CP-SCF ITERATION   3:   1.7709e-03 ( 117.6 sec   0/ 19 done)
     CP-SCF ITERATION   4:   6.2889e-04 ( 117.5 sec   0/ 19 done)
     CP-SCF ITERATION   5:   1.3191e-04 ( 117.6 sec   0/ 19 done)
     CP-SCF ITERATION   6:   5.2137e-05 ( 117.7 sec  10/ 19 done)
     CP-SCF ITERATION   7:   2.3129e-05 (  53.6 sec  19/ 19 done)
                    *** THE CP-SCF HAS CONVERGED ***
IBatch 12 (of 14)
     CP-SCF ITERATION   0:   2.2232e-01 ( 115.5 sec   0/ 19 done)
     CP-SCF ITERATION   1:   2.7957e-02 ( 116.9 sec   0/ 19 done)
     CP-SCF ITERATION   2:   1.0359e-02 ( 117.6 sec   0/ 19 done)
     CP-SCF ITERATION   3:   2.6570e-03 ( 118.0 sec   0/ 19 done)
     CP-SCF ITERATION   4:   1.4225e-03 ( 118.1 sec   0/ 19 done)
     CP-SCF ITERATION   5:   5.5757e-04 ( 118.2 sec   0/ 19 done)
     CP-SCF ITERATION   6:   3.6652e-04 ( 118.3 sec   1/ 19 done)
     CP-SCF ITERATION   7:   1.7651e-04 ( 111.7 sec   5/ 19 done)
     CP-SCF ITERATION   8:   1.0733e-04 (  85.8 sec   7/ 19 done)
     CP-SCF ITERATION   9:   6.5874e-05 (  73.0 sec  13/ 19 done)
     CP-SCF ITERATION  10:   4.0091e-05 (  35.8 sec  17/ 19 done)
     CP-SCF ITERATION  11:   2.1721e-05 (  15.7 sec  19/ 19 done)
                    *** THE CP-SCF HAS CONVERGED ***
IBatch 13 (of 14)
     CP-SCF ITERATION   0:   1.8009e-01 ( 115.5 sec   0/ 19 done)
     CP-SCF ITERATION   1:   2.3971e-02 ( 117.3 sec   0/ 19 done)
     CP-SCF ITERATION   2:   8.8026e-03 ( 117.5 sec   0/ 19 done)
     CP-SCF ITERATION   3:   2.5901e-03 ( 117.8 sec   0/ 19 done)
     CP-SCF ITERATION   4:   1.3854e-03 ( 117.9 sec   0/ 19 done)
     CP-SCF ITERATION   5:   4.8524e-04 ( 118.0 sec   0/ 19 done)
     CP-SCF ITERATION   6:   2.4333e-04 ( 118.1 sec   0/ 19 done)
     CP-SCF ITERATION   7:   1.4928e-04 ( 118.2 sec   1/ 19 done)
     CP-SCF ITERATION   8:   9.7036e-05 ( 111.5 sec   4/ 19 done)
     CP-SCF ITERATION   9:   5.2108e-05 (  92.3 sec   9/ 19 done)
     CP-SCF ITERATION  10:   2.6437e-05 (  60.1 sec  19/ 19 done)
                    *** THE CP-SCF HAS CONVERGED ***
IBatch 14 (of 14)
     CP-SCF ITERATION   0:   1.0647e-01 (  28.7 sec   0/  5 done)
     CP-SCF ITERATION   1:   2.0256e-02 (  29.5 sec   0/  5 done)
     CP-SCF ITERATION   2:   8.4339e-03 (  29.7 sec   0/  5 done)
     CP-SCF ITERATION   3:   1.9201e-03 (  29.8 sec   0/  5 done)
     CP-SCF ITERATION   4:   5.7945e-04 (  29.8 sec   0/  5 done)
     CP-SCF ITERATION   5:   1.6137e-04 (  29.9 sec   0/  5 done)
     CP-SCF ITERATION   6:   6.4773e-05 (  30.0 sec   0/  5 done)
     CP-SCF ITERATION   7:   3.2849e-05 (  30.0 sec   3/  5 done)
     CP-SCF ITERATION   8:   2.1079e-05 (  15.4 sec   5/  5 done)
                    *** THE CP-SCF HAS CONVERGED ***

                                                 ... done   (  17950.9 sec)
Forming perturbed density Hessian contributions  ... done   (     17.8 sec)
Calculating [Q*(d^2 A/dXdY)*Q  ] C-PCM term      ... done   (      0.1 sec)
Calculating [d^2(V_N)/(dXdY)*Q ] C-PCM term      ... done   (      0.0 sec)
Calculating [d^2(V_el)/(dXdY)*Q] C-PCM term      ... done   (      4.2 sec)
Calculating C-PCM term that depends on dQ/dX     ... done   (      6.1 sec)
2nd integral derivative contribs (SHARK-RI)      ... done   (    861.1 sec)
Exchange-correlation Hessian                     ... done   (    151.6 sec)
Dispersion correction in the Hessian             ... done   (      4.4 sec)
gCP correction in the Hessian                    ... done   (      2.9 sec)
Dipole derivatives                               ... (center of mass: -0.068525, -0.195740  0.106453)done   (      0.5 sec)

Total SCF Hessian time: 0 days 9 hours 4 min 0 sec 

Writing the Hessian file to the disk             ... done


Maximum memory used throughout the entire SCFHESS-calculation: 1103.9 MB

-----------------------
VIBRATIONAL FREQUENCIES
-----------------------

Scaling factor for frequencies =  1.000000000  (already applied!)

   0:         0.00 cm**-1
   1:         0.00 cm**-1
   2:         0.00 cm**-1
   3:         0.00 cm**-1
   4:         0.00 cm**-1
   5:         0.00 cm**-1
   6:         9.73 cm**-1
   7:        17.63 cm**-1
   8:        23.73 cm**-1
   9:        32.79 cm**-1
  10:        41.48 cm**-1
  11:        45.36 cm**-1
  12:        46.54 cm**-1
  13:        50.89 cm**-1
  14:        57.37 cm**-1
  15:        59.14 cm**-1
  16:        70.85 cm**-1
  17:        81.27 cm**-1
  18:        88.91 cm**-1
  19:        90.84 cm**-1
  20:       106.07 cm**-1
  21:       123.45 cm**-1
  22:       136.21 cm**-1
  23:       149.59 cm**-1
  24:       163.72 cm**-1
  25:       178.18 cm**-1
  26:       182.52 cm**-1
  27:       188.71 cm**-1
  28:       193.84 cm**-1
  29:       210.28 cm**-1
  30:       226.25 cm**-1
  31:       236.68 cm**-1
  32:       241.29 cm**-1
  33:       251.73 cm**-1
  34:       253.11 cm**-1
  35:       254.93 cm**-1
  36:       259.96 cm**-1
  37:       262.90 cm**-1
  38:       267.13 cm**-1
  39:       296.04 cm**-1
  40:       298.72 cm**-1
  41:       304.67 cm**-1
  42:       317.65 cm**-1
  43:       319.65 cm**-1
  44:       326.89 cm**-1
  45:       338.25 cm**-1
  46:       363.58 cm**-1
  47:       366.73 cm**-1
  48:       388.33 cm**-1
  49:       393.76 cm**-1
  50:       403.51 cm**-1
  51:       426.16 cm**-1
  52:       427.02 cm**-1
  53:       432.16 cm**-1
  54:       440.21 cm**-1
  55:       447.10 cm**-1
  56:       462.17 cm**-1
  57:       465.87 cm**-1
  58:       483.60 cm**-1
  59:       488.89 cm**-1
  60:       494.87 cm**-1
  61:       512.65 cm**-1
  62:       525.77 cm**-1
  63:       559.89 cm**-1
  64:       563.22 cm**-1
  65:       571.77 cm**-1
  66:       575.95 cm**-1
  67:       581.44 cm**-1
  68:       589.12 cm**-1
  69:       602.41 cm**-1
  70:       607.83 cm**-1
  71:       639.13 cm**-1
  72:       643.65 cm**-1
  73:       644.98 cm**-1
  74:       647.19 cm**-1
  75:       654.76 cm**-1
  76:       665.82 cm**-1
  77:       675.33 cm**-1
  78:       679.63 cm**-1
  79:       690.23 cm**-1
  80:       697.48 cm**-1
  81:       723.11 cm**-1
  82:       725.70 cm**-1
  83:       738.27 cm**-1
  84:       741.18 cm**-1
  85:       748.09 cm**-1
  86:       775.08 cm**-1
  87:       779.45 cm**-1
  88:       781.86 cm**-1
  89:       797.92 cm**-1
  90:       801.62 cm**-1
  91:       808.54 cm**-1
  92:       817.34 cm**-1
  93:       837.37 cm**-1
  94:       845.22 cm**-1
  95:       860.76 cm**-1
  96:       861.81 cm**-1
  97:       880.42 cm**-1
  98:       885.28 cm**-1
  99:       893.08 cm**-1
 100:       897.80 cm**-1
 101:       901.83 cm**-1
 102:       907.60 cm**-1
 103:       914.45 cm**-1
 104:       923.73 cm**-1
 105:       935.62 cm**-1
 106:       940.66 cm**-1
 107:       947.72 cm**-1
 108:       952.28 cm**-1
 109:       962.71 cm**-1
 110:       964.78 cm**-1
 111:       973.13 cm**-1
 112:       976.08 cm**-1
 113:       985.86 cm**-1
 114:      1011.92 cm**-1
 115:      1019.48 cm**-1
 116:      1022.60 cm**-1
 117:      1025.93 cm**-1
 118:      1029.92 cm**-1
 119:      1031.67 cm**-1
 120:      1033.77 cm**-1
 121:      1042.78 cm**-1
 122:      1045.01 cm**-1
 123:      1045.67 cm**-1
 124:      1047.97 cm**-1
 125:      1057.22 cm**-1
 126:      1057.77 cm**-1
 127:      1072.01 cm**-1
 128:      1083.75 cm**-1
 129:      1088.03 cm**-1
 130:      1089.82 cm**-1
 131:      1108.19 cm**-1
 132:      1109.97 cm**-1
 133:      1117.55 cm**-1
 134:      1130.44 cm**-1
 135:      1137.27 cm**-1
 136:      1140.90 cm**-1
 137:      1142.35 cm**-1
 138:      1153.21 cm**-1
 139:      1162.74 cm**-1
 140:      1193.53 cm**-1
 141:      1200.10 cm**-1
 142:      1202.34 cm**-1
 143:      1202.92 cm**-1
 144:      1204.10 cm**-1
 145:      1216.22 cm**-1
 146:      1230.18 cm**-1
 147:      1232.42 cm**-1
 148:      1232.82 cm**-1
 149:      1238.37 cm**-1
 150:      1253.58 cm**-1
 151:      1260.29 cm**-1
 152:      1267.58 cm**-1
 153:      1272.98 cm**-1
 154:      1280.88 cm**-1
 155:      1297.21 cm**-1
 156:      1305.69 cm**-1
 157:      1314.00 cm**-1
 158:      1330.52 cm**-1
 159:      1337.45 cm**-1
 160:      1347.69 cm**-1
 161:      1350.81 cm**-1
 162:      1358.99 cm**-1
 163:      1364.83 cm**-1
 164:      1373.53 cm**-1
 165:      1381.03 cm**-1
 166:      1386.60 cm**-1
 167:      1389.23 cm**-1
 168:      1398.66 cm**-1
 169:      1401.29 cm**-1
 170:      1410.50 cm**-1
 171:      1411.86 cm**-1
 172:      1417.63 cm**-1
 173:      1429.80 cm**-1
 174:      1433.31 cm**-1
 175:      1440.70 cm**-1
 176:      1445.92 cm**-1
 177:      1455.18 cm**-1
 178:      1456.96 cm**-1
 179:      1458.49 cm**-1
 180:      1461.83 cm**-1
 181:      1465.18 cm**-1
 182:      1498.72 cm**-1
 183:      1504.04 cm**-1
 184:      1507.46 cm**-1
 185:      1513.88 cm**-1
 186:      1517.14 cm**-1
 187:      1522.07 cm**-1
 188:      1526.70 cm**-1
 189:      1532.83 cm**-1
 190:      1534.31 cm**-1
 191:      1534.81 cm**-1
 192:      1535.85 cm**-1
 193:      1536.63 cm**-1
 194:      1536.92 cm**-1
 195:      1539.96 cm**-1
 196:      1541.52 cm**-1
 197:      1550.73 cm**-1
 198:      1559.49 cm**-1
 199:      1570.48 cm**-1
 200:      1581.58 cm**-1
 201:      1586.92 cm**-1
 202:      1598.82 cm**-1
 203:      1622.63 cm**-1
 204:      1646.23 cm**-1
 205:      1663.90 cm**-1
 206:      1669.65 cm**-1
 207:      1677.80 cm**-1
 208:      1685.13 cm**-1
 209:      1695.53 cm**-1
 210:      1702.36 cm**-1
 211:      1710.95 cm**-1
 212:      1721.40 cm**-1
 213:      1770.03 cm**-1
 214:      1824.57 cm**-1
 215:      3093.18 cm**-1
 216:      3100.98 cm**-1
 217:      3105.46 cm**-1
 218:      3108.91 cm**-1
 219:      3110.71 cm**-1
 220:      3116.83 cm**-1
 221:      3119.29 cm**-1
 222:      3130.68 cm**-1
 223:      3142.94 cm**-1
 224:      3149.66 cm**-1
 225:      3165.18 cm**-1
 226:      3167.98 cm**-1
 227:      3171.41 cm**-1
 228:      3187.98 cm**-1
 229:      3195.86 cm**-1
 230:      3198.14 cm**-1
 231:      3200.63 cm**-1
 232:      3202.97 cm**-1
 233:      3210.93 cm**-1
 234:      3216.72 cm**-1
 235:      3255.99 cm**-1
 236:      3264.68 cm**-1
 237:      3265.53 cm**-1
 238:      3270.81 cm**-1
 239:      3270.90 cm**-1
 240:      3272.50 cm**-1
 241:      3274.97 cm**-1
 242:      3280.11 cm**-1
 243:      3280.88 cm**-1
 244:      3285.13 cm**-1
 245:      3286.74 cm**-1
 246:      3287.17 cm**-1
 247:      3289.27 cm**-1
 248:      3292.20 cm**-1
 249:      3300.02 cm**-1
 250:      3601.39 cm**-1
 251:      3609.93 cm**-1


------------
NORMAL MODES
------------

These modes are the Cartesian displacements weighted by the diagonal matrix
M(i,i)=1/sqrt(m[i]) where m[i] is the mass of the displaced atom
Thus, these vectors are normalized but *not* orthogonal

                  0          1          2          3          4          5    
      0       0.000000   0.000000   0.000000   0.000000   0.000000   0.000000
      1       0.000000   0.000000   0.000000   0.000000   0.000000   0.000000
      2       0.000000   0.000000   0.000000   0.000000   0.000000   0.000000
      3       0.000000   0.000000   0.000000   0.000000   0.000000   0.000000
      4       0.000000   0.000000   0.000000   0.000000   0.000000   0.000000
      5       0.000000   0.000000   0.000000   0.000000   0.000000   0.000000
      6       0.000000   0.000000   0.000000   0.000000   0.000000   0.000000
      7       0.000000   0.000000   0.000000   0.000000   0.000000   0.000000
      8       0.000000   0.000000   0.000000   0.000000   0.000000   0.000000
      9       0.000000   0.000000   0.000000   0.000000   0.000000   0.000000
     10       0.000000   0.000000   0.000000   0.000000   0.000000   0.000000
     11       0.000000   0.000000   0.000000   0.000000   0.000000   0.000000
     12       0.000000   0.000000   0.000000   0.000000   0.000000   0.000000
     13       0.000000   0.000000   0.000000   0.000000   0.000000   0.000000
     14       0.000000   0.000000   0.000000   0.000000   0.000000   0.000000
     15       0.000000   0.000000   0.000000   0.000000   0.000000   0.000000
     16       0.000000   0.000000   0.000000   0.000000   0.000000   0.000000
     17       0.000000   0.000000   0.000000   0.000000   0.000000   0.000000
     18       0.000000   0.000000   0.000000   0.000000   0.000000   0.000000
     19       0.000000   0.000000   0.000000   0.000000   0.000000   0.000000
     20       0.000000   0.000000   0.000000   0.000000   0.000000   0.000000
     21       0.000000   0.000000   0.000000   0.000000   0.000000   0.000000
     22       0.000000   0.000000   0.000000   0.000000   0.000000   0.000000
     23       0.000000   0.000000   0.000000   0.000000   0.000000   0.000000
     24       0.000000   0.000000   0.000000   0.000000   0.000000   0.000000
     25       0.000000   0.000000   0.000000   0.000000   0.000000   0.000000
     26       0.000000   0.000000   0.000000   0.000000   0.000000   0.000000
     27       0.000000   0.000000   0.000000   0.000000   0.000000   0.000000
     28       0.000000   0.000000   0.000000   0.000000   0.000000   0.000000
     29       0.000000   0.000000   0.000000   0.000000   0.000000   0.000000
     30       0.000000   0.000000   0.000000   0.000000   0.000000   0.000000
     31       0.000000   0.000000   0.000000   0.000000   0.000000   0.000000
     32       0.000000   0.000000   0.000000   0.000000   0.000000   0.000000
     33       0.000000   0.000000   0.000000   0.000000   0.000000   0.000000
     34       0.000000   0.000000   0.000000   0.000000   0.000000   0.000000
     35       0.000000   0.000000   0.000000   0.000000   0.000000   0.000000
     36       0.000000   0.000000   0.000000   0.000000   0.000000   0.000000
     37       0.000000   0.000000   0.000000   0.000000   0.000000   0.000000
     38       0.000000   0.000000   0.000000   0.000000   0.000000   0.000000
     39       0.000000   0.000000   0.000000   0.000000   0.000000   0.000000
     40       0.000000   0.000000   0.000000   0.000000   0.000000   0.000000
     41       0.000000   0.000000   0.000000   0.000000   0.000000   0.000000
     42       0.000000   0.000000   0.000000   0.000000   0.000000   0.000000
     43       0.000000   0.000000   0.000000   0.000000   0.000000   0.000000
     44       0.000000   0.000000   0.000000   0.000000   0.000000   0.000000
     45       0.000000   0.000000   0.000000   0.000000   0.000000   0.000000
     46       0.000000   0.000000   0.000000   0.000000   0.000000   0.000000
     47       0.000000   0.000000   0.000000   0.000000   0.000000   0.000000
     48       0.000000   0.000000   0.000000   0.000000   0.000000   0.000000
     49       0.000000   0.000000   0.000000   0.000000   0.000000   0.000000
     50       0.000000   0.000000   0.000000   0.000000   0.000000   0.000000
     51       0.000000   0.000000   0.000000   0.000000   0.000000   0.000000
     52       0.000000   0.000000   0.000000   0.000000   0.000000   0.000000
     53       0.000000   0.000000   0.000000   0.000000   0.000000   0.000000
     54       0.000000   0.000000   0.000000   0.000000   0.000000   0.000000
     55       0.000000   0.000000   0.000000   0.000000   0.000000   0.000000
     56       0.000000   0.000000   0.000000   0.000000   0.000000   0.000000
     57       0.000000   0.000000   0.000000   0.000000   0.000000   0.000000
     58       0.000000   0.000000   0.000000   0.000000   0.000000   0.000000
     59       0.000000   0.000000   0.000000   0.000000   0.000000   0.000000
     60       0.000000   0.000000   0.000000   0.000000   0.000000   0.000000
     61       0.000000   0.000000   0.000000   0.000000   0.000000   0.000000
     62       0.000000   0.000000   0.000000   0.000000   0.000000   0.000000
     63       0.000000   0.000000   0.000000   0.000000   0.000000   0.000000
     64       0.000000   0.000000   0.000000   0.000000   0.000000   0.000000
     65       0.000000   0.000000   0.000000   0.000000   0.000000   0.000000
     66       0.000000   0.000000   0.000000   0.000000   0.000000   0.000000
     67       0.000000   0.000000   0.000000   0.000000   0.000000   0.000000
     68       0.000000   0.000000   0.000000   0.000000   0.000000   0.000000
     69       0.000000   0.000000   0.000000   0.000000   0.000000   0.000000
     70       0.000000   0.000000   0.000000   0.000000   0.000000   0.000000
     71       0.000000   0.000000   0.000000   0.000000   0.000000   0.000000
     72       0.000000   0.000000   0.000000   0.000000   0.000000   0.000000
     73       0.000000   0.000000   0.000000   0.000000   0.000000   0.000000
     74       0.000000   0.000000   0.000000   0.000000   0.000000   0.000000
     75       0.000000   0.000000   0.000000   0.000000   0.000000   0.000000
     76       0.000000   0.000000   0.000000   0.000000   0.000000   0.000000
     77       0.000000   0.000000   0.000000   0.000000   0.000000   0.000000
     78       0.000000   0.000000   0.000000   0.000000   0.000000   0.000000
     79       0.000000   0.000000   0.000000   0.000000   0.000000   0.000000
     80       0.000000   0.000000   0.000000   0.000000   0.000000   0.000000
     81       0.000000   0.000000   0.000000   0.000000   0.000000   0.000000
     82       0.000000   0.000000   0.000000   0.000000   0.000000   0.000000
     83       0.000000   0.000000   0.000000   0.000000   0.000000   0.000000
     84       0.000000   0.000000   0.000000   0.000000   0.000000   0.000000
     85       0.000000   0.000000   0.000000   0.000000   0.000000   0.000000
     86       0.000000   0.000000   0.000000   0.000000   0.000000   0.000000
     87       0.000000   0.000000   0.000000   0.000000   0.000000   0.000000
     88       0.000000   0.000000   0.000000   0.000000   0.000000   0.000000
     89       0.000000   0.000000   0.000000   0.000000   0.000000   0.000000
     90       0.000000   0.000000   0.000000   0.000000   0.000000   0.000000
     91       0.000000   0.000000   0.000000   0.000000   0.000000   0.000000
     92       0.000000   0.000000   0.000000   0.000000   0.000000   0.000000
     93       0.000000   0.000000   0.000000   0.000000   0.000000   0.000000
     94       0.000000   0.000000   0.000000   0.000000   0.000000   0.000000
     95       0.000000   0.000000   0.000000   0.000000   0.000000   0.000000
     96       0.000000   0.000000   0.000000   0.000000   0.000000   0.000000
     97       0.000000   0.000000   0.000000   0.000000   0.000000   0.000000
     98       0.000000   0.000000   0.000000   0.000000   0.000000   0.000000
     99       0.000000   0.000000   0.000000   0.000000   0.000000   0.000000
    100       0.000000   0.000000   0.000000   0.000000   0.000000   0.000000
    101       0.000000   0.000000   0.000000   0.000000   0.000000   0.000000
    102       0.000000   0.000000   0.000000   0.000000   0.000000   0.000000
    103       0.000000   0.000000   0.000000   0.000000   0.000000   0.000000
    104       0.000000   0.000000   0.000000   0.000000   0.000000   0.000000
    105       0.000000   0.000000   0.000000   0.000000   0.000000   0.000000
    106       0.000000   0.000000   0.000000   0.000000   0.000000   0.000000
    107       0.000000   0.000000   0.000000   0.000000   0.000000   0.000000
    108       0.000000   0.000000   0.000000   0.000000   0.000000   0.000000
    109       0.000000   0.000000   0.000000   0.000000   0.000000   0.000000
    110       0.000000   0.000000   0.000000   0.000000   0.000000   0.000000
    111       0.000000   0.000000   0.000000   0.000000   0.000000   0.000000
    112       0.000000   0.000000   0.000000   0.000000   0.000000   0.000000
    113       0.000000   0.000000   0.000000   0.000000   0.000000   0.000000
    114       0.000000   0.000000   0.000000   0.000000   0.000000   0.000000
    115       0.000000   0.000000   0.000000   0.000000   0.000000   0.000000
    116       0.000000   0.000000   0.000000   0.000000   0.000000   0.000000
    117       0.000000   0.000000   0.000000   0.000000   0.000000   0.000000
    118       0.000000   0.000000   0.000000   0.000000   0.000000   0.000000
    119       0.000000   0.000000   0.000000   0.000000   0.000000   0.000000
    120       0.000000   0.000000   0.000000   0.000000   0.000000   0.000000
    121       0.000000   0.000000   0.000000   0.000000   0.000000   0.000000
    122       0.000000   0.000000   0.000000   0.000000   0.000000   0.000000
    123       0.000000   0.000000   0.000000   0.000000   0.000000   0.000000
    124       0.000000   0.000000   0.000000   0.000000   0.000000   0.000000
    125       0.000000   0.000000   0.000000   0.000000   0.000000   0.000000
    126       0.000000   0.000000   0.000000   0.000000   0.000000   0.000000
    127       0.000000   0.000000   0.000000   0.000000   0.000000   0.000000
    128       0.000000   0.000000   0.000000   0.000000   0.000000   0.000000
    129       0.000000   0.000000   0.000000   0.000000   0.000000   0.000000
    130       0.000000   0.000000   0.000000   0.000000   0.000000   0.000000
    131       0.000000   0.000000   0.000000   0.000000   0.000000   0.000000
    132       0.000000   0.000000   0.000000   0.000000   0.000000   0.000000
    133       0.000000   0.000000   0.000000   0.000000   0.000000   0.000000
    134       0.000000   0.000000   0.000000   0.000000   0.000000   0.000000
    135       0.000000   0.000000   0.000000   0.000000   0.000000   0.000000
    136       0.000000   0.000000   0.000000   0.000000   0.000000   0.000000
    137       0.000000   0.000000   0.000000   0.000000   0.000000   0.000000
    138       0.000000   0.000000   0.000000   0.000000   0.000000   0.000000
    139       0.000000   0.000000   0.000000   0.000000   0.000000   0.000000
    140       0.000000   0.000000   0.000000   0.000000   0.000000   0.000000
    141       0.000000   0.000000   0.000000   0.000000   0.000000   0.000000
    142       0.000000   0.000000   0.000000   0.000000   0.000000   0.000000
    143       0.000000   0.000000   0.000000   0.000000   0.000000   0.000000
    144       0.000000   0.000000   0.000000   0.000000   0.000000   0.000000
    145       0.000000   0.000000   0.000000   0.000000   0.000000   0.000000
    146       0.000000   0.000000   0.000000   0.000000   0.000000   0.000000
    147       0.000000   0.000000   0.000000   0.000000   0.000000   0.000000
    148       0.000000   0.000000   0.000000   0.000000   0.000000   0.000000
    149       0.000000   0.000000   0.000000   0.000000   0.000000   0.000000
    150       0.000000   0.000000   0.000000   0.000000   0.000000   0.000000
    151       0.000000   0.000000   0.000000   0.000000   0.000000   0.000000
    152       0.000000   0.000000   0.000000   0.000000   0.000000   0.000000
    153       0.000000   0.000000   0.000000   0.000000   0.000000   0.000000
    154       0.000000   0.000000   0.000000   0.000000   0.000000   0.000000
    155       0.000000   0.000000   0.000000   0.000000   0.000000   0.000000
    156       0.000000   0.000000   0.000000   0.000000   0.000000   0.000000
    157       0.000000   0.000000   0.000000   0.000000   0.000000   0.000000
    158       0.000000   0.000000   0.000000   0.000000   0.000000   0.000000
    159       0.000000   0.000000   0.000000   0.000000   0.000000   0.000000
    160       0.000000   0.000000   0.000000   0.000000   0.000000   0.000000
    161       0.000000   0.000000   0.000000   0.000000   0.000000   0.000000
    162       0.000000   0.000000   0.000000   0.000000   0.000000   0.000000
    163       0.000000   0.000000   0.000000   0.000000   0.000000   0.000000
    164       0.000000   0.000000   0.000000   0.000000   0.000000   0.000000
    165       0.000000   0.000000   0.000000   0.000000   0.000000   0.000000
    166       0.000000   0.000000   0.000000   0.000000   0.000000   0.000000
    167       0.000000   0.000000   0.000000   0.000000   0.000000   0.000000
    168       0.000000   0.000000   0.000000   0.000000   0.000000   0.000000
    169       0.000000   0.000000   0.000000   0.000000   0.000000   0.000000
    170       0.000000   0.000000   0.000000   0.000000   0.000000   0.000000
    171       0.000000   0.000000   0.000000   0.000000   0.000000   0.000000
    172       0.000000   0.000000   0.000000   0.000000   0.000000   0.000000
    173       0.000000   0.000000   0.000000   0.000000   0.000000   0.000000
    174       0.000000   0.000000   0.000000   0.000000   0.000000   0.000000
    175       0.000000   0.000000   0.000000   0.000000   0.000000   0.000000
    176       0.000000   0.000000   0.000000   0.000000   0.000000   0.000000
    177       0.000000   0.000000   0.000000   0.000000   0.000000   0.000000
    178       0.000000   0.000000   0.000000   0.000000   0.000000   0.000000
    179       0.000000   0.000000   0.000000   0.000000   0.000000   0.000000
    180       0.000000   0.000000   0.000000   0.000000   0.000000   0.000000
    181       0.000000   0.000000   0.000000   0.000000   0.000000   0.000000
    182       0.000000   0.000000   0.000000   0.000000   0.000000   0.000000
    183       0.000000   0.000000   0.000000   0.000000   0.000000   0.000000
    184       0.000000   0.000000   0.000000   0.000000   0.000000   0.000000
    185       0.000000   0.000000   0.000000   0.000000   0.000000   0.000000
    186       0.000000   0.000000   0.000000   0.000000   0.000000   0.000000
    187       0.000000   0.000000   0.000000   0.000000   0.000000   0.000000
    188       0.000000   0.000000   0.000000   0.000000   0.000000   0.000000
    189       0.000000   0.000000   0.000000   0.000000   0.000000   0.000000
    190       0.000000   0.000000   0.000000   0.000000   0.000000   0.000000
    191       0.000000   0.000000   0.000000   0.000000   0.000000   0.000000
    192       0.000000   0.000000   0.000000   0.000000   0.000000   0.000000
    193       0.000000   0.000000   0.000000   0.000000   0.000000   0.000000
    194       0.000000   0.000000   0.000000   0.000000   0.000000   0.000000
    195       0.000000   0.000000   0.000000   0.000000   0.000000   0.000000
    196       0.000000   0.000000   0.000000   0.000000   0.000000   0.000000
    197       0.000000   0.000000   0.000000   0.000000   0.000000   0.000000
    198       0.000000   0.000000   0.000000   0.000000   0.000000   0.000000
    199       0.000000   0.000000   0.000000   0.000000   0.000000   0.000000
    200       0.000000   0.000000   0.000000   0.000000   0.000000   0.000000
    201       0.000000   0.000000   0.000000   0.000000   0.000000   0.000000
    202       0.000000   0.000000   0.000000   0.000000   0.000000   0.000000
    203       0.000000   0.000000   0.000000   0.000000   0.000000   0.000000
    204       0.000000   0.000000   0.000000   0.000000   0.000000   0.000000
    205       0.000000   0.000000   0.000000   0.000000   0.000000   0.000000
    206       0.000000   0.000000   0.000000   0.000000   0.000000   0.000000
    207       0.000000   0.000000   0.000000   0.000000   0.000000   0.000000
    208       0.000000   0.000000   0.000000   0.000000   0.000000   0.000000
    209       0.000000   0.000000   0.000000   0.000000   0.000000   0.000000
    210       0.000000   0.000000   0.000000   0.000000   0.000000   0.000000
    211       0.000000   0.000000   0.000000   0.000000   0.000000   0.000000
    212       0.000000   0.000000   0.000000   0.000000   0.000000   0.000000
    213       0.000000   0.000000   0.000000   0.000000   0.000000   0.000000
    214       0.000000   0.000000   0.000000   0.000000   0.000000   0.000000
    215       0.000000   0.000000   0.000000   0.000000   0.000000   0.000000
    216       0.000000   0.000000   0.000000   0.000000   0.000000   0.000000
    217       0.000000   0.000000   0.000000   0.000000   0.000000   0.000000
    218       0.000000   0.000000   0.000000   0.000000   0.000000   0.000000
    219       0.000000   0.000000   0.000000   0.000000   0.000000   0.000000
    220       0.000000   0.000000   0.000000   0.000000   0.000000   0.000000
    221       0.000000   0.000000   0.000000   0.000000   0.000000   0.000000
    222       0.000000   0.000000   0.000000   0.000000   0.000000   0.000000
    223       0.000000   0.000000   0.000000   0.000000   0.000000   0.000000
    224       0.000000   0.000000   0.000000   0.000000   0.000000   0.000000
    225       0.000000   0.000000   0.000000   0.000000   0.000000   0.000000
    226       0.000000   0.000000   0.000000   0.000000   0.000000   0.000000
    227       0.000000   0.000000   0.000000   0.000000   0.000000   0.000000
    228       0.000000   0.000000   0.000000   0.000000   0.000000   0.000000
    229       0.000000   0.000000   0.000000   0.000000   0.000000   0.000000
    230       0.000000   0.000000   0.000000   0.000000   0.000000   0.000000
    231       0.000000   0.000000   0.000000   0.000000   0.000000   0.000000
    232       0.000000   0.000000   0.000000   0.000000   0.000000   0.000000
    233       0.000000   0.000000   0.000000   0.000000   0.000000   0.000000
    234       0.000000   0.000000   0.000000   0.000000   0.000000   0.000000
    235       0.000000   0.000000   0.000000   0.000000   0.000000   0.000000
    236       0.000000   0.000000   0.000000   0.000000   0.000000   0.000000
    237       0.000000   0.000000   0.000000   0.000000   0.000000   0.000000
    238       0.000000   0.000000   0.000000   0.000000   0.000000   0.000000
    239       0.000000   0.000000   0.000000   0.000000   0.000000   0.000000
    240       0.000000   0.000000   0.000000   0.000000   0.000000   0.000000
    241       0.000000   0.000000   0.000000   0.000000   0.000000   0.000000
    242       0.000000   0.000000   0.000000   0.000000   0.000000   0.000000
    243       0.000000   0.000000   0.000000   0.000000   0.000000   0.000000
    244       0.000000   0.000000   0.000000   0.000000   0.000000   0.000000
    245       0.000000   0.000000   0.000000   0.000000   0.000000   0.000000
    246       0.000000   0.000000   0.000000   0.000000   0.000000   0.000000
    247       0.000000   0.000000   0.000000   0.000000   0.000000   0.000000
    248       0.000000   0.000000   0.000000   0.000000   0.000000   0.000000
    249       0.000000   0.000000   0.000000   0.000000   0.000000   0.000000
    250       0.000000   0.000000   0.000000   0.000000   0.000000   0.000000
    251       0.000000   0.000000   0.000000   0.000000   0.000000   0.000000
                  6          7          8          9         10         11    
      0      -0.153569  -0.044604   0.018762  -0.039428  -0.054148  -0.062066
      1      -0.109593   0.056758   0.065644   0.055299   0.079807   0.009388
      2       0.097161  -0.058082  -0.026076  -0.110339  -0.165672  -0.046204
      3      -0.068934  -0.077443   0.034279  -0.021257  -0.019347  -0.099514
      4      -0.003568   0.013726   0.073065   0.008818  -0.009904  -0.018097
      5      -0.001428  -0.016441  -0.023890  -0.015294   0.017152  -0.034488
      6      -0.060370  -0.081859   0.037578  -0.022736  -0.020827  -0.101673
      7       0.139432  -0.067804   0.134775  -0.031558  -0.050287  -0.045167
      8      -0.061996   0.050358  -0.091276   0.095421   0.167366  -0.071049
      9      -0.135892  -0.053806   0.025079  -0.041866  -0.055667  -0.065971
     10       0.176745  -0.106056   0.189719  -0.026056  -0.000590  -0.041085
     11      -0.026347   0.075668  -0.162760   0.111480   0.134185  -0.123666
     12      -0.220495  -0.021120   0.009621  -0.059952  -0.089960  -0.028009
     13       0.071112  -0.062895   0.183403   0.020866   0.092109  -0.010178
     14       0.071442   0.034027  -0.166678   0.014871  -0.055477  -0.139417
     15      -0.229044  -0.016598   0.006466  -0.058879  -0.089696  -0.025731
     16      -0.072401   0.018722   0.120389   0.061829   0.132470   0.013675
     17       0.133703  -0.033268  -0.096868  -0.096792  -0.205845  -0.098455
     18       0.011440  -0.105952   0.046219   0.002158   0.020865  -0.133040
     19      -0.045246   0.051896   0.025064   0.001429  -0.050598  -0.007679
     20      -0.032597  -0.040664   0.033398  -0.032069   0.031094  -0.009832
     21       0.020717  -0.048121   0.020379   0.048611  -0.002203  -0.108632
     22      -0.030408   0.042135  -0.012988  -0.014234  -0.042487  -0.018686
     23      -0.030364  -0.040105   0.027724  -0.032469   0.030405  -0.009872
     24       0.006433  -0.026798   0.021994   0.081088  -0.011648  -0.084520
     25      -0.036405   0.022665  -0.021335  -0.022936  -0.028573  -0.016698
     26      -0.036471  -0.009799   0.035405  -0.001209   0.012243   0.007490
     27       0.006365   0.022227   0.015948   0.114983  -0.040356  -0.029064
     28      -0.031423   0.013852  -0.038445  -0.039655  -0.021773   0.004629
     29      -0.033855  -0.021928   0.027496  -0.015236   0.019864   0.009878
     30       0.020766   0.033320   0.007434   0.098872  -0.046470  -0.015485
     31      -0.021381   0.031015  -0.042311  -0.042655  -0.032429   0.020033
     32      -0.025444  -0.061536   0.014506  -0.057883   0.043939  -0.006708
     33       0.028470  -0.009040   0.010151   0.060583  -0.023847  -0.066842
     34      -0.021678   0.047422  -0.026966  -0.026890  -0.044829   0.001408
     35      -0.024146  -0.068879   0.015073  -0.063999   0.047220  -0.016921
     36      -0.005856  -0.045540   0.028158   0.074450  -0.002259  -0.093476
     37      -0.045055   0.013972  -0.015655  -0.023502  -0.025089  -0.021286
     38      -0.043702   0.022403   0.049503   0.033729  -0.011062   0.019942
     39      -0.017346  -0.014201   0.029343   0.105854  -0.020904  -0.049958
     40      -0.048736  -0.003623  -0.027052  -0.039399  -0.012722  -0.007121
     41      -0.048018   0.044329   0.054157   0.054786  -0.024947   0.036530
     42      -0.017239   0.033198   0.025583   0.143121  -0.048453   0.002166
     43      -0.044146  -0.013529  -0.042576  -0.054345  -0.004325   0.011477
     44      -0.045487   0.033256   0.046202   0.042137  -0.016778   0.040251
     45      -0.005579   0.051283   0.018870   0.146846  -0.059134   0.014642
     46      -0.035186  -0.004929  -0.048541  -0.055313  -0.009220   0.018366
     47      -0.038279  -0.000411   0.032917   0.006648   0.005987   0.026335
     48       0.025753   0.070707   0.000852   0.113578  -0.066647   0.034936
     49      -0.014012   0.030675  -0.055374  -0.058899  -0.029856   0.046603
     50      -0.020932  -0.083105   0.005450  -0.081210   0.057658  -0.009247
     51       0.039467  -0.003517   0.010620   0.033471  -0.018286  -0.043632
     52      -0.013364   0.069978  -0.023401  -0.039502  -0.046639   0.024499
     53      -0.019416  -0.091799   0.010904  -0.088135   0.058828  -0.015668
     54      -0.027602  -0.027402   0.033944   0.101771  -0.015064  -0.054320
     55      -0.055567  -0.010801  -0.023619  -0.040757  -0.009795  -0.009415
     56      -0.053701   0.071868   0.065031   0.083137  -0.043104   0.046972
     57      -0.027351   0.055837   0.028068   0.168271  -0.062941   0.036323
     58      -0.047781  -0.028363  -0.050184  -0.065802   0.005699   0.022239
     59      -0.049440   0.052153   0.050873   0.060920  -0.029078   0.054298
     60      -0.161188  -0.040324   0.015918  -0.037663  -0.052591  -0.059840
     61      -0.221158   0.120075   0.018690   0.086752   0.110598   0.030252
     62       0.145652  -0.110201   0.025230  -0.195750  -0.280111  -0.018608
     63      -0.295067   0.008861  -0.005909  -0.073150  -0.116810   0.004220
     64      -0.155741   0.052895   0.114685   0.098379   0.203867   0.037325
     65       0.209900  -0.066057  -0.099272  -0.172145  -0.352375  -0.109153
     66      -0.278823   0.000529   0.000197  -0.075094  -0.117297  -0.000124
     67       0.100134  -0.092735   0.227167   0.025301   0.132321  -0.004843
     68       0.098873   0.053971  -0.223970   0.026903  -0.084637  -0.182861
     69      -0.128283  -0.057714   0.027828  -0.042795  -0.056058  -0.067968
     70       0.288699  -0.169855   0.238421  -0.058500  -0.033223  -0.060497
     71      -0.074899   0.128229  -0.216755   0.199223   0.253901  -0.154116
     72       0.006272  -0.107624   0.050651  -0.009191   0.004451  -0.131246
     73       0.221705  -0.102005   0.141759  -0.067726  -0.119023  -0.067140
     74      -0.136918   0.083340  -0.090517   0.169604   0.307939  -0.062451
     75       0.003120  -0.115409   0.051193  -0.008823   0.021814  -0.133153
     76      -0.114969   0.103891   0.013117   0.002673  -0.096425   0.031164
     77      -0.048010  -0.076449   0.050193  -0.065610   0.040703  -0.016474
     78       0.067673  -0.162163   0.071929  -0.003122   0.067101  -0.163486
     79      -0.025311   0.035141   0.040553   0.004952  -0.034351  -0.015381
     80      -0.038526  -0.021669   0.057210  -0.010817   0.023751   0.005472
     81       0.003402   0.014688  -0.014581  -0.008518   0.002375   0.008854
     82      -0.033673   0.025456   0.013481  -0.001996  -0.033855  -0.062173
     83      -0.032376   0.020983   0.046821  -0.021709  -0.041895   0.031062
     84       0.015817   0.010160  -0.049850  -0.011293   0.019387  -0.007336
     85       0.005972  -0.060798  -0.077413   0.015827   0.027700  -0.003365
     86       0.014692  -0.008581  -0.077381  -0.029694   0.034582  -0.021070
     87       0.019359   0.010050  -0.058452  -0.016738   0.030813  -0.006903
     88      -0.006895  -0.064157  -0.053791   0.047088  -0.022585  -0.017181
     89      -0.002332   0.003240  -0.021345  -0.033387  -0.002916  -0.007805
     90       0.035031   0.005253  -0.104607  -0.019871   0.072247  -0.029531
     91      -0.007311  -0.109379  -0.088531   0.106059  -0.082805   0.049116
     92      -0.008767   0.006443  -0.001914  -0.034303  -0.018016  -0.000043
     93       0.046854   0.001863  -0.140430  -0.020462   0.103769  -0.053552
     94       0.004619  -0.153147  -0.151755   0.138867  -0.094552   0.139772
     95       0.001453  -0.001588  -0.036064  -0.030389   0.003338  -0.006475
     96       0.043338   0.002792  -0.130855  -0.016787   0.092894  -0.054664
     97       0.017174  -0.151841  -0.179372   0.109885  -0.043828   0.160893
     98       0.018264  -0.012544  -0.090597  -0.027351   0.041132  -0.020900
     99       0.027681   0.007168  -0.085418  -0.012443   0.050699  -0.031305
    100       0.017743  -0.104581  -0.140040   0.046334   0.018408   0.084554
    101       0.024849  -0.016406  -0.111391  -0.026374   0.056434  -0.027785
    102       0.007289   0.013714  -0.022832  -0.015335   0.005109   0.008510
    103      -0.018323  -0.025393  -0.003526   0.026339  -0.020164  -0.072378
    104      -0.012758   0.012115   0.012008  -0.038651  -0.020532  -0.002517
    105       0.005177   0.021157  -0.020895  -0.023659   0.002003   0.003683
    106      -0.029547  -0.005531   0.014886   0.005865  -0.041943  -0.076981
    107      -0.026427   0.006507   0.039598  -0.033696  -0.049035   0.016825
    108      -0.002702   0.009517  -0.001959  -0.012439  -0.006915   0.032926
    109      -0.016076  -0.009932   0.008240   0.036843  -0.008901  -0.068420
    110      -0.008931   0.017165   0.009053  -0.032362  -0.014269  -0.008413
    111       0.003930   0.015333  -0.000777  -0.036416   0.004318   0.069041
    112      -0.006694  -0.001026   0.008521   0.016905   0.004531  -0.032750
    113       0.000392   0.032643   0.010673  -0.019911  -0.011110  -0.010292
    114      -0.004366   0.011664   0.004409  -0.055443   0.012518   0.112491
    115      -0.004166   0.013609   0.017373   0.021597   0.012164   0.013300
    116       0.003558   0.038693   0.012575  -0.012336  -0.011491  -0.006023
    117      -0.020142   0.003055   0.011183  -0.044288   0.002833   0.120957
    118      -0.011240   0.020831   0.024990   0.054950   0.003803   0.012964
    119      -0.002874   0.031022   0.013482  -0.020004  -0.013392  -0.001251
    120      -0.027234  -0.001580   0.012715  -0.013768  -0.013469   0.075477
    121      -0.020853   0.012680   0.026396   0.083838  -0.013581  -0.036424
    122      -0.012300   0.016396   0.012717  -0.032832  -0.016834  -0.001101
    123      -0.019219   0.000877   0.008007   0.001441  -0.018314   0.033346
    124      -0.023218  -0.002486   0.018687   0.073352  -0.017897  -0.075918
    125      -0.015220   0.010399   0.011537  -0.040235  -0.017558  -0.004756
    126       0.005578   0.019905   0.004221  -0.074924   0.024181   0.135006
    127       0.006283   0.021207   0.017106  -0.003084   0.025571   0.042649
    128       0.013379   0.053447   0.015274   0.004423  -0.013009  -0.004742
    129       0.018909   0.028713   0.000263  -0.062363   0.018750   0.103125
    130       0.009813   0.013429   0.008373  -0.017180   0.023941   0.005919
    131       0.015541   0.055320   0.015206   0.007656  -0.014093  -0.007914
    132       0.019129   0.027198  -0.004008  -0.043014   0.008427   0.070148
    133       0.002084  -0.001367   0.001063  -0.009248   0.013028  -0.033686
    134       0.007862   0.043811   0.012770  -0.007806  -0.012252  -0.010896
    135       0.032222   0.043518   0.003379  -0.047178   0.011831   0.085443
    136       0.022634   0.025690   0.010754  -0.021879   0.024330  -0.025332
    137       0.026484   0.069633   0.018213   0.036072  -0.024720  -0.007949
    138       0.027406   0.004217   0.008492  -0.059000   0.029131   0.068005
    139       0.024271  -0.019770   0.022755   0.002916   0.036893  -0.027214
    140       0.031924   0.063358   0.023996   0.067761  -0.029856   0.004947
    141       0.035349  -0.032087   0.017378  -0.046348   0.036115   0.006462
    142       0.020135  -0.019090   0.021944   0.001657   0.038451  -0.002382
    143       0.020057   0.003502   0.033331   0.079193  -0.009667   0.055909
    144       0.054900  -0.006936   0.025593   0.008537   0.017291  -0.019056
    145       0.025225   0.026710   0.012137  -0.019864   0.024604  -0.039245
    146       0.014830  -0.023549   0.037335   0.083210  -0.000089   0.078401
    147       0.059251   0.033064   0.021950   0.020167   0.001458   0.009018
    148       0.021755   0.075369  -0.001330  -0.051792   0.012175  -0.023389
    149       0.006009  -0.034757   0.030304   0.039907   0.009708   0.054230
    150       0.053308   0.073269   0.009981  -0.006776  -0.007550   0.059725
    151       0.025998   0.075383   0.000918  -0.043404   0.010969  -0.046845
    152       0.017859   0.027870   0.023012   0.038062  -0.010206   0.014699
    153       0.050169   0.009815   0.019246  -0.006216   0.011183   0.007521
    154       0.009774   0.076896  -0.008597  -0.069910   0.008029   0.042900
    155      -0.008112  -0.072753   0.026284  -0.004304   0.027729   0.047178
    156       0.035877  -0.030248   0.016900  -0.046380   0.033967   0.003708
    157       0.003178   0.038882   0.002210  -0.041729   0.024895   0.086570
    158      -0.007709  -0.072095   0.026979  -0.001085   0.028140   0.049682
    159       0.027900  -0.059351   0.016466  -0.069146   0.048240  -0.002935
    160       0.007396  -0.013327   0.018224  -0.006080   0.041872   0.072282
    161       0.004672  -0.041735   0.031198   0.039012   0.012084   0.057419
    162       0.028197   0.068950  -0.004103  -0.049088   0.000465   0.105909
    163       0.032103   0.035865   0.013548  -0.019054   0.021723  -0.053871
    164       0.042834   0.141373   0.011293   0.037475  -0.051267  -0.039200
    165       0.031026  -0.071328   0.019900  -0.063266   0.051056  -0.022837
    166       0.024005  -0.068631   0.035061   0.031060   0.050005  -0.019915
    167       0.029168   0.015864   0.040818   0.126827  -0.020393   0.081729
    168       0.078497   0.059501   0.032041   0.080187  -0.013623  -0.011097
    169       0.026391   0.123901  -0.010862  -0.071647  -0.000284  -0.054494
    170       0.000250  -0.065761   0.033885   0.040879   0.019070   0.074966
    171       0.055420   0.030239   0.018999   0.009311   0.000221   0.014754
    172       0.006474   0.113301  -0.024608  -0.105082  -0.015206   0.052891
    173      -0.018851  -0.100406   0.022458  -0.043230   0.042438   0.036733
    174       0.032505   0.014784   0.008868  -0.048925   0.022974   0.059991
    175       0.034038  -0.023642   0.026163   0.008499   0.035506  -0.083232
    176       0.043345   0.088886   0.024606   0.091373  -0.044460  -0.010164
    177       0.012486  -0.012319   0.004864  -0.087069   0.041918   0.104356
    178       0.020201  -0.052991   0.029718   0.018206   0.046453  -0.000760
    179       0.035527   0.083114   0.020474   0.061773  -0.036175  -0.012973
    180       0.060978   0.010253   0.026806   0.026026   0.008331  -0.017970
    181       0.034134   0.023589   0.015808  -0.009622   0.022890  -0.094055
    182       0.025265   0.005180   0.039455   0.112716  -0.015179   0.078783
    183       0.060425  -0.034088   0.033225   0.023428   0.024025  -0.060645
    184       0.022764   0.027886   0.011032  -0.022887   0.024955  -0.024227
    185       0.007084  -0.063912   0.043146   0.088372   0.014557   0.111766
    186       0.061644   0.095566   0.010535   0.006542  -0.017986   0.059602
    187       0.034721   0.077785   0.005023  -0.028362   0.007323  -0.094216
    188       0.028864   0.059662   0.023334   0.055499  -0.024833   0.019948
    189       0.057579   0.106851   0.005758  -0.007039  -0.018954   0.079080
    190       0.023808   0.110366  -0.008416  -0.065862   0.003526  -0.038539
    191       0.010829   0.016226   0.020256   0.019249  -0.002445  -0.002086
    192       0.082094   0.088096   0.030007   0.089137  -0.026851   0.009392
    193       0.024629   0.158993  -0.020437  -0.095535  -0.010250  -0.047862
    194      -0.005146  -0.070179   0.028554   0.011642   0.026094   0.056959
    195       0.084782   0.074784   0.034243   0.099209  -0.021610  -0.010817
    196       0.035048   0.124311  -0.006454  -0.056576   0.001368  -0.104167
    197       0.010265  -0.039343   0.037248   0.072293   0.005067   0.080468
    198       0.083448   0.035190   0.039728   0.097865  -0.004583  -0.047757
    199       0.023344   0.125000  -0.012702  -0.077592  -0.001172  -0.037387
    200      -0.008186  -0.110580   0.038722   0.041344   0.032742   0.103787
    201       0.036958  -0.098205   0.027056  -0.051340   0.056836  -0.065080
    202       0.021848  -0.068948   0.034554   0.029926   0.050822  -0.007254
    203       0.021605  -0.024964   0.047290   0.135510  -0.006071   0.115548
    204       0.036112  -0.053671   0.020693  -0.047019   0.042555  -0.017329
    205       0.033366  -0.072303   0.038522   0.038735   0.047877  -0.074259
    206       0.040392   0.048468   0.042912   0.158724  -0.036786   0.082544
    207       0.016690  -0.092216   0.013907  -0.104544   0.065503  -0.008707
    208       0.019847  -0.102870   0.042348   0.047296   0.060615   0.008165
    209       0.032597   0.033901   0.038078   0.123677  -0.026819   0.067249
    210       0.030157  -0.043155   0.014332  -0.063434   0.040777   0.003939
    211      -0.004612   0.041556  -0.008256  -0.054342   0.013167   0.123310
    212      -0.016543  -0.093973   0.024066  -0.027206   0.040508   0.045781
    213       0.031548   0.094013  -0.007280  -0.037745  -0.012852   0.106798
    214       0.032023   0.071656   0.004515  -0.037965   0.011935  -0.051175
    215       0.040366   0.153518   0.005940   0.013381  -0.049851  -0.038411
    216       0.013625   0.053555  -0.009782  -0.077578   0.011420   0.134620
    217       0.029729  -0.002298   0.021573  -0.000860   0.031942  -0.049269
    218       0.049662   0.175455   0.007174   0.033621  -0.062765  -0.052787
    219       0.036479   0.077037  -0.000777  -0.032779  -0.005541   0.089099
    220       0.041950   0.045822   0.016609  -0.016486   0.019400  -0.081274
    221       0.050988   0.148894   0.015309   0.067232  -0.061100  -0.050010
    222      -0.026612   0.000655   0.016022  -0.056024   0.006304   0.158704
    223      -0.009210   0.032867   0.030282   0.059214   0.010388   0.046075
    224      -0.000463   0.035907   0.014091  -0.015398  -0.011943   0.000661
    225      -0.039642  -0.007857   0.018326  -0.001222  -0.021905   0.074157
    226      -0.026694   0.018321   0.033946   0.113342  -0.022522  -0.041087
    227      -0.017399   0.009733   0.012713  -0.038915  -0.017903   0.000233
    228      -0.025855  -0.002690   0.009583   0.022849  -0.029605   0.004797
    229      -0.030479  -0.007047   0.020056   0.092759  -0.029160  -0.103776
    230      -0.022205   0.000774   0.011346  -0.054259  -0.020013  -0.003134
    231       0.038112   0.004419  -0.113099  -0.022494   0.081417  -0.029084
    232      -0.016747  -0.111929  -0.067165   0.129337  -0.123446   0.036417
    233      -0.022103   0.015119   0.039997  -0.037585  -0.046534   0.010262
    234       0.058875  -0.001554  -0.176107  -0.023867   0.136983  -0.071773
    235       0.004132  -0.188830  -0.179747   0.187396  -0.143727   0.195755
    236      -0.003789   0.001170  -0.019457  -0.030618  -0.009484  -0.000447
    237       0.052531   0.000318  -0.158168  -0.017522   0.116866  -0.073714
    238       0.026462  -0.186722  -0.229723   0.135750  -0.052875   0.234160
    239       0.026195  -0.018745  -0.117007  -0.024621   0.057622  -0.025727
    240       0.024480   0.007959  -0.076971  -0.009042   0.040841  -0.032060
    241       0.027532  -0.101776  -0.158772   0.021268   0.058692   0.096159
    242       0.038062  -0.026127  -0.155009  -0.022279   0.084605  -0.036512
    243       0.003298   0.012976  -0.013865  -0.005996  -0.015789   0.010901
    244       0.007110  -0.024714  -0.048955  -0.030090   0.071843  -0.053637
    245       0.020162  -0.013303  -0.096254  -0.027822   0.046346  -0.024726
    246       0.013600  -0.067946   0.008892  -0.107771   0.057240   0.021041
    247       0.003183  -0.037283   0.024256   0.007399   0.051524   0.100210
    248       0.007515  -0.021156   0.025533   0.025047   0.004149   0.034308
    249       0.029871  -0.095716   0.023084  -0.066130   0.060094  -0.039944
    250       0.005128  -0.025650   0.021404   0.001142   0.046903   0.087433
    251      -0.000424  -0.072680   0.038977   0.055922   0.024525   0.089532
                 12         13         14         15         16         17    
      0       0.016205   0.015926   0.020298  -0.026138   0.047802   0.006097
      1       0.072107  -0.062833   0.013630  -0.087519  -0.022514  -0.028125
      2      -0.042807   0.032910   0.052496  -0.088198   0.006133  -0.009050
      3       0.043228   0.035934   0.008489   0.017454   0.089331   0.024065
      4       0.049725  -0.051416  -0.002774  -0.101941  -0.006139  -0.023153
      5       0.019059   0.032694   0.068960  -0.022161   0.016995  -0.000275
      6       0.042317   0.037657   0.009139   0.019717   0.092626   0.025358
      7       0.019454  -0.021618   0.014467  -0.065991   0.039092  -0.004096
      8       0.132210   0.025003   0.017691   0.010247   0.035180   0.006560
      9       0.014381   0.019674   0.021205  -0.019800   0.053057   0.008543
     10       0.007815  -0.003616   0.051684  -0.010723   0.066100   0.011031
     11       0.187536   0.019465  -0.056582  -0.027168   0.044124   0.004296
     12      -0.012946  -0.000351   0.033111  -0.062805   0.010633  -0.009638
     13       0.028429  -0.016067   0.071542   0.008247   0.048096   0.006543
     14       0.126288   0.021276  -0.078630  -0.100369   0.033986  -0.005476
     15      -0.012520  -0.002344   0.032517  -0.066016   0.007332  -0.011087
     16       0.062230  -0.045210   0.050715  -0.031041   0.004271  -0.013109
     17       0.008185   0.027591  -0.021042  -0.129013   0.014206  -0.011833
     18       0.071938   0.051493  -0.004650   0.060383   0.121699   0.037871
     19       0.046951  -0.073546  -0.017535  -0.134150  -0.029240  -0.032339
     20      -0.011406   0.048917   0.105065  -0.020685   0.011594  -0.002085
     21       0.054931  -0.002516  -0.019340   0.024670   0.089069   0.024278
     22       0.056364  -0.073859  -0.013531  -0.070531  -0.011178  -0.015004
     23      -0.011670   0.047322   0.104789  -0.014178   0.012599  -0.000897
     24      -0.007570   0.029499  -0.035682   0.035005   0.025388   0.035032
     25       0.025848  -0.032140  -0.020555  -0.004077  -0.046127   0.008703
     26      -0.036972   0.039542   0.097375  -0.055773  -0.009340  -0.011045
     27      -0.061816  -0.068480   0.016733   0.042411   0.027613   0.028510
     28       0.006712  -0.078350   0.021634   0.078442  -0.032553   0.024845
     29      -0.039273   0.030913   0.112150  -0.014306  -0.001921  -0.001594
     30      -0.025808  -0.167144   0.066897   0.036068   0.095059   0.012560
     31       0.028784  -0.159991   0.058170   0.059281   0.018016   0.008801
     32      -0.011759   0.034165   0.127317   0.053412   0.024388   0.013471
     33       0.045152  -0.116269   0.035174   0.018988   0.118970   0.008703
     34       0.059132  -0.144726   0.029612  -0.034404   0.023147  -0.015368
     35       0.001813   0.043532   0.120413   0.047334   0.031044   0.012274
     36      -0.024816   0.127998  -0.082306   0.042595  -0.041664   0.053407
     37       0.012411   0.031365  -0.053170  -0.005548  -0.092677   0.019100
     38      -0.057520   0.043839   0.075535  -0.120120  -0.034551  -0.024341
     39      -0.098252   0.131909  -0.075252   0.053261  -0.116287   0.068609
     40      -0.020489   0.056979  -0.043647   0.073398  -0.133957   0.049441
     41      -0.081643   0.035991   0.075505  -0.144051  -0.056290  -0.028071
     42      -0.155065   0.039153  -0.024721   0.060752  -0.117289   0.064747
     43      -0.041897   0.018470  -0.002335   0.154501  -0.125231   0.067690
     44      -0.086156   0.026327   0.092687  -0.101931  -0.051210  -0.018275
     45      -0.137248  -0.063458   0.020377   0.057373  -0.041436   0.043443
     46      -0.027512  -0.052742   0.030880   0.159741  -0.069540   0.054419
     47      -0.063816   0.023749   0.111071  -0.037691  -0.022033  -0.005760
     48      -0.053490  -0.269634   0.124834   0.042618   0.125097   0.005904
     49       0.022656  -0.224569   0.105112   0.112793   0.046190   0.016169
     50      -0.002351   0.027967   0.140766   0.102071   0.037840   0.024740
     51       0.059512  -0.115342   0.047904   0.013838   0.102169   0.003715
     52       0.064582  -0.139653   0.051138  -0.057308   0.008226  -0.019953
     53       0.015132   0.043455   0.109707   0.071864   0.013916   0.010411
     54      -0.116332   0.213373  -0.115203   0.062573  -0.180313   0.087555
     55      -0.032860   0.109228  -0.069742   0.076736  -0.176116   0.061031
     56      -0.098032   0.037903   0.061894  -0.200547  -0.078271  -0.040037
     57      -0.216853   0.050375  -0.024265   0.073697  -0.182030   0.080151
     58      -0.071767   0.044216   0.003891   0.217206  -0.162803   0.093182
     59      -0.107043   0.021195   0.090391  -0.122234  -0.070375  -0.020955
     60       0.017162   0.013841   0.019540  -0.028525   0.044591   0.004733
     61       0.095369  -0.086868   0.000987  -0.117441  -0.056540  -0.043625
     62      -0.127713   0.038596   0.091448  -0.113331  -0.008995  -0.014604
     63      -0.034448  -0.017709   0.041514  -0.098907  -0.026617  -0.025291
     64       0.078570  -0.054828   0.065060  -0.017401  -0.009968  -0.016914
     65      -0.040611   0.028814  -0.036498  -0.183976   0.005146  -0.019253
     66      -0.034947  -0.014308   0.042690  -0.093414  -0.019986  -0.022556
     67       0.017941  -0.002835   0.102796   0.053604   0.068128   0.018380
     68       0.170506   0.017896  -0.140051  -0.133576   0.040798  -0.007954
     69       0.013985   0.021343   0.021597  -0.017075   0.055946   0.009816
     70      -0.018560   0.019648   0.066937   0.019683   0.100866   0.026604
     71       0.279333   0.014424  -0.100172  -0.002134   0.058605   0.009662
     72       0.062870   0.052768   0.000776   0.051683   0.126413   0.039396
     73       0.002315  -0.012813   0.002857  -0.076798   0.054114   0.000139
     74       0.180982   0.024822   0.029229   0.059363   0.042358   0.012979
     75       0.069937   0.060508   0.001170   0.065948   0.125281   0.039662
     76       0.017367  -0.110658  -0.015447  -0.203404  -0.072487  -0.051736
     77      -0.011591   0.080669   0.122574   0.005825   0.030241   0.005962
     78       0.091520   0.093484   0.000538   0.125552   0.158920   0.054789
     79       0.051417  -0.061696  -0.017690  -0.118762  -0.021393  -0.028467
     80      -0.024604   0.033110   0.098725  -0.062820  -0.011361  -0.012876
     81       0.028272   0.030884   0.014113  -0.040684  -0.026315  -0.007340
     82       0.042620  -0.061164  -0.021410  -0.079330  -0.073690  -0.013172
     83       0.030693  -0.023219  -0.070723  -0.010007  -0.007403   0.017272
     84       0.003448   0.018402   0.015061  -0.028575  -0.027716  -0.046627
     85      -0.050746  -0.001105  -0.003857  -0.064084   0.028898   0.192852
     86      -0.085250  -0.072098  -0.062339   0.008243   0.014483  -0.007878
     87      -0.013381   0.013795   0.017873  -0.037495  -0.018495  -0.018409
     88       0.020075   0.009268  -0.010191  -0.023016  -0.024372   0.013026
     89      -0.019152  -0.052922  -0.089309   0.032596   0.000007   0.010617
     90      -0.082702  -0.007362   0.039357  -0.067471  -0.003077  -0.024267
     91       0.097683   0.050172   0.020187   0.045387  -0.054710  -0.171535
     92       0.006914  -0.046513  -0.099451   0.042368  -0.005566   0.018907
     93      -0.136811  -0.027141   0.055484  -0.091585   0.004187  -0.048769
     94       0.103859   0.088655   0.068644   0.075811  -0.027323  -0.158139
     95      -0.031662  -0.056122  -0.081988   0.029264   0.003057   0.002492
     96      -0.119920  -0.023983   0.050922  -0.083383  -0.005270  -0.074736
     97       0.030013   0.082090   0.081687   0.034888   0.032828   0.056608
     98      -0.097855  -0.075092  -0.055423   0.004493   0.017677  -0.015776
     99      -0.049774  -0.001474   0.030819  -0.052270  -0.021154  -0.072319
    100      -0.048066   0.033850   0.041242  -0.037019   0.059607   0.229104
    101      -0.124474  -0.082342  -0.045189  -0.005658   0.023411  -0.023751
    102       0.027907   0.027304   0.003820  -0.025527  -0.023254  -0.001747
    103       0.020546  -0.008910  -0.035574  -0.034444  -0.040299   0.022231
    104       0.012289  -0.047090  -0.104326   0.037837  -0.005433   0.030425
    105       0.035195   0.012720  -0.006320  -0.023702  -0.033902  -0.005933
    106       0.061829  -0.049872  -0.066050  -0.029216  -0.075337   0.009405
    107       0.054975  -0.041542  -0.123164   0.044513  -0.016439   0.033333
    108       0.033903   0.041836  -0.018200  -0.015326  -0.002454   0.016380
    109      -0.017263   0.024785  -0.025856  -0.019548   0.000249   0.016145
    110      -0.003528  -0.035420  -0.093333   0.044631   0.002921   0.017044
    111       0.034515   0.041565  -0.028646  -0.020999   0.029824   0.035054
    112      -0.020924   0.033545  -0.027209  -0.021898   0.035419   0.025882
    113      -0.007716  -0.007958  -0.058438   0.055134   0.011072  -0.005669
    114       0.000970   0.032924  -0.092489  -0.001293   0.086146  -0.019049
    115      -0.056383   0.058819  -0.045958   0.006396   0.102098  -0.055986
    116      -0.009735   0.004412  -0.046528   0.060552   0.018096  -0.019710
    117      -0.028296   0.025346  -0.138663   0.024590   0.115179  -0.063987
    118      -0.096077   0.081848  -0.050296   0.046099   0.140406  -0.135774
    119      -0.011378  -0.010044  -0.072345   0.059472   0.020387  -0.013678
    120      -0.023648   0.029314  -0.112161   0.029711   0.067266  -0.050735
    121      -0.090860   0.080308  -0.030037   0.049758   0.087809  -0.117104
    122      -0.006664  -0.036294  -0.105902   0.050334   0.010487   0.011280
    123       0.009394   0.040375  -0.054564   0.008081   0.006447  -0.011437
    124      -0.053060   0.053952  -0.019612   0.015690   0.018492  -0.045440
    125      -0.000374  -0.048518  -0.115968   0.042999  -0.000010   0.028101
    126       0.002302   0.034218  -0.092444  -0.003450   0.087080  -0.025533
    127      -0.054012   0.055865  -0.052704   0.000883   0.102524  -0.058851
    128      -0.003874   0.030289  -0.006389   0.064541   0.018363  -0.031902
    129       0.036070   0.043685  -0.026342  -0.019833   0.030646   0.026570
    130      -0.023350   0.032952  -0.030707  -0.021886   0.035118   0.016034
    131       0.001045   0.033800   0.004710   0.062741   0.011830  -0.026283
    132       0.058297   0.050031   0.012797  -0.034786   0.000359   0.073818
    133      -0.000595   0.017887  -0.016709  -0.042845  -0.000628   0.083015
    134      -0.002545   0.012059  -0.026929   0.058800   0.009619  -0.014611
    135       0.047223   0.045260   0.007450  -0.014366  -0.001367   0.026064
    136      -0.023548   0.021443  -0.013851  -0.000948  -0.011237  -0.003866
    137       0.019808   0.050345   0.046126   0.052271  -0.002418  -0.007840
    138       0.028263   0.005223  -0.022720  -0.001787  -0.022162  -0.009838
    139      -0.028563  -0.024377  -0.038822  -0.022454  -0.043875  -0.013310
    140       0.033846   0.044926   0.054042   0.023025  -0.012933   0.017683
    141       0.025023  -0.038788   0.000896   0.022285  -0.088690  -0.039984
    142      -0.029877  -0.019366  -0.057500  -0.037187  -0.023624  -0.004855
    143       0.027028  -0.001849  -0.012086  -0.031129  -0.007025   0.028274
    144       0.032093  -0.037629   0.010118   0.015344  -0.101404  -0.021996
    145      -0.026243   0.019848  -0.009459   0.007760  -0.023594  -0.013656
    146       0.024374  -0.022447  -0.038414  -0.053855  -0.005765   0.030923
    147       0.043256  -0.005173   0.018256   0.001052  -0.070052   0.002962
    148      -0.016767   0.070282   0.022983   0.024507   0.008691  -0.004617
    149       0.017920  -0.022602  -0.020185  -0.019928  -0.018227   0.005052
    150       0.062364   0.042728   0.048373  -0.010209  -0.039523   0.026122
    151      -0.023582   0.064373   0.018998   0.037434   0.003998  -0.013077
    152       0.015468   0.023818   0.013219   0.026223  -0.001722  -0.002983
    153       0.039294  -0.019278   0.019590   0.008579  -0.074464  -0.011580
    154       0.005107   0.058354   0.031151  -0.014806   0.018213   0.012676
    155       0.010791  -0.041239  -0.015891  -0.003564  -0.033227  -0.019972
    156       0.026590  -0.036604   0.008603   0.025236  -0.087662  -0.039959
    157      -0.024394   0.037046  -0.063720  -0.040167   0.070023  -0.000977
    158       0.009956  -0.039617  -0.020310  -0.004784  -0.030844  -0.019949
    159       0.019847  -0.053867   0.002390   0.032784  -0.102301  -0.056276
    160      -0.034773   0.002104  -0.103812  -0.070929   0.046575   0.011079
    161       0.017262  -0.023452  -0.022780  -0.022678  -0.016527   0.004531
    162       0.060029   0.084294   0.025608  -0.023466   0.035779   0.057927
    163      -0.027679   0.013561   0.000057   0.022560  -0.040794  -0.028581
    164       0.034191   0.100586   0.113349   0.091581  -0.009986  -0.009398
    165       0.019418  -0.071814   0.007716   0.038306  -0.131506  -0.067562
    166      -0.032869  -0.074554  -0.077240  -0.057212  -0.072281  -0.011586
    167       0.032635  -0.002360  -0.037793  -0.070011   0.010329   0.061000
    168       0.039077   0.003702   0.000674  -0.004422  -0.066543   0.018159
    169      -0.019633   0.117007   0.056861   0.071266   0.028019  -0.015174
    170       0.020174  -0.050132  -0.036019  -0.044604  -0.029712   0.007859
    171       0.048454  -0.014550   0.027482  -0.001858  -0.072985   0.001419
    172       0.047895   0.050068   0.119759  -0.019542  -0.019418   0.029011
    173       0.005238  -0.049503  -0.007623   0.014989  -0.048846  -0.040749
    174       0.034698   0.012988  -0.004608  -0.000271  -0.028769  -0.003391
    175      -0.029859  -0.038110  -0.002822   0.012014  -0.089041  -0.040250
    176       0.049374   0.064788   0.094916   0.024131  -0.025276   0.035081
    177       0.014872  -0.001746  -0.071904  -0.013577   0.011510  -0.014193
    178      -0.029833  -0.051545  -0.071970  -0.056336  -0.046105  -0.004135
    179       0.035733   0.060578   0.076927   0.042839  -0.014844   0.012839
    180       0.036239  -0.028181   0.013345   0.009902  -0.094796  -0.010927
    181      -0.031359   0.008382   0.008183   0.036552  -0.058085  -0.030967
    182       0.031210  -0.006761  -0.032451  -0.062186   0.004627   0.049065
    183       0.024231  -0.068648   0.008035   0.028023  -0.139974  -0.039903
    184      -0.024774   0.023326  -0.014031   0.000029  -0.013870  -0.008865
    185       0.020714  -0.053343  -0.075313  -0.086745  -0.005196   0.033268
    186       0.072219   0.051742   0.070438  -0.011075  -0.047766   0.030992
    187      -0.034589   0.051282   0.017395   0.062636  -0.013225  -0.031711
    188       0.030932   0.038355   0.045211   0.022092  -0.011460   0.006210
    189       0.076862   0.070455   0.077241  -0.014215  -0.032199   0.038570
    190      -0.019001   0.101998   0.039691   0.051703   0.026071  -0.008598
    191       0.001505   0.021603  -0.004322   0.043414   0.007822  -0.014821
    192       0.045698   0.029174   0.004651  -0.016250  -0.041483   0.038211
    193      -0.014432   0.155277   0.083087   0.087546   0.053628  -0.011151
    194       0.016797  -0.048582  -0.019564  -0.018172  -0.037761  -0.011782
    195       0.039810   0.013495  -0.003117  -0.009395  -0.058130   0.028217
    196      -0.031700   0.112251   0.056120   0.102213   0.009482  -0.034829
    197       0.022632  -0.032625  -0.042575  -0.056327  -0.013093   0.027290
    198       0.028176  -0.024366  -0.013088   0.008133  -0.096283  -0.000028
    199      -0.015416   0.120145   0.057932   0.061391   0.035494  -0.008371
    200       0.023563  -0.090927  -0.058260  -0.079760  -0.047238   0.011646
    201       0.017346  -0.105512   0.017570   0.048729  -0.183116  -0.083727
    202      -0.032975  -0.072668  -0.084677  -0.064128  -0.062635  -0.008113
    203       0.028843  -0.036767  -0.079063  -0.106509   0.008186   0.063588
    204       0.022780  -0.060501   0.006680   0.030457  -0.119372  -0.052791
    205      -0.032808  -0.087711  -0.048575  -0.030639  -0.117162  -0.026571
    206       0.039014   0.016727  -0.034619  -0.080109   0.025337   0.086241
    207       0.013554  -0.075504   0.003557   0.048212  -0.126135  -0.088788
    208      -0.035358  -0.106279  -0.114834  -0.092811  -0.076034  -0.005568
    209       0.034405   0.012702  -0.019967  -0.054620   0.011477   0.060496
    210       0.024693  -0.045855   0.012301   0.032259  -0.091060  -0.047198
    211      -0.005790  -0.018265  -0.041057  -0.051474   0.053180   0.001261
    212       0.003335  -0.050806  -0.017324   0.007976  -0.032654  -0.033255
    213       0.074246   0.110288   0.052843  -0.028123   0.043351   0.078022
    214      -0.023934   0.054121   0.025489   0.043860  -0.013225  -0.019185
    215       0.026956   0.115805   0.115319   0.112980   0.007242  -0.016786
    216       0.050862   0.091371  -0.001946  -0.027839   0.077044   0.066668
    217      -0.030113  -0.024336  -0.028283  -0.004634  -0.060460  -0.030161
    218       0.039205   0.126688   0.144349   0.113627  -0.009576  -0.011145
    219       0.065073   0.079417   0.040896  -0.021010   0.011470   0.052788
    220      -0.031492   0.004498   0.013335   0.045336  -0.071316  -0.052919
    221       0.047135   0.098295   0.132463   0.077999  -0.032806   0.000283
    222      -0.052878   0.018553  -0.189048   0.040420   0.162588  -0.105234
    223      -0.130177   0.102369  -0.065792   0.074334   0.197467  -0.208592
    224      -0.017137  -0.000909  -0.064757   0.065404   0.028347  -0.028898
    225      -0.047312   0.026560  -0.139851   0.049534   0.077109  -0.079197
    226      -0.118147   0.102207  -0.026658   0.078994   0.102100  -0.168115
    227      -0.008734  -0.048336  -0.125204   0.049025   0.010015   0.017416
    228       0.008674   0.044831  -0.042760   0.013040  -0.030218  -0.014092
    229      -0.053099   0.055468  -0.010719   0.019386  -0.018297  -0.046045
    230       0.007499  -0.070237  -0.141037   0.033887  -0.010551   0.047310
    231      -0.097214  -0.009878   0.043691  -0.074398   0.004237  -0.006260
    232       0.157198   0.056945   0.009722   0.080375  -0.097195  -0.325886
    233       0.056770  -0.033419  -0.121338   0.060712  -0.017324   0.038927
    234      -0.192563  -0.045413   0.071183  -0.116647   0.017019  -0.046786
    235       0.166856   0.124373   0.096379   0.132538  -0.051008  -0.308079
    236      -0.009436  -0.049415  -0.089826   0.038227  -0.001732   0.006865
    237      -0.160632  -0.039370   0.062551  -0.101085  -0.000462  -0.094890
    238       0.034272   0.112947   0.120743   0.059165   0.057114   0.081511
    239      -0.127277  -0.082532  -0.041958  -0.005470   0.024265  -0.027572
    240      -0.034482   0.001503   0.027110  -0.044853  -0.029584  -0.094206
    241      -0.105538   0.025161   0.046489  -0.069693   0.104156   0.384825
    242      -0.174492  -0.094998  -0.022604  -0.023555   0.034711  -0.044222
    243       0.061546   0.037747  -0.000410  -0.001776  -0.042115  -0.057365
    244      -0.105773  -0.032583  -0.030380  -0.112618   0.049280   0.303530
    245      -0.106410  -0.077952  -0.053035   0.000609   0.019102  -0.012433
    246       0.015142  -0.048278  -0.003965   0.040303  -0.081600  -0.071026
    247      -0.041709  -0.006378  -0.143218  -0.101064   0.067632   0.022494
    248       0.022907  -0.015289   0.011774   0.004483  -0.033422  -0.006873
    249       0.015816  -0.085597   0.004649   0.038224  -0.149110  -0.066560
    250      -0.038631  -0.002083  -0.124730  -0.086814   0.058436   0.016885
    251       0.008004  -0.035687  -0.070754  -0.058621   0.006972   0.016897
                 18         19         20         21         22         23    
      0      -0.021336   0.038407  -0.025638  -0.004825   0.006516   0.043940
      1      -0.085030   0.005633  -0.029721  -0.048283   0.030148   0.069063
      2      -0.008199   0.014583   0.029375  -0.036278  -0.003951  -0.067026
      3      -0.006637   0.058452  -0.042323   0.022661  -0.000142   0.058129
      4      -0.086217   0.012718  -0.043898  -0.039218   0.029158   0.081108
      5       0.010149   0.020189   0.039260  -0.023295  -0.010299  -0.078748
      6      -0.005740   0.060497  -0.043593   0.023883  -0.000366   0.060601
      7      -0.063711   0.035654  -0.050470  -0.020530   0.021842   0.090744
      8      -0.004605   0.033214   0.007326  -0.004495  -0.005295  -0.036821
      9      -0.016904   0.039845  -0.025182  -0.001366   0.004423   0.038583
     10      -0.031299   0.047944  -0.031996  -0.004935   0.006206   0.041806
     11      -0.043230   0.042063  -0.047561   0.002859   0.014320   0.075355
     12      -0.030708   0.018442  -0.007063  -0.028706   0.010383   0.018953
     13      -0.024916   0.038457  -0.009603  -0.010878   0.001206  -0.005001
     14      -0.066953   0.037465  -0.067849  -0.012934   0.028194   0.134883
     15      -0.032350   0.016728  -0.006613  -0.030310   0.011103   0.019436
     16      -0.053110   0.017817  -0.011298  -0.032130   0.014971   0.021156
     17      -0.046144   0.022479  -0.023732  -0.032275   0.015271   0.040321
     18       0.008671   0.069213  -0.049329   0.040000  -0.005774   0.047423
     19      -0.101352  -0.001363  -0.036922  -0.042515   0.022401   0.014578
     20       0.022778   0.023800   0.044140  -0.032135   0.001119   0.012213
     21      -0.001561   0.019259  -0.032874   0.024388  -0.020717  -0.091446
     22      -0.080799   0.008762  -0.015504  -0.020935  -0.000148  -0.105535
     23       0.025086   0.022542   0.045934  -0.027571  -0.002292  -0.008168
     24       0.007325   0.014370  -0.037150   0.023237  -0.026888  -0.120954
     25      -0.058120   0.020511  -0.002321  -0.023745  -0.004788  -0.118382
     26       0.014346   0.009546   0.031539  -0.024301  -0.004156  -0.025600
     27       0.028910  -0.000217  -0.049943   0.010456  -0.003083   0.005727
     28      -0.025572   0.030877   0.013457  -0.045489   0.016794  -0.018473
     29       0.029521   0.016904   0.040213  -0.030406   0.002359   0.009270
     30       0.040432  -0.018084  -0.035398   0.015772  -0.016426  -0.046168
     31      -0.018726   0.011919   0.015762  -0.036058   0.005000  -0.057817
     32       0.049081   0.032257   0.067693  -0.040012   0.002167   0.006909
     33       0.009203  -0.005491  -0.021154   0.013686  -0.015309  -0.090453
     34      -0.061346   0.001165  -0.000619  -0.023974   0.001704  -0.101165
     35       0.043241   0.033246   0.064781  -0.032562  -0.000355  -0.004573
     36      -0.010212   0.039207  -0.048962   0.042375  -0.042260  -0.239002
     37      -0.072304   0.035485  -0.011478  -0.010601  -0.014922  -0.200169
     38      -0.009584  -0.000712   0.004485  -0.004168  -0.011425  -0.083761
     39      -0.008328   0.057729  -0.088710   0.043392  -0.009807  -0.116740
     40      -0.057661   0.069595  -0.016025  -0.022956   0.013285  -0.108130
     41      -0.013914  -0.004308  -0.014164   0.001675  -0.005630  -0.057307
     42       0.012349   0.051842  -0.114062   0.020451   0.044015   0.160207
     43      -0.024564   0.086141  -0.008844  -0.051151   0.054503   0.100699
     44       0.002122   0.004821  -0.005884  -0.012107   0.009532   0.023178
     45       0.031636   0.020487  -0.091230   0.006375   0.041674   0.193031
     46      -0.008148   0.065413   0.010207  -0.062580   0.052636   0.127298
     47       0.024551   0.014050   0.022704  -0.027410   0.010819   0.048170
     48       0.075971  -0.037720  -0.044185   0.033407  -0.033866  -0.058774
     49       0.018182   0.009925   0.030078  -0.036586  -0.003312  -0.066765
     50       0.067398   0.040511   0.083680  -0.046047   0.001758   0.007143
     51       0.004953  -0.008852  -0.036576   0.120449  -0.037681  -0.055808
     52      -0.063472   0.010904   0.003777   0.053445  -0.017453  -0.071672
     53       0.033500   0.021171   0.058502  -0.020254   0.005570   0.005523
     54      -0.027277   0.083996  -0.105232   0.062750  -0.018940  -0.228450
     55      -0.070379   0.085824  -0.027541  -0.009982   0.007037  -0.181089
     56      -0.030080  -0.015459  -0.035520   0.016512  -0.013653  -0.096883
     57       0.010720   0.074772  -0.152749   0.017055   0.086565   0.327617
     58      -0.011146   0.116381  -0.017835  -0.063091   0.086595   0.233890
     59      -0.004485   0.004137  -0.023161  -0.008824   0.018840   0.057321
     60      -0.023044   0.036649  -0.025441  -0.006150   0.007265   0.044075
     61      -0.106867  -0.010837  -0.028943  -0.066755   0.039433   0.076280
     62       0.001985   0.005763   0.055331  -0.052688  -0.007394  -0.105073
     63      -0.041181  -0.001564   0.009369  -0.050507   0.014486  -0.001626
     64      -0.048953   0.010072   0.004550  -0.036965   0.012313  -0.007267
     65      -0.061815   0.017739  -0.034910  -0.043889   0.023109   0.067766
     66      -0.039242   0.002419   0.007295  -0.047655   0.013737   0.001028
     67       0.002578   0.046546   0.009059   0.001721  -0.013480  -0.060043
     68      -0.099708   0.044827  -0.115400  -0.009059   0.047212   0.244439
     69      -0.015458   0.041248  -0.025709   0.000278   0.003762   0.038532
     70      -0.008869   0.063758  -0.031857   0.013037  -0.004278   0.027739
     71      -0.056275   0.052603  -0.077556   0.020208   0.020950   0.130106
     72       0.002467   0.078943  -0.059995   0.043184  -0.003385   0.082830
     73      -0.067230   0.043424  -0.064768  -0.015257   0.023523   0.113299
     74       0.009225   0.037967   0.015627   0.005295  -0.011072  -0.053610
     75       0.011146   0.078010  -0.051407   0.041888  -0.002392   0.074158
     76      -0.127707  -0.033400  -0.030442  -0.069963   0.026801   0.003679
     77       0.033539   0.055797   0.036609  -0.022013   0.010820   0.096929
     78       0.039598   0.100461  -0.055015   0.063408  -0.004087   0.094190
     79      -0.089627   0.003291  -0.038414  -0.038469   0.024883   0.046058
     80       0.014138  -0.001811   0.042589  -0.053914   0.009780   0.061584
     81       0.075183  -0.094772   0.026130  -0.054626  -0.114918   0.041042
     82       0.103864  -0.081876   0.083549  -0.002939  -0.061724   0.193696
     83       0.018042  -0.020038   0.041937   0.015936  -0.002425  -0.039093
     84       0.080120  -0.058169   0.004619  -0.061547  -0.109571   0.029405
     85      -0.032555  -0.116446   0.080375   0.066583   0.070860   0.012606
     86      -0.016394   0.073554   0.009970   0.046773   0.067423  -0.019465
     87       0.054062  -0.062814   0.006935  -0.059609  -0.108964   0.033401
     88       0.106511  -0.053216   0.061440   0.078316   0.115009  -0.009361
     89       0.023636   0.020328   0.017957   0.012656   0.003274  -0.003983
     90       0.017660  -0.024260   0.003651  -0.029597  -0.057488   0.020466
     91       0.167471   0.039137   0.001308   0.050803   0.126730  -0.043387
     92       0.036467   0.003192   0.021624   0.001854  -0.017349   0.004657
     93       0.005251   0.019438   0.002369   0.010185   0.015613   0.000823
     94       0.049908   0.052895  -0.046724  -0.031823  -0.001497  -0.023872
     95       0.013184   0.036978   0.014797   0.021055   0.020534  -0.007942
     96       0.033648   0.024719   0.000810   0.012964   0.026767  -0.006162
     97      -0.135216  -0.031739  -0.026192  -0.076920  -0.134733   0.038749
     98      -0.026529   0.088843   0.006483   0.054137   0.082986  -0.023855
     99       0.069823  -0.014248   0.002240  -0.023391  -0.037409   0.009907
    100      -0.165365  -0.113300   0.041540  -0.013305  -0.070155   0.049920
    101      -0.040538   0.108364   0.003309   0.067083   0.107328  -0.031852
    102       0.068001  -0.087823   0.017568  -0.057722  -0.109544   0.028327
    103       0.130573  -0.085689   0.080824   0.063450   0.051435   0.030198
    104       0.035562  -0.006521   0.027532   0.005495  -0.015155   0.006905
    105       0.069806  -0.081633   0.019576  -0.068077  -0.135913   0.077854
    106       0.150174  -0.074474   0.098782   0.043597  -0.014903   0.201202
    107       0.057022  -0.006597   0.051212   0.033533   0.008258   0.032080
    108       0.041875  -0.079709   0.038471  -0.012395  -0.043651  -0.028530
    109       0.066823  -0.111249   0.074753   0.043779   0.019831  -0.033233
    110       0.018740  -0.016298   0.017310  -0.013215  -0.044353  -0.009500
    111       0.034321  -0.070287   0.014413  -0.019019   0.038568  -0.035235
    112       0.053949  -0.108661   0.040053   0.019692   0.081995  -0.041406
    113      -0.002953  -0.042994  -0.013514  -0.048882  -0.061212  -0.006498
    114      -0.012016  -0.001838   0.028807  -0.013200   0.038917   0.006270
    115      -0.022476  -0.060426   0.033061   0.010252   0.091736   0.012955
    116      -0.017060  -0.045485  -0.020761  -0.053182  -0.055981  -0.000237
    117      -0.065827   0.038268   0.100693   0.041746   0.004938   0.041654
    118      -0.108897  -0.051487   0.086466   0.041152   0.035115   0.056253
    119      -0.014443  -0.026938   0.000301  -0.033957  -0.053810   0.004213
    120      -0.061564   0.014043   0.129068   0.069129  -0.059150   0.005575
    121      -0.100322  -0.073161   0.122053   0.074835  -0.034401   0.015448
    122       0.006635  -0.003965   0.028547  -0.001644  -0.041800  -0.004387
    123      -0.006876  -0.036164   0.089455   0.038875  -0.079513  -0.037650
    124      -0.012643  -0.096778   0.106689   0.067316  -0.046477  -0.034162
    125       0.024838   0.000537   0.032407   0.003982  -0.038249  -0.010533
    126      -0.007891   0.035924  -0.022228  -0.042621   0.051282   0.017599
    127      -0.013211  -0.007611  -0.021600  -0.020386   0.104904   0.026769
    128      -0.032526  -0.061389  -0.043050  -0.061160  -0.032872   0.004726
    129       0.029107  -0.010475  -0.046816  -0.040290   0.072716  -0.018696
    130       0.052442  -0.035268  -0.032469  -0.017929   0.090170  -0.021133
    131      -0.029459  -0.067863  -0.047160  -0.059699  -0.026011   0.000970
    132       0.059878  -0.080692  -0.032391  -0.030245   0.086689  -0.052876
    133       0.100310  -0.106983   0.001713   0.004093   0.100109  -0.065350
    134      -0.012989  -0.059044  -0.033103  -0.058052  -0.045237  -0.005885
    135       0.014620   0.018007  -0.028142  -0.010942   0.053967  -0.010221
    136       0.035822   0.008157  -0.031528  -0.029781  -0.012885  -0.008219
    137      -0.034495  -0.057044  -0.022952  -0.014691   0.018865   0.003674
    138      -0.004418   0.005542  -0.046100  -0.044241  -0.004717  -0.003602
    139       0.029640   0.033410  -0.001673  -0.030603  -0.046116  -0.004064
    140      -0.025844  -0.028738   0.021124   0.026863   0.057592   0.001738
    141      -0.057731  -0.040248  -0.004479   0.004276   0.015002   0.004088
    142       0.050648   0.055251  -0.014889  -0.052589  -0.061955  -0.006786
    143       0.008954   0.026707   0.017228   0.012978   0.006317   0.000187
    144      -0.062946  -0.002166   0.083730  -0.022382   0.031994   0.001078
    145       0.027328   0.004893  -0.024880  -0.041677  -0.026049  -0.007426
    146       0.021464   0.047664   0.012230   0.012518  -0.013408   0.001020
    147      -0.041267   0.048170   0.095206  -0.013940   0.023188   0.004544
    148       0.035318   0.000932  -0.064329  -0.004778  -0.023792  -0.002837
    149      -0.001224  -0.026974  -0.041881   0.040814   0.002372   0.000660
    150      -0.017792   0.083311   0.054900   0.055426   0.012977   0.013836
    151       0.024908  -0.017101  -0.050994  -0.043974  -0.012461  -0.006987
    152      -0.018641  -0.056113  -0.035118  -0.021886   0.026934  -0.002477
    153      -0.048036   0.014793   0.054547   0.029727   0.016144   0.006567
    154       0.046004   0.065120  -0.061749   0.148008  -0.079177   0.015336
    155      -0.015194  -0.085007  -0.103093   0.085913   0.001674   0.002602
    156      -0.060368  -0.040335  -0.001136   0.015324   0.022276   0.005982
    157       0.077708   0.076620  -0.107258  -0.035220  -0.060838   0.006985
    158      -0.014290  -0.080688  -0.099917   0.072077   0.004503   0.002886
    159      -0.068823  -0.076682  -0.034545   0.028317   0.017854   0.005250
    160       0.102606   0.104011  -0.075967  -0.110089  -0.089702  -0.009384
    161       0.001773  -0.023855  -0.047914   0.039455   0.001223   0.001093
    162       0.038941  -0.010395  -0.037746   0.011807   0.168017  -0.028134
    163       0.005272   0.033037  -0.014178  -0.031603  -0.098572   0.012255
    164      -0.062408  -0.040858  -0.000068   0.025976   0.009296   0.022230
    165      -0.089345  -0.093331  -0.018888   0.049084   0.019814   0.008353
    166       0.037272   0.073320   0.041833  -0.037249  -0.086507  -0.004892
    167       0.040557   0.113401   0.084670  -0.034727  -0.017708  -0.004184
    168      -0.037151   0.092608   0.186420  -0.157804   0.052114  -0.006266
    169       0.023307  -0.047742  -0.095984  -0.060463   0.009933  -0.009333
    170       0.004303  -0.007396  -0.040072   0.095303  -0.021588   0.006237
    171      -0.046050   0.043574   0.082287   0.067848   0.003603   0.010997
    172       0.011921   0.105385   0.001828   0.425629  -0.140782   0.037606
    173      -0.030301  -0.126529  -0.133593   0.083019   0.011560   0.001749
    174      -0.009690   0.002892  -0.027947  -0.027109   0.020605  -0.004157
    175      -0.018287  -0.010805   0.023172  -0.001454  -0.024540   0.003616
    176      -0.034697  -0.032489   0.062415   0.065721   0.117372  -0.000414
    177       0.024105   0.021559  -0.099495  -0.092977  -0.063825  -0.005783
    178       0.048272   0.069738   0.009169  -0.033811  -0.067967  -0.005363
    179      -0.038658  -0.050562   0.019249   0.032445   0.074630   0.002573
    180      -0.057676   0.020666   0.108117  -0.032026   0.034739   0.000705
    181      -0.005336  -0.041867   0.007532  -0.062635   0.007286  -0.012681
    182       0.029537   0.084857   0.053759  -0.003661  -0.008208   0.000324
    183      -0.089205  -0.036453   0.114262  -0.046394   0.051715  -0.003729
    184       0.036333   0.017657  -0.034020  -0.035509  -0.035323  -0.005965
    185       0.038950   0.077727   0.001398   0.013509  -0.044071   0.002930
    186      -0.026540   0.120068   0.084615   0.092306  -0.005877   0.026039
    187       0.000424  -0.042812  -0.017955  -0.095008  -0.011916  -0.010192
    188      -0.028410  -0.000422   0.003851   0.037291   0.000203   0.015367
    189      -0.014825   0.122656   0.059822   0.105142   0.000132   0.025788
    190       0.032509  -0.027142  -0.082166  -0.042601  -0.005698  -0.007988
    191      -0.016302  -0.113238  -0.067828  -0.081234   0.048405  -0.017878
    192      -0.017909   0.128219   0.190815  -0.148641   0.046913  -0.004685
    193       0.030053  -0.060941  -0.140845  -0.031793   0.012183  -0.007783
    194      -0.012233  -0.058617  -0.081201   0.108611  -0.014094   0.005718
    195      -0.030442   0.115312   0.213448  -0.194941   0.058922  -0.008830
    196      -0.001681  -0.085082  -0.062537  -0.181554   0.048317  -0.020856
    197       0.018556   0.035716   0.003230   0.043118  -0.013755   0.002926
    198      -0.059799   0.069043   0.226743  -0.240677   0.073823  -0.013786
    199       0.032202  -0.035591  -0.109295  -0.018996  -0.002960  -0.005441
    200       0.011114   0.018563  -0.036420   0.180012  -0.056538   0.014744
    201      -0.121158  -0.114773   0.025175   0.074201   0.020759   0.010753
    202       0.046091   0.081996   0.032459  -0.042150  -0.092117  -0.005281
    203       0.060335   0.147196   0.078051  -0.034862  -0.057683  -0.003505
    204      -0.077655  -0.062828   0.008260   0.025402   0.018271   0.005740
    205      -0.000133   0.039954   0.086926  -0.016827  -0.067162  -0.003290
    206       0.056029   0.165026   0.143780  -0.075536  -0.017182  -0.008824
    207      -0.094590  -0.144415  -0.102435   0.083210   0.022199   0.012282
    208       0.056016   0.114121   0.052249  -0.043488  -0.124310  -0.004884
    209       0.032488   0.099970   0.088738  -0.035545  -0.000502  -0.004635
    210      -0.063221  -0.055308  -0.016973   0.031644   0.017299   0.006657
    211       0.062295   0.089429  -0.093257   0.068805  -0.090686   0.009864
    212      -0.016495  -0.110007  -0.132477   0.088156  -0.001112   0.003255
    213       0.051895  -0.014691  -0.022362   0.038882   0.219393  -0.035987
    214      -0.001902   0.006939  -0.040118  -0.021980  -0.033782   0.011235
    215      -0.077181  -0.059744  -0.033102   0.014479   0.026250   0.026832
    216       0.053870  -0.056127  -0.092868  -0.013554   0.250409  -0.045375
    217       0.019880   0.050893   0.007231  -0.040848  -0.139019   0.007445
    218      -0.078590  -0.038787   0.002878   0.041671   0.011294   0.031763
    219       0.030245   0.015587  -0.006153   0.025593   0.119013  -0.018256
    220      -0.025899   0.061933   0.003853  -0.031471  -0.189786   0.035223
    221      -0.054166  -0.014074   0.046966   0.052707  -0.012103   0.022765
    222      -0.109666   0.094315   0.130472   0.067515   0.021261   0.089384
    223      -0.179849  -0.020415   0.092079   0.036499   0.028325   0.112084
    224      -0.028298  -0.030520  -0.005440  -0.042311  -0.060540   0.011529
    225      -0.103949   0.044231   0.180524   0.114263  -0.094783   0.017003
    226      -0.164827  -0.062033   0.157325   0.101995  -0.084162   0.031188
    227       0.010251   0.009861   0.044496   0.014075  -0.040947  -0.004819
    228      -0.008451  -0.034949   0.103442   0.053989  -0.129911  -0.050629
    229      -0.011594  -0.094275   0.122570   0.083778  -0.095805  -0.046833
    230       0.047325   0.015949   0.045761   0.016877  -0.033915  -0.010833
    231      -0.002932  -0.027146   0.004531  -0.030273  -0.061958   0.022807
    232       0.291409   0.100166  -0.016932   0.074562   0.201267  -0.078195
    233       0.065782  -0.037414   0.031643  -0.019336  -0.061266   0.019664
    234      -0.026222   0.049917   0.003374   0.041226   0.067588  -0.009939
    235       0.092032   0.126607  -0.100750  -0.067087  -0.013848  -0.049292
    236       0.025526   0.021062   0.016256   0.008678  -0.001779  -0.002201
    237       0.027096   0.058341  -0.000779   0.043187   0.083947  -0.022060
    238      -0.245436  -0.028506  -0.063378  -0.153366  -0.267831   0.070263
    239      -0.045148   0.114023   0.000643   0.066812   0.108430  -0.031666
    240       0.093699  -0.010665   0.000811  -0.023170  -0.032794   0.006071
    241      -0.293160  -0.170084   0.058118  -0.033055  -0.137083   0.085291
    242      -0.070805   0.150695  -0.006130   0.089614   0.152918  -0.046075
    243       0.116927  -0.086224   0.002751  -0.093249  -0.161837   0.039246
    244      -0.054463  -0.165525   0.117278   0.102425   0.114672   0.011843
    245      -0.031380   0.090116   0.007915   0.057698   0.085837  -0.023197
    246      -0.067888  -0.106797  -0.101090   0.046232   0.020894   0.009508
    247       0.135882   0.138678  -0.088811  -0.165702  -0.114790  -0.017229
    248      -0.028060  -0.056374  -0.040273   0.089738   0.024446   0.008541
    249      -0.086768  -0.103567  -0.012343   0.036703   0.016516   0.001040
    250       0.120190   0.122336  -0.083008  -0.140330  -0.102640  -0.013508
    251       0.040502   0.015871  -0.062194  -0.030491  -0.027688  -0.008661
                 24         25         26         27         28         29    
      0      -0.022086   0.018574  -0.007174   0.017760  -0.034661  -0.002094
      1      -0.014151   0.084022  -0.036807  -0.093846   0.137601  -0.000473
      2       0.038250  -0.103101   0.059965  -0.008863   0.088510   0.020602
      3      -0.037951   0.018601  -0.009873   0.066222  -0.127771  -0.007563
      4      -0.022002   0.087074  -0.039074  -0.073989   0.097751  -0.002163
      5       0.038234  -0.111998   0.062038   0.008363   0.057734   0.017347
      6      -0.039918   0.019368  -0.010231   0.070252  -0.135213  -0.007996
      7      -0.037250   0.086529  -0.040220  -0.031385   0.019714  -0.007262
      8       0.017980  -0.092895   0.053133   0.033200   0.006483   0.015973
      9      -0.020128   0.012338  -0.004474   0.021424  -0.039181  -0.001941
     10      -0.025416   0.012908  -0.001901   0.022832  -0.038065  -0.001291
     11      -0.030074   0.036671  -0.016454   0.014237  -0.033867  -0.001707
     12      -0.001253   0.008012   0.000381  -0.030038   0.061274   0.004382
     13      -0.002822  -0.043914   0.030078   0.021988  -0.000846   0.009199
     14      -0.049988   0.127594  -0.065444  -0.032756  -0.001919  -0.013413
     15      -0.000665   0.010325  -0.000802  -0.034239   0.067514   0.004348
     16      -0.002921   0.012397   0.000527  -0.042211   0.084017   0.005808
     17      -0.005408   0.021401  -0.006798  -0.033297   0.061551   0.003801
     18      -0.030495   0.004306  -0.004509   0.063903  -0.115974  -0.005515
     19      -0.005902   0.012350   0.007089  -0.042255   0.075474   0.007377
     20       0.014506   0.001088  -0.009100  -0.025700   0.057156  -0.000505
     21       0.042739  -0.111041   0.066969  -0.019818   0.081660   0.007591
     22       0.004620  -0.104826   0.077422   0.059874  -0.065353   0.012187
     23       0.015290  -0.011503  -0.000425  -0.014193   0.036930  -0.000875
     24       0.068468  -0.075039   0.029899  -0.048096   0.102993  -0.012494
     25       0.026133  -0.074023   0.043709   0.039322  -0.055928  -0.006460
     26       0.014800  -0.008839  -0.001372  -0.001984   0.008805  -0.003526
     27       0.019973  -0.088403   0.090274  -0.026396   0.069284  -0.020622
     28      -0.002348  -0.063377   0.076812   0.017285  -0.012880  -0.014413
     29       0.006210  -0.003232   0.006071  -0.012295   0.026666  -0.006724
     30       0.024563  -0.029520   0.016386  -0.027081   0.039140   0.003821
     31      -0.001057  -0.020331   0.023353   0.026294  -0.053257   0.003120
     32       0.014440   0.021385  -0.019202  -0.029433   0.047282  -0.006174
     33       0.027099  -0.141968   0.099675  -0.004852   0.063604   0.026407
     34      -0.007571  -0.125478   0.100282   0.066914  -0.073205   0.024971
     35       0.013477  -0.006621  -0.000561  -0.017722   0.037747  -0.000767
     36       0.100908   0.028598  -0.124996  -0.068822   0.092654   0.013038
     37       0.046577  -0.006268  -0.058374   0.035192  -0.082323   0.009126
     38       0.011709   0.002610  -0.028753   0.053389  -0.109197   0.001072
     39       0.045889   0.057200  -0.154530  -0.028085   0.025214   0.033586
     40       0.011795   0.034523  -0.087050   0.014552  -0.036350   0.025975
     41      -0.003647   0.000388  -0.032079   0.084950  -0.167236   0.005198
     42      -0.054160  -0.028938   0.017005   0.024076  -0.003367   0.013898
     43      -0.050032  -0.004731   0.017286   0.003903   0.028786   0.012573
     44      -0.023492  -0.009984   0.002722   0.071718  -0.126236  -0.000099
     45      -0.059776  -0.081684   0.124089   0.020412   0.011072  -0.016722
     46      -0.052244  -0.040498   0.092590  -0.003632   0.048308  -0.010228
     47      -0.013774  -0.007475   0.016558   0.017312  -0.022248  -0.006827
     48       0.029164   0.159839  -0.172710  -0.043132  -0.016222   0.010158
     49       0.008120   0.144770  -0.136275   0.001643  -0.082739   0.004080
     50       0.021370   0.074422  -0.068579  -0.045724   0.051900  -0.009320
     51      -0.007890  -0.111966   0.042427  -0.013560   0.063154   0.032612
     52      -0.040630  -0.101955   0.047966   0.072895  -0.078281   0.027620
     53       0.014045   0.010526  -0.010069  -0.029047   0.035501   0.001156
     54       0.067854   0.156139  -0.310201  -0.036015  -0.002433   0.068307
     55       0.026191   0.098094  -0.188439   0.011103  -0.057693   0.048542
     56       0.001400   0.007426  -0.063846   0.118661  -0.241750   0.012154
     57      -0.128635  -0.028695   0.041896   0.068666  -0.051884   0.026796
     58      -0.094656   0.008401   0.025165  -0.004524   0.068896   0.021549
     59      -0.044866  -0.015733   0.012975   0.099945  -0.170499   0.003018
     60      -0.021322   0.020106  -0.007742   0.013876  -0.028342  -0.001930
     61      -0.008631   0.107694  -0.046916  -0.143771   0.217843   0.001297
     62       0.059156  -0.141407   0.081329  -0.020892   0.135796   0.028355
     63       0.017031   0.003551   0.003888  -0.074900   0.146341   0.009049
     64       0.011108  -0.014624   0.015340  -0.050470   0.114794   0.010585
     65      -0.011802   0.060422  -0.027195  -0.059111   0.086762   0.000358
     66       0.013846   0.001362   0.005373  -0.065596   0.131738   0.008998
     67       0.013753  -0.124626   0.073146   0.068717  -0.039923   0.017926
     68      -0.095166   0.263509  -0.139765  -0.061928  -0.028635  -0.032982
     69      -0.020905   0.011094  -0.003963   0.025354  -0.045918  -0.002192
     70      -0.029176  -0.015662   0.011496   0.070629  -0.112905  -0.002720
     71      -0.056288   0.087196  -0.044581   0.028486  -0.089226  -0.009848
     72      -0.058008   0.027136  -0.015016   0.109470  -0.211418  -0.012725
     73      -0.051272   0.110710  -0.052965  -0.022373  -0.011840  -0.012180
     74       0.024111  -0.126151   0.069932   0.056091  -0.014327   0.019698
     75      -0.047619   0.029760  -0.018894   0.085848  -0.167047  -0.009166
     76       0.015483   0.007910   0.011827  -0.106501   0.192574   0.008877
     77      -0.040812   0.078619  -0.053376   0.048290  -0.110764  -0.011449
     78      -0.060715   0.051591  -0.034709   0.113873  -0.227251  -0.012271
     79      -0.009081   0.044134  -0.015130  -0.052021   0.076857   0.002622
     80       0.039284   0.057556  -0.047833  -0.139640   0.234728  -0.006976
     81      -0.030233  -0.000448  -0.008323   0.007260  -0.006750   0.026376
     82       0.301072  -0.179223  -0.118952  -0.008356  -0.106998  -0.122558
     83      -0.029512   0.053940   0.061348   0.011927  -0.041793  -0.036235
     84      -0.063198  -0.021932  -0.030635   0.012425   0.007496   0.061494
     85       0.034430   0.092222   0.062247   0.062944   0.021733   0.221187
     86       0.020853   0.003114   0.010360  -0.008888   0.000463  -0.044125
     87      -0.048669  -0.022692  -0.029846   0.010772   0.005441   0.056733
     88       0.010542   0.087478   0.058326   0.058777   0.024367   0.192540
     89      -0.026403  -0.001844  -0.003680   0.008141   0.009852   0.019456
     90      -0.014559  -0.016849  -0.019836  -0.001106  -0.003377   0.015256
     91      -0.035205   0.070398   0.054296   0.040346   0.023017   0.149990
     92      -0.033719  -0.006914  -0.009865   0.012180   0.012517   0.033862
     93       0.020437   0.001916   0.002614  -0.009186  -0.009627  -0.015872
     94      -0.041587  -0.019795  -0.009063  -0.015969   0.000708  -0.051017
     95      -0.010794  -0.003377  -0.000603   0.000476   0.006323  -0.010845
     96       0.007584   0.009453   0.008297  -0.004378  -0.005787   0.002057
     97       0.020280  -0.073057  -0.056340  -0.037440  -0.018883  -0.132574
     98       0.034983   0.001114   0.012711  -0.017521  -0.004152  -0.078183
     99      -0.030605  -0.006186  -0.010815   0.003755   0.001445   0.029064
    100       0.058581   0.008497  -0.000462   0.016651  -0.002646   0.069521
    101       0.047880   0.005486   0.019224  -0.022698  -0.007380  -0.096378
    102      -0.053546   0.000940  -0.005966   0.012867   0.003567   0.045859
    103       0.051316   0.018110  -0.001205   0.031718   0.005392   0.041708
    104      -0.017459  -0.003710  -0.004312   0.005944   0.003095   0.004145
    105       0.032661  -0.056396  -0.051316  -0.006074  -0.015936   0.005151
    106       0.350979  -0.145601  -0.127524  -0.029305  -0.062322  -0.089616
    107       0.082975   0.009711   0.009617  -0.017317  -0.020314  -0.035456
    108      -0.068594   0.063181   0.061318   0.000528  -0.000090  -0.020009
    109      -0.081803   0.038403   0.023353   0.029124   0.022091  -0.072306
    110      -0.071329  -0.001340  -0.004568   0.011352   0.012857  -0.005880
    111      -0.094745   0.010249   0.012092   0.004709   0.008229  -0.024063
    112      -0.130213  -0.019389  -0.033701   0.035419   0.033838  -0.067764
    113      -0.085350  -0.017657  -0.031068   0.035952   0.027143   0.004084
    114      -0.035438  -0.047029  -0.047764  -0.008873  -0.002376   0.063727
    115      -0.032616  -0.083442  -0.110880   0.047486   0.032646   0.032832
    116      -0.066067  -0.020899  -0.039119   0.045285   0.030013   0.019527
    117       0.020803  -0.013077   0.004572  -0.062780  -0.039886   0.085972
    118       0.021404  -0.051512  -0.074114   0.031588   0.016697   0.046073
    119      -0.056700  -0.017297  -0.027522   0.024673   0.017601   0.022380
    120       0.012418   0.098585   0.128321  -0.089415  -0.056994  -0.036016
    121       0.010520   0.069037   0.060930  -0.000744  -0.002959  -0.089969
    122      -0.052741   0.002602   0.003760  -0.002752   0.002350  -0.000218
    123      -0.014357   0.130097   0.141276  -0.052091  -0.034928  -0.077508
    124      -0.034009   0.101762   0.088986   0.006903   0.005252  -0.141859
    125      -0.056126   0.005256   0.009325  -0.008731  -0.000280  -0.009109
    126       0.020940  -0.080461  -0.082289  -0.015194  -0.009607   0.085346
    127       0.034247  -0.120906  -0.145932   0.028332   0.017196   0.061869
    128      -0.023313  -0.016339  -0.040085   0.060769   0.032588   0.024684
    129      -0.003014  -0.022668  -0.013381  -0.027032  -0.016204  -0.017881
    130      -0.047411  -0.062246  -0.062887  -0.021045  -0.003576  -0.050635
    131      -0.018392  -0.007016  -0.029156   0.058506   0.030161   0.014288
    132      -0.081636   0.021766   0.030498  -0.010950  -0.002239  -0.089334
    133      -0.164050  -0.012359  -0.011258  -0.004312   0.015411  -0.140962
    134      -0.062609  -0.013351  -0.031638   0.049997   0.031302   0.002526
    135       0.046654   0.015151   0.034716  -0.039296  -0.026263  -0.012526
    136      -0.011974  -0.008106   0.010483  -0.051569  -0.025359  -0.003946
    137       0.028769   0.011540   0.000671   0.024082   0.006472   0.006105
    138       0.055630   0.040956   0.044354   0.031802   0.009331   0.015653
    139      -0.033964  -0.009628   0.003978  -0.049638  -0.026454  -0.004026
    140       0.009515  -0.013627  -0.017789  -0.026392  -0.019241  -0.027601
    141       0.023776   0.016589   0.001845   0.044006   0.013344  -0.008303
    142      -0.023843   0.002488   0.022023  -0.051001  -0.027114   0.005425
    143       0.001414  -0.001418   0.005503  -0.024047  -0.013888   0.002156
    144      -0.031391  -0.018303  -0.040895   0.019125  -0.000318  -0.022788
    145      -0.027299  -0.013716   0.004438  -0.072250  -0.040238  -0.012108
    146       0.007285   0.009085   0.016380  -0.006384  -0.002891   0.010831
    147       0.003496   0.005223  -0.010636   0.032331   0.012214  -0.005482
    148       0.021182   0.009038   0.043797  -0.081892  -0.039633   0.011803
    149       0.005722  -0.003640   0.009048  -0.024359  -0.012527   0.005884
    150       0.082050   0.051048   0.060899   0.003014   0.000181   0.016166
    151       0.003810  -0.000772   0.021274  -0.063159  -0.033796   0.005636
    152       0.017526   0.001309  -0.002461   0.003623  -0.005705   0.002418
    153       0.008482   0.002560  -0.008630   0.037222   0.021804  -0.007444
    154       0.010581   0.010049   0.012853   0.026268   0.038346  -0.018817
    155       0.024447   0.002181   0.024793  -0.037550  -0.018450   0.008303
    156       0.041197   0.026447   0.004149   0.066419   0.026412  -0.021505
    157       0.160844   0.127947   0.029565   0.297161   0.150274  -0.146973
    158       0.033272   0.008407   0.025621  -0.023697  -0.013674   0.003480
    159       0.031349   0.017283   0.008253   0.036583   0.010421  -0.006104
    160       0.081626   0.078353   0.096314   0.030932   0.014583   0.024185
    161       0.027100   0.008871   0.033084  -0.036311  -0.019403   0.020937
    162       0.047006  -0.021526   0.007114  -0.090839  -0.054067  -0.089229
    163       0.023611   0.042888   0.061935  -0.024977  -0.014228   0.076762
    164       0.120306   0.073565   0.081005  -0.004251  -0.016493   0.066024
    165       0.003965   0.000246  -0.011784   0.030462   0.003672  -0.010911
    166      -0.102306  -0.035046  -0.010968  -0.102991  -0.055441   0.018622
    167      -0.037039  -0.011406  -0.003827  -0.050593  -0.025768   0.017124
    168      -0.015842   0.008086  -0.041342   0.068454   0.007475  -0.021282
    169       0.067071   0.028609   0.077896  -0.128570  -0.080180   0.036563
    170      -0.014487  -0.013377  -0.004071  -0.002572   0.011106  -0.006249
    171      -0.022925  -0.017878  -0.031345   0.040601   0.033872  -0.006237
    172      -0.147475  -0.096608  -0.086895  -0.002726   0.061156   0.013730
    173       0.043159   0.012941   0.039977  -0.048323  -0.034535   0.014360
    174       0.046955   0.026710   0.029654   0.010223  -0.002883  -0.005185
    175      -0.035835  -0.017247  -0.022651  -0.026535  -0.018888  -0.026722
    176      -0.012218  -0.048115  -0.051694  -0.081022  -0.049631  -0.076846
    177       0.076849   0.074638   0.086010   0.071527   0.033829   0.069869
    178      -0.046172  -0.009702   0.010730  -0.063254  -0.032390   0.002006
    179       0.014939  -0.015912  -0.024662  -0.021603  -0.017791  -0.035812
    180      -0.033036  -0.018920  -0.041142   0.016153  -0.001230  -0.020918
    181      -0.088206  -0.060407  -0.053359  -0.106733  -0.065555  -0.044099
    182       0.003116   0.006787   0.014908  -0.012734  -0.005056   0.013798
    183      -0.089003  -0.056900  -0.092897  -0.000526  -0.018213  -0.052710
    184      -0.010667  -0.001091   0.020454  -0.063411  -0.033477  -0.002951
    185       0.024505   0.031328   0.038131   0.023939   0.014570   0.022257
    186       0.111753   0.075130   0.082075   0.025543   0.014611   0.032051
    187      -0.045128  -0.025163  -0.028016  -0.022126  -0.014008  -0.005268
    188       0.065388   0.038049   0.033072   0.030723   0.012522   0.026100
    189       0.137145   0.085688   0.104116   0.003075   0.002166   0.034260
    190       0.029953   0.012243   0.042565  -0.079797  -0.043763   0.005372
    191      -0.028336  -0.030966  -0.038224  -0.010809  -0.016568  -0.019616
    192       0.010507   0.023050  -0.013534   0.067452   0.019210  -0.015696
    193       0.118074   0.049812   0.131138  -0.175685  -0.096831   0.063157
    194      -0.003951  -0.013820   0.006697  -0.039206  -0.015276   0.008701
    195      -0.014310   0.012568  -0.042988   0.079728   0.010455  -0.024647
    196       0.047043   0.021887   0.044935  -0.132008  -0.118592   0.033978
    197      -0.009829  -0.004991  -0.003489   0.017111   0.020138  -0.011685
    198      -0.060001  -0.010828  -0.094410   0.090750  -0.008286  -0.037640
    199       0.076326   0.032006   0.091779  -0.129955  -0.068300   0.038814
    200      -0.052944  -0.033611  -0.032464   0.037738   0.052796  -0.027613
    201      -0.073392  -0.050667  -0.056840  -0.041103  -0.035794   0.000389
    202      -0.087109  -0.022205   0.000757  -0.085179  -0.045918   0.016376
    203      -0.033684   0.011752   0.018523  -0.018449  -0.010413   0.015785
    204      -0.009688  -0.006719  -0.017551   0.010605  -0.005300  -0.002984
    205      -0.175528  -0.093044  -0.062340  -0.187257  -0.100574   0.031620
    206      -0.075896  -0.035021  -0.023810  -0.103481  -0.050871   0.034493
    207       0.078325   0.045340   0.027082   0.114922   0.045787  -0.034684
    208      -0.114728  -0.023076   0.001354  -0.089452  -0.049364   0.021761
    209      -0.039332  -0.021792  -0.013624  -0.066229  -0.033284   0.018308
    210       0.041244   0.031003  -0.003911   0.080590   0.035684  -0.029317
    211       0.129016   0.148033  -0.042293   0.397438   0.189708  -0.182699
    212       0.037746   0.013588   0.020891  -0.014740  -0.004642  -0.003782
    213       0.047927  -0.023818   0.012953  -0.122688  -0.070129  -0.131451
    214       0.093638   0.050603   0.083681  -0.067207  -0.047634   0.075864
    215       0.178227   0.082310   0.095851  -0.016882  -0.033036   0.095557
    216       0.047025  -0.072043  -0.043195  -0.116115  -0.072771  -0.145495
    217      -0.055550   0.022008   0.026758   0.010066   0.015925   0.054397
    218       0.180084   0.107161   0.125303  -0.021846  -0.032782   0.102467
    219       0.046621   0.008502   0.036677  -0.074871  -0.042609  -0.056390
    220       0.065027   0.098593   0.117121   0.008109   0.000469   0.170489
    221       0.085579   0.086952   0.093769   0.000472  -0.005826   0.053641
    222       0.089814  -0.048905  -0.022550  -0.095007  -0.064473   0.163678
    223       0.083558  -0.098423  -0.124635   0.031182   0.010487   0.130287
    224      -0.052750  -0.024547  -0.038360   0.033078   0.021922   0.032054
    225       0.054632   0.152457   0.197546  -0.135323  -0.088656  -0.074195
    226       0.059870   0.124195   0.123045  -0.029789  -0.027284  -0.121242
    227      -0.049398   0.010570   0.017960  -0.018007  -0.006120  -0.009711
    228       0.021881   0.192133   0.196666  -0.064677  -0.049074  -0.123111
    229       0.000413   0.163746   0.146185  -0.007571  -0.010099  -0.187061
    230      -0.052447   0.006481   0.019262  -0.028037  -0.013886  -0.008660
    231      -0.008488  -0.019379  -0.021231  -0.003728  -0.005084   0.005558
    232      -0.067774   0.093992   0.075028   0.050325   0.029521   0.183097
    233      -0.055532  -0.011051  -0.019983   0.024122   0.021272   0.079153
    234       0.059660   0.012650   0.017682  -0.018815  -0.016484  -0.053304
    235      -0.084474  -0.059611  -0.031175  -0.047991  -0.006072  -0.165445
    236      -0.026373  -0.006804  -0.006495   0.005797   0.009533   0.009464
    237       0.030180   0.025278   0.025925  -0.007706  -0.008515  -0.009588
    238       0.033014  -0.165290  -0.125077  -0.090866  -0.043896  -0.329843
    239       0.053093   0.001269   0.017142  -0.026644  -0.009276  -0.111501
    240      -0.041180  -0.003491  -0.009385   0.006714   0.004288   0.038819
    241       0.100717  -0.009594  -0.016464   0.010412  -0.012961   0.053671
    242       0.078126   0.007116   0.027914  -0.038245  -0.016852  -0.152227
    243      -0.106025  -0.034119  -0.047630   0.021788   0.014674   0.097220
    244       0.047407   0.123253   0.085848   0.078950   0.026067   0.264872
    245       0.039526   0.006269   0.016026  -0.013992  -0.003004  -0.061207
    246       0.098840   0.056968   0.021945   0.129115   0.056702  -0.043790
    247       0.097935   0.091565   0.162286  -0.047723  -0.024856   0.115995
    248       0.016999  -0.001542  -0.024566   0.036648   0.017180  -0.059991
    249      -0.046684  -0.035337  -0.001706  -0.097422  -0.058857   0.047060
    250       0.090404   0.084936   0.130953  -0.011614  -0.006926   0.073958
    251       0.042892   0.021536   0.111009  -0.140187  -0.072632   0.136281
                 30         31         32         33         34         35    
      0      -0.001631   0.027908  -0.001690  -0.005749   0.011428   0.020814
      1       0.001500  -0.045448   0.001793   0.007327  -0.014130  -0.026354
      2      -0.014058   0.215607  -0.009443  -0.017483   0.033319   0.059703
      3       0.000782  -0.000594  -0.000352  -0.005349   0.010665   0.019785
      4       0.001880  -0.040251   0.001594   0.005250  -0.010009  -0.018306
      5      -0.011284   0.164243  -0.007052  -0.012096   0.022544   0.039497
      6       0.000619   0.002272  -0.000523  -0.006201   0.012384   0.022939
      7       0.002787  -0.057852   0.002143   0.003987  -0.007410  -0.013807
      8      -0.012600   0.209846  -0.009307  -0.019253   0.037500   0.068112
      9      -0.001405   0.022622  -0.001275  -0.004701   0.009106   0.016466
     10      -0.002868   0.038342  -0.002088  -0.006866   0.013607   0.024445
     11      -0.001585   0.041289  -0.002227  -0.006050   0.012677   0.023749
     12      -0.003843   0.050300  -0.002454  -0.004203   0.007969   0.013981
     13      -0.009017   0.144071  -0.006648  -0.014851   0.029322   0.053400
     14       0.006552  -0.111322   0.004372   0.007957  -0.015083  -0.027768
     15      -0.003603   0.046036  -0.002253  -0.003547   0.006682   0.011623
     16      -0.003737   0.049420  -0.002372  -0.002438   0.004929   0.008571
     17      -0.004177   0.054633  -0.002698  -0.005434   0.010267   0.017917
     18       0.001556  -0.014322   0.000800   0.001260  -0.002827  -0.005106
     19      -0.003055   0.034486  -0.001593  -0.001780   0.003912   0.007640
     20      -0.001234   0.020559  -0.001173  -0.002408   0.003360   0.004149
     21      -0.002183  -0.037705   0.004142   0.012036  -0.025170  -0.048568
     22      -0.003578  -0.007460   0.000563   0.003157  -0.004734  -0.007940
     23       0.000514  -0.020455   0.000980   0.001943  -0.005239  -0.011631
     24      -0.007523  -0.161613   0.014509  -0.020321   0.041086   0.063537
     25      -0.005073  -0.115984   0.008455  -0.016905   0.037043   0.063148
     26      -0.000926  -0.060975   0.003862  -0.003915   0.007524   0.010077
     27      -0.008607  -0.177740   0.016760  -0.026381   0.051257   0.080548
     28      -0.005029  -0.143448   0.011330  -0.019288   0.039100   0.064554
     29      -0.000267  -0.072764   0.004928  -0.004412   0.007279   0.008698
     30      -0.000968  -0.043425   0.003565   0.001558  -0.004524  -0.011489
     31       0.000255  -0.052175   0.002269   0.003634  -0.005813  -0.010037
     32       0.003622  -0.072791   0.002744   0.007520  -0.015553  -0.029861
     33       0.007244   0.001572  -0.002691   0.051195  -0.105277  -0.186843
     34       0.004074   0.008634  -0.003092   0.033942  -0.068821  -0.120330
     35       0.004892  -0.054988   0.001559   0.015781  -0.032730  -0.059806
     36      -0.002056  -0.077852   0.005367  -0.007665   0.018407   0.028029
     37      -0.000969  -0.064938   0.002177  -0.008412   0.022612   0.041728
     38       0.001659  -0.076192   0.002512   0.001454   0.000963   0.002930
     39       0.006796   0.088247  -0.010582   0.022577  -0.040286  -0.066159
     40       0.004795   0.061001  -0.008382   0.010922  -0.018338  -0.026800
     41       0.004187  -0.044498  -0.001414   0.009779  -0.013566  -0.019024
     42       0.003600   0.116920  -0.009939   0.019282  -0.036533  -0.058638
     43       0.003285   0.088046  -0.007860   0.009649  -0.020337  -0.031908
     44       0.003495  -0.032042  -0.001271   0.009300  -0.014747  -0.022313
     45      -0.005591  -0.060513   0.007503  -0.013453   0.026064   0.043061
     46      -0.003306  -0.038803   0.004796  -0.013461   0.023400   0.038452
     47       0.000618  -0.054569   0.002882  -0.000179   0.000216  -0.001327
     48      -0.002414   0.125741  -0.008553  -0.015057   0.031033   0.057278
     49       0.003027   0.035956  -0.007140   0.001491   0.003475   0.013711
     50       0.007004  -0.083163   0.000961   0.015097  -0.027709  -0.048410
     51       0.025669   0.062918   0.001658   0.042491  -0.100415  -0.180890
     52       0.019721   0.060712  -0.001519   0.024268  -0.061121  -0.111289
     53       0.007545  -0.047707   0.003477   0.017076  -0.031968  -0.053362
     54       0.016131   0.215365  -0.024841   0.049418  -0.090508  -0.147063
     55       0.010897   0.143607  -0.017731   0.028460  -0.050998  -0.079277
     56       0.006200  -0.022938  -0.004980   0.016224  -0.022998  -0.032014
     57       0.009510   0.281951  -0.023957   0.043799  -0.085265  -0.135916
     58       0.007299   0.215635  -0.017661   0.026566  -0.056345  -0.091698
     59       0.005009   0.002779  -0.004696   0.015415  -0.025868  -0.038793
     60      -0.001624   0.026609  -0.001573  -0.005376   0.010791   0.019721
     61       0.001710  -0.064078   0.002862   0.011365  -0.022510  -0.042040
     62      -0.018796   0.293069  -0.013109  -0.023008   0.044850   0.080958
     63      -0.004517   0.050826  -0.002266  -0.000705   0.000703   0.000260
     64      -0.005588   0.076809  -0.003415  -0.002808   0.005439   0.009286
     65      -0.001987   0.013579  -0.000975  -0.002072   0.003664   0.005796
     66      -0.005326   0.066385  -0.003073  -0.003228   0.005834   0.009758
     67      -0.015872   0.262960  -0.011796  -0.026695   0.052348   0.095587
     68       0.019221  -0.318969   0.013267   0.025403  -0.048692  -0.088947
     69      -0.001376   0.022647  -0.001280  -0.004923   0.009539   0.017266
     70      -0.003422   0.049093  -0.002568  -0.010149   0.019733   0.035465
     71       0.003072  -0.013993   0.000077  -0.002884   0.007386   0.015212
     72       0.001227  -0.000375  -0.000589  -0.009617   0.019515   0.036308
     73       0.005251  -0.099646   0.003835   0.006588  -0.012382  -0.022841
     74      -0.016148   0.277578  -0.012221  -0.026946   0.052785   0.096283
     75       0.002609  -0.023801   0.000733  -0.000905   0.001986   0.004197
     76      -0.004650   0.058603  -0.002559  -0.004363   0.008357   0.014935
     77       0.002388  -0.005967  -0.001634  -0.008145   0.016215   0.029410
     78       0.005588  -0.075979   0.003457   0.004369  -0.008440  -0.014859
     79      -0.000410   0.003713  -0.000037   0.000814  -0.001501  -0.002197
     80       0.001145  -0.001846   0.000115   0.002495  -0.007173  -0.015926
     81      -0.017511  -0.001084  -0.001011   0.000263  -0.000630  -0.006314
     82       0.034532  -0.018383  -0.006760   0.004989  -0.001870   0.013038
     83       0.017654  -0.014411   0.013990  -0.009880  -0.005171  -0.000303
     84      -0.052635  -0.009844  -0.020421   0.015604   0.008380   0.000985
     85      -0.013046  -0.010071   0.044997  -0.036159   0.015756  -0.017099
     86       0.011752   0.002587  -0.006904   0.006689   0.000016   0.003607
     87      -0.045363  -0.008749  -0.016193   0.011991   0.007835   0.000309
     88      -0.014002  -0.009162   0.031611  -0.023754   0.012347  -0.011874
     89      -0.026346  -0.005864  -0.017470   0.013932   0.006908   0.003442
     90      -0.019746  -0.002921  -0.006901   0.005650   0.000928  -0.000105
     91      -0.004132  -0.006767   0.034321  -0.028976   0.010673  -0.011698
     92      -0.036751  -0.008298  -0.022797   0.018042   0.009944   0.004064
     93       0.014356   0.004236   0.010259  -0.007343  -0.005721  -0.002565
     94       0.005692   0.002120  -0.008892   0.005578  -0.004525   0.005164
     95      -0.012529  -0.002515  -0.016773   0.013818   0.004233   0.004562
     96       0.011150   0.003108   0.012312  -0.009404  -0.004260  -0.003413
     97       0.002588   0.005002  -0.029454   0.024208  -0.009321   0.009809
     98       0.027230   0.006645  -0.005262   0.005751  -0.004250   0.004700
     99      -0.020496  -0.003108  -0.005784   0.004508   0.001613  -0.000444
    100      -0.006495  -0.003804   0.019090  -0.015730   0.007188  -0.009738
    101       0.039901   0.009426   0.000063   0.001730  -0.007134   0.004215
    102      -0.024850  -0.002813  -0.004239   0.002107   0.002507  -0.002694
    103      -0.008386  -0.004697  -0.014123   0.014524  -0.001695   0.006369
    104      -0.014050  -0.002471  -0.011750   0.009290   0.001232   0.002569
    105      -0.011923   0.000756  -0.001999  -0.000301   0.001549  -0.003819
    106       0.053814   0.017079   0.010580  -0.005823  -0.009835  -0.007575
    107       0.039152   0.018960   0.026371  -0.018654  -0.009905  -0.015594
    108       0.017652   0.008324   0.005220  -0.000636  -0.009423   0.002850
    109       0.009820   0.000712  -0.041515   0.030823  -0.013772   0.020114
    110      -0.020202  -0.003920  -0.017939   0.009321   0.001118   0.004103
    111       0.033582   0.004273  -0.018713   0.028973  -0.020004   0.023189
    112       0.023176  -0.002727  -0.061666   0.056230  -0.024152   0.036836
    113       0.017939  -0.001804   0.002829  -0.017279   0.001236  -0.005866
    114      -0.012161  -0.014873  -0.021058   0.033069  -0.013201   0.025483
    115       0.018535  -0.020805  -0.043795   0.039325  -0.013079   0.028322
    116       0.030928  -0.002927   0.013308  -0.027414   0.003552  -0.010115
    117      -0.060563   0.001750  -0.010523   0.037357  -0.004330   0.014652
    118       0.026516   0.001428  -0.009706   0.005765   0.000413  -0.000915
    119       0.004977  -0.002339   0.004958  -0.013990   0.003771  -0.005825
    120      -0.041029   0.031977   0.021483  -0.002364   0.001898  -0.011996
    121       0.041128   0.032931   0.020031  -0.032790   0.006857  -0.027834
    122      -0.030007  -0.001485  -0.013557   0.009731   0.002283   0.003263
    123      -0.000034   0.025249   0.030231  -0.023844  -0.001022  -0.015265
    124       0.032875   0.021911   0.000191  -0.020915  -0.000779  -0.013980
    125      -0.040525  -0.004215  -0.022012   0.018900   0.000365   0.008863
    126      -0.014960  -0.023377   0.009553  -0.007126   0.003246   0.006435
    127      -0.005702  -0.031232  -0.012844   0.002831   0.006226   0.009210
    128       0.063125  -0.000374   0.034424  -0.043696   0.006426  -0.017198
    129       0.025680   0.003722   0.028136  -0.026247   0.006056  -0.007333
    130      -0.012536  -0.001962  -0.006147  -0.003527   0.006415  -0.000363
    131       0.067281   0.003007   0.036845  -0.043854   0.006199  -0.017740
    132       0.062414   0.021902   0.011269  -0.001257  -0.009111   0.006368
    133       0.016760   0.015920  -0.044432   0.036077  -0.014843   0.022575
    134       0.051088   0.002145   0.022429  -0.035934   0.003066  -0.013293
    135       0.018193   0.002765   0.012880  -0.003367   0.005135   0.003110
    136      -0.009309   0.001130  -0.002938   0.000427  -0.004437   0.009834
    137       0.017008   0.002910   0.019012   0.002094   0.013985  -0.007490
    138       0.111259   0.002330   0.019403  -0.024467  -0.020509   0.018625
    139      -0.038228   0.002836   0.012076   0.009628   0.000233   0.009607
    140      -0.087574   0.004835   0.036580   0.042869   0.033704  -0.006652
    141       0.021268  -0.000507   0.014039  -0.009476  -0.012754   0.010695
    142      -0.008734   0.002545  -0.000876  -0.013506  -0.008281   0.006938
    143      -0.010586   0.002089   0.009712   0.015274   0.020240  -0.007607
    144      -0.043379   0.005267   0.046191  -0.019862  -0.026217   0.010365
    145      -0.066827   0.007388   0.035157  -0.027704  -0.027564   0.019457
    146       0.028649  -0.003458  -0.018786   0.018163   0.027507  -0.007693
    147       0.013990  -0.003393  -0.000388   0.011679  -0.001935   0.007734
    148      -0.021021   0.002582   0.008431   0.001671  -0.007707   0.011624
    149       0.004079   0.002288   0.011088   0.007404   0.013150  -0.001637
    150       0.009610  -0.015648  -0.046161   0.085649   0.015293   0.031120
    151      -0.018731   0.005219   0.010269  -0.026592  -0.018389   0.005597
    152       0.026748   0.008690   0.036827   0.011095   0.034126  -0.020582
    153       0.013862  -0.000401   0.002072   0.012586  -0.008506   0.006915
    154      -0.021382  -0.008140   0.007179   0.000740  -0.001428   0.001481
    155      -0.011995   0.006930   0.016383   0.014553  -0.000797   0.005345
    156      -0.003190  -0.000852   0.008505   0.008745  -0.010421   0.005988
    157      -0.169624   0.004498   0.048025   0.012797  -0.000989  -0.036538
    158      -0.016635   0.005313   0.015372   0.017472   0.002807   0.002932
    159       0.017213  -0.000615   0.007030  -0.001981  -0.015570   0.013054
    160       0.142071  -0.000162  -0.051596  -0.023639  -0.028604   0.021089
    161       0.032883   0.001176  -0.015227   0.021387   0.016051   0.000704
    162      -0.072160   0.001978  -0.037739  -0.084401   0.006808  -0.041237
    163       0.024176  -0.010339  -0.038663   0.049624  -0.043387   0.066474
    164      -0.069739  -0.026081  -0.160010  -0.028225  -0.075955   0.044094
    165      -0.013086  -0.009930  -0.050666  -0.006064   0.051547  -0.032865
    166      -0.082011   0.000153  -0.036665  -0.046481   0.040855  -0.075061
    167      -0.022359   0.013247   0.073033  -0.015050  -0.026588  -0.014946
    168       0.047514  -0.000440   0.005831  -0.015380   0.040050  -0.020151
    169       0.016818   0.031835   0.085223   0.067147   0.080828  -0.065936
    170      -0.023837  -0.013876  -0.029511  -0.023925  -0.041336   0.045189
    171       0.029168  -0.003783   0.002827   0.004907  -0.001524   0.003713
    172       0.070862  -0.015400   0.025813  -0.043140   0.016598  -0.019484
    173      -0.016064   0.008452   0.020207   0.018616  -0.007549   0.007924
    174       0.046569   0.003677   0.028751  -0.006938  -0.004149   0.010515
    175      -0.112170   0.001502   0.016627   0.034151   0.009609   0.008614
    176      -0.238437   0.008534   0.060696   0.084168   0.072060  -0.025327
    177       0.285277  -0.000731  -0.007866  -0.075969  -0.057591   0.032995
    178      -0.033185   0.003258   0.009703  -0.006508  -0.011996   0.012984
    179      -0.104129   0.004958   0.040275   0.055505   0.043166  -0.009622
    180      -0.040289   0.005033   0.040923  -0.014549  -0.023470   0.009471
    181      -0.179300   0.020827   0.107455  -0.067097  -0.056677   0.022283
    182       0.031848  -0.003615  -0.026587   0.026666   0.031918  -0.009552
    183      -0.136650   0.015978   0.105136  -0.053026  -0.049989   0.014753
    184      -0.035877   0.003891   0.015945  -0.017047  -0.019770   0.018233
    185       0.083663  -0.009960  -0.053785   0.037539   0.043303  -0.008964
    186       0.013185  -0.028027  -0.084054   0.141696   0.025952   0.048687
    187      -0.003414   0.011855   0.040516  -0.075313  -0.032196  -0.007258
    188       0.029332  -0.009726  -0.020707   0.095060   0.050733   0.005167
    189       0.005205  -0.028481  -0.085883   0.158730   0.034394   0.050983
    190      -0.026708   0.006491   0.019260  -0.016670  -0.014730   0.009445
    191       0.025834   0.025544   0.093499  -0.071456   0.013530  -0.041984
    192       0.063393  -0.009980  -0.065659   0.146549   0.102750   0.019461
    193       0.035880   0.041309   0.077625   0.236583   0.163521  -0.073532
    194      -0.026893   0.004567   0.046013  -0.073911  -0.047461  -0.005930
    195       0.063530  -0.002536  -0.013613   0.022324   0.070908  -0.017146
    196       0.040800   0.061785   0.217112  -0.104818   0.084939  -0.176267
    197       0.001509  -0.020520  -0.076611   0.058818   0.011566   0.061552
    198       0.047960   0.014031   0.102116  -0.239181  -0.014838  -0.088704
    199       0.009566   0.022376   0.040930   0.133207   0.083572  -0.029633
    200      -0.068412  -0.042821  -0.101712  -0.093020  -0.144409   0.127338
    201      -0.111387  -0.000510   0.047752  -0.012280  -0.092730   0.078538
    202      -0.059687  -0.005262  -0.093597  -0.052293   0.122454  -0.148503
    203       0.002385  -0.013539  -0.208055  -0.066052   0.371147  -0.398474
    204      -0.019965   0.002607   0.048283  -0.008589  -0.064910   0.052995
    205      -0.183372   0.022862   0.196251  -0.029035  -0.291971   0.216740
    206      -0.053719   0.040976   0.301399  -0.016605  -0.305432   0.198695
    207       0.059573  -0.042200  -0.320407   0.001917   0.387341  -0.284033
    208      -0.074889  -0.018924  -0.247817  -0.096219   0.347048  -0.384140
    209      -0.033499   0.025562   0.199595   0.006952  -0.204069   0.154662
    210      -0.008220  -0.000708   0.015181   0.002439  -0.011516   0.002143
    211      -0.162583   0.028522   0.066366  -0.009728   0.020021  -0.047746
    212      -0.025742   0.004868   0.024147   0.009187  -0.001833  -0.001520
    213      -0.129041   0.003071  -0.061224  -0.017867   0.027213  -0.031307
    214      -0.086371  -0.036115  -0.237346  -0.241113  -0.159395   0.017687
    215      -0.121881  -0.048645  -0.311914  -0.321580  -0.189372  -0.003720
    216      -0.121825  -0.001440  -0.105109  -0.436429  -0.050547  -0.161504
    217       0.124456   0.018508   0.167784   0.323077   0.081962   0.099121
    218      -0.128501  -0.046796  -0.293668  -0.113405  -0.151425   0.061338
    219      -0.042333   0.003782  -0.000372   0.116733   0.038644   0.028285
    220       0.063246  -0.024404  -0.079343   0.118475  -0.086974   0.136330
    221      -0.043023  -0.011096  -0.054140   0.307609   0.021378   0.122815
    222      -0.110578  -0.001288  -0.010262   0.051119   0.004394   0.013605
    223       0.021653   0.001277   0.013891  -0.015369   0.012837  -0.017936
    224       0.016321  -0.001606   0.013307  -0.025181   0.005933  -0.011668
    225      -0.062444   0.055778   0.042382  -0.020119   0.011927  -0.033866
    226       0.050732   0.061301   0.063284  -0.076095   0.020076  -0.062562
    227      -0.048126   0.000140  -0.020852   0.018991   0.002376   0.005843
    228       0.006370   0.039719   0.057660  -0.057998   0.006716  -0.039452
    229       0.035540   0.035825   0.025769  -0.052640   0.006602  -0.036711
    230      -0.068072  -0.006755  -0.032230   0.034318  -0.002164   0.017119
    231      -0.017564  -0.002234  -0.007642   0.006461  -0.000080   0.000397
    232       0.000877  -0.007823   0.045850  -0.039646   0.012513  -0.014382
    233      -0.062654  -0.013910  -0.031437   0.024550   0.016915   0.003894
    234       0.044710   0.010978   0.022581  -0.016230  -0.011499  -0.003916
    235       0.017748   0.007900  -0.030306   0.021497  -0.014109   0.015642
    236      -0.026234  -0.005667  -0.021472   0.017198   0.007103   0.004801
    237       0.033358   0.007178   0.025871  -0.019865  -0.007542  -0.005626
    238       0.010346   0.013566  -0.073844   0.060987  -0.024021   0.025816
    239       0.044556   0.010715  -0.000874   0.002675  -0.008513   0.005091
    240      -0.024994  -0.004240  -0.007438   0.005717   0.002611  -0.000091
    241      -0.003488  -0.002670   0.021951  -0.018206   0.007402  -0.012141
    242       0.070659   0.016706   0.009312  -0.004923  -0.015243   0.004367
    243      -0.084469  -0.016646  -0.034200   0.027001   0.014050   0.002895
    244      -0.007749  -0.010346   0.054196  -0.044784   0.016046  -0.018653
    245       0.024818   0.005381  -0.001197   0.001898  -0.002301   0.002624
    246      -0.021276   0.001506   0.024636   0.005522  -0.030628   0.013124
    247       0.377425  -0.004614  -0.132788  -0.045814  -0.053526   0.057398
    248      -0.173625   0.004864   0.056301   0.041286   0.036681  -0.030460
    249       0.056664  -0.000280   0.001381  -0.012999  -0.020379   0.030352
    250       0.268874  -0.002377  -0.094137  -0.036279  -0.042337   0.040899
    251       0.320687  -0.003588  -0.110747  -0.007273  -0.016875   0.048210
                 36         37         38         39         40         41    
      0      -0.001150  -0.000390   0.001521   0.000919   0.001597  -0.000264
      1       0.002254   0.001225  -0.001433  -0.001026  -0.002065   0.000269
      2      -0.002278  -0.002950   0.003582  -0.000464   0.003364  -0.001641
      3      -0.001485  -0.000349   0.001531   0.001524   0.001554   0.000112
      4       0.001566   0.000807  -0.000736  -0.000998  -0.001045  -0.000359
      5      -0.001405  -0.002020   0.001798   0.000070   0.001243   0.000167
      6      -0.001666  -0.000426   0.001795   0.001701   0.001817   0.000063
      7       0.001148   0.000939  -0.000424   0.000083  -0.000916   0.000220
      8      -0.003058  -0.002676   0.004551  -0.000004   0.003956  -0.001847
      9      -0.000895  -0.000580   0.001103   0.000754   0.001136  -0.000007
     10      -0.000946  -0.000680   0.001968   0.001167   0.001484  -0.000106
     11      -0.001106  -0.000049   0.002421  -0.000136   0.001738  -0.001526
     12      -0.000270  -0.000692   0.000843  -0.000119   0.000827  -0.000366
     13      -0.002160  -0.001710   0.004096   0.000361   0.003312  -0.001766
     14       0.001533   0.001593  -0.001465   0.000426  -0.001595   0.000987
     15      -0.000134  -0.000587   0.000686  -0.000195   0.000670  -0.000333
     16       0.000400   0.000144   0.000988  -0.000694   0.000011  -0.000703
     17      -0.000522  -0.001182   0.000926   0.000190   0.001393  -0.000161
     18      -0.000243  -0.000152  -0.001102  -0.000872  -0.001098   0.000433
     19       0.000110  -0.000137   0.000892   0.000399   0.001689  -0.000777
     20      -0.000076  -0.000134  -0.000279   0.000661  -0.001524   0.001766
     21       0.002320  -0.000451  -0.005528  -0.001990  -0.005099   0.002088
     22       0.000248   0.000771  -0.001153   0.001612  -0.001470   0.000668
     23       0.000497   0.000397  -0.001682   0.000642  -0.002639   0.002398
     24      -0.005309  -0.008153   0.007356  -0.001826  -0.018165  -0.001744
     25      -0.005046  -0.004028   0.007583   0.002220  -0.013278  -0.003736
     26      -0.000885  -0.000726   0.001155   0.001165  -0.004544   0.002029
     27      -0.005688  -0.007525   0.008722  -0.001205  -0.013591  -0.001908
     28      -0.005677  -0.003940   0.006663   0.001288  -0.007857  -0.002912
     29      -0.000933  -0.001039   0.000706   0.000342  -0.002965   0.003063
     30       0.001127  -0.000207  -0.003122   0.000687  -0.002280   0.003415
     31      -0.000070   0.001644  -0.002289   0.002218  -0.000994  -0.000268
     32       0.000500   0.001606  -0.003914   0.001329  -0.002512   0.002314
     33       0.011518   0.010386  -0.021675   0.001532   0.006207   0.009062
     34       0.007793   0.008063  -0.014356   0.002531   0.006782   0.007548
     35       0.002905   0.002935  -0.006843   0.000556  -0.001085   0.003653
     36      -0.002872  -0.005882   0.002396  -0.000129  -0.021226   0.000809
     37      -0.003712  -0.002113   0.004767   0.004014  -0.015555  -0.003062
     38      -0.000890   0.000931   0.001240   0.002892  -0.006650  -0.001244
     39       0.004493   0.002439  -0.006697   0.003001  -0.011883   0.002783
     40       0.000813   0.002297  -0.003759   0.003778  -0.002604   0.002564
     41       0.001030   0.003400  -0.000065   0.004565  -0.007423  -0.002785
     42       0.004396   0.002614  -0.004224  -0.001945   0.004895  -0.000457
     43       0.000951   0.001731  -0.004201  -0.001313   0.011809   0.003512
     44       0.001266   0.003342  -0.000481   0.002869  -0.002134  -0.001877
     45      -0.003047  -0.004347   0.005973  -0.004838   0.002041  -0.004447
     46      -0.004149  -0.003047   0.002816  -0.003380   0.009873   0.000942
     47      -0.000058   0.000549   0.000582   0.000594  -0.001244   0.001011
     48      -0.001036  -0.003944   0.003822  -0.001180   0.003271   0.003686
     49      -0.002063   0.002210   0.000000   0.003545   0.000353  -0.006667
     50       0.000228   0.003950  -0.005962   0.002827  -0.004977  -0.003568
     51       0.017361   0.008999  -0.006927  -0.012047   0.000999  -0.002688
     52       0.010384   0.008785  -0.005075  -0.004726   0.004194   0.000480
     53       0.005448   0.001684   0.002274  -0.004233  -0.002745  -0.004506
     54       0.009653   0.008020  -0.016698   0.006645  -0.012335   0.007240
     55       0.004203   0.005989  -0.010163   0.006293  -0.003258   0.005320
     56       0.002569   0.005532  -0.000408   0.007436  -0.013084  -0.004847
     57       0.009858   0.008504  -0.011457  -0.004230   0.023768   0.000220
     58       0.005198   0.005249  -0.010578  -0.004095   0.026258   0.006698
     59       0.002435   0.005067  -0.001665   0.002860   0.001913  -0.002885
     60      -0.000991  -0.000379   0.001609   0.000790   0.001475  -0.000426
     61       0.003932   0.000905  -0.002263  -0.001137  -0.002758   0.000647
     62      -0.003729  -0.002573   0.004789  -0.002154   0.003819  -0.003445
     63       0.000743  -0.000553  -0.000418  -0.001021  -0.000368  -0.000093
     64       0.000596   0.000051   0.000924  -0.001147  -0.000251  -0.000754
     65      -0.000000  -0.000996  -0.000024   0.000145   0.000826   0.000139
     66       0.000263  -0.000742   0.000402  -0.000761   0.000406  -0.000449
     67      -0.004360  -0.003519   0.006871   0.000720   0.006128  -0.002911
     68       0.004336   0.004503  -0.005275   0.000670  -0.005502   0.002887
     69      -0.000969  -0.000610   0.001148   0.000851   0.001204   0.000032
     70      -0.001835  -0.001297   0.002383   0.002437   0.002319   0.000657
     71      -0.001034   0.001137   0.002641  -0.000483   0.001402  -0.002360
     72      -0.002600  -0.000542   0.003119   0.002598   0.002891  -0.000250
     73       0.001523   0.001460  -0.000979   0.000619  -0.001147   0.000717
     74      -0.004600  -0.003663   0.006764  -0.000029   0.005366  -0.002983
     75      -0.000904   0.000005  -0.000032  -0.000297  -0.000535   0.000253
     76       0.000200  -0.000526   0.001872   0.003099   0.003670  -0.000686
     77      -0.002014   0.000394   0.002434   0.001854   0.000573   0.001472
     78      -0.000526   0.000353  -0.001990  -0.003866  -0.003470   0.000471
     79       0.000055  -0.000206  -0.000163  -0.001208   0.000824  -0.000695
     80       0.001119  -0.000566  -0.001624  -0.000626  -0.001121   0.001580
     81       0.004234   0.004408   0.000980   0.007015   0.053638   0.001223
     82      -0.004003  -0.004007   0.005571   0.007382  -0.078656  -0.008174
     83      -0.034698  -0.026225  -0.033122  -0.050860   0.138264   0.009600
     84       0.048022   0.034845   0.041572   0.043550  -0.013228  -0.009668
     85      -0.009727   0.009088  -0.026126   0.015002  -0.025307   0.014676
     86       0.008449   0.007211   0.019377   0.044635   0.014716  -0.009766
     87       0.040569   0.030342   0.034661   0.043146  -0.016312  -0.007438
     88       0.000362   0.011531  -0.009194   0.009619   0.003143   0.003360
     89       0.038637   0.029689   0.042215   0.057326  -0.003200  -0.011911
     90       0.012387   0.006595   0.005747  -0.010323  -0.014751   0.000500
     91      -0.013361   0.002500  -0.026653   0.007185  -0.028485   0.014776
     92       0.052976   0.041571   0.058444   0.089825  -0.002753  -0.017436
     93      -0.025430  -0.021475  -0.031220  -0.055941  -0.002291   0.010479
     94      -0.004736  -0.007623  -0.002653  -0.011950  -0.017887   0.000635
     95       0.030880   0.023784   0.039983   0.066496   0.008811  -0.014311
     96      -0.024398  -0.019529  -0.031785  -0.052410  -0.008249   0.011684
     97       0.010377  -0.003205   0.020047  -0.016779   0.025546  -0.011046
     98      -0.005067  -0.004315   0.009611   0.032709   0.025251  -0.008956
     99       0.012844   0.007957   0.007407  -0.000694  -0.008652  -0.000829
    100      -0.003254   0.005556  -0.012174   0.006219   0.001223   0.009631
    101      -0.019009  -0.015269  -0.004352   0.011666   0.027545  -0.004922
    102       0.011426   0.009537   0.008868   0.013874   0.032073  -0.000965
    103       0.020477   0.009612   0.032189  -0.017933   0.042690  -0.021200
    104       0.014954   0.009401   0.017106   0.005930   0.013722  -0.003086
    105       0.004781   0.005969   0.000847   0.026652  -0.008148   0.004055
    106      -0.027380  -0.018438  -0.022391   0.001270  -0.057132   0.004582
    107      -0.052102  -0.035219  -0.055257  -0.031717   0.083811   0.022916
    108      -0.032492  -0.029655  -0.020418  -0.026662   0.118311  -0.004918
    109       0.009522  -0.005777   0.042929  -0.049618   0.110375  -0.023568
    110       0.018468   0.012514   0.019352  -0.019777   0.006505   0.001631
    111      -0.051230  -0.061369  -0.020887  -0.019157  -0.001191  -0.011237
    112      -0.015031  -0.040292   0.031544  -0.041515  -0.013769  -0.022404
    113      -0.016809   0.001995  -0.009629  -0.009009  -0.017698   0.022785
    114      -0.030531  -0.049770  -0.015071  -0.052760   0.054767  -0.014081
    115      -0.011959  -0.025629   0.030107  -0.024965   0.080975  -0.018438
    116      -0.025612   0.001539  -0.016606   0.000567  -0.003150   0.026595
    117       0.002085  -0.034503  -0.026024  -0.046553  -0.172044  -0.012467
    118      -0.004584   0.004658   0.018109   0.069904  -0.132106   0.006632
    119      -0.009975   0.002200  -0.013830  -0.022644  -0.049082   0.021259
    120       0.011183  -0.003961  -0.036770  -0.025799  -0.106687   0.000349
    121       0.011609   0.040564   0.012969   0.090707  -0.061270   0.018154
    122       0.020192   0.008919   0.006958  -0.048166  -0.043531   0.003590
    123      -0.010095  -0.004005  -0.032616  -0.043803   0.163357  -0.001119
    124       0.019121   0.037629   0.035374   0.011100   0.198312  -0.002857
    125       0.027261   0.007943   0.014843  -0.063299  -0.013087  -0.004279
    126      -0.011241  -0.008151  -0.020675  -0.028368   0.170015   0.002078
    127       0.018660   0.019536   0.020443  -0.016363   0.209884  -0.003397
    128      -0.041710  -0.001728  -0.028899   0.026305   0.023670   0.025052
    129      -0.013717   0.004046  -0.030788   0.035362   0.025414   0.011739
    130       0.027846   0.027053   0.001473   0.007258   0.016708   0.010114
    131      -0.041191  -0.002259  -0.030092   0.029846   0.006810   0.021824
    132      -0.050127  -0.041045  -0.043237   0.050557  -0.130786   0.010364
    133       0.001408  -0.016194   0.009636   0.008799  -0.181488   0.003070
    134      -0.035771  -0.001524  -0.024703   0.014031  -0.021334   0.027035
    135       0.007592   0.015327  -0.017108   0.052541   0.024755   0.007449
    136       0.017416   0.013157  -0.027146   0.007982   0.006792   0.006270
    137      -0.006097  -0.002957  -0.020912   0.011801   0.003700   0.014480
    138      -0.008505   0.011820   0.011897   0.047036  -0.000372  -0.026124
    139       0.019852   0.011405  -0.057783  -0.000532   0.011761   0.013033
    140       0.037091   0.011210  -0.075517  -0.000223   0.027560   0.010082
    141      -0.011624   0.007659   0.023247   0.023549  -0.000921  -0.024187
    142       0.012560   0.009895  -0.050646   0.005747   0.002585   0.020178
    143       0.020903   0.004359  -0.017996  -0.034453  -0.007326  -0.003027
    144      -0.017961   0.008589  -0.012410   0.034701   0.006470  -0.097020
    145       0.030242   0.020202  -0.120580   0.007571   0.001568  -0.057189
    146       0.023122   0.003511   0.001113  -0.045145  -0.010338   0.049917
    147       0.005275   0.008727   0.021835   0.004987   0.001628  -0.026258
    148       0.017829   0.009193  -0.045318   0.003543   0.002183  -0.016884
    149       0.011533   0.005751  -0.012709  -0.027990  -0.005881   0.005070
    150       0.013081  -0.006328   0.038099   0.062256   0.056668   0.065326
    151       0.008660   0.007265  -0.047576  -0.000834  -0.010634  -0.037311
    152       0.002012   0.002961  -0.003904  -0.012992  -0.000119   0.023839
    153       0.002776   0.012583   0.036600   0.002666  -0.004032  -0.040863
    154       0.005093  -0.000291  -0.011868  -0.000087  -0.004017   0.007419
    155       0.014343  -0.001811   0.013866  -0.034113  -0.013839  -0.024516
    156      -0.003543   0.004588   0.049301   0.001315  -0.012255  -0.029574
    157      -0.020907  -0.023947   0.016365  -0.025676  -0.039862   0.011365
    158       0.015894  -0.001578   0.015760  -0.042348  -0.015760  -0.018437
    159      -0.007475   0.006996   0.042408   0.010397  -0.007432  -0.022108
    160       0.049906   0.030757   0.020717   0.012558  -0.028826   0.007654
    161       0.039461   0.010400   0.011109  -0.052976  -0.018806   0.002309
    162       0.038082   0.065390   0.028567   0.071313   0.012314   0.052319
    163      -0.017847  -0.046291  -0.053252  -0.002680   0.014491  -0.031483
    164      -0.040348  -0.059074   0.005305   0.003820  -0.010148   0.001142
    165      -0.016406  -0.000544  -0.003669  -0.010745   0.003759   0.101790
    166      -0.119492  -0.048838   0.059455   0.042084   0.017013   0.110119
    167      -0.083392  -0.032324   0.115613   0.043372  -0.001620  -0.108478
    168       0.082254   0.015679  -0.030090  -0.148008  -0.062464   0.031939
    169      -0.007874  -0.010012   0.127419  -0.071168  -0.023729  -0.015391
    170       0.017728   0.013647  -0.101846   0.033752   0.017546  -0.005365
    171       0.000696   0.019538   0.027220  -0.001359  -0.003244  -0.038375
    172       0.014722  -0.004515   0.010041  -0.039892  -0.019257   0.000585
    173       0.021346  -0.015276   0.040607  -0.039692  -0.018691  -0.033493
    174       0.005494   0.016101  -0.022083   0.051111   0.018364  -0.024023
    175       0.032417   0.015450  -0.075625  -0.005902   0.026767   0.012099
    176       0.070231   0.021550  -0.157213   0.012092   0.072135   0.018901
    177      -0.048255   0.000072   0.100980   0.041781  -0.047358  -0.026280
    178       0.023657   0.013685  -0.057670  -0.022866  -0.004447  -0.007018
    179       0.038146   0.011160  -0.082692   0.013217   0.040010   0.021232
    180      -0.008577   0.010270  -0.011784   0.025497   0.003807  -0.102958
    181       0.017475   0.034453  -0.223841   0.035273   0.007791  -0.213371
    182       0.037766   0.006873   0.000547  -0.060028  -0.014515   0.036667
    183      -0.026807   0.021790  -0.107080   0.061552   0.015547  -0.208458
    184       0.032594   0.015771  -0.090225   0.000881  -0.000014  -0.015677
    185       0.023705  -0.003107   0.048584  -0.048545  -0.006067   0.153241
    186       0.020490  -0.023075   0.069198   0.089488   0.093189   0.129499
    187      -0.009994   0.014041  -0.063086  -0.026632  -0.050430  -0.104123
    188       0.015804  -0.021815   0.043106   0.027582   0.056435   0.122769
    189       0.028540  -0.024053   0.064523   0.108969   0.113829   0.156949
    190       0.011737   0.004145  -0.073549   0.035278   0.008727  -0.020192
    191      -0.015061   0.022599  -0.058752  -0.039927  -0.053812  -0.074941
    192      -0.230038   0.381445  -0.106497  -0.297377  -0.134273   0.012881
    193      -0.283569   0.240375   0.201692  -0.160620  -0.064442  -0.054278
    194       0.154417  -0.205007   0.044793   0.135039   0.068058  -0.014961
    195       0.018880   0.124246  -0.070074  -0.244943  -0.105835   0.045313
    196       0.404105  -0.448286   0.283692  -0.057526  -0.004339   0.044627
    197      -0.134405   0.246292  -0.186958  -0.134989  -0.059331   0.011695
    198       0.535176  -0.450531   0.038610  -0.060628  -0.013814   0.091276
    199      -0.159765   0.148985   0.079455  -0.080022  -0.032250  -0.037902
    200       0.039823   0.006919  -0.258166   0.171583   0.070947  -0.018206
    201      -0.095819   0.006598   0.129844  -0.046264   0.007603   0.409303
    202      -0.118056  -0.067218   0.023131   0.065594   0.020216   0.011462
    203      -0.184036  -0.157449   0.036462   0.164498   0.027025  -0.399291
    204      -0.041280   0.010565   0.079649   0.003419  -0.001293   0.094771
    205      -0.149159   0.017415   0.231476  -0.044347   0.006590   0.528673
    206      -0.135982   0.000161   0.303811   0.054931  -0.012806  -0.047841
    207       0.081833  -0.029340  -0.261200  -0.018188   0.012712  -0.065654
    208      -0.233001  -0.159724   0.033959   0.154900   0.042455  -0.118503
    209      -0.041774   0.021849   0.155360  -0.007638  -0.014305   0.014702
    210      -0.009774   0.000915   0.051435   0.002123  -0.016716  -0.026061
    211      -0.023286  -0.035216   0.051925  -0.063460  -0.080914   0.010999
    212       0.005795  -0.006368   0.013629  -0.036074  -0.017264  -0.011779
    213       0.059792   0.047110   0.001293   0.199419   0.025810   0.118530
    214      -0.044649   0.017136   0.093084  -0.202230  -0.060931  -0.079456
    215      -0.079207   0.006828   0.148481  -0.256968  -0.084609  -0.087237
    216       0.037448   0.210560   0.198085  -0.199587  -0.075196  -0.007597
    217       0.018340  -0.092054  -0.191289   0.199756   0.085831   0.026730
    218      -0.067916  -0.075156   0.051054  -0.055685  -0.034353  -0.022252
    219       0.037123  -0.018796  -0.068290   0.226480   0.061432   0.086880
    220      -0.058972  -0.121448  -0.085799  -0.015368   0.027857  -0.076675
    221      -0.008883  -0.162022  -0.156863   0.316404   0.074106   0.104957
    222       0.032187  -0.024039  -0.028351  -0.040724  -0.343883  -0.014685
    223      -0.002144   0.022148   0.003304   0.135381  -0.299548   0.028191
    224      -0.016949   0.005794  -0.018424  -0.000842  -0.063695   0.029603
    225       0.042320   0.029806  -0.041175   0.012506  -0.218668   0.009985
    226       0.020159   0.073704  -0.012160   0.156969  -0.180500   0.044580
    227       0.035886   0.014676   0.016137  -0.055346  -0.058147  -0.002722
    228       0.003243   0.028676  -0.034433  -0.027926   0.292720   0.007104
    229       0.034013   0.069356   0.033941   0.020037   0.324954   0.004000
    230       0.037888   0.001001   0.013558  -0.114570  -0.026892  -0.013094
    231       0.010852   0.004633   0.004843  -0.015488  -0.012543   0.000148
    232      -0.024846  -0.002240  -0.042085   0.004457  -0.045526   0.023245
    233       0.082205   0.065837   0.087665   0.140738  -0.004528  -0.025820
    234      -0.054786  -0.043312  -0.057226  -0.083339   0.014510   0.015678
    235      -0.008690  -0.019440   0.001654  -0.025241  -0.030079  -0.003226
    236       0.043956   0.033827   0.051348   0.079295   0.001844  -0.016513
    237      -0.049342  -0.037008  -0.057193  -0.079130  -0.007409   0.019146
    238       0.024622  -0.009103   0.051180  -0.034427   0.060472  -0.029275
    239      -0.021610  -0.017892  -0.005113   0.010964   0.030393  -0.005803
    240       0.017630   0.011629   0.012223   0.005221  -0.010076  -0.002590
    241      -0.006517   0.004727  -0.016910   0.009457   0.004716   0.013807
    242      -0.052007  -0.042598  -0.036053  -0.039341   0.033837   0.003719
    243       0.078732   0.056446   0.068605   0.066058  -0.026202  -0.015292
    244      -0.020153   0.003514  -0.036736   0.015400  -0.045393   0.017769
    245      -0.004001  -0.001441   0.008314   0.034531   0.022925  -0.007465
    246      -0.016119  -0.000981   0.084869   0.004317  -0.022386  -0.045326
    247       0.112390   0.072151   0.071932   0.027694  -0.043695   0.001363
    248      -0.015164  -0.025833  -0.029880  -0.066533  -0.005113   0.005448
    249      -0.008038   0.013465   0.019085   0.019028   0.009562  -0.013095
    250       0.083588   0.053173   0.046950   0.022104  -0.035657   0.000440
    251       0.115028   0.061425   0.071338  -0.031612  -0.033652  -0.010704
                 42         43         44         45         46         47    
      0      -0.007919   0.011209  -0.000998  -0.000735   0.056586   0.011499
      1       0.016130  -0.022361   0.001387   0.001317  -0.081935  -0.015566
      2       0.042850  -0.057332   0.001187  -0.000209  -0.033398  -0.011744
      3      -0.026823   0.036905  -0.001844  -0.001083   0.091108   0.019978
      4       0.018507  -0.025762   0.001362   0.000604  -0.050956  -0.012652
      5       0.012761  -0.016217   0.000155   0.000549  -0.036707  -0.004219
      6      -0.028997   0.039995  -0.002065  -0.001231   0.102273   0.022278
      7      -0.004984   0.006571   0.000105   0.000492  -0.018847  -0.003119
      8       0.032390  -0.042998   0.000360  -0.000712  -0.002717  -0.004803
      9      -0.004987   0.007424  -0.000711  -0.000375   0.019899   0.004313
     10      -0.007781   0.010928  -0.001123  -0.000557   0.042614   0.009838
     11       0.002837  -0.003486   0.000131  -0.000500   0.035907   0.003646
     12       0.019148  -0.025455   0.000556   0.000264  -0.040447  -0.009686
     13       0.019562  -0.026076  -0.000020  -0.000928   0.033640   0.002431
     14      -0.021953   0.029761  -0.000613   0.000637   0.002446   0.004800
     15       0.018766  -0.024999   0.000613   0.000319  -0.040758  -0.009561
     16       0.014624  -0.019710   0.000995   0.000553  -0.032403  -0.007127
     17       0.022045  -0.030163   0.000252  -0.000078  -0.020615  -0.005926
     18       0.015900  -0.021530   0.001475   0.001490  -0.163388  -0.035535
     19       0.008980  -0.015033  -0.000382  -0.001996   0.120568   0.021020
     20      -0.038166   0.056459  -0.001391   0.001549   0.000494   0.011846
     21       0.035788  -0.062763   0.002631  -0.000371  -0.016552  -0.004328
     22      -0.004846   0.003641  -0.000734  -0.000520  -0.016747  -0.003810
     23      -0.043457   0.061990  -0.001385   0.001335  -0.002318   0.010077
     24       0.013634  -0.028794   0.001657  -0.004201   0.005876   0.001210
     25       0.017027  -0.024639   0.000112  -0.002636  -0.021512  -0.000910
     26      -0.068442   0.098583  -0.002679  -0.000052   0.009233   0.008891
     27       0.004062  -0.011597   0.000903  -0.002838   0.013239  -0.003504
     28       0.003587  -0.002880  -0.000734  -0.003557  -0.002086  -0.007340
     29      -0.091729   0.132560  -0.003224   0.000586   0.008230   0.008203
     30      -0.037661   0.052164  -0.001613   0.002829   0.009320   0.000976
     31       0.023518  -0.034306  -0.000185  -0.000048   0.006390  -0.006858
     32      -0.025087   0.038634  -0.001645   0.000728   0.010294   0.008917
     33      -0.011099   0.010389  -0.000473   0.006967   0.022597   0.008873
     34      -0.053135   0.071465  -0.002204   0.006188  -0.001162   0.001309
     35      -0.028350   0.039177  -0.000705   0.002921  -0.002376   0.007715
     36      -0.013913   0.013125  -0.000397  -0.005075   0.018574  -0.011016
     37       0.011115  -0.011500  -0.001219  -0.003293  -0.019972  -0.009944
     38      -0.004702   0.010404  -0.001410  -0.002616  -0.008615  -0.009596
     39       0.012852  -0.023119  -0.000187   0.002897   0.021972   0.006819
     40      -0.063351   0.097720  -0.004518   0.000365  -0.007799  -0.002798
     41       0.043431  -0.058686   0.000148  -0.000361  -0.014500  -0.005140
     42       0.067935  -0.102402   0.003461   0.002447   0.000510   0.008903
     43      -0.085028   0.128552  -0.003810   0.000264  -0.010562   0.002498
     44       0.025736  -0.033220   0.000070   0.000217  -0.011751   0.000611
     45       0.078068  -0.116659   0.004283  -0.005020   0.000717  -0.016210
     46      -0.076912   0.116888  -0.003039  -0.004459  -0.007609  -0.013274
     47      -0.042119   0.061772  -0.001411   0.000397   0.005067   0.006716
     48      -0.126348   0.182409  -0.003962   0.005109  -0.036602   0.003230
     49       0.156866  -0.221669   0.002826  -0.004513   0.017257  -0.007755
     50       0.152600  -0.217235   0.003249  -0.004039   0.046727   0.008946
     51      -0.000785  -0.014434   0.013246   0.000396   0.016761  -0.001151
     52      -0.047158   0.063940   0.005152  -0.002103  -0.007805   0.005837
     53      -0.016627   0.023169   0.004509   0.004406  -0.002843  -0.008810
     54      -0.018061   0.025031  -0.003461   0.004641   0.036933  -0.002041
     55      -0.080924   0.125459  -0.006571   0.001613   0.001396  -0.008162
     56       0.100812  -0.141102   0.001745   0.001426  -0.018829  -0.003319
     57       0.101288  -0.147664   0.004989   0.004870  -0.015877   0.011470
     58      -0.107988   0.161926  -0.003791   0.003344  -0.008378   0.013132
     59       0.053557  -0.071875   0.000886   0.000271  -0.021813  -0.002353
     60      -0.006709   0.009692  -0.000873  -0.000660   0.052165   0.010435
     61       0.031322  -0.042626   0.001850   0.001975  -0.143323  -0.026608
     62       0.065767  -0.089148   0.003212   0.000393  -0.068440  -0.025715
     63       0.035351  -0.047623   0.001731   0.001112  -0.109842  -0.023713
     64       0.020106  -0.026980   0.001505   0.000936  -0.057906  -0.011720
     65       0.029238  -0.040311   0.000488   0.000045  -0.045717  -0.012207
     66       0.034207  -0.046103   0.001428   0.000729  -0.080254  -0.018436
     67       0.032705  -0.043613  -0.000262  -0.001959   0.069635   0.006137
     68      -0.061527   0.083268  -0.001329   0.001674  -0.004424   0.009894
     69      -0.006785   0.009875  -0.000840  -0.000447   0.025832   0.005710
     70      -0.028019   0.038467  -0.002724  -0.001283   0.105834   0.026107
     71      -0.009996   0.013963   0.000199  -0.000843   0.076740   0.009246
     72      -0.044889   0.061729  -0.003202  -0.002031   0.171934   0.036572
     73      -0.020902   0.027865  -0.000590   0.000367   0.015360   0.005760
     74       0.043853  -0.057882   0.000429  -0.001283   0.006965  -0.005959
     75       0.001234   0.002668   0.000618   0.001785  -0.180625  -0.038629
     76      -0.020753   0.013136  -0.003523  -0.006985   0.599182   0.123508
     77      -0.077643   0.124343  -0.003574   0.003048  -0.113365  -0.011133
     78       0.032755  -0.028930   0.004169   0.006380  -0.599044  -0.126881
     79       0.019821  -0.025658   0.000822  -0.000581  -0.003071  -0.004791
     80      -0.021302   0.026018  -0.000622   0.000124   0.171666   0.050307
     81      -0.049260  -0.039729  -0.008625  -0.033473   0.009437  -0.082231
     82       0.059375  -0.004729   0.008518   0.067384  -0.031552   0.310790
     83       0.005699  -0.024340  -0.007138  -0.078583   0.026786  -0.312867
     84      -0.047591  -0.035225  -0.001360   0.000202   0.003519  -0.033973
     85       0.011289   0.003519  -0.000397   0.007991   0.002989   0.016367
     86      -0.081002  -0.069602  -0.006963  -0.005484  -0.005238   0.051399
     87      -0.049191  -0.038656  -0.003317   0.001240   0.001670  -0.010636
     88       0.004699   0.004156   0.005741   0.000835   0.002033   0.004446
     89      -0.069610  -0.056819  -0.003906   0.001043  -0.000779   0.001351
     90       0.028969   0.028251   0.003575   0.004251   0.005338  -0.050803
     91       0.018574   0.009338  -0.001017   0.009431  -0.000808   0.010512
     92      -0.122032  -0.101099  -0.008683  -0.002765  -0.002569   0.020747
     93       0.081841   0.070821   0.006008   0.000098   0.005961  -0.060765
     94       0.015946   0.012682  -0.002675   0.005723   0.004123   0.010547
     95      -0.104221  -0.087352  -0.008608  -0.006465  -0.003257   0.029551
     96       0.080755   0.069239   0.004930   0.001782   0.006918  -0.059888
     97       0.005659   0.011117   0.005253  -0.007115   0.000805  -0.022047
     98      -0.079605  -0.068969  -0.008329  -0.011097  -0.006230   0.060109
     99       0.005635   0.008255   0.000497  -0.001325   0.005734  -0.042335
    100       0.008727   0.004161   0.002276   0.000415  -0.002805  -0.010178
    101      -0.050764  -0.045220  -0.006296  -0.010354  -0.005642   0.052306
    102      -0.042401  -0.035256  -0.006841  -0.022389   0.002024  -0.038836
    103       0.019336   0.022820   0.013775   0.003566  -0.007808   0.058271
    104      -0.002163   0.000522  -0.000301  -0.008166   0.002659  -0.052001
    105      -0.047218  -0.041061  -0.010551  -0.009226  -0.001133   0.008731
    106       0.012215   0.019323   0.000358   0.023981  -0.008697   0.095593
    107      -0.030699  -0.008756  -0.016069  -0.084263   0.032670  -0.372655
    108      -0.066327  -0.059115  -0.009910  -0.057663  -0.000490  -0.021774
    109       0.029261   0.025880   0.007910  -0.015826  -0.003661   0.019725
    110       0.067675   0.056794   0.006528   0.014654   0.001932  -0.027154
    111      -0.083770  -0.071797  -0.021375  -0.068074  -0.004714   0.023638
    112      -0.000820   0.002760  -0.009242  -0.039928  -0.002142   0.009860
    113       0.080792   0.063555  -0.003193   0.015414   0.002291  -0.030296
    114      -0.031687  -0.028947  -0.003144  -0.040505  -0.004409   0.039429
    115      -0.024227  -0.017930  -0.002919  -0.043201  -0.001055   0.000207
    116       0.069266   0.052870  -0.004415   0.011423   0.001055  -0.019123
    117       0.020064   0.019686   0.000689  -0.028088  -0.003097   0.040053
    118      -0.044610  -0.031436  -0.023544  -0.041924   0.008291  -0.129991
    119       0.110614   0.089257   0.003333   0.020211  -0.000400   0.009316
    120       0.031804   0.023451   0.009673   0.031108  -0.006170   0.101654
    121      -0.025656  -0.020908  -0.012135   0.027546   0.005655  -0.070854
    122       0.133300   0.111344   0.016735   0.036826  -0.002674   0.046060
    123      -0.008911  -0.015563   0.013821   0.013913  -0.008102   0.112027
    124       0.003548  -0.000164   0.011140   0.037438  -0.001047   0.012070
    125       0.133336   0.111813   0.021369   0.038451  -0.003641   0.057983
    126       0.000071  -0.006550   0.012622   0.044602  -0.002834   0.052138
    127       0.020322   0.015444   0.018718   0.048009   0.000375   0.030297
    128       0.012506   0.004164  -0.006367   0.003503  -0.004947   0.044176
    129      -0.018774  -0.020431  -0.004225   0.054776  -0.003102   0.042963
    130       0.044636   0.036117   0.007039   0.079238   0.005093  -0.013354
    131       0.003187  -0.002901  -0.006313   0.003534  -0.005859   0.055764
    132      -0.075780  -0.065457  -0.024178   0.005193  -0.005294   0.061158
    133       0.036968   0.035051  -0.012031   0.046055   0.005626  -0.027371
    134       0.051881   0.037640  -0.007377   0.014989  -0.002324   0.018545
    135       0.008840   0.005110  -0.023200   0.049332  -0.002179   0.004333
    136       0.015318   0.008651  -0.014183   0.077683   0.004815  -0.037465
    137       0.002408   0.000463  -0.013125  -0.030430  -0.006976   0.075258
    138      -0.003816   0.000014  -0.004682   0.059749  -0.004831   0.028849
    139       0.009291   0.004908  -0.051480  -0.037819  -0.001906   0.003476
    140       0.026762   0.021363  -0.065168  -0.117192  -0.008249   0.070783
    141       0.017323   0.022206  -0.003863  -0.009949  -0.004182   0.025507
    142      -0.005857  -0.007295  -0.024876  -0.038824  -0.002204   0.004244
    143      -0.017726  -0.016349  -0.008595  -0.016441   0.000151   0.018834
    144       0.032860   0.041181  -0.001174  -0.063263  -0.003772   0.026400
    145      -0.024045  -0.013362  -0.001857  -0.068877  -0.003209  -0.006603
    146      -0.024307  -0.028640  -0.015764   0.025003   0.001552   0.014950
    147       0.034997   0.030631  -0.008542   0.000252   0.003101  -0.013510
    148      -0.013862  -0.013821   0.001996   0.033792   0.003695  -0.050884
    149      -0.024822  -0.026261  -0.009006   0.030268   0.000299   0.026575
    150       0.088756   0.065238  -0.117457   0.043430   0.000673  -0.071790
    151      -0.023951  -0.018198   0.040850   0.035048   0.003749  -0.024357
    152      -0.009781  -0.012689  -0.020392  -0.005179  -0.006399   0.087153
    153       0.047779   0.041516   0.001950  -0.020374   0.005217  -0.023825
    154      -0.004487  -0.009983  -0.003282   0.013841   0.002139  -0.030141
    155      -0.020973  -0.015734   0.013258   0.020756   0.003732  -0.032294
    156       0.027313   0.033631   0.013666  -0.014098   0.002141  -0.033233
    157      -0.026437  -0.017949   0.009663  -0.008236   0.001762   0.007043
    158      -0.024413  -0.020472   0.015247   0.019488   0.004626  -0.030919
    159       0.019264   0.024063   0.012047  -0.003759  -0.000144  -0.015432
    160       0.050332   0.051934   0.027610  -0.165354  -0.005649   0.047851
    161      -0.008586  -0.008986   0.016687  -0.034275   0.004105  -0.011120
    162       0.070595   0.063921   0.069561  -0.000401   0.005139  -0.079183
    163      -0.040421  -0.038929  -0.045022   0.138209   0.002862  -0.004800
    164      -0.028523  -0.013710   0.085420  -0.029327  -0.001478   0.034128
    165      -0.022857  -0.026195   0.007354  -0.034998  -0.005295   0.076026
    166      -0.023430  -0.028294   0.024945  -0.019380  -0.003061   0.025331
    167       0.024386   0.035304   0.016418   0.039312   0.000185  -0.022292
    168      -0.136594  -0.104686   0.067251   0.069769   0.001787  -0.070400
    169      -0.015362  -0.016019  -0.012094  -0.028814   0.001682   0.012759
    170      -0.001054  -0.007896  -0.015045   0.060442   0.002049  -0.000049
    171       0.053742   0.034899  -0.002937  -0.029852   0.006450   0.018471
    172      -0.032767  -0.036574   0.032025  -0.024542  -0.002273   0.021983
    173      -0.035696  -0.010071   0.032106   0.029575   0.002006  -0.100895
    174       0.016128   0.016881  -0.041606  -0.009757  -0.007585   0.041536
    175       0.051764   0.045197  -0.102830  -0.171506  -0.008522   0.048232
    176       0.071915   0.059193  -0.146389  -0.278549  -0.014476   0.098878
    177      -0.062425  -0.051938   0.099590   0.281419   0.004506  -0.019488
    178      -0.019004  -0.016741  -0.030844  -0.035130   0.000626  -0.018623
    179       0.047268   0.037780  -0.085159  -0.138243  -0.010521   0.087669
    180       0.038575   0.045574   0.002620  -0.072467  -0.001444   0.015016
    181      -0.030857   0.002309   0.020354  -0.208554  -0.011935   0.036619
    182      -0.014626  -0.021026  -0.008916   0.007550   0.005359  -0.003648
    183       0.030079   0.056212  -0.000060  -0.202944  -0.014001   0.083995
    184      -0.021190  -0.016821  -0.007466  -0.030874  -0.000786  -0.018274
    185      -0.011249  -0.029177  -0.055007   0.056833   0.001154   0.031364
    186       0.148843   0.107955  -0.204098   0.064208   0.001099  -0.130397
    187      -0.058728  -0.037062   0.135342  -0.010105   0.003883   0.039808
    188       0.080131   0.050301  -0.156376   0.028332  -0.005816  -0.003863
    189       0.160856   0.114510  -0.243925   0.070003  -0.001209  -0.143414
    190      -0.014188  -0.010566   0.012618   0.013870  -0.001197  -0.018254
    191      -0.091142  -0.067683   0.112093  -0.055923  -0.008237   0.181732
    192      -0.249927  -0.176299   0.131312   0.084286   0.000211  -0.102962
    193      -0.023542  -0.008436  -0.009526  -0.100172  -0.000949   0.057036
    194       0.124218   0.081393  -0.087472  -0.013606   0.001785   0.074203
    195      -0.229517  -0.173631   0.114509   0.101352   0.001493  -0.105402
    196      -0.011866  -0.036585  -0.033423  -0.034896   0.003095   0.031680
    197      -0.162012  -0.125068   0.068850   0.115609   0.001347  -0.061801
    198      -0.105253  -0.105319   0.039194   0.101663   0.004519  -0.077687
    199      -0.016466  -0.008305  -0.004921  -0.031679   0.001053   0.009352
    200       0.062825   0.041760  -0.032253   0.112147   0.003841  -0.034841
    201      -0.092793  -0.109730   0.051154  -0.073714  -0.009775   0.165197
    202      -0.001972  -0.002617   0.018321  -0.002086  -0.002004   0.000965
    203       0.083094   0.105936   0.029329   0.112660   0.001776  -0.075793
    204      -0.010471  -0.009683   0.016883  -0.019649  -0.005068   0.052699
    205      -0.112366  -0.134777   0.061932  -0.092098  -0.008129   0.130469
    206       0.032061   0.047541   0.040864   0.056002  -0.000225  -0.048392
    207      -0.008648  -0.012340  -0.039086  -0.043567  -0.003376   0.074989
    208       0.025318   0.030782   0.046829   0.047866  -0.002233  -0.018349
    209       0.000502   0.006779   0.011427   0.009090  -0.000411  -0.002249
    210       0.021093   0.020741   0.016964  -0.010699   0.001039  -0.021451
    211      -0.050134  -0.033093   0.041339  -0.062087  -0.008816   0.059924
    212      -0.035408  -0.038449   0.016770   0.033151   0.003211  -0.016988
    213       0.134240   0.137937   0.306292  -0.065444   0.012667  -0.161033
    214      -0.086844  -0.089994  -0.218076   0.124119   0.003698  -0.018588
    215      -0.114872  -0.111171  -0.230900   0.005034  -0.006230   0.081852
    216       0.037444   0.004872  -0.293830  -0.020847   0.000115  -0.056733
    217       0.022462   0.026239   0.134875   0.137293   0.002795  -0.003496
    218      -0.065133  -0.042929   0.075304  -0.021480   0.000290   0.025920
    219       0.088768   0.097063   0.276419   0.011231   0.007893  -0.091414
    220      -0.107607  -0.095785  -0.072784   0.214613  -0.000107   0.052469
    221       0.061565   0.097193   0.511088  -0.069587   0.006258  -0.035766
    222       0.057183   0.057135   0.006241  -0.018208  -0.000708   0.025720
    223      -0.049938  -0.032997  -0.037123  -0.038237   0.016834  -0.237674
    224       0.099502   0.079381  -0.002923   0.019193   0.002027  -0.025411
    225       0.059151   0.047206   0.015708   0.087697  -0.004612   0.109528
    226      -0.018276  -0.016610  -0.016227   0.075171   0.008757  -0.084406
    227       0.147882   0.125011   0.022544   0.050421  -0.003123   0.057274
    228      -0.011046  -0.020291   0.025359   0.055006  -0.007316   0.129730
    229       0.010742   0.002574   0.024614   0.081108  -0.000991   0.040374
    230       0.196465   0.163500   0.035767   0.056807  -0.007902   0.126096
    231       0.035261   0.033951   0.004627   0.004351   0.006192  -0.051208
    232       0.032874   0.015763  -0.004137   0.014416  -0.009515   0.014382
    233      -0.194991  -0.160846  -0.013834  -0.005826  -0.002134   0.040497
    234       0.102211   0.086340   0.006568  -0.005695   0.004516  -0.045183
    235       0.019692   0.015410  -0.008241   0.008533   0.005263   0.026432
    236      -0.113873  -0.094754  -0.008729  -0.004075  -0.002714   0.022434
    237       0.115815   0.096472   0.006248   0.003220   0.006601  -0.051810
    238      -0.003581   0.011505   0.008688  -0.017642  -0.000980  -0.040440
    239      -0.055322  -0.049202  -0.006979  -0.011411  -0.006730   0.064018
    240      -0.001977   0.002342   0.000246  -0.000940   0.006432  -0.039272
    241       0.004680  -0.001913   0.000413  -0.000612  -0.008414  -0.014060
    242       0.015367   0.009909  -0.002155  -0.011273  -0.003793   0.029851
[truncated: 707,539 more chars]
