# Supplementary material for: Photochemical Deracemization of 4,7-Diaza-1-isoindolinones by Unidirectional Hydrogen Atom Shuttling
Source: J Am Chem Soc. 2024 Dec 30;147(2):1434–9. doi: 10.1021/jacs.4c16053 (PMC11744763; doi:10.1021/jacs.4c16053)
Supplement: Supplementary file 3 — ja4c16053_si_003.zip [file ja4c16053_si_003.zip › to_zip/3b_1b/thermodynamics/t1/spe.out]

                                 *****************
                                 * O   R   C   A *
                                 *****************

                                            #,                                       
                                            ###                                      
                                            ####                                     
                                            #####                                    
                                            ######                                   
                                           ########,                                 
                                     ,,################,,,,,                         
                               ,,#################################,,                 
                          ,,##########################################,,             
                       ,#########################################, ''#####,          
                    ,#############################################,,   '####,        
                  ,##################################################,,,,####,       
                ,###########''''           ''''###############################       
              ,#####''   ,,,,##########,,,,          '''####'''          '####       
            ,##' ,,,,###########################,,,                        '##       
           ' ,,###''''                  '''############,,,                           
         ,,##''                                '''############,,,,        ,,,,,,###''
      ,#''                                            '''#######################'''  
     '                                                          ''''####''''         
             ,#######,   #######,   ,#######,      ##                                
            ,#'     '#,  ##    ##  ,#'     '#,    #''#        ######   ,####,        
            ##       ##  ##   ,#'  ##            #'  '#       #        #'  '#        
            ##       ##  #######   ##           ,######,      #####,   #    #        
            '#,     ,#'  ##    ##  '#,     ,#' ,#      #,         ##   #,  ,#        
             '#######'   ##     ##  '#######'  #'      '#     #####' # '####'        


                  #######################################################
                  #                        -***-                        #
                  #          Department of theory and spectroscopy      #
                  #    Directorship and core code : Frank Neese         #
                  #        Max Planck Institute fuer Kohlenforschung    #
                  #                Kaiser Wilhelm Platz 1               #
                  #                 D-45470 Muelheim/Ruhr               #
                  #                      Germany                        #
                  #                                                     #
                  #                  All rights reserved                #
                  #                        -***-                        #
                  #######################################################


                         Program Version 5.0.3 -  RELEASE  -


 With contributions from (in alphabetic order):
   Daniel Aravena         : Magnetic Suceptibility
   Michael Atanasov       : Ab Initio Ligand Field Theory (pilot matlab implementation)
   Alexander A. Auer      : GIAO ZORA, VPT2 properties, NMR spectrum
   Ute Becker             : Parallelization
   Giovanni Bistoni       : ED, misc. LED, open-shell LED, HFLD
   Martin Brehm           : Molecular dynamics
   Dmytro Bykov           : SCF Hessian
   Vijay G. Chilkuri      : MRCI spin determinant printing, contributions to CSF-ICE
   Dipayan Datta          : RHF DLPNO-CCSD density
   Achintya Kumar Dutta   : EOM-CC, STEOM-CC
   Dmitry Ganyushin       : Spin-Orbit,Spin-Spin,Magnetic field MRCI
   Miquel Garcia          : C-PCM and meta-GGA Hessian, CC/C-PCM, Gaussian charge scheme
   Yang Guo               : DLPNO-NEVPT2, F12-NEVPT2, CIM, IAO-localization
   Andreas Hansen         : Spin unrestricted coupled pair/coupled cluster methods
   Benjamin Helmich-Paris : MC-RPA, TRAH-SCF, COSX integrals
   Lee Huntington         : MR-EOM, pCC
   Robert Izsak           : Overlap fitted RIJCOSX, COSX-SCS-MP3, EOM
   Marcus Kettner         : VPT2
   Christian Kollmar      : KDIIS, OOCD, Brueckner-CCSD(T), CCSD density, CASPT2, CASPT2-K
   Simone Kossmann        : Meta GGA functionals, TD-DFT gradient, OOMP2, MP2 Hessian
   Martin Krupicka        : Initial AUTO-CI
   Lucas Lang             : DCDCAS
   Marvin Lechner         : AUTO-CI (C++ implementation), FIC-MRCC
   Dagmar Lenk            : GEPOL surface, SMD
   Dimitrios Liakos       : Extrapolation schemes; Compound Job, initial MDCI parallelization
   Dimitrios Manganas     : Further ROCIS development; embedding schemes
   Dimitrios Pantazis     : SARC Basis sets
   Anastasios Papadopoulos: AUTO-CI, single reference methods and gradients
   Taras Petrenko         : DFT Hessian,TD-DFT gradient, ASA, ECA, R-Raman, ABS, FL, XAS/XES, NRVS
   Peter Pinski           : DLPNO-MP2, DLPNO-MP2 Gradient
   Christoph Reimann      : Effective Core Potentials
   Marius Retegan         : Local ZFS, SOC
   Christoph Riplinger    : Optimizer, TS searches, QM/MM, DLPNO-CCSD(T), (RO)-DLPNO pert. Triples
   Tobias Risthaus        : Range-separated hybrids, TD-DFT gradient, RPA, STAB
   Michael Roemelt        : Original ROCIS implementation
   Masaaki Saitow         : Open-shell DLPNO-CCSD energy and density
   Barbara Sandhoefer     : DKH picture change effects
   Avijit Sen             : IP-ROCIS
   Kantharuban Sivalingam : CASSCF convergence, NEVPT2, FIC-MRCI
   Bernardo de Souza      : ESD, SOC TD-DFT
   Georgi Stoychev        : AutoAux, RI-MP2 NMR, DLPNO-MP2 response
   Willem Van den Heuvel  : Paramagnetic NMR
   Boris Wezisla          : Elementary symmetry handling
   Frank Wennmohs         : Technical directorship


 We gratefully acknowledge several colleagues who have allowed us to
 interface, adapt or use parts of their codes:
   Stefan Grimme, W. Hujo, H. Kruse, P. Pracht,  : VdW corrections, initial TS optimization,
                  C. Bannwarth, S. Ehlert          DFT functionals, gCP, sTDA/sTD-DF
   Ed Valeev, F. Pavosevic, A. Kumar             : LibInt (2-el integral package), F12 methods
   Garnet Chan, S. Sharma, J. Yang, R. Olivares  : DMRG
   Ulf Ekstrom                                   : XCFun DFT Library
   Mihaly Kallay                                 : mrcc  (arbitrary order and MRCC methods)
   Jiri Pittner, Ondrej Demel                    : Mk-CCSD
   Frank Weinhold                                : gennbo (NPA and NBO analysis)
   Christopher J. Cramer and Donald G. Truhlar   : smd solvation model
   Lars Goerigk                                  : TD-DFT with DH, B97 family of functionals
   V. Asgeirsson, H. Jonsson                     : NEB implementation
   FAccTs GmbH                                   : IRC, NEB, NEB-TS, DLPNO-Multilevel, CI-OPT
                                                   MM, QMMM, 2- and 3-layer-ONIOM, Crystal-QMMM,
                                                   LR-CPCM, SF, NACMEs, symmetry and pop. for TD-DFT,
                                                   nearIR, NL-DFT gradient (VV10), updates on ESD,
                                                   ML-optimized integration grids
   S Lehtola, MJT Oliveira, MAL Marques          : LibXC Library
   Liviu Ungur et al                             : ANISO software


 Your calculation uses the libint2 library for the computation of 2-el integrals
 For citations please refer to: http://libint.valeyev.net

 Your ORCA version has been built with support for libXC version: 5.1.0
 For citations please refer to: https://tddft.org/programs/libxc/

 This ORCA versions uses:
   CBLAS   interface :  Fast vector & matrix operations
   LAPACKE interface :  Fast linear algebra routines
   SCALAPACK package :  Parallel linear algebra routines
   Shared memory     :  Shared parallel matrices
   BLAS/LAPACK       :  OpenBLAS 0.3.15  USE64BITINT DYNAMIC_ARCH NO_AFFINITY Prescott SINGLE_THREADED
        Core in use  :  Prescott
   Copyright (c) 2011-2014, The OpenBLAS Project


***************************************
The coordinates will be read from file: coord.xyz
***************************************


Your calculation utilizes the atom-pairwise dispersion correction
based on tight binding partial charges (D4)
Cite in your paper:
E.Caldeweyher, C.Bannwarth, S.Grimme, J.Chem.Phys., (2017), 147, 034112.
E.Caldeweyher, S.Ehlert, A.Hansen, H.Neugebauer, S.Grimme, J.Chem.Phys., (2018), in progress.
   

================================================================================

----- Orbital basis set information -----
Your calculation utilizes the basis: def2-QZVPP
   F. Weigend and R. Ahlrichs, Phys. Chem. Chem. Phys. 7, 3297 (2005).

----- AuxJ basis set information -----
Your calculation utilizes the auxiliary basis: def2/J
   F. Weigend, Phys. Chem. Chem. Phys. 8, 1057 (2006).

================================================================================
                                        WARNINGS
                       Please study these warnings very carefully!
================================================================================


WARNING: your system is open-shell and RHF/RKS was chosen
  ===> : WILL SWITCH to UHF/UKS


INFO   : the flag for use of the SHARK integral package has been found!

================================================================================
                                       INPUT FILE
================================================================================
NAME = orca.inp
|  1> ! RKS PW6B95 D4 def2-QZVPP RIJCOSX def2/J defgrid3 SP
|  2> %maxcore 2500
|  3> %scf
|  4> autotrah false
|  5> end
|  6> %pal
|  7>   nprocs 8
|  8> end
|  9> *xyzfile 0 3 coord.xyz
| 10> 
| 11>                          ****END OF INPUT****
================================================================================

                       ****************************
                       * Single Point Calculation *
                       ****************************

---------------------------------
CARTESIAN COORDINATES (ANGSTROEM)
---------------------------------
  C     -2.411409   -2.134924   -2.763534
  C     -3.013099   -1.056395   -2.126291
  C     -4.403240   -0.968795   -2.109780
  C     -5.178042   -1.941490   -2.722843
  C     -4.570238   -3.015916   -3.361513
  C     -3.186018   -3.109522   -3.380701
  C     -2.186339    0.000805   -1.428972
  C     -2.238470   -0.174744    0.043567
  C     -2.964041    0.542594    1.018479
  C     -2.779939   -0.096404    2.258530
  C     -1.872275   -1.230008    2.042391
  N     -1.623294   -1.203241    0.685054
  N     -3.682058    1.665766    0.898589
  C     -4.237124    2.080449    2.020760
  C     -4.080336    1.409521    3.249347
  N     -3.333865    0.323537    3.379817
  O     -1.404240   -2.028023    2.839363
  H     -0.957591   -1.848886    0.220289
  H     -4.821408    2.991377    1.979617
  H     -4.566343    1.795462    4.136305
  H     -1.331410   -2.215992   -2.774998
  H     -2.704995   -3.943232   -3.875799
  H     -5.173786   -3.775030   -3.841998
  H     -6.257263   -1.860250   -2.704291
  H     -4.881064   -0.131357   -1.613910
  H     -1.149070   -0.040818   -1.771321
  H     -2.569918    0.988837   -1.681591
  H     -2.570461    2.893146   -0.165342
  C      1.588265    3.239874   -1.550942
  C      0.203580    3.034792   -1.688507
  C     -0.331557    3.015009   -2.990641
  C      0.488223    3.150671   -4.096851
  C      1.859342    3.327750   -3.943611
  C      2.399959    3.377164   -2.662344
  C     -0.660146    2.908060   -0.544082
  O     -1.919545    3.353367   -0.729667
  C     -0.266023    2.434465    0.754729
  C      0.726676    1.475599    1.005615
  C      1.080518    1.034262    2.272758
  C      0.413165    1.489899    3.404838
  C     -0.585937    2.431165    3.197326
  C     -0.906293    2.893944    1.926037
  N      2.137886    0.151206    2.149590
  C      2.367181    0.073171    0.888960
  O      1.529276    0.822731    0.127224
  C      3.542873   -0.556257    0.194438
  C      4.383664   -1.393992    1.173085
  C      3.974194   -2.854952    1.411477
  C      3.797069   -3.545134    0.066744
  C      2.717930   -2.839178   -0.749505
  C      3.165970   -1.395712   -1.039908
  C      1.418945   -2.776849    0.033054
  N      1.488322   -2.842369    1.361260
  C      2.669079   -3.017905    2.185099
  C      4.408484    0.631496   -0.279824
  C      5.082339   -3.526061    2.219700
  C      2.497011   -3.569731   -2.071165
  O      0.341929   -2.624240   -0.555843
  H      5.393233   -1.429398    0.751724
  H      4.471969   -0.872044    2.128562
  H      4.737193   -3.530450   -0.494488
  H      3.533253   -4.598530    0.213161
  H      4.062906   -1.467854   -1.663144
  H      2.417140   -0.883859   -1.649831
  H      1.773306   -3.061806   -2.706786
  H      3.440681   -3.625013   -2.615824
  H      2.148468   -4.590631   -1.907765
  H      4.877624   -4.588669    2.362145
  H      6.042734   -3.436777    1.709947
  H      5.186510   -3.069774    3.206588
  H      0.611753   -2.771373    1.864433
  H      3.888537    1.249093   -1.012447
  H      4.698820    1.266280    0.558798
  H      5.318681    0.255298   -0.748405
  H      0.671562    1.137919    4.393945
  H     -1.123378    2.833461    4.045755
  H     -1.660706    3.664278    1.837856
  H     -1.393857    2.870477   -3.134016
  H      0.054487    3.116216   -5.088050
  H      2.497369    3.436391   -4.810706
  H      3.461398    3.542850   -2.528029
  H      2.027980    3.334401   -0.566803
  H      2.620700   -2.304192    3.008853
  H      2.636108   -4.021007    2.621706

----------------------------
CARTESIAN COORDINATES (A.U.)
----------------------------
  NO LB      ZA    FRAG     MASS         X           Y           Z
   0 C     6.0000    0    12.011   -4.556903   -4.034421   -5.222323
   1 C     6.0000    0    12.011   -5.693931   -1.996296   -4.018107
   2 C     6.0000    0    12.011   -8.320917   -1.830757   -3.986906
   3 C     6.0000    0    12.011   -9.785081   -3.668884   -5.145427
   4 C     6.0000    0    12.011   -8.636498   -5.699255   -6.352338
   5 C     6.0000    0    12.011   -6.020702   -5.876145   -6.388600
   6 C     6.0000    0    12.011   -4.131583    0.001521   -2.700366
   7 C     6.0000    0    12.011   -4.230096   -0.330218    0.082330
   8 C     6.0000    0    12.011   -5.601227    1.025353    1.924646
   9 C     6.0000    0    12.011   -5.253324   -0.182177    4.268002
  10 C     6.0000    0    12.011   -3.538088   -2.324379    3.859560
  11 N     7.0000    0    14.007   -3.067580   -2.273795    1.294565
  12 N     7.0000    0    14.007   -6.958081    3.147842    1.698087
  13 C     6.0000    0    12.011   -8.007004    3.931479    3.818683
  14 C     6.0000    0    12.011   -7.710717    2.663609    6.140376
  15 N     7.0000    0    14.007   -6.300092    0.611396    6.386929
  16 O     8.0000    0    15.999   -2.653629   -3.832408    5.365619
  17 H     1.0000    0     1.008   -1.809584   -3.493889    0.416286
  18 H     1.0000    0     1.008   -9.111141    5.652884    3.740934
  19 H     1.0000    0     1.008   -8.629138    3.392932    7.816484
  20 H     1.0000    0     1.008   -2.516000   -4.187618   -5.243986
  21 H     1.0000    0     1.008   -5.111700   -7.451629   -7.324198
  22 H     1.0000    0     1.008   -9.777038   -7.133772   -7.260324
  23 H     1.0000    0     1.008  -11.824513   -3.515363   -5.110370
  24 H     1.0000    0     1.008   -9.223875   -0.248229   -3.049848
  25 H     1.0000    0     1.008   -2.171428   -0.077135   -3.347311
  26 H     1.0000    0     1.008   -4.856442    1.868630   -3.177747
  27 H     1.0000    0     1.008   -4.857468    5.467254   -0.312451
  28 C     6.0000    0    12.011    3.001385    6.122475   -2.930855
  29 C     6.0000    0    12.011    0.384710    5.734926   -3.190815
  30 C     6.0000    0    12.011   -0.626552    5.697542   -5.651492
  31 C     6.0000    0    12.011    0.922608    5.953905   -7.741926
  32 C     6.0000    0    12.011    3.513648    6.288537   -7.452344
  33 C     6.0000    0    12.011    4.535265    6.381916   -5.031102
  34 C     6.0000    0    12.011   -1.247496    5.495438   -1.028166
  35 O     8.0000    0    15.999   -3.627415    6.336944   -1.378871
  36 C     6.0000    0    12.011   -0.502711    4.600471    1.426231
  37 C     6.0000    0    12.011    1.373219    2.788479    1.900336
  38 C     6.0000    0    12.011    2.041883    1.954472    4.294890
  39 C     6.0000    0    12.011    0.780769    2.815501    6.434211
  40 C     6.0000    0    12.011   -1.107261    4.594235    6.042071
  41 C     6.0000    0    12.011   -1.712645    5.468761    3.639682
  42 N     7.0000    0    14.007    4.040020    0.285739    4.062137
  43 C     6.0000    0    12.011    4.473324    0.138273    1.679891
  44 O     8.0000    0    15.999    2.889912    1.554736    0.240418
  45 C     6.0000    0    12.011    6.695060   -1.051174    0.367434
  46 C     6.0000    0    12.011    8.283925   -2.634263    2.216809
  47 C     6.0000    0    12.011    7.510139   -5.395077    2.667305
  48 C     6.0000    0    12.011    7.175421   -6.699332    0.126127
  49 C     6.0000    0    12.011    5.136143   -5.365270   -1.416360
  50 C     6.0000    0    12.011    5.982816   -2.637513   -1.965141
  51 C     6.0000    0    12.011    2.681418   -5.247484    0.062464
  52 N     7.0000    0    14.007    2.812520   -5.371299    2.572409
  53 C     6.0000    0    12.011    5.043828   -5.703014    4.129239
  54 C     6.0000    0    12.011    8.330827    1.193355   -0.528791
  55 C     6.0000    0    12.011    9.604229   -6.663289    4.194625
  56 C     6.0000    0    12.011    4.718667   -6.745815   -3.913935
  57 O     8.0000    0    15.999    0.646152   -4.959094   -1.050392
  58 H     1.0000    0     1.008   10.191733   -2.701170    1.420553
  59 H     1.0000    0     1.008    8.450797   -1.647924    4.022399
  60 H     1.0000    0     1.008    8.951998   -6.671583   -0.934447
  61 H     1.0000    0     1.008    6.676881   -8.689962    0.402816
  62 H     1.0000    0     1.008    7.677779   -2.773842   -3.142886
  63 H     1.0000    0     1.008    4.567734   -1.670252   -3.117729
  64 H     1.0000    0     1.008    3.351062   -5.785975   -5.115085
  65 H     1.0000    0     1.008    6.501945   -6.850282   -4.943191
  66 H     1.0000    0     1.008    4.060016   -8.675036   -3.605154
  67 H     1.0000    0     1.008    9.217374   -8.671327    4.463808
  68 H     1.0000    0     1.008   11.419112   -6.494567    3.231332
  69 H     1.0000    0     1.008    9.801083   -5.801033    6.059573
  70 H     1.0000    0     1.008    1.156045   -5.237136    3.523267
  71 H     1.0000    0     1.008    7.348270    2.360443   -1.913247
  72 H     1.0000    0     1.008    8.879484    2.392923    1.055975
  73 H     1.0000    0     1.008   10.050850    0.482443   -1.414280
  74 H     1.0000    0     1.008    1.269068    2.150356    8.303352
  75 H     1.0000    0     1.008   -2.122876    5.354465    7.645369
  76 H     1.0000    0     1.008   -3.138280    6.924483    3.473045
  77 H     1.0000    0     1.008   -2.634008    5.424415   -5.922433
  78 H     1.0000    0     1.008    0.102966    5.888795   -9.615021
  79 H     1.0000    0     1.008    4.719344    6.493838   -9.090917
  80 H     1.0000    0     1.008    6.541094    6.695015   -4.777282
  81 H     1.0000    0     1.008    3.832326    6.301104   -1.071103
  82 H     1.0000    0     1.008    4.952404   -4.354292    5.685909
  83 H     1.0000    0     1.008    4.981523   -7.598602    4.954306

--------------------------------
INTERNAL COORDINATES (ANGSTROEM)
--------------------------------
 C      0   0   0     0.000000000000     0.00000000     0.00000000
 C      1   0   0     1.389724787956     0.00000000     0.00000000
 C      2   1   0     1.392996143164   119.09816280     0.00000000
 C      3   2   1     1.386470309142   120.55239700   359.84693025
 C      4   3   2     1.389862039446   120.07571893     0.00000000
 C      5   4   3     1.387514067340   119.65531663     0.05781231
 C      2   1   3     1.512433604522   121.14605659   178.65787311
 C      7   2   1     1.483882343975   110.83228410   255.92783832
 C      8   7   2     1.411197871347   130.05223481   256.75347405
 C      9   8   7     1.407102169366   108.10224246   174.11120206
 C     10   9   8     1.468206275270   107.56449542     1.68660134
 N      8   7   2     1.359320807761   122.81460064    70.92961521
 N      9   8   7     1.338446201106   129.82909838   351.55845255
 C     13   9   8     1.318835774329   114.42003270   180.24142751
 C     14  13   9     1.408599500835   123.06078780     0.61308980
 N     10   9   8     1.319268697803   123.33537449   180.35284089
 O     11  10   9     1.221085186384   130.20067973   177.23776601
 H     12   8   7     1.037316486651   123.36232002     9.86666361
 H     14  13   9     1.082991517521   117.33655222   179.41775840
 H     15  14  13     1.082519608447   119.65991961   180.38267902
 H      1   2   3     1.083098561793   119.64720717   180.48112979
 H      6   5   4     1.082394492556   120.10857706   179.98812578
 H      5   4   3     1.082307561807   120.15474609   180.10799840
 H      4   3   2     1.082433284874   119.79775807   180.12122502
 H      3   2   1     1.084207381647   119.59090811   179.92967429
 H      7   2   1     1.093097809791   110.34712074    17.84408602
 H      7   2   1     1.089566716879   109.54365523   135.65923431
 H     13   9   8     1.968262537657   105.58922947   314.55230283
 C     26   7   2     4.278376680876   124.18027661   157.03059131
 C     29  26   7     1.406532742168    41.69363530   330.41131267
 C     30  29  26     1.407947640994   117.81909849   265.42881621
 C     31  30  29     1.383525660282   120.85586177     2.01575439
 C     32  31  30     1.390973623739   120.56195006   359.13380367
 C     29  26   7     1.383080730669   114.21807371   220.42564903
 C     30  29  26     1.439371974098   121.72383613    88.19205477
 O     28  13   9     0.976707391594   169.27326897    13.40515122
 C     35  30  29     1.437545077216   125.65074287   333.15821527
 C     37  35  30     1.402789457071   125.50640137   327.96809405
 C     38  37  35     1.387672340741   124.13564666   180.30078687
 C     39  38  37     1.390888029224   121.11115055     2.75961291
 C     40  39  38     1.388253582442   116.47160984   358.06525311
 C     41  40  39     1.390312772496   121.88360883     0.11168226
 N     39  38  37     1.383107306947   108.46200055   183.33793305
 C     43  39  38     1.283687872273   105.23732013   359.15373795
 O     38  37  35     1.357193359198   129.16443997     1.52470821
 C     44  43  39     1.503593670735   128.22326212   168.80262470
 C     46  44  43     1.538336536795   111.19106578    11.54213840
 C     47  46  44     1.535870951870   118.10182788    86.35886124
 C     48  47  46     1.521851844127   108.98207765    50.37436695
 C     49  48  47     1.526164260944   110.18827357   300.22384532
 C     50  49  48     1.539047936776   109.20286307    62.73692111
 C     50  49  48     1.517776573479   110.38943728   304.22679166
 N     52  50  49     1.331629611820   117.88260564    24.15329793
 C     53  52  50     1.450417160422   127.94524512   357.54467019
 C     46  44  43     1.544333157580   104.96117925   255.09560613
 C     48  47  46     1.526956300918   107.86329014   170.56586155
 C     50  49  48     1.526203433414   110.12628477   182.55151807
 O     52  50  49     1.236953604610   120.31705777   201.76101367
 H     47  46  44     1.094543926012   106.07158288   204.92306153
 H     47  46  44     1.092320750864   109.90391911   319.22767047
 H     49  48  47     1.095002115543   110.29666238    60.69993732
 H     49  48  47     1.095755699755   110.23879478   178.32809706
 H     51  50  49     1.094587289379   106.50919184    63.86427278
 H     51  50  49     1.093044200859   110.18485955   178.32230077
 H     57  50  49     1.088922132109   112.23534224   183.28399648
 H     57  50  49     1.090973272467   109.35262136   302.96805330
 H     57  50  49     1.091063091181   111.37322016    61.85515440
 H     56  48  47     1.091482910265   111.15205519   183.87731621
 H     56  48  47     1.090952752396   110.82919676   303.74375975
 H     56  48  47     1.092244078082   111.33724392    63.60156615
 H     53  52  50     1.013210366999   116.53949958   178.24898777
 H     55  46  44     1.090185921626   112.00896862   296.26814973
 H     55  46  44     1.091115425268   111.13457229    57.54443716
 H     55  46  44     1.090665708478   109.53706208   176.78531668
 H     40  39  38     1.081198850484   121.55293113   178.92748183
 H     41  40  39     1.081903896063   119.49859241   181.19507130
 H     42  41  40     1.081818135436   118.17972361   183.03511558
 H     31  30  29     1.081632122874   119.85190839   180.66341070
 H     32  31  30     1.082492463714   119.44510780   179.02048927
 H     33  32  31     1.082005602889   120.38117617   180.17665578
 H     34  29  26     1.082656318388   119.39790204   226.22990022
 H     29  26   7     1.082041343441   111.95257998    81.56271079
 H     54  53  52     1.091007836820   108.27588570   134.59828839
 H     54  53  52     1.094498300111   108.23872013   250.58574558

---------------------------
INTERNAL COORDINATES (A.U.)
---------------------------
 C      0   0   0     0.000000000000     0.00000000     0.00000000
 C      1   0   0     2.626199250759     0.00000000     0.00000000
 C      2   1   0     2.632381216188   119.09816280     0.00000000
 C      3   2   1     2.620049177092   120.55239700   359.84693025
 C      4   3   2     2.626458618485   120.07571893     0.00000000
 C      5   4   3     2.622021594236   119.65531663     0.05781231
 C      2   1   3     2.858085308285   121.14605659   178.65787311
 C      7   2   1     2.804131245074   110.83228410   255.92783832
 C      8   7   2     2.666777497618   130.05223481   256.75347405
 C      9   8   7     2.659037742548   108.10224246   174.11120206
 C     10   9   8     2.774507768365   107.56449542     1.68660134
 N      8   7   2     2.568744054809   122.81460064    70.92961521
 N      9   8   7     2.529296765078   129.82909838   351.55845255
 C     13   9   8     2.492238429099   114.42003270   180.24142751
 C     14  13   9     2.661867288956   123.06078780     0.61308980
 N     10   9   8     2.493056535902   123.33537449   180.35284089
 O     11  10   9     2.307516588455   130.20067973   177.23776601
 H     12   8   7     1.960244073972   123.36232002     9.86666361
 H     14  13   9     2.046557373475   117.33655222   179.41775840
 H     15  14  13     2.045665594564   119.65991961   180.38267902
 H      1   2   3     2.046759657834   119.64720717   180.48112979
 H      6   5   4     2.045429159795   120.10857706   179.98812578
 H      5   4   3     2.045264884487   120.15474609   180.10799840
 H      4   3   2     2.045502466652   119.79775807   180.12122502
 H      3   2   1     2.048855023688   119.59090811   179.92967429
 H      7   2   1     2.065655498095   110.34712074    17.84408602
 H      7   2   1     2.058982699537   109.54365523   135.65923431
 H     13   9   8     3.719477155828   105.58922947   314.55230283
 C     26   7   2     8.084960224610   124.18027661   157.03059131
 C     29  26   7     2.657961681091    41.69363530   330.41131267
 C     30  29  26     2.660635452379   117.81909849   265.42881621
 C     31  30  29     2.614484597185   120.85586177     2.01575439
 C     32  31  30     2.628559208375   120.56195006   359.13380367
 C     29  26   7     2.613643802068   114.21807371   220.42564903
 C     30  29  26     2.720018835887   121.72383613    88.19205477
 O     28  13   9     1.845709483090   169.27326897    13.40515122
 C     35  30  29     2.716566501104   125.65074287   333.15821527
 C     37  35  30     2.650887897416   125.50640137   327.96809405
 C     38  37  35     2.622320687618   124.13564666   180.30078687
 C     39  38  37     2.628397458183   121.11115055     2.75961291
 C     40  39  38     2.623419075250   116.47160984   358.06525311
 C     41  40  39     2.627310380510   121.88360883     0.11168226
 N     39  38  37     2.613694023955   108.46200055   183.33793305
 C     43  39  38     2.425818520032   105.23732013   359.15373795
 O     38  37  35     2.564723759661   129.16443997     1.52470821
 C     44  43  39     2.841380254387   128.22326212   168.80262470
 C     46  44  43     2.907034756347   111.19106578    11.54213840
 C     47  46  44     2.902375476080   118.10182788    86.35886124
 C     48  47  46     2.875883201802   108.98207765    50.37436695
 C     49  48  47     2.884032488563   110.18827357   300.22384532
 C     50  49  48     2.908379107482   109.20286307    62.73692111
 C     50  49  48     2.868182056358   110.38943728   304.22679166
 N     52  50  49     2.516415278160   117.88260564    24.15329793
 C     53  52  50     2.740891213137   127.94524512   357.54467019
 C     46  44  43     2.918366727359   104.96117925   255.09560613
 C     48  47  46     2.885529227200   107.86329014   170.56586155
 C     50  49  48     2.884106513803   110.12628477   182.55151807
 O     52  50  49     2.337503553080   120.31705777   201.76101367
 H     47  46  44     2.068388261709   106.07158288   204.92306153
 H     47  46  44     2.064187069531   109.90391911   319.22767047
 H     49  48  47     2.069254114441   110.29666238    60.69993732
 H     49  48  47     2.070678182220   110.23879478   178.32809706
 H     51  50  49     2.068470206597   106.50919184    63.86427278
 H     51  50  49     2.065554191894   110.18485955   178.32230077
 H     57  50  49     2.057764610851   112.23534224   183.28399648
 H     57  50  49     2.061640704391   109.35262136   302.96805330
 H     57  50  49     2.061810437162   111.37322016    61.85515440
 H     56  48  47     2.062603780256   111.15205519   183.87731621
 H     56  48  47     2.061601927076   110.82919676   303.74375975
 H     56  48  47     2.064042178973   111.33724392    63.60156615
 H     53  52  50     1.914690109678   116.53949958   178.24898777
 H     55  46  44     2.060152826930   112.00896862   296.26814973
 H     55  46  44     2.061909334254   111.13457229    57.54443716
 H     55  46  44     2.061059492682   109.53706208   176.78531668
 H     40  39  38     2.043169723724   121.55293113   178.92748183
 H     41  40  39     2.044502066781   119.49859241   181.19507130
 H     42  41  40     2.044340002683   118.17972361   183.03511558
 H     31  30  29     2.043988489883   119.85190839   180.66341070
 H     32  31  30     2.045614298453   119.44510780   179.02048927
 H     33  32  31     2.044694264829   120.38117617   180.17665578
 H     34  29  26     2.045923938914   119.39790204   226.22990022
 H     29  26   7     2.044761804685   111.95257998    81.56271079
 H     54  53  52     2.061706021552   108.27588570   134.59828839
 H     54  53  52     2.068302041251   108.23872013   250.58574558

---------------------
BASIS SET INFORMATION
---------------------
There are 4 groups of distinct atoms

 Group   1 Type C   : 15s8p3d2f1g contracted to 7s4p3d2f1g pattern {8211111/5111/111/11/1}
 Group   2 Type N   : 15s8p3d2f1g contracted to 7s4p3d2f1g pattern {8211111/5111/111/11/1}
 Group   3 Type O   : 15s8p3d2f1g contracted to 7s4p3d2f1g pattern {8211111/5111/111/11/1}
 Group   4 Type H   : 7s3p2d1f contracted to 4s3p2d1f pattern {4111/111/11/1}

Atom   0C    basis set group =>   1
Atom   1C    basis set group =>   1
Atom   2C    basis set group =>   1
Atom   3C    basis set group =>   1
Atom   4C    basis set group =>   1
Atom   5C    basis set group =>   1
Atom   6C    basis set group =>   1
Atom   7C    basis set group =>   1
Atom   8C    basis set group =>   1
Atom   9C    basis set group =>   1
Atom  10C    basis set group =>   1
Atom  11N    basis set group =>   2
Atom  12N    basis set group =>   2
Atom  13C    basis set group =>   1
Atom  14C    basis set group =>   1
Atom  15N    basis set group =>   2
Atom  16O    basis set group =>   3
Atom  17H    basis set group =>   4
Atom  18H    basis set group =>   4
Atom  19H    basis set group =>   4
Atom  20H    basis set group =>   4
Atom  21H    basis set group =>   4
Atom  22H    basis set group =>   4
Atom  23H    basis set group =>   4
Atom  24H    basis set group =>   4
Atom  25H    basis set group =>   4
Atom  26H    basis set group =>   4
Atom  27H    basis set group =>   4
Atom  28C    basis set group =>   1
Atom  29C    basis set group =>   1
Atom  30C    basis set group =>   1
Atom  31C    basis set group =>   1
Atom  32C    basis set group =>   1
Atom  33C    basis set group =>   1
Atom  34C    basis set group =>   1
Atom  35O    basis set group =>   3
Atom  36C    basis set group =>   1
Atom  37C    basis set group =>   1
Atom  38C    basis set group =>   1
Atom  39C    basis set group =>   1
Atom  40C    basis set group =>   1
Atom  41C    basis set group =>   1
Atom  42N    basis set group =>   2
Atom  43C    basis set group =>   1
Atom  44O    basis set group =>   3
Atom  45C    basis set group =>   1
Atom  46C    basis set group =>   1
Atom  47C    basis set group =>   1
Atom  48C    basis set group =>   1
Atom  49C    basis set group =>   1
Atom  50C    basis set group =>   1
Atom  51C    basis set group =>   1
Atom  52N    basis set group =>   2
Atom  53C    basis set group =>   1
Atom  54C    basis set group =>   1
Atom  55C    basis set group =>   1
Atom  56C    basis set group =>   1
Atom  57O    basis set group =>   3
Atom  58H    basis set group =>   4
Atom  59H    basis set group =>   4
Atom  60H    basis set group =>   4
Atom  61H    basis set group =>   4
Atom  62H    basis set group =>   4
Atom  63H    basis set group =>   4
Atom  64H    basis set group =>   4
Atom  65H    basis set group =>   4
Atom  66H    basis set group =>   4
Atom  67H    basis set group =>   4
Atom  68H    basis set group =>   4
Atom  69H    basis set group =>   4
Atom  70H    basis set group =>   4
Atom  71H    basis set group =>   4
Atom  72H    basis set group =>   4
Atom  73H    basis set group =>   4
Atom  74H    basis set group =>   4
Atom  75H    basis set group =>   4
Atom  76H    basis set group =>   4
Atom  77H    basis set group =>   4
Atom  78H    basis set group =>   4
Atom  79H    basis set group =>   4
Atom  80H    basis set group =>   4
Atom  81H    basis set group =>   4
Atom  82H    basis set group =>   4
Atom  83H    basis set group =>   4
---------------------------------
AUXILIARY/J BASIS SET INFORMATION
---------------------------------
There are 4 groups of distinct atoms

 Group   1 Type C   : 12s5p4d2f1g contracted to 6s4p3d1f1g pattern {711111/2111/211/2/1}
 Group   2 Type N   : 12s5p4d2f1g contracted to 6s4p3d1f1g pattern {711111/2111/211/2/1}
 Group   3 Type O   : 12s5p4d2f1g contracted to 6s4p3d1f1g pattern {711111/2111/211/2/1}
 Group   4 Type H   : 5s2p1d contracted to 3s1p1d pattern {311/2/1}

Atom   0C    basis set group =>   1
Atom   1C    basis set group =>   1
Atom   2C    basis set group =>   1
Atom   3C    basis set group =>   1
Atom   4C    basis set group =>   1
Atom   5C    basis set group =>   1
Atom   6C    basis set group =>   1
Atom   7C    basis set group =>   1
Atom   8C    basis set group =>   1
Atom   9C    basis set group =>   1
Atom  10C    basis set group =>   1
Atom  11N    basis set group =>   2
Atom  12N    basis set group =>   2
Atom  13C    basis set group =>   1
Atom  14C    basis set group =>   1
Atom  15N    basis set group =>   2
Atom  16O    basis set group =>   3
Atom  17H    basis set group =>   4
Atom  18H    basis set group =>   4
Atom  19H    basis set group =>   4
Atom  20H    basis set group =>   4
Atom  21H    basis set group =>   4
Atom  22H    basis set group =>   4
Atom  23H    basis set group =>   4
Atom  24H    basis set group =>   4
Atom  25H    basis set group =>   4
Atom  26H    basis set group =>   4
Atom  27H    basis set group =>   4
Atom  28C    basis set group =>   1
Atom  29C    basis set group =>   1
Atom  30C    basis set group =>   1
Atom  31C    basis set group =>   1
Atom  32C    basis set group =>   1
Atom  33C    basis set group =>   1
Atom  34C    basis set group =>   1
Atom  35O    basis set group =>   3
Atom  36C    basis set group =>   1
Atom  37C    basis set group =>   1
Atom  38C    basis set group =>   1
Atom  39C    basis set group =>   1
Atom  40C    basis set group =>   1
Atom  41C    basis set group =>   1
Atom  42N    basis set group =>   2
Atom  43C    basis set group =>   1
Atom  44O    basis set group =>   3
Atom  45C    basis set group =>   1
Atom  46C    basis set group =>   1
Atom  47C    basis set group =>   1
Atom  48C    basis set group =>   1
Atom  49C    basis set group =>   1
Atom  50C    basis set group =>   1
Atom  51C    basis set group =>   1
Atom  52N    basis set group =>   2
Atom  53C    basis set group =>   1
Atom  54C    basis set group =>   1
Atom  55C    basis set group =>   1
Atom  56C    basis set group =>   1
Atom  57O    basis set group =>   3
Atom  58H    basis set group =>   4
Atom  59H    basis set group =>   4
Atom  60H    basis set group =>   4
Atom  61H    basis set group =>   4
Atom  62H    basis set group =>   4
Atom  63H    basis set group =>   4
Atom  64H    basis set group =>   4
Atom  65H    basis set group =>   4
Atom  66H    basis set group =>   4
Atom  67H    basis set group =>   4
Atom  68H    basis set group =>   4
Atom  69H    basis set group =>   4
Atom  70H    basis set group =>   4
Atom  71H    basis set group =>   4
Atom  72H    basis set group =>   4
Atom  73H    basis set group =>   4
Atom  74H    basis set group =>   4
Atom  75H    basis set group =>   4
Atom  76H    basis set group =>   4
Atom  77H    basis set group =>   4
Atom  78H    basis set group =>   4
Atom  79H    basis set group =>   4
Atom  80H    basis set group =>   4
Atom  81H    basis set group =>   4
Atom  82H    basis set group =>   4
Atom  83H    basis set group =>   4


           ************************************************************
           *        Program running with 8 parallel MPI-processes     *
           *              working on a common directory               *
           ************************************************************
------------------------------------------------------------------------------
                           ORCA GTO INTEGRAL CALCULATION
                           -- RI-GTO INTEGRALS CHOSEN --
------------------------------------------------------------------------------
------------------------------------------------------------------------------
                   ___                                                        
                  /   \      - P O W E R E D   B Y -                         
                 /     \                                                     
                 |  |  |   _    _      __       _____    __    __             
                 |  |  |  | |  | |    /  \     |  _  \  |  |  /  |          
                  \  \/   | |  | |   /    \    | | | |  |  | /  /          
                 / \  \   | |__| |  /  /\  \   | |_| |  |  |/  /          
                |  |  |   |  __  | /  /__\  \  |    /   |      \           
                |  |  |   | |  | | |   __   |  |    \   |  |\   \          
                \     /   | |  | | |  |  |  |  | |\  \  |  | \   \       
                 \___/    |_|  |_| |__|  |__|  |_| \__\ |__|  \__/        
                                                                              
                      - O R C A' S   B I G   F R I E N D -                    
                                      &                                       
                       - I N T E G R A L  F E E D E R -                       
                                                                              
 v1 FN, 2020, v2 2021                                                         
------------------------------------------------------------------------------


Reading SHARK input file orca.SHARKINP.tmp ... ok
----------------------
SHARK INTEGRAL PACKAGE
----------------------

Number of atoms                             ...     84
Number of basis functions                   ...   3789
Number of shells                            ...   1169
Maximum angular momentum                    ...      4
Integral batch strategy                     ... SHARK/LIBINT Hybrid
RI-J (if used) integral strategy            ... SPLIT-RIJ (Revised 2003 algorithm where possible)
Printlevel                                  ...      1
Contraction scheme used                     ... SEGMENTED contraction
Coulomb Range Separation                    ... NOT USED
Exchange Range Separation                   ... NOT USED
Finite Nucleus Model                        ... NOT USED
Auxiliary Coulomb fitting basis             ... AVAILABLE
   # of basis functions in Aux-J            ...   2710
   # of shells in Aux-J                     ...    890
   Maximum angular momentum in Aux-J        ...      4
Auxiliary J/K fitting basis                 ... NOT available
Auxiliary Correlation fitting basis         ... NOT available
Auxiliary 'external' fitting basis          ... NOT available
Integral threshold                          ...     1.000000e-10
Primitive cut-off                           ...     1.000000e-11
Primitive pair pre-selection threshold      ...     1.000000e-11

Calculating pre-screening integrals         ... done (  2.9 sec) Dimension = 1169
Organizing shell pair data                  ... done (  7.2 sec)
Shell pair information
Total number of shell pairs                 ...    683865
Shell pairs after pre-screening             ...    316976
Total number of primitive shell pairs       ...   1703145
Primitive shell pairs kept                  ...    517664
          la=0 lb=0:  51241 shell pairs
          la=1 lb=0:  75675 shell pairs
          la=1 lb=1:  27154 shell pairs
          la=2 lb=0:  43039 shell pairs
          la=2 lb=1:  32900 shell pairs
          la=2 lb=2:   9209 shell pairs
          la=3 lb=0:  24214 shell pairs
          la=3 lb=1:  18953 shell pairs
          la=3 lb=2:  10122 shell pairs
          la=3 lb=3:   2817 shell pairs
          la=4 lb=0:   8790 shell pairs
          la=4 lb=1:   6858 shell pairs
          la=4 lb=2:   3653 shell pairs
          la=4 lb=3:   1965 shell pairs
          la=4 lb=4:    386 shell pairs

Calculating one electron integrals          ... done (  2.1 sec)
Calculating RI/J V-Matrix + Cholesky decomp.... done (  0.6 sec)
Calculating Nuclear repulsion               ... done (  0.0 sec) ENN=   6353.414774880952 Eh

SHARK setup successfully completed in  20.9 seconds

Maximum memory used throughout the entire GTOINT-calculation: 570.6 MB


           ************************************************************
           *        Program running with 8 parallel MPI-processes     *
           *              working on a common directory               *
           ************************************************************
-------------------------------------------------------------------------------
                                 ORCA SCF
-------------------------------------------------------------------------------

------------
SCF SETTINGS
------------
Hamiltonian:
 Density Functional     Method          .... DFT(GTOs)
 Exchange Functional    Exchange        .... PW6
 Correlation Functional Correlation     .... B95
 Gradients option       PostSCFGGA      .... off
 Hybrid DFT is turned on
   Fraction HF Exchange ScalHFX         ....  0.280000
   Scaling of DF-GGA-X  ScalDFX         ....  0.720000
   Scaling of DF-GGA-C  ScalDFC         ....  1.000000
   Scaling of DF-LDA-C  ScalLDAC        ....  1.000000
   Perturbative correction              ....  0.000000
   Density functional embedding theory  .... OFF
   NL short-range parameter             ....  9.000000
 RI-approximation to the Coulomb term is turned on
   Number of AuxJ basis functions       .... 2710
   RIJ-COSX (HFX calculated with COS-X)).... on


General Settings:
 Integral files         IntName         .... orca
 Hartree-Fock type      HFTyp           .... UHF
 Total Charge           Charge          ....    0
 Multiplicity           Mult            ....    3
 Number of Electrons    NEL             ....  332
 Basis Dimension        Dim             .... 3789
 Nuclear Repulsion      ENuc            ....   6353.4147748810 Eh

Convergence Acceleration:
 DIIS                   CNVDIIS         .... on
   Start iteration      DIISMaxIt       ....    12
   Startup error        DIISStart       ....  0.200000
   # of expansion vecs  DIISMaxEq       ....     5
   Bias factor          DIISBfac        ....   1.050
   Max. coefficient     DIISMaxC        ....  10.000
 Trust-Rad. Augm. Hess. CNVTRAH         .... off
 SOSCF                  CNVSOSCF        .... off
 Level Shifting         CNVShift        .... on
   Level shift para.    LevelShift      ....    0.2500
   Turn off err/grad.   ShiftErr        ....    0.0010
 Zerner damping         CNVZerner       .... off
 Static damping         CNVDamp         .... on
   Fraction old density DampFac         ....    0.7000
   Max. Damping (<1)    DampMax         ....    0.9800
   Min. Damping (>=0)   DampMin         ....    0.0000
   Turn off err/grad.   DampErr         ....    0.1000
 Fernandez-Rico         CNVRico         .... off

SCF Procedure:
 Maximum # iterations   MaxIter         ....   125
 SCF integral mode      SCFMode         .... Direct
   Integral package                     .... SHARK and LIBINT hybrid scheme
 Reset frequency        DirectResetFreq ....    20
 Integral Threshold     Thresh          ....  1.000e-10 Eh
 Primitive CutOff       TCut            ....  1.000e-11 Eh

Convergence Tolerance:
 Convergence Check Mode ConvCheckMode   .... Total+1el-Energy
 Convergence forced     ConvForced      .... 0
 Energy Change          TolE            ....  1.000e-06 Eh
 1-El. energy change                    ....  1.000e-03 Eh
 DIIS Error             TolErr          ....  1.000e-06


Diagonalization of the overlap matrix:
Smallest eigenvalue                        ... 2.607e-06
Time for diagonalization                   ...   11.392 sec
Threshold for overlap eigenvalues          ... 1.000e-08
Number of eigenvalues below threshold      ... 0
Time for construction of square roots      ...    7.726 sec
Total time needed                          ...   19.183 sec

Time for model grid setup =    3.367 sec

------------------------------
INITIAL GUESS: MODEL POTENTIAL
------------------------------
Loading Hartree-Fock densities                     ... done
Calculating cut-offs                               ... done
Initializing the effective Hamiltonian             ... done
Setting up the integral package (SHARK)            ... done
Starting the Coulomb interaction                   ... done (  19.2 sec)
Reading the grid                                   ... done
Mapping shells                                     ... done
Starting the XC term evaluation                    ... done (   7.4 sec)
  promolecular density results
     # of electrons  =    331.980917701
     EX              =   -276.803653696
     EC              =    -21.321737485
     EX+EC           =   -298.125391181
Transforming the Hamiltonian                       ... done (   7.6 sec)
Diagonalizing the Hamiltonian                      ... done (  12.5 sec)
Back transforming the eigenvectors                 ... done (   4.0 sec)
Now organizing SCF variables                       ... done
                      ------------------
                      INITIAL GUESS DONE (  56.1 sec)
                      ------------------
-------------------
DFT GRID GENERATION
-------------------

General Integration Accuracy     IntAcc      ... 4.959
Radial Grid Type                 RadialGrid  ... OptM3 with GC (2021)
Angular Grid (max. ang.)         AngularGrid ... 6 (Lebedev-590)
Angular grid pruning method      GridPruning ... 4 (adaptive)
Weight generation scheme         WeightScheme... Becke
Basis function cutoff            BFCut       ... 1.0000e-10
Integration weight cutoff        WCut        ... 1.0000e-14
Angular grids for H and He will be reduced by one unit
Partially contracted basis set               ... off
Rotationally invariant grid construction     ... off

Total number of grid points                  ...   982896
Total number of batches                      ...    15397
Average number of points per batch           ...       63
Average number of grid points per atom       ...    11701
Time for grid setup =   33.623 sec

--------------------
COSX GRID GENERATION
--------------------

GRIDX 1
-------
General Integration Accuracy     IntAcc      ... 4.020
Radial Grid Type                 RadialGrid  ... OptM3 with GC (2021)
Angular Grid (max. ang.)         AngularGrid ... 2 (Lebedev-110)
Angular grid pruning method      GridPruning ... 4 (adaptive)
Weight generation scheme         WeightScheme... Becke
Basis function cutoff            BFCut       ... 1.0000e-10
Integration weight cutoff        WCut        ... 1.0000e-14
Angular grids for H and He will be reduced by one unit
Partially contracted basis set               ... on
Rotationally invariant grid construction     ... off

Total number of grid points                  ...   115141
Total number of batches                      ...     1839
Average number of points per batch           ...       62
Average number of grid points per atom       ...     1371
UseSFitting                                  ... on

GRIDX 2
-------
General Integration Accuracy     IntAcc      ... 4.338
Radial Grid Type                 RadialGrid  ... OptM3 with GC (2021)
Angular Grid (max. ang.)         AngularGrid ... 3 (Lebedev-194)
Angular grid pruning method      GridPruning ... 4 (adaptive)
Weight generation scheme         WeightScheme... Becke
Basis function cutoff            BFCut       ... 1.0000e-10
Integration weight cutoff        WCut        ... 1.0000e-14
Angular grids for H and He will be reduced by one unit
Partially contracted basis set               ... on
Rotationally invariant grid construction     ... off

Total number of grid points                  ...   248370
Total number of batches                      ...     3919
Average number of points per batch           ...       63
Average number of grid points per atom       ...     2957
UseSFitting                                  ... on

GRIDX 3
-------
General Integration Accuracy     IntAcc      ... 4.871
Radial Grid Type                 RadialGrid  ... OptM3 with GC (2021)
Angular Grid (max. ang.)         AngularGrid ... 4 (Lebedev-302)
Angular grid pruning method      GridPruning ... 4 (adaptive)
Weight generation scheme         WeightScheme... Becke
Basis function cutoff            BFCut       ... 1.0000e-10
Integration weight cutoff        WCut        ... 1.0000e-14
Angular grids for H and He will be reduced by one unit
Partially contracted basis set               ... on
Rotationally invariant grid construction     ... off

Total number of grid points                  ...   456829
Total number of batches                      ...     7181
Average number of points per batch           ...       63
Average number of grid points per atom       ...     5438
UseSFitting                                  ... on

Time for X-Grid setup             =  150.040 sec

--------------
SCF ITERATIONS
--------------
ITER       Energy         Delta-E        Max-DP      RMS-DP      [F,P]     Damp
               ***  Starting incremental Fock matrix formation  ***
  0  -2046.8804704554   0.000000000000 0.04937902  0.00012138  0.1876448 0.7000
  1  -2047.5909637232  -0.710493267742 0.06942313  0.00010806  0.0796979 0.7000
                               ***Turning on DIIS***
  2  -2047.8973718000  -0.306408076819 0.15704421  0.00023683  0.0309590 0.0000
  3  -2048.3932701659  -0.495898365883 0.05255602  0.00008014  0.0382465 0.0000
  4  -2048.4858270276  -0.092556861729 0.02570410  0.00003304  0.0127966 0.0000
  5  -2048.4902271579  -0.004400130327 0.00903621  0.00001568  0.0086109 0.0000
  6  -2048.4912312391  -0.001004081125 0.00446375  0.00000769  0.0020638 0.0000
  7  -2048.4914008191  -0.000169580076 0.00348377  0.00000561  0.0011664 0.0000
  8  -2048.4914854851  -0.000084665938 0.00609925  0.00000830  0.0006342 0.0000
               *** Restarting incremental Fock matrix formation ***
                                   *** Resetting DIIS ***
  9  -2048.4915653223  -0.000079837177 0.00181792  0.00000999  0.0007494 0.0000
 10  -2048.4915645436   0.000000778613 0.00068979  0.00000160  0.0012964 0.0000
 11  -2048.4915790852  -0.000014541599 0.00205851  0.00000624  0.0002566 0.0000
 12  -2048.4915828503  -0.000003765094 0.00289199  0.00000630  0.0000898 0.0000
 13  -2048.4915843979  -0.000001547536 0.00176460  0.00000311  0.0001985 0.0000
 14  -2048.4915846665  -0.000000268619 0.00211097  0.00000449  0.0000331 0.0000
 15  -2048.4915847602  -0.000000093680 0.00192859  0.00000310  0.0000290 0.0000
 16  -2048.4915853820  -0.000000621801 0.00183434  0.00000273  0.0000118 0.0000
                 **** Energy Check signals convergence ****

               *****************************************************
               *                     SUCCESS                       *
               *           SCF CONVERGED AFTER  17 CYCLES          *
               *****************************************************

Old exchange energy                            =    -77.512324957 Eh
New exchange energy                            =    -77.512324120 Eh
Exchange energy change after final integration =      0.000000837 Eh
Total energy after final integration           =  -2048.491584300 Eh
Final COS-X integration done in                =  2245.756 sec

----------------
TOTAL SCF ENERGY
----------------

Total Energy       :        -2048.49158430 Eh          -55742.28989 eV

Components:
Nuclear Repulsion  :         6353.41477488 Eh          172885.20534 eV
Electronic Energy  :        -8401.90635918 Eh         -228627.49523 eV
One Electron Energy:       -15432.70820829 Eh         -419945.33996 eV
Two Electron Energy:         7030.80184911 Eh          191317.84473 eV
Max COSX asymmetry :            0.00000018 Eh               0.00000 eV

Virial components:
Potential Energy   :        -4088.54805610 Eh         -111255.04870 eV
Kinetic Energy     :         2040.05647180 Eh           55512.75881 eV
Virial Ratio       :            2.00413474


DFT components:
N(Alpha)           :      167.000071873888 electrons
N(Beta)            :      165.000063158703 electrons
N(Total)           :      332.000135032590 electrons
E(X)               :     -203.193558175506 Eh       
E(C)               :      -11.863756386133 Eh       
E(XC)              :     -215.057314561639 Eh       
DFET-embed. en.    :        0.000000000000 Eh       

---------------
SCF CONVERGENCE
---------------

  Last Energy change         ...    2.4531e-07  Tolerance :   1.0000e-06
  Last MAX-Density change    ...    0.0000e+00  Tolerance :   1.0000e-05
  Last RMS-Density change    ...    0.0000e+00  Tolerance :   1.0000e-06
  Last DIIS Error            ...    1.9557e-05  Tolerance :   1.0000e-06

             **** THE GBW FILE WAS UPDATED (orca.gbw) ****
             **** DENSITY orca.scfp WAS UPDATED ****
             **** ENERGY FILE WAS UPDATED (orca.en.tmp) ****
----------------------
UHF SPIN CONTAMINATION
----------------------

Warning: in a DFT calculation there is little theoretical justification to 
         calculate <S**2> as in Hartree-Fock theory. We will do it anyways
         but you should keep in mind that the values have only limited relevance

Expectation value of <S**2>     :     2.037096
Ideal value S*(S+1) for S=1.0   :     2.000000
Deviation                       :     0.037096

             **** THE GBW FILE WAS UPDATED (orca.gbw) ****
             **** DENSITY orca.scfp WAS UPDATED ****
----------------
ORBITAL ENERGIES
----------------
                 SPIN UP ORBITALS
  NO   OCC          E(Eh)            E(eV) 
   0   1.0000     -19.373889      -527.1903 
   1   1.0000     -19.322378      -525.7886 
   2   1.0000     -19.276245      -524.5333 
   3   1.0000     -19.271019      -524.3911 
   4   1.0000     -14.504352      -394.6835 
   5   1.0000     -14.497181      -394.4884 
   6   1.0000     -14.495597      -394.4452 
   7   1.0000     -14.487996      -394.2384 
   8   1.0000     -14.462727      -393.5508 
   9   1.0000     -10.405895      -283.1588 
  10   1.0000     -10.397498      -282.9303 
  11   1.0000     -10.396636      -282.9068 
  12   1.0000     -10.365358      -282.0557 
  13   1.0000     -10.363065      -281.9933 
  14   1.0000     -10.362730      -281.9842 
  15   1.0000     -10.354384      -281.7571 
  16   1.0000     -10.346288      -281.5368 
  17   1.0000     -10.345772      -281.5228 
  18   1.0000     -10.342093      -281.4226 
  19   1.0000     -10.342028      -281.4209 
  20   1.0000     -10.338779      -281.3325 
  21   1.0000     -10.329387      -281.0769 
  22   1.0000     -10.328257      -281.0462 
  23   1.0000     -10.326527      -280.9991 
  24   1.0000     -10.323431      -280.9149 
  25   1.0000     -10.315553      -280.7005 
  26   1.0000     -10.313127      -280.6345 
  27   1.0000     -10.311472      -280.5894 
  28   1.0000     -10.308800      -280.5167 
  29   1.0000     -10.307140      -280.4715 
  30   1.0000     -10.306663      -280.4586 
  31   1.0000     -10.305494      -280.4268 
  32   1.0000     -10.302907      -280.3563 
  33   1.0000     -10.301342      -280.3138 
  34   1.0000     -10.301104      -280.3073 
  35   1.0000     -10.300067      -280.2791 
  36   1.0000     -10.298447      -280.2350 
  37   1.0000     -10.298030      -280.2237 
  38   1.0000     -10.297931      -280.2210 
  39   1.0000     -10.297640      -280.2130 
  40   1.0000     -10.297521      -280.2098 
  41   1.0000     -10.297387      -280.2061 
  42   1.0000     -10.297249      -280.2024 
  43   1.0000     -10.296655      -280.1862 
  44   1.0000     -10.296124      -280.1718 
  45   1.0000     -10.295157      -280.1455 
  46   1.0000     -10.292856      -280.0829 
  47   1.0000      -1.175137       -31.9771 
  48   1.0000      -1.096798       -29.8454 
  49   1.0000      -1.085253       -29.5312 
  50   1.0000      -1.080502       -29.4019 
  51   1.0000      -1.031616       -28.0717 
  52   1.0000      -0.998397       -27.1678 
  53   1.0000      -0.973577       -26.4924 
  54   1.0000      -0.962435       -26.1892 
  55   1.0000      -0.955745       -26.0071 
  56   1.0000      -0.905160       -24.6306 
  57   1.0000      -0.891476       -24.2583 
  58   1.0000      -0.889292       -24.1989 
  59   1.0000      -0.883324       -24.0365 
  60   1.0000      -0.845665       -23.0117 
  61   1.0000      -0.839252       -22.8372 
  62   1.0000      -0.827203       -22.5093 
  63   1.0000      -0.820755       -22.3339 
  64   1.0000      -0.813084       -22.1251 
  65   1.0000      -0.779522       -21.2119 
  66   1.0000      -0.774227       -21.0678 
  67   1.0000      -0.771425       -20.9916 
  68   1.0000      -0.770614       -20.9695 
  69   1.0000      -0.758547       -20.6411 
  70   1.0000      -0.737185       -20.0598 
  71   1.0000      -0.726504       -19.7692 
  72   1.0000      -0.724101       -19.7038 
  73   1.0000      -0.721816       -19.6416 
  74   1.0000      -0.718783       -19.5591 
  75   1.0000      -0.705518       -19.1981 
  76   1.0000      -0.703892       -19.1539 
  77   1.0000      -0.677260       -18.4292 
  78   1.0000      -0.669530       -18.2188 
  79   1.0000      -0.655608       -17.8400 
  80   1.0000      -0.649139       -17.6640 
  81   1.0000      -0.643032       -17.4978 
  82   1.0000      -0.629094       -17.1185 
  83   1.0000      -0.622600       -16.9418 
  84   1.0000      -0.613896       -16.7050 
  85   1.0000      -0.608248       -16.5513 
  86   1.0000      -0.606511       -16.5040 
  87   1.0000      -0.601462       -16.3666 
  88   1.0000      -0.597584       -16.2611 
  89   1.0000      -0.566547       -15.4165 
  90   1.0000      -0.560347       -15.2478 
  91   1.0000      -0.553215       -15.0537 
  92   1.0000      -0.549119       -14.9423 
  93   1.0000      -0.545120       -14.8335 
  94   1.0000      -0.538197       -14.6451 
  95   1.0000      -0.538169       -14.6443 
  96   1.0000      -0.535251       -14.5649 
  97   1.0000      -0.530711       -14.4414 
  98   1.0000      -0.522975       -14.2309 
  99   1.0000      -0.515788       -14.0353 
 100   1.0000      -0.513199       -13.9649 
 101   1.0000      -0.503635       -13.7046 
 102   1.0000      -0.500790       -13.6272 
 103   1.0000      -0.496574       -13.5125 
 104   1.0000      -0.488597       -13.2954 
 105   1.0000      -0.488089       -13.2816 
 106   1.0000      -0.487107       -13.2549 
 107   1.0000      -0.480924       -13.0866 
 108   1.0000      -0.475991       -12.9524 
 109   1.0000      -0.474369       -12.9082 
 110   1.0000      -0.471665       -12.8347 
 111   1.0000      -0.462971       -12.5981 
 112   1.0000      -0.459178       -12.4949 
 113   1.0000      -0.454485       -12.3672 
 114   1.0000      -0.451127       -12.2758 
 115   1.0000      -0.447886       -12.1876 
 116   1.0000      -0.445749       -12.1295 
 117   1.0000      -0.442197       -12.0328 
 118   1.0000      -0.440598       -11.9893 
 119   1.0000      -0.437135       -11.8950 
 120   1.0000      -0.436275       -11.8716 
 121   1.0000      -0.435192       -11.8422 
 122   1.0000      -0.432915       -11.7802 
 123   1.0000      -0.430556       -11.7160 
 124   1.0000      -0.429187       -11.6788 
 125   1.0000      -0.426313       -11.6006 
 126   1.0000      -0.424559       -11.5529 
 127   1.0000      -0.418035       -11.3753 
 128   1.0000      -0.414083       -11.2678 
 129   1.0000      -0.405561       -11.0359 
 130   1.0000      -0.403618       -10.9830 
 131   1.0000      -0.397986       -10.8298 
 132   1.0000      -0.394886       -10.7454 
 133   1.0000      -0.394003       -10.7214 
 134   1.0000      -0.390936       -10.6379 
 135   1.0000      -0.387266       -10.5380 
 136   1.0000      -0.384110       -10.4522 
 137   1.0000      -0.382517       -10.4088 
 138   1.0000      -0.382005       -10.3949 
 139   1.0000      -0.380118       -10.3435 
 140   1.0000      -0.376115       -10.2346 
 141   1.0000      -0.375085       -10.2066 
 142   1.0000      -0.366111        -9.9624 
 143   1.0000      -0.360858        -9.8194 
 144   1.0000      -0.359540        -9.7836 
 145   1.0000      -0.356903        -9.7118 
 146   1.0000      -0.355542        -9.6748 
 147   1.0000      -0.354260        -9.6399 
 148   1.0000      -0.351738        -9.5713 
 149   1.0000      -0.349743        -9.5170 
 150   1.0000      -0.347812        -9.4644 
 151   1.0000      -0.332521        -9.0484 
 152   1.0000      -0.330657        -8.9976 
 153   1.0000      -0.313102        -8.5199 
 154   1.0000      -0.306601        -8.3430 
 155   1.0000      -0.294252        -8.0070 
 156   1.0000      -0.294164        -8.0046 
 157   1.0000      -0.289059        -7.8657 
 158   1.0000      -0.283175        -7.7056 
 159   1.0000      -0.273103        -7.4315 
 160   1.0000      -0.272160        -7.4058 
 161   1.0000      -0.269540        -7.3346 
 162   1.0000      -0.268675        -7.3110 
 163   1.0000      -0.262146        -7.1333 
 164   1.0000      -0.257595        -7.0095 
 165   1.0000      -0.197176        -5.3654 
 166   1.0000      -0.168332        -4.5805 
 167   0.0000      -0.073321        -1.9952 
 168   0.0000      -0.032469        -0.8835 
 169   0.0000      -0.012388        -0.3371 
 170   0.0000      -0.007264        -0.1977 
 171   0.0000      -0.005268        -0.1434 
 172   0.0000      -0.003502        -0.0953 
 173   0.0000       0.003758         0.1023 
 174   0.0000       0.006034         0.1642 
 175   0.0000       0.008822         0.2401 
 176   0.0000       0.018167         0.4943 
 177   0.0000       0.019974         0.5435 
 178   0.0000       0.022354         0.6083 
 179   0.0000       0.026438         0.7194 
 180   0.0000       0.030753         0.8368 
 181   0.0000       0.035244         0.9590 
 182   0.0000       0.037139         1.0106 
 183   0.0000       0.040990         1.1154 
 184   0.0000       0.042790         1.1644 
 185   0.0000       0.046671         1.2700 
 186   0.0000       0.049834         1.3561 
 187   0.0000       0.050178         1.3654 
 188   0.0000       0.054866         1.4930 
 189   0.0000       0.055410         1.5078 
 190   0.0000       0.058104         1.5811 
 191   0.0000       0.060332         1.6417 
 192   0.0000       0.060499         1.6463 
 193   0.0000       0.063630         1.7314 
 194   0.0000       0.067594         1.8393 
 195   0.0000       0.073340         1.9957 
 196   0.0000       0.075009         2.0411 
 197   0.0000       0.077202         2.1008 
 198   0.0000       0.080097         2.1795 
 199   0.0000       0.082642         2.2488 
 200   0.0000       0.084373         2.2959 
 201   0.0000       0.088150         2.3987 
 202   0.0000       0.093335         2.5398 
 203   0.0000       0.093733         2.5506 
 204   0.0000       0.096463         2.6249 
 205   0.0000       0.098603         2.6831 
 206   0.0000       0.099235         2.7003 
 207   0.0000       0.105958         2.8833 
 208   0.0000       0.106193         2.8896 
 209   0.0000       0.109323         2.9748 
 210   0.0000       0.112143         3.0516 
 211   0.0000       0.114880         3.1260 
 212   0.0000       0.117121         3.1870 
 213   0.0000       0.118245         3.2176 
 214   0.0000       0.122856         3.3431 
 215   0.0000       0.125263         3.4086 
 216   0.0000       0.128714         3.5025 
 217   0.0000       0.129756         3.5308 
 218   0.0000       0.131254         3.5716 
 219   0.0000       0.134856         3.6696 
 220   0.0000       0.137171         3.7326 
 221   0.0000       0.138355         3.7648 
 222   0.0000       0.139819         3.8047 
 223   0.0000       0.140997         3.8367 
 224   0.0000       0.141997         3.8639 
 225   0.0000       0.143256         3.8982 
 226   0.0000       0.146618         3.9897 
 227   0.0000       0.147678         4.0185 
 228   0.0000       0.151862         4.1324 
 229   0.0000       0.154554         4.2056 
 230   0.0000       0.156511         4.2589 
 231   0.0000       0.157560         4.2874 
 232   0.0000       0.158662         4.3174 
 233   0.0000       0.159202         4.3321 
 234   0.0000       0.165135         4.4935 
 235   0.0000       0.166262         4.5242 
 236   0.0000       0.168927         4.5967 
 237   0.0000       0.169259         4.6058 
 238   0.0000       0.172413         4.6916 
 239   0.0000       0.173930         4.7329 
 240   0.0000       0.175577         4.7777 
 241   0.0000       0.176747         4.8095 
 242   0.0000       0.177803         4.8383 
 243   0.0000       0.180427         4.9097 
 244   0.0000       0.182919         4.9775 
 245   0.0000       0.183872         5.0034 
 246   0.0000       0.186923         5.0864 
 247   0.0000       0.188048         5.1171 
 248   0.0000       0.192749         5.2450 
 249   0.0000       0.192948         5.2504 
 250   0.0000       0.195692         5.3250 
 251   0.0000       0.199225         5.4212 
 252   0.0000       0.200669         5.4605 
 253   0.0000       0.201151         5.4736 
 254   0.0000       0.204578         5.5668 
 255   0.0000       0.206327         5.6145 
 256   0.0000       0.209665         5.7053 
 257   0.0000       0.211395         5.7523 
 258   0.0000       0.212928         5.7941 
 259   0.0000       0.216669         5.8959 
 260   0.0000       0.217759         5.9255 
 261   0.0000       0.220115         5.9896 
 262   0.0000       0.221529         6.0281 
 263   0.0000       0.223173         6.0728 
 264   0.0000       0.225391         6.1332 
 265   0.0000       0.226723         6.1695 
 266   0.0000       0.228182         6.2092 
 267   0.0000       0.232233         6.3194 
 268   0.0000       0.233616         6.3570 
 269   0.0000       0.236571         6.4374 
 270   0.0000       0.237172         6.4538 
 271   0.0000       0.240105         6.5336 
 272   0.0000       0.241181         6.5629 
 273   0.0000       0.243095         6.6149 
 274   0.0000       0.245240         6.6733 
 275   0.0000       0.247557         6.7364 
 276   0.0000       0.248438         6.7603 
 277   0.0000       0.250707         6.8221 
 278   0.0000       0.252192         6.8625 
 279   0.0000       0.254369         6.9217 
 280   0.0000       0.256669         6.9843 
 281   0.0000       0.258497         7.0341 
 282   0.0000       0.260025         7.0756 
 283   0.0000       0.261099         7.1049 
 284   0.0000       0.263574         7.1722 
 285   0.0000       0.263941         7.1822 
 286   0.0000       0.264744         7.2040 
 287   0.0000       0.266805         7.2601 
 288   0.0000       0.268824         7.3151 
 289   0.0000       0.269591         7.3360 
 290   0.0000       0.273632         7.4459 
 291   0.0000       0.276724         7.5300 
 292   0.0000       0.276943         7.5360 
 293   0.0000       0.279410         7.6031 
 294   0.0000       0.280557         7.6344 
 295   0.0000       0.281781         7.6677 
 296   0.0000       0.283158         7.7051 
 297   0.0000       0.284351         7.7376 
 298   0.0000       0.285167         7.7598 
 299   0.0000       0.286068         7.7843 
 300   0.0000       0.287259         7.8167 
 301   0.0000       0.288608         7.8534 
 302   0.0000       0.290544         7.9061 
 303   0.0000       0.292114         7.9488 
 304   0.0000       0.294446         8.0123 
 305   0.0000       0.295836         8.0501 
 306   0.0000       0.295932         8.0527 
 307   0.0000       0.298190         8.1142 
 308   0.0000       0.301214         8.1965 
 309   0.0000       0.303004         8.2452 
 310   0.0000       0.303622         8.2620 
 311   0.0000       0.306930         8.3520 
 312   0.0000       0.308278         8.3887 
 313   0.0000       0.309187         8.4134 
 314   0.0000       0.310512         8.4495 
 315   0.0000       0.312589         8.5060 
 316   0.0000       0.314103         8.5472 
 317   0.0000       0.314310         8.5528 
 318   0.0000       0.316883         8.6228 
 319   0.0000       0.318816         8.6754 
 320   0.0000       0.319545         8.6953 
 321   0.0000       0.320881         8.7316 
 322   0.0000       0.322462         8.7746 
 323   0.0000       0.324092         8.8190 
 324   0.0000       0.326550         8.8859 
 325   0.0000       0.328101         8.9281 
 326   0.0000       0.328854         8.9486 
 327   0.0000       0.329224         8.9586 
 328   0.0000       0.332779         9.0554 
 329   0.0000       0.333382         9.0718 
 330   0.0000       0.334625         9.1056 
 331   0.0000       0.336765         9.1639 
 332   0.0000       0.337000         9.1702 
 333   0.0000       0.339392         9.2353 
 334   0.0000       0.343356         9.3432 
 335   0.0000       0.344333         9.3698 
 336   0.0000       0.345997         9.4151 
 337   0.0000       0.346724         9.4348 
 338   0.0000       0.349034         9.4977 
 339   0.0000       0.349907         9.5215 
 340   0.0000       0.352310         9.5868 
 341   0.0000       0.353891         9.6299 
 342   0.0000       0.356042         9.6884 
 343   0.0000       0.356960         9.7134 
 344   0.0000       0.359673         9.7872 
 345   0.0000       0.361987         9.8502 
 346   0.0000       0.364007         9.9051 
 347   0.0000       0.364210         9.9106 
 348   0.0000       0.366135         9.9630 
 349   0.0000       0.368175        10.0185 
 350   0.0000       0.370667        10.0864 
 351   0.0000       0.373398        10.1607 
 352   0.0000       0.374874        10.2009 
 353   0.0000       0.375454        10.2166 
 354   0.0000       0.377020        10.2592 
 355   0.0000       0.380983        10.3671 
 356   0.0000       0.382515        10.4088 
 357   0.0000       0.383074        10.4240 
 358   0.0000       0.386077        10.5057 
 359   0.0000       0.386990        10.5305 
 360   0.0000       0.390995        10.6395 
 361   0.0000       0.391211        10.6454 
 362   0.0000       0.394901        10.7458 
 363   0.0000       0.399317        10.8660 
 364   0.0000       0.399717        10.8768 
 365   0.0000       0.401894        10.9361 
 366   0.0000       0.402990        10.9659 
 367   0.0000       0.405920        11.0457 
 368   0.0000       0.407095        11.0776 
 369   0.0000       0.408416        11.1136 
 370   0.0000       0.411598        11.2002 
 371   0.0000       0.412118        11.2143 
 372   0.0000       0.416783        11.3413 
 373   0.0000       0.418520        11.3885 
 374   0.0000       0.421084        11.4583 
 375   0.0000       0.422477        11.4962 
 376   0.0000       0.424328        11.5466 
 377   0.0000       0.425206        11.5704 
 378   0.0000       0.426722        11.6117 
 379   0.0000       0.429301        11.6819 
 380   0.0000       0.430781        11.7221 
 381   0.0000       0.433947        11.8083 
 382   0.0000       0.434810        11.8318 
 383   0.0000       0.438613        11.9353 
 384   0.0000       0.442182        12.0324 
 385   0.0000       0.443057        12.0562 
 386   0.0000       0.446148        12.1403 
 387   0.0000       0.446312        12.1448 
 388   0.0000       0.450154        12.2493 
 389   0.0000       0.451601        12.2887 
 390   0.0000       0.453914        12.3516 
 391   0.0000       0.456018        12.4089 
 392   0.0000       0.459895        12.5144 
 393   0.0000       0.461194        12.5497 
 394   0.0000       0.461939        12.5700 
 395   0.0000       0.464351        12.6356 
 396   0.0000       0.465731        12.6732 
 397   0.0000       0.470436        12.8012 
 398   0.0000       0.471837        12.8393 
 399   0.0000       0.474227        12.9044 
 400   0.0000       0.475864        12.9489 
 401   0.0000       0.477856        13.0031 
 402   0.0000       0.480287        13.0693 
 403   0.0000       0.481582        13.1045 
 404   0.0000       0.483128        13.1466 
 405   0.0000       0.485416        13.2088 
 406   0.0000       0.487377        13.2622 
 407   0.0000       0.489870        13.3300 
 408   0.0000       0.491224        13.3669 
 409   0.0000       0.492453        13.4003 
 410   0.0000       0.494844        13.4654 
 411   0.0000       0.495998        13.4968 
 412   0.0000       0.497168        13.5286 
 413   0.0000       0.500974        13.6322 
 414   0.0000       0.504152        13.7187 
 415   0.0000       0.506075        13.7710 
 416   0.0000       0.506764        13.7897 
 417   0.0000       0.508702        13.8425 
 418   0.0000       0.510936        13.9033 
 419   0.0000       0.512072        13.9342 
 420   0.0000       0.512819        13.9545 
 421   0.0000       0.516198        14.0464 
 422   0.0000       0.518046        14.0968 
 423   0.0000       0.521821        14.1995 
 424   0.0000       0.524556        14.2739 
 425   0.0000       0.525537        14.3006 
 426   0.0000       0.528613        14.3843 
 427   0.0000       0.530018        14.4225 
 428   0.0000       0.530624        14.4390 
 429   0.0000       0.531929        14.4745 
 430   0.0000       0.534739        14.5510 
 431   0.0000       0.535914        14.5830 
 432   0.0000       0.538055        14.6412 
 433   0.0000       0.540546        14.7090 
 434   0.0000       0.541222        14.7274 
 435   0.0000       0.543660        14.7937 
 436   0.0000       0.547136        14.8883 
 437   0.0000       0.548546        14.9267 
 438   0.0000       0.550106        14.9692 
 439   0.0000       0.552190        15.0258 
 440   0.0000       0.554410        15.0863 
 441   0.0000       0.556959        15.1556 
 442   0.0000       0.559287        15.2190 
 443   0.0000       0.561287        15.2734 
 444   0.0000       0.564159        15.3516 
 445   0.0000       0.567992        15.4559 
 446   0.0000       0.569083        15.4855 
 447   0.0000       0.569679        15.5017 
 448   0.0000       0.570655        15.5283 
 449   0.0000       0.572104        15.5677 
 450   0.0000       0.575169        15.6512 
 451   0.0000       0.580678        15.8010 
 452   0.0000       0.581823        15.8322 
 453   0.0000       0.583960        15.8904 
 454   0.0000       0.585948        15.9445 
 455   0.0000       0.589586        16.0434 
 456   0.0000       0.590159        16.0590 
 457   0.0000       0.594427        16.1752 
 458   0.0000       0.597607        16.2617 
 459   0.0000       0.599128        16.3031 
 460   0.0000       0.600832        16.3495 
 461   0.0000       0.602256        16.3882 
 462   0.0000       0.603041        16.4096 
 463   0.0000       0.604646        16.4533 
 464   0.0000       0.606690        16.5089 
 465   0.0000       0.609760        16.5924 
 466   0.0000       0.612132        16.6570 
 467   0.0000       0.615248        16.7418 
 468   0.0000       0.616688        16.7809 
 469   0.0000       0.616968        16.7886 
 470   0.0000       0.619153        16.8480 
 471   0.0000       0.621330        16.9072 
 472   0.0000       0.622337        16.9347 
 473   0.0000       0.626290        17.0422 
 474   0.0000       0.628006        17.0889 
 475   0.0000       0.628742        17.1089 
 476   0.0000       0.630754        17.1637 
 477   0.0000       0.633081        17.2270 
 478   0.0000       0.634329        17.2610 
 479   0.0000       0.636173        17.3112 
 480   0.0000       0.637604        17.3501 
 481   0.0000       0.642292        17.4777 
 482   0.0000       0.643632        17.5141 
 483   0.0000       0.645233        17.5577 
 484   0.0000       0.647020        17.6063 
 485   0.0000       0.647985        17.6326 
 486   0.0000       0.652989        17.7687 
 487   0.0000       0.654543        17.8110 
 488   0.0000       0.654626        17.8133 
 489   0.0000       0.656759        17.8713 
 490   0.0000       0.658788        17.9265 
 491   0.0000       0.660366        17.9695 
 492   0.0000       0.666364        18.1327 
 493   0.0000       0.669391        18.2150 
 494   0.0000       0.670991        18.2586 
 495   0.0000       0.674145        18.3444 
 496   0.0000       0.674711        18.3598 
 497   0.0000       0.678297        18.4574 
 498   0.0000       0.681308        18.5393 
 499   0.0000       0.682535        18.5727 
 500   0.0000       0.685073        18.6418 
 501   0.0000       0.685939        18.6654 
 502   0.0000       0.690318        18.7845 
 503   0.0000       0.693792        18.8790 
 504   0.0000       0.696564        18.9545 
 505   0.0000       0.699946        19.0465 
 506   0.0000       0.700340        19.0572 
 507   0.0000       0.701771        19.0962 
 508   0.0000       0.704883        19.1808 
 509   0.0000       0.709159        19.2972 
 510   0.0000       0.710542        19.3348 
 511   0.0000       0.712047        19.3758 
 512   0.0000       0.714806        19.4509 
 513   0.0000       0.715124        19.4595 
 514   0.0000       0.716073        19.4853 
 515   0.0000       0.716897        19.5077 
 516   0.0000       0.721239        19.6259 
 517   0.0000       0.724235        19.7074 
 518   0.0000       0.726158        19.7598 
 519   0.0000       0.727725        19.8024 
 520   0.0000       0.730421        19.8758 
 521   0.0000       0.732314        19.9273 
 522   0.0000       0.735013        20.0007 
 523   0.0000       0.735419        20.0118 
 524   0.0000       0.738124        20.0854 
 525   0.0000       0.740902        20.1610 
 526   0.0000       0.741152        20.1678 
 527   0.0000       0.742768        20.2118 
 528   0.0000       0.743943        20.2437 
 529   0.0000       0.744902        20.2698 
 530   0.0000       0.746094        20.3023 
 531   0.0000       0.748612        20.3708 
 532   0.0000       0.750394        20.4193 
 533   0.0000       0.752913        20.4878 
 534   0.0000       0.754703        20.5365 
 535   0.0000       0.756220        20.5778 
 536   0.0000       0.759414        20.6647 
 537   0.0000       0.759988        20.6803 
 538   0.0000       0.764662        20.8075 
 539   0.0000       0.766311        20.8524 
 540   0.0000       0.767096        20.8737 
 541   0.0000       0.769588        20.9415 
 542   0.0000       0.772614        21.0239 
 543   0.0000       0.774232        21.0679 
 544   0.0000       0.775861        21.1123 
 545   0.0000       0.780511        21.2388 
 546   0.0000       0.781282        21.2598 
 547   0.0000       0.782771        21.3003 
 548   0.0000       0.784268        21.3410 
 549   0.0000       0.787609        21.4319 
 550   0.0000       0.790422        21.5085 
 551   0.0000       0.792239        21.5579 
 552   0.0000       0.794386        21.6164 
 553   0.0000       0.794978        21.6324 
 554   0.0000       0.799268        21.7492 
 555   0.0000       0.802558        21.8387 
 556   0.0000       0.803437        21.8626 
 557   0.0000       0.803841        21.8736 
 558   0.0000       0.807111        21.9626 
 559   0.0000       0.807957        21.9856 
 560   0.0000       0.812346        22.1051 
 561   0.0000       0.815599        22.1936 
 562   0.0000       0.816190        22.2096 
 563   0.0000       0.819560        22.3014 
 564   0.0000       0.820319        22.3220 
 565   0.0000       0.822953        22.3937 
 566   0.0000       0.824625        22.4392 
 567   0.0000       0.825500        22.4630 
 568   0.0000       0.827879        22.5277 
 569   0.0000       0.829062        22.5599 
 570   0.0000       0.831848        22.6357 
 571   0.0000       0.835652        22.7392 
 572   0.0000       0.836092        22.7512 
 573   0.0000       0.837468        22.7887 
 574   0.0000       0.838487        22.8164 
 575   0.0000       0.842600        22.9283 
 576   0.0000       0.847068        23.0499 
 577   0.0000       0.848820        23.0976 
 578   0.0000       0.849622        23.1194 
 579   0.0000       0.851708        23.1762 
 580   0.0000       0.852564        23.1994 
 581   0.0000       0.854369        23.2486 
 582   0.0000       0.855942        23.2914 
 583   0.0000       0.856230        23.2992 
 584   0.0000       0.858118        23.3506 
 585   0.0000       0.859925        23.3997 
 586   0.0000       0.863131        23.4870 
 587   0.0000       0.864125        23.5140 
 588   0.0000       0.866111        23.5681 
 589   0.0000       0.866971        23.5915 
 590   0.0000       0.869846        23.6697 
 591   0.0000       0.871804        23.7230 
 592   0.0000       0.873130        23.7591 
 593   0.0000       0.874545        23.7976 
 594   0.0000       0.878083        23.8939 
 595   0.0000       0.878556        23.9067 
 596   0.0000       0.879412        23.9300 
 597   0.0000       0.881801        23.9950 
 598   0.0000       0.883877        24.0515 
 599   0.0000       0.887903        24.1611 
 600   0.0000       0.889066        24.1927 
 601   0.0000       0.890608        24.2347 
 602   0.0000       0.894403        24.3379 
 603   0.0000       0.895226        24.3603 
 604   0.0000       0.897327        24.4175 
 605   0.0000       0.900321        24.4990 
 606   0.0000       0.901083        24.5197 
 607   0.0000       0.901803        24.5393 
 608   0.0000       0.903327        24.5808 
 609   0.0000       0.905798        24.6480 
 610   0.0000       0.906869        24.6772 
 611   0.0000       0.910736        24.7824 
 612   0.0000       0.911439        24.8015 
 613   0.0000       0.913470        24.8568 
 614   0.0000       0.916947        24.9514 
 615   0.0000       0.919015        25.0077 
 616   0.0000       0.919596        25.0235 
 617   0.0000       0.920485        25.0477 
 618   0.0000       0.924527        25.1577 
 619   0.0000       0.925959        25.1966 
 620   0.0000       0.926523        25.2120 
 621   0.0000       0.929837        25.3021 
 622   0.0000       0.933689        25.4070 
 623   0.0000       0.935247        25.4494 
 624   0.0000       0.936970        25.4962 
 625   0.0000       0.937991        25.5240 
 626   0.0000       0.940218        25.5846 
 627   0.0000       0.942436        25.6450 
 628   0.0000       0.945020        25.7153 
 629   0.0000       0.947118        25.7724 
 630   0.0000       0.948038        25.7974 
 631   0.0000       0.948644        25.8139 
 632   0.0000       0.950647        25.8684 
 633   0.0000       0.953885        25.9565 
 634   0.0000       0.954610        25.9763 
 635   0.0000       0.957291        26.0492 
 636   0.0000       0.960163        26.1274 
 637   0.0000       0.960570        26.1384 
 638   0.0000       0.963400        26.2154 
 639   0.0000       0.964505        26.2455 
 640   0.0000       0.965460        26.2715 
 641   0.0000       0.968687        26.3593 
 642   0.0000       0.971407        26.4333 
 643   0.0000       0.974104        26.5067 
 644   0.0000       0.976220        26.5643 
 645   0.0000       0.977914        26.6104 
 646   0.0000       0.980227        26.6733 
 647   0.0000       0.981660        26.7123 
 648   0.0000       0.984261        26.7831 
 649   0.0000       0.986978        26.8570 
 650   0.0000       0.987271        26.8650 
 651   0.0000       0.992247        27.0004 
 652   0.0000       0.994252        27.0550 
 653   0.0000       0.995238        27.0818 
 654   0.0000       0.997449        27.1420 
 655   0.0000       0.998138        27.1607 
 656   0.0000       0.999212        27.1899 
 657   0.0000       1.001257        27.2456 
 658   0.0000       1.004092        27.3227 
 659   0.0000       1.006454        27.3870 
 660   0.0000       1.007469        27.4146 
 661   0.0000       1.011636        27.5280 
 662   0.0000       1.014452        27.6046 
 663   0.0000       1.015446        27.6317 
 664   0.0000       1.018530        27.7156 
 665   0.0000       1.020407        27.7667 
 666   0.0000       1.020784        27.7769 
 667   0.0000       1.022535        27.8246 
 668   0.0000       1.024651        27.8822 
 669   0.0000       1.027762        27.9668 
 670   0.0000       1.029376        28.0107 
 671   0.0000       1.029744        28.0208 
 672   0.0000       1.032924        28.1073 
 673   0.0000       1.035144        28.1677 
 674   0.0000       1.036351        28.2005 
 675   0.0000       1.038090        28.2479 
 676   0.0000       1.040971        28.3263 
 677   0.0000       1.043382        28.3919 
 678   0.0000       1.045947        28.4617 
 679   0.0000       1.046698        28.4821 
 680   0.0000       1.048970        28.5439 
 681   0.0000       1.050656        28.5898 
 682   0.0000       1.051918        28.6241 
 683   0.0000       1.055143        28.7119 
 684   0.0000       1.057203        28.7680 
 685   0.0000       1.059559        28.8321 
 686   0.0000       1.060200        28.8495 
 687   0.0000       1.062446        28.9106 
 688   0.0000       1.065464        28.9927 
 689   0.0000       1.067321        29.0433 
 690   0.0000       1.069972        29.1154 
 691   0.0000       1.072585        29.1865 
 692   0.0000       1.075827        29.2748 
 693   0.0000       1.077217        29.3126 
 694   0.0000       1.078511        29.3478 
 695   0.0000       1.082411        29.4539 
 696   0.0000       1.083700        29.4890 
 697   0.0000       1.085023        29.5250 
 698   0.0000       1.086859        29.5749 
 699   0.0000       1.090056        29.6619 
 700   0.0000       1.091818        29.7099 
 701   0.0000       1.095726        29.8162 
 702   0.0000       1.098178        29.8829 
 703   0.0000       1.099216        29.9112 
 704   0.0000       1.099771        29.9263 
 705   0.0000       1.102094        29.9895 
 706   0.0000       1.103921        30.0392 
 707   0.0000       1.106024        30.0964 
 708   0.0000       1.107183        30.1280 
 709   0.0000       1.112787        30.2805 
 710   0.0000       1.115487        30.3540 
 711   0.0000       1.116454        30.3802 
 712   0.0000       1.118565        30.4377 
 713   0.0000       1.119867        30.4731 
 714   0.0000       1.120446        30.4889 
 715   0.0000       1.125004        30.6129 
 716   0.0000       1.128601        30.7108 
 717   0.0000       1.130269        30.7562 
 718   0.0000       1.130905        30.7735 
 719   0.0000       1.133029        30.8313 
 720   0.0000       1.135106        30.8878 
 721   0.0000       1.136859        30.9355 
 722   0.0000       1.140305        31.0293 
 723   0.0000       1.141230        31.0545 
 724   0.0000       1.141890        31.0724 
 725   0.0000       1.146033        31.1851 
 726   0.0000       1.146769        31.2052 
 727   0.0000       1.150283        31.3008 
 728   0.0000       1.151710        31.3396 
 729   0.0000       1.154854        31.4252 
 730   0.0000       1.158016        31.5112 
 731   0.0000       1.163433        31.6586 
 732   0.0000       1.165817        31.7235 
 733   0.0000       1.166186        31.7335 
 734   0.0000       1.167946        31.7814 
 735   0.0000       1.170964        31.8635 
 736   0.0000       1.172045        31.8930 
 737   0.0000       1.172550        31.9067 
 738   0.0000       1.174317        31.9548 
 739   0.0000       1.177962        32.0540 
 740   0.0000       1.181381        32.1470 
 741   0.0000       1.183835        32.2138 
 742   0.0000       1.185053        32.2469 
 743   0.0000       1.188605        32.3436 
 744   0.0000       1.189652        32.3721 
 745   0.0000       1.192533        32.4505 
 746   0.0000       1.194109        32.4934 
 747   0.0000       1.198392        32.6099 
 748   0.0000       1.199712        32.6458 
 749   0.0000       1.201065        32.6826 
 750   0.0000       1.203632        32.7525 
 751   0.0000       1.205823        32.8121 
 752   0.0000       1.206801        32.8387 
 753   0.0000       1.211476        32.9659 
 754   0.0000       1.212530        32.9946 
 755   0.0000       1.214882        33.0586 
 756   0.0000       1.216092        33.0915 
 757   0.0000       1.219601        33.1870 
 758   0.0000       1.222844        33.2753 
 759   0.0000       1.224184        33.3117 
 760   0.0000       1.225631        33.3511 
 761   0.0000       1.229812        33.4649 
 762   0.0000       1.230902        33.4946 
 763   0.0000       1.234412        33.5901 
 764   0.0000       1.236082        33.6355 
 765   0.0000       1.237313        33.6690 
 766   0.0000       1.240543        33.7569 
 767   0.0000       1.242987        33.8234 
 768   0.0000       1.244160        33.8553 
 769   0.0000       1.245615        33.8949 
 770   0.0000       1.249116        33.9902 
 771   0.0000       1.251458        34.0539 
 772   0.0000       1.252686        34.0873 
 773   0.0000       1.256669        34.1957 
 774   0.0000       1.258760        34.2526 
 775   0.0000       1.259431        34.2709 
 776   0.0000       1.262965        34.3670 
 777   0.0000       1.265093        34.4249 
 778   0.0000       1.270399        34.5693 
 779   0.0000       1.272505        34.6266 
 780   0.0000       1.275004        34.6946 
 781   0.0000       1.276485        34.7349 
 782   0.0000       1.282380        34.8953 
 783   0.0000       1.283550        34.9272 
 784   0.0000       1.287442        35.0331 
 785   0.0000       1.288874        35.0721 
 786   0.0000       1.289283        35.0832 
 787   0.0000       1.291981        35.1566 
 788   0.0000       1.293502        35.1980 
 789   0.0000       1.295125        35.2421 
 790   0.0000       1.298741        35.3405 
 791   0.0000       1.300136        35.3785 
 792   0.0000       1.303738        35.4765 
 793   0.0000       1.304313        35.4922 
 794   0.0000       1.306987        35.5649 
 795   0.0000       1.311308        35.6825 
 796   0.0000       1.313074        35.7306 
 797   0.0000       1.315232        35.7893 
 798   0.0000       1.316166        35.8147 
 799   0.0000       1.319421        35.9033 
 800   0.0000       1.321389        35.9568 
 801   0.0000       1.323084        36.0030 
 802   0.0000       1.325650        36.0728 
 803   0.0000       1.328518        36.1508 
 804   0.0000       1.329565        36.1793 
 805   0.0000       1.332608        36.2621 
 806   0.0000       1.336111        36.3574 
 807   0.0000       1.337664        36.3997 
 808   0.0000       1.340151        36.4674 
 809   0.0000       1.344272        36.5795 
 810   0.0000       1.345592        36.6154 
 811   0.0000       1.348204        36.6865 
 812   0.0000       1.351567        36.7780 
 813   0.0000       1.353107        36.8199 
 814   0.0000       1.356107        36.9016 
 815   0.0000       1.361261        37.0418 
 816   0.0000       1.363634        37.1064 
 817   0.0000       1.369002        37.2524 
 818   0.0000       1.369841        37.2753 
 819   0.0000       1.373649        37.3789 
 820   0.0000       1.375934        37.4411 
 821   0.0000       1.377712        37.4895 
 822   0.0000       1.379518        37.5386 
 823   0.0000       1.384818        37.6828 
 824   0.0000       1.385620        37.7046 
 825   0.0000       1.387509        37.7560 
 826   0.0000       1.391578        37.8668 
 827   0.0000       1.394054        37.9341 
 828   0.0000       1.400860        38.1193 
 829   0.0000       1.403894        38.2019 
 830   0.0000       1.405364        38.2419 
 831   0.0000       1.408840        38.3365 
 832   0.0000       1.410058        38.3696 
 833   0.0000       1.413086        38.4520 
 834   0.0000       1.416394        38.5421 
 835   0.0000       1.418746        38.6060 
 836   0.0000       1.419502        38.6266 
 837   0.0000       1.423937        38.7473 
 838   0.0000       1.425335        38.7853 
 839   0.0000       1.427588        38.8466 
 840   0.0000       1.429836        38.9078 
 841   0.0000       1.432781        38.9880 
 842   0.0000       1.435727        39.0681 
 843   0.0000       1.441450        39.2238 
 844   0.0000       1.442526        39.2531 
 845   0.0000       1.445305        39.3287 
 846   0.0000       1.447725        39.3946 
 847   0.0000       1.449932        39.4547 
 848   0.0000       1.451775        39.5048 
 849   0.0000       1.452655        39.5288 
 850   0.0000       1.455043        39.5937 
 851   0.0000       1.462123        39.7864 
 852   0.0000       1.465296        39.8727 
 853   0.0000       1.465964        39.8909 
 854   0.0000       1.468392        39.9570 
 855   0.0000       1.475526        40.1511 
 856   0.0000       1.476227        40.1702 
 857   0.0000       1.480311        40.2813 
 858   0.0000       1.481181        40.3050 
 859   0.0000       1.482258        40.3343 
 860   0.0000       1.486884        40.4602 
 861   0.0000       1.490525        40.5592 
 862   0.0000       1.493478        40.6396 
 863   0.0000       1.496877        40.7321 
 864   0.0000       1.499110        40.7929 
 865   0.0000       1.501756        40.8649 
 866   0.0000       1.502985        40.8983 
 867   0.0000       1.506067        40.9822 
 868   0.0000       1.510862        41.1126 
 869   0.0000       1.515408        41.2363 
 870   0.0000       1.516096        41.2551 
 871   0.0000       1.520171        41.3659 
 872   0.0000       1.520653        41.3791 
 873   0.0000       1.523235        41.4493 
 874   0.0000       1.526362        41.5344 
 875   0.0000       1.529363        41.6161 
 876   0.0000       1.534742        41.7625 
 877   0.0000       1.535965        41.7957 
 878   0.0000       1.539202        41.8838 
 879   0.0000       1.541316        41.9413 
 880   0.0000       1.544204        42.0199 
 881   0.0000       1.548330        42.1322 
 882   0.0000       1.549738        42.1705 
 883   0.0000       1.552031        42.2329 
 884   0.0000       1.555349        42.3232 
 885   0.0000       1.556845        42.3639 
 886   0.0000       1.559047        42.4238 
 887   0.0000       1.561131        42.4805 
 888   0.0000       1.562003        42.5043 
 889   0.0000       1.566209        42.6187 
 890   0.0000       1.567427        42.6518 
 891   0.0000       1.570781        42.7431 
 892   0.0000       1.572831        42.7989 
 893   0.0000       1.575442        42.8699 
 894   0.0000       1.579105        42.9696 
 895   0.0000       1.580250        43.0008 
 896   0.0000       1.584283        43.1105 
 897   0.0000       1.585285        43.1378 
 898   0.0000       1.587665        43.2026 
 899   0.0000       1.590201        43.2716 
 900   0.0000       1.593218        43.3537 
 901   0.0000       1.596133        43.4330 
 902   0.0000       1.597382        43.4670 
 903   0.0000       1.602544        43.6074 
 904   0.0000       1.604321        43.6558 
 905   0.0000       1.607676        43.7471 
 906   0.0000       1.609016        43.7836 
 907   0.0000       1.612454        43.8771 
 908   0.0000       1.617674        44.0191 
 909   0.0000       1.619437        44.0671 
 910   0.0000       1.621198        44.1150 
 911   0.0000       1.622092        44.1394 
 912   0.0000       1.625682        44.2371 
 913   0.0000       1.627044        44.2741 
 914   0.0000       1.631544        44.3966 
 915   0.0000       1.636444        44.5299 
 916   0.0000       1.638739        44.5924 
 917   0.0000       1.641634        44.6711 
 918   0.0000       1.646786        44.8113 
 919   0.0000       1.648308        44.8527 
 920   0.0000       1.650508        44.9126 
 921   0.0000       1.652129        44.9567 
 922   0.0000       1.653832        45.0031 
 923   0.0000       1.656852        45.0852 
 924   0.0000       1.658062        45.1182 
 925   0.0000       1.662497        45.2389 
 926   0.0000       1.664609        45.2963 
 927   0.0000       1.667188        45.3665 
 928   0.0000       1.669304        45.4241 
 929   0.0000       1.671289        45.4781 
 930   0.0000       1.676217        45.6122 
 931   0.0000       1.677645        45.6511 
 932   0.0000       1.681428        45.7540 
 933   0.0000       1.682812        45.7916 
 934   0.0000       1.686962        45.9046 
 935   0.0000       1.690198        45.9926 
 936   0.0000       1.691905        46.0391 
 937   0.0000       1.695038        46.1243 
 938   0.0000       1.696474        46.1634 
 939   0.0000       1.698200        46.2104 
 940   0.0000       1.701488        46.2998 
 941   0.0000       1.703670        46.3592 
 942   0.0000       1.703825        46.3634 
 943   0.0000       1.708850        46.5002 
 944   0.0000       1.712921        46.6110 
 945   0.0000       1.714081        46.6425 
 946   0.0000       1.716752        46.7152 
 947   0.0000       1.718274        46.7566 
 948   0.0000       1.722889        46.8822 
 949   0.0000       1.723591        46.9013 
 950   0.0000       1.726933        46.9922 
 951   0.0000       1.728599        47.0376 
 952   0.0000       1.730939        47.1013 
 953   0.0000       1.734735        47.2045 
 954   0.0000       1.738335        47.3025 
 955   0.0000       1.739958        47.3467 
 956   0.0000       1.740166        47.3523 
 957   0.0000       1.743404        47.4404 
 958   0.0000       1.746051        47.5125 
 959   0.0000       1.747303        47.5465 
 960   0.0000       1.748190        47.5707 
 961   0.0000       1.753465        47.7142 
 962   0.0000       1.755209        47.7617 
 963   0.0000       1.760334        47.9011 
 964   0.0000       1.762655        47.9643 
 965   0.0000       1.767364        48.0924 
 966   0.0000       1.769212        48.1427 
 967   0.0000       1.770435        48.1760 
 968   0.0000       1.773509        48.2596 
 969   0.0000       1.774508        48.2868 
 970   0.0000       1.778050        48.3832 
 971   0.0000       1.780765        48.4571 
 972   0.0000       1.782909        48.5154 
 973   0.0000       1.785698        48.5913 
 974   0.0000       1.786738        48.6196 
 975   0.0000       1.787547        48.6416 
 976   0.0000       1.789653        48.6989 
 977   0.0000       1.790509        48.7222 
 978   0.0000       1.793465        48.8027 
 979   0.0000       1.799157        48.9575 
 980   0.0000       1.801927        49.0329 
 981   0.0000       1.804003        49.0894 
 982   0.0000       1.807801        49.1928 
 983   0.0000       1.810138        49.2564 
 984   0.0000       1.814878        49.3853 
 985   0.0000       1.815819        49.4109 
 986   0.0000       1.818388        49.4808 
 987   0.0000       1.820023        49.5253 
 988   0.0000       1.822672        49.5974 
 989   0.0000       1.827287        49.7230 
 990   0.0000       1.829587        49.7856 
 991   0.0000       1.832611        49.8679 
 992   0.0000       1.835450        49.9451 
 993   0.0000       1.835659        49.9508 
 994   0.0000       1.838662        50.0325 
 995   0.0000       1.840829        50.0915 
 996   0.0000       1.842434        50.1352 
 997   0.0000       1.843776        50.1717 
 998   0.0000       1.846808        50.2542 
 999   0.0000       1.850467        50.3538 
 1000   0.0000       1.852837        50.4183 
 1001   0.0000       1.856528        50.5187 
 1002   0.0000       1.858617        50.5755 
 1003   0.0000       1.861158        50.6447 
 1004   0.0000       1.862865        50.6911 
 1005   0.0000       1.868552        50.8459 
 1006   0.0000       1.869499        50.8716 
 1007   0.0000       1.872979        50.9663 
 1008   0.0000       1.873957        50.9929 
 1009   0.0000       1.876174        51.0533 
 1010   0.0000       1.879081        51.1324 
 1011   0.0000       1.882147        51.2158 
 1012   0.0000       1.884108        51.2692 
 1013   0.0000       1.888903        51.3997 
 1014   0.0000       1.889606        51.4188 
 1015   0.0000       1.892898        51.5084 
 1016   0.0000       1.893718        51.5307 
 1017   0.0000       1.896944        51.6185 
 1018   0.0000       1.899616        51.6912 
 1019   0.0000       1.902696        51.7750 
 1020   0.0000       1.905984        51.8645 
 1021   0.0000       1.906614        51.8816 
 1022   0.0000       1.909128        51.9500 
 1023   0.0000       1.910209        51.9794 
 1024   0.0000       1.912884        52.0522 
 1025   0.0000       1.913151        52.0595 
 1026   0.0000       1.916749        52.1574 
 1027   0.0000       1.920529        52.2602 
 1028   0.0000       1.923005        52.3276 
 1029   0.0000       1.924870        52.3784 
 1030   0.0000       1.928076        52.4656 
 1031   0.0000       1.930478        52.5310 
 1032   0.0000       1.933097        52.6023 
 1033   0.0000       1.936914        52.7061 
 1034   0.0000       1.941897        52.8417 
 1035   0.0000       1.942317        52.8531 
 1036   0.0000       1.942954        52.8705 
 1037   0.0000       1.947317        52.9892 
 1038   0.0000       1.948017        53.0082 
 1039   0.0000       1.949414        53.0463 
 1040   0.0000       1.952907        53.1413 
 1041   0.0000       1.953938        53.1694 
 1042   0.0000       1.955482        53.2114 
 1043   0.0000       1.959594        53.3233 
 1044   0.0000       1.961318        53.3702 
 1045   0.0000       1.963153        53.4201 
 1046   0.0000       1.965694        53.4892 
 1047   0.0000       1.969263        53.5864 
 1048   0.0000       1.970747        53.6268 
 1049   0.0000       1.973366        53.6980 
 1050   0.0000       1.975242        53.7491 
 1051   0.0000       1.978374        53.8343 
 1052   0.0000       1.979227        53.8575 
 1053   0.0000       1.982683        53.9515 
 1054   0.0000       1.983524        53.9744 
 1055   0.0000       1.987484        54.0822 
 1056   0.0000       1.989380        54.1338 
 1057   0.0000       1.989933        54.1488 
 1058   0.0000       1.992081        54.2073 
 1059   0.0000       1.992789        54.2266 
 1060   0.0000       1.995289        54.2946 
 1061   0.0000       1.998234        54.3747 
 1062   0.0000       2.000070        54.4247 
 1063   0.0000       2.002680        54.4957 
 1064   0.0000       2.006068        54.5879 
 1065   0.0000       2.008645        54.6580 
 1066   0.0000       2.011802        54.7439 
 1067   0.0000       2.014259        54.8108 
 1068   0.0000       2.016190        54.8633 
 1069   0.0000       2.020570        54.9825 
 1070   0.0000       2.021410        55.0054 
 1071   0.0000       2.021568        55.0097 
 1072   0.0000       2.024378        55.0861 
 1073   0.0000       2.028916        55.2096 
 1074   0.0000       2.030293        55.2471 
 1075   0.0000       2.033045        55.3220 
 1076   0.0000       2.034781        55.3692 
 1077   0.0000       2.037736        55.4496 
 1078   0.0000       2.041335        55.5475 
 1079   0.0000       2.041836        55.5612 
 1080   0.0000       2.042909        55.5904 
 1081   0.0000       2.044974        55.6466 
 1082   0.0000       2.047414        55.7130 
 1083   0.0000       2.050580        55.7991 
 1084   0.0000       2.052365        55.8477 
 1085   0.0000       2.055076        55.9215 
 1086   0.0000       2.056413        55.9579 
 1087   0.0000       2.057853        55.9970 
 1088   0.0000       2.059089        56.0307 
 1089   0.0000       2.063715        56.1565 
 1090   0.0000       2.064420        56.1757 
 1091   0.0000       2.067989        56.2729 
 1092   0.0000       2.068921        56.2982 
 1093   0.0000       2.071248        56.3615 
 1094   0.0000       2.072261        56.3891 
 1095   0.0000       2.072793        56.4036 
 1096   0.0000       2.076525        56.5051 
 1097   0.0000       2.079198        56.5779 
 1098   0.0000       2.081917        56.6518 
 1099   0.0000       2.084228        56.7147 
 1100   0.0000       2.088436        56.8292 
 1101   0.0000       2.090076        56.8739 
 1102   0.0000       2.091029        56.8998 
 1103   0.0000       2.092875        56.9500 
 1104   0.0000       2.097431        57.0740 
 1105   0.0000       2.100164        57.1484 
 1106   0.0000       2.102099        57.2010 
 1107   0.0000       2.103231        57.2318 
 1108   0.0000       2.105969        57.3063 
 1109   0.0000       2.106540        57.3219 
 1110   0.0000       2.109485        57.4020 
 1111   0.0000       2.110760        57.4367 
 1112   0.0000       2.116744        57.5995 
 1113   0.0000       2.116952        57.6052 
 1114   0.0000       2.120982        57.7149 
 1115   0.0000       2.122493        57.7560 
 1116   0.0000       2.125522        57.8384 
 1117   0.0000       2.129016        57.9335 
 1118   0.0000       2.130522        57.9745 
 1119   0.0000       2.132757        58.0353 
 1120   0.0000       2.135445        58.1084 
 1121   0.0000       2.136981        58.1502 
 1122   0.0000       2.138507        58.1917 
 1123   0.0000       2.140418        58.2437 
 1124   0.0000       2.142689        58.3055 
 1125   0.0000       2.143851        58.3371 
 1126   0.0000       2.145177        58.3732 
 1127   0.0000       2.149852        58.5005 
 1128   0.0000       2.152121        58.5622 
 1129   0.0000       2.152708        58.5782 
 1130   0.0000       2.156066        58.6695 
 1131   0.0000       2.158144        58.7261 
 1132   0.0000       2.159526        58.7637 
 1133   0.0000       2.161022        58.8044 
 1134   0.0000       2.163037        58.8592 
 1135   0.0000       2.164175        58.8902 
 1136   0.0000       2.167521        58.9812 
 1137   0.0000       2.168297        59.0024 
 1138   0.0000       2.170896        59.0731 
 1139   0.0000       2.171295        59.0839 
 1140   0.0000       2.172607        59.1196 
 1141   0.0000       2.175416        59.1961 
 1142   0.0000       2.179529        59.3080 
 1143   0.0000       2.182637        59.3926 
 1144   0.0000       2.184124        59.4330 
 1145   0.0000       2.184934        59.4551 
 1146   0.0000       2.186717        59.5036 
 1147   0.0000       2.189029        59.5665 
 1148   0.0000       2.190960        59.6190 
 1149   0.0000       2.192087        59.6497 
 1150   0.0000       2.193448        59.6868 
 1151   0.0000       2.196364        59.7661 
 1152   0.0000       2.197052        59.7848 
 1153   0.0000       2.201434        59.9041 
 1154   0.0000       2.204683        59.9925 
 1155   0.0000       2.206987        60.0552 
 1156   0.0000       2.207766        60.0764 
 1157   0.0000       2.208103        60.0855 
 1158   0.0000       2.211552        60.1794 
 1159   0.0000       2.212750        60.2120 
 1160   0.0000       2.214268        60.2533 
 1161   0.0000       2.215415        60.2845 
 1162   0.0000       2.220933        60.4347 
 1163   0.0000       2.221585        60.4524 
 1164   0.0000       2.223633        60.5081 
 1165   0.0000       2.227318        60.6084 
 1166   0.0000       2.230372        60.6915 
 1167   0.0000       2.231183        60.7136 
 1168   0.0000       2.234365        60.8002 
 1169   0.0000       2.236523        60.8589 
 1170   0.0000       2.238181        60.9040 
 1171   0.0000       2.240102        60.9563 
 1172   0.0000       2.240851        60.9767 
 1173   0.0000       2.243765        61.0559 
 1174   0.0000       2.245233        61.0959 
 1175   0.0000       2.247017        61.1445 
 1176   0.0000       2.249491        61.2118 
 1177   0.0000       2.251937        61.2783 
 1178   0.0000       2.253712        61.3266 
 1179   0.0000       2.257347        61.4255 
 1180   0.0000       2.258160        61.4477 
 1181   0.0000       2.259599        61.4868 
 1182   0.0000       2.260836        61.5205 
 1183   0.0000       2.263041        61.5805 
 1184   0.0000       2.267923        61.7133 
 1185   0.0000       2.268361        61.7253 
 1186   0.0000       2.270086        61.7722 
 1187   0.0000       2.274961        61.9048 
 1188   0.0000       2.275475        61.9188 
 1189   0.0000       2.279512        62.0287 
 1190   0.0000       2.280694        62.0608 
 1191   0.0000       2.283185        62.1286 
 1192   0.0000       2.285017        62.1785 
 1193   0.0000       2.287599        62.2487 
 1194   0.0000       2.288698        62.2786 
 1195   0.0000       2.291043        62.3425 
 1196   0.0000       2.292637        62.3858 
 1197   0.0000       2.296697        62.4963 
 1198   0.0000       2.297796        62.5262 
 1199   0.0000       2.299204        62.5645 
 1200   0.0000       2.302254        62.6475 
 1201   0.0000       2.303804        62.6897 
 1202   0.0000       2.305735        62.7422 
 1203   0.0000       2.307783        62.7980 
 1204   0.0000       2.309961        62.8572 
 1205   0.0000       2.312358        62.9225 
 1206   0.0000       2.314835        62.9899 
 1207   0.0000       2.314923        62.9922 
 1208   0.0000       2.320107        63.1333 
 1209   0.0000       2.320471        63.1432 
 1210   0.0000       2.324616        63.2560 
 1211   0.0000       2.324877        63.2631 
 1212   0.0000       2.328441        63.3601 
 1213   0.0000       2.331308        63.4381 
 1214   0.0000       2.332334        63.4660 
 1215   0.0000       2.334197        63.5167 
 1216   0.0000       2.337084        63.5953 
 1217   0.0000       2.341150        63.7059 
 1218   0.0000       2.343256        63.7633 
 1219   0.0000       2.345123        63.8140 
 1220   0.0000       2.347645        63.8827 
 1221   0.0000       2.349426        63.9311 
 1222   0.0000       2.354312        64.0641 
 1223   0.0000       2.354894        64.0799 
 1224   0.0000       2.355531        64.0973 
 1225   0.0000       2.358595        64.1806 
 1226   0.0000       2.361744        64.2663 
 1227   0.0000       2.363648        64.3181 
 1228   0.0000       2.365873        64.3787 
 1229   0.0000       2.367228        64.4155 
 1230   0.0000       2.368513        64.4505 
 1231   0.0000       2.371529        64.5326 
 1232   0.0000       2.373890        64.5968 
 1233   0.0000       2.376168        64.6588 
 1234   0.0000       2.377923        64.7066 
 1235   0.0000       2.379789        64.7574 
 1236   0.0000       2.381395        64.8011 
 1237   0.0000       2.386759        64.9470 
 1238   0.0000       2.387391        64.9642 
 1239   0.0000       2.389092        65.0105 
 1240   0.0000       2.390252        65.0421 
 1241   0.0000       2.393577        65.1325 
 1242   0.0000       2.393649        65.1345 
 1243   0.0000       2.397583        65.2415 
 1244   0.0000       2.400035        65.3083 
 1245   0.0000       2.401254        65.3414 
 1246   0.0000       2.403627        65.4060 
 1247   0.0000       2.407462        65.5104 
 1248   0.0000       2.412619        65.6507 
 1249   0.0000       2.413763        65.6818 
 1250   0.0000       2.416472        65.7556 
 1251   0.0000       2.417985        65.7967 
 1252   0.0000       2.421024        65.8794 
 1253   0.0000       2.423336        65.9423 
 1254   0.0000       2.424307        65.9687 
 1255   0.0000       2.428956        66.0953 
 1256   0.0000       2.430715        66.1431 
 1257   0.0000       2.432706        66.1973 
 1258   0.0000       2.434679        66.2510 
 1259   0.0000       2.435860        66.2831 
 1260   0.0000       2.438484        66.3545 
 1261   0.0000       2.439800        66.3903 
 1262   0.0000       2.442411        66.4614 
 1263   0.0000       2.446043        66.5602 
 1264   0.0000       2.451308        66.7035 
 1265   0.0000       2.454641        66.7942 
 1266   0.0000       2.455659        66.8219 
 1267   0.0000       2.457794        66.8800 
 1268   0.0000       2.460599        66.9563 
 1269   0.0000       2.462951        67.0203 
 1270   0.0000       2.464604        67.0653 
 1271   0.0000       2.466084        67.1056 
 1272   0.0000       2.470883        67.2361 
 1273   0.0000       2.471728        67.2591 
 1274   0.0000       2.475380        67.3585 
 1275   0.0000       2.478081        67.4320 
 1276   0.0000       2.478793        67.4514 
 1277   0.0000       2.480209        67.4899 
 1278   0.0000       2.482097        67.5413 
 1279   0.0000       2.482898        67.5631 
 1280   0.0000       2.485302        67.6285 
 1281   0.0000       2.486540        67.6622 
 1282   0.0000       2.489296        67.7372 
 1283   0.0000       2.492375        67.8210 
 1284   0.0000       2.495800        67.9142 
 1285   0.0000       2.499193        68.0065 
 1286   0.0000       2.500813        68.0506 
 1287   0.0000       2.502080        68.0851 
 1288   0.0000       2.504461        68.1498 
 1289   0.0000       2.505069        68.1664 
 1290   0.0000       2.508765        68.2670 
 1291   0.0000       2.509148        68.2774 
 1292   0.0000       2.512345        68.3644 
 1293   0.0000       2.513527        68.3966 
 1294   0.0000       2.514978        68.4360 
 1295   0.0000       2.519079        68.5476 
 1296   0.0000       2.520694        68.5916 
 1297   0.0000       2.522805        68.6490 
 1298   0.0000       2.527768        68.7841 
 1299   0.0000       2.529131        68.8212 
 1300   0.0000       2.532980        68.9259 
 1301   0.0000       2.535032        68.9817 
 1302   0.0000       2.537091        69.0378 
 1303   0.0000       2.538797        69.0842 
 1304   0.0000       2.542084        69.1736 
 1305   0.0000       2.543128        69.2020 
 1306   0.0000       2.545070        69.2549 
 1307   0.0000       2.545930        69.2783 
 1308   0.0000       2.550843        69.4120 
 1309   0.0000       2.553764        69.4914 
 1310   0.0000       2.555031        69.5259 
 1311   0.0000       2.558579        69.6225 
 1312   0.0000       2.559560        69.6492 
 1313   0.0000       2.562209        69.7213 
 1314   0.0000       2.563426        69.7544 
 1315   0.0000       2.567323        69.8604 
 1316   0.0000       2.569374        69.9162 
 1317   0.0000       2.570377        69.9435 
 1318   0.0000       2.574351        70.0517 
 1319   0.0000       2.575236        70.0757 
 1320   0.0000       2.577857        70.1471 
 1321   0.0000       2.579628        70.1953 
 1322   0.0000       2.581216        70.2385 
 1323   0.0000       2.583276        70.2945 
 1324   0.0000       2.584179        70.3191 
 1325   0.0000       2.587612        70.4125 
 1326   0.0000       2.588182        70.4280 
 1327   0.0000       2.591861        70.5281 
 1328   0.0000       2.594328        70.5952 
 1329   0.0000       2.595605        70.6300 
 1330   0.0000       2.596324        70.6496 
 1331   0.0000       2.599377        70.7327 
 1332   0.0000       2.602771        70.8250 
 1333   0.0000       2.604816        70.8806 
 1334   0.0000       2.605978        70.9123 
 1335   0.0000       2.607271        70.9474 
 1336   0.0000       2.610861        71.0451 
 1337   0.0000       2.611205        71.0545 
 1338   0.0000       2.615187        71.1629 
 1339   0.0000       2.618177        71.2442 
 1340   0.0000       2.619137        71.2704 
 1341   0.0000       2.624160        71.4070 
 1342   0.0000       2.626976        71.4836 
 1343   0.0000       2.628486        71.5247 
 1344   0.0000       2.631268        71.6004 
 1345   0.0000       2.632721        71.6400 
 1346   0.0000       2.634989        71.7017 
 1347   0.0000       2.637482        71.7695 
 1348   0.0000       2.637872        71.7801 
 1349   0.0000       2.639616        71.8276 
 1350   0.0000       2.642045        71.8937 
 1351   0.0000       2.644858        71.9703 
 1352   0.0000       2.645898        71.9985 
 1353   0.0000       2.647449        72.0407 
 1354   0.0000       2.648561        72.0710 
 1355   0.0000       2.649583        72.0988 
 1356   0.0000       2.655452        72.2585 
 1357   0.0000       2.656886        72.2975 
 1358   0.0000       2.657434        72.3125 
 1359   0.0000       2.660955        72.4083 
 1360   0.0000       2.662155        72.4409 
 1361   0.0000       2.662932        72.4621 
 1362   0.0000       2.668596        72.6162 
 1363   0.0000       2.670157        72.6587 
 1364   0.0000       2.671191        72.6868 
 1365   0.0000       2.672372        72.7189 
 1366   0.0000       2.676730        72.8375 
 1367   0.0000       2.678527        72.8864 
 1368   0.0000       2.680259        72.9336 
 1369   0.0000       2.683004        73.0082 
 1370   0.0000       2.685160        73.0669 
 1371   0.0000       2.685382        73.0730 
 1372   0.0000       2.688683        73.1628 
 1373   0.0000       2.691558        73.2410 
 1374   0.0000       2.693622        73.2972 
 1375   0.0000       2.695288        73.3425 
 1376   0.0000       2.697174        73.3938 
 1377   0.0000       2.698723        73.4360 
 1378   0.0000       2.700672        73.4890 
 1379   0.0000       2.701727        73.5177 
 1380   0.0000       2.704979        73.6062 
 1381   0.0000       2.708075        73.6905 
 1382   0.0000       2.709529        73.7300 
 1383   0.0000       2.709801        73.7374 
 1384   0.0000       2.711992        73.7971 
 1385   0.0000       2.717339        73.9426 
 1386   0.0000       2.719396        73.9985 
 1387   0.0000       2.724261        74.1309 
 1388   0.0000       2.725848        74.1741 
 1389   0.0000       2.730875        74.3109 
 1390   0.0000       2.732433        74.3533 
 1391   0.0000       2.736034        74.4513 
 1392   0.0000       2.737064        74.4793 
 1393   0.0000       2.740436        74.5710 
 1394   0.0000       2.742014        74.6140 
 1395   0.0000       2.744300        74.6762 
 1396   0.0000       2.746384        74.7329 
 1397   0.0000       2.748631        74.7941 
 1398   0.0000       2.750093        74.8338 
 1399   0.0000       2.751260        74.8656 
 1400   0.0000       2.751943        74.8842 
 1401   0.0000       2.755632        74.9845 
 1402   0.0000       2.757003        75.0219 
 1403   0.0000       2.758917        75.0740 
 1404   0.0000       2.760131        75.1070 
 1405   0.0000       2.763956        75.2111 
 1406   0.0000       2.767084        75.2962 
 1407   0.0000       2.769307        75.3567 
 1408   0.0000       2.771705        75.4219 
 1409   0.0000       2.772969        75.4563 
 1410   0.0000       2.773364        75.4671 
 1411   0.0000       2.774244        75.4910 
 1412   0.0000       2.777641        75.5835 
 1413   0.0000       2.781480        75.6879 
 1414   0.0000       2.782210        75.7078 
 1415   0.0000       2.784027        75.7572 
 1416   0.0000       2.787845        75.8611 
 1417   0.0000       2.789592        75.9087 
 1418   0.0000       2.792630        75.9913 
 1419   0.0000       2.794874        76.0524 
 1420   0.0000       2.796373        76.0932 
 1421   0.0000       2.799231        76.1709 
 1422   0.0000       2.802096        76.2489 
 1423   0.0000       2.805268        76.3352 
 1424   0.0000       2.806058        76.3567 
 1425   0.0000       2.808589        76.4256 
 1426   0.0000       2.811782        76.5125 
 1427   0.0000       2.812815        76.5406 
 1428   0.0000       2.814273        76.5803 
 1429   0.0000       2.816250        76.6341 
 1430   0.0000       2.816428        76.6389 
 1431   0.0000       2.819363        76.7188 
 1432   0.0000       2.820683        76.7547 
 1433   0.0000       2.824578        76.8607 
 1434   0.0000       2.827579        76.9423 
 1435   0.0000       2.830299        77.0164 
 1436   0.0000       2.831947        77.0612 
 1437   0.0000       2.835893        77.1686 
 1438   0.0000       2.837518        77.2128 
 1439   0.0000       2.840738        77.3004 
 1440   0.0000       2.841536        77.3221 
 1441   0.0000       2.842698        77.3537 
 1442   0.0000       2.845615        77.4331 
 1443   0.0000       2.848564        77.5134 
 1444   0.0000       2.850981        77.5791 
 1445   0.0000       2.853448        77.6463 
 1446   0.0000       2.854550        77.6763 
 1447   0.0000       2.856675        77.7341 
 1448   0.0000       2.858719        77.7897 
 1449   0.0000       2.862371        77.8891 
 1450   0.0000       2.864177        77.9382 
 1451   0.0000       2.868883        78.0663 
 1452   0.0000       2.870875        78.1205 
 1453   0.0000       2.872828        78.1736 
 1454   0.0000       2.874148        78.2095 
 1455   0.0000       2.878376        78.3246 
 1456   0.0000       2.879150        78.3457 
 1457   0.0000       2.882890        78.4474 
 1458   0.0000       2.883862        78.4739 
 1459   0.0000       2.885500        78.5185 
 1460   0.0000       2.890252        78.6478 
 1461   0.0000       2.893327        78.7314 
 1462   0.0000       2.894101        78.7525 
 1463   0.0000       2.895827        78.7995 
 1464   0.0000       2.897308        78.8398 
 1465   0.0000       2.901611        78.9569 
 1466   0.0000       2.903303        79.0029 
 1467   0.0000       2.907291        79.1114 
 1468   0.0000       2.908644        79.1482 
 1469   0.0000       2.911769        79.2333 
 1470   0.0000       2.913593        79.2829 
 1471   0.0000       2.918562        79.4181 
 1472   0.0000       2.920491        79.4706 
 1473   0.0000       2.922064        79.5134 
 1474   0.0000       2.927182        79.6527 
 1475   0.0000       2.927394        79.6584 
 1476   0.0000       2.930704        79.7485 
 1477   0.0000       2.932060        79.7854 
 1478   0.0000       2.934593        79.8543 
 1479   0.0000       2.935381        79.8758 
 1480   0.0000       2.939128        79.9778 
 1481   0.0000       2.944472        80.1232 
 1482   0.0000       2.945440        80.1495 
 1483   0.0000       2.946272        80.1721 
 1484   0.0000       2.947872        80.2157 
 1485   0.0000       2.950073        80.2756 
 1486   0.0000       2.953095        80.3578 
 1487   0.0000       2.955293        80.4176 
 1488   0.0000       2.957334        80.4732 
 1489   0.0000       2.960130        80.5492 
 1490   0.0000       2.965748        80.7021 
 1491   0.0000       2.967491        80.7495 
 1492   0.0000       2.968780        80.7846 
 1493   0.0000       2.970427        80.8294 
 1494   0.0000       2.972455        80.8846 
 1495   0.0000       2.978057        81.0371 
 1496   0.0000       2.980193        81.0952 
 1497   0.0000       2.981586        81.1331 
 1498   0.0000       2.982120        81.1476 
 1499   0.0000       2.988072        81.3096 
 1500   0.0000       2.989146        81.3388 
 1501   0.0000       2.992456        81.4289 
 1502   0.0000       2.994140        81.4747 
 1503   0.0000       2.995820        81.5204 
 1504   0.0000       3.002752        81.7090 
 1505   0.0000       3.003798        81.7375 
 1506   0.0000       3.004347        81.7524 
 1507   0.0000       3.005583        81.7861 
 1508   0.0000       3.009102        81.8818 
 1509   0.0000       3.013209        81.9936 
 1510   0.0000       3.016808        82.0915 
 1511   0.0000       3.019107        82.1541 
 1512   0.0000       3.020961        82.2045 
 1513   0.0000       3.023312        82.2685 
 1514   0.0000       3.025586        82.3304 
 1515   0.0000       3.028363        82.4059 
 1516   0.0000       3.029620        82.4401 
 1517   0.0000       3.030719        82.4700 
 1518   0.0000       3.034446        82.5715 
 1519   0.0000       3.038301        82.6764 
 1520   0.0000       3.040347        82.7321 
 1521   0.0000       3.041929        82.7751 
 1522   0.0000       3.045611        82.8753 
 1523   0.0000       3.047663        82.9311 
 1524   0.0000       3.048648        82.9579 
 1525   0.0000       3.051395        83.0327 
 1526   0.0000       3.055361        83.1406 
 1527   0.0000       3.058834        83.2351 
 1528   0.0000       3.060005        83.2670 
 1529   0.0000       3.063863        83.3720 
 1530   0.0000       3.065099        83.4056 
 1531   0.0000       3.068710        83.5038 
 1532   0.0000       3.069534        83.5263 
 1533   0.0000       3.072256        83.6003 
 1534   0.0000       3.076334        83.7113 
 1535   0.0000       3.076620        83.7191 
 1536   0.0000       3.081096        83.8409 
 1537   0.0000       3.082430        83.8772 
 1538   0.0000       3.085226        83.9533 
 1539   0.0000       3.089381        84.0663 
 1540   0.0000       3.091126        84.1138 
 1541   0.0000       3.093164        84.1693 
 1542   0.0000       3.095465        84.2319 
 1543   0.0000       3.100302        84.3635 
 1544   0.0000       3.102952        84.4356 
 1545   0.0000       3.104117        84.4673 
 1546   0.0000       3.107021        84.5463 
 1547   0.0000       3.109785        84.6216 
 1548   0.0000       3.112925        84.7070 
 1549   0.0000       3.117464        84.8305 
 1550   0.0000       3.118611        84.8617 
 1551   0.0000       3.123806        85.0031 
 1552   0.0000       3.125456        85.0480 
 1553   0.0000       3.132413        85.2373 
 1554   0.0000       3.133352        85.2628 
 1555   0.0000       3.136046        85.3362 
 1556   0.0000       3.138391        85.4000 
 1557   0.0000       3.140126        85.4472 
 1558   0.0000       3.140675        85.4621 
 1559   0.0000       3.144460        85.5651 
 1560   0.0000       3.151532        85.7575 
 1561   0.0000       3.153217        85.8034 
 1562   0.0000       3.159720        85.9804 
 1563   0.0000       3.160165        85.9925 
 1564   0.0000       3.163562        86.0849 
 1565   0.0000       3.164387        86.1074 
 1566   0.0000       3.168744        86.2259 
 1567   0.0000       3.173159        86.3460 
 1568   0.0000       3.174466        86.3816 
 1569   0.0000       3.176804        86.4452 
 1570   0.0000       3.179769        86.5259 
 1571   0.0000       3.181866        86.5830 
 1572   0.0000       3.184629        86.6582 
 1573   0.0000       3.188753        86.7704 
 1574   0.0000       3.189664        86.7952 
 1575   0.0000       3.194642        86.9306 
 1576   0.0000       3.196208        86.9732 
 1577   0.0000       3.198530        87.0364 
 1578   0.0000       3.201279        87.1112 
 1579   0.0000       3.202983        87.1576 
 1580   0.0000       3.205362        87.2223 
 1581   0.0000       3.209397        87.3321 
 1582   0.0000       3.211334        87.3848 
 1583   0.0000       3.213949        87.4560 
 1584   0.0000       3.215757        87.5052 
 1585   0.0000       3.217572        87.5546 
 1586   0.0000       3.223633        87.7195 
 1587   0.0000       3.226816        87.8061 
 1588   0.0000       3.228511        87.8523 
 1589   0.0000       3.231909        87.9447 
 1590   0.0000       3.235743        88.0490 
 1591   0.0000       3.236852        88.0792 
 1592   0.0000       3.239525        88.1519 
 1593   0.0000       3.242077        88.2214 
 1594   0.0000       3.243594        88.2627 
 1595   0.0000       3.248794        88.4042 
 1596   0.0000       3.251743        88.4844 
 1597   0.0000       3.253943        88.5443 
 1598   0.0000       3.258559        88.6699 
 1599   0.0000       3.261040        88.7374 
 1600   0.0000       3.265537        88.8598 
 1601   0.0000       3.267417        88.9109 
 1602   0.0000       3.269679        88.9725 
 1603   0.0000       3.272097        89.0383 
 1604   0.0000       3.273280        89.0705 
 1605   0.0000       3.277725        89.1914 
 1606   0.0000       3.280469        89.2661 
 1607   0.0000       3.282991        89.3347 
 1608   0.0000       3.287284        89.4516 
 1609   0.0000       3.291622        89.5696 
 1610   0.0000       3.293437        89.6190 
 1611   0.0000       3.295580        89.6773 
 1612   0.0000       3.295918        89.6865 
 1613   0.0000       3.298023        89.7438 
 1614   0.0000       3.301031        89.8256 
 1615   0.0000       3.306513        89.9748 
 1616   0.0000       3.311439        90.1088 
 1617   0.0000       3.312803        90.1459 
 1618   0.0000       3.316855        90.2562 
 1619   0.0000       3.317679        90.2786 
 1620   0.0000       3.322118        90.3994 
 1621   0.0000       3.323062        90.4251 
 1622   0.0000       3.325592        90.4940 
 1623   0.0000       3.327272        90.5397 
 1624   0.0000       3.328992        90.5865 
 1625   0.0000       3.336564        90.7925 
 1626   0.0000       3.339769        90.8797 
 1627   0.0000       3.342270        90.9478 
 1628   0.0000       3.343405        90.9787 
 1629   0.0000       3.348621        91.1206 
 1630   0.0000       3.353156        91.2440 
 1631   0.0000       3.357546        91.3635 
 1632   0.0000       3.359662        91.4211 
 1633   0.0000       3.361384        91.4679 
 1634   0.0000       3.362945        91.5104 
 1635   0.0000       3.365246        91.5730 
 1636   0.0000       3.368976        91.6745 
 1637   0.0000       3.372010        91.7571 
 1638   0.0000       3.373480        91.7971 
 1639   0.0000       3.374710        91.8305 
 1640   0.0000       3.379197        91.9526 
 1641   0.0000       3.381017        92.0022 
 1642   0.0000       3.385867        92.1341 
 1643   0.0000       3.389826        92.2419 
 1644   0.0000       3.393656        92.3461 
 1645   0.0000       3.394332        92.3645 
 1646   0.0000       3.397220        92.4431 
 1647   0.0000       3.400658        92.5366 
 1648   0.0000       3.403260        92.6074 
 1649   0.0000       3.405126        92.6582 
 1650   0.0000       3.407896        92.7336 
 1651   0.0000       3.408796        92.7580 
 1652   0.0000       3.411611        92.8347 
 1653   0.0000       3.415138        92.9306 
 1654   0.0000       3.417588        92.9973 
 1655   0.0000       3.421430        93.1019 
 1656   0.0000       3.422325        93.1262 
 1657   0.0000       3.426633        93.2434 
 1658   0.0000       3.430538        93.3497 
 1659   0.0000       3.434978        93.4705 
 1660   0.0000       3.439438        93.5919 
 1661   0.0000       3.441066        93.6362 
 1662   0.0000       3.442284        93.6693 
 1663   0.0000       3.448111        93.8279 
 1664   0.0000       3.449992        93.8790 
 1665   0.0000       3.453526        93.9752 
 1666   0.0000       3.456291        94.0505 
 1667   0.0000       3.457947        94.0955 
 1668   0.0000       3.459151        94.1283 
 1669   0.0000       3.461053        94.1801 
 1670   0.0000       3.463657        94.2509 
 1671   0.0000       3.467515        94.3559 
 1672   0.0000       3.468409        94.3802 
 1673   0.0000       3.470686        94.4422 
 1674   0.0000       3.473735        94.5251 
 1675   0.0000       3.477485        94.6272 
 1676   0.0000       3.480306        94.7039 
 1677   0.0000       3.482379        94.7604 
 1678   0.0000       3.484762        94.8252 
 1679   0.0000       3.488263        94.9205 
 1680   0.0000       3.491001        94.9950 
 1681   0.0000       3.491570        95.0105 
 1682   0.0000       3.496928        95.1563 
 1683   0.0000       3.500879        95.2638 
 1684   0.0000       3.502658        95.3122 
 1685   0.0000       3.507350        95.4399 
 1686   0.0000       3.508600        95.4739 
 1687   0.0000       3.509665        95.5029 
 1688   0.0000       3.513362        95.6034 
 1689   0.0000       3.516526        95.6895 
 1690   0.0000       3.519502        95.7705 
 1691   0.0000       3.525042        95.9213 
 1692   0.0000       3.526505        95.9611 
 1693   0.0000       3.530175        96.0609 
 1694   0.0000       3.532264        96.1178 
 1695   0.0000       3.532886        96.1347 
 1696   0.0000       3.538605        96.2903 
 1697   0.0000       3.541499        96.3691 
 1698   0.0000       3.545037        96.4654 
 1699   0.0000       3.546867        96.5152 
 1700   0.0000       3.548296        96.5540 
 1701   0.0000       3.551509        96.6415 
 1702   0.0000       3.554418        96.7206 
 1703   0.0000       3.557195        96.7962 
 1704   0.0000       3.559296        96.8534 
 1705   0.0000       3.560679        96.8910 
 1706   0.0000       3.564115        96.9845 
 1707   0.0000       3.567526        97.0773 
 1708   0.0000       3.567875        97.0868 
 1709   0.0000       3.570467        97.1573 
 1710   0.0000       3.572035        97.2000 
 1711   0.0000       3.575894        97.3050 
 1712   0.0000       3.577913        97.3600 
 1713   0.0000       3.581378        97.4543 
 1714   0.0000       3.584322        97.5344 
 1715   0.0000       3.586698        97.5990 
 1716   0.0000       3.590790        97.7104 
 1717   0.0000       3.594041        97.7988 
 1718   0.0000       3.594707        97.8169 
 1719   0.0000       3.598073        97.9085 
 1720   0.0000       3.602672        98.0337 
 1721   0.0000       3.604096        98.0724 
 1722   0.0000       3.606911        98.1490 
 1723   0.0000       3.611109        98.2633 
 1724   0.0000       3.614314        98.3505 
 1725   0.0000       3.616139        98.4001 
 1726   0.0000       3.619929        98.5033 
 1727   0.0000       3.620410        98.5164 
 1728   0.0000       3.627200        98.7011 
 1729   0.0000       3.630093        98.7798 
 1730   0.0000       3.631773        98.8256 
 1731   0.0000       3.635751        98.9338 
 1732   0.0000       3.638678        99.0135 
 1733   0.0000       3.642540        99.1186 
 1734   0.0000       3.645008        99.1857 
 1735   0.0000       3.647307        99.2483 
 1736   0.0000       3.648889        99.2913 
 1737   0.0000       3.650081        99.3237 
 1738   0.0000       3.654438        99.4423 
 1739   0.0000       3.657389        99.5226 
 1740   0.0000       3.659704        99.5856 
 1741   0.0000       3.662303        99.6563 
 1742   0.0000       3.668297        99.8194 
 1743   0.0000       3.669242        99.8452 
 1744   0.0000       3.675675       100.0202 
 1745   0.0000       3.676957       100.0551 
 1746   0.0000       3.680338       100.1471 
 1747   0.0000       3.685772       100.2950 
 1748   0.0000       3.689311       100.3912 
 1749   0.0000       3.691349       100.4467 
 1750   0.0000       3.693169       100.4962 
 1751   0.0000       3.697207       100.6061 
 1752   0.0000       3.704092       100.7935 
 1753   0.0000       3.706805       100.8673 
 1754   0.0000       3.707250       100.8794 
 1755   0.0000       3.714221       101.0691 
 1756   0.0000       3.720219       101.2323 
 1757   0.0000       3.722056       101.2823 
 1758   0.0000       3.726889       101.4138 
 1759   0.0000       3.728364       101.4539 
 1760   0.0000       3.733616       101.5969 
 1761   0.0000       3.735259       101.6416 
 1762   0.0000       3.740587       101.7865 
 1763   0.0000       3.744027       101.8801 
 1764   0.0000       3.747097       101.9637 
 1765   0.0000       3.747359       101.9708 
 1766   0.0000       3.753206       102.1299 
 1767   0.0000       3.757127       102.2366 
 1768   0.0000       3.760684       102.3334 
 1769   0.0000       3.765380       102.4612 
 1770   0.0000       3.768450       102.5447 
 1771   0.0000       3.771739       102.6342 
 1772   0.0000       3.775178       102.7278 
 1773   0.0000       3.778420       102.8160 
 1774   0.0000       3.779860       102.8552 
 1775   0.0000       3.786760       103.0430 
 1776   0.0000       3.789266       103.1112 
 1777   0.0000       3.791281       103.1660 
 1778   0.0000       3.795722       103.2868 
 1779   0.0000       3.796545       103.3092 
 1780   0.0000       3.803709       103.5042 
 1781   0.0000       3.807754       103.6143 
 1782   0.0000       3.810401       103.6863 
 1783   0.0000       3.815240       103.8180 
 1784   0.0000       3.819061       103.9219 
 1785   0.0000       3.820602       103.9639 
 1786   0.0000       3.824095       104.0589 
 1787   0.0000       3.831111       104.2498 
 1788   0.0000       3.832770       104.2950 
 1789   0.0000       3.839215       104.4703 
 1790   0.0000       3.842896       104.5705 
 1791   0.0000       3.845557       104.6429 
 1792   0.0000       3.847900       104.7067 
 1793   0.0000       3.853255       104.8524 
 1794   0.0000       3.856472       104.9399 
 1795   0.0000       3.858764       105.0023 
 1796   0.0000       3.859337       105.0179 
 1797   0.0000       3.865046       105.1732 
 1798   0.0000       3.866378       105.2095 
 1799   0.0000       3.872789       105.3839 
 1800   0.0000       3.875610       105.4607 
 1801   0.0000       3.878545       105.5406 
 1802   0.0000       3.880151       105.5843 
 1803   0.0000       3.882011       105.6349 
 1804   0.0000       3.884613       105.7057 
 1805   0.0000       3.890022       105.8529 
 1806   0.0000       3.893541       105.9486 
 1807   0.0000       3.894701       105.9802 
 1808   0.0000       3.899276       106.1047 
 1809   0.0000       3.902671       106.1971 
 1810   0.0000       3.907418       106.3263 
 1811   0.0000       3.910461       106.4091 
 1812   0.0000       3.911704       106.4429 
 1813   0.0000       3.916441       106.5718 
 1814   0.0000       3.920001       106.6687 
 1815   0.0000       3.923316       106.7588 
 1816   0.0000       3.926637       106.8492 
 1817   0.0000       3.930005       106.9409 
 1818   0.0000       3.934241       107.0561 
 1819   0.0000       3.938223       107.1645 
 1820   0.0000       3.942019       107.2678 
 1821   0.0000       3.943558       107.3097 
 1822   0.0000       3.948986       107.4574 
 1823   0.0000       3.950322       107.4937 
 1824   0.0000       3.955517       107.6351 
 1825   0.0000       3.958692       107.7215 
 1826   0.0000       3.962944       107.8372 
 1827   0.0000       3.964577       107.8816 
 1828   0.0000       3.974277       108.1456 
 1829   0.0000       3.978165       108.2514 
 1830   0.0000       3.981545       108.3434 
 1831   0.0000       3.984287       108.4180 
 1832   0.0000       3.987434       108.5036 
 1833   0.0000       3.989975       108.5727 
 1834   0.0000       3.994497       108.6958 
 1835   0.0000       3.996986       108.7635 
 1836   0.0000       4.001883       108.8968 
 1837   0.0000       4.006345       109.0182 
 1838   0.0000       4.007749       109.0564 
 1839   0.0000       4.010499       109.1312 
 1840   0.0000       4.012052       109.1735 
 1841   0.0000       4.016901       109.3054 
 1842   0.0000       4.018763       109.3561 
 1843   0.0000       4.023817       109.4936 
 1844   0.0000       4.028749       109.6278 
 1845   0.0000       4.032458       109.7288 
 1846   0.0000       4.033359       109.7533 
 1847   0.0000       4.036993       109.8522 
 1848   0.0000       4.042066       109.9902 
 1849   0.0000       4.050504       110.2198 
 1850   0.0000       4.051402       110.2443 
 1851   0.0000       4.055066       110.3440 
 1852   0.0000       4.059930       110.4763 
 1853   0.0000       4.064205       110.5926 
 1854   0.0000       4.068947       110.7217 
 1855   0.0000       4.071495       110.7910 
 1856   0.0000       4.074346       110.8686 
 1857   0.0000       4.076165       110.9181 
 1858   0.0000       4.078154       110.9722 
 1859   0.0000       4.083635       111.1214 
 1860   0.0000       4.087720       111.2325 
 1861   0.0000       4.091629       111.3389 
 1862   0.0000       4.093441       111.3882 
 1863   0.0000       4.095658       111.4485 
 1864   0.0000       4.101387       111.6044 
 1865   0.0000       4.102675       111.6395 
 1866   0.0000       4.103652       111.6660 
 1867   0.0000       4.105704       111.7219 
 1868   0.0000       4.113474       111.9333 
 1869   0.0000       4.118673       112.0748 
 1870   0.0000       4.119004       112.0838 
 1871   0.0000       4.126630       112.2913 
 1872   0.0000       4.131232       112.4165 
 1873   0.0000       4.133228       112.4709 
 1874   0.0000       4.136936       112.5717 
 1875   0.0000       4.144487       112.7772 
 1876   0.0000       4.147586       112.8616 
 1877   0.0000       4.150151       112.9314 
 1878   0.0000       4.154953       113.0620 
 1879   0.0000       4.159566       113.1875 
 1880   0.0000       4.162918       113.2787 
 1881   0.0000       4.166515       113.3766 
 1882   0.0000       4.172217       113.5318 
 1883   0.0000       4.174015       113.5807 
 1884   0.0000       4.178137       113.6929 
 1885   0.0000       4.180387       113.7541 
 1886   0.0000       4.182404       113.8090 
 1887   0.0000       4.187206       113.9397 
 1888   0.0000       4.196597       114.1952 
 1889   0.0000       4.199391       114.2712 
 1890   0.0000       4.202519       114.3564 
 1891   0.0000       4.205646       114.4415 
 1892   0.0000       4.211128       114.5906 
 1893   0.0000       4.216082       114.7254 
 1894   0.0000       4.223299       114.9218 
 1895   0.0000       4.232955       115.1846 
 1896   0.0000       4.239479       115.3621 
 1897   0.0000       4.241769       115.4244 
 1898   0.0000       4.247345       115.5761 
 1899   0.0000       4.251893       115.6999 
 1900   0.0000       4.255415       115.7957 
 1901   0.0000       4.256028       115.8124 
 1902   0.0000       4.265667       116.0747 
 1903   0.0000       4.270530       116.2070 
 1904   0.0000       4.275892       116.3529 
 1905   0.0000       4.280103       116.4675 
 1906   0.0000       4.293265       116.8257 
 1907   0.0000       4.295461       116.8854 
 1908   0.0000       4.304229       117.1240 
 1909   0.0000       4.309335       117.2630 
 1910   0.0000       4.310485       117.2943 
 1911   0.0000       4.321274       117.5879 
 1912   0.0000       4.321925       117.6056 
 1913   0.0000       4.331634       117.8697 
 1914   0.0000       4.336008       117.9888 
 1915   0.0000       4.340573       118.1130 
 1916   0.0000       4.342738       118.1719 
 1917   0.0000       4.350339       118.3787 
 1918   0.0000       4.354937       118.5039 
 1919   0.0000       4.362751       118.7165 
 1920   0.0000       4.366276       118.8124 
 1921   0.0000       4.371608       118.9575 
 1922   0.0000       4.380016       119.1863 
 1923   0.0000       4.385970       119.3483 
 1924   0.0000       4.389153       119.4349 
 1925   0.0000       4.394798       119.5885 
 1926   0.0000       4.396562       119.6365 
 1927   0.0000       4.407746       119.9409 
 1928   0.0000       4.418127       120.2234 
 1929   0.0000       4.422512       120.3427 
 1930   0.0000       4.427707       120.4840 
 1931   0.0000       4.432052       120.6023 
 1932   0.0000       4.443529       120.9146 
 1933   0.0000       4.454761       121.2202 
 1934   0.0000       4.459017       121.3360 
 1935   0.0000       4.462800       121.4390 
 1936   0.0000       4.468041       121.5816 
 1937   0.0000       4.474983       121.7705 
 1938   0.0000       4.480231       121.9133 
 1939   0.0000       4.488475       122.1376 
 1940   0.0000       4.493147       122.2648 
 1941   0.0000       4.498105       122.3997 
 1942   0.0000       4.502753       122.5261 
 1943   0.0000       4.507176       122.6465 
 1944   0.0000       4.517867       122.9374 
 1945   0.0000       4.520606       123.0119 
 1946   0.0000       4.523193       123.0823 
 1947   0.0000       4.529169       123.2449 
 1948   0.0000       4.532916       123.3469 
 1949   0.0000       4.541617       123.5837 
 1950   0.0000       4.543698       123.6403 
 1951   0.0000       4.546076       123.7050 
 1952   0.0000       4.556602       123.9914 
 1953   0.0000       4.562440       124.1503 
 1954   0.0000       4.564351       124.2023 
 1955   0.0000       4.569915       124.3537 
 1956   0.0000       4.575604       124.5085 
 1957   0.0000       4.578370       124.5838 
 1958   0.0000       4.585528       124.7786 
 1959   0.0000       4.588123       124.8492 
 1960   0.0000       4.592807       124.9766 
 1961   0.0000       4.598669       125.1361 
 1962   0.0000       4.603104       125.2568 
 1963   0.0000       4.610163       125.4489 
 1964   0.0000       4.614129       125.5568 
 1965   0.0000       4.621789       125.7653 
 1966   0.0000       4.623994       125.8253 
 1967   0.0000       4.630807       126.0107 
 1968   0.0000       4.641827       126.3105 
 1969   0.0000       4.644474       126.3826 
 1970   0.0000       4.651128       126.5636 
 1971   0.0000       4.656657       126.7141 
 1972   0.0000       4.658984       126.7774 
 1973   0.0000       4.668533       127.0373 
 1974   0.0000       4.676577       127.2561 
 1975   0.0000       4.687142       127.5436 
 1976   0.0000       4.694608       127.7468 
 1977   0.0000       4.698225       127.8452 
 1978   0.0000       4.706641       128.0742 
 1979   0.0000       4.709361       128.1482 
 1980   0.0000       4.711733       128.2128 
 1981   0.0000       4.718333       128.3924 
 1982   0.0000       4.724457       128.5590 
 1983   0.0000       4.728411       128.6666 
 1984   0.0000       4.734049       128.8200 
 1985   0.0000       4.739601       128.9711 
 1986   0.0000       4.743934       129.0890 
 1987   0.0000       4.745163       129.1225 
 1988   0.0000       4.753823       129.3581 
 1989   0.0000       4.760988       129.5531 
 1990   0.0000       4.761688       129.5721 
 1991   0.0000       4.766348       129.6989 
 1992   0.0000       4.778889       130.0402 
 1993   0.0000       4.795652       130.4963 
 1994   0.0000       4.798761       130.5809 
 1995   0.0000       4.803581       130.7121 
 1996   0.0000       4.804560       130.7387 
 1997   0.0000       4.810257       130.8937 
 1998   0.0000       4.813351       130.9779 
 1999   0.0000       4.818974       131.1310 
 2000   0.0000       4.828772       131.3976 
 2001   0.0000       4.829951       131.4297 
 2002   0.0000       4.832752       131.5059 
 2003   0.0000       4.839858       131.6992 
 2004   0.0000       4.849593       131.9641 
 2005   0.0000       4.851171       132.0071 
 2006   0.0000       4.853302       132.0651 
 2007   0.0000       4.857397       132.1765 
 2008   0.0000       4.861870       132.2982 
 2009   0.0000       4.864264       132.3633 
 2010   0.0000       4.868084       132.4673 
 2011   0.0000       4.882897       132.8704 
 2012   0.0000       4.887715       133.0015 
 2013   0.0000       4.889924       133.0616 
 2014   0.0000       4.894374       133.1827 
 2015   0.0000       4.895488       133.2130 
 2016   0.0000       4.900472       133.3486 
 2017   0.0000       4.906366       133.5090 
 2018   0.0000       4.913164       133.6940 
 2019   0.0000       4.915622       133.7609 
 2020   0.0000       4.919189       133.8579 
 2021   0.0000       4.924651       134.0066 
 2022   0.0000       4.930924       134.1773 
 2023   0.0000       4.932650       134.2242 
 2024   0.0000       4.935784       134.3095 
 2025   0.0000       4.940130       134.4278 
 2026   0.0000       4.941241       134.4580 
 2027   0.0000       4.946264       134.5947 
 2028   0.0000       4.949806       134.6911 
 2029   0.0000       4.954582       134.8210 
 2030   0.0000       4.958374       134.9242 
 2031   0.0000       4.967188       135.1640 
 2032   0.0000       4.973944       135.3479 
 2033   0.0000       4.977026       135.4318 
 2034   0.0000       4.981790       135.5614 
 2035   0.0000       4.988606       135.7469 
 2036   0.0000       4.991695       135.8309 
 2037   0.0000       5.000895       136.0813 
 2038   0.0000       5.008190       136.2798 
 2039   0.0000       5.015682       136.4836 
 2040   0.0000       5.017349       136.5290 
 2041   0.0000       5.027816       136.8138 
 2042   0.0000       5.030770       136.8942 
 2043   0.0000       5.033771       136.9759 
 2044   0.0000       5.041073       137.1746 
 2045   0.0000       5.044243       137.2608 
 2046   0.0000       5.045367       137.2914 
 2047   0.0000       5.051887       137.4688 
 2048   0.0000       5.053228       137.5053 
 2049   0.0000       5.059944       137.6881 
 2050   0.0000       5.061618       137.7336 
 2051   0.0000       5.064320       137.8072 
 2052   0.0000       5.068343       137.9166 
 2053   0.0000       5.077016       138.1526 
 2054   0.0000       5.078098       138.1821 
 2055   0.0000       5.082076       138.2903 
 2056   0.0000       5.084271       138.3500 
 2057   0.0000       5.085414       138.3811 
 2058   0.0000       5.093249       138.5944 
 2059   0.0000       5.097744       138.7167 
 2060   0.0000       5.102247       138.8392 
 2061   0.0000       5.107900       138.9930 
 2062   0.0000       5.113227       139.1380 
 2063   0.0000       5.117579       139.2564 
 2064   0.0000       5.121157       139.3538 
 2065   0.0000       5.123858       139.4273 
 2066   0.0000       5.126437       139.4974 
 2067   0.0000       5.129714       139.5866 
 2068   0.0000       5.135440       139.7424 
 2069   0.0000       5.137480       139.7979 
 2070   0.0000       5.141798       139.9154 
 2071   0.0000       5.145454       140.0149 
 2072   0.0000       5.148477       140.0972 
 2073   0.0000       5.150969       140.1650 
 2074   0.0000       5.153818       140.2425 
 2075   0.0000       5.161594       140.4541 
 2076   0.0000       5.167004       140.6013 
 2077   0.0000       5.168757       140.6490 
 2078   0.0000       5.171034       140.7110 
 2079   0.0000       5.179674       140.9461 
 2080   0.0000       5.183683       141.0552 
 2081   0.0000       5.185671       141.1093 
 2082   0.0000       5.190879       141.2510 
 2083   0.0000       5.195838       141.3860 
 2084   0.0000       5.199111       141.4750 
 2085   0.0000       5.205646       141.6528 
 2086   0.0000       5.212434       141.8375 
 2087   0.0000       5.215237       141.9138 
 2088   0.0000       5.218883       142.0130 
 2089   0.0000       5.222104       142.1007 
 2090   0.0000       5.223925       142.1502 
 2091   0.0000       5.225703       142.1986 
 2092   0.0000       5.230246       142.3222 
 2093   0.0000       5.232308       142.3783 
 2094   0.0000       5.234834       142.4471 
 2095   0.0000       5.238323       142.5420 
 2096   0.0000       5.246853       142.7741 
 2097   0.0000       5.251349       142.8965 
 2098   0.0000       5.252450       142.9264 
 2099   0.0000       5.256848       143.0461 
 2100   0.0000       5.259648       143.1223 
 2101   0.0000       5.260754       143.1524 
 2102   0.0000       5.262764       143.2071 
 2103   0.0000       5.268844       143.3725 
 2104   0.0000       5.271473       143.4441 
 2105   0.0000       5.277300       143.6026 
 2106   0.0000       5.279206       143.6545 
 2107   0.0000       5.285325       143.8210 
 2108   0.0000       5.287995       143.8937 
 2109   0.0000       5.291713       143.9948 
 2110   0.0000       5.295317       144.0929 
 2111   0.0000       5.299990       144.2201 
 2112   0.0000       5.303145       144.3059 
 2113   0.0000       5.305769       144.3773 
 2114   0.0000       5.316021       144.6563 
 2115   0.0000       5.317890       144.7072 
 2116   0.0000       5.324015       144.8738 
 2117   0.0000       5.326461       144.9404 
 2118   0.0000       5.332625       145.1081 
 2119   0.0000       5.336998       145.2271 
 2120   0.0000       5.338908       145.2791 
 2121   0.0000       5.342423       145.3747 
 2122   0.0000       5.348840       145.5493 
 2123   0.0000       5.354055       145.6912 
 2124   0.0000       5.358150       145.8027 
 2125   0.0000       5.361697       145.8992 
 2126   0.0000       5.363771       145.9556 
 2127   0.0000       5.367678       146.0620 
 2128   0.0000       5.370941       146.1507 
 2129   0.0000       5.375711       146.2805 
 2130   0.0000       5.381070       146.4264 
 2131   0.0000       5.384078       146.5082 
 2132   0.0000       5.385025       146.5340 
 2133   0.0000       5.391176       146.7013 
 2134   0.0000       5.396869       146.8563 
 2135   0.0000       5.405226       147.0837 
 2136   0.0000       5.405916       147.1025 
 2137   0.0000       5.410482       147.2267 
 2138   0.0000       5.413473       147.3081 
 2139   0.0000       5.416339       147.3861 
 2140   0.0000       5.425807       147.6437 
 2141   0.0000       5.427146       147.6801 
 2142   0.0000       5.432243       147.8189 
 2143   0.0000       5.435518       147.9080 
 2144   0.0000       5.436548       147.9360 
 2145   0.0000       5.441873       148.0809 
 2146   0.0000       5.446150       148.1973 
 2147   0.0000       5.450887       148.3262 
 2148   0.0000       5.455967       148.4644 
 2149   0.0000       5.458907       148.5444 
 2150   0.0000       5.462100       148.6313 
 2151   0.0000       5.465814       148.7324 
 2152   0.0000       5.468946       148.8176 
 2153   0.0000       5.470078       148.8484 
 2154   0.0000       5.472855       148.9239 
 2155   0.0000       5.475941       149.0079 
 2156   0.0000       5.480626       149.1354 
 2157   0.0000       5.485308       149.2628 
 2158   0.0000       5.485972       149.2809 
 2159   0.0000       5.490001       149.3905 
 2160   0.0000       5.492488       149.4582 
 2161   0.0000       5.495304       149.5348 
 2162   0.0000       5.497358       149.5907 
 2163   0.0000       5.504304       149.7797 
 2164   0.0000       5.506250       149.8327 
 2165   0.0000       5.508415       149.8916 
 2166   0.0000       5.510305       149.9430 
 2167   0.0000       5.513281       150.0240 
 2168   0.0000       5.516901       150.1225 
 2169   0.0000       5.520810       150.2289 
 2170   0.0000       5.526723       150.3898 
 2171   0.0000       5.527014       150.3977 
 2172   0.0000       5.531237       150.5126 
 2173   0.0000       5.536538       150.6569 
 2174   0.0000       5.537627       150.6865 
 2175   0.0000       5.542906       150.8301 
 2176   0.0000       5.544829       150.8825 
 2177   0.0000       5.550424       151.0347 
 2178   0.0000       5.555549       151.1742 
 2179   0.0000       5.556173       151.1911 
 2180   0.0000       5.558780       151.2621 
 2181   0.0000       5.561217       151.3284 
 2182   0.0000       5.562394       151.3604 
 2183   0.0000       5.566526       151.4729 
 2184   0.0000       5.572340       151.6311 
 2185   0.0000       5.576776       151.7518 
 2186   0.0000       5.578878       151.8090 
 2187   0.0000       5.581762       151.8875 
 2188   0.0000       5.584704       151.9675 
 2189   0.0000       5.587235       152.0364 
 2190   0.0000       5.591322       152.1476 
 2191   0.0000       5.598214       152.3352 
 2192   0.0000       5.601598       152.4272 
 2193   0.0000       5.604730       152.5125 
 2194   0.0000       5.609834       152.6514 
 2195   0.0000       5.614195       152.7700 
 2196   0.0000       5.615622       152.8088 
 2197   0.0000       5.619109       152.9037 
 2198   0.0000       5.626687       153.1099 
 2199   0.0000       5.626912       153.1160 
 2200   0.0000       5.632968       153.2809 
 2201   0.0000       5.633722       153.3014 
 2202   0.0000       5.639759       153.4657 
 2203   0.0000       5.644644       153.5986 
 2204   0.0000       5.645726       153.6280 
 2205   0.0000       5.650100       153.7470 
 2206   0.0000       5.654970       153.8796 
 2207   0.0000       5.656009       153.9078 
 2208   0.0000       5.662880       154.0948 
 2209   0.0000       5.666834       154.2024 
 2210   0.0000       5.670611       154.3052 
 2211   0.0000       5.673186       154.3752 
 2212   0.0000       5.679794       154.5551 
 2213   0.0000       5.682150       154.6192 
 2214   0.0000       5.684240       154.6760 
 2215   0.0000       5.687763       154.7719 
 2216   0.0000       5.693356       154.9241 
 2217   0.0000       5.695852       154.9920 
 2218   0.0000       5.698638       155.0678 
 2219   0.0000       5.702765       155.1801 
 2220   0.0000       5.706636       155.2855 
 2221   0.0000       5.710117       155.3802 
 2222   0.0000       5.714596       155.5021 
 2223   0.0000       5.717611       155.5841 
 2224   0.0000       5.720490       155.6624 
 2225   0.0000       5.724464       155.7706 
 2226   0.0000       5.726993       155.8394 
 2227   0.0000       5.730156       155.9255 
 2228   0.0000       5.731878       155.9723 
 2229   0.0000       5.732790       155.9971 
 2230   0.0000       5.736664       156.1026 
 2231   0.0000       5.741189       156.2257 
 2232   0.0000       5.742555       156.2629 
 2233   0.0000       5.744976       156.3288 
 2234   0.0000       5.749560       156.4535 
 2235   0.0000       5.749643       156.4557 
 2236   0.0000       5.752714       156.5393 
 2237   0.0000       5.757375       156.6661 
 2238   0.0000       5.762504       156.8057 
 2239   0.0000       5.764088       156.8488 
 2240   0.0000       5.767213       156.9338 
 2241   0.0000       5.770084       157.0120 
 2242   0.0000       5.772427       157.0757 
 2243   0.0000       5.774013       157.1189 
 2244   0.0000       5.775687       157.1644 
 2245   0.0000       5.780682       157.3003 
 2246   0.0000       5.784577       157.4064 
 2247   0.0000       5.787176       157.4771 
 2248   0.0000       5.791134       157.5848 
 2249   0.0000       5.796120       157.7205 
 2250   0.0000       5.799423       157.8103 
 2251   0.0000       5.801020       157.8538 
 2252   0.0000       5.803221       157.9137 
 2253   0.0000       5.807749       158.0369 
 2254   0.0000       5.813279       158.1874 
 2255   0.0000       5.815957       158.2602 
 2256   0.0000       5.817956       158.3146 
 2257   0.0000       5.821772       158.4185 
 2258   0.0000       5.823022       158.4525 
 2259   0.0000       5.828442       158.6000 
 2260   0.0000       5.830261       158.6495 
 2261   0.0000       5.830436       158.6542 
 2262   0.0000       5.833548       158.7389 
 2263   0.0000       5.837441       158.8449 
 2264   0.0000       5.837643       158.8503 
 2265   0.0000       5.843881       159.0201 
 2266   0.0000       5.847062       159.1066 
 2267   0.0000       5.847728       159.1248 
 2268   0.0000       5.852446       159.2531 
 2269   0.0000       5.854556       159.3106 
 2270   0.0000       5.857184       159.3821 
 2271   0.0000       5.863227       159.5465 
 2272   0.0000       5.864831       159.5902 
 2273   0.0000       5.865198       159.6002 
 2274   0.0000       5.867617       159.6660 
 2275   0.0000       5.870209       159.7365 
 2276   0.0000       5.873177       159.8173 
 2277   0.0000       5.875558       159.8821 
 2278   0.0000       5.877267       159.9286 
 2279   0.0000       5.878267       159.9558 
 2280   0.0000       5.882710       160.0767 
 2281   0.0000       5.884855       160.1350 
 2282   0.0000       5.886236       160.1726 
 2283   0.0000       5.890123       160.2784 
 2284   0.0000       5.893966       160.3830 
 2285   0.0000       5.897136       160.4692 
 2286   0.0000       5.900046       160.5484 
 2287   0.0000       5.904018       160.6565 
 2288   0.0000       5.906747       160.7308 
 2289   0.0000       5.908733       160.7848 
 2290   0.0000       5.911564       160.8618 
 2291   0.0000       5.912802       160.8955 
 2292   0.0000       5.915356       160.9650 
 2293   0.0000       5.917055       161.0113 
 2294   0.0000       5.919273       161.0716 
 2295   0.0000       5.921928       161.1438 
 2296   0.0000       5.923229       161.1793 
 2297   0.0000       5.926276       161.2622 
 2298   0.0000       5.929921       161.3613 
 2299   0.0000       5.934888       161.4965 
 2300   0.0000       5.935394       161.5103 
 2301   0.0000       5.938341       161.5905 
 2302   0.0000       5.939334       161.6175 
 2303   0.0000       5.943027       161.7180 
 2304   0.0000       5.943624       161.7342 
 2305   0.0000       5.946212       161.8047 
 2306   0.0000       5.951110       161.9379 
 2307   0.0000       5.953196       161.9947 
 2308   0.0000       5.954956       162.0426 
 2309   0.0000       5.959084       162.1549 
 2310   0.0000       5.961433       162.2188 
 2311   0.0000       5.963688       162.2802 
 2312   0.0000       5.965973       162.3424 
 2313   0.0000       5.967832       162.3930 
 2314   0.0000       5.968989       162.4244 
 2315   0.0000       5.969568       162.4402 
 2316   0.0000       5.971395       162.4899 
 2317   0.0000       5.974111       162.5638 
 2318   0.0000       5.979229       162.7031 
 2319   0.0000       5.980699       162.7431 
 2320   0.0000       5.982757       162.7991 
 2321   0.0000       5.987585       162.9305 
 2322   0.0000       5.989881       162.9929 
 2323   0.0000       5.992644       163.0681 
 2324   0.0000       5.993397       163.0886 
 2325   0.0000       5.994850       163.1282 
 2326   0.0000       5.996696       163.1784 
 2327   0.0000       5.999950       163.2669 
 2328   0.0000       6.003041       163.3510 
 2329   0.0000       6.003227       163.3561 
 2330   0.0000       6.004947       163.4029 
 2331   0.0000       6.008493       163.4994 
 2332   0.0000       6.009405       163.5242 
 2333   0.0000       6.015161       163.6809 
 2334   0.0000       6.019286       163.7931 
 2335   0.0000       6.021397       163.8506 
 2336   0.0000       6.022593       163.8831 
 2337   0.0000       6.023202       163.8997 
 2338   0.0000       6.027505       164.0167 
 2339   0.0000       6.029077       164.0595 
 2340   0.0000       6.033936       164.1918 
 2341   0.0000       6.036485       164.2611 
 2342   0.0000       6.039779       164.3507 
 2343   0.0000       6.044609       164.4822 
 2344   0.0000       6.045402       164.5038 
 2345   0.0000       6.048188       164.5796 
 2346   0.0000       6.051025       164.6568 
 2347   0.0000       6.055395       164.7757 
 2348   0.0000       6.056855       164.8154 
 2349   0.0000       6.059252       164.8806 
 2350   0.0000       6.060980       164.9276 
 2351   0.0000       6.064554       165.0249 
 2352   0.0000       6.066012       165.0646 
 2353   0.0000       6.066383       165.0747 
 2354   0.0000       6.071048       165.2016 
 2355   0.0000       6.073734       165.2747 
 2356   0.0000       6.074138       165.2857 
 2357   0.0000       6.075443       165.3212 
 2358   0.0000       6.080529       165.4596 
 2359   0.0000       6.084102       165.5568 
 2360   0.0000       6.085597       165.5975 
 2361   0.0000       6.088911       165.6877 
 2362   0.0000       6.090171       165.7220 
 2363   0.0000       6.093465       165.8116 
 2364   0.0000       6.094106       165.8291 
 2365   0.0000       6.096582       165.8964 
 2366   0.0000       6.097678       165.9262 
 2367   0.0000       6.100859       166.0128 
 2368   0.0000       6.103491       166.0844 
 2369   0.0000       6.105613       166.1422 
 2370   0.0000       6.108190       166.2123 
 2371   0.0000       6.109288       166.2422 
 2372   0.0000       6.112486       166.3292 
 2373   0.0000       6.113823       166.3656 
 2374   0.0000       6.114051       166.3718 
 2375   0.0000       6.117858       166.4754 
 2376   0.0000       6.119556       166.5216 
 2377   0.0000       6.122303       166.5963 
 2378   0.0000       6.123887       166.6394 
 2379   0.0000       6.126767       166.7178 
 2380   0.0000       6.132006       166.8604 
 2381   0.0000       6.135062       166.9435 
 2382   0.0000       6.135385       166.9523 
 2383   0.0000       6.136773       166.9901 
 2384   0.0000       6.137797       167.0180 
 2385   0.0000       6.144083       167.1890 
 2386   0.0000       6.147775       167.2894 
 2387   0.0000       6.149359       167.3326 
 2388   0.0000       6.150815       167.3722 
 2389   0.0000       6.154636       167.4762 
 2390   0.0000       6.155937       167.5116 
 2391   0.0000       6.157381       167.5509 
 2392   0.0000       6.159757       167.6155 
 2393   0.0000       6.162739       167.6967 
 2394   0.0000       6.164445       167.7431 
 2395   0.0000       6.167743       167.8328 
 2396   0.0000       6.169832       167.8897 
 2397   0.0000       6.170311       167.9027 
 2398   0.0000       6.172093       167.9512 
 2399   0.0000       6.175039       168.0314 
 2400   0.0000       6.177881       168.1087 
 2401   0.0000       6.179441       168.1511 
 2402   0.0000       6.182181       168.2257 
 2403   0.0000       6.187163       168.3613 
 2404   0.0000       6.190113       168.4415 
 2405   0.0000       6.190726       168.4582 
 2406   0.0000       6.193671       168.5384 
 2407   0.0000       6.194700       168.5664 
 2408   0.0000       6.198835       168.6789 
 2409   0.0000       6.200585       168.7265 
 2410   0.0000       6.203436       168.8041 
 2411   0.0000       6.203720       168.8118 
 2412   0.0000       6.207783       168.9224 
 2413   0.0000       6.209683       168.9741 
 2414   0.0000       6.211349       169.0194 
 2415   0.0000       6.212434       169.0489 
 2416   0.0000       6.213009       169.0646 
 2417   0.0000       6.215967       169.1451 
 2418   0.0000       6.218626       169.2174 
 2419   0.0000       6.221385       169.2925 
 2420   0.0000       6.222093       169.3118 
 2421   0.0000       6.223725       169.3562 
 2422   0.0000       6.225903       169.4154 
 2423   0.0000       6.228576       169.4882 
 2424   0.0000       6.233953       169.6345 
 2425   0.0000       6.234657       169.6536 
 2426   0.0000       6.238068       169.7465 
 2427   0.0000       6.242034       169.8544 
 2428   0.0000       6.243751       169.9011 
 2429   0.0000       6.244812       169.9300 
 2430   0.0000       6.247492       170.0029 
 2431   0.0000       6.250714       170.0906 
 2432   0.0000       6.251874       170.1222 
 2433   0.0000       6.253056       170.1543 
 2434   0.0000       6.255152       170.2114 
 2435   0.0000       6.256294       170.2424 
 2436   0.0000       6.260010       170.3435 
 2437   0.0000       6.261861       170.3939 
 2438   0.0000       6.262999       170.4249 
 2439   0.0000       6.267201       170.5392 
 2440   0.0000       6.268456       170.5734 
 2441   0.0000       6.270190       170.6206 
 2442   0.0000       6.274686       170.7429 
 2443   0.0000       6.276509       170.7925 
 2444   0.0000       6.278311       170.8415 
 2445   0.0000       6.279639       170.8777 
 2446   0.0000       6.282056       170.9434 
 2447   0.0000       6.284720       171.0159 
 2448   0.0000       6.287151       171.0821 
 2449   0.0000       6.288380       171.1155 
 2450   0.0000       6.290132       171.1632 
 2451   0.0000       6.291018       171.1873 
 2452   0.0000       6.292662       171.2320 
 2453   0.0000       6.294320       171.2771 
 2454   0.0000       6.298832       171.3999 
 2455   0.0000       6.302284       171.4939 
 2456   0.0000       6.305240       171.5743 
 2457   0.0000       6.308038       171.6504 
 2458   0.0000       6.309445       171.6887 
 2459   0.0000       6.311614       171.7477 
 2460   0.0000       6.313810       171.8075 
 2461   0.0000       6.316772       171.8881 
 2462   0.0000       6.317638       171.9117 
 2463   0.0000       6.321056       172.0047 
 2464   0.0000       6.324051       172.0862 
 2465   0.0000       6.324863       172.1083 
 2466   0.0000       6.326626       172.1563 
 2467   0.0000       6.329731       172.2407 
 2468   0.0000       6.332351       172.3120 
 2469   0.0000       6.335716       172.4036 
 2470   0.0000       6.339476       172.5059 
 2471   0.0000       6.340297       172.5282 
 2472   0.0000       6.340878       172.5441 
 2473   0.0000       6.343942       172.6274 
 2474   0.0000       6.345711       172.6756 
 2475   0.0000       6.347533       172.7252 
 2476   0.0000       6.349474       172.7780 
 2477   0.0000       6.351731       172.8394 
 2478   0.0000       6.356020       172.9561 
 2479   0.0000       6.360845       173.0874 
 2480   0.0000       6.363684       173.1646 
 2481   0.0000       6.366404       173.2387 
 2482   0.0000       6.367883       173.2789 
 2483   0.0000       6.370759       173.3572 
 2484   0.0000       6.375915       173.4975 
 2485   0.0000       6.377761       173.5477 
 2486   0.0000       6.380830       173.6312 
 2487   0.0000       6.384915       173.7424 
 2488   0.0000       6.386320       173.7806 
 2489   0.0000       6.390454       173.8931 
 2490   0.0000       6.391307       173.9163 
 2491   0.0000       6.392655       173.9530 
 2492   0.0000       6.393899       173.9868 
 2493   0.0000       6.396932       174.0694 
 2494   0.0000       6.400647       174.1705 
 2495   0.0000       6.402243       174.2139 
 2496   0.0000       6.405181       174.2938 
 2497   0.0000       6.406316       174.3247 
 2498   0.0000       6.407141       174.3472 
 2499   0.0000       6.409239       174.4043 
 2500   0.0000       6.412484       174.4926 
 2501   0.0000       6.413833       174.5293 
 2502   0.0000       6.416965       174.6145 
 2503   0.0000       6.418614       174.6594 
 2504   0.0000       6.421805       174.7462 
 2505   0.0000       6.426543       174.8751 
 2506   0.0000       6.429188       174.9471 
 2507   0.0000       6.430166       174.9737 
 2508   0.0000       6.431821       175.0187 
 2509   0.0000       6.434147       175.0820 
 2510   0.0000       6.437526       175.1740 
 2511   0.0000       6.439308       175.2225 
 2512   0.0000       6.440458       175.2538 
 2513   0.0000       6.445422       175.3888 
 2514   0.0000       6.448599       175.4753 
 2515   0.0000       6.450846       175.5365 
 2516   0.0000       6.453011       175.5954 
 2517   0.0000       6.458110       175.7341 
 2518   0.0000       6.459603       175.7747 
 2519   0.0000       6.461271       175.8201 
 2520   0.0000       6.463279       175.8748 
 2521   0.0000       6.464459       175.9069 
 2522   0.0000       6.469087       176.0328 
 2523   0.0000       6.470355       176.0673 
 2524   0.0000       6.474848       176.1896 
 2525   0.0000       6.475558       176.2089 
 2526   0.0000       6.478207       176.2810 
 2527   0.0000       6.481991       176.3839 
 2528   0.0000       6.484273       176.4460 
 2529   0.0000       6.486280       176.5007 
 2530   0.0000       6.489766       176.5955 
 2531   0.0000       6.490875       176.6257 
 2532   0.0000       6.497824       176.8148 
 2533   0.0000       6.498411       176.8308 
 2534   0.0000       6.501249       176.9080 
 2535   0.0000       6.507605       177.0809 
 2536   0.0000       6.510133       177.1497 
 2537   0.0000       6.512294       177.2085 
 2538   0.0000       6.513189       177.2329 
 2539   0.0000       6.519141       177.3948 
 2540   0.0000       6.519658       177.4089 
 2541   0.0000       6.522560       177.4879 
 2542   0.0000       6.523063       177.5016 
 2543   0.0000       6.525675       177.5727 
 2544   0.0000       6.526611       177.5981 
 2545   0.0000       6.534979       177.8258 
 2546   0.0000       6.536700       177.8726 
 2547   0.0000       6.536842       177.8765 
 2548   0.0000       6.539272       177.9426 
 2549   0.0000       6.541484       178.0028 
 2550   0.0000       6.545141       178.1023 
 2551   0.0000       6.547299       178.1611 
 2552   0.0000       6.548156       178.1844 
 2553   0.0000       6.549086       178.2097 
 2554   0.0000       6.553664       178.3343 
 2555   0.0000       6.557744       178.4453 
 2556   0.0000       6.558623       178.4692 
 2557   0.0000       6.559842       178.5024 
 2558   0.0000       6.564640       178.6329 
 2559   0.0000       6.567776       178.7183 
 2560   0.0000       6.571233       178.8123 
 2561   0.0000       6.574254       178.8946 
 2562   0.0000       6.575546       178.9297 
 2563   0.0000       6.579103       179.0265 
 2564   0.0000       6.581020       179.0787 
 2565   0.0000       6.583709       179.1518 
 2566   0.0000       6.588982       179.2953 
 2567   0.0000       6.590013       179.3234 
 2568   0.0000       6.591678       179.3687 
 2569   0.0000       6.593624       179.4216 
 2570   0.0000       6.595857       179.4824 
 2571   0.0000       6.600044       179.5963 
 2572   0.0000       6.602484       179.6627 
 2573   0.0000       6.603592       179.6929 
 2574   0.0000       6.606585       179.7743 
 2575   0.0000       6.607623       179.8026 
 2576   0.0000       6.609270       179.8474 
 2577   0.0000       6.612265       179.9289 
 2578   0.0000       6.614349       179.9856 
 2579   0.0000       6.616066       180.0323 
 2580   0.0000       6.618959       180.1110 
 2581   0.0000       6.620000       180.1394 
 2582   0.0000       6.621609       180.1831 
 2583   0.0000       6.627423       180.3413 
 2584   0.0000       6.628095       180.3596 
 2585   0.0000       6.629642       180.4017 
 2586   0.0000       6.632498       180.4795 
 2587   0.0000       6.635766       180.5684 
 2588   0.0000       6.637194       180.6072 
 2589   0.0000       6.640753       180.7041 
 2590   0.0000       6.641169       180.7154 
 2591   0.0000       6.644348       180.8019 
 2592   0.0000       6.646838       180.8697 
 2593   0.0000       6.649608       180.9450 
 2594   0.0000       6.652182       181.0151 
 2595   0.0000       6.655543       181.1065 
 2596   0.0000       6.656451       181.1312 
 2597   0.0000       6.658316       181.1820 
 2598   0.0000       6.660997       181.2549 
 2599   0.0000       6.665282       181.3715 
 2600   0.0000       6.667934       181.4437 
 2601   0.0000       6.668931       181.4708 
 2602   0.0000       6.671832       181.5498 
 2603   0.0000       6.672830       181.5769 
 2604   0.0000       6.674622       181.6257 
 2605   0.0000       6.678975       181.7442 
 2606   0.0000       6.681148       181.8033 
 2607   0.0000       6.683818       181.8759 
 2608   0.0000       6.685218       181.9140 
 2609   0.0000       6.686135       181.9390 
 2610   0.0000       6.691634       182.0886 
 2611   0.0000       6.693172       182.1305 
 2612   0.0000       6.695898       182.2046 
 2613   0.0000       6.699027       182.2898 
 2614   0.0000       6.701823       182.3659 
 2615   0.0000       6.705059       182.4539 
 2616   0.0000       6.707288       182.5146 
 2617   0.0000       6.709137       182.5649 
 2618   0.0000       6.712914       182.6677 
 2619   0.0000       6.714002       182.6973 
 2620   0.0000       6.716399       182.7625 
 2621   0.0000       6.718521       182.8202 
 2622   0.0000       6.726692       183.0426 
 2623   0.0000       6.727158       183.0553 
 2624   0.0000       6.729054       183.1069 
 2625   0.0000       6.732058       183.1886 
 2626   0.0000       6.732817       183.2093 
 2627   0.0000       6.734900       183.2660 
 2628   0.0000       6.739479       183.3906 
 2629   0.0000       6.741201       183.4374 
 2630   0.0000       6.744142       183.5174 
 2631   0.0000       6.747618       183.6120 
 2632   0.0000       6.749433       183.6614 
 2633   0.0000       6.752764       183.7521 
 2634   0.0000       6.754021       183.7863 
 2635   0.0000       6.760103       183.9518 
 2636   0.0000       6.761741       183.9963 
 2637   0.0000       6.763639       184.0480 
 2638   0.0000       6.765132       184.0886 
 2639   0.0000       6.767842       184.1623 
 2640   0.0000       6.771956       184.2743 
 2641   0.0000       6.773683       184.3213 
 2642   0.0000       6.775354       184.3668 
 2643   0.0000       6.779413       184.4772 
 2644   0.0000       6.783693       184.5937 
 2645   0.0000       6.785581       184.6450 
 2646   0.0000       6.788931       184.7362 
 2647   0.0000       6.793703       184.8661 
 2648   0.0000       6.798701       185.0021 
 2649   0.0000       6.799349       185.0197 
 2650   0.0000       6.801506       185.0784 
 2651   0.0000       6.806246       185.2074 
 2652   0.0000       6.808039       185.2562 
 2653   0.0000       6.812222       185.3700 
 2654   0.0000       6.816843       185.4957 
 2655   0.0000       6.820159       185.5860 
 2656   0.0000       6.820855       185.6049 
 2657   0.0000       6.823095       185.6658 
 2658   0.0000       6.830630       185.8709 
 2659   0.0000       6.832760       185.9289 
 2660   0.0000       6.833793       185.9570 
 2661   0.0000       6.839158       186.1030 
 2662   0.0000       6.844196       186.2400 
 2663   0.0000       6.846193       186.2944 
 2664   0.0000       6.848995       186.3706 
 2665   0.0000       6.850309       186.4064 
 2666   0.0000       6.853239       186.4861 
 2667   0.0000       6.863865       186.7753 
 2668   0.0000       6.866387       186.8439 
 2669   0.0000       6.867746       186.8809 
 2670   0.0000       6.869701       186.9341 
 2671   0.0000       6.872749       187.0170 
 2672   0.0000       6.876196       187.1108 
 2673   0.0000       6.881973       187.2680 
 2674   0.0000       6.886808       187.3996 
 2675   0.0000       6.889212       187.4650 
 2676   0.0000       6.893177       187.5729 
 2677   0.0000       6.898260       187.7112 
 2678   0.0000       6.899556       187.7465 
 2679   0.0000       6.904340       187.8767 
 2680   0.0000       6.909795       188.0251 
 2681   0.0000       6.910850       188.0538 
 2682   0.0000       6.912532       188.0996 
 2683   0.0000       6.914337       188.1487 
 2684   0.0000       6.916899       188.2184 
 2685   0.0000       6.920350       188.3123 
 2686   0.0000       6.927750       188.5137 
 2687   0.0000       6.930590       188.5909 
 2688   0.0000       6.933822       188.6789 
 2689   0.0000       6.934267       188.6910 
 2690   0.0000       6.935630       188.7281 
 2691   0.0000       6.941560       188.8895 
 2692   0.0000       6.943888       188.9528 
 2693   0.0000       6.946540       189.0250 
 2694   0.0000       6.951490       189.1597 
 2695   0.0000       6.956035       189.2833 
 2696   0.0000       6.958068       189.3387 
 2697   0.0000       6.960807       189.4132 
 2698   0.0000       6.963559       189.4881 
 2699   0.0000       6.965246       189.5340 
 2700   0.0000       6.968733       189.6289 
 2701   0.0000       6.974932       189.7976 
 2702   0.0000       6.979260       189.9153 
 2703   0.0000       6.981868       189.9863 
 2704   0.0000       6.985137       190.0752 
 2705   0.0000       6.990528       190.2219 
 2706   0.0000       6.993528       190.3036 
 2707   0.0000       6.998313       190.4338 
 2708   0.0000       7.003090       190.5638 
 2709   0.0000       7.008448       190.7096 
 2710   0.0000       7.011415       190.7903 
 2711   0.0000       7.019198       191.0021 
 2712   0.0000       7.022207       191.0840 
 2713   0.0000       7.027058       191.2160 
 2714   0.0000       7.030175       191.3008 
 2715   0.0000       7.032734       191.3704 
 2716   0.0000       7.035449       191.4443 
 2717   0.0000       7.036169       191.4639 
 2718   0.0000       7.038567       191.5291 
 2719   0.0000       7.048556       191.8009 
 2720   0.0000       7.051131       191.8710 
 2721   0.0000       7.051884       191.8915 
 2722   0.0000       7.054189       191.9542 
 2723   0.0000       7.058594       192.0741 
 2724   0.0000       7.060573       192.1279 
 2725   0.0000       7.061383       192.1500 
 2726   0.0000       7.068638       192.3474 
 2727   0.0000       7.070817       192.4067 
 2728   0.0000       7.072274       192.4464 
 2729   0.0000       7.074858       192.5167 
 2730   0.0000       7.078417       192.6135 
 2731   0.0000       7.083143       192.7421 
 2732   0.0000       7.086267       192.8271 
 2733   0.0000       7.087965       192.8733 
 2734   0.0000       7.091469       192.9687 
 2735   0.0000       7.100899       193.2253 
 2736   0.0000       7.109537       193.4603 
 2737   0.0000       7.113157       193.5588 
 2738   0.0000       7.113702       193.5737 
 2739   0.0000       7.115882       193.6330 
 2740   0.0000       7.122534       193.8140 
 2741   0.0000       7.126110       193.9113 
 2742   0.0000       7.133027       194.0995 
 2743   0.0000       7.138403       194.2458 
 2744   0.0000       7.139677       194.2805 
 2745   0.0000       7.142736       194.3637 
 2746   0.0000       7.144520       194.4123 
 2747   0.0000       7.151034       194.5895 
 2748   0.0000       7.158858       194.8024 
 2749   0.0000       7.161324       194.8695 
 2750   0.0000       7.163299       194.9233 
 2751   0.0000       7.165591       194.9856 
 2752   0.0000       7.167760       195.0447 
 2753   0.0000       7.172624       195.1770 
 2754   0.0000       7.178082       195.3255 
 2755   0.0000       7.183384       195.4698 
 2756   0.0000       7.184478       195.4996 
 2757   0.0000       7.186213       195.5468 
 2758   0.0000       7.188408       195.6065 
 2759   0.0000       7.194116       195.7619 
 2760   0.0000       7.195414       195.7972 
 2761   0.0000       7.197509       195.8542 
 2762   0.0000       7.198988       195.8944 
 2763   0.0000       7.201622       195.9661 
 2764   0.0000       7.207252       196.1193 
 2765   0.0000       7.210945       196.2198 
 2766   0.0000       7.213241       196.2823 
 2767   0.0000       7.217501       196.3982 
 2768   0.0000       7.223398       196.5586 
 2769   0.0000       7.228315       196.6924 
 2770   0.0000       7.235129       196.8779 
 2771   0.0000       7.239283       196.9909 
 2772   0.0000       7.241456       197.0500 
 2773   0.0000       7.244900       197.1437 
 2774   0.0000       7.245755       197.1670 
 2775   0.0000       7.251819       197.3320 
 2776   0.0000       7.257744       197.4932 
 2777   0.0000       7.262083       197.6113 
 2778   0.0000       7.268320       197.7810 
 2779   0.0000       7.272407       197.8923 
 2780   0.0000       7.275776       197.9839 
 2781   0.0000       7.277213       198.0230 
 2782   0.0000       7.279847       198.0947 
 2783   0.0000       7.282257       198.1603 
 2784   0.0000       7.286278       198.2697 
 2785   0.0000       7.288267       198.3238 
 2786   0.0000       7.294058       198.4814 
 2787   0.0000       7.296267       198.5415 
 2788   0.0000       7.304614       198.7687 
 2789   0.0000       7.307453       198.8459 
 2790   0.0000       7.309257       198.8950 
 2791   0.0000       7.311897       198.9668 
 2792   0.0000       7.316997       199.1056 
 2793   0.0000       7.322425       199.2533 
 2794   0.0000       7.323367       199.2790 
 2795   0.0000       7.326092       199.3531 
 2796   0.0000       7.330381       199.4698 
 2797   0.0000       7.338956       199.7031 
 2798   0.0000       7.343049       199.8145 
 2799   0.0000       7.348233       199.9556 
 2800   0.0000       7.354029       200.1133 
 2801   0.0000       7.358779       200.2426 
 2802   0.0000       7.362794       200.3518 
 2803   0.0000       7.364080       200.3868 
 2804   0.0000       7.369777       200.5418 
 2805   0.0000       7.374595       200.6729 
 2806   0.0000       7.379299       200.8009 
 2807   0.0000       7.381149       200.8513 
 2808   0.0000       7.385469       200.9688 
 2809   0.0000       7.388208       201.0434 
 2810   0.0000       7.396829       201.2780 
 2811   0.0000       7.401337       201.4006 
 2812   0.0000       7.404516       201.4871 
 2813   0.0000       7.407568       201.5702 
 2814   0.0000       7.415305       201.7807 
 2815   0.0000       7.421165       201.9402 
 2816   0.0000       7.423131       201.9937 
 2817   0.0000       7.424689       202.0360 
 2818   0.0000       7.429566       202.1688 
 2819   0.0000       7.435439       202.3286 
 2820   0.0000       7.437208       202.3767 
 2821   0.0000       7.438246       202.4050 
 2822   0.0000       7.441713       202.4993 
 2823   0.0000       7.445359       202.5985 
 2824   0.0000       7.447900       202.6677 
 2825   0.0000       7.451029       202.7528 
 2826   0.0000       7.452590       202.7953 
 2827   0.0000       7.455019       202.8614 
 2828   0.0000       7.459359       202.9795 
 2829   0.0000       7.462426       203.0629 
 2830   0.0000       7.463949       203.1044 
 2831   0.0000       7.465266       203.1402 
 2832   0.0000       7.468811       203.2367 
 2833   0.0000       7.472410       203.3346 
 2834   0.0000       7.473827       203.3732 
 2835   0.0000       7.477621       203.4764 
 2836   0.0000       7.478596       203.5029 
 2837   0.0000       7.484604       203.6664 
 2838   0.0000       7.486088       203.7068 
 2839   0.0000       7.489007       203.7862 
 2840   0.0000       7.493533       203.9094 
 2841   0.0000       7.498442       204.0430 
 2842   0.0000       7.501048       204.1139 
 2843   0.0000       7.502126       204.1432 
 2844   0.0000       7.505681       204.2400 
 2845   0.0000       7.510084       204.3598 
 2846   0.0000       7.513261       204.4462 
 2847   0.0000       7.516776       204.5419 
 2848   0.0000       7.519084       204.6047 
 2849   0.0000       7.523814       204.7334 
 2850   0.0000       7.525593       204.7818 
 2851   0.0000       7.528424       204.8588 
 2852   0.0000       7.530726       204.9215 
 2853   0.0000       7.535620       205.0546 
 2854   0.0000       7.537124       205.0956 
 2855   0.0000       7.545129       205.3134 
 2856   0.0000       7.548230       205.3978 
 2857   0.0000       7.550270       205.4533 
 2858   0.0000       7.554159       205.5591 
 2859   0.0000       7.555237       205.5884 
 2860   0.0000       7.559603       205.7072 
 2861   0.0000       7.562899       205.7969 
 2862   0.0000       7.566868       205.9049 
 2863   0.0000       7.570283       205.9979 
 2864   0.0000       7.573061       206.0735 
 2865   0.0000       7.579352       206.2446 
 2866   0.0000       7.582385       206.3272 
 2867   0.0000       7.583209       206.3496 
 2868   0.0000       7.587104       206.4556 
 2869   0.0000       7.589493       206.5206 
 2870   0.0000       7.592868       206.6125 
 2871   0.0000       7.597248       206.7316 
 2872   0.0000       7.602367       206.8709 
 2873   0.0000       7.606503       206.9835 
 2874   0.0000       7.610031       207.0795 
 2875   0.0000       7.614166       207.1920 
 2876   0.0000       7.616617       207.2587 
 2877   0.0000       7.622816       207.4274 
 2878   0.0000       7.624237       207.4660 
 2879   0.0000       7.627408       207.5523 
 2880   0.0000       7.629196       207.6010 
 2881   0.0000       7.633260       207.7116 
 2882   0.0000       7.640823       207.9174 
 2883   0.0000       7.641721       207.9418 
 2884   0.0000       7.646101       208.0610 
 2885   0.0000       7.646997       208.0854 
 2886   0.0000       7.654021       208.2765 
 2887   0.0000       7.655445       208.3153 
 2888   0.0000       7.658404       208.3958 
 2889   0.0000       7.660772       208.4602 
 2890   0.0000       7.667441       208.6417 
 2891   0.0000       7.674148       208.8242 
 2892   0.0000       7.677111       208.9048 
 2893   0.0000       7.679488       208.9695 
 2894   0.0000       7.682158       209.0421 
 2895   0.0000       7.686218       209.1526 
 2896   0.0000       7.687854       209.1971 
 2897   0.0000       7.691560       209.2980 
 2898   0.0000       7.694645       209.3819 
 2899   0.0000       7.698365       209.4832 
 2900   0.0000       7.701713       209.5743 
 2901   0.0000       7.703968       209.6356 
 2902   0.0000       7.710003       209.7998 
 2903   0.0000       7.712286       209.8620 
 2904   0.0000       7.718097       210.0201 
 2905   0.0000       7.720057       210.0734 
 2906   0.0000       7.723799       210.1752 
 2907   0.0000       7.731222       210.3772 
 2908   0.0000       7.733547       210.4405 
 2909   0.0000       7.736030       210.5081 
 2910   0.0000       7.736877       210.5311 
 2911   0.0000       7.743490       210.7111 
 2912   0.0000       7.747596       210.8228 
 2913   0.0000       7.750488       210.9015 
 2914   0.0000       7.753336       210.9790 
 2915   0.0000       7.754803       211.0189 
 2916   0.0000       7.761532       211.2020 
 2917   0.0000       7.761594       211.2037 
 2918   0.0000       7.765255       211.3033 
 2919   0.0000       7.768915       211.4029 
 2920   0.0000       7.772620       211.5037 
 2921   0.0000       7.774298       211.5494 
 2922   0.0000       7.779374       211.6875 
 2923   0.0000       7.782418       211.7704 
 2924   0.0000       7.784292       211.8214 
 2925   0.0000       7.788225       211.9284 
 2926   0.0000       7.791065       212.0057 
 2927   0.0000       7.795525       212.1270 
 2928   0.0000       7.796913       212.1648 
 2929   0.0000       7.799444       212.2337 
 2930   0.0000       7.802400       212.3141 
 2931   0.0000       7.806839       212.4349 
 2932   0.0000       7.810247       212.5276 
 2933   0.0000       7.810778       212.5421 
 2934   0.0000       7.813145       212.6065 
 2935   0.0000       7.818856       212.7619 
 2936   0.0000       7.820947       212.8188 
 2937   0.0000       7.821371       212.8303 
 2938   0.0000       7.828381       213.0211 
 2939   0.0000       7.831619       213.1092 
 2940   0.0000       7.833248       213.1535 
 2941   0.0000       7.841434       213.3763 
 2942   0.0000       7.844022       213.4467 
 2943   0.0000       7.845674       213.4917 
 2944   0.0000       7.850697       213.6283 
 2945   0.0000       7.856508       213.7865 
 2946   0.0000       7.857836       213.8226 
 2947   0.0000       7.861095       213.9113 
 2948   0.0000       7.863613       213.9798 
 2949   0.0000       7.868524       214.1134 
 2950   0.0000       7.871842       214.2037 
 2951   0.0000       7.875949       214.3155 
 2952   0.0000       7.880593       214.4418 
 2953   0.0000       7.880830       214.4483 
 2954   0.0000       7.887338       214.6254 
 2955   0.0000       7.888423       214.6549 
 2956   0.0000       7.892239       214.7587 
 2957   0.0000       7.894950       214.8325 
 2958   0.0000       7.897616       214.9051 
 2959   0.0000       7.901521       215.0113 
 2960   0.0000       7.901546       215.0120 
 2961   0.0000       7.906480       215.1463 
 2962   0.0000       7.910185       215.2471 
 2963   0.0000       7.911873       215.2930 
 2964   0.0000       7.915131       215.3817 
 2965   0.0000       7.917465       215.4452 
 2966   0.0000       7.923646       215.6134 
 2967   0.0000       7.924620       215.6399 
 2968   0.0000       7.926558       215.6926 
 2969   0.0000       7.929817       215.7813 
 2970   0.0000       7.932671       215.8589 
 2971   0.0000       7.937276       215.9843 
 2972   0.0000       7.940093       216.0609 
 2973   0.0000       7.942004       216.1129 
 2974   0.0000       7.945017       216.1949 
 2975   0.0000       7.947783       216.2702 
 2976   0.0000       7.950095       216.3331 
 2977   0.0000       7.954930       216.4647 
 2978   0.0000       7.957882       216.5450 
 2979   0.0000       7.962457       216.6695 
 2980   0.0000       7.964855       216.7347 
 2981   0.0000       7.965469       216.7514 
 2982   0.0000       7.970209       216.8804 
 2983   0.0000       7.974296       216.9916 
 2984   0.0000       7.979453       217.1319 
 2985   0.0000       7.980613       217.1635 
 2986   0.0000       7.986159       217.3144 
 2987   0.0000       7.990398       217.4298 
 2988   0.0000       7.994232       217.5341 
 2989   0.0000       7.996530       217.5966 
 2990   0.0000       8.000932       217.7164 
 2991   0.0000       8.003643       217.7902 
 2992   0.0000       8.006742       217.8745 
 2993   0.0000       8.011483       218.0035 
 2994   0.0000       8.015201       218.1047 
 2995   0.0000       8.016758       218.1471 
 2996   0.0000       8.020483       218.2484 
 2997   0.0000       8.021889       218.2867 
 2998   0.0000       8.023848       218.3400 
 2999   0.0000       8.027363       218.4356 
 3000   0.0000       8.031663       218.5527 
 3001   0.0000       8.034412       218.6275 
 3002   0.0000       8.039218       218.7582 
 3003   0.0000       8.041221       218.8127 
 3004   0.0000       8.046001       218.9428 
 3005   0.0000       8.048445       219.0093 
 3006   0.0000       8.053885       219.1573 
 3007   0.0000       8.056152       219.2190 
 3008   0.0000       8.064769       219.4535 
 3009   0.0000       8.069012       219.5690 
 3010   0.0000       8.070320       219.6046 
 3011   0.0000       8.071406       219.6341 
 3012   0.0000       8.073836       219.7002 
 3013   0.0000       8.076485       219.7723 
 3014   0.0000       8.080274       219.8754 
 3015   0.0000       8.082440       219.9344 
 3016   0.0000       8.087279       220.0661 
 3017   0.0000       8.092065       220.1963 
 3018   0.0000       8.092237       220.2010 
 3019   0.0000       8.093824       220.2442 
 3020   0.0000       8.102703       220.4857 
 3021   0.0000       8.103199       220.4993 
 3022   0.0000       8.105391       220.5589 
 3023   0.0000       8.108272       220.6373 
 3024   0.0000       8.110197       220.6897 
 3025   0.0000       8.113666       220.7841 
 3026   0.0000       8.116856       220.8709 
 3027   0.0000       8.119625       220.9462 
 3028   0.0000       8.125831       221.1151 
 3029   0.0000       8.126505       221.1335 
 3030   0.0000       8.128474       221.1870 
 3031   0.0000       8.134057       221.3389 
 3032   0.0000       8.135481       221.3777 
 3033   0.0000       8.138432       221.4580 
 3034   0.0000       8.140975       221.5272 
 3035   0.0000       8.142953       221.5810 
 3036   0.0000       8.144039       221.6106 
 3037   0.0000       8.148072       221.7203 
 3038   0.0000       8.151859       221.8233 
 3039   0.0000       8.154326       221.8905 
 3040   0.0000       8.159012       222.0180 
 3041   0.0000       8.162819       222.1216 
 3042   0.0000       8.164381       222.1641 
 3043   0.0000       8.168327       222.2715 
 3044   0.0000       8.170045       222.3182 
 3045   0.0000       8.176841       222.5032 
 3046   0.0000       8.178908       222.5594 
 3047   0.0000       8.181380       222.6267 
 3048   0.0000       8.185206       222.7308 
 3049   0.0000       8.186547       222.7673 
 3050   0.0000       8.193541       222.9576 
 3051   0.0000       8.196287       223.0323 
 3052   0.0000       8.200043       223.1345 
 3053   0.0000       8.201691       223.1794 
 3054   0.0000       8.206528       223.3110 
 3055   0.0000       8.207050       223.3252 
 3056   0.0000       8.212645       223.4774 
 3057   0.0000       8.215147       223.5455 
 3058   0.0000       8.218349       223.6326 
 3059   0.0000       8.222077       223.7341 
 3060   0.0000       8.226563       223.8562 
 3061   0.0000       8.228015       223.8957 
 3062   0.0000       8.229365       223.9324 
 3063   0.0000       8.234123       224.0619 
 3064   0.0000       8.239632       224.2118 
 3065   0.0000       8.242871       224.2999 
 3066   0.0000       8.243920       224.3285 
 3067   0.0000       8.244768       224.3515 
 3068   0.0000       8.247835       224.4350 
 3069   0.0000       8.252142       224.5522 
 3070   0.0000       8.255079       224.6321 
 3071   0.0000       8.258085       224.7139 
 3072   0.0000       8.258608       224.7281 
 3073   0.0000       8.259757       224.7594 
 3074   0.0000       8.262146       224.8244 
 3075   0.0000       8.263633       224.8649 
 3076   0.0000       8.267680       224.9750 
 3077   0.0000       8.270020       225.0387 
 3078   0.0000       8.274342       225.1563 
 3079   0.0000       8.276473       225.2143 
 3080   0.0000       8.278389       225.2664 
 3081   0.0000       8.280015       225.3107 
 3082   0.0000       8.282650       225.3824 
 3083   0.0000       8.284427       225.4307 
 3084   0.0000       8.285681       225.4649 
 3085   0.0000       8.290828       225.6049 
 3086   0.0000       8.291384       225.6200 
 3087   0.0000       8.292941       225.6624 
 3088   0.0000       8.297132       225.7764 
 3089   0.0000       8.299650       225.8450 
 3090   0.0000       8.304961       225.9895 
 3091   0.0000       8.312354       226.1907 
 3092   0.0000       8.313395       226.2190 
 3093   0.0000       8.317113       226.3201 
 3094   0.0000       8.317194       226.3223 
 3095   0.0000       8.321444       226.4380 
 3096   0.0000       8.323290       226.4882 
 3097   0.0000       8.325372       226.5449 
 3098   0.0000       8.329064       226.6454 
 3099   0.0000       8.335293       226.8149 
 3100   0.0000       8.336333       226.8432 
 3101   0.0000       8.340729       226.9628 
 3102   0.0000       8.341631       226.9873 
 3103   0.0000       8.344170       227.0564 
 3104   0.0000       8.348312       227.1691 
 3105   0.0000       8.348955       227.1866 
 3106   0.0000       8.352263       227.2766 
 3107   0.0000       8.355408       227.3622 
 3108   0.0000       8.356355       227.3880 
 3109   0.0000       8.359174       227.4647 
 3110   0.0000       8.363719       227.5884 
 3111   0.0000       8.368248       227.7116 
 3112   0.0000       8.369775       227.7531 
 3113   0.0000       8.371650       227.8042 
 3114   0.0000       8.373830       227.8635 
 3115   0.0000       8.376020       227.9231 
 3116   0.0000       8.380724       228.0511 
 3117   0.0000       8.381514       228.0726 
 3118   0.0000       8.385896       228.1918 
 3119   0.0000       8.389856       228.2996 
 3120   0.0000       8.391238       228.3372 
 3121   0.0000       8.392460       228.3705 
 3122   0.0000       8.398373       228.5313 
 3123   0.0000       8.401230       228.6091 
 3124   0.0000       8.403040       228.6583 
 3125   0.0000       8.404442       228.6965 
 3126   0.0000       8.411317       228.8836 
 3127   0.0000       8.414468       228.9693 
 3128   0.0000       8.417728       229.0580 
 3129   0.0000       8.420837       229.1426 
 3130   0.0000       8.423040       229.2026 
 3131   0.0000       8.424286       229.2365 
 3132   0.0000       8.428200       229.3430 
 3133   0.0000       8.431403       229.4302 
 3134   0.0000       8.432254       229.4533 
 3135   0.0000       8.434062       229.5025 
 3136   0.0000       8.437474       229.5953 
 3137   0.0000       8.441005       229.6914 
 3138   0.0000       8.445976       229.8267 
 3139   0.0000       8.449042       229.9101 
 3140   0.0000       8.449403       229.9199 
 3141   0.0000       8.452785       230.0120 
 3142   0.0000       8.455817       230.0945 
 3143   0.0000       8.460245       230.2150 
 3144   0.0000       8.462199       230.2682 
 3145   0.0000       8.464402       230.3281 
 3146   0.0000       8.469624       230.4702 
 3147   0.0000       8.472924       230.5600 
 3148   0.0000       8.474801       230.6110 
 3149   0.0000       8.477614       230.6876 
 3150   0.0000       8.483314       230.8427 
 3151   0.0000       8.489495       231.0109 
 3152   0.0000       8.490629       231.0418 
 3153   0.0000       8.491184       231.0569 
 3154   0.0000       8.492649       231.0967 
 3155   0.0000       8.494736       231.1535 
 3156   0.0000       8.497168       231.2197 
 3157   0.0000       8.500835       231.3195 
 3158   0.0000       8.503044       231.3796 
 3159   0.0000       8.505918       231.4578 
 3160   0.0000       8.509344       231.5510 
 3161   0.0000       8.514012       231.6780 
 3162   0.0000       8.514759       231.6984 
 3163   0.0000       8.517241       231.7659 
 3164   0.0000       8.519417       231.8251 
 3165   0.0000       8.526864       232.0278 
 3166   0.0000       8.530252       232.1200 
 3167   0.0000       8.531598       232.1566 
 3168   0.0000       8.535870       232.2728 
 3169   0.0000       8.540488       232.3985 
 3170   0.0000       8.543543       232.4816 
 3171   0.0000       8.546242       232.5551 
 3172   0.0000       8.550513       232.6713 
 3173   0.0000       8.552188       232.7169 
 3174   0.0000       8.554226       232.7723 
 3175   0.0000       8.555591       232.8095 
 3176   0.0000       8.559590       232.9183 
 3177   0.0000       8.562319       232.9925 
 3178   0.0000       8.568082       233.1494 
 3179   0.0000       8.569972       233.2008 
 3180   0.0000       8.574147       233.3144 
 3181   0.0000       8.576445       233.3769 
 3182   0.0000       8.584176       233.5873 
 3183   0.0000       8.584373       233.5927 
 3184   0.0000       8.590333       233.7548 
 3185   0.0000       8.593825       233.8499 
 3186   0.0000       8.599344       234.0000 
 3187   0.0000       8.604193       234.1320 
 3188   0.0000       8.606701       234.2002 
 3189   0.0000       8.609965       234.2891 
 3190   0.0000       8.613606       234.3881 
 3191   0.0000       8.615822       234.4484 
 3192   0.0000       8.620739       234.5822 
 3193   0.0000       8.624057       234.6725 
 3194   0.0000       8.632833       234.9113 
 3195   0.0000       8.633824       234.9383 
 3196   0.0000       8.636266       235.0048 
 3197   0.0000       8.637434       235.0365 
 3198   0.0000       8.639998       235.1063 
 3199   0.0000       8.643698       235.2070 
 3200   0.0000       8.645851       235.2656 
 3201   0.0000       8.647006       235.2970 
 3202   0.0000       8.655190       235.5197 
 3203   0.0000       8.656644       235.5593 
 3204   0.0000       8.661652       235.6955 
 3205   0.0000       8.664911       235.7842 
 3206   0.0000       8.666601       235.8302 
 3207   0.0000       8.668769       235.8892 
 3208   0.0000       8.670146       235.9267 
 3209   0.0000       8.680635       236.2121 
 3210   0.0000       8.686388       236.3686 
 3211   0.0000       8.689942       236.4653 
 3212   0.0000       8.690400       236.4778 
 3213   0.0000       8.692308       236.5297 
 3214   0.0000       8.694897       236.6002 
 3215   0.0000       8.696636       236.6475 
 3216   0.0000       8.699504       236.7255 
 3217   0.0000       8.704255       236.8548 
 3218   0.0000       8.709052       236.9854 
 3219   0.0000       8.712583       237.0814 
 3220   0.0000       8.716393       237.1851 
 3221   0.0000       8.718742       237.2490 
 3222   0.0000       8.721965       237.3367 
 3223   0.0000       8.726207       237.4522 
 3224   0.0000       8.731820       237.6049 
 3225   0.0000       8.735645       237.7090 
 3226   0.0000       8.736345       237.7280 
 3227   0.0000       8.741377       237.8650 
 3228   0.0000       8.744794       237.9579 
 3229   0.0000       8.750772       238.1206 
 3230   0.0000       8.753740       238.2014 
 3231   0.0000       8.755153       238.2398 
 3232   0.0000       8.761403       238.4099 
 3233   0.0000       8.763362       238.4632 
 3234   0.0000       8.768419       238.6008 
 3235   0.0000       8.769716       238.6361 
 3236   0.0000       8.772634       238.7155 
 3237   0.0000       8.776359       238.8169 
 3238   0.0000       8.786155       239.0834 
 3239   0.0000       8.789536       239.1754 
 3240   0.0000       8.795498       239.3377 
 3241   0.0000       8.797329       239.3875 
 3242   0.0000       8.803652       239.5596 
 3243   0.0000       8.805122       239.5995 
 3244   0.0000       8.807333       239.6597 
 3245   0.0000       8.808285       239.6856 
 3246   0.0000       8.816678       239.9140 
 3247   0.0000       8.822053       240.0603 
 3248   0.0000       8.829605       240.2658 
 3249   0.0000       8.832209       240.3366 
 3250   0.0000       8.835702       240.4317 
 3251   0.0000       8.836801       240.4616 
 3252   0.0000       8.839234       240.5278 
 3253   0.0000       8.844711       240.6768 
 3254   0.0000       8.855074       240.9588 
 3255   0.0000       8.857461       241.0238 
 3256   0.0000       8.861980       241.1467 
 3257   0.0000       8.868877       241.3344 
 3258   0.0000       8.873511       241.4605 
 3259   0.0000       8.881459       241.6768 
 3260   0.0000       8.884253       241.7528 
 3261   0.0000       8.888215       241.8606 
 3262   0.0000       8.891151       241.9405 
 3263   0.0000       8.897668       242.1179 
 3264   0.0000       8.901651       242.2262 
 3265   0.0000       8.906055       242.3461 
 3266   0.0000       8.911058       242.4822 
 3267   0.0000       8.913588       242.5511 
 3268   0.0000       8.914682       242.5808 
 3269   0.0000       8.916893       242.6410 
 3270   0.0000       8.919710       242.7176 
 3271   0.0000       8.928739       242.9633 
 3272   0.0000       8.936986       243.1877 
 3273   0.0000       8.937892       243.2124 
 3274   0.0000       8.941556       243.3121 
 3275   0.0000       8.944409       243.3897 
 3276   0.0000       8.950099       243.5446 
 3277   0.0000       8.953737       243.6436 
 3278   0.0000       8.957397       243.7432 
 3279   0.0000       8.959618       243.8036 
 3280   0.0000       8.966794       243.9989 
 3281   0.0000       8.969396       244.0697 
 3282   0.0000       8.970528       244.1005 
 3283   0.0000       8.979100       244.3337 
 3284   0.0000       8.982338       244.4219 
 3285   0.0000       8.983059       244.4415 
 3286   0.0000       8.987708       244.5680 
 3287   0.0000       8.991332       244.6666 
 3288   0.0000       8.998079       244.8502 
 3289   0.0000       9.003926       245.0093 
 3290   0.0000       9.007139       245.0967 
 3291   0.0000       9.009925       245.1725 
 3292   0.0000       9.014396       245.2942 
 3293   0.0000       9.020720       245.4663 
 3294   0.0000       9.024490       245.5689 
 3295   0.0000       9.028883       245.6884 
 3296   0.0000       9.033774       245.8215 
 3297   0.0000       9.041635       246.0354 
 3298   0.0000       9.043461       246.0851 
 3299   0.0000       9.047010       246.1817 
 3300   0.0000       9.050319       246.2717 
 3301   0.0000       9.053641       246.3621 
 3302   0.0000       9.056523       246.4405 
 3303   0.0000       9.059609       246.5245 
 3304   0.0000       9.065139       246.6750 
 3305   0.0000       9.067364       246.7355 
 3306   0.0000       9.071016       246.8349 
 3307   0.0000       9.074073       246.9181 
 3308   0.0000       9.078491       247.0383 
 3309   0.0000       9.081534       247.1211 
 3310   0.0000       9.086108       247.2456 
 3311   0.0000       9.088852       247.3202 
 3312   0.0000       9.095329       247.4965 
 3313   0.0000       9.098498       247.5827 
 3314   0.0000       9.102899       247.7025 
 3315   0.0000       9.105602       247.7760 
 3316   0.0000       9.110379       247.9060 
 3317   0.0000       9.114058       248.0061 
 3318   0.0000       9.117273       248.0936 
 3319   0.0000       9.130352       248.4495 
 3320   0.0000       9.133387       248.5321 
 3321   0.0000       9.136183       248.6082 
 3322   0.0000       9.142157       248.7707 
 3323   0.0000       9.148113       248.9328 
 3324   0.0000       9.153066       249.0676 
 3325   0.0000       9.157916       249.1996 
 3326   0.0000       9.158425       249.2134 
 3327   0.0000       9.163613       249.3546 
 3328   0.0000       9.173916       249.6350 
 3329   0.0000       9.176239       249.6981 
 3330   0.0000       9.186390       249.9744 
 3331   0.0000       9.188394       250.0289 
 3332   0.0000       9.193886       250.1784 
 3333   0.0000       9.202847       250.4222 
 3334   0.0000       9.206562       250.5233 
 3335   0.0000       9.216894       250.8044 
 3336   0.0000       9.225166       251.0295 
 3337   0.0000       9.230993       251.1881 
 3338   0.0000       9.239467       251.4187 
 3339   0.0000       9.243841       251.5377 
 3340   0.0000       9.246397       251.6073 
 3341   0.0000       9.251111       251.7355 
 3342   0.0000       9.256580       251.8843 
 3343   0.0000       9.267133       252.1715 
 3344   0.0000       9.268579       252.2109 
 3345   0.0000       9.282699       252.5951 
 3346   0.0000       9.286246       252.6916 
 3347   0.0000       9.287313       252.7206 
 3348   0.0000       9.296014       252.9574 
 3349   0.0000       9.301655       253.1109 
 3350   0.0000       9.307894       253.2807 
 3351   0.0000       9.315058       253.4756 
 3352   0.0000       9.329346       253.8644 
 3353   0.0000       9.334121       253.9943 
 3354   0.0000       9.337732       254.0926 
 3355   0.0000       9.339410       254.1383 
 3356   0.0000       9.351065       254.4554 
 3357   0.0000       9.353227       254.5143 
 3358   0.0000       9.360114       254.7016 
 3359   0.0000       9.373678       255.0707 
 3360   0.0000       9.376188       255.1391 
 3361   0.0000       9.377493       255.1746 
 3362   0.0000       9.393956       255.6225 
 3363   0.0000       9.397770       255.7263 
 3364   0.0000       9.403364       255.8785 
 3365   0.0000       9.409242       256.0385 
 3366   0.0000       9.411852       256.1095 
 3367   0.0000       9.421048       256.3597 
 3368   0.0000       9.429569       256.5916 
 3369   0.0000       9.433052       256.6864 
 3370   0.0000       9.438580       256.8368 
 3371   0.0000       9.446108       257.0417 
 3372   0.0000       9.452767       257.2229 
 3373   0.0000       9.459517       257.4066 
 3374   0.0000       9.462469       257.4869 
 3375   0.0000       9.472693       257.7651 
 3376   0.0000       9.476530       257.8695 
 3377   0.0000       9.483438       258.0575 
 3378   0.0000       9.487552       258.1694 
 3379   0.0000       9.496003       258.3994 
 3380   0.0000       9.499636       258.4982 
 3381   0.0000       9.504493       258.6304 
 3382   0.0000       9.518837       259.0207 
 3383   0.0000       9.530102       259.3273 
 3384   0.0000       9.540687       259.6153 
 3385   0.0000       9.547224       259.7932 
 3386   0.0000       9.552500       259.9367 
 3387   0.0000       9.552790       259.9446 
 3388   0.0000       9.563467       260.2352 
 3389   0.0000       9.568993       260.3855 
 3390   0.0000       9.600447       261.2414 
 3391   0.0000       9.604979       261.3648 
 3392   0.0000       9.614545       261.6251 
 3393   0.0000       9.625577       261.9253 
 3394   0.0000       9.635623       262.1986 
 3395   0.0000       9.656061       262.7548 
 3396   0.0000       9.665969       263.0244 
 3397   0.0000       9.672888       263.2127 
 3398   0.0000       9.678719       263.3713 
 3399   0.0000       9.682707       263.4798 
 3400   0.0000       9.695448       263.8265 
 3401   0.0000       9.703898       264.0565 
 3402   0.0000       9.707584       264.1568 
 3403   0.0000       9.710011       264.2228 
 3404   0.0000       9.719939       264.4930 
 3405   0.0000       9.723198       264.5817 
 3406   0.0000       9.726059       264.6595 
 3407   0.0000       9.733707       264.8676 
 3408   0.0000       9.739874       265.0354 
 3409   0.0000       9.750501       265.3246 
 3410   0.0000       9.752903       265.3900 
 3411   0.0000       9.753642       265.4101 
 3412   0.0000       9.765914       265.7440 
 3413   0.0000       9.770238       265.8617 
 3414   0.0000       9.770965       265.8815 
 3415   0.0000       9.776845       266.0415 
 3416   0.0000       9.778844       266.0959 
 3417   0.0000       9.779644       266.1176 
 3418   0.0000       9.781828       266.1771 
 3419   0.0000       9.791827       266.4492 
 3420   0.0000       9.793881       266.5050 
 3421   0.0000       9.797723       266.6096 
 3422   0.0000       9.803183       266.7582 
 3423   0.0000       9.809840       266.9393 
 3424   0.0000       9.812694       267.0170 
 3425   0.0000       9.815691       267.0985 
 3426   0.0000       9.820717       267.2353 
 3427   0.0000       9.823859       267.3208 
 3428   0.0000       9.835939       267.6495 
 3429   0.0000       9.836745       267.6714 
 3430   0.0000       9.840237       267.7665 
 3431   0.0000       9.844346       267.8783 
 3432   0.0000       9.851775       268.0804 
 3433   0.0000       9.855061       268.1699 
 3434   0.0000       9.858376       268.2600 
 3435   0.0000       9.861035       268.3324 
 3436   0.0000       9.865910       268.4651 
 3437   0.0000       9.868506       268.5357 
 3438   0.0000       9.873519       268.6721 
 3439   0.0000       9.876191       268.7448 
 3440   0.0000       9.879019       268.8218 
 3441   0.0000       9.885495       268.9980 
 3442   0.0000       9.886730       269.0316 
 3443   0.0000       9.894189       269.2346 
 3444   0.0000       9.898015       269.3387 
 3445   0.0000       9.904853       269.5248 
 3446   0.0000       9.905395       269.5395 
 3447   0.0000       9.911634       269.7093 
 3448   0.0000       9.916003       269.8282 
 3449   0.0000       9.917712       269.8747 
 3450   0.0000       9.924898       270.0702 
 3451   0.0000       9.934344       270.3272 
 3452   0.0000       9.936155       270.3765 
 3453   0.0000       9.937567       270.4150 
 3454   0.0000       9.944268       270.5973 
 3455   0.0000       9.950698       270.7723 
 3456   0.0000       9.955119       270.8925 
 3457   0.0000       9.960388       271.0359 
 3458   0.0000       9.964707       271.1535 
 3459   0.0000       9.966555       271.2037 
 3460   0.0000       9.969082       271.2725 
 3461   0.0000       9.977158       271.4923 
 3462   0.0000       9.980230       271.5759 
 3463   0.0000       9.990154       271.8459 
 3464   0.0000       9.992019       271.8967 
 3465   0.0000      10.000476       272.1268 
 3466   0.0000      10.009286       272.3665 
 3467   0.0000      10.014903       272.5194 
 3468   0.0000      10.018611       272.6203 
 3469   0.0000      10.026050       272.8227 
 3470   0.0000      10.027438       272.8605 
 3471   0.0000      10.042062       273.2584 
 3472   0.0000      10.044228       273.3173 
 3473   0.0000      10.050797       273.4961 
 3474   0.0000      10.058362       273.7020 
 3475   0.0000      10.060455       273.7589 
 3476   0.0000      10.064013       273.8557 
 3477   0.0000      10.066993       273.9368 
 3478   0.0000      10.071380       274.0562 
 3479   0.0000      10.079538       274.2782 
 3480   0.0000      10.083199       274.3778 
 3481   0.0000      10.087543       274.4960 
 3482   0.0000      10.088991       274.5354 
 3483   0.0000      10.091880       274.6140 
 3484   0.0000      10.101467       274.8749 
 3485   0.0000      10.102824       274.9118 
 3486   0.0000      10.108957       275.0787 
 3487   0.0000      10.116790       275.2918 
 3488   0.0000      10.121647       275.4240 
 3489   0.0000      10.129678       275.6426 
 3490   0.0000      10.132453       275.7181 
 3491   0.0000      10.136555       275.8297 
 3492   0.0000      10.138173       275.8737 
 3493   0.0000      10.159672       276.4587 
 3494   0.0000      10.160185       276.4727 
 3495   0.0000      10.164841       276.5994 
 3496   0.0000      10.174401       276.8595 
 3497   0.0000      10.182511       277.0802 
 3498   0.0000      10.190538       277.2986 
 3499   0.0000      10.196964       277.4735 
 3500   0.0000      10.208089       277.7762 
 3501   0.0000      10.210689       277.8470 
 3502   0.0000      10.213382       277.9203 
 3503   0.0000      10.219893       278.0974 
 3504   0.0000      10.225737       278.2565 
 3505   0.0000      10.227183       278.2958 
 3506   0.0000      10.230389       278.3830 
 3507   0.0000      10.240355       278.6542 
 3508   0.0000      10.254886       279.0496 
 3509   0.0000      10.261430       279.2277 
 3510   0.0000      10.262372       279.2533 
 3511   0.0000      10.269986       279.4605 
 3512   0.0000      10.272216       279.5212 
 3513   0.0000      10.277960       279.6775 
 3514   0.0000      10.286457       279.9087 
 3515   0.0000      10.288327       279.9596 
 3516   0.0000      10.296737       280.1885 
 3517   0.0000      10.302401       280.3426 
 3518   0.0000      10.309162       280.5266 
 3519   0.0000      10.321130       280.8522 
 3520   0.0000      10.328124       281.0425 
 3521   0.0000      10.335747       281.2500 
 3522   0.0000      10.343715       281.4668 
 3523   0.0000      10.351171       281.6697 
 3524   0.0000      10.362819       281.9867 
 3525   0.0000      10.364556       282.0339 
 3526   0.0000      10.370768       282.2029 
 3527   0.0000      10.376048       282.3466 
 3528   0.0000      10.380066       282.4560 
 3529   0.0000      10.382312       282.5171 
 3530   0.0000      10.382417       282.5199 
 3531   0.0000      10.390023       282.7269 
 3532   0.0000      10.395514       282.8763 
 3533   0.0000      10.399428       282.9828 
 3534   0.0000      10.412375       283.3351 
 3535   0.0000      10.427771       283.7541 
 3536   0.0000      10.441578       284.1298 
 3537   0.0000      10.451424       284.3977 
 3538   0.0000      10.462334       284.6946 
 3539   0.0000      10.484959       285.3102 
 3540   0.0000      10.494456       285.5687 
 3541   0.0000      10.498992       285.6921 
 3542   0.0000      10.511393       286.0296 
 3543   0.0000      10.516637       286.1722 
 3544   0.0000      10.525693       286.4187 
 3545   0.0000      10.541503       286.8489 
 3546   0.0000      10.547117       287.0017 
 3547   0.0000      10.558001       287.2978 
 3548   0.0000      10.564259       287.4681 
 3549   0.0000      10.566179       287.5204 
 3550   0.0000      10.575762       287.7811 
 3551   0.0000      10.611646       288.7576 
 3552   0.0000      10.639772       289.5229 
 3553   0.0000      10.644268       289.6453 
 3554   0.0000      10.653330       289.8918 
 3555   0.0000      10.660034       290.0743 
 3556   0.0000      10.669861       290.3417 
 3557   0.0000      10.673541       290.4418 
 3558   0.0000      10.693868       290.9949 
 3559   0.0000      10.695896       291.0501 
 3560   0.0000      10.697968       291.1065 
 3561   0.0000      10.712061       291.4900 
 3562   0.0000      10.713819       291.5378 
 3563   0.0000      10.727626       291.9135 
 3564   0.0000      10.741601       292.2938 
 3565   0.0000      10.748638       292.4853 
 3566   0.0000      10.758716       292.7596 
 3567   0.0000      10.769142       293.0432 
 3568   0.0000      10.780609       293.3553 
 3569   0.0000      10.813320       294.2454 
 3570   0.0000      10.854978       295.3790 
 3571   0.0000      10.883387       296.1520 
 3572   0.0000      10.890333       296.3410 
 3573   0.0000      10.912962       296.9568 
 3574   0.0000      10.920152       297.1524 
 3575   0.0000      10.940209       297.6982 
 3576   0.0000      10.976015       298.6726 
 3577   0.0000      11.050279       300.6934 
 3578   0.0000      11.087236       301.6990 
 3579   0.0000      11.090245       301.7809 
 3580   0.0000      11.101526       302.0879 
 3581   0.0000      11.141637       303.1793 
 3582   0.0000      11.144589       303.2597 
 3583   0.0000      11.160085       303.6814 
 3584   0.0000      11.199854       304.7635 
 3585   0.0000      11.240171       305.8606 
 3586   0.0000      11.315335       307.9059 
 3587   0.0000      11.367500       309.3254 
 3588   0.0000      11.392584       310.0080 
 3589   0.0000      11.405552       310.3609 
 3590   0.0000      11.416919       310.6702 
 3591   0.0000      11.421967       310.8075 
 3592   0.0000      11.425623       310.9070 
 3593   0.0000      11.456262       311.7407 
 3594   0.0000      11.532538       313.8163 
 3595   0.0000      11.543361       314.1108 
 3596   0.0000      11.565612       314.7163 
 3597   0.0000      11.586013       315.2714 
 3598   0.0000      11.597515       315.5844 
 3599   0.0000      11.655646       317.1663 
 3600   0.0000      11.661029       317.3127 
 3601   0.0000      11.671865       317.6076 
 3602   0.0000      11.683060       317.9122 
 3603   0.0000      11.750554       319.7488 
 3604   0.0000      11.763941       320.1131 
 3605   0.0000      11.778076       320.4977 
 3606   0.0000      11.805685       321.2490 
 3607   0.0000      11.829459       321.8959 
 3608   0.0000      11.833714       322.0117 
 3609   0.0000      11.841520       322.2242 
 3610   0.0000      11.855626       322.6080 
 3611   0.0000      11.887950       323.4876 
 3612   0.0000      11.898510       323.7749 
 3613   0.0000      11.940686       324.9226 
 3614   0.0000      11.965956       325.6102 
 3615   0.0000      11.972009       325.7749 
 3616   0.0000      11.994920       326.3984 
 3617   0.0000      12.002071       326.5930 
 3618   0.0000      12.013551       326.9053 
 3619   0.0000      12.041672       327.6705 
 3620   0.0000      12.070236       328.4478 
 3621   0.0000      12.090899       329.0101 
 3622   0.0000      12.113467       329.6242 
 3623   0.0000      12.127507       330.0062 
 3624   0.0000      12.134951       330.2088 
 3625   0.0000      12.176402       331.3367 
 3626   0.0000      12.194352       331.8252 
 3627   0.0000      12.214857       332.3832 
 3628   0.0000      12.237561       333.0010 
 3629   0.0000      12.262919       333.6910 
 3630   0.0000      12.267441       333.8140 
 3631   0.0000      12.284574       334.2802 
 3632   0.0000      12.305387       334.8466 
 3633   0.0000      12.320882       335.2682 
 3634   0.0000      12.332473       335.5836 
 3635   0.0000      12.338673       335.7524 
 3636   0.0000      12.346621       335.9686 
 3637   0.0000      12.358717       336.2978 
 3638   0.0000      12.363571       336.4299 
 3639   0.0000      12.394101       337.2606 
 3640   0.0000      12.405065       337.5590 
 3641   0.0000      12.418647       337.9286 
 3642   0.0000      12.426107       338.1316 
 3643   0.0000      12.434394       338.3571 
 3644   0.0000      12.517050       340.6062 
 3645   0.0000      12.525353       340.8322 
 3646   0.0000      12.536659       341.1398 
 3647   0.0000      12.545987       341.3937 
 3648   0.0000      12.583539       342.4155 
 3649   0.0000      12.598729       342.8288 
 3650   0.0000      12.606113       343.0298 
 3651   0.0000      12.652291       344.2863 
 3652   0.0000      12.659559       344.4841 
 3653   0.0000      12.690284       345.3202 
 3654   0.0000      12.698464       345.5428 
 3655   0.0000      12.706938       345.7734 
 3656   0.0000      12.712501       345.9248 
 3657   0.0000      12.715369       346.0028 
 3658   0.0000      12.719671       346.1198 
 3659   0.0000      12.765973       347.3798 
 3660   0.0000      12.801431       348.3446 
 3661   0.0000      12.813946       348.6852 
 3662   0.0000      12.862566       350.0082 
 3663   0.0000      12.900126       351.0303 
 3664   0.0000      12.909793       351.2933 
 3665   0.0000      12.933291       351.9328 
 3666   0.0000      13.069471       355.6384 
 3667   0.0000      13.089518       356.1839 
 3668   0.0000      13.104174       356.5827 
 3669   0.0000      13.132889       357.3641 
 3670   0.0000      13.139908       357.5551 
 3671   0.0000      13.142147       357.6160 
 3672   0.0000      13.151394       357.8676 
 3673   0.0000      13.175739       358.5301 
 3674   0.0000      13.187035       358.8375 
 3675   0.0000      13.194260       359.0341 
 3676   0.0000      13.236447       360.1820 
 3677   0.0000      13.248808       360.5184 
 3678   0.0000      13.281096       361.3970 
 3679   0.0000      13.294644       361.7657 
 3680   0.0000      13.431658       365.4940 
 3681   0.0000      13.505093       367.4923 
 3682   0.0000      13.610951       370.3728 
 3683   0.0000      13.744236       373.9997 
 3684   0.0000      13.991936       380.7399 
 3685   0.0000      14.109500       383.9390 
 3686   0.0000      14.285720       388.7342 
 3687   0.0000      14.334026       390.0487 
 3688   0.0000      14.457708       393.4142 
 3689   0.0000      14.580897       396.7664 
 3690   0.0000      14.647606       398.5816 
 3691   0.0000      14.905361       405.5955 
 3692   0.0000      14.922665       406.0664 
 3693   0.0000      15.082066       410.4039 
 3694   0.0000      16.640311       452.8059 
 3695   0.0000      28.005126       762.0582 
 3696   0.0000      28.033142       762.8206 
 3697   0.0000      28.180399       766.8276 
 3698   0.0000      28.260638       769.0110 
 3699   0.0000      28.402899       772.8822 
 3700   0.0000      28.436089       773.7853 
 3701   0.0000      28.524145       776.1814 
 3702   0.0000      28.544659       776.7397 
 3703   0.0000      28.547433       776.8151 
 3704   0.0000      28.552992       776.9664 
 3705   0.0000      28.560420       777.1685 
 3706   0.0000      28.604010       778.3547 
 3707   0.0000      28.611233       778.5512 
 3708   0.0000      28.618519       778.7495 
 3709   0.0000      28.716278       781.4096 
 3710   0.0000      28.761011       782.6269 
 3711   0.0000      28.856424       785.2232 
 3712   0.0000      28.891381       786.1745 
 3713   0.0000      28.921015       786.9808 
 3714   0.0000      28.935081       787.3636 
 3715   0.0000      28.954252       787.8853 
 3716   0.0000      28.966505       788.2187 
 3717   0.0000      28.981111       788.6161 
 3718   0.0000      28.993268       788.9469 
 3719   0.0000      29.028289       789.8999 
 3720   0.0000      29.042186       790.2781 
 3721   0.0000      29.048446       790.4484 
 3722   0.0000      29.129994       792.6674 
 3723   0.0000      29.143856       793.0446 
 3724   0.0000      29.175992       793.9191 
 3725   0.0000      29.180741       794.0483 
 3726   0.0000      29.226561       795.2951 
 3727   0.0000      29.264053       796.3154 
 3728   0.0000      29.274992       796.6130 
 3729   0.0000      29.310283       797.5734 
 3730   0.0000      29.312379       797.6304 
 3731   0.0000      29.354941       798.7886 
 3732   0.0000      29.366906       799.1141 
 3733   0.0000      37.747305      1027.1564 
 3734   0.0000      37.985350      1033.6339 
 3735   0.0000      37.995117      1033.8997 
 3736   0.0000      38.269613      1041.3691 
 3737   0.0000      38.315271      1042.6115 
 3738   0.0000      48.341357      1315.4352 
 3739   0.0000      48.479313      1319.1892 
 3740   0.0000      48.567398      1321.5861 
 3741   0.0000      48.597014      1322.3920 
 3742   0.0000     147.140444      4003.8950 
 3743   0.0000     147.165753      4004.5837 
 3744   0.0000     147.323490      4008.8760 
 3745   0.0000     147.398014      4010.9039 
 3746   0.0000     147.499092      4013.6544 
 3747   0.0000     147.583019      4015.9381 
 3748   0.0000     147.645916      4017.6496 
 3749   0.0000     147.657978      4017.9779 
 3750   0.0000     147.662133      4018.0909 
 3751   0.0000     147.666776      4018.2173 
 3752   0.0000     147.681761      4018.6250 
 3753   0.0000     147.709003      4019.3663 
 3754   0.0000     147.718768      4019.6320 
 3755   0.0000     147.735152      4020.0779 
 3756   0.0000     147.829504      4022.6453 
 3757   0.0000     147.875597      4023.8996 
 3758   0.0000     147.951338      4025.9606 
 3759   0.0000     147.976778      4026.6529 
 3760   0.0000     147.998105      4027.2332 
 3761   0.0000     148.050988      4028.6722 
 3762   0.0000     148.063280      4029.0067 
 3763   0.0000     148.068442      4029.1471 
 3764   0.0000     148.080911      4029.4864 
 3765   0.0000     148.112145      4030.3364 
 3766   0.0000     148.112945      4030.3581 
 3767   0.0000     148.120667      4030.5683 
 3768   0.0000     148.181994      4032.2371 
 3769   0.0000     148.278734      4034.8695 
 3770   0.0000     148.291400      4035.2142 
 3771   0.0000     148.333905      4036.3708 
 3772   0.0000     148.344103      4036.6482 
 3773   0.0000     148.379435      4037.6097 
 3774   0.0000     148.408491      4038.4004 
 3775   0.0000     148.431633      4039.0301 
 3776   0.0000     148.448292      4039.4834 
 3777   0.0000     148.453990      4039.6385 
 3778   0.0000     148.469172      4040.0516 
 3779   0.0000     148.526483      4041.6111 
 3780   0.0000     197.108953      5363.6073 
 3781   0.0000     197.374380      5370.8299 
 3782   0.0000     197.394867      5371.3874 
 3783   0.0000     197.693209      5379.5057 
 3784   0.0000     197.738474      5380.7374 
 3785   0.0000     253.457407      6896.9267 
 3786   0.0000     253.616997      6901.2693 
 3787   0.0000     253.708139      6903.7495 
 3788   0.0000     253.762298      6905.2232 

                 SPIN DOWN ORBITALS
  NO   OCC          E(Eh)            E(eV) 
   0   1.0000     -19.373803      -527.1880 
   1   1.0000     -19.319191      -525.7019 
   2   1.0000     -19.271024      -524.3912 
   3   1.0000     -19.270369      -524.3734 
   4   1.0000     -14.503852      -394.6699 
   5   1.0000     -14.497190      -394.4886 
   6   1.0000     -14.493743      -394.3948 
   7   1.0000     -14.489194      -394.2710 
   8   1.0000     -14.462579      -393.5468 
   9   1.0000     -10.405893      -283.1587 
  10   1.0000     -10.397680      -282.9352 
  11   1.0000     -10.396318      -282.8982 
  12   1.0000     -10.361001      -281.9372 
  13   1.0000     -10.357041      -281.8294 
  14   1.0000     -10.356311      -281.8096 
  15   1.0000     -10.355195      -281.7792 
  16   1.0000     -10.345910      -281.5265 
  17   1.0000     -10.344375      -281.4848 
  18   1.0000     -10.342084      -281.4224 
  19   1.0000     -10.339859      -281.3619 
  20   1.0000     -10.338779      -281.3325 
  21   1.0000     -10.330119      -281.0968 
  22   1.0000     -10.328258      -281.0462 
  23   1.0000     -10.326527      -280.9991 
  24   1.0000     -10.324960      -280.9565 
  25   1.0000     -10.316005      -280.7128 
  26   1.0000     -10.313134      -280.6346 
  27   1.0000     -10.310796      -280.5710 
  28   1.0000     -10.310325      -280.5582 
  29   1.0000     -10.307140      -280.4715 
  30   1.0000     -10.306663      -280.4586 
  31   1.0000     -10.303418      -280.3703 
  32   1.0000     -10.302067      -280.3335 
  33   1.0000     -10.301344      -280.3138 
  34   1.0000     -10.300606      -280.2937 
  35   1.0000     -10.298789      -280.2443 
  36   1.0000     -10.298443      -280.2349 
  37   1.0000     -10.298029      -280.2236 
  38   1.0000     -10.297932      -280.2210 
  39   1.0000     -10.297617      -280.2124 
  40   1.0000     -10.297246      -280.2023 
  41   1.0000     -10.297228      -280.2018 
  42   1.0000     -10.296619      -280.1853 
  43   1.0000     -10.295708      -280.1604 
  44   1.0000     -10.295484      -280.1544 
  45   1.0000     -10.295126      -280.1446 
  46   1.0000     -10.292856      -280.0828 
  47   1.0000      -1.174615       -31.9629 
  48   1.0000      -1.088418       -29.6174 
  49   1.0000      -1.082500       -29.4563 
  50   1.0000      -1.074486       -29.2382 
  51   1.0000      -1.027374       -27.9563 
  52   1.0000      -0.992351       -27.0032 
  53   1.0000      -0.973533       -26.4912 
  54   1.0000      -0.962405       -26.1884 
  55   1.0000      -0.953779       -25.9536 
  56   1.0000      -0.904431       -24.6108 
  57   1.0000      -0.889224       -24.1970 
  58   1.0000      -0.888608       -24.1802 
  59   1.0000      -0.881435       -23.9851 
  60   1.0000      -0.845416       -23.0049 
  61   1.0000      -0.839150       -22.8344 
  62   1.0000      -0.822461       -22.3803 
  63   1.0000      -0.817779       -22.2529 
  64   1.0000      -0.806897       -21.9568 
  65   1.0000      -0.777215       -21.1491 
  66   1.0000      -0.772284       -21.0149 
  67   1.0000      -0.770464       -20.9654 
  68   1.0000      -0.769414       -20.9368 
  69   1.0000      -0.752467       -20.4757 
  70   1.0000      -0.737173       -20.0595 
  71   1.0000      -0.724676       -19.7194 
  72   1.0000      -0.723671       -19.6921 
  73   1.0000      -0.721779       -19.6406 
  74   1.0000      -0.718674       -19.5561 
  75   1.0000      -0.700363       -19.0579 
  76   1.0000      -0.696176       -18.9439 
  77   1.0000      -0.675094       -18.3702 
  78   1.0000      -0.669481       -18.2175 
  79   1.0000      -0.651047       -17.7159 
  80   1.0000      -0.648077       -17.6351 
  81   1.0000      -0.640461       -17.4278 
  82   1.0000      -0.628775       -17.1098 
  83   1.0000      -0.620812       -16.8932 
  84   1.0000      -0.611956       -16.6522 
  85   1.0000      -0.608144       -16.5484 
  86   1.0000      -0.605201       -16.4684 
  87   1.0000      -0.598822       -16.2948 
  88   1.0000      -0.597112       -16.2482 
  89   1.0000      -0.563986       -15.3468 
  90   1.0000      -0.557971       -15.1832 
  91   1.0000      -0.550949       -14.9921 
  92   1.0000      -0.546498       -14.8710 
  93   1.0000      -0.543514       -14.7898 
  94   1.0000      -0.537442       -14.6245 
  95   1.0000      -0.537014       -14.6129 
  96   1.0000      -0.533875       -14.5275 
  97   1.0000      -0.529639       -14.4122 
  98   1.0000      -0.521193       -14.1824 
  99   1.0000      -0.514427       -13.9983 
 100   1.0000      -0.511939       -13.9306 
 101   1.0000      -0.498880       -13.5752 
 102   1.0000      -0.495584       -13.4855 
 103   1.0000      -0.492447       -13.4002 
 104   1.0000      -0.488200       -13.2846 
 105   1.0000      -0.485099       -13.2002 
 106   1.0000      -0.483992       -13.1701 
 107   1.0000      -0.479030       -13.0351 
 108   1.0000      -0.473332       -12.8800 
 109   1.0000      -0.471984       -12.8433 
 110   1.0000      -0.467019       -12.7082 
 111   1.0000      -0.461587       -12.5604 
 112   1.0000      -0.458095       -12.4654 
 113   1.0000      -0.452686       -12.3182 
 114   1.0000      -0.448368       -12.2007 
 115   1.0000      -0.446069       -12.1382 
 116   1.0000      -0.444093       -12.0844 
 117   1.0000      -0.437395       -11.9021 
 118   1.0000      -0.436530       -11.8786 
 119   1.0000      -0.435239       -11.8435 
 120   1.0000      -0.433716       -11.8020 
 121   1.0000      -0.431765       -11.7489 
 122   1.0000      -0.430350       -11.7104 
 123   1.0000      -0.427886       -11.6434 
 124   1.0000      -0.426290       -11.5999 
 125   1.0000      -0.424950       -11.5635 
 126   1.0000      -0.420551       -11.4438 
 127   1.0000      -0.415760       -11.3134 
 128   1.0000      -0.414021       -11.2661 
 129   1.0000      -0.403796       -10.9879 
 130   1.0000      -0.402794       -10.9606 
 131   1.0000      -0.397402       -10.8138 
 132   1.0000      -0.394539       -10.7360 
 133   1.0000      -0.390484       -10.6256 
 134   1.0000      -0.388611       -10.5746 
 135   1.0000      -0.383613       -10.4386 
 136   1.0000      -0.382047       -10.3960 
 137   1.0000      -0.380383       -10.3508 
 138   1.0000      -0.376879       -10.2554 
 139   1.0000      -0.376178       -10.2363 
 140   1.0000      -0.371126       -10.0989 
 141   1.0000      -0.369304       -10.0493 
 142   1.0000      -0.362723        -9.8702 
 143   1.0000      -0.359406        -9.7799 
 144   1.0000      -0.358591        -9.7578 
 145   1.0000      -0.356084        -9.6895 
 146   1.0000      -0.353942        -9.6313 
 147   1.0000      -0.353167        -9.6102 
 148   1.0000      -0.349994        -9.5238 
 149   1.0000      -0.347166        -9.4469 
 150   1.0000      -0.332086        -9.0365 
 151   1.0000      -0.330588        -8.9958 
 152   1.0000      -0.324882        -8.8405 
 153   1.0000      -0.312395        -8.5007 
 154   1.0000      -0.302508        -8.2317 
 155   1.0000      -0.289754        -7.8846 
 156   1.0000      -0.286206        -7.7880 
 157   1.0000      -0.282515        -7.6876 
 158   1.0000      -0.278968        -7.5911 
 159   1.0000      -0.269802        -7.3417 
 160   1.0000      -0.269245        -7.3265 
 161   1.0000      -0.267453        -7.2778 
 162   1.0000      -0.263585        -7.1725 
 163   1.0000      -0.260203        -7.0805 
 164   1.0000      -0.250671        -6.8211 
 165   0.0000      -0.103440        -2.8148 
 166   0.0000      -0.077431        -2.1070 
 167   0.0000      -0.066890        -1.8202 
 168   0.0000      -0.024259        -0.6601 
 169   0.0000      -0.008449        -0.2299 
 170   0.0000      -0.005923        -0.1612 
 171   0.0000      -0.001073        -0.0292 
 172   0.0000       0.001751         0.0477 
 173   0.0000       0.004505         0.1226 
 174   0.0000       0.008762         0.2384 
 175   0.0000       0.017275         0.4701 
 176   0.0000       0.019030         0.5178 
 177   0.0000       0.022762         0.6194 
 178   0.0000       0.024778         0.6742 
 179   0.0000       0.027996         0.7618 
 180   0.0000       0.032952         0.8967 
 181   0.0000       0.035760         0.9731 
 182   0.0000       0.037267         1.0141 
 183   0.0000       0.041353         1.1253 
 184   0.0000       0.043132         1.1737 
 185   0.0000       0.048689         1.3249 
 186   0.0000       0.051559         1.4030 
 187   0.0000       0.055123         1.5000 
 188   0.0000       0.057800         1.5728 
 189   0.0000       0.058761         1.5990 
 190   0.0000       0.060325         1.6415 
 191   0.0000       0.061279         1.6675 
 192   0.0000       0.065192         1.7740 
 193   0.0000       0.067891         1.8474 
 194   0.0000       0.069977         1.9042 
 195   0.0000       0.073596         2.0027 
 196   0.0000       0.077341         2.1046 
 197   0.0000       0.078886         2.1466 
 198   0.0000       0.080454         2.1893 
 199   0.0000       0.082996         2.2584 
 200   0.0000       0.084985         2.3126 
 201   0.0000       0.088611         2.4112 
 202   0.0000       0.093853         2.5539 
 203   0.0000       0.094347         2.5673 
 204   0.0000       0.096963         2.6385 
 205   0.0000       0.099118         2.6971 
 206   0.0000       0.099706         2.7131 
 207   0.0000       0.106522         2.8986 
 208   0.0000       0.106830         2.9070 
 209   0.0000       0.110070         2.9951 
 210   0.0000       0.112718         3.0672 
 211   0.0000       0.115218         3.1353 
 212   0.0000       0.117585         3.1996 
 213   0.0000       0.118628         3.2280 
 214   0.0000       0.123212         3.3528 
 215   0.0000       0.126031         3.4295 
 216   0.0000       0.129018         3.5108 
 217   0.0000       0.130308         3.5459 
 218   0.0000       0.131673         3.5830 
 219   0.0000       0.135437         3.6854 
 220   0.0000       0.137410         3.7391 
 221   0.0000       0.139204         3.7879 
 222   0.0000       0.140591         3.8257 
 223   0.0000       0.142285         3.8718 
 224   0.0000       0.143662         3.9092 
 225   0.0000       0.143990         3.9182 
 226   0.0000       0.148511         4.0412 
 227   0.0000       0.148694         4.0462 
 228   0.0000       0.153100         4.1661 
 229   0.0000       0.155119         4.2210 
 230   0.0000       0.157852         4.2954 
 231   0.0000       0.159419         4.3380 
 232   0.0000       0.159992         4.3536 
 233   0.0000       0.162349         4.4177 
 234   0.0000       0.165808         4.5119 
 235   0.0000       0.167405         4.5553 
 236   0.0000       0.171192         4.6584 
 237   0.0000       0.172297         4.6884 
 238   0.0000       0.173339         4.7168 
 239   0.0000       0.174698         4.7538 
 240   0.0000       0.176904         4.8138 
 241   0.0000       0.177398         4.8272 
 242   0.0000       0.179152         4.8750 
 243   0.0000       0.181606         4.9418 
 244   0.0000       0.183777         5.0008 
 245   0.0000       0.185076         5.0362 
 246   0.0000       0.187850         5.1117 
 247   0.0000       0.188700         5.1348 
 248   0.0000       0.193381         5.2622 
 249   0.0000       0.193875         5.2756 
 250   0.0000       0.197593         5.3768 
 251   0.0000       0.201207         5.4751 
 252   0.0000       0.201633         5.4867 
 253   0.0000       0.202754         5.5172 
 254   0.0000       0.205817         5.6006 
 255   0.0000       0.207596         5.6490 
 256   0.0000       0.210341         5.7237 
 257   0.0000       0.212474         5.7817 
 258   0.0000       0.214536         5.8378 
 259   0.0000       0.217856         5.9282 
 260   0.0000       0.218798         5.9538 
 261   0.0000       0.220788         6.0079 
 262   0.0000       0.224061         6.0970 
 263   0.0000       0.224301         6.1035 
 264   0.0000       0.226846         6.1728 
 265   0.0000       0.227154         6.1812 
 266   0.0000       0.229767         6.2523 
 267   0.0000       0.232978         6.3396 
 268   0.0000       0.235394         6.4054 
 269   0.0000       0.237476         6.4621 
 270   0.0000       0.238578         6.4920 
 271   0.0000       0.241076         6.5600 
 272   0.0000       0.242605         6.6016 
 273   0.0000       0.244409         6.6507 
 274   0.0000       0.246269         6.7013 
 275   0.0000       0.248699         6.7674 
 276   0.0000       0.249207         6.7813 
 277   0.0000       0.252023         6.8579 
 278   0.0000       0.253434         6.8963 
 279   0.0000       0.255804         6.9608 
 280   0.0000       0.257837         7.0161 
 281   0.0000       0.259190         7.0529 
 282   0.0000       0.260899         7.0994 
 283   0.0000       0.261897         7.1266 
 284   0.0000       0.264195         7.1891 
 285   0.0000       0.264570         7.1993 
 286   0.0000       0.265337         7.2202 
 287   0.0000       0.268289         7.3005 
 288   0.0000       0.269392         7.3305 
 289   0.0000       0.270580         7.3629 
 290   0.0000       0.274360         7.4657 
 291   0.0000       0.277404         7.5485 
 292   0.0000       0.277985         7.5643 
 293   0.0000       0.280770         7.6401 
 294   0.0000       0.281470         7.6592 
 295   0.0000       0.283064         7.7025 
 296   0.0000       0.283946         7.7266 
 297   0.0000       0.285072         7.7572 
 298   0.0000       0.285902         7.7798 
 299   0.0000       0.286443         7.7945 
 300   0.0000       0.288041         7.8380 
 301   0.0000       0.289014         7.8645 
 302   0.0000       0.291429         7.9302 
 303   0.0000       0.293011         7.9732 
 304   0.0000       0.295315         8.0359 
 305   0.0000       0.296692         8.0734 
 306   0.0000       0.297541         8.0965 
 307   0.0000       0.298865         8.1325 
 308   0.0000       0.302083         8.2201 
 309   0.0000       0.304035         8.2732 
 310   0.0000       0.304710         8.2916 
 311   0.0000       0.308004         8.3812 
 312   0.0000       0.309507         8.4221 
 313   0.0000       0.310590         8.4516 
 314   0.0000       0.311713         8.4821 
 315   0.0000       0.313602         8.5335 
 316   0.0000       0.314818         8.5666 
 317   0.0000       0.315253         8.5785 
 318   0.0000       0.317850         8.6491 
 319   0.0000       0.319369         8.6905 
 320   0.0000       0.320593         8.7238 
 321   0.0000       0.321922         8.7599 
 322   0.0000       0.323378         8.7995 
 323   0.0000       0.325417         8.8550 
 324   0.0000       0.327583         8.9140 
 325   0.0000       0.329708         8.9718 
 326   0.0000       0.329921         8.9776 
 327   0.0000       0.330442         8.9918 
 328   0.0000       0.333769         9.0823 
 329   0.0000       0.334212         9.0944 
 330   0.0000       0.335928         9.1411 
 331   0.0000       0.337333         9.1793 
 332   0.0000       0.338765         9.2183 
 333   0.0000       0.340708         9.2711 
 334   0.0000       0.344331         9.3697 
 335   0.0000       0.346041         9.4163 
 336   0.0000       0.347237         9.4488 
 337   0.0000       0.347401         9.4533 
 338   0.0000       0.350123         9.5273 
 339   0.0000       0.351182         9.5561 
 340   0.0000       0.353311         9.6141 
 341   0.0000       0.354238         9.6393 
 342   0.0000       0.357031         9.7153 
 343   0.0000       0.357386         9.7250 
 344   0.0000       0.360294         9.8041 
 345   0.0000       0.362926         9.8757 
 346   0.0000       0.364952         9.9308 
 347   0.0000       0.365634         9.9494 
 348   0.0000       0.367064         9.9883 
 349   0.0000       0.369051        10.0424 
 350   0.0000       0.371713        10.1148 
 351   0.0000       0.374078        10.1792 
 352   0.0000       0.376125        10.2349 
 353   0.0000       0.376254        10.2384 
 354   0.0000       0.377981        10.2854 
 355   0.0000       0.381824        10.3900 
 356   0.0000       0.383339        10.4312 
 357   0.0000       0.384231        10.4555 
 358   0.0000       0.386664        10.5217 
 359   0.0000       0.387797        10.5525 
 360   0.0000       0.391637        10.6570 
 361   0.0000       0.392659        10.6848 
 362   0.0000       0.395937        10.7740 
 363   0.0000       0.400200        10.8900 
 364   0.0000       0.400546        10.8994 
 365   0.0000       0.402584        10.9549 
 366   0.0000       0.403871        10.9899 
 367   0.0000       0.407192        11.0803 
 368   0.0000       0.407650        11.0927 
 369   0.0000       0.409611        11.1461 
 370   0.0000       0.412471        11.2239 
 371   0.0000       0.413056        11.2398 
 372   0.0000       0.417690        11.3659 
 373   0.0000       0.419550        11.4165 
 374   0.0000       0.421876        11.4798 
 375   0.0000       0.423342        11.5197 
 376   0.0000       0.425019        11.5653 
 377   0.0000       0.426203        11.5976 
 378   0.0000       0.427473        11.6321 
 379   0.0000       0.430337        11.7101 
 380   0.0000       0.431469        11.7409 
 381   0.0000       0.434492        11.8231 
 382   0.0000       0.435968        11.8633 
 383   0.0000       0.439589        11.9618 
 384   0.0000       0.443173        12.0593 
 385   0.0000       0.444133        12.0855 
 386   0.0000       0.447217        12.1694 
 387   0.0000       0.447429        12.1752 
 388   0.0000       0.451285        12.2801 
 389   0.0000       0.452450        12.3118 
 390   0.0000       0.454928        12.3792 
 391   0.0000       0.456897        12.4328 
 392   0.0000       0.460739        12.5374 
 393   0.0000       0.461975        12.5710 
 394   0.0000       0.462888        12.5958 
 395   0.0000       0.464973        12.6526 
 396   0.0000       0.466753        12.7010 
 397   0.0000       0.471314        12.8251 
 398   0.0000       0.473796        12.8927 
 399   0.0000       0.474925        12.9234 
 400   0.0000       0.476852        12.9758 
 401   0.0000       0.478718        13.0266 
 402   0.0000       0.481239        13.0952 
 403   0.0000       0.482696        13.1348 
 404   0.0000       0.483859        13.1665 
 405   0.0000       0.486555        13.2398 
 406   0.0000       0.488055        13.2807 
 407   0.0000       0.491243        13.3674 
 408   0.0000       0.492118        13.3912 
 409   0.0000       0.493473        13.4281 
 410   0.0000       0.495929        13.4949 
 411   0.0000       0.496615        13.5136 
 412   0.0000       0.498237        13.5577 
 413   0.0000       0.501455        13.6453 
 414   0.0000       0.505086        13.7441 
 415   0.0000       0.506856        13.7923 
 416   0.0000       0.507951        13.8220 
 417   0.0000       0.509720        13.8702 
 418   0.0000       0.511398        13.9158 
 419   0.0000       0.512790        13.9537 
 420   0.0000       0.513854        13.9827 
 421   0.0000       0.516966        14.0673 
 422   0.0000       0.518930        14.1208 
 423   0.0000       0.522932        14.2297 
 424   0.0000       0.525436        14.2979 
 425   0.0000       0.526486        14.3264 
 426   0.0000       0.529247        14.4015 
 427   0.0000       0.530803        14.4439 
 428   0.0000       0.531560        14.4645 
 429   0.0000       0.533108        14.5066 
 430   0.0000       0.535600        14.5744 
 431   0.0000       0.536963        14.6115 
 432   0.0000       0.539224        14.6730 
 433   0.0000       0.541212        14.7271 
 434   0.0000       0.542222        14.7546 
 435   0.0000       0.544281        14.8106 
 436   0.0000       0.547353        14.8942 
 437   0.0000       0.549376        14.9493 
 438   0.0000       0.551218        14.9994 
 439   0.0000       0.552780        15.0419 
 440   0.0000       0.555056        15.1038 
 441   0.0000       0.557450        15.1690 
 442   0.0000       0.559788        15.2326 
 443   0.0000       0.561635        15.2829 
 444   0.0000       0.565188        15.3795 
 445   0.0000       0.568466        15.4687 
 446   0.0000       0.569944        15.5090 
 447   0.0000       0.570913        15.5353 
 448   0.0000       0.571115        15.5408 
 449   0.0000       0.572873        15.5887 
 450   0.0000       0.576364        15.6837 
 451   0.0000       0.581489        15.8231 
 452   0.0000       0.582744        15.8573 
 453   0.0000       0.584978        15.9180 
 454   0.0000       0.586750        15.9663 
 455   0.0000       0.589837        16.0503 
 456   0.0000       0.590709        16.0740 
 457   0.0000       0.595065        16.1925 
 458   0.0000       0.598408        16.2835 
 459   0.0000       0.599717        16.3191 
 460   0.0000       0.601595        16.3702 
 461   0.0000       0.603560        16.4237 
 462   0.0000       0.604135        16.4393 
 463   0.0000       0.605437        16.4748 
 464   0.0000       0.607955        16.5433 
 465   0.0000       0.610467        16.6116 
 466   0.0000       0.613264        16.6878 
 467   0.0000       0.615797        16.7567 
 468   0.0000       0.617192        16.7947 
 469   0.0000       0.617733        16.8094 
 470   0.0000       0.620319        16.8797 
 471   0.0000       0.622104        16.9283 
 472   0.0000       0.623778        16.9739 
 473   0.0000       0.627328        17.0705 
 474   0.0000       0.629237        17.1224 
 475   0.0000       0.629892        17.1402 
 476   0.0000       0.631871        17.1941 
 477   0.0000       0.633906        17.2495 
 478   0.0000       0.635703        17.2983 
 479   0.0000       0.636908        17.3311 
 480   0.0000       0.639069        17.3900 
 481   0.0000       0.643164        17.5014 
 482   0.0000       0.644689        17.5429 
 483   0.0000       0.646137        17.5823 
 484   0.0000       0.647583        17.6216 
 485   0.0000       0.649112        17.6632 
 486   0.0000       0.654302        17.8044 
 487   0.0000       0.655453        17.8358 
 488   0.0000       0.655739        17.8436 
 489   0.0000       0.657597        17.8941 
 490   0.0000       0.659482        17.9454 
 491   0.0000       0.660999        17.9867 
 492   0.0000       0.667547        18.1649 
 493   0.0000       0.670539        18.2463 
 494   0.0000       0.672552        18.3011 
 495   0.0000       0.675117        18.3709 
 496   0.0000       0.676015        18.3953 
 497   0.0000       0.679148        18.4806 
 498   0.0000       0.682278        18.5657 
 499   0.0000       0.683636        18.6027 
 500   0.0000       0.685598        18.6561 
 501   0.0000       0.686709        18.6863 
 502   0.0000       0.691540        18.8178 
 503   0.0000       0.694457        18.8971 
 504   0.0000       0.697429        18.9780 
 505   0.0000       0.700835        19.0707 
 506   0.0000       0.701852        19.0984 
 507   0.0000       0.703251        19.1364 
 508   0.0000       0.706043        19.2124 
 509   0.0000       0.710139        19.3239 
 510   0.0000       0.711473        19.3602 
 511   0.0000       0.712830        19.3971 
 512   0.0000       0.715799        19.4779 
 513   0.0000       0.716055        19.4849 
 514   0.0000       0.717392        19.5212 
 515   0.0000       0.717800        19.5323 
 516   0.0000       0.722444        19.6587 
 517   0.0000       0.724820        19.7234 
 518   0.0000       0.726267        19.7627 
 519   0.0000       0.728888        19.8340 
 520   0.0000       0.730942        19.8900 
 521   0.0000       0.733099        19.9486 
 522   0.0000       0.735905        20.0250 
 523   0.0000       0.736238        20.0341 
 524   0.0000       0.739333        20.1183 
 525   0.0000       0.740751        20.1569 
 526   0.0000       0.741813        20.1858 
 527   0.0000       0.744391        20.2559 
 528   0.0000       0.745108        20.2754 
 529   0.0000       0.746010        20.3000 
 530   0.0000       0.747132        20.3305 
 531   0.0000       0.749694        20.4002 
 532   0.0000       0.751156        20.4400 
 533   0.0000       0.753763        20.5109 
 534   0.0000       0.755681        20.5631 
 535   0.0000       0.757393        20.6097 
 536   0.0000       0.760034        20.6816 
 537   0.0000       0.760740        20.7008 
 538   0.0000       0.765646        20.8343 
 539   0.0000       0.767769        20.8921 
 540   0.0000       0.768041        20.8995 
 541   0.0000       0.770168        20.9573 
 542   0.0000       0.773266        21.0416 
 543   0.0000       0.774913        21.0865 
 544   0.0000       0.776900        21.1405 
 545   0.0000       0.781468        21.2648 
 546   0.0000       0.782253        21.2862 
 547   0.0000       0.783671        21.3248 
 548   0.0000       0.785462        21.3735 
 549   0.0000       0.788770        21.4635 
 550   0.0000       0.791430        21.5359 
 551   0.0000       0.793259        21.5857 
 552   0.0000       0.795713        21.6524 
 553   0.0000       0.796074        21.6623 
 554   0.0000       0.800266        21.7763 
 555   0.0000       0.803727        21.8705 
 556   0.0000       0.804224        21.8840 
 557   0.0000       0.804539        21.8926 
 558   0.0000       0.808258        21.9938 
 559   0.0000       0.809034        22.0149 
 560   0.0000       0.812430        22.1073 
 561   0.0000       0.816703        22.2236 
 562   0.0000       0.816963        22.2307 
 563   0.0000       0.821085        22.3429 
 564   0.0000       0.821803        22.3624 
 565   0.0000       0.823695        22.4139 
 566   0.0000       0.825071        22.4513 
 567   0.0000       0.826514        22.4906 
 568   0.0000       0.828611        22.5476 
 569   0.0000       0.830599        22.6017 
 570   0.0000       0.832997        22.6670 
 571   0.0000       0.836064        22.7505 
 572   0.0000       0.836633        22.7659 
 573   0.0000       0.838340        22.8124 
 574   0.0000       0.839033        22.8313 
 575   0.0000       0.843360        22.9490 
 576   0.0000       0.847851        23.0712 
 577   0.0000       0.849730        23.1223 
 578   0.0000       0.850536        23.1443 
 579   0.0000       0.852168        23.1887 
 580   0.0000       0.853594        23.2275 
 581   0.0000       0.855642        23.2832 
 582   0.0000       0.856445        23.3051 
 583   0.0000       0.857152        23.3243 
 584   0.0000       0.859549        23.3895 
 585   0.0000       0.860629        23.4189 
 586   0.0000       0.864032        23.5115 
 587   0.0000       0.864762        23.5314 
 588   0.0000       0.866829        23.5876 
 589   0.0000       0.867920        23.6173 
 590   0.0000       0.871122        23.7044 
 591   0.0000       0.872918        23.7533 
 592   0.0000       0.873751        23.7760 
 593   0.0000       0.875707        23.8292 
 594   0.0000       0.878706        23.9108 
 595   0.0000       0.879492        23.9322 
 596   0.0000       0.880287        23.9538 
 597   0.0000       0.882604        24.0169 
 598   0.0000       0.884566        24.0703 
 599   0.0000       0.888526        24.1780 
 600   0.0000       0.889888        24.2151 
 601   0.0000       0.891813        24.2675 
 602   0.0000       0.895825        24.3766 
 603   0.0000       0.896246        24.3881 
 604   0.0000       0.898675        24.4542 
 605   0.0000       0.900995        24.5173 
 606   0.0000       0.902109        24.5476 
 607   0.0000       0.902342        24.5540 
 608   0.0000       0.904085        24.6014 
 609   0.0000       0.906581        24.6693 
 610   0.0000       0.907832        24.7034 
 611   0.0000       0.911751        24.8100 
 612   0.0000       0.912304        24.8250 
 613   0.0000       0.914303        24.8795 
 614   0.0000       0.917784        24.9742 
 615   0.0000       0.919767        25.0281 
 616   0.0000       0.920200        25.0399 
 617   0.0000       0.921580        25.0775 
 618   0.0000       0.925301        25.1787 
 619   0.0000       0.926638        25.2151 
 620   0.0000       0.927388        25.2355 
 621   0.0000       0.930699        25.3256 
 622   0.0000       0.934391        25.4261 
 623   0.0000       0.936121        25.4732 
 624   0.0000       0.938144        25.5282 
 625   0.0000       0.938920        25.5493 
 626   0.0000       0.940994        25.6057 
 627   0.0000       0.943375        25.6705 
 628   0.0000       0.945825        25.7372 
 629   0.0000       0.948393        25.8071 
 630   0.0000       0.948558        25.8116 
 631   0.0000       0.949677        25.8420 
 632   0.0000       0.951225        25.8841 
 633   0.0000       0.954923        25.9848 
 634   0.0000       0.956203        26.0196 
 635   0.0000       0.957936        26.0668 
 636   0.0000       0.960871        26.1466 
 637   0.0000       0.962023        26.1780 
 638   0.0000       0.964526        26.2461 
 639   0.0000       0.965065        26.2608 
 640   0.0000       0.966273        26.2936 
 641   0.0000       0.969831        26.3904 
 642   0.0000       0.972720        26.4691 
 643   0.0000       0.975076        26.5332 
 644   0.0000       0.977348        26.5950 
 645   0.0000       0.979196        26.6453 
 646   0.0000       0.981138        26.6981 
 647   0.0000       0.982619        26.7384 
 648   0.0000       0.985047        26.8045 
 649   0.0000       0.987865        26.8812 
 650   0.0000       0.988251        26.8917 
 651   0.0000       0.993316        27.0295 
 652   0.0000       0.995710        27.0946 
 653   0.0000       0.996330        27.1115 
 654   0.0000       0.998530        27.1714 
 655   0.0000       0.998929        27.1822 
 656   0.0000       1.000249        27.2182 
 657   0.0000       1.002307        27.2742 
 658   0.0000       1.004971        27.3467 
 659   0.0000       1.007382        27.4123 
 660   0.0000       1.008245        27.4358 
 661   0.0000       1.012752        27.5584 
 662   0.0000       1.015428        27.6312 
 663   0.0000       1.016014        27.6472 
 664   0.0000       1.019232        27.7347 
 665   0.0000       1.021463        27.7954 
 666   0.0000       1.021650        27.8005 
 667   0.0000       1.023387        27.8478 
 668   0.0000       1.025368        27.9017 
 669   0.0000       1.028715        27.9928 
 670   0.0000       1.030331        28.0367 
 671   0.0000       1.031155        28.0592 
 672   0.0000       1.034029        28.1374 
 673   0.0000       1.035992        28.1908 
 674   0.0000       1.037212        28.2240 
 675   0.0000       1.039187        28.2777 
 676   0.0000       1.042143        28.3582 
 677   0.0000       1.044207        28.4143 
 678   0.0000       1.046754        28.4836 
 679   0.0000       1.047655        28.5081 
 680   0.0000       1.050355        28.5816 
 681   0.0000       1.051491        28.6125 
 682   0.0000       1.053049        28.6549 
 683   0.0000       1.055789        28.7295 
 684   0.0000       1.058295        28.7977 
 685   0.0000       1.060753        28.8645 
 686   0.0000       1.061192        28.8765 
 687   0.0000       1.063815        28.9479 
 688   0.0000       1.067066        29.0363 
 689   0.0000       1.068027        29.0625 
 690   0.0000       1.070794        29.1378 
 691   0.0000       1.073117        29.2010 
 692   0.0000       1.076254        29.2863 
 693   0.0000       1.078039        29.3349 
 694   0.0000       1.079452        29.3734 
 695   0.0000       1.083584        29.4858 
 696   0.0000       1.084670        29.5154 
 697   0.0000       1.085775        29.5455 
 698   0.0000       1.087699        29.5978 
 699   0.0000       1.090940        29.6860 
 700   0.0000       1.093053        29.7435 
 701   0.0000       1.095604        29.8129 
 702   0.0000       1.098966        29.9044 
 703   0.0000       1.099964        29.9315 
 704   0.0000       1.100448        29.9447 
 705   0.0000       1.102872        30.0107 
 706   0.0000       1.104815        30.0635 
 707   0.0000       1.107040        30.1241 
 708   0.0000       1.107951        30.1489 
 709   0.0000       1.112699        30.2781 
 710   0.0000       1.116122        30.3712 
 711   0.0000       1.117258        30.4021 
 712   0.0000       1.119306        30.4579 
 713   0.0000       1.121425        30.5155 
 714   0.0000       1.121483        30.5171 
 715   0.0000       1.126505        30.6538 
 716   0.0000       1.129389        30.7322 
 717   0.0000       1.131231        30.7824 
 718   0.0000       1.132412        30.8145 
 719   0.0000       1.133702        30.8496 
 720   0.0000       1.135523        30.8991 
 721   0.0000       1.137589        30.9554 
 722   0.0000       1.141220        31.0542 
 723   0.0000       1.141956        31.0742 
 724   0.0000       1.143216        31.1085 
 725   0.0000       1.147386        31.2220 
 726   0.0000       1.147554        31.2265 
 727   0.0000       1.151573        31.3359 
 728   0.0000       1.153132        31.3783 
 729   0.0000       1.156025        31.4570 
 730   0.0000       1.158391        31.5214 
 731   0.0000       1.164844        31.6970 
 732   0.0000       1.166742        31.7487 
 733   0.0000       1.166979        31.7551 
 734   0.0000       1.169282        31.8178 
 735   0.0000       1.171718        31.8841 
 736   0.0000       1.172813        31.9139 
 737   0.0000       1.173756        31.9395 
 738   0.0000       1.175514        31.9874 
 739   0.0000       1.178941        32.0806 
 740   0.0000       1.182371        32.1739 
 741   0.0000       1.184794        32.2399 
 742   0.0000       1.185612        32.2621 
 743   0.0000       1.189703        32.3735 
 744   0.0000       1.190451        32.3938 
 745   0.0000       1.193306        32.4715 
 746   0.0000       1.194960        32.5165 
 747   0.0000       1.200069        32.6555 
 748   0.0000       1.200929        32.6789 
 749   0.0000       1.202387        32.7186 
 750   0.0000       1.204708        32.7818 
 751   0.0000       1.207029        32.8449 
 752   0.0000       1.207975        32.8707 
 753   0.0000       1.212557        32.9954 
 754   0.0000       1.213728        33.0272 
 755   0.0000       1.216506        33.1028 
 756   0.0000       1.217113        33.1193 
 757   0.0000       1.221084        33.2274 
 758   0.0000       1.223807        33.3015 
 759   0.0000       1.225586        33.3499 
 760   0.0000       1.227091        33.3908 
 761   0.0000       1.230676        33.4884 
 762   0.0000       1.231997        33.5244 
 763   0.0000       1.234928        33.6041 
 764   0.0000       1.236965        33.6595 
 765   0.0000       1.238183        33.6927 
 766   0.0000       1.241146        33.7733 
 767   0.0000       1.243634        33.8410 
 768   0.0000       1.245194        33.8834 
 769   0.0000       1.246649        33.9230 
 770   0.0000       1.250313        34.0228 
 771   0.0000       1.251497        34.0550 
 772   0.0000       1.253975        34.1224 
 773   0.0000       1.257489        34.2180 
 774   0.0000       1.258907        34.2566 
 775   0.0000       1.260353        34.2959 
 776   0.0000       1.263942        34.3936 
 777   0.0000       1.266039        34.4507 
 778   0.0000       1.271697        34.6046 
 779   0.0000       1.273377        34.6504 
 780   0.0000       1.276011        34.7220 
 781   0.0000       1.277225        34.7551 
 782   0.0000       1.282649        34.9026 
 783   0.0000       1.284498        34.9530 
 784   0.0000       1.288220        35.0543 
 785   0.0000       1.289359        35.0852 
 786   0.0000       1.290200        35.1081 
 787   0.0000       1.292983        35.1838 
 788   0.0000       1.294191        35.2167 
 789   0.0000       1.295335        35.2479 
 790   0.0000       1.298021        35.3209 
 791   0.0000       1.300953        35.4007 
 792   0.0000       1.305176        35.5156 
 793   0.0000       1.305899        35.5353 
 794   0.0000       1.309220        35.6257 
 795   0.0000       1.312360        35.7111 
 796   0.0000       1.314320        35.7645 
 797   0.0000       1.316196        35.8155 
 798   0.0000       1.317547        35.8523 
 799   0.0000       1.320404        35.9300 
 800   0.0000       1.322299        35.9816 
 801   0.0000       1.324017        36.0283 
 802   0.0000       1.326779        36.1035 
 803   0.0000       1.329632        36.1811 
 804   0.0000       1.330229        36.1974 
 805   0.0000       1.333662        36.2908 
 806   0.0000       1.337248        36.3884 
 807   0.0000       1.338572        36.4244 
 808   0.0000       1.340661        36.4812 
 809   0.0000       1.344716        36.5916 
 810   0.0000       1.346160        36.6309 
 811   0.0000       1.348904        36.7055 
 812   0.0000       1.353414        36.8283 
 813   0.0000       1.353892        36.8413 
 814   0.0000       1.357339        36.9351 
 815   0.0000       1.362581        37.0777 
 816   0.0000       1.364079        37.1185 
 817   0.0000       1.370419        37.2910 
 818   0.0000       1.371026        37.3075 
 819   0.0000       1.374760        37.4091 
 820   0.0000       1.376487        37.4561 
 821   0.0000       1.378122        37.5006 
 822   0.0000       1.379964        37.5507 
 823   0.0000       1.386118        37.7182 
 824   0.0000       1.386890        37.7392 
 825   0.0000       1.388869        37.7931 
 826   0.0000       1.392166        37.8828 
 827   0.0000       1.394582        37.9485 
 828   0.0000       1.402457        38.1628 
 829   0.0000       1.404869        38.2284 
 830   0.0000       1.406512        38.2731 
 831   0.0000       1.409283        38.3485 
 832   0.0000       1.410393        38.3788 
 833   0.0000       1.414362        38.4867 
 834   0.0000       1.417084        38.5608 
 835   0.0000       1.419799        38.6347 
 836   0.0000       1.421240        38.6739 
 837   0.0000       1.425683        38.7948 
 838   0.0000       1.425945        38.8019 
 839   0.0000       1.428581        38.8737 
 840   0.0000       1.430769        38.9332 
 841   0.0000       1.433463        39.0065 
 842   0.0000       1.436899        39.1000 
 843   0.0000       1.442293        39.2468 
 844   0.0000       1.443499        39.2796 
 845   0.0000       1.446315        39.3562 
 846   0.0000       1.448684        39.4207 
 847   0.0000       1.450953        39.4824 
 848   0.0000       1.453027        39.5389 
 849   0.0000       1.454093        39.5679 
 850   0.0000       1.456840        39.6426 
 851   0.0000       1.463298        39.8184 
 852   0.0000       1.466160        39.8962 
 853   0.0000       1.467549        39.9340 
 854   0.0000       1.469616        39.9903 
 855   0.0000       1.476730        40.1839 
 856   0.0000       1.476891        40.1882 
 857   0.0000       1.481679        40.3185 
 858   0.0000       1.482078        40.3294 
 859   0.0000       1.482799        40.3490 
 860   0.0000       1.488037        40.4915 
 861   0.0000       1.492349        40.6089 
 862   0.0000       1.494533        40.6683 
 863   0.0000       1.497379        40.7458 
 864   0.0000       1.500447        40.8292 
 865   0.0000       1.502680        40.8900 
 866   0.0000       1.504317        40.9345 
 867   0.0000       1.507148        41.0116 
 868   0.0000       1.511731        41.1363 
 869   0.0000       1.516513        41.2664 
 870   0.0000       1.517261        41.2868 
 871   0.0000       1.521325        41.3974 
 872   0.0000       1.522001        41.4157 
 873   0.0000       1.524075        41.4722 
 874   0.0000       1.527093        41.5543 
 875   0.0000       1.530625        41.6504 
 876   0.0000       1.535669        41.7877 
 877   0.0000       1.537037        41.8249 
 878   0.0000       1.540783        41.9268 
 879   0.0000       1.542866        41.9835 
 880   0.0000       1.545156        42.0458 
 881   0.0000       1.549667        42.1686 
 882   0.0000       1.550792        42.1992 
 883   0.0000       1.553052        42.2607 
 884   0.0000       1.556529        42.3553 
 885   0.0000       1.557807        42.3901 
 886   0.0000       1.559802        42.4444 
 887   0.0000       1.562813        42.5263 
 888   0.0000       1.563191        42.5366 
 889   0.0000       1.567520        42.6544 
 890   0.0000       1.568629        42.6846 
 891   0.0000       1.571722        42.7687 
 892   0.0000       1.573850        42.8266 
 893   0.0000       1.576668        42.9033 
 894   0.0000       1.580274        43.0015 
 895   0.0000       1.581668        43.0394 
 896   0.0000       1.585996        43.1571 
 897   0.0000       1.586336        43.1664 
 898   0.0000       1.588815        43.2338 
 899   0.0000       1.592084        43.3228 
 900   0.0000       1.594490        43.3883 
 901   0.0000       1.597477        43.4696 
 902   0.0000       1.598522        43.4980 
 903   0.0000       1.604497        43.6606 
 904   0.0000       1.605848        43.6974 
 905   0.0000       1.609207        43.7888 
 906   0.0000       1.610250        43.8171 
 907   0.0000       1.613811        43.9140 
 908   0.0000       1.618948        44.0538 
 909   0.0000       1.620731        44.1023 
 910   0.0000       1.622013        44.1372 
 911   0.0000       1.623294        44.1721 
 912   0.0000       1.627331        44.2819 
 913   0.0000       1.628457        44.3126 
 914   0.0000       1.632703        44.4281 
 915   0.0000       1.637723        44.5647 
 916   0.0000       1.639989        44.6264 
 917   0.0000       1.642662        44.6991 
 918   0.0000       1.647497        44.8307 
 919   0.0000       1.649750        44.8920 
 920   0.0000       1.651233        44.9323 
 921   0.0000       1.653624        44.9974 
 922   0.0000       1.654982        45.0343 
 923   0.0000       1.657654        45.1071 
 924   0.0000       1.659663        45.1617 
 925   0.0000       1.663627        45.2696 
 926   0.0000       1.665200        45.3124 
 927   0.0000       1.668647        45.4062 
 928   0.0000       1.671090        45.4727 
 929   0.0000       1.672435        45.5093 
 930   0.0000       1.677144        45.6374 
 931   0.0000       1.679176        45.6927 
 932   0.0000       1.682249        45.7763 
 933   0.0000       1.683614        45.8135 
 934   0.0000       1.688012        45.9331 
 935   0.0000       1.691480        46.0275 
 936   0.0000       1.693233        46.0752 
 937   0.0000       1.696341        46.1598 
 938   0.0000       1.697257        46.1847 
 939   0.0000       1.699536        46.2467 
 940   0.0000       1.702394        46.3245 
 941   0.0000       1.704780        46.3894 
 942   0.0000       1.705407        46.4065 
 943   0.0000       1.710274        46.5389 
 944   0.0000       1.713942        46.6387 
 945   0.0000       1.715140        46.6713 
 946   0.0000       1.718139        46.7529 
 947   0.0000       1.719595        46.7926 
 948   0.0000       1.723964        46.9115 
 949   0.0000       1.724557        46.9276 
 950   0.0000       1.728246        47.0280 
 951   0.0000       1.729883        47.0725 
 952   0.0000       1.732360        47.1399 
 953   0.0000       1.735712        47.2311 
 954   0.0000       1.739471        47.3334 
 955   0.0000       1.740629        47.3649 
 956   0.0000       1.741978        47.4016 
 957   0.0000       1.745163        47.4883 
 958   0.0000       1.747501        47.5519 
 959   0.0000       1.749334        47.6018 
 960   0.0000       1.749476        47.6057 
 961   0.0000       1.754539        47.7434 
 962   0.0000       1.756598        47.7995 
 963   0.0000       1.761361        47.9291 
 964   0.0000       1.763971        48.0001 
 965   0.0000       1.768686        48.1284 
 966   0.0000       1.770881        48.1881 
 967   0.0000       1.771768        48.2123 
 968   0.0000       1.775084        48.3025 
 969   0.0000       1.775601        48.3165 
 970   0.0000       1.779506        48.4228 
 971   0.0000       1.782095        48.4933 
 972   0.0000       1.784243        48.5517 
 973   0.0000       1.787672        48.6450 
 974   0.0000       1.788048        48.6553 
 975   0.0000       1.788545        48.6688 
 976   0.0000       1.790728        48.7282 
 977   0.0000       1.791823        48.7580 
 978   0.0000       1.794828        48.8397 
 979   0.0000       1.800306        48.9888 
 980   0.0000       1.803336        49.0713 
 981   0.0000       1.805015        49.1170 
 982   0.0000       1.809488        49.2387 
 983   0.0000       1.811559        49.2950 
 984   0.0000       1.816656        49.4337 
 985   0.0000       1.817599        49.4594 
 986   0.0000       1.819618        49.5143 
 987   0.0000       1.821052        49.5533 
 988   0.0000       1.824124        49.6369 
 989   0.0000       1.828085        49.7447 
 990   0.0000       1.830748        49.8172 
 991   0.0000       1.834154        49.9099 
 992   0.0000       1.836537        49.9747 
 993   0.0000       1.837292        49.9952 
 994   0.0000       1.839849        50.0648 
 995   0.0000       1.842145        50.1273 
 996   0.0000       1.844139        50.1816 
 997   0.0000       1.844785        50.1991 
 998   0.0000       1.848951        50.3125 
 999   0.0000       1.851763        50.3890 
 1000   0.0000       1.854093        50.4524 
 1001   0.0000       1.857791        50.5531 
 1002   0.0000       1.860368        50.6232 
 1003   0.0000       1.862338        50.6768 
 1004   0.0000       1.864487        50.7353 
 1005   0.0000       1.869833        50.8807 
 1006   0.0000       1.871012        50.9128 
 1007   0.0000       1.874019        50.9947 
 1008   0.0000       1.875161        51.0257 
 1009   0.0000       1.877503        51.0894 
 1010   0.0000       1.880694        51.1763 
 1011   0.0000       1.882958        51.2379 
 1012   0.0000       1.884991        51.2932 
 1013   0.0000       1.889791        51.4238 
 1014   0.0000       1.890864        51.4530 
 1015   0.0000       1.893880        51.5351 
 1016   0.0000       1.894934        51.5638 
 1017   0.0000       1.898442        51.6592 
 1018   0.0000       1.900948        51.7274 
 1019   0.0000       1.903646        51.8008 
 1020   0.0000       1.906962        51.8911 
 1021   0.0000       1.907616        51.9089 
 1022   0.0000       1.910422        51.9852 
 1023   0.0000       1.911398        52.0118 
 1024   0.0000       1.914011        52.0829 
 1025   0.0000       1.914407        52.0937 
 1026   0.0000       1.918124        52.1948 
 1027   0.0000       1.922237        52.3067 
 1028   0.0000       1.924006        52.3549 
 1029   0.0000       1.926082        52.4114 
 1030   0.0000       1.929640        52.5082 
 1031   0.0000       1.932385        52.5829 
 1032   0.0000       1.934472        52.6397 
 1033   0.0000       1.938323        52.7444 
 1034   0.0000       1.942930        52.8698 
 1035   0.0000       1.943208        52.8774 
 1036   0.0000       1.944711        52.9183 
 1037   0.0000       1.948822        53.0301 
 1038   0.0000       1.949357        53.0447 
 1039   0.0000       1.950681        53.0807 
 1040   0.0000       1.953912        53.1686 
 1041   0.0000       1.955021        53.1988 
 1042   0.0000       1.957142        53.2565 
 1043   0.0000       1.961386        53.3720 
 1044   0.0000       1.962742        53.4089 
 1045   0.0000       1.964438        53.4551 
 1046   0.0000       1.967008        53.5250 
 1047   0.0000       1.970827        53.6289 
 1048   0.0000       1.972613        53.6775 
 1049   0.0000       1.974808        53.7372 
 1050   0.0000       1.976342        53.7790 
 1051   0.0000       1.979809        53.8733 
 1052   0.0000       1.980494        53.8920 
 1053   0.0000       1.984215        53.9932 
 1054   0.0000       1.985068        54.0164 
 1055   0.0000       1.989317        54.1321 
 1056   0.0000       1.990568        54.1661 
 1057   0.0000       1.991105        54.1807 
 1058   0.0000       1.993300        54.2404 
 1059   0.0000       1.994019        54.2600 
 1060   0.0000       1.996336        54.3231 
 1061   0.0000       1.999428        54.4072 
 1062   0.0000       2.001009        54.4502 
 1063   0.0000       2.003611        54.5210 
 1064   0.0000       2.007181        54.6182 
 1065   0.0000       2.010108        54.6978 
 1066   0.0000       2.012847        54.7724 
 1067   0.0000       2.015884        54.8550 
 1068   0.0000       2.017368        54.8954 
 1069   0.0000       2.021522        55.0084 
 1070   0.0000       2.022291        55.0293 
 1071   0.0000       2.023569        55.0641 
 1072   0.0000       2.025716        55.1225 
 1073   0.0000       2.030257        55.2461 
 1074   0.0000       2.031816        55.2885 
 1075   0.0000       2.034141        55.3518 
 1076   0.0000       2.035917        55.4001 
 1077   0.0000       2.039189        55.4891 
 1078   0.0000       2.042596        55.5819 
 1079   0.0000       2.043101        55.5956 
 1080   0.0000       2.044179        55.6249 
 1081   0.0000       2.046416        55.6858 
 1082   0.0000       2.048756        55.7495 
 1083   0.0000       2.052144        55.8417 
 1084   0.0000       2.053737        55.8850 
 1085   0.0000       2.056315        55.9552 
 1086   0.0000       2.057653        55.9916 
 1087   0.0000       2.059477        56.0412 
 1088   0.0000       2.060626        56.0725 
 1089   0.0000       2.064858        56.1876 
 1090   0.0000       2.065568        56.2070 
 1091   0.0000       2.069584        56.3163 
 1092   0.0000       2.070448        56.3397 
 1093   0.0000       2.072994        56.4090 
 1094   0.0000       2.073337        56.4184 
 1095   0.0000       2.074108        56.4393 
 1096   0.0000       2.077875        56.5419 
 1097   0.0000       2.080721        56.6193 
 1098   0.0000       2.083306        56.6896 
 1099   0.0000       2.085550        56.7507 
 1100   0.0000       2.090102        56.8746 
 1101   0.0000       2.091256        56.9060 
 1102   0.0000       2.092218        56.9321 
 1103   0.0000       2.094319        56.9893 
 1104   0.0000       2.098646        57.1071 
 1105   0.0000       2.102336        57.2075 
 1106   0.0000       2.103672        57.2438 
 1107   0.0000       2.104392        57.2634 
 1108   0.0000       2.107165        57.3389 
 1109   0.0000       2.107847        57.3574 
 1110   0.0000       2.111017        57.4437 
 1111   0.0000       2.112744        57.4907 
 1112   0.0000       2.118187        57.6388 
 1113   0.0000       2.118404        57.6447 
 1114   0.0000       2.122366        57.7525 
 1115   0.0000       2.124105        57.7998 
 1116   0.0000       2.127354        57.8883 
 1117   0.0000       2.130299        57.9684 
 1118   0.0000       2.131954        58.0134 
 1119   0.0000       2.134386        58.0796 
 1120   0.0000       2.137258        58.1577 
 1121   0.0000       2.138118        58.1812 
 1122   0.0000       2.140321        58.2411 
 1123   0.0000       2.141635        58.2768 
 1124   0.0000       2.143767        58.3349 
 1125   0.0000       2.144834        58.3639 
 1126   0.0000       2.146082        58.3979 
 1127   0.0000       2.150800        58.5262 
 1128   0.0000       2.153401        58.5970 
 1129   0.0000       2.154520        58.6275 
 1130   0.0000       2.157299        58.7031 
 1131   0.0000       2.159410        58.7605 
 1132   0.0000       2.160512        58.7905 
 1133   0.0000       2.162557        58.8462 
 1134   0.0000       2.164790        58.9069 
 1135   0.0000       2.165279        58.9202 
 1136   0.0000       2.168499        59.0078 
 1137   0.0000       2.169764        59.0423 
 1138   0.0000       2.171701        59.0950 
 1139   0.0000       2.172225        59.1092 
 1140   0.0000       2.173956        59.1564 
 1141   0.0000       2.176184        59.2170 
 1142   0.0000       2.180775        59.3419 
 1143   0.0000       2.184174        59.4344 
 1144   0.0000       2.185145        59.4608 
 1145   0.0000       2.186056        59.4856 
 1146   0.0000       2.187693        59.5302 
 1147   0.0000       2.190144        59.5968 
 1148   0.0000       2.192397        59.6582 
 1149   0.0000       2.193599        59.6909 
 1150   0.0000       2.194838        59.7246 
 1151   0.0000       2.198230        59.8169 
 1152   0.0000       2.198594        59.8268 
 1153   0.0000       2.202796        59.9411 
 1154   0.0000       2.205608        60.0176 
 1155   0.0000       2.208262        60.0899 
 1156   0.0000       2.208812        60.1048 
 1157   0.0000       2.209804        60.1318 
 1158   0.0000       2.213013        60.2191 
 1159   0.0000       2.214100        60.2487 
 1160   0.0000       2.215776        60.2943 
 1161   0.0000       2.216325        60.3093 
 1162   0.0000       2.222230        60.4700 
 1163   0.0000       2.222942        60.4893 
 1164   0.0000       2.225419        60.5567 
 1165   0.0000       2.228647        60.6446 
 1166   0.0000       2.231832        60.7312 
 1167   0.0000       2.232441        60.7478 
 1168   0.0000       2.235487        60.8307 
 1169   0.0000       2.238197        60.9044 
 1170   0.0000       2.239808        60.9483 
 1171   0.0000       2.241577        60.9964 
 1172   0.0000       2.242113        61.0110 
 1173   0.0000       2.244944        61.0880 
 1174   0.0000       2.246238        61.1232 
 1175   0.0000       2.248204        61.1767 
 1176   0.0000       2.250666        61.2437 
 1177   0.0000       2.253073        61.3092 
 1178   0.0000       2.254880        61.3584 
 1179   0.0000       2.258942        61.4689 
 1180   0.0000       2.259394        61.4812 
 1181   0.0000       2.261084        61.5272 
 1182   0.0000       2.262012        61.5525 
 1183   0.0000       2.264394        61.6173 
 1184   0.0000       2.269130        61.7462 
 1185   0.0000       2.269349        61.7521 
 1186   0.0000       2.271269        61.8044 
 1187   0.0000       2.276200        61.9385 
 1188   0.0000       2.277064        61.9620 
 1189   0.0000       2.281206        62.0748 
 1190   0.0000       2.281947        62.0949 
 1191   0.0000       2.284445        62.1629 
 1192   0.0000       2.286038        62.2062 
 1193   0.0000       2.288735        62.2796 
 1194   0.0000       2.289565        62.3022 
 1195   0.0000       2.292444        62.3806 
 1196   0.0000       2.293857        62.4190 
 1197   0.0000       2.298436        62.5436 
 1198   0.0000       2.298901        62.5563 
 1199   0.0000       2.300415        62.5975 
 1200   0.0000       2.303286        62.6756 
 1201   0.0000       2.305302        62.7305 
 1202   0.0000       2.307202        62.7822 
 1203   0.0000       2.309365        62.8410 
 1204   0.0000       2.311197        62.8909 
 1205   0.0000       2.313640        62.9574 
 1206   0.0000       2.316035        63.0225 
 1207   0.0000       2.316590        63.0376 
 1208   0.0000       2.321094        63.1602 
 1209   0.0000       2.322154        63.1890 
 1210   0.0000       2.325958        63.2925 
 1211   0.0000       2.326738        63.3138 
 1212   0.0000       2.330388        63.4131 
 1213   0.0000       2.332385        63.4674 
 1214   0.0000       2.333434        63.4960 
 1215   0.0000       2.335454        63.5509 
 1216   0.0000       2.339132        63.6510 
 1217   0.0000       2.342456        63.7415 
 1218   0.0000       2.344431        63.7952 
 1219   0.0000       2.346205        63.8435 
 1220   0.0000       2.349259        63.9266 
 1221   0.0000       2.350754        63.9673 
 1222   0.0000       2.355253        64.0897 
 1223   0.0000       2.355911        64.1076 
 1224   0.0000       2.356397        64.1208 
 1225   0.0000       2.359326        64.2005 
 1226   0.0000       2.362993        64.3003 
 1227   0.0000       2.365408        64.3660 
 1228   0.0000       2.367031        64.4102 
 1229   0.0000       2.368571        64.4521 
 1230   0.0000       2.369704        64.4829 
 1231   0.0000       2.372689        64.5641 
 1232   0.0000       2.375645        64.6446 
 1233   0.0000       2.377041        64.6826 
 1234   0.0000       2.379233        64.7422 
 1235   0.0000       2.381204        64.7959 
 1236   0.0000       2.382425        64.8291 
 1237   0.0000       2.388215        64.9866 
 1238   0.0000       2.389228        65.0142 
 1239   0.0000       2.390099        65.0379 
 1240   0.0000       2.391406        65.0735 
 1241   0.0000       2.395001        65.1713 
 1242   0.0000       2.395405        65.1823 
 1243   0.0000       2.398924        65.2780 
 1244   0.0000       2.401199        65.3399 
 1245   0.0000       2.402694        65.3806 
 1246   0.0000       2.405459        65.4559 
 1247   0.0000       2.409105        65.5551 
 1248   0.0000       2.413937        65.6866 
 1249   0.0000       2.415374        65.7257 
 1250   0.0000       2.418222        65.8032 
 1251   0.0000       2.419352        65.8339 
 1252   0.0000       2.422066        65.9078 
 1253   0.0000       2.424929        65.9857 
 1254   0.0000       2.425642        66.0051 
 1255   0.0000       2.430328        66.1326 
 1256   0.0000       2.432205        66.1837 
 1257   0.0000       2.434078        66.2346 
 1258   0.0000       2.436089        66.2893 
 1259   0.0000       2.436964        66.3132 
 1260   0.0000       2.439557        66.3837 
 1261   0.0000       2.441076        66.4250 
 1262   0.0000       2.443935        66.5029 
 1263   0.0000       2.447824        66.6087 
 1264   0.0000       2.452661        66.7403 
 1265   0.0000       2.455663        66.8220 
 1266   0.0000       2.456816        66.8534 
 1267   0.0000       2.458710        66.9049 
 1268   0.0000       2.461954        66.9932 
 1269   0.0000       2.464549        67.0638 
 1270   0.0000       2.466064        67.1050 
 1271   0.0000       2.467686        67.1491 
 1272   0.0000       2.472130        67.2701 
 1273   0.0000       2.472705        67.2857 
 1274   0.0000       2.477079        67.4047 
 1275   0.0000       2.479399        67.4679 
 1276   0.0000       2.479612        67.4737 
 1277   0.0000       2.481182        67.5164 
 1278   0.0000       2.483760        67.5865 
 1279   0.0000       2.484097        67.5957 
 1280   0.0000       2.486671        67.6658 
 1281   0.0000       2.488729        67.7218 
 1282   0.0000       2.490312        67.7648 
 1283   0.0000       2.493736        67.8580 
 1284   0.0000       2.497154        67.9510 
 1285   0.0000       2.500193        68.0337 
 1286   0.0000       2.501800        68.0774 
 1287   0.0000       2.503373        68.1202 
 1288   0.0000       2.505931        68.1899 
 1289   0.0000       2.506497        68.2053 
 1290   0.0000       2.509645        68.2909 
 1291   0.0000       2.510694        68.3195 
 1292   0.0000       2.513637        68.3995 
 1293   0.0000       2.515296        68.4447 
 1294   0.0000       2.516196        68.4692 
 1295   0.0000       2.520082        68.5749 
 1296   0.0000       2.521855        68.6232 
 1297   0.0000       2.523964        68.6805 
 1298   0.0000       2.529101        68.8203 
 1299   0.0000       2.530014        68.8452 
 1300   0.0000       2.534115        68.9568 
 1301   0.0000       2.536300        69.0162 
 1302   0.0000       2.537840        69.0581 
 1303   0.0000       2.539666        69.1078 
 1304   0.0000       2.543346        69.2080 
 1305   0.0000       2.544295        69.2338 
 1306   0.0000       2.545827        69.2755 
 1307   0.0000       2.547100        69.3101 
 1308   0.0000       2.551967        69.4426 
 1309   0.0000       2.555206        69.5307 
 1310   0.0000       2.556126        69.5557 
 1311   0.0000       2.559390        69.6445 
 1312   0.0000       2.560772        69.6821 
 1313   0.0000       2.563316        69.7514 
 1314   0.0000       2.565182        69.8022 
 1315   0.0000       2.568294        69.8868 
 1316   0.0000       2.570292        69.9412 
 1317   0.0000       2.571798        69.9822 
 1318   0.0000       2.576130        70.1001 
 1319   0.0000       2.576750        70.1169 
 1320   0.0000       2.578348        70.1604 
 1321   0.0000       2.580635        70.2226 
 1322   0.0000       2.582544        70.2746 
 1323   0.0000       2.583932        70.3124 
 1324   0.0000       2.585649        70.3591 
 1325   0.0000       2.588883        70.4471 
 1326   0.0000       2.589455        70.4626 
 1327   0.0000       2.593083        70.5614 
 1328   0.0000       2.595695        70.6324 
 1329   0.0000       2.596839        70.6636 
 1330   0.0000       2.597514        70.6820 
 1331   0.0000       2.600851        70.7728 
 1332   0.0000       2.603555        70.8463 
 1333   0.0000       2.605925        70.9108 
 1334   0.0000       2.607645        70.9576 
 1335   0.0000       2.608647        70.9849 
 1336   0.0000       2.611922        71.0740 
 1337   0.0000       2.612622        71.0930 
 1338   0.0000       2.616233        71.1913 
 1339   0.0000       2.619316        71.2752 
 1340   0.0000       2.620091        71.2963 
 1341   0.0000       2.625141        71.4337 
 1342   0.0000       2.628420        71.5230 
 1343   0.0000       2.629422        71.5502 
 1344   0.0000       2.632422        71.6319 
 1345   0.0000       2.634028        71.6755 
 1346   0.0000       2.635910        71.7268 
 1347   0.0000       2.638563        71.7990 
 1348   0.0000       2.639245        71.8175 
 1349   0.0000       2.641156        71.8695 
 1350   0.0000       2.643201        71.9252 
 1351   0.0000       2.645850        71.9972 
 1352   0.0000       2.647095        72.0311 
 1353   0.0000       2.648408        72.0669 
 1354   0.0000       2.649821        72.1053 
 1355   0.0000       2.651481        72.1505 
 1356   0.0000       2.656670        72.2917 
 1357   0.0000       2.658131        72.3314 
 1358   0.0000       2.659035        72.3560 
 1359   0.0000       2.662247        72.4434 
 1360   0.0000       2.663112        72.4670 
 1361   0.0000       2.664155        72.4954 
 1362   0.0000       2.670362        72.6643 
 1363   0.0000       2.671274        72.6891 
 1364   0.0000       2.672034        72.7097 
 1365   0.0000       2.674027        72.7640 
 1366   0.0000       2.677556        72.8600 
 1367   0.0000       2.680091        72.9290 
 1368   0.0000       2.681423        72.9652 
 1369   0.0000       2.683962        73.0343 
 1370   0.0000       2.685935        73.0880 
 1371   0.0000       2.686941        73.1154 
 1372   0.0000       2.689820        73.1937 
 1373   0.0000       2.692602        73.2694 
 1374   0.0000       2.694935        73.3329 
 1375   0.0000       2.696613        73.3786 
 1376   0.0000       2.698699        73.4353 
 1377   0.0000       2.699915        73.4684 
 1378   0.0000       2.701763        73.5187 
 1379   0.0000       2.702457        73.5376 
 1380   0.0000       2.706447        73.6462 
 1381   0.0000       2.709594        73.7318 
 1382   0.0000       2.710674        73.7612 
 1383   0.0000       2.711002        73.7701 
 1384   0.0000       2.713138        73.8282 
 1385   0.0000       2.718694        73.9794 
 1386   0.0000       2.720497        74.0285 
 1387   0.0000       2.725595        74.1672 
 1388   0.0000       2.727213        74.2112 
 1389   0.0000       2.732157        74.3458 
 1390   0.0000       2.732783        74.3628 
 1391   0.0000       2.737354        74.4872 
 1392   0.0000       2.738355        74.5144 
 1393   0.0000       2.741346        74.5958 
 1394   0.0000       2.743873        74.6646 
 1395   0.0000       2.745102        74.6980 
 1396   0.0000       2.747353        74.7593 
 1397   0.0000       2.749634        74.8213 
 1398   0.0000       2.751066        74.8603 
 1399   0.0000       2.752134        74.8894 
 1400   0.0000       2.753393        74.9236 
 1401   0.0000       2.757237        75.0282 
 1402   0.0000       2.757710        75.0411 
 1403   0.0000       2.760101        75.1062 
 1404   0.0000       2.761558        75.1458 
 1405   0.0000       2.765097        75.2421 
 1406   0.0000       2.768159        75.3254 
 1407   0.0000       2.770642        75.3930 
 1408   0.0000       2.772822        75.4523 
 1409   0.0000       2.773863        75.4807 
 1410   0.0000       2.774249        75.4911 
 1411   0.0000       2.775690        75.5304 
 1412   0.0000       2.779406        75.6315 
 1413   0.0000       2.782482        75.7152 
 1414   0.0000       2.783157        75.7336 
 1415   0.0000       2.785243        75.7903 
 1416   0.0000       2.789146        75.8965 
 1417   0.0000       2.790712        75.9391 
 1418   0.0000       2.793691        76.0202 
 1419   0.0000       2.796026        76.0837 
 1420   0.0000       2.797667        76.1284 
 1421   0.0000       2.800495        76.2053 
 1422   0.0000       2.803185        76.2785 
 1423   0.0000       2.806459        76.3676 
 1424   0.0000       2.807366        76.3923 
 1425   0.0000       2.810213        76.4698 
 1426   0.0000       2.812453        76.5307 
 1427   0.0000       2.813928        76.5709 
 1428   0.0000       2.815282        76.6077 
 1429   0.0000       2.817128        76.6579 
 1430   0.0000       2.817739        76.6746 
 1431   0.0000       2.820145        76.7400 
 1432   0.0000       2.822776        76.8116 
 1433   0.0000       2.825464        76.8848 
 1434   0.0000       2.829179        76.9859 
 1435   0.0000       2.831248        77.0422 
 1436   0.0000       2.832942        77.0883 
 1437   0.0000       2.836987        77.1983 
 1438   0.0000       2.838480        77.2390 
 1439   0.0000       2.841751        77.3280 
 1440   0.0000       2.843133        77.3656 
 1441   0.0000       2.844246        77.3959 
 1442   0.0000       2.846724        77.4633 
 1443   0.0000       2.850087        77.5548 
 1444   0.0000       2.852188        77.6120 
 1445   0.0000       2.853859        77.6575 
 1446   0.0000       2.855545        77.7033 
 1447   0.0000       2.858078        77.7722 
 1448   0.0000       2.859711        77.8167 
 1449   0.0000       2.863852        77.9294 
 1450   0.0000       2.865414        77.9719 
 1451   0.0000       2.870103        78.0995 
 1452   0.0000       2.871403        78.1349 
 1453   0.0000       2.874232        78.2118 
 1454   0.0000       2.875381        78.2431 
 1455   0.0000       2.879945        78.3673 
 1456   0.0000       2.880382        78.3792 
 1457   0.0000       2.883660        78.4684 
 1458   0.0000       2.885273        78.5123 
 1459   0.0000       2.887320        78.5680 
 1460   0.0000       2.891564        78.6835 
 1461   0.0000       2.894659        78.7677 
 1462   0.0000       2.895767        78.7978 
 1463   0.0000       2.896930        78.8295 
 1464   0.0000       2.898389        78.8692 
 1465   0.0000       2.902599        78.9837 
 1466   0.0000       2.904390        79.0325 
 1467   0.0000       2.908622        79.1476 
 1468   0.0000       2.909623        79.1749 
 1469   0.0000       2.913093        79.2693 
 1470   0.0000       2.915141        79.3250 
 1471   0.0000       2.920282        79.4649 
 1472   0.0000       2.921314        79.4930 
 1473   0.0000       2.923322        79.5476 
 1474   0.0000       2.928257        79.6819 
 1475   0.0000       2.928948        79.7007 
 1476   0.0000       2.931806        79.7785 
 1477   0.0000       2.933452        79.8233 
 1478   0.0000       2.935653        79.8832 
 1479   0.0000       2.937544        79.9346 
 1480   0.0000       2.940582        80.0173 
 1481   0.0000       2.945438        80.1495 
 1482   0.0000       2.946780        80.1859 
 1483   0.0000       2.948140        80.2230 
 1484   0.0000       2.948851        80.2423 
 1485   0.0000       2.950868        80.2972 
 1486   0.0000       2.954463        80.3950 
 1487   0.0000       2.956679        80.4553 
 1488   0.0000       2.958776        80.5124 
 1489   0.0000       2.961285        80.5807 
 1490   0.0000       2.967611        80.7528 
 1491   0.0000       2.968647        80.7810 
 1492   0.0000       2.970382        80.8282 
 1493   0.0000       2.971978        80.8716 
 1494   0.0000       2.973646        80.9170 
 1495   0.0000       2.979316        81.0713 
 1496   0.0000       2.981814        81.1393 
 1497   0.0000       2.982968        81.1707 
 1498   0.0000       2.983887        81.1957 
 1499   0.0000       2.989403        81.3458 
 1500   0.0000       2.990229        81.3683 
 1501   0.0000       2.993847        81.4667 
 1502   0.0000       2.995640        81.5155 
 1503   0.0000       2.996868        81.5489 
 1504   0.0000       3.004024        81.7436 
 1505   0.0000       3.004652        81.7607 
 1506   0.0000       3.005727        81.7900 
 1507   0.0000       3.006433        81.8092 
 1508   0.0000       3.010667        81.9244 
 1509   0.0000       3.014528        82.0295 
 1510   0.0000       3.018181        82.1289 
 1511   0.0000       3.020595        82.1946 
 1512   0.0000       3.021967        82.2319 
 1513   0.0000       3.024579        82.3030 
 1514   0.0000       3.027059        82.3705 
 1515   0.0000       3.029310        82.4317 
 1516   0.0000       3.031448        82.4899 
 1517   0.0000       3.032527        82.5192 
 1518   0.0000       3.035884        82.6106 
 1519   0.0000       3.039774        82.7164 
 1520   0.0000       3.041599        82.7661 
 1521   0.0000       3.043056        82.8058 
 1522   0.0000       3.046967        82.9122 
 1523   0.0000       3.048970        82.9667 
 1524   0.0000       3.049896        82.9919 
 1525   0.0000       3.052738        83.0692 
 1526   0.0000       3.056265        83.1652 
 1527   0.0000       3.060129        83.2703 
 1528   0.0000       3.061083        83.2963 
 1529   0.0000       3.065178        83.4077 
 1530   0.0000       3.066620        83.4470 
 1531   0.0000       3.069915        83.5366 
 1532   0.0000       3.070264        83.5461 
 1533   0.0000       3.073619        83.6374 
 1534   0.0000       3.077669        83.7476 
 1535   0.0000       3.077830        83.7520 
 1536   0.0000       3.082341        83.8748 
 1537   0.0000       3.083523        83.9069 
 1538   0.0000       3.086070        83.9762 
 1539   0.0000       3.090493        84.0966 
 1540   0.0000       3.092341        84.1469 
 1541   0.0000       3.094285        84.1998 
 1542   0.0000       3.096709        84.2657 
 1543   0.0000       3.102464        84.4223 
 1544   0.0000       3.104291        84.4721 
 1545   0.0000       3.105080        84.4935 
 1546   0.0000       3.107709        84.5651 
 1547   0.0000       3.110892        84.6517 
 1548   0.0000       3.113901        84.7335 
 1549   0.0000       3.118854        84.8683 
 1550   0.0000       3.119741        84.8925 
 1551   0.0000       3.125102        85.0383 
 1552   0.0000       3.127067        85.0918 
 1553   0.0000       3.133863        85.2767 
 1554   0.0000       3.134784        85.3018 
 1555   0.0000       3.137832        85.3848 
 1556   0.0000       3.139472        85.4294 
 1557   0.0000       3.141364        85.4809 
 1558   0.0000       3.142178        85.5030 
 1559   0.0000       3.145671        85.5981 
 1560   0.0000       3.152838        85.7931 
 1561   0.0000       3.154899        85.8492 
 1562   0.0000       3.161145        86.0191 
 1563   0.0000       3.161624        86.0322 
 1564   0.0000       3.165086        86.1264 
 1565   0.0000       3.166238        86.1577 
 1566   0.0000       3.170454        86.2725 
 1567   0.0000       3.174352        86.3785 
 1568   0.0000       3.176178        86.4282 
 1569   0.0000       3.178011        86.4781 
 1570   0.0000       3.181258        86.5664 
 1571   0.0000       3.183000        86.6138 
 1572   0.0000       3.186779        86.7167 
 1573   0.0000       3.190282        86.8120 
 1574   0.0000       3.190890        86.8285 
 1575   0.0000       3.196062        86.9693 
 1576   0.0000       3.197369        87.0048 
 1577   0.0000       3.199685        87.0678 
 1578   0.0000       3.202832        87.1535 
 1579   0.0000       3.204085        87.1876 
 1580   0.0000       3.206962        87.2659 
 1581   0.0000       3.210625        87.3655 
 1582   0.0000       3.213146        87.4342 
 1583   0.0000       3.215299        87.4927 
 1584   0.0000       3.217014        87.5394 
 1585   0.0000       3.218842        87.5891 
 1586   0.0000       3.225470        87.7695 
 1587   0.0000       3.228052        87.8398 
 1588   0.0000       3.229876        87.8894 
 1589   0.0000       3.233268        87.9817 
 1590   0.0000       3.236972        88.0825 
 1591   0.0000       3.238397        88.1213 
 1592   0.0000       3.241056        88.1936 
 1593   0.0000       3.243309        88.2549 
 1594   0.0000       3.244903        88.2983 
 1595   0.0000       3.250035        88.4380 
 1596   0.0000       3.252990        88.5184 
 1597   0.0000       3.255362        88.5829 
 1598   0.0000       3.259795        88.7035 
 1599   0.0000       3.261922        88.7614 
 1600   0.0000       3.267008        88.8998 
 1601   0.0000       3.269449        88.9662 
 1602   0.0000       3.271209        89.0141 
 1603   0.0000       3.273357        89.0726 
 1604   0.0000       3.274819        89.1124 
 1605   0.0000       3.279291        89.2340 
 1606   0.0000       3.281881        89.3045 
 1607   0.0000       3.284021        89.3627 
 1608   0.0000       3.288517        89.4851 
 1609   0.0000       3.292551        89.5949 
 1610   0.0000       3.294502        89.6480 
 1611   0.0000       3.296880        89.7127 
 1612   0.0000       3.297865        89.7395 
 1613   0.0000       3.299702        89.7895 
 1614   0.0000       3.302597        89.8682 
 1615   0.0000       3.308214        90.0211 
 1616   0.0000       3.313034        90.1522 
 1617   0.0000       3.314133        90.1821 
 1618   0.0000       3.318326        90.2962 
 1619   0.0000       3.319668        90.3327 
 1620   0.0000       3.323788        90.4449 
 1621   0.0000       3.324306        90.4590 
 1622   0.0000       3.327050        90.5336 
 1623   0.0000       3.328390        90.5701 
 1624   0.0000       3.330627        90.6310 
 1625   0.0000       3.338126        90.8350 
 1626   0.0000       3.340950        90.9119 
 1627   0.0000       3.343836        90.9904 
 1628   0.0000       3.344727        91.0146 
 1629   0.0000       3.350061        91.1598 
 1630   0.0000       3.354400        91.2779 
 1631   0.0000       3.358532        91.3903 
 1632   0.0000       3.360995        91.4573 
 1633   0.0000       3.362305        91.4930 
 1634   0.0000       3.364282        91.5468 
 1635   0.0000       3.366383        91.6039 
 1636   0.0000       3.370072        91.7043 
 1637   0.0000       3.373481        91.7971 
 1638   0.0000       3.374750        91.8316 
 1639   0.0000       3.376142        91.8695 
 1640   0.0000       3.380419        91.9859 
 1641   0.0000       3.382228        92.0351 
 1642   0.0000       3.387419        92.1764 
 1643   0.0000       3.390996        92.2737 
 1644   0.0000       3.394922        92.3805 
 1645   0.0000       3.395549        92.3976 
 1646   0.0000       3.398619        92.4811 
 1647   0.0000       3.402050        92.5745 
 1648   0.0000       3.403914        92.6252 
 1649   0.0000       3.406330        92.6910 
 1650   0.0000       3.409518        92.7777 
 1651   0.0000       3.410004        92.7909 
 1652   0.0000       3.412790        92.8667 
 1653   0.0000       3.416151        92.9582 
 1654   0.0000       3.418503        93.0222 
 1655   0.0000       3.422492        93.1307 
 1656   0.0000       3.423812        93.1667 
 1657   0.0000       3.427901        93.2779 
 1658   0.0000       3.431773        93.3833 
 1659   0.0000       3.436308        93.5067 
 1660   0.0000       3.440796        93.6288 
 1661   0.0000       3.442130        93.6651 
 1662   0.0000       3.443889        93.7130 
 1663   0.0000       3.449632        93.8693 
 1664   0.0000       3.451292        93.9144 
 1665   0.0000       3.455350        94.0249 
 1666   0.0000       3.457454        94.0821 
 1667   0.0000       3.459313        94.1327 
 1668   0.0000       3.460273        94.1588 
 1669   0.0000       3.462111        94.2088 
 1670   0.0000       3.464892        94.2845 
 1671   0.0000       3.468799        94.3908 
 1672   0.0000       3.469744        94.4165 
 1673   0.0000       3.472066        94.4797 
 1674   0.0000       3.475078        94.5617 
 1675   0.0000       3.478610        94.6578 
 1676   0.0000       3.481458        94.7353 
 1677   0.0000       3.483588        94.7933 
 1678   0.0000       3.486080        94.8611 
 1679   0.0000       3.489403        94.9515 
 1680   0.0000       3.491802        95.0168 
 1681   0.0000       3.492873        95.0459 
 1682   0.0000       3.498175        95.1902 
 1683   0.0000       3.502149        95.2983 
 1684   0.0000       3.503727        95.3413 
 1685   0.0000       3.508373        95.4677 
 1686   0.0000       3.509869        95.5084 
 1687   0.0000       3.510569        95.5275 
 1688   0.0000       3.514511        95.6347 
 1689   0.0000       3.517840        95.7253 
 1690   0.0000       3.520688        95.8028 
 1691   0.0000       3.525848        95.9432 
 1692   0.0000       3.527799        95.9963 
 1693   0.0000       3.531543        96.0982 
 1694   0.0000       3.533523        96.1521 
 1695   0.0000       3.533928        96.1631 
 1696   0.0000       3.540102        96.3311 
 1697   0.0000       3.542914        96.4076 
 1698   0.0000       3.546040        96.4926 
 1699   0.0000       3.547813        96.5409 
 1700   0.0000       3.549610        96.5898 
 1701   0.0000       3.553343        96.6914 
 1702   0.0000       3.555527        96.7508 
 1703   0.0000       3.558072        96.8201 
 1704   0.0000       3.560628        96.8896 
 1705   0.0000       3.561942        96.9254 
 1706   0.0000       3.565543        97.0234 
 1707   0.0000       3.569152        97.1216 
 1708   0.0000       3.569600        97.1337 
 1709   0.0000       3.572065        97.2008 
 1710   0.0000       3.573470        97.2391 
 1711   0.0000       3.577208        97.3408 
 1712   0.0000       3.579025        97.3902 
 1713   0.0000       3.582381        97.4815 
 1714   0.0000       3.585776        97.5739 
 1715   0.0000       3.587927        97.6325 
 1716   0.0000       3.592227        97.7495 
 1717   0.0000       3.595087        97.8273 
 1718   0.0000       3.596462        97.8647 
 1719   0.0000       3.599021        97.9344 
 1720   0.0000       3.604117        98.0730 
 1721   0.0000       3.605761        98.1177 
 1722   0.0000       3.608419        98.1901 
 1723   0.0000       3.612351        98.2971 
 1724   0.0000       3.615594        98.3853 
 1725   0.0000       3.617738        98.4437 
 1726   0.0000       3.621288        98.5403 
 1727   0.0000       3.621639        98.5498 
 1728   0.0000       3.628755        98.7434 
 1729   0.0000       3.631401        98.8154 
 1730   0.0000       3.633576        98.8746 
 1731   0.0000       3.637066        98.9696 
 1732   0.0000       3.640814        99.0716 
 1733   0.0000       3.644147        99.1623 
 1734   0.0000       3.646678        99.2312 
 1735   0.0000       3.649093        99.2969 
 1736   0.0000       3.649737        99.3144 
 1737   0.0000       3.651771        99.3697 
 1738   0.0000       3.656420        99.4963 
 1739   0.0000       3.658668        99.5574 
 1740   0.0000       3.661126        99.6243 
 1741   0.0000       3.663546        99.6902 
 1742   0.0000       3.669993        99.8656 
 1743   0.0000       3.670809        99.8878 
 1744   0.0000       3.677375       100.0664 
 1745   0.0000       3.679084       100.1130 
 1746   0.0000       3.682142       100.1962 
 1747   0.0000       3.687051       100.3298 
 1748   0.0000       3.691454       100.4496 
 1749   0.0000       3.692781       100.4857 
 1750   0.0000       3.694703       100.5380 
 1751   0.0000       3.698498       100.6412 
 1752   0.0000       3.705040       100.8193 
 1753   0.0000       3.707669       100.8908 
 1754   0.0000       3.708496       100.9133 
 1755   0.0000       3.715797       101.1120 
 1756   0.0000       3.721736       101.2736 
 1757   0.0000       3.723504       101.3217 
 1758   0.0000       3.728423       101.4555 
 1759   0.0000       3.730168       101.5030 
 1760   0.0000       3.734604       101.6237 
 1761   0.0000       3.736887       101.6859 
 1762   0.0000       3.741979       101.8244 
 1763   0.0000       3.745301       101.9148 
 1764   0.0000       3.748584       102.0042 
 1765   0.0000       3.749278       102.0230 
 1766   0.0000       3.755292       102.1867 
 1767   0.0000       3.758601       102.2767 
 1768   0.0000       3.762255       102.3762 
 1769   0.0000       3.766915       102.5030 
 1770   0.0000       3.770016       102.5874 
 1771   0.0000       3.773008       102.6688 
 1772   0.0000       3.777220       102.7834 
 1773   0.0000       3.779720       102.8514 
 1774   0.0000       3.781170       102.8909 
 1775   0.0000       3.787807       103.0715 
 1776   0.0000       3.790580       103.1469 
 1777   0.0000       3.792398       103.1964 
 1778   0.0000       3.796945       103.3201 
 1779   0.0000       3.798052       103.3502 
 1780   0.0000       3.805050       103.5407 
 1781   0.0000       3.809012       103.6485 
 1782   0.0000       3.812205       103.7354 
 1783   0.0000       3.817184       103.8709 
 1784   0.0000       3.820007       103.9477 
 1785   0.0000       3.822010       104.0022 
 1786   0.0000       3.825713       104.1029 
 1787   0.0000       3.832384       104.2845 
 1788   0.0000       3.834440       104.3404 
 1789   0.0000       3.840029       104.4925 
 1790   0.0000       3.844150       104.6046 
 1791   0.0000       3.846921       104.6800 
 1792   0.0000       3.849260       104.7437 
 1793   0.0000       3.854620       104.8895 
 1794   0.0000       3.857839       104.9771 
 1795   0.0000       3.859770       105.0297 
 1796   0.0000       3.861352       105.0727 
 1797   0.0000       3.866344       105.2086 
 1798   0.0000       3.867174       105.2312 
 1799   0.0000       3.873789       105.4111 
 1800   0.0000       3.876240       105.4779 
 1801   0.0000       3.879524       105.5672 
 1802   0.0000       3.881609       105.6239 
 1803   0.0000       3.883029       105.6626 
 1804   0.0000       3.885695       105.7351 
 1805   0.0000       3.892304       105.9150 
 1806   0.0000       3.895265       105.9955 
 1807   0.0000       3.896293       106.0235 
 1808   0.0000       3.901239       106.1581 
 1809   0.0000       3.904202       106.2387 
 1810   0.0000       3.908749       106.3625 
 1811   0.0000       3.911407       106.4348 
 1812   0.0000       3.913031       106.4790 
 1813   0.0000       3.917644       106.6045 
 1814   0.0000       3.921473       106.7087 
 1815   0.0000       3.923897       106.7747 
 1816   0.0000       3.928323       106.8951 
 1817   0.0000       3.931251       106.9748 
 1818   0.0000       3.935310       107.0852 
 1819   0.0000       3.939432       107.1974 
 1820   0.0000       3.943200       107.2999 
 1821   0.0000       3.946149       107.3802 
 1822   0.0000       3.950326       107.4938 
 1823   0.0000       3.951465       107.5248 
 1824   0.0000       3.956374       107.6584 
 1825   0.0000       3.959982       107.7566 
 1826   0.0000       3.964898       107.8903 
 1827   0.0000       3.965869       107.9168 
 1828   0.0000       3.976330       108.2014 
 1829   0.0000       3.980000       108.3013 
 1830   0.0000       3.982853       108.3789 
 1831   0.0000       3.985453       108.4497 
 1832   0.0000       3.989251       108.5530 
 1833   0.0000       3.991567       108.6161 
 1834   0.0000       3.995910       108.7342 
 1835   0.0000       3.998638       108.8085 
 1836   0.0000       4.003978       108.9538 
 1837   0.0000       4.007793       109.0576 
 1838   0.0000       4.008512       109.0772 
 1839   0.0000       4.011701       109.1639 
 1840   0.0000       4.013043       109.2004 
 1841   0.0000       4.018675       109.3537 
 1842   0.0000       4.020150       109.3939 
 1843   0.0000       4.024799       109.5204 
 1844   0.0000       4.030141       109.6657 
 1845   0.0000       4.034244       109.7774 
 1846   0.0000       4.034875       109.7945 
 1847   0.0000       4.038183       109.8845 
 1848   0.0000       4.043762       110.0364 
 1849   0.0000       4.052680       110.2790 
 1850   0.0000       4.053713       110.3071 
 1851   0.0000       4.055995       110.3692 
 1852   0.0000       4.061333       110.5145 
 1853   0.0000       4.066028       110.6422 
 1854   0.0000       4.070708       110.7696 
 1855   0.0000       4.072935       110.8302 
 1856   0.0000       4.075530       110.9008 
 1857   0.0000       4.078223       110.9741 
 1858   0.0000       4.080681       111.0410 
 1859   0.0000       4.084838       111.1541 
 1860   0.0000       4.088891       111.2644 
 1861   0.0000       4.093152       111.3803 
 1862   0.0000       4.094908       111.4281 
 1863   0.0000       4.097047       111.4863 
 1864   0.0000       4.102567       111.6365 
 1865   0.0000       4.104374       111.6857 
 1866   0.0000       4.104923       111.7006 
 1867   0.0000       4.107142       111.7610 
 1868   0.0000       4.114984       111.9744 
 1869   0.0000       4.120351       112.1204 
 1870   0.0000       4.121499       112.1517 
 1871   0.0000       4.128192       112.3338 
 1872   0.0000       4.133541       112.4794 
 1873   0.0000       4.135434       112.5309 
 1874   0.0000       4.139335       112.6370 
 1875   0.0000       4.145697       112.8101 
 1876   0.0000       4.149448       112.9122 
 1877   0.0000       4.152208       112.9873 
 1878   0.0000       4.156349       113.1000 
 1879   0.0000       4.161707       113.2458 
 1880   0.0000       4.164868       113.3318 
 1881   0.0000       4.167848       113.4129 
 1882   0.0000       4.174121       113.5836 
 1883   0.0000       4.175552       113.6225 
 1884   0.0000       4.179186       113.7214 
 1885   0.0000       4.182141       113.8018 
 1886   0.0000       4.184139       113.8562 
 1887   0.0000       4.188745       113.9816 
 1888   0.0000       4.198398       114.2442 
 1889   0.0000       4.201210       114.3207 
 1890   0.0000       4.203842       114.3924 
 1891   0.0000       4.207275       114.4858 
 1892   0.0000       4.212920       114.6394 
 1893   0.0000       4.218009       114.7779 
 1894   0.0000       4.224863       114.9644 
 1895   0.0000       4.235133       115.2438 
 1896   0.0000       4.241320       115.4122 
 1897   0.0000       4.243298       115.4660 
 1898   0.0000       4.248211       115.5997 
 1899   0.0000       4.254038       115.7583 
 1900   0.0000       4.257238       115.8453 
 1901   0.0000       4.257462       115.8514 
 1902   0.0000       4.267652       116.1287 
 1903   0.0000       4.272393       116.2577 
 1904   0.0000       4.278504       116.4240 
 1905   0.0000       4.282686       116.5378 
 1906   0.0000       4.295049       116.8742 
 1907   0.0000       4.297129       116.9308 
 1908   0.0000       4.306540       117.1869 
 1909   0.0000       4.310540       117.2957 
 1910   0.0000       4.312092       117.3380 
 1911   0.0000       4.322597       117.6238 
 1912   0.0000       4.323807       117.6568 
 1913   0.0000       4.333759       117.9276 
 1914   0.0000       4.337818       118.0380 
 1915   0.0000       4.342388       118.1624 
 1916   0.0000       4.344830       118.2288 
 1917   0.0000       4.352196       118.4293 
 1918   0.0000       4.357408       118.5711 
 1919   0.0000       4.364650       118.7682 
 1920   0.0000       4.368017       118.8598 
 1921   0.0000       4.373306       119.0037 
 1922   0.0000       4.381373       119.2232 
 1923   0.0000       4.387378       119.3866 
 1924   0.0000       4.391747       119.5055 
 1925   0.0000       4.397029       119.6492 
 1926   0.0000       4.399187       119.7080 
 1927   0.0000       4.410275       120.0097 
 1928   0.0000       4.420482       120.2874 
 1929   0.0000       4.425431       120.4221 
 1930   0.0000       4.430296       120.5545 
 1931   0.0000       4.433645       120.6456 
 1932   0.0000       4.445126       120.9580 
 1933   0.0000       4.456766       121.2748 
 1934   0.0000       4.460159       121.3671 
 1935   0.0000       4.464151       121.4757 
 1936   0.0000       4.470603       121.6513 
 1937   0.0000       4.478411       121.8637 
 1938   0.0000       4.482805       121.9833 
 1939   0.0000       4.490342       122.1884 
 1940   0.0000       4.493797       122.2824 
 1941   0.0000       4.500261       122.4583 
 1942   0.0000       4.504631       122.5773 
 1943   0.0000       4.509163       122.7006 
 1944   0.0000       4.518918       122.9660 
 1945   0.0000       4.521959       123.0487 
 1946   0.0000       4.524702       123.1234 
 1947   0.0000       4.530678       123.2860 
 1948   0.0000       4.534445       123.3885 
 1949   0.0000       4.542377       123.6044 
 1950   0.0000       4.545226       123.6819 
 1951   0.0000       4.547509       123.7440 
 1952   0.0000       4.558034       124.0304 
 1953   0.0000       4.564286       124.2005 
 1954   0.0000       4.565847       124.2430 
 1955   0.0000       4.571037       124.3842 
 1956   0.0000       4.577409       124.5576 
 1957   0.0000       4.580426       124.6397 
 1958   0.0000       4.587433       124.8304 
 1959   0.0000       4.589007       124.8732 
 1960   0.0000       4.593796       125.0035 
 1961   0.0000       4.600121       125.1757 
 1962   0.0000       4.604579       125.2970 
 1963   0.0000       4.611604       125.4881 
 1964   0.0000       4.615351       125.5901 
 1965   0.0000       4.622680       125.7895 
 1966   0.0000       4.625235       125.8590 
 1967   0.0000       4.632433       126.0549 
 1968   0.0000       4.642829       126.3378 
 1969   0.0000       4.646035       126.4250 
 1970   0.0000       4.652097       126.5900 
 1971   0.0000       4.658529       126.7650 
 1972   0.0000       4.660212       126.8108 
 1973   0.0000       4.669667       127.0681 
 1974   0.0000       4.678485       127.3080 
 1975   0.0000       4.688721       127.5866 
 1976   0.0000       4.695984       127.7842 
 1977   0.0000       4.699393       127.8770 
 1978   0.0000       4.709024       128.1391 
 1979   0.0000       4.710512       128.1796 
 1980   0.0000       4.713264       128.2544 
 1981   0.0000       4.719497       128.4240 
 1982   0.0000       4.725746       128.5941 
 1983   0.0000       4.729735       128.7026 
 1984   0.0000       4.735600       128.8622 
 1985   0.0000       4.740676       129.0003 
 1986   0.0000       4.744937       129.1163 
 1987   0.0000       4.746603       129.1616 
 1988   0.0000       4.756020       129.4179 
 1989   0.0000       4.762233       129.5870 
 1990   0.0000       4.763629       129.6249 
 1991   0.0000       4.768349       129.7534 
 1992   0.0000       4.780887       130.0945 
 1993   0.0000       4.797536       130.5476 
 1994   0.0000       4.801138       130.6456 
 1995   0.0000       4.804805       130.7454 
 1996   0.0000       4.807271       130.8125 
 1997   0.0000       4.812558       130.9564 
 1998   0.0000       4.815082       131.0250 
 1999   0.0000       4.820123       131.1622 
 2000   0.0000       4.829699       131.4228 
 2001   0.0000       4.831623       131.4751 
 2002   0.0000       4.834297       131.5479 
 2003   0.0000       4.841790       131.7518 
 2004   0.0000       4.851400       132.0133 
 2005   0.0000       4.852736       132.0497 
 2006   0.0000       4.854424       132.0956 
 2007   0.0000       4.858570       132.2084 
 2008   0.0000       4.863082       132.3312 
 2009   0.0000       4.866383       132.4210 
 2010   0.0000       4.869907       132.5169 
 2011   0.0000       4.885085       132.9299 
 2012   0.0000       4.890353       133.0733 
 2013   0.0000       4.891519       133.1050 
 2014   0.0000       4.896301       133.2351 
 2015   0.0000       4.897707       133.2734 
 2016   0.0000       4.901727       133.3828 
 2017   0.0000       4.907409       133.5374 
 2018   0.0000       4.914255       133.7237 
 2019   0.0000       4.917160       133.8027 
 2020   0.0000       4.920509       133.8939 
 2021   0.0000       4.926417       134.0546 
 2022   0.0000       4.931822       134.2017 
 2023   0.0000       4.933865       134.2573 
 2024   0.0000       4.937557       134.3578 
 2025   0.0000       4.942155       134.4829 
 2026   0.0000       4.943303       134.5141 
 2027   0.0000       4.946886       134.6116 
 2028   0.0000       4.951113       134.7266 
 2029   0.0000       4.956083       134.8619 
 2030   0.0000       4.959896       134.9656 
 2031   0.0000       4.969272       135.2208 
 2032   0.0000       4.975854       135.3999 
 2033   0.0000       4.979037       135.4865 
 2034   0.0000       4.984113       135.6246 
 2035   0.0000       4.990698       135.8038 
 2036   0.0000       4.992672       135.8575 
 2037   0.0000       5.003764       136.1594 
 2038   0.0000       5.010254       136.3359 
 2039   0.0000       5.017110       136.5225 
 2040   0.0000       5.019248       136.5807 
 2041   0.0000       5.028960       136.8449 
 2042   0.0000       5.032790       136.9492 
 2043   0.0000       5.036100       137.0393 
 2044   0.0000       5.042751       137.2202 
 2045   0.0000       5.046218       137.3146 
 2046   0.0000       5.047785       137.3572 
 2047   0.0000       5.053316       137.5077 
 2048   0.0000       5.055551       137.5685 
 2049   0.0000       5.062130       137.7476 
 2050   0.0000       5.063690       137.7900 
 2051   0.0000       5.065487       137.8389 
 2052   0.0000       5.070656       137.9796 
 2053   0.0000       5.079131       138.2102 
 2054   0.0000       5.079431       138.2184 
 2055   0.0000       5.084429       138.3544 
 2056   0.0000       5.086508       138.4109 
 2057   0.0000       5.087555       138.4394 
 2058   0.0000       5.095505       138.6557 
 2059   0.0000       5.100270       138.7854 
 2060   0.0000       5.104356       138.8966 
 2061   0.0000       5.110073       139.0522 
 2062   0.0000       5.116366       139.2234 
 2063   0.0000       5.120041       139.3234 
 2064   0.0000       5.123454       139.4163 
 2065   0.0000       5.126191       139.4908 
 2066   0.0000       5.129103       139.5700 
 2067   0.0000       5.131667       139.6398 
 2068   0.0000       5.136511       139.7716 
 2069   0.0000       5.139638       139.8567 
 2070   0.0000       5.143909       139.9729 
 2071   0.0000       5.147207       140.0626 
 2072   0.0000       5.150496       140.1521 
 2073   0.0000       5.152400       140.2039 
 2074   0.0000       5.155658       140.2926 
 2075   0.0000       5.163838       140.5152 
 2076   0.0000       5.169632       140.6728 
 2077   0.0000       5.171015       140.7105 
 2078   0.0000       5.173503       140.7782 
 2079   0.0000       5.181815       141.0044 
 2080   0.0000       5.186037       141.1192 
 2081   0.0000       5.189293       141.2078 
 2082   0.0000       5.193803       141.3306 
 2083   0.0000       5.199237       141.4784 
 2084   0.0000       5.202247       141.5603 
 2085   0.0000       5.208809       141.7389 
 2086   0.0000       5.214826       141.9026 
 2087   0.0000       5.217862       141.9852 
 2088   0.0000       5.221448       142.0828 
 2089   0.0000       5.224821       142.1746 
 2090   0.0000       5.226002       142.2067 
 2091   0.0000       5.230100       142.3182 
 2092   0.0000       5.232854       142.3932 
 2093   0.0000       5.234854       142.4476 
 2094   0.0000       5.236684       142.4974 
 2095   0.0000       5.241071       142.6168 
 2096   0.0000       5.249197       142.8379 
 2097   0.0000       5.253305       142.9497 
 2098   0.0000       5.255989       143.0227 
 2099   0.0000       5.259398       143.1155 
 2100   0.0000       5.261677       143.1775 
 2101   0.0000       5.262418       143.1977 
 2102   0.0000       5.264945       143.2664 
 2103   0.0000       5.270045       143.4052 
 2104   0.0000       5.273260       143.4927 
 2105   0.0000       5.279457       143.6613 
 2106   0.0000       5.281967       143.7296 
 2107   0.0000       5.287737       143.8866 
 2108   0.0000       5.290241       143.9548 
 2109   0.0000       5.294035       144.0580 
 2110   0.0000       5.297476       144.1516 
 2111   0.0000       5.303163       144.3064 
 2112   0.0000       5.306123       144.3869 
 2113   0.0000       5.308104       144.4409 
 2114   0.0000       5.317700       144.7020 
 2115   0.0000       5.321457       144.8042 
 2116   0.0000       5.326330       144.9368 
 2117   0.0000       5.329369       145.0195 
 2118   0.0000       5.335112       145.1758 
 2119   0.0000       5.338751       145.2748 
 2120   0.0000       5.341144       145.3399 
 2121   0.0000       5.345162       145.4493 
 2122   0.0000       5.351767       145.6290 
 2123   0.0000       5.356114       145.7473 
 2124   0.0000       5.360223       145.8591 
 2125   0.0000       5.363807       145.9566 
 2126   0.0000       5.365791       146.0106 
 2127   0.0000       5.369642       146.1154 
 2128   0.0000       5.372369       146.1896 
 2129   0.0000       5.378163       146.3473 
 2130   0.0000       5.383152       146.4830 
 2131   0.0000       5.386457       146.5729 
 2132   0.0000       5.388573       146.6305 
 2133   0.0000       5.393223       146.7571 
 2134   0.0000       5.399233       146.9206 
 2135   0.0000       5.406693       147.1236 
 2136   0.0000       5.409430       147.1981 
 2137   0.0000       5.412331       147.2770 
 2138   0.0000       5.415323       147.3584 
 2139   0.0000       5.419279       147.4661 
 2140   0.0000       5.427874       147.7000 
 2141   0.0000       5.429550       147.7456 
 2142   0.0000       5.434850       147.8898 
 2143   0.0000       5.437854       147.9715 
 2144   0.0000       5.439293       148.0107 
 2145   0.0000       5.443851       148.1347 
 2146   0.0000       5.447612       148.2371 
 2147   0.0000       5.454351       148.4204 
 2148   0.0000       5.459339       148.5562 
 2149   0.0000       5.461773       148.6224 
 2150   0.0000       5.465316       148.7188 
 2151   0.0000       5.467781       148.7859 
 2152   0.0000       5.471277       148.8810 
 2153   0.0000       5.473279       148.9355 
 2154   0.0000       5.474906       148.9798 
 2155   0.0000       5.477909       149.0615 
 2156   0.0000       5.481826       149.1681 
 2157   0.0000       5.487096       149.3115 
 2158   0.0000       5.488773       149.3571 
 2159   0.0000       5.492039       149.4460 
 2160   0.0000       5.493911       149.4969 
 2161   0.0000       5.497711       149.6003 
 2162   0.0000       5.499461       149.6479 
 2163   0.0000       5.506054       149.8273 
 2164   0.0000       5.507106       149.8560 
 2165   0.0000       5.509547       149.9224 
 2166   0.0000       5.512128       149.9926 
 2167   0.0000       5.515602       150.0872 
 2168   0.0000       5.518035       150.1534 
 2169   0.0000       5.522526       150.2756 
 2170   0.0000       5.528198       150.4299 
 2171   0.0000       5.529230       150.4580 
 2172   0.0000       5.532865       150.5569 
 2173   0.0000       5.538789       150.7181 
 2174   0.0000       5.540218       150.7570 
 2175   0.0000       5.544892       150.8842 
 2176   0.0000       5.546568       150.9298 
 2177   0.0000       5.552236       151.0840 
 2178   0.0000       5.557049       151.2150 
 2179   0.0000       5.558480       151.2539 
 2180   0.0000       5.560263       151.3025 
 2181   0.0000       5.563813       151.3991 
 2182   0.0000       5.564933       151.4295 
 2183   0.0000       5.568603       151.5294 
 2184   0.0000       5.573776       151.6702 
 2185   0.0000       5.579675       151.8307 
 2186   0.0000       5.581762       151.8875 
 2187   0.0000       5.584769       151.9693 
 2188   0.0000       5.587850       152.0531 
 2189   0.0000       5.589037       152.0854 
 2190   0.0000       5.594530       152.2349 
 2191   0.0000       5.600378       152.3940 
 2192   0.0000       5.603653       152.4832 
 2193   0.0000       5.606884       152.5711 
 2194   0.0000       5.611487       152.6963 
 2195   0.0000       5.616400       152.8300 
 2196   0.0000       5.618077       152.8756 
 2197   0.0000       5.620798       152.9497 
 2198   0.0000       5.629099       153.1756 
 2199   0.0000       5.629279       153.1805 
 2200   0.0000       5.634780       153.3302 
 2201   0.0000       5.635344       153.3455 
 2202   0.0000       5.642202       153.5321 
 2203   0.0000       5.646440       153.6475 
 2204   0.0000       5.648956       153.7159 
 2205   0.0000       5.652282       153.8064 
 2206   0.0000       5.657315       153.9434 
 2207   0.0000       5.659888       154.0134 
 2208   0.0000       5.664635       154.1426 
 2209   0.0000       5.668307       154.2425 
 2210   0.0000       5.673108       154.3731 
 2211   0.0000       5.676228       154.4580 
 2212   0.0000       5.681333       154.5969 
 2213   0.0000       5.683848       154.6654 
 2214   0.0000       5.687228       154.7573 
 2215   0.0000       5.690215       154.8386 
 2216   0.0000       5.695267       154.9761 
 2217   0.0000       5.696752       155.0165 
 2218   0.0000       5.700458       155.1174 
 2219   0.0000       5.704529       155.2281 
 2220   0.0000       5.708938       155.3481 
 2221   0.0000       5.711631       155.4214 
 2222   0.0000       5.715820       155.5354 
 2223   0.0000       5.719214       155.6277 
 2224   0.0000       5.722322       155.7123 
 2225   0.0000       5.726448       155.8246 
 2226   0.0000       5.728416       155.8781 
 2227   0.0000       5.731896       155.9728 
 2228   0.0000       5.733807       156.0248 
 2229   0.0000       5.734395       156.0408 
 2230   0.0000       5.738115       156.1420 
 2231   0.0000       5.743429       156.2867 
 2232   0.0000       5.745056       156.3309 
 2233   0.0000       5.747170       156.3884 
 2234   0.0000       5.751562       156.5080 
 2235   0.0000       5.753946       156.5728 
 2236   0.0000       5.754369       156.5843 
 2237   0.0000       5.759200       156.7158 
 2238   0.0000       5.764251       156.8532 
 2239   0.0000       5.766021       156.9014 
 2240   0.0000       5.768392       156.9659 
 2241   0.0000       5.772534       157.0786 
 2242   0.0000       5.774357       157.1282 
 2243   0.0000       5.775983       157.1725 
 2244   0.0000       5.777226       157.2063 
 2245   0.0000       5.782609       157.3528 
 2246   0.0000       5.786758       157.4657 
 2247   0.0000       5.789063       157.5284 
 2248   0.0000       5.792423       157.6198 
 2249   0.0000       5.797914       157.7693 
 2250   0.0000       5.801718       157.8728 
 2251   0.0000       5.803284       157.9154 
 2252   0.0000       5.805074       157.9641 
 2253   0.0000       5.809319       158.0796 
 2254   0.0000       5.815388       158.2447 
 2255   0.0000       5.818341       158.3251 
 2256   0.0000       5.818952       158.3417 
 2257   0.0000       5.823363       158.4618 
 2258   0.0000       5.824805       158.5010 
 2259   0.0000       5.830816       158.6646 
 2260   0.0000       5.831271       158.6769 
 2261   0.0000       5.831921       158.6946 
 2262   0.0000       5.835359       158.7882 
 2263   0.0000       5.838389       158.8707 
 2264   0.0000       5.840266       158.9217 
 2265   0.0000       5.845624       159.0675 
 2266   0.0000       5.848432       159.1439 
 2267   0.0000       5.849629       159.1765 
 2268   0.0000       5.854336       159.3046 
 2269   0.0000       5.856009       159.3501 
 2270   0.0000       5.859214       159.4373 
 2271   0.0000       5.864924       159.5927 
 2272   0.0000       5.866007       159.6222 
 2273   0.0000       5.866947       159.6478 
 2274   0.0000       5.869452       159.7159 
 2275   0.0000       5.871635       159.7753 
 2276   0.0000       5.875394       159.8776 
 2277   0.0000       5.876980       159.9208 
 2278   0.0000       5.878357       159.9582 
 2279   0.0000       5.879957       160.0018 
 2280   0.0000       5.883924       160.1097 
 2281   0.0000       5.886628       160.1833 
 2282   0.0000       5.887815       160.2156 
 2283   0.0000       5.891641       160.3197 
 2284   0.0000       5.895804       160.4330 
 2285   0.0000       5.899429       160.5316 
 2286   0.0000       5.902127       160.6050 
 2287   0.0000       5.905531       160.6977 
 2288   0.0000       5.908363       160.7747 
 2289   0.0000       5.910290       160.8272 
 2290   0.0000       5.913401       160.9118 
 2291   0.0000       5.914009       160.9284 
 2292   0.0000       5.916212       160.9883 
 2293   0.0000       5.917938       161.0353 
 2294   0.0000       5.921135       161.1223 
 2295   0.0000       5.923582       161.1889 
 2296   0.0000       5.925607       161.2440 
 2297   0.0000       5.928790       161.3306 
 2298   0.0000       5.932077       161.4200 
 2299   0.0000       5.936144       161.5307 
 2300   0.0000       5.936822       161.5491 
 2301   0.0000       5.940172       161.6403 
 2302   0.0000       5.941033       161.6637 
 2303   0.0000       5.944662       161.7625 
 2304   0.0000       5.945424       161.7832 
 2305   0.0000       5.947937       161.8516 
 2306   0.0000       5.952753       161.9826 
 2307   0.0000       5.954600       162.0329 
 2308   0.0000       5.956397       162.0818 
 2309   0.0000       5.960778       162.2010 
 2310   0.0000       5.962527       162.2486 
 2311   0.0000       5.965044       162.3171 
 2312   0.0000       5.967156       162.3746 
 2313   0.0000       5.968789       162.4190 
 2314   0.0000       5.970840       162.4748 
 2315   0.0000       5.971916       162.5041 
 2316   0.0000       5.972980       162.5331 
 2317   0.0000       5.976045       162.6165 
 2318   0.0000       5.981884       162.7754 
 2319   0.0000       5.982180       162.7834 
 2320   0.0000       5.983536       162.8203 
 2321   0.0000       5.989268       162.9763 
 2322   0.0000       5.991194       163.0287 
 2323   0.0000       5.994225       163.1112 
 2324   0.0000       5.995374       163.1424 
 2325   0.0000       5.996497       163.1730 
 2326   0.0000       5.998144       163.2178 
 2327   0.0000       6.001702       163.3146 
 2328   0.0000       6.004033       163.3780 
 2329   0.0000       6.004385       163.3876 
 2330   0.0000       6.006285       163.4393 
 2331   0.0000       6.009917       163.5382 
 2332   0.0000       6.010738       163.5605 
 2333   0.0000       6.016415       163.7150 
 2334   0.0000       6.021630       163.8569 
 2335   0.0000       6.022951       163.8928 
 2336   0.0000       6.023598       163.9104 
 2337   0.0000       6.024828       163.9439 
 2338   0.0000       6.029705       164.0766 
 2339   0.0000       6.031041       164.1130 
 2340   0.0000       6.035880       164.2447 
 2341   0.0000       6.037182       164.2801 
 2342   0.0000       6.041679       164.4024 
 2343   0.0000       6.045874       164.5166 
 2344   0.0000       6.046981       164.5467 
 2345   0.0000       6.049787       164.6231 
 2346   0.0000       6.052569       164.6988 
 2347   0.0000       6.057224       164.8254 
 2348   0.0000       6.058812       164.8687 
 2349   0.0000       6.061326       164.9371 
 2350   0.0000       6.062185       164.9604 
 2351   0.0000       6.066121       165.0675 
 2352   0.0000       6.067630       165.1086 
 2353   0.0000       6.068712       165.1381 
 2354   0.0000       6.072283       165.2352 
 2355   0.0000       6.075082       165.3114 
 2356   0.0000       6.076026       165.3371 
 2357   0.0000       6.077180       165.3685 
 2358   0.0000       6.081839       165.4952 
 2359   0.0000       6.085458       165.5937 
 2360   0.0000       6.087546       165.6505 
 2361   0.0000       6.090226       165.7235 
 2362   0.0000       6.091626       165.7616 
 2363   0.0000       6.094994       165.8532 
 2364   0.0000       6.095605       165.8698 
 2365   0.0000       6.098279       165.9426 
 2366   0.0000       6.099249       165.9690 
 2367   0.0000       6.102714       166.0633 
 2368   0.0000       6.105413       166.1367 
 2369   0.0000       6.106935       166.1782 
 2370   0.0000       6.109302       166.2426 
 2371   0.0000       6.111519       166.3029 
 2372   0.0000       6.114120       166.3737 
 2373   0.0000       6.115168       166.4022 
 2374   0.0000       6.116343       166.4342 
 2375   0.0000       6.119983       166.5332 
 2376   0.0000       6.121154       166.5651 
 2377   0.0000       6.124218       166.6485 
 2378   0.0000       6.125266       166.6770 
 2379   0.0000       6.129253       166.7854 
 2380   0.0000       6.133562       166.9027 
 2381   0.0000       6.135944       166.9675 
 2382   0.0000       6.137338       167.0055 
 2383   0.0000       6.138481       167.0366 
 2384   0.0000       6.139941       167.0763 
 2385   0.0000       6.145527       167.2283 
 2386   0.0000       6.150072       167.3520 
 2387   0.0000       6.151143       167.3811 
 2388   0.0000       6.152218       167.4104 
 2389   0.0000       6.156146       167.5172 
 2390   0.0000       6.157677       167.5589 
 2391   0.0000       6.158709       167.5870 
 2392   0.0000       6.160762       167.6429 
 2393   0.0000       6.164249       167.7377 
 2394   0.0000       6.166342       167.7947 
 2395   0.0000       6.168974       167.8663 
 2396   0.0000       6.171324       167.9303 
 2397   0.0000       6.171930       167.9467 
 2398   0.0000       6.174111       168.0061 
 2399   0.0000       6.176669       168.0757 
 2400   0.0000       6.179167       168.1437 
 2401   0.0000       6.181413       168.2048 
 2402   0.0000       6.183251       168.2548 
 2403   0.0000       6.188462       168.3966 
 2404   0.0000       6.191458       168.4781 
 2405   0.0000       6.192695       168.5118 
 2406   0.0000       6.195301       168.5827 
 2407   0.0000       6.196528       168.6161 
 2408   0.0000       6.201466       168.7505 
 2409   0.0000       6.201996       168.7649 
 2410   0.0000       6.204749       168.8398 
 2411   0.0000       6.206108       168.8768 
 2412   0.0000       6.209373       168.9656 
 2413   0.0000       6.210894       169.0070 
 2414   0.0000       6.213238       169.0708 
 2415   0.0000       6.213680       169.0828 
 2416   0.0000       6.214747       169.1119 
 2417   0.0000       6.217244       169.1798 
 2418   0.0000       6.220127       169.2583 
 2419   0.0000       6.222571       169.3248 
 2420   0.0000       6.223956       169.3624 
 2421   0.0000       6.225868       169.4145 
 2422   0.0000       6.227769       169.4662 
 2423   0.0000       6.230575       169.5426 
 2424   0.0000       6.236528       169.7045 
 2425   0.0000       6.237519       169.7315 
 2426   0.0000       6.240185       169.8041 
 2427   0.0000       6.243805       169.9026 
 2428   0.0000       6.245129       169.9386 
 2429   0.0000       6.247139       169.9933 
 2430   0.0000       6.250229       170.0774 
 2431   0.0000       6.252891       170.1498 
 2432   0.0000       6.253325       170.1616 
 2433   0.0000       6.254539       170.1947 
 2434   0.0000       6.256379       170.2447 
 2435   0.0000       6.257812       170.2837 
 2436   0.0000       6.261443       170.3825 
 2437   0.0000       6.263297       170.4330 
 2438   0.0000       6.264377       170.4624 
 2439   0.0000       6.269126       170.5916 
 2440   0.0000       6.269354       170.5978 
 2441   0.0000       6.272186       170.6749 
 2442   0.0000       6.276410       170.7898 
 2443   0.0000       6.277846       170.8289 
 2444   0.0000       6.279945       170.8860 
 2445   0.0000       6.281488       170.9280 
 2446   0.0000       6.284032       170.9972 
 2447   0.0000       6.286310       171.0592 
 2448   0.0000       6.288960       171.1313 
 2449   0.0000       6.289939       171.1579 
 2450   0.0000       6.292022       171.2146 
 2451   0.0000       6.293099       171.2439 
 2452   0.0000       6.295262       171.3028 
 2453   0.0000       6.296754       171.3434 
 2454   0.0000       6.301169       171.4635 
 2455   0.0000       6.303964       171.5396 
 2456   0.0000       6.306916       171.6199 
 2457   0.0000       6.311227       171.7372 
 2458   0.0000       6.311919       171.7560 
 2459   0.0000       6.313430       171.7972 
 2460   0.0000       6.315778       171.8611 
 2461   0.0000       6.317764       171.9151 
 2462   0.0000       6.319432       171.9605 
 2463   0.0000       6.322890       172.0546 
 2464   0.0000       6.325660       172.1300 
 2465   0.0000       6.326589       172.1552 
 2466   0.0000       6.328090       172.1961 
 2467   0.0000       6.331437       172.2872 
 2468   0.0000       6.333780       172.3509 
 2469   0.0000       6.337464       172.4512 
 2470   0.0000       6.340508       172.5340 
 2471   0.0000       6.341901       172.5719 
 2472   0.0000       6.342203       172.5801 
 2473   0.0000       6.345291       172.6642 
 2474   0.0000       6.347530       172.7251 
 2475   0.0000       6.348457       172.7503 
 2476   0.0000       6.351459       172.8320 
 2477   0.0000       6.355083       172.9306 
 2478   0.0000       6.359208       173.0428 
 2479   0.0000       6.362618       173.1356 
 2480   0.0000       6.366191       173.2329 
 2481   0.0000       6.367588       173.2709 
 2482   0.0000       6.369769       173.3302 
 2483   0.0000       6.373475       173.4311 
 2484   0.0000       6.378457       173.5666 
 2485   0.0000       6.379204       173.5870 
 2486   0.0000       6.382615       173.6798 
 2487   0.0000       6.385826       173.7672 
 2488   0.0000       6.387801       173.8209 
 2489   0.0000       6.392397       173.9460 
 2490   0.0000       6.392695       173.9541 
 2491   0.0000       6.394099       173.9923 
 2492   0.0000       6.396373       174.0542 
 2493   0.0000       6.398639       174.1158 
 2494   0.0000       6.402668       174.2254 
 2495   0.0000       6.403486       174.2477 
 2496   0.0000       6.406915       174.3410 
 2497   0.0000       6.407702       174.3624 
 2498   0.0000       6.409715       174.4172 
 2499   0.0000       6.410616       174.4417 
 2500   0.0000       6.414157       174.5381 
 2501   0.0000       6.416105       174.5911 
 2502   0.0000       6.419193       174.6751 
 2503   0.0000       6.421322       174.7330 
 2504   0.0000       6.424379       174.8162 
 2505   0.0000       6.428024       174.9154 
 2506   0.0000       6.430946       174.9949 
 2507   0.0000       6.431924       175.0216 
 2508   0.0000       6.433408       175.0619 
 2509   0.0000       6.435947       175.1310 
 2510   0.0000       6.440153       175.2455 
 2511   0.0000       6.441974       175.2950 
 2512   0.0000       6.442864       175.3193 
 2513   0.0000       6.447000       175.4318 
 2514   0.0000       6.449903       175.5108 
 2515   0.0000       6.452989       175.5948 
 2516   0.0000       6.454045       175.6235 
 2517   0.0000       6.459892       175.7826 
 2518   0.0000       6.461476       175.8257 
 2519   0.0000       6.463332       175.8762 
 2520   0.0000       6.464887       175.9185 
 2521   0.0000       6.466704       175.9680 
 2522   0.0000       6.471161       176.0892 
 2523   0.0000       6.471476       176.0978 
 2524   0.0000       6.476718       176.2405 
 2525   0.0000       6.477734       176.2681 
 2526   0.0000       6.481046       176.3582 
 2527   0.0000       6.483763       176.4322 
 2528   0.0000       6.486367       176.5030 
 2529   0.0000       6.487637       176.5376 
 2530   0.0000       6.491984       176.6559 
 2531   0.0000       6.492962       176.6825 
 2532   0.0000       6.498546       176.8344 
 2533   0.0000       6.501131       176.9048 
 2534   0.0000       6.503487       176.9689 
 2535   0.0000       6.508862       177.1151 
 2536   0.0000       6.512305       177.2088 
 2537   0.0000       6.514214       177.2608 
 2538   0.0000       6.515318       177.2908 
 2539   0.0000       6.520651       177.4359 
 2540   0.0000       6.522555       177.4877 
 2541   0.0000       6.524710       177.5464 
 2542   0.0000       6.526018       177.5820 
 2543   0.0000       6.528329       177.6449 
 2544   0.0000       6.529027       177.6638 
 2545   0.0000       6.536750       177.8740 
 2546   0.0000       6.538721       177.9276 
 2547   0.0000       6.539817       177.9575 
 2548   0.0000       6.541325       177.9985 
 2549   0.0000       6.543728       178.0639 
 2550   0.0000       6.547352       178.1625 
 2551   0.0000       6.548873       178.2039 
 2552   0.0000       6.549780       178.2286 
 2553   0.0000       6.552418       178.3004 
 2554   0.0000       6.554959       178.3695 
 2555   0.0000       6.559551       178.4945 
 2556   0.0000       6.560754       178.5272 
 2557   0.0000       6.561448       178.5461 
 2558   0.0000       6.566266       178.6772 
 2559   0.0000       6.569928       178.7768 
 2560   0.0000       6.573337       178.8696 
 2561   0.0000       6.575716       178.9343 
 2562   0.0000       6.577659       178.9872 
 2563   0.0000       6.580895       179.0752 
 2564   0.0000       6.582650       179.1230 
 2565   0.0000       6.586616       179.2309 
 2566   0.0000       6.590400       179.3339 
 2567   0.0000       6.592122       179.3808 
 2568   0.0000       6.594426       179.4435 
 2569   0.0000       6.596205       179.4919 
 2570   0.0000       6.598857       179.5640 
 2571   0.0000       6.601128       179.6258 
 2572   0.0000       6.603963       179.7030 
 2573   0.0000       6.605295       179.7392 
 2574   0.0000       6.608935       179.8383 
 2575   0.0000       6.609578       179.8558 
 2576   0.0000       6.610764       179.8880 
 2577   0.0000       6.614416       179.9874 
 2578   0.0000       6.617008       180.0579 
 2579   0.0000       6.619311       180.1206 
 2580   0.0000       6.621651       180.1843 
 2581   0.0000       6.621967       180.1929 
 2582   0.0000       6.623881       180.2450 
 2583   0.0000       6.628993       180.3841 
 2584   0.0000       6.629907       180.4089 
 2585   0.0000       6.633085       180.4954 
 2586   0.0000       6.635632       180.5647 
 2587   0.0000       6.637219       180.6079 
 2588   0.0000       6.638850       180.6523 
 2589   0.0000       6.642641       180.7555 
 2590   0.0000       6.643961       180.7914 
 2591   0.0000       6.646513       180.8608 
 2592   0.0000       6.649093       180.9310 
 2593   0.0000       6.650846       180.9787 
 2594   0.0000       6.654835       181.0873 
 2595   0.0000       6.656695       181.1379 
 2596   0.0000       6.658232       181.1797 
 2597   0.0000       6.659747       181.2209 
 2598   0.0000       6.663473       181.3223 
 2599   0.0000       6.667831       181.4409 
 2600   0.0000       6.669918       181.4977 
 2601   0.0000       6.671335       181.5363 
 2602   0.0000       6.673437       181.5935 
 2603   0.0000       6.675228       181.6422 
 2604   0.0000       6.676266       181.6704 
 2605   0.0000       6.681276       181.8068 
 2606   0.0000       6.682642       181.8439 
 2607   0.0000       6.685145       181.9120 
 2608   0.0000       6.687117       181.9657 
 2609   0.0000       6.688041       181.9908 
 2610   0.0000       6.693237       182.1322 
 2611   0.0000       6.695198       182.1856 
 2612   0.0000       6.697468       182.2474 
 2613   0.0000       6.701174       182.3482 
 2614   0.0000       6.704254       182.4320 
 2615   0.0000       6.707537       182.5214 
 2616   0.0000       6.709672       182.5795 
 2617   0.0000       6.710411       182.5996 
 2618   0.0000       6.714522       182.7114 
 2619   0.0000       6.715845       182.7474 
 2620   0.0000       6.717985       182.8057 
 2621   0.0000       6.719787       182.8547 
 2622   0.0000       6.728269       183.0855 
 2623   0.0000       6.729711       183.1247 
 2624   0.0000       6.731489       183.1731 
 2625   0.0000       6.733387       183.2248 
 2626   0.0000       6.734691       183.2603 
 2627   0.0000       6.736727       183.3156 
 2628   0.0000       6.741961       183.4581 
 2629   0.0000       6.742542       183.4739 
 2630   0.0000       6.746354       183.5776 
 2631   0.0000       6.750009       183.6771 
 2632   0.0000       6.751704       183.7232 
 2633   0.0000       6.754928       183.8109 
 2634   0.0000       6.755994       183.8399 
 2635   0.0000       6.762071       184.0053 
 2636   0.0000       6.763436       184.0425 
 2637   0.0000       6.765786       184.1064 
 2638   0.0000       6.766688       184.1309 
 2639   0.0000       6.770306       184.2294 
 2640   0.0000       6.773971       184.3291 
 2641   0.0000       6.776169       184.3889 
 2642   0.0000       6.776256       184.3913 
 2643   0.0000       6.781618       184.5372 
 2644   0.0000       6.785916       184.6542 
 2645   0.0000       6.787198       184.6890 
 2646   0.0000       6.790965       184.7916 
 2647   0.0000       6.795609       184.9179 
 2648   0.0000       6.800257       185.0444 
 2649   0.0000       6.801727       185.0844 
 2650   0.0000       6.803370       185.1291 
 2651   0.0000       6.808243       185.2617 
 2652   0.0000       6.810051       185.3109 
 2653   0.0000       6.814566       185.4338 
 2654   0.0000       6.819982       185.5812 
 2655   0.0000       6.822109       185.6390 
 2656   0.0000       6.822810       185.6581 
 2657   0.0000       6.824946       185.7162 
 2658   0.0000       6.834066       185.9644 
 2659   0.0000       6.834348       185.9721 
 2660   0.0000       6.836838       186.0398 
 2661   0.0000       6.841272       186.1605 
 2662   0.0000       6.846066       186.2909 
 2663   0.0000       6.849720       186.3904 
 2664   0.0000       6.850590       186.4140 
 2665   0.0000       6.851873       186.4489 
 2666   0.0000       6.855322       186.5428 
 2667   0.0000       6.866082       186.8356 
 2668   0.0000       6.868781       186.9090 
 2669   0.0000       6.871158       186.9737 
 2670   0.0000       6.872940       187.0222 
 2671   0.0000       6.874560       187.0663 
 2672   0.0000       6.879098       187.1898 
 2673   0.0000       6.884313       187.3317 
 2674   0.0000       6.889698       187.4782 
 2675   0.0000       6.892259       187.5479 
 2676   0.0000       6.893908       187.5928 
 2677   0.0000       6.899926       187.7565 
 2678   0.0000       6.902143       187.8169 
 2679   0.0000       6.905673       187.9129 
 2680   0.0000       6.910358       188.0404 
 2681   0.0000       6.912956       188.1111 
 2682   0.0000       6.914651       188.1572 
 2683   0.0000       6.916559       188.2091 
 2684   0.0000       6.919516       188.2896 
 2685   0.0000       6.922803       188.3791 
 2686   0.0000       6.929664       188.5657 
 2687   0.0000       6.932173       188.6340 
 2688   0.0000       6.935670       188.7292 
 2689   0.0000       6.936637       188.7555 
 2690   0.0000       6.937164       188.7698 
 2691   0.0000       6.943884       188.9527 
 2692   0.0000       6.945655       189.0009 
 2693   0.0000       6.948586       189.0806 
 2694   0.0000       6.953005       189.2009 
 2695   0.0000       6.957781       189.3308 
 2696   0.0000       6.959737       189.3841 
 2697   0.0000       6.962178       189.4505 
 2698   0.0000       6.965048       189.5286 
 2699   0.0000       6.968377       189.6192 
 2700   0.0000       6.972137       189.7215 
 2701   0.0000       6.976438       189.8385 
 2702   0.0000       6.981124       189.9660 
 2703   0.0000       6.985260       190.0786 
 2704   0.0000       6.987362       190.1358 
 2705   0.0000       6.992123       190.2653 
 2706   0.0000       6.995161       190.3480 
 2707   0.0000       7.001059       190.5085 
 2708   0.0000       7.004101       190.5913 
 2709   0.0000       7.010014       190.7522 
 2710   0.0000       7.012064       190.8080 
 2711   0.0000       7.020913       191.0488 
 2712   0.0000       7.025160       191.1643 
 2713   0.0000       7.029051       191.2702 
 2714   0.0000       7.031405       191.3343 
 2715   0.0000       7.034660       191.4228 
 2716   0.0000       7.036539       191.4739 
 2717   0.0000       7.037294       191.4945 
 2718   0.0000       7.040529       191.5825 
 2719   0.0000       7.050096       191.8429 
 2720   0.0000       7.052515       191.9087 
 2721   0.0000       7.053856       191.9452 
 2722   0.0000       7.055615       191.9931 
 2723   0.0000       7.060528       192.1267 
 2724   0.0000       7.062232       192.1731 
 2725   0.0000       7.063723       192.2137 
 2726   0.0000       7.069945       192.3830 
 2727   0.0000       7.071777       192.4328 
 2728   0.0000       7.073417       192.4775 
 2729   0.0000       7.076745       192.5680 
 2730   0.0000       7.080309       192.6650 
 2731   0.0000       7.084100       192.7681 
 2732   0.0000       7.088578       192.8900 
 2733   0.0000       7.090272       192.9361 
 2734   0.0000       7.092517       192.9972 
 2735   0.0000       7.104099       193.3124 
 2736   0.0000       7.111164       193.5046 
 2737   0.0000       7.115214       193.6148 
 2738   0.0000       7.115850       193.6321 
 2739   0.0000       7.118459       193.7031 
 2740   0.0000       7.124871       193.8776 
 2741   0.0000       7.128050       193.9641 
 2742   0.0000       7.134364       194.1359 
 2743   0.0000       7.139299       194.2702 
 2744   0.0000       7.140660       194.3072 
 2745   0.0000       7.144249       194.4049 
 2746   0.0000       7.146495       194.4660 
 2747   0.0000       7.153142       194.6469 
 2748   0.0000       7.160934       194.8589 
 2749   0.0000       7.163142       194.9190 
 2750   0.0000       7.165178       194.9744 
 2751   0.0000       7.167961       195.0501 
 2752   0.0000       7.168845       195.0742 
 2753   0.0000       7.173999       195.2144 
 2754   0.0000       7.179183       195.3555 
 2755   0.0000       7.185820       195.5361 
 2756   0.0000       7.186298       195.5491 
 2757   0.0000       7.187452       195.5805 
 2758   0.0000       7.189259       195.6297 
 2759   0.0000       7.195775       195.8070 
 2760   0.0000       7.196872       195.8368 
 2761   0.0000       7.198904       195.8921 
 2762   0.0000       7.200443       195.9340 
 2763   0.0000       7.203078       196.0057 
 2764   0.0000       7.208933       196.1650 
 2765   0.0000       7.214441       196.3149 
 2766   0.0000       7.216107       196.3603 
 2767   0.0000       7.218931       196.4371 
 2768   0.0000       7.224616       196.5918 
 2769   0.0000       7.230256       196.7453 
 2770   0.0000       7.236857       196.9249 
 2771   0.0000       7.240365       197.0203 
 2772   0.0000       7.243013       197.0924 
 2773   0.0000       7.246291       197.1816 
 2774   0.0000       7.248552       197.2431 
 2775   0.0000       7.254461       197.4039 
 2776   0.0000       7.259651       197.5452 
 2777   0.0000       7.263769       197.6572 
 2778   0.0000       7.269965       197.8258 
 2779   0.0000       7.272978       197.9078 
 2780   0.0000       7.276850       198.0131 
 2781   0.0000       7.279014       198.0720 
 2782   0.0000       7.280787       198.1203 
 2783   0.0000       7.282666       198.1714 
 2784   0.0000       7.287429       198.3010 
 2785   0.0000       7.288971       198.3430 
 2786   0.0000       7.295015       198.5075 
 2787   0.0000       7.298582       198.6045 
 2788   0.0000       7.306992       198.8333 
 2789   0.0000       7.309080       198.8902 
 2790   0.0000       7.311272       198.9498 
 2791   0.0000       7.313344       199.0062 
 2792   0.0000       7.317953       199.1316 
 2793   0.0000       7.323663       199.2870 
 2794   0.0000       7.324769       199.3171 
 2795   0.0000       7.326838       199.3734 
 2796   0.0000       7.331123       199.4900 
 2797   0.0000       7.339741       199.7245 
 2798   0.0000       7.344951       199.8663 
 2799   0.0000       7.349506       199.9902 
 2800   0.0000       7.354901       200.1370 
 2801   0.0000       7.359657       200.2664 
 2802   0.0000       7.364240       200.3912 
 2803   0.0000       7.366410       200.4502 
 2804   0.0000       7.370329       200.5568 
 2805   0.0000       7.376428       200.7228 
 2806   0.0000       7.380969       200.8464 
 2807   0.0000       7.383068       200.9035 
 2808   0.0000       7.386913       201.0081 
 2809   0.0000       7.389601       201.0813 
 2810   0.0000       7.397479       201.2956 
 2811   0.0000       7.402324       201.4275 
 2812   0.0000       7.406037       201.5285 
 2813   0.0000       7.408291       201.5898 
 2814   0.0000       7.416152       201.8038 
 2815   0.0000       7.421780       201.9569 
 2816   0.0000       7.424206       202.0229 
 2817   0.0000       7.426638       202.0891 
 2818   0.0000       7.430624       202.1975 
 2819   0.0000       7.437176       202.3759 
 2820   0.0000       7.438097       202.4009 
 2821   0.0000       7.439274       202.4329 
 2822   0.0000       7.442309       202.5155 
 2823   0.0000       7.446317       202.6246 
 2824   0.0000       7.448592       202.6865 
 2825   0.0000       7.451642       202.7695 
 2826   0.0000       7.453415       202.8177 
 2827   0.0000       7.455967       202.8872 
 2828   0.0000       7.460061       202.9986 
 2829   0.0000       7.463417       203.0899 
 2830   0.0000       7.464603       203.1222 
 2831   0.0000       7.466719       203.1798 
 2832   0.0000       7.469666       203.2599 
 2833   0.0000       7.473124       203.3540 
 2834   0.0000       7.474501       203.3915 
 2835   0.0000       7.478763       203.5075 
 2836   0.0000       7.479375       203.5241 
 2837   0.0000       7.486173       203.7091 
 2838   0.0000       7.487410       203.7428 
 2839   0.0000       7.490790       203.8348 
 2840   0.0000       7.494549       203.9371 
 2841   0.0000       7.499543       204.0729 
 2842   0.0000       7.502444       204.1519 
 2843   0.0000       7.503724       204.1867 
 2844   0.0000       7.507036       204.2768 
 2845   0.0000       7.510955       204.3835 
 2846   0.0000       7.513996       204.4662 
 2847   0.0000       7.517492       204.5613 
 2848   0.0000       7.519476       204.6153 
 2849   0.0000       7.524367       204.7484 
 2850   0.0000       7.526872       204.8166 
 2851   0.0000       7.529450       204.8867 
 2852   0.0000       7.532712       204.9755 
 2853   0.0000       7.536671       205.0833 
 2854   0.0000       7.538335       205.1285 
 2855   0.0000       7.546188       205.3422 
 2856   0.0000       7.550243       205.4526 
 2857   0.0000       7.551311       205.4816 
 2858   0.0000       7.554951       205.5807 
 2859   0.0000       7.556574       205.6248 
 2860   0.0000       7.560307       205.7264 
 2861   0.0000       7.564248       205.8337 
 2862   0.0000       7.568535       205.9503 
 2863   0.0000       7.571672       206.0357 
 2864   0.0000       7.574114       206.1021 
 2865   0.0000       7.580224       206.2684 
 2866   0.0000       7.583578       206.3596 
 2867   0.0000       7.585057       206.3999 
 2868   0.0000       7.588875       206.5038 
 2869   0.0000       7.590558       206.5496 
 2870   0.0000       7.593817       206.6383 
 2871   0.0000       7.598460       206.7646 
 2872   0.0000       7.603936       206.9136 
 2873   0.0000       7.607062       206.9987 
 2874   0.0000       7.610850       207.1018 
 2875   0.0000       7.615113       207.2178 
 2876   0.0000       7.617328       207.2780 
 2877   0.0000       7.624312       207.4681 
 2878   0.0000       7.625004       207.4869 
 2879   0.0000       7.628433       207.5802 
 2880   0.0000       7.629728       207.6155 
 2881   0.0000       7.634190       207.7369 
 2882   0.0000       7.641629       207.9393 
 2883   0.0000       7.642343       207.9587 
 2884   0.0000       7.647468       208.0982 
 2885   0.0000       7.647560       208.1007 
 2886   0.0000       7.654966       208.3022 
 2887   0.0000       7.656273       208.3378 
 2888   0.0000       7.660150       208.4433 
 2889   0.0000       7.662302       208.5018 
 2890   0.0000       7.668491       208.6702 
 2891   0.0000       7.674780       208.8414 
 2892   0.0000       7.678177       208.9338 
 2893   0.0000       7.680725       209.0031 
 2894   0.0000       7.683403       209.0760 
 2895   0.0000       7.687158       209.1782 
 2896   0.0000       7.688648       209.2187 
 2897   0.0000       7.692634       209.3272 
 2898   0.0000       7.695446       209.4037 
 2899   0.0000       7.700087       209.5300 
 2900   0.0000       7.702320       209.5908 
 2901   0.0000       7.704697       209.6555 
 2902   0.0000       7.710490       209.8131 
 2903   0.0000       7.713272       209.8888 
 2904   0.0000       7.718550       210.0324 
 2905   0.0000       7.720647       210.0895 
 2906   0.0000       7.725301       210.2161 
 2907   0.0000       7.732448       210.4106 
 2908   0.0000       7.734285       210.4606 
 2909   0.0000       7.736462       210.5198 
 2910   0.0000       7.737565       210.5498 
 2911   0.0000       7.744093       210.7275 
 2912   0.0000       7.748745       210.8541 
 2913   0.0000       7.751562       210.9307 
 2914   0.0000       7.754329       211.0060 
 2915   0.0000       7.756322       211.0603 
 2916   0.0000       7.762271       211.2221 
 2917   0.0000       7.762853       211.2380 
 2918   0.0000       7.765828       211.3189 
 2919   0.0000       7.770048       211.4337 
 2920   0.0000       7.773553       211.5291 
 2921   0.0000       7.774989       211.5682 
 2922   0.0000       7.780000       211.7046 
 2923   0.0000       7.783347       211.7956 
 2924   0.0000       7.785287       211.8484 
 2925   0.0000       7.789082       211.9517 
 2926   0.0000       7.792004       212.0312 
 2927   0.0000       7.796197       212.1453 
 2928   0.0000       7.797635       212.1844 
 2929   0.0000       7.800546       212.2637 
 2930   0.0000       7.803536       212.3450 
 2931   0.0000       7.807591       212.4554 
 2932   0.0000       7.810946       212.5467 
 2933   0.0000       7.811429       212.5598 
 2934   0.0000       7.814421       212.6412 
 2935   0.0000       7.819846       212.7888 
 2936   0.0000       7.822314       212.8560 
 2937   0.0000       7.822341       212.8567 
 2938   0.0000       7.829414       213.0492 
 2939   0.0000       7.832384       213.1300 
 2940   0.0000       7.834067       213.1758 
 2941   0.0000       7.842122       213.3950 
 2942   0.0000       7.844471       213.4589 
 2943   0.0000       7.846782       213.5218 
 2944   0.0000       7.851490       213.6499 
 2945   0.0000       7.857547       213.8147 
 2946   0.0000       7.858679       213.8455 
 2947   0.0000       7.861763       213.9295 
 2948   0.0000       7.865231       214.0238 
 2949   0.0000       7.870479       214.1666 
 2950   0.0000       7.872800       214.2298 
 2951   0.0000       7.876568       214.3323 
 2952   0.0000       7.880966       214.4520 
 2953   0.0000       7.882498       214.4937 
 2954   0.0000       7.888118       214.6466 
 2955   0.0000       7.889148       214.6746 
 2956   0.0000       7.892864       214.7757 
 2957   0.0000       7.895987       214.8607 
 2958   0.0000       7.898593       214.9317 
 2959   0.0000       7.902012       215.0247 
 2960   0.0000       7.902282       215.0320 
 2961   0.0000       7.907178       215.1653 
 2962   0.0000       7.910905       215.2667 
 2963   0.0000       7.912643       215.3140 
 2964   0.0000       7.915973       215.4046 
 2965   0.0000       7.918548       215.4746 
 2966   0.0000       7.924454       215.6353 
 2967   0.0000       7.925352       215.6598 
 2968   0.0000       7.926978       215.7040 
 2969   0.0000       7.930631       215.8034 
 2970   0.0000       7.933588       215.8839 
 2971   0.0000       7.938534       216.0185 
 2972   0.0000       7.940918       216.0834 
 2973   0.0000       7.943307       216.1484 
 2974   0.0000       7.945768       216.2153 
 2975   0.0000       7.948529       216.2905 
 2976   0.0000       7.951127       216.3612 
 2977   0.0000       7.955749       216.4869 
 2978   0.0000       7.958818       216.5704 
 2979   0.0000       7.963092       216.6867 
 2980   0.0000       7.965843       216.7616 
 2981   0.0000       7.966580       216.7817 
 2982   0.0000       7.971192       216.9072 
 2983   0.0000       7.975438       217.0227 
 2984   0.0000       7.980580       217.1626 
 2985   0.0000       7.982571       217.2168 
 2986   0.0000       7.986568       217.3256 
 2987   0.0000       7.991510       217.4600 
 2988   0.0000       7.994915       217.5527 
 2989   0.0000       7.998488       217.6499 
 2990   0.0000       8.001182       217.7232 
 2991   0.0000       8.004455       217.8123 
 2992   0.0000       8.007810       217.9036 
 2993   0.0000       8.012844       218.0406 
 2994   0.0000       8.015860       218.1226 
 2995   0.0000       8.017605       218.1701 
 2996   0.0000       8.022453       218.3020 
 2997   0.0000       8.022864       218.3132 
 2998   0.0000       8.024654       218.3619 
 2999   0.0000       8.028483       218.4661 
 3000   0.0000       8.032611       218.5785 
 3001   0.0000       8.035417       218.6548 
 3002   0.0000       8.040794       218.8011 
 3003   0.0000       8.042707       218.8532 
 3004   0.0000       8.046931       218.9681 
 3005   0.0000       8.049480       219.0375 
 3006   0.0000       8.055843       219.2106 
 3007   0.0000       8.057191       219.2473 
 3008   0.0000       8.065641       219.4773 
 3009   0.0000       8.069516       219.5827 
 3010   0.0000       8.071718       219.6426 
 3011   0.0000       8.072769       219.6712 
 3012   0.0000       8.075597       219.7482 
 3013   0.0000       8.077403       219.7973 
 3014   0.0000       8.081927       219.9204 
 3015   0.0000       8.084116       219.9800 
 3016   0.0000       8.088250       220.0925 
 3017   0.0000       8.092612       220.2112 
 3018   0.0000       8.093491       220.2351 
 3019   0.0000       8.094967       220.2753 
 3020   0.0000       8.104114       220.5242 
 3021   0.0000       8.104896       220.5454 
 3022   0.0000       8.106653       220.5932 
 3023   0.0000       8.109580       220.6729 
 3024   0.0000       8.112189       220.7439 
 3025   0.0000       8.114858       220.8165 
 3026   0.0000       8.117920       220.8998 
 3027   0.0000       8.120785       220.9778 
 3028   0.0000       8.126694       221.1386 
 3029   0.0000       8.127430       221.1586 
 3030   0.0000       8.129798       221.2230 
 3031   0.0000       8.134974       221.3639 
 3032   0.0000       8.136902       221.4164 
 3033   0.0000       8.140185       221.5057 
 3034   0.0000       8.141977       221.5545 
 3035   0.0000       8.143887       221.6064 
 3036   0.0000       8.145206       221.6423 
 3037   0.0000       8.148955       221.7443 
 3038   0.0000       8.152780       221.8484 
 3039   0.0000       8.156045       221.9373 
 3040   0.0000       8.159643       222.0352 
 3041   0.0000       8.164043       222.1549 
 3042   0.0000       8.165205       222.1865 
 3043   0.0000       8.169448       222.3020 
 3044   0.0000       8.171162       222.3486 
 3045   0.0000       8.178075       222.5367 
 3046   0.0000       8.180023       222.5898 
 3047   0.0000       8.183141       222.6746 
 3048   0.0000       8.185914       222.7500 
 3049   0.0000       8.187945       222.8053 
 3050   0.0000       8.194639       222.9875 
 3051   0.0000       8.197360       223.0615 
 3052   0.0000       8.200769       223.1543 
 3053   0.0000       8.203328       223.2239 
 3054   0.0000       8.207421       223.3353 
 3055   0.0000       8.208720       223.3706 
 3056   0.0000       8.213812       223.5092 
 3057   0.0000       8.216223       223.5748 
 3058   0.0000       8.219751       223.6708 
 3059   0.0000       8.222936       223.7575 
 3060   0.0000       8.228230       223.9015 
 3061   0.0000       8.229839       223.9453 
 3062   0.0000       8.230396       223.9605 
 3063   0.0000       8.235460       224.0983 
 3064   0.0000       8.240777       224.2430 
 3065   0.0000       8.244185       224.3357 
 3066   0.0000       8.244540       224.3453 
 3067   0.0000       8.245802       224.3797 
 3068   0.0000       8.249124       224.4701 
 3069   0.0000       8.253502       224.5892 
 3070   0.0000       8.255873       224.6537 
 3071   0.0000       8.259044       224.7400 
 3072   0.0000       8.260001       224.7661 
 3073   0.0000       8.260954       224.7920 
 3074   0.0000       8.262887       224.8446 
 3075   0.0000       8.265003       224.9022 
 3076   0.0000       8.269403       225.0219 
 3077   0.0000       8.271758       225.0860 
 3078   0.0000       8.275796       225.1959 
 3079   0.0000       8.277438       225.2405 
 3080   0.0000       8.279231       225.2893 
 3081   0.0000       8.280807       225.3322 
 3082   0.0000       8.283383       225.4023 
 3083   0.0000       8.285255       225.4532 
 3084   0.0000       8.287144       225.5047 
 3085   0.0000       8.291904       225.6342 
 3086   0.0000       8.293249       225.6708 
 3087   0.0000       8.294832       225.7139 
 3088   0.0000       8.298179       225.8049 
 3089   0.0000       8.300281       225.8621 
 3090   0.0000       8.306193       226.0230 
 3091   0.0000       8.313205       226.2138 
 3092   0.0000       8.314363       226.2453 
 3093   0.0000       8.318184       226.3493 
 3094   0.0000       8.319341       226.3808 
 3095   0.0000       8.322450       226.4654 
 3096   0.0000       8.324846       226.5306 
 3097   0.0000       8.326302       226.5702 
 3098   0.0000       8.330093       226.6734 
 3099   0.0000       8.335948       226.8327 
 3100   0.0000       8.337452       226.8736 
 3101   0.0000       8.341660       226.9881 
 3102   0.0000       8.342561       227.0126 
 3103   0.0000       8.345024       227.0796 
 3104   0.0000       8.349470       227.2006 
 3105   0.0000       8.350187       227.2201 
 3106   0.0000       8.353652       227.3144 
 3107   0.0000       8.356286       227.3861 
 3108   0.0000       8.356953       227.4042 
 3109   0.0000       8.360206       227.4928 
 3110   0.0000       8.364550       227.6110 
 3111   0.0000       8.369746       227.7524 
 3112   0.0000       8.370982       227.7860 
 3113   0.0000       8.372474       227.8266 
 3114   0.0000       8.374587       227.8841 
 3115   0.0000       8.376644       227.9401 
 3116   0.0000       8.381158       228.0629 
 3117   0.0000       8.383272       228.1204 
 3118   0.0000       8.387027       228.2226 
 3119   0.0000       8.391247       228.3374 
 3120   0.0000       8.392607       228.3744 
 3121   0.0000       8.393551       228.4001 
 3122   0.0000       8.399464       228.5610 
 3123   0.0000       8.402263       228.6372 
 3124   0.0000       8.404161       228.6889 
 3125   0.0000       8.405292       228.7196 
 3126   0.0000       8.412429       228.9138 
 3127   0.0000       8.415580       228.9996 
 3128   0.0000       8.418487       229.0787 
 3129   0.0000       8.421641       229.1645 
 3130   0.0000       8.424052       229.2301 
 3131   0.0000       8.425619       229.2727 
 3132   0.0000       8.429262       229.3719 
 3133   0.0000       8.432529       229.4608 
 3134   0.0000       8.433757       229.4942 
 3135   0.0000       8.435300       229.5362 
 3136   0.0000       8.438991       229.6366 
 3137   0.0000       8.442232       229.7248 
 3138   0.0000       8.447203       229.8601 
 3139   0.0000       8.449803       229.9308 
 3140   0.0000       8.451142       229.9673 
 3141   0.0000       8.453388       230.0284 
 3142   0.0000       8.457172       230.1313 
 3143   0.0000       8.461566       230.2509 
 3144   0.0000       8.463059       230.2915 
 3145   0.0000       8.465331       230.3534 
 3146   0.0000       8.470597       230.4967 
 3147   0.0000       8.474575       230.6049 
 3148   0.0000       8.475856       230.6398 
 3149   0.0000       8.478746       230.7184 
 3150   0.0000       8.484316       230.8700 
 3151   0.0000       8.490295       231.0327 
 3152   0.0000       8.491512       231.0658 
 3153   0.0000       8.492058       231.0806 
 3154   0.0000       8.493758       231.1269 
 3155   0.0000       8.495628       231.1778 
 3156   0.0000       8.497974       231.2416 
 3157   0.0000       8.501490       231.3373 
 3158   0.0000       8.503580       231.3942 
 3159   0.0000       8.507874       231.5110 
 3160   0.0000       8.509606       231.5581 
 3161   0.0000       8.514677       231.6961 
 3162   0.0000       8.516203       231.7377 
 3163   0.0000       8.519060       231.8154 
 3164   0.0000       8.520548       231.8559 
 3165   0.0000       8.527895       232.0558 
 3166   0.0000       8.531545       232.1551 
 3167   0.0000       8.532439       232.1795 
 3168   0.0000       8.536677       232.2948 
 3169   0.0000       8.541170       232.4171 
 3170   0.0000       8.544331       232.5031 
 3171   0.0000       8.546973       232.5749 
 3172   0.0000       8.551669       232.7027 
 3173   0.0000       8.553018       232.7394 
 3174   0.0000       8.555614       232.8101 
 3175   0.0000       8.556321       232.8293 
 3176   0.0000       8.560320       232.9382 
 3177   0.0000       8.563300       233.0192 
 3178   0.0000       8.569205       233.1799 
 3179   0.0000       8.571010       233.2290 
 3180   0.0000       8.575541       233.3523 
 3181   0.0000       8.576788       233.3863 
 3182   0.0000       8.584897       233.6069 
 3183   0.0000       8.586074       233.6390 
 3184   0.0000       8.591950       233.7988 
 3185   0.0000       8.594772       233.8756 
 3186   0.0000       8.599884       234.0147 
 3187   0.0000       8.605481       234.1670 
 3188   0.0000       8.607715       234.2278 
 3189   0.0000       8.610860       234.3134 
 3190   0.0000       8.614401       234.4098 
 3191   0.0000       8.616565       234.4687 
 3192   0.0000       8.621842       234.6122 
 3193   0.0000       8.625497       234.7117 
 3194   0.0000       8.633584       234.9318 
 3195   0.0000       8.635007       234.9705 
 3196   0.0000       8.636907       235.0222 
 3197   0.0000       8.638020       235.0525 
 3198   0.0000       8.640428       235.1180 
 3199   0.0000       8.644261       235.2223 
 3200   0.0000       8.646291       235.2775 
 3201   0.0000       8.647563       235.3121 
 3202   0.0000       8.657069       235.5708 
 3203   0.0000       8.657256       235.5759 
 3204   0.0000       8.662239       235.7115 
 3205   0.0000       8.666493       235.8273 
 3206   0.0000       8.667512       235.8550 
 3207   0.0000       8.670417       235.9340 
 3208   0.0000       8.671276       235.9574 
 3209   0.0000       8.681524       236.2363 
 3210   0.0000       8.687736       236.4053 
 3211   0.0000       8.690376       236.4772 
 3212   0.0000       8.691751       236.5146 
 3213   0.0000       8.694015       236.5762 
 3214   0.0000       8.696156       236.6344 
 3215   0.0000       8.697874       236.6812 
 3216   0.0000       8.700287       236.7469 
 3217   0.0000       8.705553       236.8901 
 3218   0.0000       8.709996       237.0110 
 3219   0.0000       8.713664       237.1109 
 3220   0.0000       8.717627       237.2187 
 3221   0.0000       8.719261       237.2632 
 3222   0.0000       8.722855       237.3610 
 3223   0.0000       8.726835       237.4693 
 3224   0.0000       8.732873       237.6336 
 3225   0.0000       8.736268       237.7259 
 3226   0.0000       8.737334       237.7549 
 3227   0.0000       8.741974       237.8812 
 3228   0.0000       8.746109       237.9937 
 3229   0.0000       8.751346       238.1362 
 3230   0.0000       8.754579       238.2242 
 3231   0.0000       8.756336       238.2720 
 3232   0.0000       8.762036       238.4271 
 3233   0.0000       8.764888       238.5047 
 3234   0.0000       8.769454       238.6290 
 3235   0.0000       8.771148       238.6751 
 3236   0.0000       8.774487       238.7659 
 3237   0.0000       8.778458       238.8740 
 3238   0.0000       8.786703       239.0983 
 3239   0.0000       8.790375       239.1983 
 3240   0.0000       8.796562       239.3666 
 3241   0.0000       8.799310       239.4414 
 3242   0.0000       8.804901       239.5935 
 3243   0.0000       8.806231       239.6297 
 3244   0.0000       8.808090       239.6803 
 3245   0.0000       8.809219       239.7110 
 3246   0.0000       8.818471       239.9628 
 3247   0.0000       8.822986       240.0857 
 3248   0.0000       8.831183       240.3087 
 3249   0.0000       8.832764       240.3517 
 3250   0.0000       8.837168       240.4716 
 3251   0.0000       8.838286       240.5020 
 3252   0.0000       8.841607       240.5923 
 3253   0.0000       8.846988       240.7388 
 3254   0.0000       8.855421       240.9683 
 3255   0.0000       8.857949       241.0371 
 3256   0.0000       8.862747       241.1676 
 3257   0.0000       8.869967       241.3641 
 3258   0.0000       8.874672       241.4921 
 3259   0.0000       8.882879       241.7154 
 3260   0.0000       8.884910       241.7707 
 3261   0.0000       8.891019       241.9369 
 3262   0.0000       8.898463       242.1395 
 3263   0.0000       8.900198       242.1867 
 3264   0.0000       8.905371       242.3275 
 3265   0.0000       8.908731       242.4189 
 3266   0.0000       8.911887       242.5048 
 3267   0.0000       8.914634       242.5795 
 3268   0.0000       8.915459       242.6020 
 3269   0.0000       8.918408       242.6822 
 3270   0.0000       8.921362       242.7626 
 3271   0.0000       8.929298       242.9786 
 3272   0.0000       8.937626       243.2052 
 3273   0.0000       8.939365       243.2525 
 3274   0.0000       8.943653       243.3692 
 3275   0.0000       8.944925       243.4038 
 3276   0.0000       8.950535       243.5564 
 3277   0.0000       8.954383       243.6611 
 3278   0.0000       8.958310       243.7680 
 3279   0.0000       8.960053       243.8154 
 3280   0.0000       8.967337       244.0136 
 3281   0.0000       8.970491       244.0995 
 3282   0.0000       8.971454       244.1257 
 3283   0.0000       8.980104       244.3610 
 3284   0.0000       8.983346       244.4493 
 3285   0.0000       8.984756       244.4876 
 3286   0.0000       8.988177       244.5807 
 3287   0.0000       8.991484       244.6707 
 3288   0.0000       8.998559       244.8633 
 3289   0.0000       9.004207       245.0169 
 3290   0.0000       9.008054       245.1216 
 3291   0.0000       9.011303       245.2100 
 3292   0.0000       9.015705       245.3298 
 3293   0.0000       9.021469       245.4866 
 3294   0.0000       9.025391       245.5934 
 3295   0.0000       9.030303       245.7270 
 3296   0.0000       9.035041       245.8560 
 3297   0.0000       9.042514       246.0593 
 3298   0.0000       9.044596       246.1160 
 3299   0.0000       9.047552       246.1964 
 3300   0.0000       9.050638       246.2804 
 3301   0.0000       9.054586       246.3878 
 3302   0.0000       9.057061       246.4552 
 3303   0.0000       9.060311       246.5436 
 3304   0.0000       9.066029       246.6992 
 3305   0.0000       9.068278       246.7604 
 3306   0.0000       9.071704       246.8536 
 3307   0.0000       9.076266       246.9778 
 3308   0.0000       9.079065       247.0539 
 3309   0.0000       9.082564       247.1491 
 3310   0.0000       9.087647       247.2875 
 3311   0.0000       9.089174       247.3290 
 3312   0.0000       9.096303       247.5230 
 3313   0.0000       9.099480       247.6094 
 3314   0.0000       9.104149       247.7365 
 3315   0.0000       9.107467       247.8268 
 3316   0.0000       9.111838       247.9457 
 3317   0.0000       9.115679       248.0502 
 3318   0.0000       9.120372       248.1779 
 3319   0.0000       9.131863       248.4906 
 3320   0.0000       9.134386       248.5593 
 3321   0.0000       9.137858       248.6538 
 3322   0.0000       9.143474       248.8066 
 3323   0.0000       9.149672       248.9752 
 3324   0.0000       9.154120       249.0963 
 3325   0.0000       9.158676       249.2202 
 3326   0.0000       9.159355       249.2387 
 3327   0.0000       9.164199       249.3705 
 3328   0.0000       9.175175       249.6692 
 3329   0.0000       9.177023       249.7195 
 3330   0.0000       9.186790       249.9853 
 3331   0.0000       9.189176       250.0502 
 3332   0.0000       9.194935       250.2069 
 3333   0.0000       9.203944       250.4521 
 3334   0.0000       9.208101       250.5652 
 3335   0.0000       9.217541       250.8221 
 3336   0.0000       9.226622       251.0692 
 3337   0.0000       9.231321       251.1970 
 3338   0.0000       9.241222       251.4664 
 3339   0.0000       9.244708       251.5613 
 3340   0.0000       9.246994       251.6235 
 3341   0.0000       9.251740       251.7527 
 3342   0.0000       9.258611       251.9396 
 3343   0.0000       9.267766       252.1887 
 3344   0.0000       9.269269       252.2296 
 3345   0.0000       9.283219       252.6092 
 3346   0.0000       9.287366       252.7221 
 3347   0.0000       9.288763       252.7601 
 3348   0.0000       9.297280       252.9919 
 3349   0.0000       9.302709       253.1396 
 3350   0.0000       9.309034       253.3117 
 3351   0.0000       9.315592       253.4901 
 3352   0.0000       9.329856       253.8783 
 3353   0.0000       9.335355       254.0279 
 3354   0.0000       9.338713       254.1193 
 3355   0.0000       9.341296       254.1896 
 3356   0.0000       9.352448       254.4931 
 3357   0.0000       9.355849       254.5856 
 3358   0.0000       9.361260       254.7328 
 3359   0.0000       9.374293       255.0875 
 3360   0.0000       9.377889       255.1853 
 3361   0.0000       9.378331       255.1974 
 3362   0.0000       9.394584       255.6396 
 3363   0.0000       9.399317       255.7684 
 3364   0.0000       9.404398       255.9067 
 3365   0.0000       9.409689       256.0507 
 3366   0.0000       9.413337       256.1499 
 3367   0.0000       9.422115       256.3888 
 3368   0.0000       9.429796       256.5978 
 3369   0.0000       9.435870       256.7631 
 3370   0.0000       9.439459       256.8607 
 3371   0.0000       9.446415       257.0500 
 3372   0.0000       9.453260       257.2363 
 3373   0.0000       9.460912       257.4445 
 3374   0.0000       9.464882       257.5525 
 3375   0.0000       9.473650       257.7911 
 3376   0.0000       9.477231       257.8886 
 3377   0.0000       9.484358       258.0825 
 3378   0.0000       9.488697       258.2006 
 3379   0.0000       9.496683       258.4179 
 3380   0.0000       9.500328       258.5171 
 3381   0.0000       9.506919       258.6964 
 3382   0.0000       9.519418       259.0365 
 3383   0.0000       9.532196       259.3842 
 3384   0.0000       9.542060       259.6527 
 3385   0.0000       9.547448       259.7993 
 3386   0.0000       9.552834       259.9458 
 3387   0.0000       9.553324       259.9592 
 3388   0.0000       9.564331       260.2587 
 3389   0.0000       9.569585       260.4017 
 3390   0.0000       9.603968       261.3373 
 3391   0.0000       9.606061       261.3942 
 3392   0.0000       9.615900       261.6619 
 3393   0.0000       9.626592       261.9529 
 3394   0.0000       9.636223       262.2149 
 3395   0.0000       9.657634       262.7976 
 3396   0.0000       9.666083       263.0275 
 3397   0.0000       9.674175       263.2477 
 3398   0.0000       9.679748       263.3993 
 3399   0.0000       9.686732       263.5894 
 3400   0.0000       9.695748       263.8347 
 3401   0.0000       9.704976       264.0858 
 3402   0.0000       9.707814       264.1631 
 3403   0.0000       9.710719       264.2421 
 3404   0.0000       9.720842       264.5176 
 3405   0.0000       9.724420       264.6149 
 3406   0.0000       9.726839       264.6807 
 3407   0.0000       9.734262       264.8827 
 3408   0.0000       9.741040       265.0672 
 3409   0.0000       9.751159       265.3425 
 3410   0.0000       9.753627       265.4097 
 3411   0.0000       9.754820       265.4421 
 3412   0.0000       9.766052       265.7478 
 3413   0.0000       9.770807       265.8772 
 3414   0.0000       9.771743       265.9027 
 3415   0.0000       9.777914       266.0706 
 3416   0.0000       9.779925       266.1253 
 3417   0.0000       9.780798       266.1490 
 3418   0.0000       9.782114       266.1849 
 3419   0.0000       9.792633       266.4711 
 3420   0.0000       9.794156       266.5125 
 3421   0.0000       9.798884       266.6412 
 3422   0.0000       9.803975       266.7797 
 3423   0.0000       9.810137       266.9474 
 3424   0.0000       9.813176       267.0301 
 3425   0.0000       9.815979       267.1064 
 3426   0.0000       9.821896       267.2674 
 3427   0.0000       9.824607       267.3412 
 3428   0.0000       9.836826       267.6737 
 3429   0.0000       9.838726       267.7253 
 3430   0.0000       9.841671       267.8055 
 3431   0.0000       9.845768       267.9170 
 3432   0.0000       9.852374       268.0967 
 3433   0.0000       9.856414       268.2067 
 3434   0.0000       9.859026       268.2777 
 3435   0.0000       9.862556       268.3738 
 3436   0.0000       9.867672       268.5130 
 3437   0.0000       9.870253       268.5832 
 3438   0.0000       9.875835       268.7351 
 3439   0.0000       9.878035       268.7950 
 3440   0.0000       9.881303       268.8839 
 3441   0.0000       9.885805       269.0064 
 3442   0.0000       9.887109       269.0419 
 3443   0.0000       9.894863       269.2529 
 3444   0.0000       9.898234       269.3446 
 3445   0.0000       9.905416       269.5401 
 3446   0.0000       9.905662       269.5468 
 3447   0.0000       9.914353       269.7833 
 3448   0.0000       9.916413       269.8393 
 3449   0.0000       9.918406       269.8936 
 3450   0.0000       9.924938       270.0713 
 3451   0.0000       9.935931       270.3704 
 3452   0.0000       9.936418       270.3837 
 3453   0.0000       9.939020       270.4545 
 3454   0.0000       9.944658       270.6079 
 3455   0.0000       9.951389       270.7911 
 3456   0.0000       9.955342       270.8986 
 3457   0.0000       9.961309       271.0610 
 3458   0.0000       9.965291       271.1694 
 3459   0.0000       9.966983       271.2154 
 3460   0.0000       9.970160       271.3018 
 3461   0.0000       9.978077       271.5173 
 3462   0.0000       9.980970       271.5960 
 3463   0.0000       9.991049       271.8703 
 3464   0.0000       9.993289       271.9312 
 3465   0.0000      10.001267       272.1483 
 3466   0.0000      10.009987       272.3856 
 3467   0.0000      10.016256       272.5562 
 3468   0.0000      10.019553       272.6459 
 3469   0.0000      10.027603       272.8650 
 3470   0.0000      10.029182       272.9079 
 3471   0.0000      10.042610       273.2733 
 3472   0.0000      10.045224       273.3444 
 3473   0.0000      10.051653       273.5194 
 3474   0.0000      10.059569       273.7348 
 3475   0.0000      10.061303       273.7820 
 3476   0.0000      10.064585       273.8713 
 3477   0.0000      10.067631       273.9542 
 3478   0.0000      10.071937       274.0713 
 3479   0.0000      10.082512       274.3591 
 3480   0.0000      10.084101       274.4023 
 3481   0.0000      10.087801       274.5030 
 3482   0.0000      10.089610       274.5522 
 3483   0.0000      10.092897       274.6417 
 3484   0.0000      10.103753       274.9371 
 3485   0.0000      10.104623       274.9608 
 3486   0.0000      10.110801       275.1289 
 3487   0.0000      10.118270       275.3321 
 3488   0.0000      10.122829       275.4562 
 3489   0.0000      10.130075       275.6534 
 3490   0.0000      10.134619       275.7770 
 3491   0.0000      10.137756       275.8624 
 3492   0.0000      10.139511       275.9101 
 3493   0.0000      10.159888       276.4646 
 3494   0.0000      10.161005       276.4950 
 3495   0.0000      10.165809       276.6257 
 3496   0.0000      10.174891       276.8729 
 3497   0.0000      10.183343       277.1029 
 3498   0.0000      10.192292       277.3464 
 3499   0.0000      10.197825       277.4969 
 3500   0.0000      10.209471       277.8138 
 3501   0.0000      10.212294       277.8907 
 3502   0.0000      10.214579       277.9528 
 3503   0.0000      10.220990       278.1273 
 3504   0.0000      10.226515       278.2776 
 3505   0.0000      10.228333       278.3271 
 3506   0.0000      10.231045       278.4009 
 3507   0.0000      10.241599       278.6881 
 3508   0.0000      10.255435       279.0646 
 3509   0.0000      10.262410       279.2544 
 3510   0.0000      10.264905       279.3223 
 3511   0.0000      10.271337       279.4973 
 3512   0.0000      10.274359       279.5795 
 3513   0.0000      10.278836       279.7013 
 3514   0.0000      10.287054       279.9250 
 3515   0.0000      10.289422       279.9894 
 3516   0.0000      10.298519       280.2370 
 3517   0.0000      10.303847       280.3819 
 3518   0.0000      10.310067       280.5512 
 3519   0.0000      10.321718       280.8682 
 3520   0.0000      10.328903       281.0637 
 3521   0.0000      10.336249       281.2636 
 3522   0.0000      10.345051       281.5031 
 3523   0.0000      10.355564       281.7892 
 3524   0.0000      10.364898       282.0432 
 3525   0.0000      10.365792       282.0675 
 3526   0.0000      10.372064       282.2382 
 3527   0.0000      10.376880       282.3693 
 3528   0.0000      10.380993       282.4812 
 3529   0.0000      10.382562       282.5239 
 3530   0.0000      10.383652       282.5535 
 3531   0.0000      10.390310       282.7347 
 3532   0.0000      10.395610       282.8789 
 3533   0.0000      10.399886       282.9953 
 3534   0.0000      10.413266       283.3594 
 3535   0.0000      10.429149       283.7916 
 3536   0.0000      10.442659       284.1592 
 3537   0.0000      10.453927       284.4658 
 3538   0.0000      10.463822       284.7351 
 3539   0.0000      10.485273       285.3188 
 3540   0.0000      10.496377       285.6210 
 3541   0.0000      10.500943       285.7452 
 3542   0.0000      10.511630       286.0360 
 3543   0.0000      10.517782       286.2034 
 3544   0.0000      10.527954       286.4802 
 3545   0.0000      10.541954       286.8612 
 3546   0.0000      10.547448       287.0107 
 3547   0.0000      10.559250       287.3318 
 3548   0.0000      10.565841       287.5112 
 3549   0.0000      10.567820       287.5650 
 3550   0.0000      10.576822       287.8100 
 3551   0.0000      10.612365       288.7771 
 3552   0.0000      10.639864       289.5254 
 3553   0.0000      10.645764       289.6860 
 3554   0.0000      10.654738       289.9302 
 3555   0.0000      10.660114       290.0765 
 3556   0.0000      10.672090       290.4023 
 3557   0.0000      10.673629       290.4442 
 3558   0.0000      10.694152       291.0027 
 3559   0.0000      10.696054       291.0544 
 3560   0.0000      10.698068       291.1092 
 3561   0.0000      10.713529       291.5299 
 3562   0.0000      10.715357       291.5797 
 3563   0.0000      10.728842       291.9466 
 3564   0.0000      10.743660       292.3498 
 3565   0.0000      10.748909       292.4927 
 3566   0.0000      10.758837       292.7628 
 3567   0.0000      10.770414       293.0779 
 3568   0.0000      10.780734       293.3587 
 3569   0.0000      10.815153       294.2953 
 3570   0.0000      10.855852       295.4027 
 3571   0.0000      10.886058       296.2247 
 3572   0.0000      10.893065       296.4154 
 3573   0.0000      10.913662       296.9758 
 3574   0.0000      10.920263       297.1555 
 3575   0.0000      10.941945       297.7455 
 3576   0.0000      10.980150       298.7851 
 3577   0.0000      11.060224       300.9640 
 3578   0.0000      11.091378       301.8117 
 3579   0.0000      11.100733       302.0663 
 3580   0.0000      11.102116       302.1039 
 3581   0.0000      11.143614       303.2331 
 3582   0.0000      11.147137       303.3290 
 3583   0.0000      11.162559       303.7487 
 3584   0.0000      11.200398       304.7783 
 3585   0.0000      11.241230       305.8894 
 3586   0.0000      11.315854       307.9200 
 3587   0.0000      11.369156       309.3705 
 3588   0.0000      11.395307       310.0821 
 3589   0.0000      11.405924       310.3710 
 3590   0.0000      11.421252       310.7881 
 3591   0.0000      11.428953       310.9976 
 3592   0.0000      11.431880       311.0773 
 3593   0.0000      11.459867       311.8388 
 3594   0.0000      11.535964       313.9095 
 3595   0.0000      11.544509       314.1421 
 3596   0.0000      11.569607       314.8250 
 3597   0.0000      11.586378       315.2814 
 3598   0.0000      11.601536       315.6938 
 3599   0.0000      11.655757       317.1693 
 3600   0.0000      11.661125       317.3154 
 3601   0.0000      11.672109       317.6142 
 3602   0.0000      11.684217       317.9437 
 3603   0.0000      11.754918       319.8676 
 3604   0.0000      11.764416       320.1260 
 3605   0.0000      11.783024       320.6324 
 3606   0.0000      11.806534       321.2721 
 3607   0.0000      11.832299       321.9732 
 3608   0.0000      11.834466       322.0322 
 3609   0.0000      11.842471       322.2500 
 3610   0.0000      11.856257       322.6252 
 3611   0.0000      11.895279       323.6870 
 3612   0.0000      11.906367       323.9887 
 3613   0.0000      11.941043       324.9323 
 3614   0.0000      11.966820       325.6337 
 3615   0.0000      11.975314       325.8649 
 3616   0.0000      12.000439       326.5485 
 3617   0.0000      12.006142       326.7037 
 3618   0.0000      12.015172       326.9495 
 3619   0.0000      12.043718       327.7262 
 3620   0.0000      12.070481       328.4545 
 3621   0.0000      12.092124       329.0434 
 3622   0.0000      12.114785       329.6601 
 3623   0.0000      12.128786       330.0410 
 3624   0.0000      12.135493       330.2235 
 3625   0.0000      12.179641       331.4249 
 3626   0.0000      12.197792       331.9188 
 3627   0.0000      12.226401       332.6973 
 3628   0.0000      12.243645       333.1665 
 3629   0.0000      12.263712       333.7126 
 3630   0.0000      12.268865       333.8528 
 3631   0.0000      12.284878       334.2885 
 3632   0.0000      12.306794       334.8849 
 3633   0.0000      12.323392       335.3365 
 3634   0.0000      12.333233       335.6043 
 3635   0.0000      12.339010       335.7615 
 3636   0.0000      12.348479       336.0192 
 3637   0.0000      12.359458       336.3179 
 3638   0.0000      12.364608       336.4581 
 3639   0.0000      12.396142       337.3162 
 3640   0.0000      12.411679       337.7390 
 3641   0.0000      12.422491       338.0332 
 3642   0.0000      12.426840       338.1515 
 3643   0.0000      12.435587       338.3895 
 3644   0.0000      12.518474       340.6450 
 3645   0.0000      12.525495       340.8361 
 3646   0.0000      12.537149       341.1532 
 3647   0.0000      12.546261       341.4011 
 3648   0.0000      12.584429       342.4397 
 3649   0.0000      12.601475       342.9036 
 3650   0.0000      12.611354       343.1724 
 3651   0.0000      12.652976       344.3050 
 3652   0.0000      12.660014       344.4965 
 3653   0.0000      12.690508       345.3263 
 3654   0.0000      12.698705       345.5493 
 3655   0.0000      12.708009       345.8025 
 3656   0.0000      12.715894       346.0171 
 3657   0.0000      12.716867       346.0436 
 3658   0.0000      12.721298       346.1641 
 3659   0.0000      12.766657       347.3984 
 3660   0.0000      12.803707       348.4066 
 3661   0.0000      12.814559       348.7019 
 3662   0.0000      12.863328       350.0289 
 3663   0.0000      12.900324       351.0357 
 3664   0.0000      12.910967       351.3253 
 3665   0.0000      12.933608       351.9414 
 3666   0.0000      13.070553       355.6678 
 3667   0.0000      13.090981       356.2237 
 3668   0.0000      13.104226       356.5841 
 3669   0.0000      13.138345       357.5125 
 3670   0.0000      13.141750       357.6052 
 3671   0.0000      13.146208       357.7265 
 3672   0.0000      13.156460       358.0055 
 3673   0.0000      13.175754       358.5305 
 3674   0.0000      13.190755       358.9387 
 3675   0.0000      13.195738       359.0743 
 3676   0.0000      13.236606       360.1863 
 3677   0.0000      13.248820       360.5187 
 3678   0.0000      13.281101       361.3971 
 3679   0.0000      13.294683       361.7667 
 3680   0.0000      13.431722       365.4957 
 3681   0.0000      13.505176       367.4945 
 3682   0.0000      13.614512       370.4697 
 3683   0.0000      13.751379       374.1941 
 3684   0.0000      13.992160       380.7460 
 3685   0.0000      14.111837       384.0026 
 3686   0.0000      14.297418       389.0525 
 3687   0.0000      14.335245       390.0819 
 3688   0.0000      14.463059       393.5598 
 3689   0.0000      14.581074       396.7712 
 3690   0.0000      14.655864       398.8063 
 3691   0.0000      14.905709       405.6050 
 3692   0.0000      14.923083       406.0777 
 3693   0.0000      15.082114       410.4052 
 3694   0.0000      16.642439       452.8638 
 3695   0.0000      28.006974       762.1085 
 3696   0.0000      28.033376       762.8270 
 3697   0.0000      28.182216       766.8771 
 3698   0.0000      28.266129       769.1605 
 3699   0.0000      28.405710       772.9587 
 3700   0.0000      28.445205       774.0334 
 3701   0.0000      28.525754       776.2252 
 3702   0.0000      28.546057       776.7777 
 3703   0.0000      28.548260       776.8376 
 3704   0.0000      28.555660       777.0390 
 3705   0.0000      28.560649       777.1748 
 3706   0.0000      28.606820       778.4311 
 3707   0.0000      28.614060       778.6282 
 3708   0.0000      28.625779       778.9470 
 3709   0.0000      28.725561       781.6623 
 3710   0.0000      28.761569       782.6421 
 3711   0.0000      28.863274       785.4096 
 3712   0.0000      28.894263       786.2529 
 3713   0.0000      28.921638       786.9978 
 3714   0.0000      28.935193       787.3666 
 3715   0.0000      28.954606       787.8949 
 3716   0.0000      28.968868       788.2830 
 3717   0.0000      28.985159       788.7263 
 3718   0.0000      28.997636       789.0658 
 3719   0.0000      29.028737       789.9121
[truncated: 255,802 more chars]
