# Supplementary material for: Photochemical Deracemization of 4,7-Diaza-1-isoindolinones by Unidirectional Hydrogen Atom Shuttling
Source: J Am Chem Soc. 2024 Dec 30;147(2):1434–9. doi: 10.1021/jacs.4c16053 (PMC11744763; doi:10.1021/jacs.4c16053)
Supplement: Supplementary file 3 — ja4c16053_si_003.zip [file ja4c16053_si_003.zip › to_zip/3b_1b/thermodynamics/s0bs/gas.out]

      -----------------------------------------------------------      
     |                   =====================                   |     
     |                           x T B                           |     
     |                   =====================                   |     
     |                         S. Grimme                         |     
     |          Mulliken Center for Theoretical Chemistry        |     
     |                    University of Bonn                     |     
      -----------------------------------------------------------      

   * xtb version 6.6.1 (47b0e9d) compiled by 'pisteinbach@jtc-cluster' on 2024-02-06

   xtb is free software: you can redistribute it and/or modify it under
   the terms of the GNU Lesser General Public License as published by
   the Free Software Foundation, either version 3 of the License, or
   (at your option) any later version.
   
   xtb is distributed in the hope that it will be useful,
   but WITHOUT ANY WARRANTY; without even the implied warranty of
   MERCHANTABILITY or FITNESS FOR A PARTICULAR PURPOSE.  See the
   GNU Lesser General Public License for more details.
   
   Cite this work as:
   * C. Bannwarth, E. Caldeweyher, S. Ehlert, A. Hansen, P. Pracht,
     J. Seibert, S. Spicher, S. Grimme, WIREs Comput. Mol. Sci., 2020, 11,
     e01493. DOI: 10.1002/wcms.1493
   
   for GFN2-xTB:
   * C. Bannwarth, S. Ehlert and S. Grimme., J. Chem. Theory Comput., 2019,
     15, 1652-1671. DOI: 10.1021/acs.jctc.8b01176
   for GFN1-xTB:
   * S. Grimme, C. Bannwarth, P. Shushkov, J. Chem. Theory Comput., 2017,
     13, 1989-2009. DOI: 10.1021/acs.jctc.7b00118
   for GFN0-xTB:
   * P. Pracht, E. Caldeweyher, S. Ehlert, S. Grimme, ChemRxiv, 2019, preprint.
     DOI: 10.26434/chemrxiv.8326202.v1
   for GFN-FF:
   * S. Spicher and S. Grimme, Angew. Chem. Int. Ed., 2020, 59, 15665-15673.
     DOI: 10.1002/anie.202004239
   
   for ALPB and GBSA implicit solvation:
   * S. Ehlert, M. Stahn, S. Spicher, S. Grimme, J. Chem. Theory Comput.,
     2021, 17, 4250-4261. DOI: 10.1021/acs.jctc.1c00471
   
   for ddCOSMO and CPCM-X implicit solvation:
   * M. Stahn, S. Ehlert, S. Grimme, J. Phys. Chem. A,
     2023, XX, XXXX-XXXX. DOI: 10.1021/acs.jpca.3c04382
   
   for DFT-D4:
   * E. Caldeweyher, C. Bannwarth and S. Grimme, J. Chem. Phys., 2017,
     147, 034112. DOI: 10.1063/1.4993215
   * E. Caldeweyher, S. Ehlert, A. Hansen, H. Neugebauer, S. Spicher,
     C. Bannwarth and S. Grimme, J. Chem. Phys., 2019, 150, 154122.
     DOI: 10.1063/1.5090222
   * E. Caldeweyher, J.-M. Mewes, S. Ehlert and S. Grimme, Phys. Chem. Chem. Phys.
     2020, 22, 8499-8512. DOI: 10.1039/D0CP00502A
   
   for sTDA-xTB:
   * S. Grimme and C. Bannwarth, J. Chem. Phys., 2016, 145, 054103.
     DOI: 10.1063/1.4959605
   
   in the mass-spec context:
   * V. Asgeirsson, C. Bauer and S. Grimme, Chem. Sci., 2017, 8, 4879.
     DOI: 10.1039/c7sc00601b
   * J. Koopman and S. Grimme, ACS Omega 2019, 4, 12, 15120-15133.
     DOI: 10.1021/acsomega.9b02011
   
   for metadynamics refer to:
   * S. Grimme, J. Chem. Theory Comput., 2019, 155, 2847-2862
     DOI: 10.1021/acs.jctc.9b00143
   
   for SPH calculations refer to:
   * S. Spicher and S. Grimme, J. Chem. Theory Comput., 2021, 17, 1701-1714
     DOI: 10.1021/acs.jctc.0c01306
   
   for ONIOM refer to:
   * C. Plett, A. Katbashev, S. Ehlert, S. Grimme, M. Bursch,
     Phys. Chem. Chem. Phys., 2023, 25, 17860-17868. DOI: 10.1039/D3CP02178E
   
   for DIPRO refer to:
   * J. Kohn, N. Gildemeister, S. Grimme, D. Fazzi, A. Hansen,
     J. Chem. Phys., 2023, just accepted.
   
   with help from (in alphabetical order)
   P. Atkinson, C. Bannwarth, F. Bohle, G. Brandenburg, E. Caldeweyher
   M. Checinski, S. Dohm, S. Ehlert, S. Ehrlich, I. Gerasimov, C. Hölzer
   A. Katbashev, J. Kohn, J. Koopman, C. Lavigne, S. Lehtola, F. März, M. Müller,
   F. Musil, H. Neugebauer, J. Pisarek, C. Plett, P. Pracht, F. Pultar,
   J. Seibert, P. Shushkov, S. Spicher, M. Stahn, M. Steiner, T. Strunk,
   J. Stückrath, T. Rose, and J. Unsleber
   
 * started run on 2024/07/23 at 22:37:06.160     

           -------------------------------------------------
          |                Calculation Setup                |
           -------------------------------------------------

          program call               : xtb coord.xyz --uhf 2 --gfn 2 --grad
          hostname                   : hpz106
          coordinate file            : coord.xyz
          omp threads                :                     2

   ID    Z sym.   atoms
    1    6 C      1-11, 14, 15, 29-35, 37-42, 44, 46-52, 54-57
    2    7 N      12, 13, 16, 43, 53
    3    8 O      17, 36, 45, 58
    4    1 H      18-28, 59-84

molecular fragmentation (1/2 indicates fragments):
111111111111111111111111111222222222222222222222222222222222222222222222
222222222222
# atoms in fragment 1/2:    27    57
 fragment masses (1/2) :      224.24      403.49
CMA distance (Bohr)    :   9.234
constraining FC (au)   :  0.0500

           -------------------------------------------------
          |                 G F N 2 - x T B                 |
           -------------------------------------------------

        Reference                      10.1021/acs.jctc.8b01176
      * Hamiltonian:
        H0-scaling (s, p, d)           1.850000    2.230000    2.230000
        zeta-weighting                 0.500000
      * Dispersion:
        s8                             2.700000
        a1                             0.520000
        a2                             5.000000
        s9                             5.000000
      * Repulsion:
        kExp                           1.500000    1.000000
        rExp                           1.000000
      * Coulomb:
        alpha                          2.000000
        third order                    shell-resolved
        anisotropic                    true
        a3                             3.000000
        a5                             4.000000
        cn-shift                       1.200000
        cn-exp                         4.000000
        max-rad                        5.000000


          ...................................................
          :                      SETUP                      :
          :.................................................:
          :  # basis functions                 225          :
          :  # atomic orbitals                 225          :
          :  # shells                          131          :
          :  # electrons                       238          :
          :  max. iterations                   250          :
          :  Hamiltonian                  GFN2-xTB          :
          :  restarted?                      false          :
          :  GBSA solvation                  false          :
          :  PC potential                    false          :
          :  electronic temp.          300.0000000     K    :
          :  accuracy                    1.0000000          :
          :  -> integral cutoff          0.2500000E+02      :
          :  -> integral neglect         0.1000000E-07      :
          :  -> SCF convergence          0.1000000E-05 Eh   :
          :  -> wf. convergence          0.1000000E-03 e    :
          :  Broyden damping             0.4000000          :
          :  net charge                          0          :
          :  unpaired electrons                  2          :
          ...................................................

 iter      E             dE          RMSdq      gap      omega  full diag
   1   -132.8869878 -0.132887E+03  0.397E+00    1.44       0.0  T
   2   -133.0797037 -0.192716E+00  0.240E+00    1.16       1.0  T
   3   -133.0750266  0.467708E-02  0.118E+00    0.42       1.0  T
   4   -133.0837919 -0.876533E-02  0.492E-01    0.71       1.0  T
   5   -133.1089555 -0.251635E-01  0.131E-01    0.45       1.0  T
   6   -133.1102012 -0.124569E-02  0.599E-02    0.53       1.0  T
   7   -133.1104031 -0.201900E-03  0.273E-02    0.52       1.0  T
   8   -133.1104251 -0.220681E-04  0.125E-02    0.53       1.0  T
   9   -133.1104299 -0.472912E-05  0.393E-03    0.53       2.8  T
  10   -133.1104303 -0.430070E-06  0.165E-03    0.53       6.6  T
  11   -133.1104304 -0.115996E-06  0.849E-04    0.53      12.8  T
  12   -133.1104304 -0.179166E-07  0.312E-04    0.53      34.9  T

   *** convergence criteria satisfied after 12 iterations ***

         #    Occupation            Energy/Eh            Energy/eV
      -------------------------------------------------------------
         1        2.0000           -0.7484955             -20.3676
       ...           ...                  ...                  ...
       114        2.0000           -0.4007864             -10.9060
       115        2.0000           -0.3961326             -10.7793
       116        2.0000           -0.3950734             -10.7505
       117        2.0000           -0.3945289             -10.7357
       118        2.0000           -0.3609837              -9.8229
       119        1.0000           -0.3406753              -9.2702
       120        1.0000           -0.3089000              -8.4056 (HOMO)
       121        0.0000           -0.2895593              -7.8793 (LUMO)
       122                         -0.2457798              -6.6880
       123                         -0.2290977              -6.2341
       124                         -0.2244166              -6.1067
       125                         -0.2211562              -6.0180
       ...                                ...                  ...
       225                          0.7203946              19.6029
      -------------------------------------------------------------
                  HL-Gap            0.0193407 Eh            0.5263 eV
             Fermi-level           -0.3250296 Eh           -8.8445 eV
 
 transition dipole moment (au) for excitation:         119         120
     X       Y       Z   
   0.1820   0.2653  -0.0708  total (au/Debye):    0.329   0.837
 dE (eV)             :    0.865
 oscillator strength :  0.32509E-02

 SCC (total)                   0 d,  0 h,  0 min,  0.210 sec
 SCC setup                      ...        0 min,  0.001 sec (  0.388%)
 Dispersion                     ...        0 min,  0.002 sec (  0.928%)
 classical contributions        ...        0 min,  0.000 sec (  0.167%)
 integral evaluation            ...        0 min,  0.029 sec ( 13.792%)
 iterations                     ...        0 min,  0.109 sec ( 51.809%)
 molecular gradient             ...        0 min,  0.048 sec ( 22.854%)
 printout                       ...        0 min,  0.021 sec ( 10.046%)

         :::::::::::::::::::::::::::::::::::::::::::::::::::::
         ::                     SUMMARY                     ::
         :::::::::::::::::::::::::::::::::::::::::::::::::::::
         :: total energy            -131.177312130765 Eh    ::
         :: gradient norm              0.053642075301 Eh/a0 ::
         :: HOMO-LUMO gap              0.526287912884 eV    ::
         ::.................................................::
         :: SCC energy              -133.104076344783 Eh    ::
         :: -> isotropic ES            0.130480538943 Eh    ::
         :: -> anisotropic ES          0.004087907359 Eh    ::
         :: -> anisotropic XC          0.065357414078 Eh    ::
         :: -> dispersion             -0.120942884069 Eh    ::
         :: repulsion energy           1.926764214018 Eh    ::
         :: add. restraining           0.000000000000 Eh    ::
         :: total charge              -0.000000000000 e     ::
         :::::::::::::::::::::::::::::::::::::::::::::::::::::

           -------------------------------------------------
          |                Property Printout                |
           -------------------------------------------------

    * Orbital Energies and Occupations

         #    Occupation            Energy/Eh            Energy/eV
      -------------------------------------------------------------
         1        2.0000           -0.7484955             -20.3676
       ...           ...                  ...                  ...
       108        2.0000           -0.4132893             -11.2462
       109        2.0000           -0.4104315             -11.1684
       110        2.0000           -0.4053924             -11.0313
       111        2.0000           -0.4042638             -11.0006
       112        2.0000           -0.4026619             -10.9570
       113        2.0000           -0.4008906             -10.9088
       114        2.0000           -0.4007864             -10.9060
       115        2.0000           -0.3961326             -10.7793
       116        2.0000           -0.3950734             -10.7505
       117        2.0000           -0.3945289             -10.7357
       118        2.0000           -0.3609837              -9.8229
       119        1.0000           -0.3406753              -9.2702
       120        1.0000           -0.3089000              -8.4056 (HOMO)
       121        0.0000           -0.2895593              -7.8793 (LUMO)
       122                         -0.2457798              -6.6880
       123                         -0.2290977              -6.2341
       124                         -0.2244166              -6.1067
       125                         -0.2211562              -6.0180
       126                         -0.2194948              -5.9728
       127                         -0.2183743              -5.9423
       128                         -0.2157959              -5.8721
       129                         -0.2038185              -5.5462
       130                         -0.1794969              -4.8844
       131                         -0.1746173              -4.7516
       ...                                ...                  ...
       225                          0.7203946              19.6029
      -------------------------------------------------------------
                  HL-Gap            0.0193407 Eh            0.5263 eV
             Fermi-level           -0.3250296 Eh           -8.8445 eV

     #   Z          covCN         q      C6AA      α(0)
     1   6 C        2.920    -0.035    28.882     8.813
     2   6 C        2.971     0.018    27.611     8.619
     3   6 C        2.921    -0.037    28.927     8.820
     4   6 C        2.916    -0.029    28.732     8.790
     5   6 C        2.917    -0.031    28.775     8.796
     6   6 C        2.916    -0.028    28.697     8.784
     7   6 C        3.810    -0.066    21.754     6.639
     8   6 C        3.003     0.057    26.703     8.477
     9   6 C        3.085     0.057    26.641     8.461
    10   6 C        3.106     0.047    26.820     8.486
    11   6 C        2.850     0.254    22.735     7.815
    12   7 N        2.786    -0.158    24.418     7.339
    13   7 N        1.834    -0.243    27.187     7.727
    14   6 C        2.927     0.053    26.813     8.492
    15   6 C        2.939     0.043    27.042     8.529
    16   7 N        1.834    -0.185    25.817     7.530
    17   8 O        0.856    -0.408    21.835     6.265
    18   1 H        0.858     0.247     0.894     1.482
    19   1 H        0.925     0.042     2.429     2.437
    20   1 H        0.925     0.045     2.382     2.414
    21   1 H        0.925     0.049     2.331     2.388
    22   1 H        0.925     0.035     2.516     2.480
    23   1 H        0.925     0.032     2.551     2.498
    24   1 H        0.925     0.033     2.544     2.494
    25   1 H        0.925     0.035     2.517     2.481
    26   1 H        0.924     0.068     2.103     2.268
    27   1 H        0.925     0.071     2.072     2.251
    28   1 H        0.803     0.321     0.662     1.278
    29   6 C        2.920    -0.031    28.780     8.797
    30   6 C        2.965     0.006    27.875     8.660
    31   6 C        2.921    -0.029    28.736     8.791
    32   6 C        2.914    -0.030    28.750     8.792
    33   6 C        2.915    -0.033    28.824     8.804
    34   6 C        2.914    -0.030    28.751     8.793
    35   6 C        2.831     0.121    25.337     8.248
    36   8 O        1.659    -0.376    20.397     6.097
    37   6 C        2.955    -0.038    28.951     8.825
    38   6 C        3.099     0.108    25.506     8.276
    39   6 C        3.176     0.063    26.211     8.360
    40   6 C        2.911    -0.047    29.166     8.856
    41   6 C        2.920    -0.039    28.959     8.825
    42   6 C        2.933    -0.051    29.265     8.872
    43   7 N        1.872    -0.302    28.668     7.937
    44   6 C        3.209     0.223    22.792     7.773
    45   8 O        1.728    -0.232    17.840     5.703
    46   6 C        3.900     0.016    20.258     6.398
    47   6 C        3.818    -0.078    21.978     6.672
    48   6 C        3.905     0.021    20.158     6.382
    49   6 C        3.825    -0.069    21.810     6.645
    50   6 C        3.908     0.005    20.431     6.425
    51   6 C        3.818    -0.062    21.670     6.625
    52   6 C        2.760     0.270    22.431     7.756
    53   7 N        2.685    -0.164    24.539     7.357
    54   6 C        3.750    -0.007    20.766     6.499
    55   6 C        3.769    -0.105    22.547     6.767
    56   6 C        3.764    -0.116    22.763     6.801
    57   6 C        3.761    -0.101    22.486     6.760
    58   8 O        0.859    -0.483    23.416     6.488
    59   1 H        0.924     0.049     2.327     2.385
    60   1 H        0.924     0.058     2.218     2.329
    61   1 H        0.924     0.042     2.420     2.433
    62   1 H        0.924     0.039     2.464     2.455
    63   1 H        0.924     0.048     2.347     2.396
    64   1 H        0.924     0.050     2.316     2.380
    65   1 H        0.925     0.055     2.261     2.351
    66   1 H        0.924     0.036     2.500     2.473
    67   1 H        0.924     0.042     2.426     2.436
    68   1 H        0.924     0.042     2.422     2.434
    69   1 H        0.924     0.044     2.393     2.419
    70   1 H        0.924     0.045     2.382     2.414
    71   1 H        0.860     0.209     1.062     1.614
    72   1 H        0.924     0.051     2.312     2.378
    73   1 H        0.924     0.044     2.401     2.423
    74   1 H        0.924     0.044     2.399     2.422
    75   1 H        0.926     0.053     2.288     2.366
    76   1 H        0.925     0.038     2.476     2.460
    77   1 H        0.925     0.035     2.513     2.479
    78   1 H        0.925     0.041     2.435     2.440
    79   1 H        0.925     0.031     2.578     2.511
    80   1 H        0.925     0.028     2.608     2.525
    81   1 H        0.925     0.026     2.640     2.541
    82   1 H        0.925     0.028     2.614     2.528
    83   1 H        0.924     0.073     2.056     2.242
    84   1 H        0.924     0.054     2.275     2.359

 Mol. C6AA /au·bohr⁶  :      84574.755944
 Mol. C8AA /au·bohr⁸  :    2031916.535897
 Mol. α(0) /au        :        453.027511


Wiberg/Mayer (AO) data.
largest (>0.10) Wiberg bond orders for each atom

 ---------------------------------------------------------------------------
     #   Z sym  total        # sym  WBO       # sym  WBO       # sym  WBO
 ---------------------------------------------------------------------------
     1   6 C    3.988 --     6 C    1.437     2 C    1.418    21 H    0.967
                             4 C    0.111
     2   6 C    3.976 --     1 C    1.418     3 C    1.408     7 C    0.968
                             5 C    0.108
     3   6 C    3.990 --     4 C    1.449     2 C    1.408    25 H    0.969
                             6 C    0.112
     4   6 C    3.991 --     3 C    1.449     5 C    1.433    24 H    0.971
                             1 C    0.111
     5   6 C    3.990 --     6 C    1.443     4 C    1.433    23 H    0.971
                             2 C    0.108
     6   6 C    3.991 --     5 C    1.443     1 C    1.437    22 H    0.971
                             3 C    0.112
     7   6 C    3.991 --     8 C    1.028     2 C    0.968    27 H    0.959
                            26 H    0.952
     8   6 C    3.858 --    12 N    1.278     9 C    1.249     7 C    1.028
     9   6 C    3.978 --    13 N    1.302     8 C    1.249    10 C    1.205
    10   6 C    3.970 --    16 N    1.429     9 C    1.205    11 C    1.036
    11   6 C    3.947 --    17 O    1.653    12 N    1.133    10 C    1.036
    12   7 N    3.562 --     8 C    1.278    11 C    1.133    18 H    0.830
                            17 O    0.123
    13   7 N    3.076 --    14 C    1.492     9 C    1.302
    14   6 C    3.977 --    13 N    1.492    15 C    1.338    19 H    0.964
    15   6 C    3.968 --    16 N    1.449    14 C    1.338    20 H    0.964
    16   7 N    3.073 --    15 C    1.449    10 C    1.429
    17   8 O    2.003 --    11 C    1.653    12 N    0.123
    18   1 H    0.938 --    12 N    0.830
    19   1 H    0.998 --    14 C    0.964
    20   1 H    0.997 --    15 C    0.964
    21   1 H    0.997 --     1 C    0.967
    22   1 H    0.998 --     6 C    0.971
    23   1 H    0.998 --     5 C    0.971
    24   1 H    0.998 --     4 C    0.971
    25   1 H    0.999 --     3 C    0.969
    26   1 H    0.993 --     7 C    0.952
    27   1 H    0.994 --     7 C    0.959
    28   1 H    0.896 --    36 O    0.833
    29   6 C    3.977 --    34 C    1.480    30 C    1.318    82 H    0.969
    30   6 C    3.982 --    31 C    1.320    29 C    1.318    35 C    1.168
    31   6 C    3.973 --    32 C    1.477    30 C    1.320    78 H    0.968
    32   6 C    3.990 --    31 C    1.477    33 C    1.414    79 H    0.971
    33   6 C    3.960 --    32 C    1.414    34 C    1.411    80 H    0.972
    34   6 C    3.991 --    29 C    1.480    33 C    1.411    81 H    0.970
    35   6 C    3.796 --    37 C    1.195    30 C    1.168    36 O    1.152
    36   8 O    2.166 --    35 C    1.152    28 H    0.833
    37   6 C    3.982 --    42 C    1.318    38 C    1.250    35 C    1.195
    38   6 C    3.905 --    39 C    1.321    37 C    1.250    45 O    1.067
    39   6 C    3.975 --    38 C    1.321    40 C    1.314    43 N    1.165
    40   6 C    3.945 --    41 C    1.448    39 C    1.314    75 H    0.969
    41   6 C    3.989 --    40 C    1.448    42 C    1.445    76 H    0.970
    42   6 C    3.966 --    41 C    1.445    37 C    1.318    77 H    0.968
    43   7 N    3.022 --    44 C    1.627    39 C    1.165    45 O    0.105
    44   6 C    3.913 --    43 N    1.627    45 O    1.095    46 C    0.986
    45   8 O    2.394 --    44 C    1.095    38 C    1.067    43 N    0.105
    46   6 C    3.988 --    44 C    0.986    47 C    0.984    51 C    0.978
                            55 C    0.969
    47   6 C    3.992 --    48 C    0.985    46 C    0.984    60 H    0.971
                            59 H    0.970
    48   6 C    3.992 --    56 C    0.995    49 C    0.987    47 C    0.985
                            54 C    0.985
    49   6 C    3.996 --    48 C    0.987    50 C    0.985    62 H    0.974
                            61 H    0.972
    50   6 C    3.992 --    57 C    0.993    49 C    0.985    51 C    0.964
                            52 C    0.951
    51   6 C    3.991 --    46 C    0.978    64 H    0.973    63 H    0.968
                            50 C    0.964
    52   6 C    3.945 --    58 O    1.572    53 N    1.336    50 C    0.951
    53   7 N    3.494 --    52 C    1.336    54 C    0.989    71 H    0.912
                            58 O    0.194
    54   6 C    3.965 --    53 N    0.989    48 C    0.985    83 H    0.963
                            84 H    0.961
    55   6 C    3.988 --    73 H    0.986    72 H    0.983    74 H    0.981
                            46 C    0.969
    56   6 C    3.993 --    48 C    0.995    70 H    0.985    69 H    0.984
                            68 H    0.984
    57   6 C    3.992 --    50 C    0.993    67 H    0.985    66 H    0.985
                            65 H    0.983
    58   8 O    1.985 --    52 C    1.572    53 N    0.194
    59   1 H    0.997 --    47 C    0.970
    60   1 H    0.996 --    47 C    0.971
    61   1 H    0.998 --    49 C    0.972
    62   1 H    0.998 --    49 C    0.974
    63   1 H    0.997 --    51 C    0.968
    64   1 H    0.997 --    51 C    0.973
    65   1 H    0.997 --    57 C    0.983
    66   1 H    0.998 --    57 C    0.985
    67   1 H    0.998 --    57 C    0.985
    68   1 H    0.998 --    56 C    0.984
    69   1 H    0.998 --    56 C    0.984
    70   1 H    0.998 --    56 C    0.985
    71   1 H    0.956 --    53 N    0.912
    72   1 H    0.997 --    55 C    0.983
    73   1 H    0.998 --    55 C    0.986
    74   1 H    0.997 --    55 C    0.981
    75   1 H    0.997 --    40 C    0.969
    76   1 H    0.998 --    41 C    0.970
    77   1 H    0.998 --    42 C    0.968
    78   1 H    0.998 --    31 C    0.968
    79   1 H    0.998 --    32 C    0.971
    80   1 H    0.999 --    33 C    0.972
    81   1 H    0.999 --    34 C    0.970
    82   1 H    0.999 --    29 C    0.969
    83   1 H    0.995 --    54 C    0.963
    84   1 H    0.997 --    54 C    0.961
 ---------------------------------------------------------------------------

Topologies differ in total number of bonds
Writing topology from bond orders to xtbtopo.mol

molecular dipole:
                 x           y           z       tot (Debye)
 q only:        1.634      -0.480      -0.947
   full:        1.406      -0.326      -0.997       4.459
molecular quadrupole (traceless):
                xx          xy          yy          xz          yz          zz
 q only:       19.501     -18.659      -6.894       7.778       6.084     -12.607
  q+dip:       24.781     -19.682      -9.011       0.266      13.259     -15.770
   full:       24.342     -16.077      -5.006       1.637      12.585     -19.335


           -------------------------------------------------
          | TOTAL ENERGY             -131.177312130765 Eh   |
          | GRADIENT NORM               0.053642075301 Eh/α |
          | HOMO-LUMO GAP               0.526287912884 eV   |
           -------------------------------------------------

------------------------------------------------------------------------
 * finished run on 2024/07/23 at 22:37:06.405     
------------------------------------------------------------------------
 total:
 * wall-time:     0 d,  0 h,  0 min,  0.246 sec
 *  cpu-time:     0 d,  0 h,  0 min,  0.399 sec
 * ratio c/w:     1.623 speedup
 SCF:
 * wall-time:     0 d,  0 h,  0 min,  0.210 sec
 *  cpu-time:     0 d,  0 h,  0 min,  0.346 sec
 * ratio c/w:     1.648 speedup
