# Supplementary material for: Photochemical Deracemization of 4,7-Diaza-1-isoindolinones by Unidirectional Hydrogen Atom Shuttling
Source: J Am Chem Soc. 2024 Dec 30;147(2):1434–9. doi: 10.1021/jacs.4c16053 (PMC11744763; doi:10.1021/jacs.4c16053)
Supplement: Supplementary file 3 — ja4c16053_si_003.zip [file ja4c16053_si_003.zip › to_zip/3b_1b/thermodynamics/s0bs/freq.out]

                                 *****************
                                 * O   R   C   A *
                                 *****************

                                            #,                                       
                                            ###                                      
                                            ####                                     
                                            #####                                    
                                            ######                                   
                                           ########,                                 
                                     ,,################,,,,,                         
                               ,,#################################,,                 
                          ,,##########################################,,             
                       ,#########################################, ''#####,          
                    ,#############################################,,   '####,        
                  ,##################################################,,,,####,       
                ,###########''''           ''''###############################       
              ,#####''   ,,,,##########,,,,          '''####'''          '####       
            ,##' ,,,,###########################,,,                        '##       
           ' ,,###''''                  '''############,,,                           
         ,,##''                                '''############,,,,        ,,,,,,###''
      ,#''                                            '''#######################'''  
     '                                                          ''''####''''         
             ,#######,   #######,   ,#######,      ##                                
            ,#'     '#,  ##    ##  ,#'     '#,    #''#        ######   ,####,        
            ##       ##  ##   ,#'  ##            #'  '#       #        #'  '#        
            ##       ##  #######   ##           ,######,      #####,   #    #        
            '#,     ,#'  ##    ##  '#,     ,#' ,#      #,         ##   #,  ,#        
             '#######'   ##     ##  '#######'  #'      '#     #####' # '####'        


                  #######################################################
                  #                        -***-                        #
                  #          Department of theory and spectroscopy      #
                  #    Directorship and core code : Frank Neese         #
                  #        Max Planck Institute fuer Kohlenforschung    #
                  #                Kaiser Wilhelm Platz 1               #
                  #                 D-45470 Muelheim/Ruhr               #
                  #                      Germany                        #
                  #                                                     #
                  #                  All rights reserved                #
                  #                        -***-                        #
                  #######################################################


                         Program Version 5.0.3 -  RELEASE  -


 With contributions from (in alphabetic order):
   Daniel Aravena         : Magnetic Suceptibility
   Michael Atanasov       : Ab Initio Ligand Field Theory (pilot matlab implementation)
   Alexander A. Auer      : GIAO ZORA, VPT2 properties, NMR spectrum
   Ute Becker             : Parallelization
   Giovanni Bistoni       : ED, misc. LED, open-shell LED, HFLD
   Martin Brehm           : Molecular dynamics
   Dmytro Bykov           : SCF Hessian
   Vijay G. Chilkuri      : MRCI spin determinant printing, contributions to CSF-ICE
   Dipayan Datta          : RHF DLPNO-CCSD density
   Achintya Kumar Dutta   : EOM-CC, STEOM-CC
   Dmitry Ganyushin       : Spin-Orbit,Spin-Spin,Magnetic field MRCI
   Miquel Garcia          : C-PCM and meta-GGA Hessian, CC/C-PCM, Gaussian charge scheme
   Yang Guo               : DLPNO-NEVPT2, F12-NEVPT2, CIM, IAO-localization
   Andreas Hansen         : Spin unrestricted coupled pair/coupled cluster methods
   Benjamin Helmich-Paris : MC-RPA, TRAH-SCF, COSX integrals
   Lee Huntington         : MR-EOM, pCC
   Robert Izsak           : Overlap fitted RIJCOSX, COSX-SCS-MP3, EOM
   Marcus Kettner         : VPT2
   Christian Kollmar      : KDIIS, OOCD, Brueckner-CCSD(T), CCSD density, CASPT2, CASPT2-K
   Simone Kossmann        : Meta GGA functionals, TD-DFT gradient, OOMP2, MP2 Hessian
   Martin Krupicka        : Initial AUTO-CI
   Lucas Lang             : DCDCAS
   Marvin Lechner         : AUTO-CI (C++ implementation), FIC-MRCC
   Dagmar Lenk            : GEPOL surface, SMD
   Dimitrios Liakos       : Extrapolation schemes; Compound Job, initial MDCI parallelization
   Dimitrios Manganas     : Further ROCIS development; embedding schemes
   Dimitrios Pantazis     : SARC Basis sets
   Anastasios Papadopoulos: AUTO-CI, single reference methods and gradients
   Taras Petrenko         : DFT Hessian,TD-DFT gradient, ASA, ECA, R-Raman, ABS, FL, XAS/XES, NRVS
   Peter Pinski           : DLPNO-MP2, DLPNO-MP2 Gradient
   Christoph Reimann      : Effective Core Potentials
   Marius Retegan         : Local ZFS, SOC
   Christoph Riplinger    : Optimizer, TS searches, QM/MM, DLPNO-CCSD(T), (RO)-DLPNO pert. Triples
   Tobias Risthaus        : Range-separated hybrids, TD-DFT gradient, RPA, STAB
   Michael Roemelt        : Original ROCIS implementation
   Masaaki Saitow         : Open-shell DLPNO-CCSD energy and density
   Barbara Sandhoefer     : DKH picture change effects
   Avijit Sen             : IP-ROCIS
   Kantharuban Sivalingam : CASSCF convergence, NEVPT2, FIC-MRCI
   Bernardo de Souza      : ESD, SOC TD-DFT
   Georgi Stoychev        : AutoAux, RI-MP2 NMR, DLPNO-MP2 response
   Willem Van den Heuvel  : Paramagnetic NMR
   Boris Wezisla          : Elementary symmetry handling
   Frank Wennmohs         : Technical directorship


 We gratefully acknowledge several colleagues who have allowed us to
 interface, adapt or use parts of their codes:
   Stefan Grimme, W. Hujo, H. Kruse, P. Pracht,  : VdW corrections, initial TS optimization,
                  C. Bannwarth, S. Ehlert          DFT functionals, gCP, sTDA/sTD-DF
   Ed Valeev, F. Pavosevic, A. Kumar             : LibInt (2-el integral package), F12 methods
   Garnet Chan, S. Sharma, J. Yang, R. Olivares  : DMRG
   Ulf Ekstrom                                   : XCFun DFT Library
   Mihaly Kallay                                 : mrcc  (arbitrary order and MRCC methods)
   Jiri Pittner, Ondrej Demel                    : Mk-CCSD
   Frank Weinhold                                : gennbo (NPA and NBO analysis)
   Christopher J. Cramer and Donald G. Truhlar   : smd solvation model
   Lars Goerigk                                  : TD-DFT with DH, B97 family of functionals
   V. Asgeirsson, H. Jonsson                     : NEB implementation
   FAccTs GmbH                                   : IRC, NEB, NEB-TS, DLPNO-Multilevel, CI-OPT
                                                   MM, QMMM, 2- and 3-layer-ONIOM, Crystal-QMMM,
                                                   LR-CPCM, SF, NACMEs, symmetry and pop. for TD-DFT,
                                                   nearIR, NL-DFT gradient (VV10), updates on ESD,
                                                   ML-optimized integration grids
   S Lehtola, MJT Oliveira, MAL Marques          : LibXC Library
   Liviu Ungur et al                             : ANISO software


 Your calculation uses the libint2 library for the computation of 2-el integrals
 For citations please refer to: http://libint.valeyev.net

 Your ORCA version has been built with support for libXC version: 5.1.0
 For citations please refer to: https://tddft.org/programs/libxc/

 This ORCA versions uses:
   CBLAS   interface :  Fast vector & matrix operations
   LAPACKE interface :  Fast linear algebra routines
   SCALAPACK package :  Parallel linear algebra routines
   Shared memory     :  Shared parallel matrices
   BLAS/LAPACK       :  OpenBLAS 0.3.15  USE64BITINT DYNAMIC_ARCH NO_AFFINITY SkylakeX SINGLE_THREADED
        Core in use  :  SkylakeX
   Copyright (c) 2011-2014, The OpenBLAS Project


***************************************
The coordinates will be read from file: coord.xyz
***************************************


Your calculation utilizes the geometrical counterpoise correction gCP
Please cite in your paper:
H.Kruse, S. Grimme J.Chem.Phys., 136, (2012), 154101 
   

Your calculation utilizes the atom-pairwise dispersion correction
with the Becke-Johnson damping scheme (D3BJ)
Cite in your paper:
S.Grimme, S.Ehrlich, L.Goerigk, J Comput Chem, (2011), 32, 1456–1465 
S.Grimme, J.Antony, S.Ehrlich and H.Krieg, J.Chem.Phys., 132, (2010), 154104 
   

Your calculation employs the composite approach PBEh-3c.
Please cite in your paper:
S. Grimme, J. G. Brandenburg, C. Bannwarth, A. Hansen J.Chem.Phys., 143, (2015), 054107 
   

================================================================================

----- Orbital basis set information -----
Your calculation utilizes the basis: def2-mSVP

----- AuxJ basis set information -----
Your calculation utilizes the auxiliary basis: def2/J
   F. Weigend, Phys. Chem. Chem. Phys. 8, 1057 (2006).

================================================================================
                                        WARNINGS
                       Please study these warnings very carefully!
================================================================================


WARNING: Broken symmetry calculations need fully converged wavefunctions
  ===> : Setting SCFConvForced true
         You can overwrite this default with %scf ConvForced false 


INFO   : the flag for use of the SHARK integral package has been found!

================================================================================
                                       INPUT FILE
================================================================================
NAME = orca.inp
|  1> ! UKS PBEH-3c FREQ VERYTIGHTSCF
|  2> %scf BrokenSym 1, 1
|  3> end
|  4> %pal nprocs 12 end
|  5> * XYZFILE 0 3 coord.xyz
|  6> 
|  7> 
|  8>                          ****END OF INPUT****
================================================================================

                       ****************************
                       * Single Point Calculation *
                       ****************************

---------------------------------
CARTESIAN COORDINATES (ANGSTROEM)
---------------------------------
  C     -2.507171   -2.161690   -2.770880
  C     -3.089589   -1.063076   -2.150054
  C     -4.478377   -0.965523   -2.108544
  C     -5.271327   -1.948290   -2.681232
  C     -4.682899   -3.042354   -3.304240
  C     -3.299898   -3.146233   -3.347701
  C     -2.240578    0.002282   -1.493283
  C     -2.247441   -0.159215   -0.017888
  C     -2.966585    0.547514    0.969906
  C     -2.747660   -0.084371    2.207857
  C     -1.822978   -1.200267    1.976988
  N     -1.598982   -1.172635    0.615775
  N     -3.697988    1.663081    0.864462
  C     -4.238056    2.071264    1.997093
  C     -4.053943    1.400788    3.221541
  N     -3.288112    0.326687    3.338514
  O     -1.325793   -1.987230    2.767859
  H     -0.922463   -1.805256    0.147443
  H     -4.831979    2.976341    1.966462
  H     -4.531330    1.778392    4.116690
  H     -1.427962   -2.250243   -2.801252
  H     -2.834087   -3.995418   -3.830895
  H     -5.300547   -3.809127   -3.753623
  H     -6.349440   -1.859466   -2.643566
  H     -4.940928   -0.112893   -1.624309
  H     -1.215040   -0.045900   -1.867468
  H     -2.630674    0.988758   -1.742688
  H     -2.572943    2.889641   -0.164101
  C      1.590962    3.194705   -1.541070
  C      0.207707    2.981397   -1.675178
  C     -0.327120    2.938306   -2.976354
  C      0.492588    3.055700   -4.084940
  C      1.862928    3.239366   -3.934493
  C      2.402888    3.314842   -2.654441
  C     -0.657614    2.872897   -0.527446
  O     -1.906932    3.341727   -0.717479
  C     -0.260815    2.417974    0.776900
  C      0.741828    1.471446    1.037147
  C      1.104894    1.048898    2.307765
  C      0.437250    1.512993    3.436651
  C     -0.572204    2.440758    3.220235
  C     -0.902555    2.884980    1.944294
  N      2.170534    0.174628    2.190908
  C      2.396331    0.085371    0.929984
  O      1.548880    0.817129    0.163401
  C      3.581508   -0.532203    0.240991
  C      4.401014   -1.397283    1.212604
  C      3.970674   -2.857775    1.411737
  C      3.815508   -3.519070    0.049783
  C      2.762185   -2.785171   -0.775711
  C      3.227042   -1.338929   -1.021066
  C      1.445903   -2.728229   -0.022752
  N      1.485848   -2.813420    1.305690
  C      2.646073   -3.017680    2.152202
  C      4.457621    0.665407   -0.187501
  C      5.051736   -3.557701    2.231938
  C      2.566957   -3.482984   -2.118815
  O      0.383314   -2.559192   -0.633600
  H      5.416535   -1.433226    0.805709
  H      4.479560   -0.896942    2.180463
  H      4.767432   -3.504917   -0.491152
  H      3.536505   -4.571794    0.170314
  H      4.137986   -1.402197   -1.624559
  H      2.496637   -0.806827   -1.635906
  H      1.862335   -2.954310   -2.758832
  H      3.522252   -3.533938   -2.643444
  H      2.206592   -4.504330   -1.987172
  H      4.833103   -4.620960    2.346467
  H      6.025438   -3.467633    1.748209
  H      5.135534   -3.123789    3.230764
  H      0.599999   -2.741789    1.793197
  H      3.949161    1.303892   -0.910367
  H      4.737544    1.276335    0.672074
  H      5.373329    0.299260   -0.653443
  H      0.702396    1.176456    4.429324
  H     -1.111705    2.847647    4.065217
  H     -1.664435    3.647153    1.849766
  H     -1.389200    2.791545   -3.118787
  H      0.059041    3.002708   -5.075370
  H      2.500932    3.333783   -4.803295
  H      3.463555    3.487450   -2.522906
  H      2.029871    3.309682   -0.558804
  H      2.588546   -2.316603    2.986172
  H      2.590407   -4.027101    2.571561

----------------------------
CARTESIAN COORDINATES (A.U.)
----------------------------
  NO LB      ZA    FRAG     MASS         X           Y           Z
   0 C     6.0000    0    12.011   -4.737866   -4.085002   -5.236204
   1 C     6.0000    0    12.011   -5.838477   -2.008923   -4.063013
   2 C     6.0000    0    12.011   -8.462907   -1.824575   -3.984571
   3 C     6.0000    0    12.011   -9.961365   -3.681735   -5.066795
   4 C     6.0000    0    12.011   -8.849397   -5.749215   -6.244109
   5 C     6.0000    0    12.011   -6.235904   -5.945518   -6.326238
   6 C     6.0000    0    12.011   -4.234079    0.004313   -2.821896
   7 C     6.0000    0    12.011   -4.247049   -0.300872   -0.033804
   8 C     6.0000    0    12.011   -5.606033    1.034651    1.832856
   9 C     6.0000    0    12.011   -5.192324   -0.159437    4.172244
  10 C     6.0000    0    12.011   -3.444930   -2.268177    3.735966
  11 N     7.0000    0    14.007   -3.021639   -2.215960    1.163646
  12 N     7.0000    0    14.007   -6.988185    3.142768    1.633597
  13 C     6.0000    0    12.011   -8.008766    3.914121    3.773959
  14 C     6.0000    0    12.011   -7.660842    2.647107    6.087830
  15 N     7.0000    0    14.007   -6.213631    0.617349    6.308877
  16 O     8.0000    0    15.999   -2.505386   -3.755321    5.230495
  17 H     1.0000    0     1.008   -1.743203   -3.411440    0.278627
  18 H     1.0000    0     1.008   -9.131117    5.624470    3.716075
  19 H     1.0000    0     1.008   -8.562972    3.360673    7.779417
  20 H     1.0000    0     1.008   -2.698458   -4.252344   -5.293599
  21 H     1.0000    0     1.008   -5.355648   -7.550247   -7.239343
  22 H     1.0000    0     1.008  -10.016582   -7.198207   -7.093319
  23 H     1.0000    0     1.008  -11.998703   -3.513882   -4.995616
  24 H     1.0000    0     1.008   -9.337001   -0.213338   -3.069499
  25 H     1.0000    0     1.008   -2.296093   -0.086738   -3.529003
  26 H     1.0000    0     1.008   -4.971253    1.868481   -3.293202
  27 H     1.0000    0     1.008   -4.862158    5.460629   -0.310107
  28 C     6.0000    0    12.011    3.006483    6.037118   -2.912201
  29 C     6.0000    0    12.011    0.392509    5.634025   -3.165628
  30 C     6.0000    0    12.011   -0.618168    5.552594   -5.624494
  31 C     6.0000    0    12.011    0.930857    5.774437   -7.719417
  32 C     6.0000    0    12.011    3.520423    6.121514   -7.435114
  33 C     6.0000    0    12.011    4.540801    6.264144   -5.016166
  34 C     6.0000    0    12.011   -1.242711    5.428989   -0.996729
  35 O     8.0000    0    15.999   -3.603580    6.314949   -1.355838
  36 C     6.0000    0    12.011   -0.492870    4.569309    1.468129
  37 C     6.0000    0    12.011    1.401853    2.780630    1.959923
  38 C     6.0000    0    12.011    2.087948    1.982130    4.361044
  39 C     6.0000    0    12.011    0.826283    2.859143    6.494330
  40 C     6.0000    0    12.011   -1.081310    4.612365    6.085362
  41 C     6.0000    0    12.011   -1.705582    5.451822    3.674184
  42 N     7.0000    0    14.007    4.101714    0.330000    4.140216
  43 C     6.0000    0    12.011    4.528410    0.161328    1.757415
  44 O     8.0000    0    15.999    2.926959    1.544150    0.308783
  45 C     6.0000    0    12.011    6.768070   -1.005717    0.455406
  46 C     6.0000    0    12.011    8.316711   -2.640482    2.291490
  47 C     6.0000    0    12.011    7.503487   -5.400412    2.667796
  48 C     6.0000    0    12.011    7.210265   -6.650078    0.094075
  49 C     6.0000    0    12.011    5.219773   -5.263210   -1.465881
  50 C     6.0000    0    12.011    6.098226   -2.530209   -1.929535
  51 C     6.0000    0    12.011    2.732361   -5.155605   -0.042996
  52 N     7.0000    0    14.007    2.807846   -5.316594    2.467396
  53 C     6.0000    0    12.011    5.000353   -5.702589    4.067072
  54 C     6.0000    0    12.011    8.423682    1.257436   -0.354326
  55 C     6.0000    0    12.011    9.546398   -6.723080    4.217751
  56 C     6.0000    0    12.011    4.850845   -6.581885   -4.003980
  57 O     8.0000    0    15.999    0.724358   -4.836172   -1.197330
  58 H     1.0000    0     1.008   10.235769   -2.708405    1.522569
  59 H     1.0000    0     1.008    8.465141   -1.694975    4.120479
  60 H     1.0000    0     1.008    9.009141   -6.623333   -0.928142
  61 H     1.0000    0     1.008    6.683027   -8.639439    0.321847
  62 H     1.0000    0     1.008    7.819661   -2.649768   -3.069972
  63 H     1.0000    0     1.008    4.717959   -1.524682   -3.091415
  64 H     1.0000    0     1.008    3.519303   -5.582837   -5.213437
  65 H     1.0000    0     1.008    6.656091   -6.678175   -4.995385
  66 H     1.0000    0     1.008    4.169855   -8.511950   -3.755211
  67 H     1.0000    0     1.008    9.133242   -8.732349    4.434180
  68 H     1.0000    0     1.008   11.386428   -6.552877    3.303636
  69 H     1.0000    0     1.008    9.704752   -5.903106    6.105260
  70 H     1.0000    0     1.008    1.133835   -5.181231    3.388652
  71 H     1.0000    0     1.008    7.462832    2.463999   -1.720344
  72 H     1.0000    0     1.008    8.952661    2.411924    1.270036
  73 H     1.0000    0     1.008   10.154120    0.565520   -1.234829
  74 H     1.0000    0     1.008    1.327337    2.223179    8.370209
  75 H     1.0000    0     1.008   -2.100818    5.381273    7.682146
  76 H     1.0000    0     1.008   -3.145327    6.892119    3.495551
  77 H     1.0000    0     1.008   -2.625207    5.275256   -5.893653
  78 H     1.0000    0     1.008    0.111572    5.674295   -9.591059
  79 H     1.0000    0     1.008    4.726076    6.299937   -9.076912
  80 H     1.0000    0     1.008    6.545171    6.590325   -4.767602
  81 H     1.0000    0     1.008    3.835900    6.254392   -1.055986
  82 H     1.0000    0     1.008    4.891643   -4.377745    5.643047
  83 H     1.0000    0     1.008    4.895160   -7.610119    4.859547

--------------------------------
INTERNAL COORDINATES (ANGSTROEM)
--------------------------------
 C      0   0   0     0.000000000000     0.00000000     0.00000000
 C      1   0   0     1.389815667328     0.00000000     0.00000000
 C      2   1   0     1.392829198950   119.11229844     0.00000000
 C      3   2   1     1.386568502287   120.54857536   359.83559520
 C      4   3   2     1.389734013020   120.06608866   359.96532668
 C      5   4   3     1.387577629010   119.66916094     0.10627455
 C      2   1   3     1.512334718757   121.03616657   178.45068217
 C      7   2   1     1.484223173539   110.63704633   257.15590018
 C      8   7   2     1.411513089798   130.05526666   258.41978536
 C      9   8   7     1.407028114821   108.15513263   173.21803639
 C     10   9   8     1.467501918288   107.52465827     1.78388923
 N      8   7   2     1.359797863477   122.82764156    71.77174849
 N      9   8   7     1.338118225816   129.84777671   350.07289176
 C     13   9   8     1.319522245990   114.45435103   180.44983710
 C     14  13   9     1.408086644885   123.06613208     0.57703321
 N     10   9   8     1.318879092056   123.40413017   180.45444437
 O     11  10   9     1.221466137006   130.13033625   177.26866591
 H     12   8   7     1.037892947510   123.69879092    11.10230735
 H     14  13   9     1.082980988242   117.30378081   179.40701621
 H     15  14  13     1.082484938484   119.69145852   180.61885785
 H      1   2   3     1.083261078271   119.64581017   180.48400400
 H      6   5   4     1.082392634086   120.10925055   179.98614377
 H      5   4   3     1.082300323953   120.14841130   180.13643404
 H      4   3   2     1.082421633301   119.80620646   180.10988795
 H      3   2   1     1.084165408365   119.59048005   179.86689170
 H      7   2   1     1.092732174799   110.31000250    18.93956656
 H      7   2   1     1.089729843185   109.71506442   136.94853290
 H     13   9   8     1.956557211105   104.46344184   312.99969910
 C     26   7   2     4.299035325222   123.59599597   160.93906001
 C     29  26   7     1.406016039678    40.20495301   329.09671733
 C     30  29  26     1.407464235076   117.81804827   268.48252488
 C     31  30  29     1.383714198025   120.86119410     2.21346308
 C     32  31  30     1.390754524973   120.54653967   359.02305168
 C     29  26   7     1.383202754420   112.79836796   217.61258009
 C     30  29  26     1.441471805214   121.73967958    91.42637871
 O     28  13   9     0.976821266704   168.52237164    13.99475548
 C     35  30  29     1.437262992369   125.49849639   332.76660645
 C     37  35  30     1.403188386319   125.38714612   328.64062123
 C     38  37  35     1.387384100569   124.21463965   180.04170205
 C     39  38  37     1.391229088756   121.06135719     2.74314669
 C     40  39  38     1.388013729211   116.45329107   358.16129154
 C     41  40  39     1.390859261000   121.95505344     0.03790582
 N     39  38  37     1.383325600815   108.46430161   183.36243114
 C     43  39  38     1.284087416250   105.20908025   359.23291520
 O     44  43  39     1.356942439016   114.04409539   358.92508761
 C     44  43  39     1.503580387937   128.10651082   168.33159063
 C     46  44  43     1.537526076625   111.20194382    14.29574146
 C     47  46  44     1.535540028623   117.88645261    85.90650333
 C     48  47  46     1.521941911314   109.01363687    50.83581665
 C     49  48  47     1.526282236366   110.20797449   300.22294315
 C     50  49  48     1.538800364143   109.24904757    62.40775617
 C     50  49  48     1.517493139822   110.38315286   304.02318457
 N     52  50  49     1.331770365364   117.80919118    24.66939712
 C     53  52  50     1.450663671286   127.95714810   356.96856045
 C     46  44  43     1.544488814395   104.81920624   257.82457142
 C     48  47  46     1.526866372722   107.89290480   171.12706201
 C     50  49  48     1.526101409949   110.14621448   182.29191703
 O     52  50  49     1.237256596526   120.33833268   202.11666245
 H     47  46  44     1.094595643229   106.14472158   204.55424140
 H     47  46  44     1.092365316088   109.90861000   318.90420701
 H     49  48  47     1.094974441961   110.35495293    60.73480325
 H     49  48  47     1.095718844385   110.18054373   178.36570190
 H     51  50  49     1.094543797870   106.55912067    63.91485659
 H     51  50  49     1.093002113166   110.20385566   178.38261816
 H     57  50  49     1.088857004700   112.21475655   183.23558123
 H     57  50  49     1.091064096635   109.42242745   302.91891500
 H     57  50  49     1.091027127522   111.35290182    61.82496233
 H     56  48  47     1.091529805695   111.16655243   183.97500489
 H     56  48  47     1.090963258788   110.84839241   303.85987011
 H     56  48  47     1.092225044392   111.31234786    63.72700753
 H     53  52  50     1.013667941571   116.67953677   177.97768878
 H     55  46  44     1.090289128544   111.93085411   296.47872403
 H     55  46  44     1.091082055257   111.17010600    57.74398977
 H     55  46  44     1.090727409128   109.53892634   177.03086489
 H     40  39  38     1.081184189618   121.56598374   178.95372296
 H     41  40  39     1.081948851071   119.48811304   181.08296668
 H     42  41  40     1.081806033014   118.19372229   183.12455092
 H     31  30  29     1.081590905558   119.93624827   180.95220629
 H     32  31  30     1.082461205243   119.44784992   178.97440716
 H     33  32  31     1.082026210193   120.37432353   180.18298278
 H     34  29  26     1.082639895219   119.41490260   223.90733368
 H     29  26   7     1.081992801222   114.44349252    77.52390989
 H     54  53  52     1.091020014602   108.26427638   134.73962845
 H     54  53  52     1.094482712678   108.22621625   250.71868056

---------------------------
INTERNAL COORDINATES (A.U.)
---------------------------
 C      0   0   0     0.000000000000     0.00000000     0.00000000
 C      1   0   0     2.626370987883     0.00000000     0.00000000
 C      2   1   0     2.632065737344   119.11229844     0.00000000
 C      3   2   1     2.620234735245   120.54857536   359.83559520
 C      4   3   2     2.626216683603   120.06608866   359.96532668
 C      5   4   3     2.622141708384   119.66916094     0.10627455
 C      2   1   3     2.857898441271   121.03616657   178.45068217
 C      7   2   1     2.804775319607   110.63704633   257.15590018
 C      8   7   2     2.667373174163   130.05526666   258.41978536
 C      9   8   7     2.658897799740   108.15513263   173.21803639
 C     10   9   8     2.773176726569   107.52465827     1.78388923
 N      8   7   2     2.569645559463   122.82764156    71.77174849
 N      9   8   7     2.528676981601   129.84777671   350.07289176
 C     13   9   8     2.493535672538   114.45435103   180.44983710
 C     14  13   9     2.660898131665   123.06613208     0.57703321
 N     10   9   8     2.492320287741   123.40413017   180.45444437
 O     11  10   9     2.308236480801   130.13033625   177.26866591
 H     12   8   7     1.961333427122   123.69879092    11.10230735
 H     14  13   9     2.046537476021   117.30378081   179.40701621
 H     15  14  13     2.045600077829   119.69145852   180.61885785
 H      1   2   3     2.047066769468   119.64581017   180.48400400
 H      6   5   4     2.045425647797   120.10925055   179.98614377
 H      5   4   3     2.045251206926   120.14841130   180.13643404
 H      4   3   2     2.045480448370   119.80620646   180.10988795
 H      3   2   1     2.048775705681   119.59048005   179.86689170
 H      7   2   1     2.064964548094   110.31000250    18.93956656
 H      7   2   1     2.059290963581   109.71506442   136.94853290
 H     13   9   8     3.697357294337   104.46344184   312.99969910
 C     26   7   2     8.123999404722   123.59599597   160.93906001
 C     29  26   7     2.656985254891    40.20495301   329.09671733
 C     30  29  26     2.659721947583   117.81804827   268.48252488
 C     31  30  29     2.614840881886   120.86119410     2.21346308
 C     32  31  30     2.628145171710   120.54653967   359.02305168
 C     29  26   7     2.613874393540   112.79836796   217.61258009
 C     30  29  26     2.723986941623   121.73967958    91.42637871
 O     28  13   9     1.845924675861   168.52237164    13.99475548
 C     35  30  29     2.716033437998   125.49849639   332.76660645
 C     37  35  30     2.651641764441   125.38714612   328.64062123
 C     38  37  35     2.621775992632   124.21463965   180.04170205
 C     39  38  37     2.629041967294   121.06135719     2.74314669
 C     40  39  38     2.622965818332   116.45329107   358.16129154
 C     41  40  39     2.628343094118   121.95505344     0.03790582
 N     39  38  37     2.614106539583   108.46430161   183.36243114
 C     43  39  38     2.426573548726   105.20908025   359.23291520
 O     44  43  39     2.564249589235   114.04409539   358.92508761
 C     44  43  39     2.841355153537   128.10651082   168.33159063
 C     46  44  43     2.905503208584   111.20194382    14.29574146
 C     47  46  44     2.901750121771   117.88645261    85.90650333
 C     48  47  46     2.876053404120   109.01363687    50.83581665
 C     49  48  47     2.884255429800   110.20797449   300.22294315
 C     50  49  48     2.907911263008   109.24904757    62.40775617
 C     50  49  48     2.867646444367   110.38315286   304.02318457
 N     52  50  49     2.516681263810   117.80919118    24.66939712
 C     53  52  50     2.741357051158   127.95714810   356.96856045
 C     46  44  43     2.918660876111   104.81920624   257.82457142
 C     48  47  46     2.885359287538   107.89290480   171.12706201
 C     50  49  48     2.883913717394   110.14621448   182.29191703
 O     52  50  49     2.338076124821   120.33833268   202.11666245
 H     47  46  44     2.068485993086   106.14472158   204.55424140
 H     47  46  44     2.064271285601   109.90861000   318.90420701
 H     49  48  47     2.069201818949   110.35495293    60.73480325
 H     49  48  47     2.070608535665   110.18054373   178.36570190
 H     51  50  49     2.068388019556   106.55912067    63.91485659
 H     51  50  49     2.065474657682   110.20385566   178.38261816
 H     57  50  49     2.057641537886   112.21475655   183.23558123
 H     57  50  49     2.061812337195   109.42242745   302.91891500
 H     57  50  49     2.061742475696   111.35290182    61.82496233
 H     56  48  47     2.062692399777   111.16655243   183.97500489
 H     56  48  47     2.061621781279   110.84839241   303.85987011
 H     56  48  47     2.064006210511   111.31234786    63.72700753
 H     53  52  50     1.915554800305   116.67953677   177.97768878
 H     55  46  44     2.060347859739   111.93085411   296.47872403
 H     55  46  44     2.061846274071   111.17010600    57.74398977
 H     55  46  44     2.061176090014   109.53892634   177.03086489
 H     40  39  38     2.043142018705   121.56598374   178.95372296
 H     41  40  39     2.044587019436   119.48811304   181.08296668
 H     42  41  40     2.044317132420   118.19372229   183.12455092
 H     31  30  29     2.043910600445   119.93624827   180.95220629
 H     32  31  30     2.045555228504   119.44784992   178.97440716
 H     33  32  31     2.044733206989   120.37432353   180.18298278
 H     34  29  26     2.045892903622   119.41490260   223.90733368
 H     29  26   7     2.044670073184   114.44349252    77.52390989
 H     54  53  52     2.061729034225   108.26427638   134.73962845
 H     54  53  52     2.068272585272   108.22621625   250.71868056

---------------------
BASIS SET INFORMATION
---------------------
There are 4 groups of distinct atoms

 Group   1 Type C   : 8s4p1d contracted to 4s2p1d pattern {5111/31/1}
 Group   2 Type N   : 8s4p1d contracted to 4s2p1d pattern {5111/31/1}
 Group   3 Type O   : 8s4p1d contracted to 4s2p1d pattern {5111/31/1}
 Group   4 Type H   : 4s contracted to 2s pattern {31}

Atom   0C    basis set group =>   1
Atom   1C    basis set group =>   1
Atom   2C    basis set group =>   1
Atom   3C    basis set group =>   1
Atom   4C    basis set group =>   1
Atom   5C    basis set group =>   1
Atom   6C    basis set group =>   1
Atom   7C    basis set group =>   1
Atom   8C    basis set group =>   1
Atom   9C    basis set group =>   1
Atom  10C    basis set group =>   1
Atom  11N    basis set group =>   2
Atom  12N    basis set group =>   2
Atom  13C    basis set group =>   1
Atom  14C    basis set group =>   1
Atom  15N    basis set group =>   2
Atom  16O    basis set group =>   3
Atom  17H    basis set group =>   4
Atom  18H    basis set group =>   4
Atom  19H    basis set group =>   4
Atom  20H    basis set group =>   4
Atom  21H    basis set group =>   4
Atom  22H    basis set group =>   4
Atom  23H    basis set group =>   4
Atom  24H    basis set group =>   4
Atom  25H    basis set group =>   4
Atom  26H    basis set group =>   4
Atom  27H    basis set group =>   4
Atom  28C    basis set group =>   1
Atom  29C    basis set group =>   1
Atom  30C    basis set group =>   1
Atom  31C    basis set group =>   1
Atom  32C    basis set group =>   1
Atom  33C    basis set group =>   1
Atom  34C    basis set group =>   1
Atom  35O    basis set group =>   3
Atom  36C    basis set group =>   1
Atom  37C    basis set group =>   1
Atom  38C    basis set group =>   1
Atom  39C    basis set group =>   1
Atom  40C    basis set group =>   1
Atom  41C    basis set group =>   1
Atom  42N    basis set group =>   2
Atom  43C    basis set group =>   1
Atom  44O    basis set group =>   3
Atom  45C    basis set group =>   1
Atom  46C    basis set group =>   1
Atom  47C    basis set group =>   1
Atom  48C    basis set group =>   1
Atom  49C    basis set group =>   1
Atom  50C    basis set group =>   1
Atom  51C    basis set group =>   1
Atom  52N    basis set group =>   2
Atom  53C    basis set group =>   1
Atom  54C    basis set group =>   1
Atom  55C    basis set group =>   1
Atom  56C    basis set group =>   1
Atom  57O    basis set group =>   3
Atom  58H    basis set group =>   4
Atom  59H    basis set group =>   4
Atom  60H    basis set group =>   4
Atom  61H    basis set group =>   4
Atom  62H    basis set group =>   4
Atom  63H    basis set group =>   4
Atom  64H    basis set group =>   4
Atom  65H    basis set group =>   4
Atom  66H    basis set group =>   4
Atom  67H    basis set group =>   4
Atom  68H    basis set group =>   4
Atom  69H    basis set group =>   4
Atom  70H    basis set group =>   4
Atom  71H    basis set group =>   4
Atom  72H    basis set group =>   4
Atom  73H    basis set group =>   4
Atom  74H    basis set group =>   4
Atom  75H    basis set group =>   4
Atom  76H    basis set group =>   4
Atom  77H    basis set group =>   4
Atom  78H    basis set group =>   4
Atom  79H    basis set group =>   4
Atom  80H    basis set group =>   4
Atom  81H    basis set group =>   4
Atom  82H    basis set group =>   4
Atom  83H    basis set group =>   4
---------------------------------
AUXILIARY/J BASIS SET INFORMATION
---------------------------------
There are 4 groups of distinct atoms

 Group   1 Type C   : 12s5p4d2f1g contracted to 6s4p3d1f1g pattern {711111/2111/211/2/1}
 Group   2 Type N   : 12s5p4d2f1g contracted to 6s4p3d1f1g pattern {711111/2111/211/2/1}
 Group   3 Type O   : 12s5p4d2f1g contracted to 6s4p3d1f1g pattern {711111/2111/211/2/1}
 Group   4 Type H   : 5s2p1d contracted to 3s1p1d pattern {311/2/1}

Atom   0C    basis set group =>   1
Atom   1C    basis set group =>   1
Atom   2C    basis set group =>   1
Atom   3C    basis set group =>   1
Atom   4C    basis set group =>   1
Atom   5C    basis set group =>   1
Atom   6C    basis set group =>   1
Atom   7C    basis set group =>   1
Atom   8C    basis set group =>   1
Atom   9C    basis set group =>   1
Atom  10C    basis set group =>   1
Atom  11N    basis set group =>   2
Atom  12N    basis set group =>   2
Atom  13C    basis set group =>   1
Atom  14C    basis set group =>   1
Atom  15N    basis set group =>   2
Atom  16O    basis set group =>   3
Atom  17H    basis set group =>   4
Atom  18H    basis set group =>   4
Atom  19H    basis set group =>   4
Atom  20H    basis set group =>   4
Atom  21H    basis set group =>   4
Atom  22H    basis set group =>   4
Atom  23H    basis set group =>   4
Atom  24H    basis set group =>   4
Atom  25H    basis set group =>   4
Atom  26H    basis set group =>   4
Atom  27H    basis set group =>   4
Atom  28C    basis set group =>   1
Atom  29C    basis set group =>   1
Atom  30C    basis set group =>   1
Atom  31C    basis set group =>   1
Atom  32C    basis set group =>   1
Atom  33C    basis set group =>   1
Atom  34C    basis set group =>   1
Atom  35O    basis set group =>   3
Atom  36C    basis set group =>   1
Atom  37C    basis set group =>   1
Atom  38C    basis set group =>   1
Atom  39C    basis set group =>   1
Atom  40C    basis set group =>   1
Atom  41C    basis set group =>   1
Atom  42N    basis set group =>   2
Atom  43C    basis set group =>   1
Atom  44O    basis set group =>   3
Atom  45C    basis set group =>   1
Atom  46C    basis set group =>   1
Atom  47C    basis set group =>   1
Atom  48C    basis set group =>   1
Atom  49C    basis set group =>   1
Atom  50C    basis set group =>   1
Atom  51C    basis set group =>   1
Atom  52N    basis set group =>   2
Atom  53C    basis set group =>   1
Atom  54C    basis set group =>   1
Atom  55C    basis set group =>   1
Atom  56C    basis set group =>   1
Atom  57O    basis set group =>   3
Atom  58H    basis set group =>   4
Atom  59H    basis set group =>   4
Atom  60H    basis set group =>   4
Atom  61H    basis set group =>   4
Atom  62H    basis set group =>   4
Atom  63H    basis set group =>   4
Atom  64H    basis set group =>   4
Atom  65H    basis set group =>   4
Atom  66H    basis set group =>   4
Atom  67H    basis set group =>   4
Atom  68H    basis set group =>   4
Atom  69H    basis set group =>   4
Atom  70H    basis set group =>   4
Atom  71H    basis set group =>   4
Atom  72H    basis set group =>   4
Atom  73H    basis set group =>   4
Atom  74H    basis set group =>   4
Atom  75H    basis set group =>   4
Atom  76H    basis set group =>   4
Atom  77H    basis set group =>   4
Atom  78H    basis set group =>   4
Atom  79H    basis set group =>   4
Atom  80H    basis set group =>   4
Atom  81H    basis set group =>   4
Atom  82H    basis set group =>   4
Atom  83H    basis set group =>   4


           ************************************************************
           *        Program running with 12 parallel MPI-processes    *
           *              working on a common directory               *
           ************************************************************
------------------------------------------------------------------------------
                           ORCA GTO INTEGRAL CALCULATION
                           -- RI-GTO INTEGRALS CHOSEN --
------------------------------------------------------------------------------
------------------------------------------------------------------------------
                   ___                                                        
                  /   \      - P O W E R E D   B Y -                         
                 /     \                                                     
                 |  |  |   _    _      __       _____    __    __             
                 |  |  |  | |  | |    /  \     |  _  \  |  |  /  |          
                  \  \/   | |  | |   /    \    | | | |  |  | /  /          
                 / \  \   | |__| |  /  /\  \   | |_| |  |  |/  /          
                |  |  |   |  __  | /  /__\  \  |    /   |      \           
                |  |  |   | |  | | |   __   |  |    \   |  |\   \          
                \     /   | |  | | |  |  |  |  | |\  \  |  | \   \       
                 \___/    |_|  |_| |__|  |__|  |_| \__\ |__|  \__/        
                                                                              
                      - O R C A' S   B I G   F R I E N D -                    
                                      &                                       
                       - I N T E G R A L  F E E D E R -                       
                                                                              
 v1 FN, 2020, v2 2021                                                         
------------------------------------------------------------------------------


Reading SHARK input file orca.SHARKINP.tmp ... ok
----------------------
SHARK INTEGRAL PACKAGE
----------------------

Number of atoms                             ...     84
Number of basis functions                   ...    779
Number of shells                            ...    403
Maximum angular momentum                    ...      2
Integral batch strategy                     ... SHARK/LIBINT Hybrid
RI-J (if used) integral strategy            ... SPLIT-RIJ (Revised 2003 algorithm where possible)
Printlevel                                  ...      1
Contraction scheme used                     ... SEGMENTED contraction
Coulomb Range Separation                    ... NOT USED
Exchange Range Separation                   ... NOT USED
Finite Nucleus Model                        ... NOT USED
Auxiliary Coulomb fitting basis             ... AVAILABLE
   # of basis functions in Aux-J            ...   2710
   # of shells in Aux-J                     ...    890
   Maximum angular momentum in Aux-J        ...      4
Auxiliary J/K fitting basis                 ... NOT available
Auxiliary Correlation fitting basis         ... NOT available
Auxiliary 'external' fitting basis          ... NOT available
Integral threshold                          ...     1.000000e-12
Primitive cut-off                           ...     1.000000e-14
Primitive pair pre-selection threshold      ...     1.000000e-14

Calculating pre-screening integrals         ... done (  0.0 sec) Dimension = 403
Organizing shell pair data                  ... done (  0.4 sec)
Shell pair information
Total number of shell pairs                 ...     81406
Shell pairs after pre-screening             ...     48306
Total number of primitive shell pairs       ...    289142
Primitive shell pairs kept                  ...    100563
          la=0 lb=0:  17506 shell pairs
          la=1 lb=0:  17305 shell pairs
          la=1 lb=1:   3813 shell pairs
          la=2 lb=0:   6004 shell pairs
          la=2 lb=1:   3142 shell pairs
          la=2 lb=2:    536 shell pairs

Calculating one electron integrals          ... done (  0.1 sec)
Calculating RI/J V-Matrix + Cholesky decomp.... done (  0.3 sec)
Calculating Nuclear repulsion               ... done (  0.0 sec) ENN=   6357.759887160252 Eh

SHARK setup successfully completed in   1.3 seconds

Maximum memory used throughout the entire GTOINT-calculation: 69.4 MB


           ************************************************************
           *        Program running with 12 parallel MPI-processes    *
           *              working on a common directory               *
           ************************************************************
-------------------------------------------------------------------------------
                                 ORCA SCF
-------------------------------------------------------------------------------

------------
SCF SETTINGS
------------
Hamiltonian:
 Density Functional     Method          .... DFT(GTOs)
 Exchange Functional    Exchange        .... PBE
   PBE kappa parameter   XKappa         ....  1.024500
   PBE mue parameter    XMuePBE         ....  0.123457
 Correlation Functional Correlation     .... PBE
   PBE beta parameter  CBetaPBE         ....  0.030000
 LDA part of GGA corr.  LDAOpt          .... PW91-LDA
 Gradients option       PostSCFGGA      .... off
 Hybrid DFT is turned on
   Fraction HF Exchange ScalHFX         ....  0.420000
   Scaling of DF-GGA-X  ScalDFX         ....  0.580000
   Scaling of DF-GGA-C  ScalDFC         ....  1.000000
   Scaling of DF-LDA-C  ScalLDAC        ....  1.000000
   Perturbative correction              ....  0.000000
   Density functional embedding theory  .... OFF
 RI-approximation to the Coulomb term is turned on
   Number of AuxJ basis functions       .... 2710
   RIJ-ON(X) (HFX calculated with O(N)) .... on
   Number of AuxJ basis functions       .... 2710
   RIJ-COSX (HFX calculated with COS-X)).... on


General Settings:
 Integral files         IntName         .... orca
 Hartree-Fock type      HFTyp           .... UHF
 Total Charge           Charge          ....    0
 Multiplicity           Mult            ....    3
 Number of Electrons    NEL             ....  332
 Basis Dimension        Dim             ....  779
 Nuclear Repulsion      ENuc            ....   6357.7598871603 Eh

Convergence Acceleration:
 DIIS                   CNVDIIS         .... on
   Start iteration      DIISMaxIt       ....    12
   Startup error        DIISStart       ....  0.200000
   # of expansion vecs  DIISMaxEq       ....     5
   Bias factor          DIISBfac        ....   1.050
   Max. coefficient     DIISMaxC        ....  10.000
 Trust-Rad. Augm. Hess. CNVTRAH         .... auto
   Auto Start mean grad. ratio tolernc. ....  1.125000
   Auto Start start iteration           ....    20
   Auto Start num. interpolation iter.  ....    10
   Max. Number of Micro iterations      ....    16
   Max. Number of Macro iterations      .... Maxiter - #DIIS iter
   Number of Davidson start vectors     ....     2
   Converg. threshold I  (grad. norm)   ....   2.000e-06
   Converg. threshold II (energy diff.) ....   1.000e-09
   Grad. Scal. Fac. for Micro threshold ....   0.100
   Minimum threshold for Micro iter.    ....   0.010
   NR start threshold (gradient norm)   ....   0.001
   Initial trust radius                 ....   0.400
   Minimum AH scaling param. (alpha)    ....   1.000
   Maximum AH scaling param. (alpha)    .... 1000.000
   Orbital update algorithm             .... Taylor
   White noise on init. David. guess    .... on
   Maximum white noise                  ....   0.010
   Quad. conv. algorithm                .... NR
   COSX micro iterations for RIJONX calc.... off
 SOSCF                  CNVSOSCF        .... off
 Level Shifting         CNVShift        .... on
   Level shift para.    LevelShift      ....    0.2500
   Turn off err/grad.   ShiftErr        ....    0.0010
 Zerner damping         CNVZerner       .... off
 Static damping         CNVDamp         .... on
   Fraction old density DampFac         ....    0.7000
   Max. Damping (<1)    DampMax         ....    0.9800
   Min. Damping (>=0)   DampMin         ....    0.0000
   Turn off err/grad.   DampErr         ....    0.1000
 Fernandez-Rico         CNVRico         .... off

SCF Procedure:
 Maximum # iterations   MaxIter         ....   125
 SCF integral mode      SCFMode         .... Direct
   Integral package                     .... SHARK and LIBINT hybrid scheme
 Reset frequency        DirectResetFreq ....    20
 Integral Threshold     Thresh          ....  1.000e-12 Eh
 Primitive CutOff       TCut            ....  1.000e-14 Eh

Convergence Tolerance:
 Convergence Check Mode ConvCheckMode   .... Total+1el-Energy
 Convergence forced     ConvForced      .... 1
 Energy Change          TolE            ....  1.000e-09 Eh
 1-El. energy change                    ....  1.000e-06 Eh
 DIIS Error             TolErr          ....  1.000e-08


The Broken Symmetry feature is operative
   Number of electrons in the 'A' domain  ... 1
   Number of electrons in the 'B' domain  ... 1
We will first do a calculation with S=  1.0
and then try to converge to the broken symmetry state with Ms=  0.0


Diagonalization of the overlap matrix:
Smallest eigenvalue                        ... 3.865e-04
Time for diagonalization                   ...    0.140 sec
Threshold for overlap eigenvalues          ... 1.000e-08
Number of eigenvalues below threshold      ... 0
Time for construction of square roots      ...    0.095 sec
Total time needed                          ...    0.238 sec

--------------------------------
INITIAL GUESS: MINIMAL BASIS EHT
--------------------------------
The minimal basis has 272 functions
EHT matrix was diagonalized
Basis set overlap was calculated now projecting the orbitals
Using GuessMode=FMatrix for the initial guess
C*T matrix was formed
Effective Fockian was calculated
Effective Fockian was diagonalized
Initial density was built
                      ------------------
                      INITIAL GUESS DONE
                      ------------------
-------------------
DFT GRID GENERATION
-------------------

General Integration Accuracy     IntAcc      ... 4.159
Radial Grid Type                 RadialGrid  ... OptM3 with GC (2021)
Angular Grid (max. ang.)         AngularGrid ... 3 (Lebedev-194)
Angular grid pruning method      GridPruning ... 4 (adaptive)
Weight generation scheme         WeightScheme... Becke
Basis function cutoff            BFCut       ... 1.0000e-12
Integration weight cutoff        WCut        ... 1.0000e-14
Angular grids for H and He will be reduced by one unit
Partially contracted basis set               ... off
Rotationally invariant grid construction     ... off

Total number of grid points                  ...   199590
Total number of batches                      ...     3162
Average number of points per batch           ...       63
Average number of grid points per atom       ...     2376
Time for grid setup =    1.928 sec

--------------------
COSX GRID GENERATION
--------------------

GRIDX 1
-------
General Integration Accuracy     IntAcc      ... 3.816
Radial Grid Type                 RadialGrid  ... OptM3 with GC (2021)
Angular Grid (max. ang.)         AngularGrid ... 1 (Lebedev-50)
Angular grid pruning method      GridPruning ... 4 (adaptive)
Weight generation scheme         WeightScheme... Becke
Basis function cutoff            BFCut       ... 1.0000e-12
Integration weight cutoff        WCut        ... 1.0000e-14
Angular grids for H and He will be reduced by one unit
Partially contracted basis set               ... on
Rotationally invariant grid construction     ... off

Total number of grid points                  ...    49788
Total number of batches                      ...      813
Average number of points per batch           ...       61
Average number of grid points per atom       ...      593
UseSFitting                                  ... on

GRIDX 2
-------
General Integration Accuracy     IntAcc      ... 4.020
Radial Grid Type                 RadialGrid  ... OptM3 with GC (2021)
Angular Grid (max. ang.)         AngularGrid ... 2 (Lebedev-110)
Angular grid pruning method      GridPruning ... 4 (adaptive)
Weight generation scheme         WeightScheme... Becke
Basis function cutoff            BFCut       ... 1.0000e-12
Integration weight cutoff        WCut        ... 1.0000e-14
Angular grids for H and He will be reduced by one unit
Partially contracted basis set               ... on
Rotationally invariant grid construction     ... off

Total number of grid points                  ...   106449
Total number of batches                      ...     1706
Average number of points per batch           ...       62
Average number of grid points per atom       ...     1267
UseSFitting                                  ... on

GRIDX 3
-------
General Integration Accuracy     IntAcc      ... 4.338
Radial Grid Type                 RadialGrid  ... OptM3 with GC (2021)
Angular Grid (max. ang.)         AngularGrid ... 3 (Lebedev-194)
Angular grid pruning method      GridPruning ... 4 (adaptive)
Weight generation scheme         WeightScheme... Becke
Basis function cutoff            BFCut       ... 1.0000e-12
Integration weight cutoff        WCut        ... 1.0000e-14
Angular grids for H and He will be reduced by one unit
Partially contracted basis set               ... on
Rotationally invariant grid construction     ... off

Total number of grid points                  ...   231224
Total number of batches                      ...     3654
Average number of points per batch           ...       63
Average number of grid points per atom       ...     2753
UseSFitting                                  ... on

Time for X-Grid setup             =    4.902 sec

--------------
SCF ITERATIONS
--------------
ITER       Energy         Delta-E        Max-DP      RMS-DP      [F,P]     Damp
               ***  Starting incremental Fock matrix formation  ***
  0  -2034.5956688986   0.000000000000 0.12981432  0.00158148  0.2773633 0.7000
  1  -2036.6449391584  -2.049270259860 0.07107679  0.00098478  0.1503525 0.7000
                               ***Turning on DIIS***
  2  -2037.7292610878  -1.084321929342 0.04671750  0.00070536  0.1062544 0.7000
  3  -2038.5725742338  -0.843313146034 0.14131805  0.00177850  0.0750773 0.0000
  4  -2040.6317573261  -2.059183092323 0.02823281  0.00025249  0.0300267 0.0000
  5  -2040.6584922444  -0.026734918247 0.01486870  0.00011486  0.0247375 0.0000
  6  -2040.6739390887  -0.015446844265 0.00831410  0.00007220  0.0067448 0.0000
  7  -2040.6779120933  -0.003973004653 0.00607366  0.00004803  0.0037780 0.0000
  8  -2040.6798287795  -0.001916686188 0.00470682  0.00003657  0.0019024 0.0000
  9  -2040.6807743593  -0.000945579777 0.00245841  0.00002481  0.0010489 0.0000
 10  -2040.6812136166  -0.000439257304 0.00424787  0.00004153  0.0007649 0.0000
               *** Restarting incremental Fock matrix formation ***
                                   *** Resetting DIIS ***
 11  -2040.6817306548  -0.000517038222 0.00103662  0.00001306  0.0005831 0.0000
 12  -2040.6817717860  -0.000041131250 0.00047917  0.00000522  0.0007363 0.0000
 13  -2040.6817957847  -0.000023998613 0.00105199  0.00000921  0.0003541 0.0000
 14  -2040.6818258619  -0.000030077189 0.00074393  0.00000604  0.0002202 0.0000
 15  -2040.6818368754  -0.000011013534 0.00058401  0.00000478  0.0001564 0.0000
 16  -2040.6818415574  -0.000004682037 0.00015775  0.00000138  0.0000770 0.0000
 17  -2040.6818420688  -0.000000511375 0.00008236  0.00000081  0.0000561 0.0000
 18  -2040.6818422603  -0.000000191533 0.00003949  0.00000031  0.0000212 0.0000
 19  -2040.6818422876  -0.000000027224 0.00002082  0.00000018  0.0000130 0.0000
 20  -2040.6818422999  -0.000000012357 0.00001979  0.00000012  0.0000090 0.0000
 21  -2040.6818423061  -0.000000006163 0.00001068  0.00000007  0.0000054 0.0000
 22  -2040.6818423074  -0.000000001285 0.00001027  0.00000006  0.0000033 0.0000
 23  -2040.6818423077  -0.000000000294 0.00000403  0.00000003  0.0000018 0.0000
 24  -2040.6818423099  -0.000000002206 0.00000510  0.00000003  0.0000015 0.0000
 25  -2040.6818423102  -0.000000000358 0.00000276  0.00000002  0.0000012 0.0000
 26  -2040.6818423110  -0.000000000815 0.00000254  0.00000002  0.0000008 0.0000
 27  -2040.6818423116  -0.000000000561 0.00000143  0.00000001  0.0000007 0.0000
 28  -2040.6818423117  -0.000000000130 0.00000101  0.00000001  0.0000007 0.0000
 29  -2040.6818423117   0.000000000072 0.00000072  0.00000001  0.0000005 0.0000
 30  -2040.6818423115   0.000000000156 0.00000048  0.00000000  0.0000003 0.0000
               *** Restarting incremental Fock matrix formation ***
                                   *** Resetting DIIS ***
 31  -2040.6818423046   0.000000006871 0.00000049  0.00000000  0.0000002 0.0000
 32  -2040.6818423063  -0.000000001641 0.00000019  0.00000000  0.0000003 0.0000
 33  -2040.6818423059   0.000000000323 0.00000039  0.00000000  0.0000001 0.0000
 34  -2040.6818423047   0.000000001272 0.00000017  0.00000000  0.0000001 0.0000
 35  -2040.6818423051  -0.000000000423 0.00000007  0.00000000  0.0000000 0.0000
                 **** Energy Check signals convergence ****

               *****************************************************
               *                     SUCCESS                       *
               *           SCF CONVERGED AFTER  36 CYCLES          *
               *****************************************************

Old exchange energy                            =   -116.096040233 Eh
New exchange energy                            =   -116.096017508 Eh
Exchange energy change after final integration =      0.000022725 Eh
Total energy after final integration           =  -2040.681819581 Eh
Final COS-X integration done in                =    48.366 sec

----------------
TOTAL SCF ENERGY
----------------

Total Energy       :        -2040.68181958 Eh          -55529.77539 eV

Components:
Nuclear Repulsion  :         6357.75988716 Eh          173003.44185 eV
Electronic Energy  :        -8398.44170674 Eh         -228533.21724 eV
One Electron Energy:       -15437.89921734 Eh         -420086.59449 eV
Two Electron Energy:         7039.45751059 Eh          191553.37725 eV
Max COSX asymmetry :            0.00000333 Eh               0.00009 eV

Virial components:
Potential Energy   :        -4065.96091878 Eh         -110640.42145 eV
Kinetic Energy     :         2025.27909920 Eh           55110.64606 eV
Virial Ratio       :            2.00760523


DFT components:
N(Alpha)           :      167.000452293288 electrons
N(Beta)            :      165.000472251462 electrons
N(Total)           :      332.000924544749 electrons
E(X)               :     -154.299921159821 Eh       
E(C)               :      -14.658331688640 Eh       
E(XC)              :     -168.958252848461 Eh       
DFET-embed. en.    :        0.000000000000 Eh       

---------------
SCF CONVERGENCE
---------------

  Last Energy change         ...   -5.5093e-10  Tolerance :   1.0000e-09
  Last MAX-Density change    ...    0.0000e+00  Tolerance :   1.0000e-08
  Last RMS-Density change    ...    0.0000e+00  Tolerance :   1.0000e-09
  Last DIIS Error            ...    1.3167e-08  Tolerance :   1.0000e-08

             **** THE GBW FILE WAS UPDATED (orca.gbw) ****
             **** DENSITY orca.scfp WAS UPDATED ****
             **** ENERGY FILE WAS UPDATED (orca.en.tmp) ****
----------------------
UHF SPIN CONTAMINATION
----------------------

Warning: in a DFT calculation there is little theoretical justification to 
         calculate <S**2> as in Hartree-Fock theory. We will do it anyways
         but you should keep in mind that the values have only limited relevance

Expectation value of <S**2>     :     2.102130
Ideal value S*(S+1) for S=1.0   :     2.000000
Deviation                       :     0.102130

             **** THE GBW FILE WAS UPDATED (orca.gbw) ****
             **** DENSITY orca.scfp WAS UPDATED ****
----------------
ORBITAL ENERGIES
----------------
                 SPIN UP ORBITALS
  NO   OCC          E(Eh)            E(eV) 
   0   1.0000     -19.577845      -532.7402 
   1   1.0000     -19.520014      -531.1666 
   2   1.0000     -19.479626      -530.0676 
   3   1.0000     -19.471721      -529.8525 
   4   1.0000     -14.677807      -399.4034 
   5   1.0000     -14.677444      -399.3935 
   6   1.0000     -14.668711      -399.1559 
   7   1.0000     -14.667035      -399.1103 
   8   1.0000     -14.638329      -398.3292 
   9   1.0000     -10.555913      -287.2410 
  10   1.0000     -10.548346      -287.0351 
  11   1.0000     -10.547249      -287.0052 
  12   1.0000     -10.512537      -286.0607 
  13   1.0000     -10.512199      -286.0515 
  14   1.0000     -10.511531      -286.0333 
  15   1.0000     -10.504134      -285.8320 
  16   1.0000     -10.495677      -285.6019 
  17   1.0000     -10.494888      -285.5804 
  18   1.0000     -10.491467      -285.4873 
  19   1.0000     -10.486073      -285.3406 
  20   1.0000     -10.479537      -285.1627 
  21   1.0000     -10.476209      -285.0721 
  22   1.0000     -10.471343      -284.9397 
  23   1.0000     -10.470961      -284.9293 
  24   1.0000     -10.469844      -284.8989 
  25   1.0000     -10.459218      -284.6098 
  26   1.0000     -10.458924      -284.6018 
  27   1.0000     -10.454896      -284.4922 
  28   1.0000     -10.454585      -284.4837 
  29   1.0000     -10.454378      -284.4781 
  30   1.0000     -10.451190      -284.3913 
  31   1.0000     -10.449097      -284.3344 
  32   1.0000     -10.448520      -284.3187 
  33   1.0000     -10.448456      -284.3169 
  34   1.0000     -10.447054      -284.2788 
  35   1.0000     -10.445494      -284.2363 
  36   1.0000     -10.445285      -284.2307 
  37   1.0000     -10.444684      -284.2143 
  38   1.0000     -10.444605      -284.2122 
  39   1.0000     -10.444355      -284.2054 
  40   1.0000     -10.443884      -284.1925 
  41   1.0000     -10.443825      -284.1909 
  42   1.0000     -10.443180      -284.1734 
  43   1.0000     -10.442361      -284.1511 
  44   1.0000     -10.442295      -284.1493 
  45   1.0000     -10.439268      -284.0669 
  46   1.0000     -10.433527      -283.9107 
  47   1.0000      -1.259163       -34.2636 
  48   1.0000      -1.172589       -31.9078 
  49   1.0000      -1.164450       -31.6863 
  50   1.0000      -1.156150       -31.4605 
  51   1.0000      -1.111570       -30.2473 
  52   1.0000      -1.073853       -29.2210 
  53   1.0000      -1.043364       -28.3914 
  54   1.0000      -1.035119       -28.1670 
  55   1.0000      -1.031597       -28.0712 
  56   1.0000      -0.975421       -26.5425 
  57   1.0000      -0.961749       -26.1705 
  58   1.0000      -0.960708       -26.1422 
  59   1.0000      -0.954097       -25.9623 
  60   1.0000      -0.911525       -24.8039 
  61   1.0000      -0.904529       -24.6135 
  62   1.0000      -0.894556       -24.3421 
  63   1.0000      -0.888347       -24.1732 
  64   1.0000      -0.879899       -23.9433 
  65   1.0000      -0.844333       -22.9755 
  66   1.0000      -0.838483       -22.8163 
  67   1.0000      -0.835749       -22.7419 
  68   1.0000      -0.835032       -22.7224 
  69   1.0000      -0.822900       -22.3923 
  70   1.0000      -0.794018       -21.6063 
  71   1.0000      -0.786775       -21.4092 
  72   1.0000      -0.780890       -21.2491 
  73   1.0000      -0.778489       -21.1838 
  74   1.0000      -0.775421       -21.1003 
  75   1.0000      -0.766055       -20.8454 
  76   1.0000      -0.763951       -20.7882 
  77   1.0000      -0.732657       -19.9366 
  78   1.0000      -0.721310       -19.6278 
  79   1.0000      -0.711077       -19.3494 
  80   1.0000      -0.702690       -19.1212 
  81   1.0000      -0.697153       -18.9705 
  82   1.0000      -0.683292       -18.5933 
  83   1.0000      -0.676127       -18.3983 
  84   1.0000      -0.666935       -18.1482 
  85   1.0000      -0.659195       -17.9376 
  86   1.0000      -0.657088       -17.8803 
  87   1.0000      -0.652664       -17.7599 
  88   1.0000      -0.647100       -17.6085 
  89   1.0000      -0.615640       -16.7524 
  90   1.0000      -0.608746       -16.5648 
  91   1.0000      -0.600617       -16.3436 
  92   1.0000      -0.597401       -16.2561 
  93   1.0000      -0.590081       -16.0569 
  94   1.0000      -0.584398       -15.9023 
  95   1.0000      -0.582977       -15.8636 
  96   1.0000      -0.580387       -15.7931 
  97   1.0000      -0.575961       -15.6727 
  98   1.0000      -0.566002       -15.4017 
  99   1.0000      -0.559411       -15.2223 
 100   1.0000      -0.556514       -15.1435 
 101   1.0000      -0.546514       -14.8714 
 102   1.0000      -0.544286       -14.8108 
 103   1.0000      -0.540083       -14.6964 
 104   1.0000      -0.532573       -14.4920 
 105   1.0000      -0.529014       -14.3952 
 106   1.0000      -0.527807       -14.3624 
 107   1.0000      -0.525159       -14.2903 
 108   1.0000      -0.519180       -14.1276 
 109   1.0000      -0.516448       -14.0533 
 110   1.0000      -0.514249       -13.9934 
 111   1.0000      -0.503804       -13.7092 
 112   1.0000      -0.500210       -13.6114 
 113   1.0000      -0.495832       -13.4923 
 114   1.0000      -0.491189       -13.3659 
 115   1.0000      -0.488962       -13.3053 
 116   1.0000      -0.485720       -13.2171 
 117   1.0000      -0.483048       -13.1444 
 118   1.0000      -0.481427       -13.1003 
 119   1.0000      -0.478568       -13.0225 
 120   1.0000      -0.477782       -13.0011 
 121   1.0000      -0.476932       -12.9780 
 122   1.0000      -0.473817       -12.8932 
 123   1.0000      -0.469492       -12.7755 
 124   1.0000      -0.466477       -12.6935 
 125   1.0000      -0.462242       -12.5782 
 126   1.0000      -0.460833       -12.5399 
 127   1.0000      -0.453869       -12.3504 
 128   1.0000      -0.449435       -12.2297 
 129   1.0000      -0.443702       -12.0737 
 130   1.0000      -0.438545       -11.9334 
 131   1.0000      -0.432427       -11.7669 
 132   1.0000      -0.430455       -11.7133 
 133   1.0000      -0.428443       -11.6585 
 134   1.0000      -0.427675       -11.6376 
 135   1.0000      -0.425526       -11.5792 
 136   1.0000      -0.419375       -11.4118 
 137   1.0000      -0.416896       -11.3443 
 138   1.0000      -0.415402       -11.3037 
 139   1.0000      -0.413551       -11.2533 
 140   1.0000      -0.411657       -11.2017 
 141   1.0000      -0.409669       -11.1477 
 142   1.0000      -0.403602       -10.9826 
 143   1.0000      -0.397055       -10.8044 
 144   1.0000      -0.394071       -10.7232 
 145   1.0000      -0.391270       -10.6470 
 146   1.0000      -0.390920       -10.6375 
 147   1.0000      -0.388261       -10.5651 
 148   1.0000      -0.386800       -10.5254 
 149   1.0000      -0.382662       -10.4128 
 150   1.0000      -0.381221       -10.3736 
 151   1.0000      -0.362091        -9.8530 
 152   1.0000      -0.360662        -9.8141 
 153   1.0000      -0.346296        -9.4232 
 154   1.0000      -0.343742        -9.3537 
 155   1.0000      -0.322381        -8.7724 
 156   1.0000      -0.320818        -8.7299 
 157   1.0000      -0.318562        -8.6685 
 158   1.0000      -0.308039        -8.3822 
 159   1.0000      -0.303731        -8.2649 
 160   1.0000      -0.295668        -8.0455 
 161   1.0000      -0.291256        -7.9255 
 162   1.0000      -0.291050        -7.9199 
 163   1.0000      -0.285757        -7.7758 
 164   1.0000      -0.280398        -7.6300 
 165   1.0000      -0.220464        -5.9991 
 166   1.0000      -0.190517        -5.1842 
 167   0.0000      -0.049902        -1.3579 
 168   0.0000      -0.010200        -0.2776 
 169   0.0000       0.011836         0.3221 
 170   0.0000       0.019845         0.5400 
 171   0.0000       0.021940         0.5970 
 172   0.0000       0.022426         0.6103 
 173   0.0000       0.032717         0.8903 
 174   0.0000       0.043965         1.1964 
 175   0.0000       0.053720         1.4618 
 176   0.0000       0.083893         2.2828 
 177   0.0000       0.089723         2.4415 
 178   0.0000       0.102139         2.7793 
 179   0.0000       0.125575         3.4171 
 180   0.0000       0.135246         3.6802 
 181   0.0000       0.136641         3.7182 
 182   0.0000       0.142632         3.8812 
 183   0.0000       0.146665         3.9910 
 184   0.0000       0.154087         4.1929 
 185   0.0000       0.156056         4.2465 
 186   0.0000       0.158438         4.3113 
 187   0.0000       0.165042         4.4910 
 188   0.0000       0.169534         4.6132 
 189   0.0000       0.172273         4.6878 
 190   0.0000       0.177436         4.8283 
 191   0.0000       0.179760         4.8915 
 192   0.0000       0.181791         4.9468 
 193   0.0000       0.186769         5.0822 
 194   0.0000       0.190197         5.1755 
 195   0.0000       0.191375         5.2076 
 196   0.0000       0.193503         5.2655 
 197   0.0000       0.196390         5.3441 
 198   0.0000       0.197758         5.3813 
 199   0.0000       0.198862         5.4113 
 200   0.0000       0.202691         5.5155 
 201   0.0000       0.204064         5.5529 
 202   0.0000       0.206810         5.6276 
 203   0.0000       0.208544         5.6748 
 204   0.0000       0.211936         5.7671 
 205   0.0000       0.212765         5.7896 
 206   0.0000       0.215445         5.8625 
 207   0.0000       0.217134         5.9085 
 208   0.0000       0.218723         5.9518 
 209   0.0000       0.221262         6.0209 
 210   0.0000       0.221360         6.0235 
 211   0.0000       0.225230         6.1288 
 212   0.0000       0.227944         6.2027 
 213   0.0000       0.229089         6.2338 
 214   0.0000       0.230581         6.2744 
 215   0.0000       0.236567         6.4373 
 216   0.0000       0.240867         6.5543 
 217   0.0000       0.242883         6.6092 
 218   0.0000       0.244582         6.6554 
 219   0.0000       0.246499         6.7076 
 220   0.0000       0.252840         6.8801 
 221   0.0000       0.257482         7.0064 
 222   0.0000       0.258480         7.0336 
 223   0.0000       0.264405         7.1948 
 224   0.0000       0.269141         7.3237 
 225   0.0000       0.271560         7.3895 
 226   0.0000       0.273256         7.4357 
 227   0.0000       0.277634         7.5548 
 228   0.0000       0.280777         7.6403 
 229   0.0000       0.283524         7.7151 
 230   0.0000       0.286300         7.7906 
 231   0.0000       0.288928         7.8621 
 232   0.0000       0.295569         8.0428 
 233   0.0000       0.296096         8.0572 
 234   0.0000       0.299058         8.1378 
 235   0.0000       0.300306         8.1717 
 236   0.0000       0.305859         8.3229 
 237   0.0000       0.307995         8.3810 
 238   0.0000       0.312755         8.5105 
 239   0.0000       0.315867         8.5952 
 240   0.0000       0.318341         8.6625 
 241   0.0000       0.325045         8.8449 
 242   0.0000       0.326838         8.8937 
 243   0.0000       0.330960         9.0059 
 244   0.0000       0.334799         9.1103 
 245   0.0000       0.336136         9.1467 
 246   0.0000       0.339657         9.2425 
 247   0.0000       0.347622         9.4593 
 248   0.0000       0.351521         9.5654 
 249   0.0000       0.359786         9.7903 
 250   0.0000       0.361575         9.8390 
 251   0.0000       0.373257        10.1568 
 252   0.0000       0.378473        10.2988 
 253   0.0000       0.382441        10.4068 
 254   0.0000       0.386578        10.5193 
 255   0.0000       0.392453        10.6792 
 256   0.0000       0.408455        11.1146 
 257   0.0000       0.409594        11.1456 
 258   0.0000       0.420232        11.4351 
 259   0.0000       0.422962        11.5094 
 260   0.0000       0.426785        11.6134 
 261   0.0000       0.451847        12.2954 
 262   0.0000       0.457394        12.4463 
 263   0.0000       0.461534        12.5590 
 264   0.0000       0.462853        12.5949 
 265   0.0000       0.469535        12.7767 
 266   0.0000       0.476434        12.9644 
 267   0.0000       0.482869        13.1395 
 268   0.0000       0.485448        13.2097 
 269   0.0000       0.492539        13.4027 
 270   0.0000       0.498918        13.5762 
 271   0.0000       0.500760        13.6264 
 272   0.0000       0.503092        13.6898 
 273   0.0000       0.506083        13.7712 
 274   0.0000       0.509467        13.8633 
 275   0.0000       0.517931        14.0936 
 276   0.0000       0.519812        14.1448 
 277   0.0000       0.520564        14.1653 
 278   0.0000       0.523374        14.2417 
 279   0.0000       0.530111        14.4251 
 280   0.0000       0.536623        14.6023 
 281   0.0000       0.538924        14.6649 
 282   0.0000       0.541409        14.7325 
 283   0.0000       0.544822        14.8254 
 284   0.0000       0.548904        14.9364 
 285   0.0000       0.553231        15.0542 
 286   0.0000       0.556294        15.1375 
 287   0.0000       0.561702        15.2847 
 288   0.0000       0.566244        15.4083 
 289   0.0000       0.572040        15.5660 
 290   0.0000       0.573979        15.6188 
 291   0.0000       0.578468        15.7409 
 292   0.0000       0.584359        15.9012 
 293   0.0000       0.587792        15.9946 
 294   0.0000       0.593098        16.1390 
 295   0.0000       0.597618        16.2620 
 296   0.0000       0.601461        16.3666 
 297   0.0000       0.602989        16.4082 
 298   0.0000       0.605327        16.4718 
 299   0.0000       0.607826        16.5398 
 300   0.0000       0.613148        16.6846 
 301   0.0000       0.615732        16.7549 
 302   0.0000       0.616918        16.7872 
 303   0.0000       0.621277        16.9058 
 304   0.0000       0.623399        16.9636 
 305   0.0000       0.627948        17.0873 
 306   0.0000       0.629233        17.1223 
 307   0.0000       0.630412        17.1544 
 308   0.0000       0.633713        17.2442 
 309   0.0000       0.634516        17.2660 
 310   0.0000       0.638538        17.3755 
 311   0.0000       0.640525        17.4296 
 312   0.0000       0.643076        17.4990 
 313   0.0000       0.644706        17.5433 
 314   0.0000       0.645179        17.5562 
 315   0.0000       0.647684        17.6244 
 316   0.0000       0.653141        17.7729 
 317   0.0000       0.655793        17.8450 
 318   0.0000       0.656529        17.8651 
 319   0.0000       0.660452        17.9718 
 320   0.0000       0.665630        18.1127 
 321   0.0000       0.667898        18.1744 
 322   0.0000       0.673865        18.3368 
 323   0.0000       0.674863        18.3639 
 324   0.0000       0.676479        18.4079 
 325   0.0000       0.681350        18.5405 
 326   0.0000       0.686621        18.6839 
 327   0.0000       0.690396        18.7866 
 328   0.0000       0.695229        18.9181 
 329   0.0000       0.698811        19.0156 
 330   0.0000       0.703775        19.1507 
 331   0.0000       0.706097        19.2139 
 332   0.0000       0.713212        19.4075 
 333   0.0000       0.716440        19.4953 
 334   0.0000       0.717116        19.5137 
 335   0.0000       0.720881        19.6162 
 336   0.0000       0.724147        19.7050 
 337   0.0000       0.730140        19.8681 
 338   0.0000       0.731123        19.8949 
 339   0.0000       0.734899        19.9976 
 340   0.0000       0.740055        20.1379 
 341   0.0000       0.744148        20.2493 
 342   0.0000       0.746256        20.3067 
 343   0.0000       0.751639        20.4531 
 344   0.0000       0.755401        20.5555 
 345   0.0000       0.757255        20.6060 
 346   0.0000       0.763139        20.7661 
 347   0.0000       0.766171        20.8486 
 348   0.0000       0.772781        21.0284 
 349   0.0000       0.780818        21.2471 
 350   0.0000       0.782203        21.2848 
 351   0.0000       0.787773        21.4364 
 352   0.0000       0.794069        21.6077 
 353   0.0000       0.802900        21.8480 
 354   0.0000       0.821939        22.3661 
 355   0.0000       0.828749        22.5514 
 356   0.0000       0.833042        22.6682 
 357   0.0000       0.834389        22.7049 
 358   0.0000       0.844493        22.9798 
 359   0.0000       0.851029        23.1577 
 360   0.0000       0.855626        23.2828 
 361   0.0000       0.860055        23.4033 
 362   0.0000       0.868316        23.6281 
 363   0.0000       0.874987        23.8096 
 364   0.0000       0.888148        24.1677 
 365   0.0000       0.890376        24.2284 
 366   0.0000       0.894980        24.3537 
 367   0.0000       0.901553        24.5325 
 368   0.0000       0.904101        24.6018 
 369   0.0000       0.912512        24.8307 
 370   0.0000       0.919140        25.0111 
 371   0.0000       0.922966        25.1152 
 372   0.0000       0.929339        25.2886 
 373   0.0000       0.932319        25.3697 
 374   0.0000       0.935094        25.4452 
 375   0.0000       0.938422        25.5358 
 376   0.0000       0.949550        25.8386 
 377   0.0000       0.951258        25.8850 
 378   0.0000       0.953117        25.9356 
 379   0.0000       0.958270        26.0759 
 380   0.0000       0.960874        26.1467 
 381   0.0000       0.962348        26.1868 
 382   0.0000       0.967175        26.3182 
 383   0.0000       0.971035        26.4232 
 384   0.0000       0.977074        26.5875 
 385   0.0000       0.978400        26.6236 
 386   0.0000       0.981612        26.7110 
 387   0.0000       0.983409        26.7599 
 388   0.0000       0.986114        26.8335 
 389   0.0000       0.991235        26.9729 
 390   0.0000       0.994041        27.0492 
 391   0.0000       0.998446        27.1691 
 392   0.0000       1.002456        27.2782 
 393   0.0000       1.009404        27.4673 
 394   0.0000       1.012322        27.5467 
 395   0.0000       1.014721        27.6120 
 396   0.0000       1.019153        27.7326 
 397   0.0000       1.022692        27.8289 
 398   0.0000       1.028719        27.9929 
 399   0.0000       1.031182        28.0599 
 400   0.0000       1.031540        28.0696 
 401   0.0000       1.033855        28.1326 
 402   0.0000       1.041498        28.3406 
 403   0.0000       1.045611        28.4525 
 404   0.0000       1.047623        28.5073 
 405   0.0000       1.050499        28.5855 
 406   0.0000       1.051944        28.6249 
 407   0.0000       1.058396        28.8004 
 408   0.0000       1.058884        28.8137 
 409   0.0000       1.061248        28.8780 
 410   0.0000       1.064555        28.9680 
 411   0.0000       1.066162        29.0117 
 412   0.0000       1.069935        29.1144 
 413   0.0000       1.073701        29.2169 
 414   0.0000       1.076327        29.2883 
 415   0.0000       1.078171        29.3385 
 416   0.0000       1.080317        29.3969 
 417   0.0000       1.086519        29.5657 
 418   0.0000       1.090831        29.6830 
 419   0.0000       1.094385        29.7797 
 420   0.0000       1.099808        29.9273 
 421   0.0000       1.102052        29.9884 
 422   0.0000       1.104045        30.0426 
 423   0.0000       1.109482        30.1905 
 424   0.0000       1.112205        30.2646 
 425   0.0000       1.113216        30.2921 
 426   0.0000       1.118714        30.4418 
 427   0.0000       1.125232        30.6191 
 428   0.0000       1.129725        30.7414 
 429   0.0000       1.133568        30.8459 
 430   0.0000       1.134212        30.8635 
 431   0.0000       1.136421        30.9236 
 432   0.0000       1.149922        31.2910 
 433   0.0000       1.154935        31.4274 
 434   0.0000       1.160910        31.5900 
 435   0.0000       1.168086        31.7852 
 436   0.0000       1.169205        31.8157 
 437   0.0000       1.176272        32.0080 
 438   0.0000       1.178097        32.0577 
 439   0.0000       1.189277        32.3619 
 440   0.0000       1.195440        32.5296 
 441   0.0000       1.196975        32.5713 
 442   0.0000       1.201770        32.7018 
 443   0.0000       1.209756        32.9191 
 444   0.0000       1.219425        33.1822 
 445   0.0000       1.222636        33.2696 
 446   0.0000       1.225682        33.3525 
 447   0.0000       1.239121        33.7182 
 448   0.0000       1.242555        33.8117 
 449   0.0000       1.243828        33.8463 
 450   0.0000       1.257837        34.2275 
 451   0.0000       1.261870        34.3372 
 452   0.0000       1.271540        34.6004 
 453   0.0000       1.278961        34.8023 
 454   0.0000       1.280640        34.8480 
 455   0.0000       1.290758        35.1233 
 456   0.0000       1.295452        35.2511 
 457   0.0000       1.303589        35.4724 
 458   0.0000       1.305402        35.5218 
 459   0.0000       1.310620        35.6638 
 460   0.0000       1.318770        35.8855 
 461   0.0000       1.321082        35.9485 
 462   0.0000       1.330662        36.2091 
 463   0.0000       1.333490        36.2861 
 464   0.0000       1.335936        36.3527 
 465   0.0000       1.345427        36.6109 
 466   0.0000       1.347461        36.6663 
 467   0.0000       1.355626        36.8885 
 468   0.0000       1.361620        37.0516 
 469   0.0000       1.368049        37.2265 
 470   0.0000       1.380191        37.5569 
 471   0.0000       1.381709        37.5982 
 472   0.0000       1.389932        37.8220 
 473   0.0000       1.395819        37.9822 
 474   0.0000       1.403610        38.1942 
 475   0.0000       1.411508        38.4091 
 476   0.0000       1.418813        38.6079 
 477   0.0000       1.431023        38.9401 
 478   0.0000       1.433814        39.0160 
 479   0.0000       1.441406        39.2227 
 480   0.0000       1.447465        39.3875 
 481   0.0000       1.459143        39.7053 
 482   0.0000       1.464903        39.8620 
 483   0.0000       1.467732        39.9390 
 484   0.0000       1.471937        40.0534 
 485   0.0000       1.479280        40.2533 
 486   0.0000       1.483336        40.3636 
 487   0.0000       1.493297        40.6347 
 488   0.0000       1.494821        40.6761 
 489   0.0000       1.498737        40.7827 
 490   0.0000       1.505493        40.9666 
 491   0.0000       1.512204        41.1492 
 492   0.0000       1.518965        41.3331 
 493   0.0000       1.524405        41.4812 
 494   0.0000       1.526829        41.5471 
 495   0.0000       1.534251        41.7491 
 496   0.0000       1.538553        41.8662 
 497   0.0000       1.542677        41.9784 
 498   0.0000       1.543282        41.9948 
 499   0.0000       1.546334        42.0779 
 500   0.0000       1.548603        42.1396 
 501   0.0000       1.552403        42.2430 
 502   0.0000       1.554849        42.3096 
 503   0.0000       1.556173        42.3456 
 504   0.0000       1.565119        42.5891 
 505   0.0000       1.567627        42.6573 
 506   0.0000       1.571848        42.7722 
 507   0.0000       1.577949        42.9382 
 508   0.0000       1.584716        43.1223 
 509   0.0000       1.589087        43.2412 
 510   0.0000       1.604453        43.6594 
 511   0.0000       1.609277        43.7907 
 512   0.0000       1.623363        44.1739 
 513   0.0000       1.635948        44.5164 
 514   0.0000       1.642071        44.6830 
 515   0.0000       1.651561        44.9413 
 516   0.0000       1.658231        45.1228 
 517   0.0000       1.680920        45.7402 
 518   0.0000       1.692882        46.0657 
 519   0.0000       1.707725        46.4696 
 520   0.0000       1.716659        46.7127 
 521   0.0000       1.729407        47.0596 
 522   0.0000       1.733741        47.1775 
 523   0.0000       1.738829        47.3159 
 524   0.0000       1.741792        47.3966 
 525   0.0000       1.772411        48.2298 
 526   0.0000       1.778658        48.3997 
 527   0.0000       1.783579        48.5337 
 528   0.0000       1.796545        48.8865 
 529   0.0000       1.811539        49.2945 
 530   0.0000       1.817240        49.4496 
 531   0.0000       1.820866        49.5483 
 532   0.0000       1.828969        49.7688 
 533   0.0000       1.832273        49.8587 
 534   0.0000       1.842479        50.1364 
 535   0.0000       1.844988        50.2047 
 536   0.0000       1.848705        50.3058 
 537   0.0000       1.856303        50.5126 
 538   0.0000       1.863627        50.7119 
 539   0.0000       1.865186        50.7543 
 540   0.0000       1.869419        50.8695 
 541   0.0000       1.871308        50.9209 
 542   0.0000       1.879354        51.1398 
 543   0.0000       1.882752        51.2323 
 544   0.0000       1.885474        51.3064 
 545   0.0000       1.888362        51.3850 
 546   0.0000       1.896651        51.6105 
 547   0.0000       1.900481        51.7147 
 548   0.0000       1.901493        51.7423 
 549   0.0000       1.913211        52.0611 
 550   0.0000       1.918578        52.2071 
 551   0.0000       1.923305        52.3358 
 552   0.0000       1.929712        52.5101 
 553   0.0000       1.932516        52.5864 
 554   0.0000       1.937142        52.7123 
 555   0.0000       1.939150        52.7669 
 556   0.0000       1.953728        53.1636 
 557   0.0000       1.960496        53.3478 
 558   0.0000       1.964161        53.4475 
 559   0.0000       1.974320        53.7240 
 560   0.0000       1.979674        53.8697 
 561   0.0000       1.984957        54.0134 
 562   0.0000       1.986949        54.0676 
 563   0.0000       1.992304        54.2134 
 564   0.0000       2.000191        54.4280 
 565   0.0000       2.002627        54.4943 
 566   0.0000       2.005441        54.5708 
 567   0.0000       2.012939        54.7749 
 568   0.0000       2.014806        54.8257 
 569   0.0000       2.022792        55.0430 
 570   0.0000       2.033778        55.3419 
 571   0.0000       2.043089        55.5953 
 572   0.0000       2.046935        55.6999 
 573   0.0000       2.054271        55.8995 
 574   0.0000       2.059276        56.0358 
 575   0.0000       2.064576        56.1800 
 576   0.0000       2.072295        56.3900 
 577   0.0000       2.074777        56.4575 
 578   0.0000       2.076531        56.5053 
 579   0.0000       2.082349        56.6636 
 580   0.0000       2.087754        56.8107 
 581   0.0000       2.095809        57.0299 
 582   0.0000       2.106370        57.3172 
 583   0.0000       2.110292        57.4240 
 584   0.0000       2.118494        57.6472 
 585   0.0000       2.122783        57.7639 
 586   0.0000       2.134198        58.0745 
 587   0.0000       2.141074        58.2616 
 588   0.0000       2.145212        58.3742 
 589   0.0000       2.154053        58.6148 
 590   0.0000       2.157260        58.7020 
 591   0.0000       2.161117        58.8070 
 592   0.0000       2.165356        58.9223 
 593   0.0000       2.176281        59.2196 
 594   0.0000       2.179297        59.3017 
 595   0.0000       2.185987        59.4837 
 596   0.0000       2.193309        59.6830 
 597   0.0000       2.199429        59.8495 
 598   0.0000       2.204402        59.9848 
 599   0.0000       2.208042        60.0839 
 600   0.0000       2.208903        60.1073 
 601   0.0000       2.212600        60.2079 
 602   0.0000       2.217071        60.3296 
 603   0.0000       2.221060        60.4381 
 604   0.0000       2.224917        60.5431 
 605   0.0000       2.229928        60.6794 
 606   0.0000       2.234077        60.7923 
 607   0.0000       2.246006        61.1169 
 608   0.0000       2.252136        61.2837 
 609   0.0000       2.260090        61.5002 
 610   0.0000       2.269787        61.7641 
 611   0.0000       2.273703        61.8706 
 612   0.0000       2.278006        61.9877 
 613   0.0000       2.286283        62.2129 
 614   0.0000       2.290915        62.3390 
 615   0.0000       2.294704        62.4421 
 616   0.0000       2.298216        62.5376 
 617   0.0000       2.301392        62.6241 
 618   0.0000       2.304346        62.7044 
 619   0.0000       2.312532        62.9272 
 620   0.0000       2.316530        63.0360 
 621   0.0000       2.318262        63.0831 
 622   0.0000       2.322148        63.1889 
 623   0.0000       2.323442        63.2241 
 624   0.0000       2.332985        63.4837 
 625   0.0000       2.337147        63.5970 
 626   0.0000       2.344391        63.7941 
 627   0.0000       2.350443        63.9588 
 628   0.0000       2.353300        64.0366 
 629   0.0000       2.354894        64.0799 
 630   0.0000       2.359759        64.2123 
 631   0.0000       2.362229        64.2795 
 632   0.0000       2.371198        64.5236 
 633   0.0000       2.379626        64.7529 
 634   0.0000       2.382463        64.8301 
 635   0.0000       2.386234        64.9327 
 636   0.0000       2.386667        64.9445 
 637   0.0000       2.393778        65.1380 
 638   0.0000       2.397677        65.2441 
 639   0.0000       2.399417        65.2915 
 640   0.0000       2.404180        65.4211 
 641   0.0000       2.406137        65.4743 
 642   0.0000       2.419819        65.8466 
 643   0.0000       2.429212        66.1022 
 644   0.0000       2.434604        66.2489 
 645   0.0000       2.446655        66.5769 
 646   0.0000       2.451572        66.7107 
 647   0.0000       2.461005        66.9674 
 648   0.0000       2.470694        67.2310 
 649   0.0000       2.477861        67.4260 
 650   0.0000       2.492494        67.8242 
 651   0.0000       2.501770        68.0766 
 652   0.0000       2.510968        68.3269 
 653   0.0000       2.529910        68.8423 
 654   0.0000       2.546771        69.3012 
 655   0.0000       2.548192        69.3398 
 656   0.0000       2.560562        69.6764 
 657   0.0000       2.567018        69.8521 
 658   0.0000       2.570625        69.9503 
 659   0.0000       2.584816        70.3364 
 660   0.0000       2.591761        70.5254 
 661   0.0000       2.606930        70.9382 
 662   0.0000       2.615341        71.1670 
 663   0.0000       2.628238        71.5180 
 664   0.0000       2.629251        71.5456 
 665   0.0000       2.638199        71.7890 
 666   0.0000       2.643311        71.9282 
 667   0.0000       2.647487        72.0418 
 668   0.0000       2.655149        72.2503 
 669   0.0000       2.669353        72.6368 
 670   0.0000       2.672143        72.7127 
 671   0.0000       2.678305        72.8804 
 672   0.0000       2.680905        72.9511 
 673   0.0000       2.687755        73.1375 
 674   0.0000       2.708541        73.7031 
 675   0.0000       2.715107        73.8818 
 676   0.0000       2.722877        74.0932 
 677   0.0000       2.731946        74.3400 
 678   0.0000       2.739705        74.5512 
 679   0.0000       2.740961        74.5853 
 680   0.0000       2.743796        74.6625 
 681   0.0000       2.749618        74.8209 
 682   0.0000       2.754510        74.9540 
 683   0.0000       2.769790        75.3698 
 684   0.0000       2.775887        75.5357 
 685   0.0000       2.780807        75.6696 
 686   0.0000       2.787346        75.8475 
 687   0.0000       2.789262        75.8997 
 688   0.0000       2.798245        76.1441 
 689   0.0000       2.803015        76.2739 
 690   0.0000       2.808828        76.4321 
 691   0.0000       2.816241        76.6338 
 692   0.0000       2.819495        76.7223 
 693   0.0000       2.831556        77.0506 
 694   0.0000       2.836541        77.1862 
 695   0.0000       2.841881        77.3315 
 696   0.0000       2.843863        77.3855 
 697   0.0000       2.847178        77.4756 
 698   0.0000       2.849223        77.5313 
 699   0.0000       2.863578        77.9219 
 700   0.0000       2.874122        78.2088 
 701   0.0000       2.889954        78.6397 
 702   0.0000       2.894367        78.7597 
 703   0.0000       2.900367        78.9230 
 704   0.0000       2.911818        79.2346 
 705   0.0000       2.917778        79.3968 
 706   0.0000       2.932729        79.8036 
 707   0.0000       2.934215        79.8441 
 708   0.0000       2.945362        80.1474 
 709   0.0000       2.955861        80.4331 
 710   0.0000       2.983152        81.1757 
 711   0.0000       3.012056        81.9622 
 712   0.0000       3.028458        82.4085 
 713   0.0000       3.035095        82.5891 
 714   0.0000       3.048916        82.9652 
 715   0.0000       3.083474        83.9056 
 716   0.0000       3.105816        84.5136 
 717   0.0000       3.114445        84.7484 
 718   0.0000       3.123401        84.9921 
 719   0.0000       3.156567        85.8946 
 720   0.0000       3.171930        86.3126 
 721   0.0000       3.196418        86.9790 
 722   0.0000       3.256195        88.6056 
 723   0.0000       3.271077        89.0105 
 724   0.0000       3.297845        89.7389 
 725   0.0000       3.303498        89.8927 
 726   0.0000       3.373717        91.8035 
 727   0.0000       3.404001        92.6276 
 728   0.0000       3.487038        94.8871 
 729   0.0000       3.501236        95.2735 
 730   0.0000       3.568370        97.1003 
 731   0.0000       3.575247        97.2874 
 732   0.0000      13.240519       360.2928 
 733   0.0000      13.268607       361.0572 
 734   0.0000      13.397263       364.5580 
 735   0.0000      13.488473       367.0400 
 736   0.0000      13.536329       368.3422 
 737   0.0000      13.582022       369.5856 
 738   0.0000      13.659453       371.6926 
 739   0.0000      13.666074       371.8728 
 740   0.0000      13.675084       372.1180 
 741   0.0000      13.716545       373.2462 
 742   0.0000      13.726619       373.5203 
 743   0.0000      13.763717       374.5298 
 744   0.0000      13.789132       375.2214 
 745   0.0000      13.835074       376.4715 
 746   0.0000      13.901318       378.2741 
 747   0.0000      13.913940       378.6176 
 748   0.0000      13.938815       379.2944 
 749   0.0000      13.977404       380.3445 
 750   0.0000      13.987503       380.6193 
 751   0.0000      14.055878       382.4799 
 752   0.0000      14.071228       382.8976 
 753   0.0000      14.098938       383.6516 
 754   0.0000      14.116764       384.1367 
 755   0.0000      14.135299       384.6411 
 756   0.0000      14.147915       384.9843 
 757   0.0000      14.159699       385.3050 
 758   0.0000      14.166300       385.4846 
 759   0.0000      14.172300       385.6479 
 760   0.0000      14.195364       386.2755 
 761   0.0000      14.203718       386.5028 
 762   0.0000      14.264440       388.1551 
 763   0.0000      14.277611       388.5136 
 764   0.0000      14.302252       389.1841 
 765   0.0000      14.351462       390.5231 
 766   0.0000      14.425953       392.5501 
 767   0.0000      14.561367       396.2349 
 768   0.0000      14.574400       396.5896 
 769   0.0000      14.596919       397.2024 
 770   0.0000      19.399686       527.8923 
 771   0.0000      19.416588       528.3522 
 772   0.0000      19.455144       529.4014 
 773   0.0000      19.588783       533.0379 
 774   0.0000      19.636427       534.3343 
 775   0.0000      25.750452       700.7054 
 776   0.0000      25.813147       702.4114 
 777   0.0000      25.813938       702.4330 
 778   0.0000      25.899061       704.7493 

                 SPIN DOWN ORBITALS
  NO   OCC          E(Eh)            E(eV) 
   0   1.0000     -19.577697      -532.7362 
   1   1.0000     -19.516384      -531.0678 
   2   1.0000     -19.472428      -529.8717 
   3   1.0000     -19.471725      -529.8526 
   4   1.0000     -14.677536      -399.3961 
   5   1.0000     -14.674309      -399.3082 
   6   1.0000     -14.669532      -399.1783 
   7   1.0000     -14.668733      -399.1565 
   8   1.0000     -14.637881      -398.3170 
   9   1.0000     -10.555910      -287.2409 
  10   1.0000     -10.548455      -287.0380 
  11   1.0000     -10.547790      -287.0200 
  12   1.0000     -10.508800      -285.9590 
  13   1.0000     -10.506020      -285.8833 
  14   1.0000     -10.503328      -285.8101 
  15   1.0000     -10.501635      -285.7640 
  16   1.0000     -10.495839      -285.6063 
  17   1.0000     -10.492561      -285.5171 
  18   1.0000     -10.488123      -285.3963 
  19   1.0000     -10.486036      -285.3396 
  20   1.0000     -10.479537      -285.1627 
  21   1.0000     -10.477798      -285.1154 
  22   1.0000     -10.473861      -285.0082 
  23   1.0000     -10.471344      -284.9398 
  24   1.0000     -10.469844      -284.8989 
  25   1.0000     -10.459789      -284.6253 
  26   1.0000     -10.458241      -284.5832 
  27   1.0000     -10.457449      -284.5617 
  28   1.0000     -10.454916      -284.4927 
  29   1.0000     -10.451129      -284.3897 
  30   1.0000     -10.450368      -284.3690 
  31   1.0000     -10.449098      -284.3344 
  32   1.0000     -10.448459      -284.3170 
  33   1.0000     -10.447750      -284.2977 
  34   1.0000     -10.445846      -284.2459 
  35   1.0000     -10.445502      -284.2366 
  36   1.0000     -10.444668      -284.2139 
  37   1.0000     -10.444324      -284.2045 
  38   1.0000     -10.444312      -284.2042 
  39   1.0000     -10.444061      -284.1973 
  40   1.0000     -10.443777      -284.1896 
  41   1.0000     -10.443209      -284.1742 
  42   1.0000     -10.442254      -284.1482 
  43   1.0000     -10.442179      -284.1461 
  44   1.0000     -10.441583      -284.1299 
  45   1.0000     -10.439268      -284.0669 
  46   1.0000     -10.433527      -283.9107 
  47   1.0000      -1.258411       -34.2431 
  48   1.0000      -1.162286       -31.6274 
  49   1.0000      -1.158014       -31.5112 
  50   1.0000      -1.152046       -31.3488 
  51   1.0000      -1.106455       -30.1082 
  52   1.0000      -1.066217       -29.0133 
  53   1.0000      -1.043341       -28.3907 
  54   1.0000      -1.035089       -28.1662 
  55   1.0000      -1.029338       -28.0097 
  56   1.0000      -0.974328       -26.5128 
  57   1.0000      -0.959927       -26.1209 
  58   1.0000      -0.959405       -26.1067 
  59   1.0000      -0.952048       -25.9066 
  60   1.0000      -0.911288       -24.7974 
  61   1.0000      -0.904423       -24.6106 
  62   1.0000      -0.888998       -24.1909 
  63   1.0000      -0.884627       -24.0719 
  64   1.0000      -0.872579       -23.7441 
  65   1.0000      -0.841908       -22.9095 
  66   1.0000      -0.835979       -22.7481 
  67   1.0000      -0.834861       -22.7177 
  68   1.0000      -0.833408       -22.6782 
  69   1.0000      -0.814600       -22.1664 
  70   1.0000      -0.794003       -21.6059 
  71   1.0000      -0.784274       -21.3412 
  72   1.0000      -0.780896       -21.2493 
  73   1.0000      -0.778490       -21.1838 
  74   1.0000      -0.775233       -21.0952 
  75   1.0000      -0.759673       -20.6717 
  76   1.0000      -0.752699       -20.4820 
  77   1.0000      -0.730059       -19.8659 
  78   1.0000      -0.721270       -19.6267 
  79   1.0000      -0.705392       -19.1947 
  80   1.0000      -0.701493       -19.0886 
  81   1.0000      -0.694242       -18.8913 
  82   1.0000      -0.682945       -18.5839 
  83   1.0000      -0.674115       -18.3436 
  84   1.0000      -0.664752       -18.0888 
  85   1.0000      -0.657712       -17.8972 
  86   1.0000      -0.656914       -17.8755 
  87   1.0000      -0.649596       -17.6764 
  88   1.0000      -0.646606       -17.5950 
  89   1.0000      -0.612806       -16.6753 
  90   1.0000      -0.606088       -16.4925 
  91   1.0000      -0.597989       -16.2721 
  92   1.0000      -0.593895       -16.1607 
  93   1.0000      -0.588868       -16.0239 
  94   1.0000      -0.583122       -15.8676 
  95   1.0000      -0.581657       -15.8277 
  96   1.0000      -0.579339       -15.7646 
  97   1.0000      -0.574915       -15.6442 
  98   1.0000      -0.563287       -15.3278 
  99   1.0000      -0.557804       -15.1786 
 100   1.0000      -0.554691       -15.0939 
 101   1.0000      -0.541973       -14.7478 
 102   1.0000      -0.538500       -14.6533 
 103   1.0000      -0.533038       -14.5047 
 104   1.0000      -0.529503       -14.4085 
 105   1.0000      -0.527474       -14.3533 
 106   1.0000      -0.524860       -14.2822 
 107   1.0000      -0.522746       -14.2246 
 108   1.0000      -0.514750       -14.0071 
 109   1.0000      -0.513250       -13.9662 
 110   1.0000      -0.509213       -13.8564 
 111   1.0000      -0.502661       -13.6781 
 112   1.0000      -0.498637       -13.5686 
 113   1.0000      -0.492325       -13.3969 
 114   1.0000      -0.488900       -13.3036 
 115   1.0000      -0.487199       -13.2574 
 116   1.0000      -0.484409       -13.1814 
 117   1.0000      -0.478878       -13.0309 
 118   1.0000      -0.477488       -12.9931 
 119   1.0000      -0.476448       -12.9648 
 120   1.0000      -0.475131       -12.9290 
 121   1.0000      -0.471459       -12.8290 
 122   1.0000      -0.466510       -12.6944 
 123   1.0000      -0.465053       -12.6547 
 124   1.0000      -0.462342       -12.5810 
 125   1.0000      -0.460778       -12.5384 
 126   1.0000      -0.456771       -12.4294 
 127   1.0000      -0.451517       -12.2864 
 128   1.0000      -0.449383       -12.2283 
 129   1.0000      -0.440958       -11.9991 
 130   1.0000      -0.438259       -11.9256 
 131   1.0000      -0.431449       -11.7403 
 132   1.0000      -0.429315       -11.6823 
 133   1.0000      -0.427438       -11.6312 
 134   1.0000      -0.422538       -11.4978 
 135   1.0000      -0.420039       -11.4298 
 136   1.0000      -0.414544       -11.2803 
 137   1.0000      -0.414429       -11.2772 
 138   1.0000      -0.410524       -11.1709 
 139   1.0000      -0.409770       -11.1504 
 140   1.0000      -0.406707       -11.0671 
 141   1.0000      -0.401993       -10.9388 
 142   1.0000      -0.398236       -10.8365 
 143   1.0000      -0.394651       -10.7390 
 144   1.0000      -0.392710       -10.6862 
 145   1.0000      -0.390761       -10.6331 
 146   1.0000      -0.389753       -10.6057 
 147   1.0000      -0.385965       -10.5026 
 148   1.0000      -0.384769       -10.4701 
 149   1.0000      -0.379163       -10.3176 
 150   1.0000      -0.361581        -9.8391 
 151   1.0000      -0.360508        -9.8099 
 152   1.0000      -0.349031        -9.4976 
 153   1.0000      -0.345342        -9.3972 
 154   1.0000      -0.338682        -9.2160 
 155   1.0000      -0.320922        -8.7327 
 156   1.0000      -0.310363        -8.4454 
 157   1.0000      -0.306325        -8.3355 
 158   1.0000      -0.303547        -8.2599 
 159   1.0000      -0.299142        -8.1401 
 160   1.0000      -0.290857        -7.9146 
 161   1.0000      -0.288584        -7.8528 
 162   1.0000      -0.285678        -7.7737 
 163   1.0000      -0.283709        -7.7201 
 164   1.0000      -0.269894        -7.3442 
 165   0.0000      -0.079578        -2.1654 
 166   0.0000      -0.050329        -1.3695 
 167   0.0000      -0.042940        -1.1685 
 168   0.0000       0.002001         0.0545 
 169   0.0000       0.017994         0.4896 
 170   0.0000       0.021367         0.5814 
 171   0.0000       0.027778         0.7559 
 172   0.0000       0.030408         0.8274 
 173   0.0000       0.045316         1.2331 
 174   0.0000       0.052769         1.4359 
 175   0.0000       0.063479         1.7274 
 176   0.0000       0.100924         2.7463 
 177   0.0000       0.105090         2.8596 
 178   0.0000       0.113298         3.0830 
 179   0.0000       0.126859         3.4520 
 180   0.0000       0.136777         3.7219 
 181   0.0000       0.138547         3.7701 
 182   0.0000       0.143581         3.9070 
 183   0.0000       0.148127         4.0307 
 184   0.0000       0.155681         4.2363 
 185   0.0000       0.157013         4.2725 
 186   0.0000       0.159256         4.3336 
 187   0.0000       0.165450         4.5021 
 188   0.0000       0.170271         4.6333 
 189   0.0000       0.172920         4.7054 
 190   0.0000       0.178763         4.8644 
 191   0.0000       0.180423         4.9096 
 192   0.0000       0.183807         5.0016 
 193   0.0000       0.189046         5.1442 
 194   0.0000       0.191071         5.1993 
 195   0.0000       0.194170         5.2836 
 196   0.0000       0.195830         5.3288 
 197   0.0000       0.197396         5.3714 
 198   0.0000       0.200487         5.4555 
 199   0.0000       0.202967         5.5230 
 200   0.0000       0.204676         5.5695 
 201   0.0000       0.207636         5.6501 
 202   0.0000       0.207951         5.6586 
 203   0.0000       0.210583         5.7303 
 204   0.0000       0.212541         5.7835 
 205   0.0000       0.214317         5.8319 
 206   0.0000       0.217346         5.9143 
 207   0.0000       0.219516         5.9733 
 208   0.0000       0.220027         5.9872 
 209   0.0000       0.222017         6.0414 
 210   0.0000       0.223785         6.0895 
 211   0.0000       0.227784         6.1983 
 212   0.0000       0.229687         6.2501 
 213   0.0000       0.230926         6.2838 
 214   0.0000       0.231856         6.3091 
 215   0.0000       0.240685         6.5494 
 216   0.0000       0.242462         6.5977 
 217   0.0000       0.244245         6.6462 
 218   0.0000       0.246153         6.6982 
 219   0.0000       0.247453         6.7335 
 220   0.0000       0.256092         6.9686 
 221   0.0000       0.258834         7.0432 
 222   0.0000       0.260837         7.0977 
 223   0.0000       0.266091         7.2407 
 224   0.0000       0.270901         7.3716 
 225   0.0000       0.272862         7.4249 
 226   0.0000       0.275768         7.5040 
 227   0.0000       0.279818         7.6142 
 228   0.0000       0.282481         7.6867 
 229   0.0000       0.286388         7.7930 
 230   0.0000       0.288933         7.8623 
 231   0.0000       0.290178         7.8961 
 232   0.0000       0.296203         8.0601 
 233   0.0000       0.299863         8.1597 
 234   0.0000       0.301628         8.2077 
 235   0.0000       0.303513         8.2590 
 236   0.0000       0.307458         8.3664 
 237   0.0000       0.309938         8.4338 
 238   0.0000       0.315086         8.5739 
 239   0.0000       0.316519         8.6129 
 240   0.0000       0.320274         8.7151 
 241   0.0000       0.326249         8.8777 
 242   0.0000       0.327515         8.9121 
 243   0.0000       0.332026         9.0349 
 244   0.0000       0.336520         9.1572 
 245   0.0000       0.337352         9.1798 
 246   0.0000       0.340892         9.2762 
 247   0.0000       0.350007         9.5242 
 248   0.0000       0.353096         9.6082 
 249   0.0000       0.361809         9.8453 
 250   0.0000       0.362437         9.8624 
 251   0.0000       0.375038        10.2053 
 252   0.0000       0.380702        10.3594 
 253   0.0000       0.385138        10.4801 
 254   0.0000       0.390884        10.6365 
 255   0.0000       0.399147        10.8613 
 256   0.0000       0.411178        11.1887 
 257   0.0000       0.413128        11.2418 
 258   0.0000       0.423484        11.5236 
 259   0.0000       0.425385        11.5753 
 260   0.0000       0.430552        11.7159 
 261   0.0000       0.453782        12.3480 
 262   0.0000       0.460282        12.5249 
 263   0.0000       0.464187        12.6312 
 264   0.0000       0.466850        12.7036 
 265   0.0000       0.474202        12.9037 
 266   0.0000       0.480836        13.0842 
 267   0.0000       0.486698        13.2437 
 268   0.0000       0.489913        13.3312 
 269   0.0000       0.493836        13.4380 
 270   0.0000       0.500664        13.6238 
 271   0.0000       0.502739        13.6802 
 272   0.0000       0.506272        13.7763 
 273   0.0000       0.508561        13.8387 
 274   0.0000       0.511558        13.9202 
 275   0.0000       0.519499        14.1363 
 276   0.0000       0.521780        14.1983 
 277   0.0000       0.523812        14.2536 
 278   0.0000       0.526027        14.3139 
 279   0.0000       0.533376        14.5139 
 280   0.0000       0.538769        14.6606 
 281   0.0000       0.541535        14.7359 
 282   0.0000       0.543451        14.7880 
 283   0.0000       0.547711        14.9040 
 284   0.0000       0.552306        15.0290 
 285   0.0000       0.556846        15.1525 
 286   0.0000       0.557898        15.1812 
 287   0.0000       0.562247        15.2995 
 288   0.0000       0.568607        15.4726 
 289   0.0000       0.573839        15.6149 
 290   0.0000       0.576259        15.6808 
 291   0.0000       0.580840        15.8055 
 292   0.0000       0.585415        15.9299 
 293   0.0000       0.588484        16.0135 
 294   0.0000       0.596650        16.2357 
 295   0.0000       0.598399        16.2833 
 296   0.0000       0.602475        16.3942 
 297   0.0000       0.605230        16.4691 
 298   0.0000       0.606759        16.5107 
 299   0.0000       0.610754        16.6195 
 300   0.0000       0.614500        16.7214 
 301   0.0000       0.615899        16.7595 
 302   0.0000       0.619135        16.8475 
 303   0.0000       0.624096        16.9825 
 304   0.0000       0.624893        17.0042 
 305   0.0000       0.629405        17.1270 
 306   0.0000       0.630342        17.1525 
 307   0.0000       0.632504        17.2113 
 308   0.0000       0.636046        17.3077 
 309   0.0000       0.637099        17.3363 
 310   0.0000       0.640656        17.4331 
 311   0.0000       0.642502        17.4834 
 312   0.0000       0.645824        17.5738 
 313   0.0000       0.646171        17.5832 
 314   0.0000       0.646714        17.5980 
 315   0.0000       0.649939        17.6857 
 316   0.0000       0.655387        17.8340 
 317   0.0000       0.656882        17.8747 
 318   0.0000       0.657744        17.8981 
 319   0.0000       0.662456        18.0263 
 320   0.0000       0.667818        18.1722 
 321   0.0000       0.669755        18.2250 
 322   0.0000       0.675031        18.3685 
 323   0.0000       0.678499        18.4629 
 324   0.0000       0.679192        18.4818 
 325   0.0000       0.683994        18.6124 
 326   0.0000       0.688882        18.7454 
 327   0.0000       0.692438        18.8422 
 328   0.0000       0.697024        18.9670 
 329   0.0000       0.700320        19.0567 
 330   0.0000       0.705067        19.1858 
 331   0.0000       0.708376        19.2759 
 332   0.0000       0.713986        19.4285 
 333   0.0000       0.718462        19.5503 
 334   0.0000       0.718721        19.5574 
 335   0.0000       0.722254        19.6535 
 336   0.0000       0.726313        19.7640 
 337   0.0000       0.730987        19.8912 
 338   0.0000       0.733070        19.9478 
 339   0.0000       0.736269        20.0349 
 340   0.0000       0.741673        20.1819 
 341   0.0000       0.745753        20.2930 
 342   0.0000       0.749469        20.3941 
 343   0.0000       0.754175        20.5222 
 344   0.0000       0.757549        20.6140 
 345   0.0000       0.758985        20.6530 
 346   0.0000       0.764755        20.8100 
 347   0.0000       0.768298        20.9065 
 348   0.0000       0.774445        21.0737 
 349   0.0000       0.784072        21.3357 
 350   0.0000       0.784245        21.3404 
 351   0.0000       0.789615        21.4865 
 352   0.0000       0.796573        21.6759 
 353   0.0000       0.805442        21.9172 
 354   0.0000       0.824866        22.4457 
 355   0.0000       0.830292        22.5934 
 356   0.0000       0.834794        22.7159 
 357   0.0000       0.835530        22.7359 
 358   0.0000       0.848341        23.0845 
 359   0.0000       0.852973        23.2106 
 360   0.0000       0.857305        23.3285 
 361   0.0000       0.864541        23.5253 
 362   0.0000       0.869140        23.6505 
 363   0.0000       0.876752        23.8576 
 364   0.0000       0.892247        24.2793 
 365   0.0000       0.894779        24.3482 
 366   0.0000       0.895586        24.3701 
 367   0.0000       0.903789        24.5933 
 368   0.0000       0.905660        24.6443 
 369   0.0000       0.914981        24.8979 
 370   0.0000       0.920753        25.0550 
 371   0.0000       0.924427        25.1549 
 372   0.0000       0.931553        25.3488 
 373   0.0000       0.933979        25.4149 
 374   0.0000       0.937554        25.5121 
 375   0.0000       0.939352        25.5611 
 376   0.0000       0.950968        25.8772 
 377   0.0000       0.952542        25.9200 
 378   0.0000       0.954408        25.9708 
 379   0.0000       0.959324        26.1045 
 380   0.0000       0.961117        26.1533 
 381   0.0000       0.964215        26.2376 
 382   0.0000       0.969118        26.3710 
 383   0.0000       0.973075        26.4787 
 384   0.0000       0.977984        26.6123 
 385   0.0000       0.980527        26.6815 
 386   0.0000       0.982337        26.7307 
 387   0.0000       0.985330        26.8122 
 388   0.0000       0.987420        26.8691 
 389   0.0000       0.992031        26.9945 
 390   0.0000       0.995011        27.0756 
 391   0.0000       0.999189        27.1893 
 392   0.0000       1.003507        27.3068 
 393   0.0000       1.010548        27.4984 
 394   0.0000       1.013810        27.5872 
 395   0.0000       1.015389        27.6301 
 396   0.0000       1.019530        27.7428 
 397   0.0000       1.023653        27.8550 
 398   0.0000       1.029408        28.0116 
 399   0.0000       1.032366        28.0921 
 400   0.0000       1.032554        28.0972 
 401   0.0000       1.034411        28.1478 
 402   0.0000       1.042969        28.3806 
 403   0.0000       1.046420        28.4745 
 404   0.0000       1.048960        28.5437 
 405   0.0000       1.051257        28.6062 
 406   0.0000       1.052908        28.6511 
 407   0.0000       1.059095        28.8194 
 408   0.0000       1.060818        28.8663 
 409   0.0000       1.061263        28.8784 
 410   0.0000       1.065725        28.9999 
 411   0.0000       1.067844        29.0575 
 412   0.0000       1.071652        29.1611 
 413   0.0000       1.074545        29.2399 
 414   0.0000       1.077273        29.3141 
 415   0.0000       1.080485        29.4015 
 416   0.0000       1.082600        29.4590 
 417   0.0000       1.089015        29.6336 
 418   0.0000       1.091518        29.7017 
 419   0.0000       1.096849        29.8468 
 420   0.0000       1.101077        29.9618 
 421   0.0000       1.102870        30.0106 
 422   0.0000       1.105298        30.0767 
 423   0.0000       1.112881        30.2830 
 424   0.0000       1.114585        30.3294 
 425   0.0000       1.115721        30.3603 
 426   0.0000       1.121255        30.5109 
 427   0.0000       1.129091        30.7241 
 428   0.0000       1.130822        30.7712 
 429   0.0000       1.135811        30.9070 
 430   0.0000       1.138115        30.9697 
 431   0.0000       1.139635        31.0110 
 432   0.0000       1.151321        31.3290 
 433   0.0000       1.157457        31.4960 
 434   0.0000       1.164641        31.6915 
 435   0.0000       1.169365        31.8200 
 436   0.0000       1.172286        31.8995 
 437   0.0000       1.178437        32.0669 
 438   0.0000       1.180097        32.1121 
 439   0.0000       1.190753        32.4020 
 440   0.0000       1.198286        32.6070 
 441   0.0000       1.199133        32.6301 
 442   0.0000       1.203953        32.7612 
 443   0.0000       1.213032        33.0083 
 444   0.0000       1.222740        33.2724 
 445   0.0000       1.225246        33.3406 
 446   0.0000       1.227389        33.3989 
 447   0.0000       1.240820        33.7644 
 448   0.0000       1.244070        33.8529 
 449   0.0000       1.248067        33.9616 
 450   0.0000       1.259899        34.2836 
 451   0.0000       1.264776        34.4163 
 452   0.0000       1.274116        34.6705 
 453   0.0000       1.280951        34.8565 
 454   0.0000       1.282925        34.9102 
 455   0.0000       1.291792        35.1515 
 456   0.0000       1.297617        35.3099 
 457   0.0000       1.305850        35.5340 
 458   0.0000       1.308165        35.5970 
 459   0.0000       1.312670        35.7196 
 460   0.0000       1.320813        35.9411 
 461   0.0000       1.323501        36.0143 
 462   0.0000       1.333118        36.2760 
 463   0.0000       1.337443        36.3937 
 464   0.0000       1.339135        36.4397 
 465   0.0000       1.347614        36.6704 
 466   0.0000       1.349447        36.7203 
 467   0.0000       1.358381        36.9634 
 468   0.0000       1.364618        37.1331 
 469   0.0000       1.372066        37.3358 
 470   0.0000       1.383765        37.6542 
 471   0.0000       1.385093        37.6903 
 472   0.0000       1.392659        37.8962 
 473   0.0000       1.399502        38.0824 
 474   0.0000       1.406280        38.2668 
 475   0.0000       1.414999        38.5041 
 476   0.0000       1.421825        38.6898 
 477   0.0000       1.434283        39.0288 
 478   0.0000       1.436943        39.1012 
 479   0.0000       1.446334        39.3567 
 480   0.0000       1.450045        39.4577 
 481   0.0000       1.461766        39.7767 
 482   0.0000       1.468089        39.9487 
 483   0.0000       1.470839        40.0236 
 484   0.0000       1.475828        40.1593 
 485   0.0000       1.481145        40.3040 
 486   0.0000       1.485629        40.4260 
 487   0.0000       1.496071        40.7102 
 488   0.0000       1.497775        40.7565 
 489   0.0000       1.500868        40.8407 
 490   0.0000       1.506964        41.0066 
 491   0.0000       1.515703        41.2444 
 492   0.0000       1.523440        41.4549 
 493   0.0000       1.526311        41.5330 
 494   0.0000       1.528245        41.5857 
 495   0.0000       1.536495        41.8102 
 496   0.0000       1.542082        41.9622 
 497   0.0000       1.544449        42.0266 
 498   0.0000       1.544955        42.0404 
 499   0.0000       1.547537        42.1106 
 500   0.0000       1.551756        42.2254 
 501   0.0000       1.554698        42.3055 
 502   0.0000       1.555475        42.3266 
 503   0.0000       1.559904        42.4471 
 504   0.0000       1.567236        42.6467 
 505   0.0000       1.569838        42.7175 
 506   0.0000       1.572169        42.7809 
 507   0.0000       1.580025        42.9947 
 508   0.0000       1.589338        43.2481 
 509   0.0000       1.590732        43.2860 
 510   0.0000       1.606470        43.7143 
 511   0.0000       1.610267        43.8176 
 512   0.0000       1.624875        44.2151 
 513   0.0000       1.637020        44.5456 
 514   0.0000       1.643140        44.7121 
 515   0.0000       1.653100        44.9831 
 516   0.0000       1.660085        45.1732 
 517   0.0000       1.682212        45.7753 
 518   0.0000       1.697653        46.1955 
 519   0.0000       1.708226        46.4832 
 520   0.0000       1.717409        46.7331 
 521   0.0000       1.733735        47.1773 
 522   0.0000       1.735210        47.2175 
 523   0.0000       1.740028        47.3486 
 524   0.0000       1.742122        47.4055 
 525   0.0000       1.773680        48.2643 
 526   0.0000       1.782436        48.5025 
 527   0.0000       1.787121        48.6300 
 528   0.0000       1.803274        49.0696 
 529   0.0000       1.813058        49.3358 
 530   0.0000       1.820152        49.5288 
 531   0.0000       1.824634        49.6508 
 532   0.0000       1.831567        49.8395 
 533   0.0000       1.835424        49.9444 
 534   0.0000       1.844214        50.1836 
 535   0.0000       1.846795        50.2538 
 536   0.0000       1.852334        50.4046 
 537   0.0000       1.858474        50.5717 
 538   0.0000       1.866023        50.7771 
 539   0.0000       1.866661        50.7944 
 540   0.0000       1.870325        50.8941 
 541   0.0000       1.875550        51.0363 
 542   0.0000       1.880010        51.1577 
 543   0.0000       1.885602        51.3098 
 544   0.0000       1.888755        51.3956 
 545   0.0000       1.890995        51.4566 
 546   0.0000       1.897743        51.6402 
 547   0.0000       1.902052        51.7575 
 548   0.0000       1.903613        51.7999 
 549   0.0000       1.917495        52.1777 
 550   0.0000       1.921259        52.2801 
 551   0.0000       1.924152        52.3588 
 552   0.0000       1.930266        52.5252 
 553   0.0000       1.936438        52.6932 
 554   0.0000       1.937923        52.7336 
 555   0.0000       1.942362        52.8544 
 556   0.0000       1.955574        53.2139 
 557   0.0000       1.963645        53.4335 
 558   0.0000       1.965753        53.4909 
 559   0.0000       1.975560        53.7577 
 560   0.0000       1.980794        53.9001 
 561   0.0000       1.987289        54.0769 
 562   0.0000       1.990086        54.1530 
 563   0.0000       1.993382        54.2427 
 564   0.0000       2.002356        54.4869 
 565   0.0000       2.006184        54.5910 
 566   0.0000       2.008045        54.6417 
 567   0.0000       2.014312        54.8122 
 568   0.0000       2.018865        54.9361 
 569   0.0000       2.026012        55.1306 
 570   0.0000       2.034189        55.3531 
 571   0.0000       2.046746        55.6948 
 572   0.0000       2.048221        55.7349 
 573   0.0000       2.057490        55.9871 
 574   0.0000       2.060571        56.0710 
 575   0.0000       2.068507        56.2869 
 576   0.0000       2.074762        56.4571 
 577   0.0000       2.075993        56.4906 
 578   0.0000       2.079242        56.5790 
 579   0.0000       2.083752        56.7018 
 580   0.0000       2.088640        56.8348 
 581   0.0000       2.097154        57.0664 
 582   0.0000       2.107299        57.3425 
 583   0.0000       2.116043        57.5804 
 584   0.0000       2.122128        57.7461 
 585   0.0000       2.125838        57.8470 
 586   0.0000       2.136478        58.1365 
 587   0.0000       2.141945        58.2853 
 588   0.0000       2.148141        58.4539 
 589   0.0000       2.156486        58.6810 
 590   0.0000       2.159476        58.7623 
 591   0.0000       2.161613        58.8205 
 592   0.0000       2.168957        59.0203 
 593   0.0000       2.177926        59.2644 
 594   0.0000       2.183093        59.4050 
 595   0.0000       2.189137        59.5694 
 596   0.0000       2.196361        59.7660 
 597   0.0000       2.201140        59.8961 
 598   0.0000       2.205489        60.0144 
 599   0.0000       2.208902        60.1073 
 600   0.0000       2.210294        60.1451 
 601   0.0000       2.214572        60.2616 
 602   0.0000       2.218345        60.3642 
 603   0.0000       2.222259        60.4707 
 604   0.0000       2.226501        60.5862 
 605   0.0000       2.230293        60.6894 
 606   0.0000       2.237111        60.8749 
 607   0.0000       2.249198        61.2038 
 608   0.0000       2.255509        61.3755 
 609   0.0000       2.262101        61.5549 
 610   0.0000       2.270636        61.7872 
 611   0.0000       2.276392        61.9438 
 612   0.0000       2.278828        62.0101 
 613   0.0000       2.290577        62.3298 
 614   0.0000       2.294579        62.4387 
 615   0.0000       2.296418        62.4887 
 616   0.0000       2.300512        62.6001 
 617   0.0000       2.302613        62.6573 
 618   0.0000       2.306385        62.7599 
 619   0.0000       2.313331        62.9489 
 620   0.0000       2.318092        63.0785 
 621   0.0000       2.321386        63.1681 
 622   0.0000       2.325809        63.2885 
 623   0.0000       2.330360        63.4123 
 624   0.0000       2.336186        63.5709 
 625   0.0000       2.339780        63.6687 
 626   0.0000       2.344811        63.8055 
 627   0.0000       2.351162        63.9784 
 628   0.0000       2.355776        64.1039 
 629   0.0000       2.357453        64.1495 
 630   0.0000       2.361057        64.2476 
 631   0.0000       2.363767        64.3214 
 632   0.0000       2.374750        64.6202 
 633   0.0000       2.382394        64.8282 
 634   0.0000       2.385837        64.9219 
 635   0.0000       2.387569        64.9691 
 636   0.0000       2.392750        65.1100 
 637   0.0000       2.395492        65.1847 
 638   0.0000       2.400532        65.3218 
 639   0.0000       2.402148        65.3658 
 640   0.0000       2.406686        65.4892 
 641   0.0000       2.409582        65.5681 
 642   0.0000       2.422558        65.9211 
 643   0.0000       2.430602        66.1401 
 644   0.0000       2.438793        66.3629 
 645   0.0000       2.449197        66.6460 
 646   0.0000       2.455351        66.8135 
 647   0.0000       2.467354        67.1401 
 648   0.0000       2.471977        67.2659 
 649   0.0000       2.483388        67.5764 
 650   0.0000       2.496617        67.9364 
 651   0.0000       2.503394        68.1208 
 652   0.0000       2.512684        68.3736 
 653   0.0000       2.531265        68.8792 
 654   0.0000       2.547504        69.3211 
 655   0.0000       2.552279        69.4511 
 656   0.0000       2.565415        69.8085 
 657   0.0000       2.567931        69.8769 
 658   0.0000       2.576152        70.1007 
 659   0.0000       2.588136        70.4268 
 660   0.0000       2.592722        70.5516 
 661   0.0000       2.610453        71.0340 
 662   0.0000       2.617932        71.2376 
 663   0.0000       2.630360        71.5757 
 664   0.0000       2.630827        71.5885 
 665   0.0000       2.639343        71.8202 
 666   0.0000       2.643715        71.9391 
 667   0.0000       2.650514        72.1242 
 668   0.0000       2.656820        72.2957 
 669   0.0000       2.672683        72.7274 
 670   0.0000       2.674423        72.7747 
 671   0.0000       2.680946        72.9522 
 672   0.0000       2.683507        73.0219 
 673   0.0000       2.693880        73.3042 
 674   0.0000       2.709879        73.7396 
 675   0.0000       2.718249        73.9673 
 676   0.0000       2.726884        74.2023 
 677   0.0000       2.733486        74.3819 
 678   0.0000       2.742665        74.6317 
 679   0.0000       2.744717        74.6875 
 680   0.0000       2.746145        74.7264 
 681   0.0000       2.752932        74.9111 
 682   0.0000       2.755531        74.9818 
 683   0.0000       2.772014        75.4303 
 684   0.0000       2.778859        75.6166 
 685   0.0000       2.782354        75.7117 
 686   0.0000       2.789035        75.8935 
 687   0.0000       2.790158        75.9241 
 688   0.0000       2.799114        76.1678 
 689   0.0000       2.803778        76.2947 
 690   0.0000       2.810117        76.4672 
 691   0.0000       2.817589        76.6705 
 692   0.0000       2.820960        76.7622 
 693   0.0000       2.832394        77.0734 
 694   0.0000       2.839317        77.2617 
 695   0.0000       2.842808        77.3567 
 696   0.0000       2.844544        77.4040 
 697   0.0000       2.848619        77.5149 
 698   0.0000       2.854000        77.6613 
 699   0.0000       2.863784        77.9275 
 700   0.0000       2.875293        78.2407 
 701   0.0000       2.890578        78.6566 
 702   0.0000       2.898292        78.8665 
 703   0.0000       2.900762        78.9337 
 704   0.0000       2.912691        79.2583 
 705   0.0000       2.920148        79.4613 
 706   0.0000       2.932997        79.8109 
 707   0.0000       2.935091        79.8679 
 708   0.0000       2.946995        80.1918 
 709   0.0000       2.958766        80.5121 
 710   0.0000       2.985642        81.2435 
 711   0.0000       3.017171        82.1014 
 712   0.0000       3.032525        82.5192 
 713   0.0000       3.037042        82.6421 
 714   0.0000       3.051774        83.0430 
 715   0.0000       3.084112        83.9230 
 716   0.0000       3.108498        84.5865 
 717   0.0000       3.115312        84.7720 
 718   0.0000       3.123729        85.0010 
 719   0.0000       3.156596        85.8953 
 720   0.0000       3.173158        86.3460 
 721   0.0000       3.197713        87.0142 
 722   0.0000       3.257358        88.6372 
 723   0.0000       3.271155        89.0126 
 724   0.0000       3.298021        89.7437 
 725   0.0000       3.306137        89.9646 
 726   0.0000       3.375734        91.8584 
 727   0.0000       3.405552        92.6698 
 728   0.0000       3.487441        94.8981 
 729   0.0000       3.502123        95.2976 
 730   0.0000       3.569254        97.1243 
 731   0.0000       3.576452        97.3202 
 732   0.0000      13.241108       360.3089 
 733   0.0000      13.269664       361.0859 
 734   0.0000      13.398239       364.5846 
 735   0.0000      13.488487       367.0404 
 736   0.0000      13.539461       368.4275 
 737   0.0000      13.583097       369.6149 
 738   0.0000      13.660379       371.7178 
 739   0.0000      13.666133       371.8744 
 740   0.0000      13.676742       372.1631 
 741   0.0000      13.717084       373.2608 
 742   0.0000      13.726678       373.5219 
 743   0.0000      13.763656       374.5281 
 744   0.0000      13.790310       375.2534 
 745   0.0000      13.836407       376.5078 
 746   0.0000      13.901321       378.2742 
 747   0.0000      13.913933       378.6174 
 748   0.0000      13.938788       379.2937 
 749   0.0000      13.980981       380.4418 
 750   0.0000      13.987683       380.6242 
 751   0.0000      14.059813       382.5870 
 752   0.0000      14.072960       382.9447 
 753   0.0000      14.098912       383.6509 
 754   0.0000      14.116765       384.1367 
 755   0.0000      14.136421       384.6716 
 756   0.0000      14.148179       384.9915 
 757   0.0000      14.160731       385.3331 
 758   0.0000      14.166688       385.4952 
 759   0.0000      14.173393       385.6776 
 760   0.0000      14.197841       386.3429 
 761   0.0000      14.205379       386.5480 
 762   0.0000      14.266463       388.2102 
 763   0.0000      14.277620       388.5138 
 764   0.0000      14.306569       389.3015 
 765   0.0000      14.351529       390.5250 
 766   0.0000      14.428454       392.6182 
 767   0.0000      14.562009       396.2524 
 768   0.0000      14.574662       396.5967 
 769   0.0000      14.597691       397.2234 
 770   0.0000      19.399693       527.8925 
 771   0.0000      19.416889       528.3604 
 772   0.0000      19.455661       529.4155 
 773   0.0000      19.589340       533.0530 
 774   0.0000      19.637067       534.3518 
 775   0.0000      25.755154       700.8334 
 776   0.0000      25.813248       702.4142 
 777   0.0000      25.823147       702.6836 
 778   0.0000      25.899234       704.7540 

                    ********************************
                    * MULLIKEN POPULATION ANALYSIS *
                    ********************************

--------------------------------------------
MULLIKEN ATOMIC CHARGES AND SPIN POPULATIONS
--------------------------------------------
   0 C :   -0.298188    0.003393
   1 C :    0.163016    0.021437
   2 C :   -0.262456    0.001857
   3 C :   -0.203644   -0.001330
   4 C :   -0.232187    0.003817
   5 C :   -0.203024   -0.000313
   6 C :   -0.636538   -0.046255
   7 C :    0.403392    0.533532
   8 C :    0.141096   -0.068079
   9 C :    0.102911    0.209911
  10 C :    0.506112   -0.002367
  11 N :   -0.751681    0.000596
  12 N :   -0.430849    0.136495
  13 C :   -0.107325   -0.125010
  14 C :   -0.122974    0.204096
  15 N :   -0.296516   -0.117432
  16 O :   -0.399487    0.230459
  17 H :    0.453084   -0.001718
  18 H :    0.241719    0.006266
  19 H :    0.238237   -0.011827
  20 H :    0.238229    0.000199
  21 H :    0.219101    0.000229
  22 H :    0.218410   -0.000250
  23 H :    0.218676    0.000222
  24 H :    0.223368   -0.000079
  25 H :    0.284116    0.018182
  26 H :    0.268096    0.002449
  27 H :    0.467189    0.000513
  28 C :   -0.287026    0.200397
  29 C :    0.062674   -0.199281
  30 C :   -0.263286    0.199769
  31 C :   -0.206384   -0.130935
  32 C :   -0.238468    0.207555
  33 C :   -0.214172   -0.130799
  34 C :    0.271350    0.637603
  35 O :   -0.614378    0.081429
  36 C :   -0.040314   -0.192481
  37 C :    0.246658    0.156185
  38 C :    0.180416   -0.103366
  39 C :   -0.299252    0.233807
  40 C :   -0.208846   -0.139433
  41 C :   -0.318994    0.229213
  42 N :   -0.420438    0.021961
  43 C :    0.541583   -0.029429
  44 O :   -0.444431    0.001326
  45 C :   -0.245256    0.001875
  46 C :   -0.360451   -0.000161
  47 C :   -0.144243    0.000064
  48 C :   -0.371592   -0.000019
  49 C :   -0.230804   -0.000078
  50 C :   -0.377232   -0.000649
  51 C :    0.618029    0.000416
  52 N :   -0.636360   -0.000401
  53 C :   -0.227868   -0.000062
  54 C :   -0.643538   -0.001016
  55 C :   -0.625249    0.000001
  56 C :   -0.615027    0.000010
  57 O :   -0.507641   -0.000032
  58 H :    0.214237    0.000055
  59 H :    0.257192   -0.000033
  60 H :    0.220959    0.000002
  61 H :    0.230877   -0.000000
  62 H :    0.222829    0.000089
  63 H :    0.271094    0.000041
  64 H :    0.245377    0.000000
  65 H :    0.210277    0.000007
  66 H :    0.227319   -0.000009
  67 H :    0.221573   -0.000000
  68 H :    0.220263   -0.000001
  69 H :    0.227804    0.000000
  70 H :    0.407856   -0.000931
  71 H :    0.256596    0.000144
  72 H :    0.237820   -0.000006
  73 H :    0.221144    0.000047
  74 H :    0.233924   -0.013598
  75 H :    0.223470    0.007088
  76 H :    0.231722   -0.013474
  77 H :    0.227847   -0.011626
  78 H :    0.218432    0.006778
  79 H :    0.216375   -0.012239
  80 H :    0.214910    0.006685
  81 H :    0.225947   -0.011452
  82 H :    0.265831   -0.000024
  83 H :    0.226980   -0.000006
Sum of atomic charges         :    0.0000000
Sum of atomic spin populations:    2.0000000

-----------------------------------------------------
MULLIKEN REDUCED ORBITAL CHARGES AND SPIN POPULATIONS
-----------------------------------------------------
CHARGE
  0 C s       :     3.289986  s :     3.289986
      pz      :     0.969449  p :     2.968494
      px      :     1.078293
      py      :     0.920752
      dz2     :     0.006213  d :     0.039709
      dxz     :     0.004557
      dyz     :     0.006362
      dx2y2   :     0.013517
      dxy     :     0.009060
  1 C s       :     3.142099  s :     3.142099
      pz      :     0.960170  p :     2.648867
      px      :     0.829399
      py      :     0.859297
      dz2     :     0.005751  d :     0.046019
      dxz     :     0.008618
      dyz     :     0.006103
      dx2y2   :     0.012913
      dxy     :     0.012634
  2 C s       :     3.274817  s :     3.274817
      pz      :     1.000524  p :     2.947956
      px      :     0.918239
      py      :     1.029193
      dz2     :     0.003851  d :     0.039683
      dxz     :     0.007796
      dyz     :     0.005675
      dx2y2   :     0.010669
      dxy     :     0.011693
  3 C s       :     3.241515  s :     3.241515
      pz      :     0.967700  p :     2.922015
      px      :     1.032847
      py      :     0.921468
      dz2     :     0.006401  d :     0.040115
      dxz     :     0.004562
      dyz     :     0.006378
      dx2y2   :     0.013680
      dxy     :     0.009095
  4 C s       :     3.248720  s :     3.248720
      pz      :     0.995578  p :     2.943512
      px      :     0.950334
      py      :     0.997599
      dz2     :     0.004075  d :     0.039956
      dxz     :     0.007853
      dyz     :     0.005529
      dx2y2   :     0.009814
      dxy     :     0.012684
  5 C s       :     3.242623  s :     3.242623
      pz      :     0.992330  p :     2.920358
      px      :     0.922985
      py      :     1.005044
      dz2     :     0.003799  d :     0.040043
      dxz     :     0.008101
      dyz     :     0.005649
      dx2y2   :     0.010489
      dxy     :     0.012005
  6 C s       :     3.428210  s :     3.428210
      pz      :     0.888805  p :     3.164448
      px      :     1.156514
      py      :     1.119129
      dz2     :     0.013132  d :     0.043881
      dxz     :     0.007578
      dyz     :     0.006205
      dx2y2   :     0.010143
      dxy     :     0.006822
  7 C s       :     3.094444  s :     3.094444
      pz      :     0.739280  p :     2.437948
      px      :     0.886575
      py      :     0.812092
      dz2     :     0.013138  d :     0.064215
      dxz     :     0.013828
      dyz     :     0.017182
      dx2y2   :     0.011969
      dxy     :     0.008098
  8 C s       :     3.139156  s :     3.139156
      pz      :     0.868161  p :     2.653506
      px      :     0.896265
      py      :     0.889080
      dz2     :     0.011612  d :     0.066242
      dxz     :     0.012119
      dyz     :     0.019630
      dx2y2   :     0.011785
      dxy     :     0.011096
  9 C s       :     3.115013  s :     3.115013
      pz      :     0.831520  p :     2.718447
      px      :     0.958020
      py      :     0.928907
      dz2     :     0.020789  d :     0.063630
      dxz     :     0.012092
      dyz     :     0.015210
      dx2y2   :     0.006208
      dxy     :     0.009330
 10 C s       :     2.920268  s :     2.920268
      pz      :     0.756449  p :     2.453345
      px      :     0.848111
      py      :     0.848785
      dz2     :     0.044422  d :     0.120275
      dxz     :     0.021108
      dyz     :     0.023795
      dx2y2   :     0.013792
      dxy     :     0.017158
 11 N s       :     3.622197  s :     3.622197
      pz      :     1.233874  p :     4.091621
      px      :     1.472762
      py      :     1.384986
      dz2     :     0.009346  d :     0.037862
      dxz     :     0.008075
      dyz     :     0.008480
      dx2y2   :     0.004846
      dxy     :     0.007116
 12 N s       :     3.637781  s :     3.637781
      pz      :     1.408806  p :     3.749448
      px      :     1.128333
      py      :     1.212309
      dz2     :     0.011380  d :     0.043620
      dxz     :     0.008697
      dyz     :     0.008187
      dx2y2   :     0.007898
      dxy     :     0.007458
 13 C s       :     3.194379  s :     3.194379
      pz      :     0.865517  p :     2.853306
      px      :     0.965193
      py      :     1.022596
      dz2     :     0.019711  d :     0.059639
      dxz     :     0.012292
      dyz     :     0.014298
      dx2y2   :     0.004375
      dxy     :     0.008963
 14 C s       :     3.184604  s :     3.184604
      pz      :     1.014682  p :     2.880172
      px      :     0.959963
      py      :     0.905527
      dz2     :     0.011260  d :     0.058198
      dxz     :     0.011450
      dyz     :     0.016840
      dx2y2   :     0.008435
      dxy     :     0.010214
 15 N s       :     3.629839  s :     3.629839
      pz      :     1.443820  p :     3.620145
      px      :     1.046411
      py      :     1.129914
      dz2     :     0.011848  d :     0.046532
      dxz     :     0.009798
      dyz     :     0.009336
      dx2y2   :     0.008771
      dxy     :     0.006779
 16 O s       :     3.770865  s :     3.770865
      pz      :     1.623721  p :     4.599343
      px      :     1.503790
      py      :     1.471832
      dz2     :     0.005480  d :     0.029278
      dxz     :     0.006098
      dyz     :     0.007544
      dx2y2   :     0.005953
      dxy     :     0.004203
 17 H s       :     0.546916  s :     0.546916
 18 H s       :     0.758281  s :     0.758281
 19 H s       :     0.761763  s :     0.761763
 20 H s       :     0.761771  s :     0.761771
 21 H s       :     0.780899  s :     0.780899
 22 H s       :     0.781590  s :     0.781590
 23 H s       :     0.781324  s :     0.781324
 24 H s       :     0.776632  s :     0.776632
 25 H s       :     0.715884  s :     0.715884
 26 H s       :     0.731904  s :     0.731904
 27 H s       :     0.532811  s :     0.532811
 28 C s       :     3.283128  s :     3.283128
      pz      :     1.048889  p :     2.964142
      px      :     0.933221
      py      :     0.982032
      dz2     :     0.011141  d :     0.039756
      dxz     :     0.012844
      dyz     :     0.003662
      dx2y2   :     0.006008
      dxy     :     0.006101
 29 C s       :     3.200824  s :     3.200824
      pz      :     0.825246  p :     2.690222
      px      :     0.855676
      py      :     1.009300
      dz2     :     0.011264  d :     0.046281
      dxz     :     0.014869
      dyz     :     0.007225
      dx2y2   :     0.005958
      dxy     :     0.006965
 30 C s       :     3.275951  s :     3.275951
      pz      :     0.901931  p :     2.948028
      px      :     1.059232
      py      :     0.986866
      dz2     :     0.011721  d :     0.039306
      dxz     :     0.011165
      dyz     :     0.006827
      dx2y2   :     0.006798
      dxy     :     0.002796
 31 C s       :     3.240457  s :     3.240457
      pz      :     1.015642  p :     2.925554
      px      :     0.917712
      py      :     0.992199
      dz2     :     0.011313  d :     0.040374
      dxz     :     0.013391
      dyz     :     0.003312
      dx2y2   :     0.005901
      dxy     :     0.006456
 32 C s       :     3.251151  s :     3.251151
      pz      :     0.994005  p :     2.947470
      px      :     0.956105
      py      :     0.997360
      dz2     :     0.009847  d :     0.039847
      dxz     :     0.015000
      dyz     :     0.004159
      dx2y2   :     0.005569
      dxy     :     0.005273
 33 C s       :     3.235803  s :     3.235803
      pz      :     0.904169  p :     2.937949
      px      :     1.028781
      py      :     1.004999
      dz2     :     0.011990  d :     0.040419
      dxz     :     0.011291
      dyz     :     0.007487
      dx2y2   :     0.006848
      dxy     :     0.002803
 34 C s       :     3.132687  s :     3.132687
      pz      :     0.808122  p :     2.521284
      px      :     0.759941
      py      :     0.953221
      dz2     :     0.015540  d :     0.074679
      dxz     :     0.022938
      dyz     :     0.008113
      dx2y2   :     0.013236
      dxy     :     0.014852
 35 O s       :     3.804284  s :     3.804284
      pz      :     1.749838  p :     4.779448
      px      :     1.316475
      py      :     1.713134
      dz2     :     0.002914  d :     0.030646
      dxz     :     0.008278
      dyz     :     0.005254
      dx2y2   :     0.004398
      dxy     :     0.009801
 36 C s       :     3.230544  s :     3.230544
      pz      :     0.848008  p :     2.762787
      px      :     0.953594
      py      :     0.961184
      dz2     :     0.012591  d :     0.046983
      dxz     :     0.009466
      dyz     :     0.010911
      dx2y2   :     0.007300
      dxy     :     0.006716
 37 C s       :     3.136662  s :     3.136662
      pz      :     0.777630  p :     2.542707
      px      :     0.884308
      py      :     0.880769
      dz2     :     0.014259  d :     0.073973
      dxz     :     0.019210
      dyz     :     0.017188
      dx2y2   :     0.012382
      dxy     :     0.010934
 38 C s       :     3.098727  s :     3.098727
      pz      :     0.868583  p :     2.655352
      px      :     0.870165
      py      :     0.916604
      dz2     :     0.014451  d :     0.065505
      dxz     :     0.015882
      dyz     :     0.013577
      dx2y2   :     0.011361
      dxy     :     0.010234
 39 C s       :     3.297822  s :     3.297822
      pz      :     1.014063  p :     2.962012
      px      :     0.972505
      py      :     0.975443
      dz2     :     0.010196  d :     0.039418
      dxz     :     0.009255
      dyz     :     0.008323
      dx2y2   :     0.006279
      dxy     :     0.005365
 40 C s       :     3.235810  s :     3.235810
      pz      :     0.980267  p :     2.932372
      px      :     0.975513
      py      :     0.976593
      dz2     :     0.009369  d :     0.040664
      dxz     :     0.010657
      dyz     :     0.008858
      dx2y2   :     0.006016
      dxy     :     0.005765
 41 C s       :     3.271798  s :     3.271798
      pz      :     0.904205  p :     3.007986
      px      :     1.065121
      py      :     1.038660
      dz2     :     0.011412  d :     0.039210
      dxz     :     0.009228
      dyz     :     0.009126
      dx2y2   :     0.002167
      dxy     :     0.007277
 42 N s       :     3.619808  s :     3.619808
      pz      :     1.281649  p :     3.754350
      px      :     1.235415
      py      :     1.237286
      dz2     :     0.015277  d :     0.046280
      dxz     :     0.007882
      dyz     :     0.009265
      dx2y2   :     0.005837
      dxy     :     0.008019
 43 C s       :     3.010763  s :     3.010763
      pz      :     0.759961  p :     2.347962
      px      :     0.767693
      py      :     0.820309
      dz2     :     0.022032  d :     0.099693
      dxz     :     0.030922
      dyz     :     0.025064
      dx2y2   :     0.010179
      dxy     :     0.011495
 44 O s       :     3.799457  s :     3.799457
      pz      :     1.627542  p :     4.604761
      px      :     1.454567
      py      :     1.522652
      dz2     :     0.007168  d :     0.040213
      dxz     :     0.011824
      dyz     :     0.010251
      dx2y2   :     0.006885
      dxy     :     0.004086
 45 C s       :     3.312935  s :     3.312935
      pz      :     0.968723  p :     2.879113
      px      :     0.949569
      py      :     0.960822
      dz2     :     0.008327  d :     0.053208
      dxz     :     0.011564
      dyz     :     0.012427
      dx2y2   :     0.008507
      dxy     :     0.012382
 46 C s       :     3.309592  s :     3.309592
      pz      :     1.071286  p :     3.008428
      px      :     1.025221
      py      :     0.911921
      dz2     :     0.007787  d :     0.042431
      dxz     :     0.006864
      dyz     :     0.010747
      dx2y2   :     0.011372
      dxy     :     0.005662
 47 C s       :     3.249545  s :     3.249545
      pz      :     0.933082  p :     2.840417
      px      :     0.949901
      py      :     0.957434
      dz2     :     0.010098  d :     0.054281
      dxz     :     0.012115
      dyz     :     0.010444
      dx2y2   :     0.012529
      dxy     :     0.009096
 48 C s       :     3.316395  s :     3.316395
      pz      :     0.930814  p :     3.011851
      px      :     1.039005
      py      :     1.042032
      dz2     :     0.008645  d :     0.043346
      dxz     :     0.011349
      dyz     :     0.006505
      dx2y2   :     0.011958
      dxy     :     0.004888
 49 C s       :     3.273931  s :     3.273931
      pz      :     0.996559  p :     2.904069
      px      :     0.946631
      py      :     0.960879
      dz2     :     0.009123  d :     0.052804
      dxz     :     0.013295
      dyz     :     0.009743
      dx2y2   :     0.012308
      dxy     :     0.008335
 50 C s       :     3.324680  s :     3.324680
      pz      :     0.976742  p :     3.009940
      px      :     1.122799
      py      :     0.910399
      dz2     :     0.005005  d :     0.042612
      dxz     :     0.012157
      dyz     :     0.009428
      dx2y2   :     0.008596
      dxy     :     0.007425
 51 C s       :     2.934192  s :     2.934192
      pz      :     0.751669  p :     2.326020
      px      :     0.836541
      py      :     0.737810
      dz2     :     0.036041  d :     0.121758
      dxz     :     0.032479
      dyz     :     0.022307
      dx2y2   :     0.015406
      dxy     :     0.015525
 52 N s       :     3.554145  s :     3.554145
      pz      :     1.153859  p :     4.047039
      px      :     1.266638
      py      :     1.626541
      dz2     :     0.008771  d :     0.035176
      dxz     :     0.012279
      dyz     :     0.005865
      dx2y2   :     0.006198
      dxy     :     0.002063
 53 C s       :     3.266974  s :     3.266974
      pz      :     0.974274  p :     2.903044
      px      :     0.800546
      py      :     1.128224
      dz2     :     0.006083  d :     0.057849
      dxz     :     0.014865
      dyz     :     0.014721
      dx2y2   :     0.015294
      dxy     :     0.006887
 54 C s       :     3.392079  s :     3.392079
      pz      :     1.136099  p :     3.214473
      px      :     1.061731
      py      :     1.016643
      dz2     :     0.003375  d :     0.036986
      dxz     :     0.008177
      dyz     :     0.011806
      dx2y2   :     0.005250
      dxy     :     0.008379
 55 C s       :     3.381108  s :     3.381108
      pz      :     1.079663  p :     3.207099
      px      :     1.036017
      py      :     1.091419
      dz2     :     0.009058  d :     0.037042
      dxz     :     0.007263
      dyz     :     0.005273
      dx2y2   :     0.011820
      dxy     :     0.003628
 56 C s       :     3.376422  s :     3.376422
      pz      :     0.977742  p :     3.201812
      px      :     1.121395
      py      :     1.102675
      dz2     :     0.006376  d :     0.036794
      dxz     :     0.010529
      dyz     :     0.006284
      dx2y2   :     0.008551
      dxy     :     0.005054
 57 O s       :     3.780540  s :     3.780540
      pz      :     1.715358  p :     4.700990
      px      :     1.445165
      py      :     1.540467
      dz2     :     0.003663  d :     0.026111
      dxz     :     0.007905
      dyz     :     0.002993
      dx2y2   :     0.004928
      dxy     :     0.006622
 58 H s       :     0.785763  s :     0.785763
 59 H s       :     0.742808  s :     0.742808
 60 H s       :     0.779041  s :     0.779041
 61 H s       :     0.769123  s :     0.769123
 62 H s       :     0.777171  s :     0.777171
 63 H s       :     0.728906  s :     0.728906
 64 H s       :     0.754623  s :     0.754623
 65 H s       :     0.789723  s :     0.789723
 66 H s       :     0.772681  s :     0.772681
 67 H s       :     0.778427  s :     0.778427
 68 H s       :     0.779737  s :     0.779737
 69 H s       :     0.772196  s :     0.772196
 70 H s       :     0.592144  s :     0.592144
 71 H s       :     0.743404  s :     0.743404
 72 H s       :     0.762180  s :     0.762180
 73 H s       :     0.778856  s :     0.778856
 74 H s       :     0.766076  s :     0.766076
 75 H s       :     0.776530  s :     0.776530
 76 H s       :     0.768278  s :     0.768278
 77 H s       :     0.772153  s :     0.772153
 78 H s       :     0.781568  s :     0.781568
 79 H s       :     0.783625  s :     0.783625
 80 H s       :     0.785090  s :     0.785090
 81 H s       :     0.774053  s :     0.774053
 82 H s       :     0.734169  s :     0.734169
 83 H s       :     0.773020  s :     0.773020

SPIN
  0 C s       :     0.000061  s :     0.000061
      pz      :     0.000572  p :     0.003218
      px      :     0.000280
      py      :     0.002366
      dz2     :     0.000017  d :     0.000114
      dxz     :     0.000006
      dyz     :     0.000033
      dx2y2   :     0.000019
      dxy     :     0.000038
  1 C s       :     0.005260  s :     0.005260
      pz      :     0.003835  p :     0.016128
      px      :     0.005404
      py      :     0.006889
      dz2     :     0.000068  d :     0.000049
      dxz     :     0.000003
      dyz     :    -0.000008
      dx2y2   :    -0.000053
      dxy     :     0.000039
  2 C s       :    -0.000082  s :    -0.000082
      pz      :     0.001538  p :     0.001853
      px      :    -0.000175
      py      :     0.000491
      dz2     :     0.000027  d :     0.000085
      dxz     :    -0.000002
      dyz     :    -0.000003
      dx2y2   :     0.000003
      dxy     :     0.000060
  3 C s       :    -0.000255  s :    -0.000255
      pz      :    -0.000256  p :    -0.001141
      px      :    -0.000238
      py      :    -0.000648
      dz2     :     0.000038  d :     0.000067
      dxz     :     0.000002
      dyz     :     0.000028
      dx2y2   :    -0.000004
      dxy     :     0.000003
  4 C s       :     0.000397  s :     0.000397
      pz      :     0.002263  p :     0.003433
      px      :     0.000123
      py      :     0.001047
      dz2     :    -0.000007  d :    -0.000013
      dxz     :    -0.000001
      dyz     :    -0.000005
      dx2y2   :    -0.000003
      dxy     :     0.000003
  5 C s       :    -0.000064  s :    -0.000064
      pz      :    -0.000664  p :    -0.000307
      px      :    -0.000009
      py      :     0.000366
      dz2     :     0.000001  d :     0.000058
      dxz     :     0.000039
      dyz     :     0.000000
      dx2y2   :     0.000016
      dxy     :     0.000002
  6 C s       :    -0.011655  s :    -0.011655
      pz      :    -0.021788  p :    -0.038529
      px      :    -0.011267
      py      :    -0.005473
      dz2     :     0.000066  d :     0.003929
      dxz     :     0.002327
      dyz     :     0.001227
      dx2y2   :     0.000143
      dxy     :     0.000166
  7 C s       :     0.054824  s :     0.054824
      pz      :     0.025324  p :     0.479032
      px      :     0.282117
      py      :     0.171591
      dz2     :    -0.000585  d :    -0.000324
      dxz     :    -0.000216
      dyz     :     0.000203
      dx2y2   :     0.001021
      dxy     :    -0.000747
  8 C s       :    -0.020086  s :    -0.020086
      pz      :    -0.019123  p :    -0.054374
      px      :    -0.025498
      py      :    -0.009753
      dz2     :     0.000153  d :     0.006380
      dxz     :     0.001834
      dyz     :     0.001900
      dx2y2   :     0.002393
      dxy     :     0.000101
  9 C s       :     0.019792  s :     0.019792
      pz      :     0.010835  p :     0.191304
      px      :     0.114917
      py      :     0.065552
      dz2     :    -0.000107  d :    -0.001184
      dxz     :    -0.000587
      dyz     :    -0.000362
      dx2y2   :     0.000256
      dxy     :    -0.000385
 10 C s       :    -0.003466  s :    -0.003466
      pz      :    -0.005577  p :    -0.004107
      px      :     0.002922
      py      :    -0.001452
      dz2     :    -0.000089  d :     0.005206
      dxz     :     0.001544
      dyz     :     0.000545
      dx2y2   :     0.003005
      dxy     :     0.000200
 11 N s       :    -0.004607  s :    -0.004607
      pz      :    -0.005894  p :     0.001889
      px      :     0.006486
      py      :     0.001298
      dz2     :     0.000060  d :     0.003314
      dxz     :     0.001324
      dyz     :     0.000612
      dx2y2   :     0.001012
      dxy     :     0.000306
 12 N s       :     0.008385  s :     0.008385
      pz      :     0.009527  p :     0.128969
      px      :     0.083990
      py      :     0.035451
      dz2     :    -0.000028  d :    -0.000860
      dxz     :    -0.000089
      dyz     :    -0.000019
      dx2y2   :    -0.000548
      dxy     :    -0.000176
 13 C s       :    -0.015107  s :    -0.015107
      pz      :    -0.012317  p :    -0.112826
      px      :    -0.066547
      py      :    -0.033961
      dz2     :     0.000373  d :     0.002923
      dxz     :     0.001431
      dyz     :     0.000702
      dx2y2   :     0.000180
      dxy     :     0.000237
 14 C s       :     0.021832  s :     0.021832
      pz      :     0.015843  p :     0.184049
      px      :     0.107948
      py      :     0.060258
      dz2     :    -0.000173  d :    -0.001785
      dxz     :    -0.000349
      dyz     :    -0.000090
      dx2y2   :    -0.000693
      dxy     :    -0.000481
 15 N s       :    -0.007670  s :    -0.007670
      pz      :    -0.008952  p :    -0.112579
      px      :    -0.064268
      py      :    -0.039360
      dz2     :     0.000028  d :     0.002818
      dxz     :     0.000188
      dyz     :     0.000338
      dx2y2   :     0.002061
      dxy     :     0.000203
 16 O s       :     0.008030  s :     0.008030
      pz      :     0.008000  p :     0.223949
      px      :     0.124003
      py      :     0.091946
      dz2     :    -0.000065  d :    -0.001520
      dxz     :    -0.000480
      dyz     :    -0.000171
      dx2y2   :    -0.000762
      dxy     :    -0.000043
 17 H s       :    -0.001718  s :    -0.001718
 18 H s       :     0.006266  s :     0.006266
 19 H s       :    -0.011827  s :    -0.011827
 20 H s       :     0.000199  s :     0.000199
 21 H s       :     0.000229  s :     0.000229
 22 H s       :    -0.000250  s :    -0.000250
 23 H s       :     0.000222  s :     0.000222
 24 H s       :    -0.000079  s :    -0.000079
 25 H s       :     0.018182  s :     0.018182
 26 H s       :     0.002449  s :     0.002449
 27 H s       :     0.000513  s :     0.000513
 28 C s       :     0.024069  s :     0.024069
      pz      :     0.013122  p :     0.178063
      px      :     0.020039
      py      :     0.144902
      dz2     :    -0.000175  d :    -0.001735
      dxz     :    -0.000135
      dyz     :    -0.000218
      dx2y2   :    -0.000362
      dxy     :    -0.000844
 29 C s       :    -0.037294  s :    -0.037294
      pz      :    -0.034423  p :    -0.169051
      px      :    -0.016828
      py      :    -0.117801
      dz2     :     0.000958  d :     0.007063
      dxz     :     0.000117
      dyz     :     0.003482
      dx2y2   :     0.000247
      dxy     :     0.002261
 30 C s       :     0.023470  s :     0.023470
      pz      :     0.010750  p :     0.178044
      px      :     0.016715
      py      :     0.150579
      dz2     :    -0.000172  d :    -0.001745
      dxz     :    -0.000098
      dyz     :    -0.000947
      dx2y2   :    -0.000382
      dxy     :    -0.000145
 31 C s       :    -0.017083  s :    -0.017083
      pz      :    -0.010289  p :    -0.116595
      px      :    -0.013654
      py      :    -0.092652
      dz2     :     0.000142  d :     0.002743
      dxz     :     0.000086
      dyz     :     0.000501
      dx2y2   :     0.000347
      dxy     :     0.001668
 32 C s       :     0.022925  s :     0.022925
      pz      :     0.011350  p :     0.186201
      px      :     0.012886
      py      :     0.161965
      dz2     :    -0.000173  d :    -0.001571
      dxz     :    -0.000058
      dyz     :    -0.000392
      dx2y2   :    -0.000389
      dxy     :    -0.000559
 33 C s       :    -0.017141  s :    -0.017141
      pz      :    -0.012134  p :    -0.116398
      px      :    -0.012525
      py      :    -0.091740
      dz2     :     0.000106  d :     0.002740
      dxz     :     0.000116
      dyz     :     0.002112
      dx2y2   :     0.000223
      dxy     :     0.000183
 34 C s       :     0.074516  s :     0.074516
      pz      :     0.047145  p :     0.564351
      px      :     0.068371
      py      :     0.448835
      dz2     :    -0.000475  d :    -0.001264
      dxz     :     0.000279
      dyz     :    -0.000779
      dx2y2   :    -0.000397
      dxy     :     0.000108
 35 O s       :     0.003350  s :     0.003350
      pz      :     0.021041  p :     0.076593
      px      :    -0.011100
      py      :     0.066652
      dz2     :    -0.000057  d :     0.001486
      dxz     :    -0.000055
      dyz     :    -0.000042
      dx2y2   :     0.000173
      dxy     :     0.001467
 36 C s       :    -0.037236  s :    -0.037236
      pz      :    -0.032672  p :    -0.163061
      px      :    -0.064327
      py      :    -0.066062
      dz2     :     0.001071  d :     0.007817
      dxz     :     0.000937
      dyz     :     0.004242
      dx2y2   :     0.001200
      dxy     :     0.000367
 37 C s       :     0.021080  s :     0.021080
      pz      :     0.006254  p :     0.136568
      px      :     0.068803
      py      :     0.061510
      dz2     :    -0.000066  d :    -0.001464
      dxz     :    -0.000177
      dyz     :    -0.000038
      dx2y2   :    -0.000883
      dxy     :    -0.000299
 38 C s       :    -0.016021  s :    -0.016021
      pz      :    -0.011630  p :    -0.090253
      px      :    -0.034661
      py      :    -0.043961
      dz2     :     0.000103  d :     0.002908
      dxz     :     0.000989
      dyz     :     0.001328
      dx2y2   :     0.000317
      dxy     :     0.000171
 39 C s       :     0.026203  s :     0.026203
      pz      :     0.012660  p :     0.209173
      px      :     0.086211
      py      :     0.110302
      dz2     :    -0.000191  d :    -0.001568
      dxz     :    -0.000142
      dyz     :    -0.000215
      dx2y2   :    -0.000599
      dxy     :    -0.000421
 40 C s       :    -0.018492  s :    -0.018492
      pz      :    -0.012508  p :    -0.124121
      px      :    -0.053840
      py      :    -0.057773
      dz2     :     0.000131  d :     0.003180
      dxz     :     0.000812
      dyz     :     0.000438
      dx2y2   :     0.001593
      dxy     :     0.000205
 41 C s       :     0.027374  s :     0.027374
      pz      :     0.008100  p :     0.203691
      px      :     0.111522
      py      :     0.084069
      dz2     :    -0.000230  d :    -0.001853
      dxz     :    -0.000479
      dyz     :    -0.000523
      dx2y2   :    -0.000149
      dxy     :    -0.000472
 42 N s       :     0.001486  s :     0.001486
      pz      :     0.001623  p :     0.021208
      px      :     0.008516
      py      :     0.011070
      dz2     :    -0.000006  d :    -0.000733
      dxz     :    -0.000127
      dyz     :    -0.000245
      dx2y2   :    -0.000312
      dxy     :    -0.000045
 43 C s       :    -0.003016  s :    -0.003016
      pz      :    -0.001304  p :    -0.026596
      px      :    -0.009134
      py      :    -0.016158
      dz2     :     0.000004  d :     0.000183
      dxz     :     0.000059
      dyz     :     0.000086
      dx2y2   :     0.000011
      dxy     :     0.000023
 44 O s       :    -0.000054  s :    -0.000054
      pz      :    -0.001443  p :     0.000838
      px      :     0.000766
      py      :     0.001515
      dz2     :     0.000008  d :     0.000542
      dxz     :     0.000020
      dyz     :     0.000054
      dx2y2   :     0.000451
      dxy     :     0.000009
 45 C s       :     0.000579  s :     0.000579
      pz      :     0.000436  p :     0.001470
      px      :     0.000794
      py      :     0.000240
      dz2     :    -0.000015  d :    -0.000175
      dxz     :    -0.000006
      dyz     :    -0.000059
      dx2y2   :    -0.000039
      dxy     :    -0.000055
 46 C s       :    -0.000035  s :    -0.000035
      pz      :    -0.000093  p :    -0.000131
      px      :    -0.000035
      py      :    -0.000003
      dz2     :     0.000003  d :     0.000006
      dxz     :    -0.000000
      dyz     :    -0.000000
      dx2y2   :     0.000003
      dxy     :     0.000000
 47 C s       :     0.000011  s :     0.000011
      pz      :     0.000001  p :     0.000054
      px      :     0.000029
      py      :     0.000024
      dz2     :     0.000000  d :    -0.000001
      dxz     :    -0.000000
      dyz     :    -0.000001
      dx2y2   :    -0.000000
      dxy     :    -0.000000
 48 C s       :    -0.000003  s :    -0.000003
      pz      :    -0.000003  p :    -0.000015
      px      :    -0.000006
      py      :    -0.000006
      dz2     :    -0.000000  d :    -0.000000
      dxz     :     0.000000
      dyz     :    -0.000000
      dx2y2   :     0.000000
      dxy     :    -0.000000
 49 C s       :    -0.000010  s :    -0.000010
      pz      :    -0.000001  p :    -0.000067
      px      :    -0.000030
      py      :    -0.000036
      dz2     :     0.000000  d :    -0.000001
      dxz     :    -0.000000
      dyz     :    -0.000002
      dx2y2   :     0.000000
      dxy     :     0.000000
 50 C s       :    -0.000092  s :    -0.000092
      pz      :    -0.000413  p :    -0.000562
      px      :     0.000002
      py      :    -0.000151
      dz2     :     0.000001  d :     0.000005
      dxz     :     0.000003
      dyz     :     0.000001
      dx2y2   :     0.000000
      dxy     :     0.000001
 51 C s       :     0.000057  s :     0.000057
      pz      :     0.000054  p :     0.000368
      px      :     0.000118
      py      :     0.000197
      dz2     :    -0.000004  d :    -0.000008
      dxz     :    -0.000003
      dyz     :     0.000001
      dx2y2   :    -0.000003
      dxy     :     0.000001
 52 N s       :    -0.000041  s :    -0.000041
      pz      :    -0.000044  p :    -0.000362
      px      :    -0.000034
      py      :    -0.000284
      dz2     :     0.000000  d :     0.000002
      dxz     :     0.000001
      dyz     :     0.000001
      dx2y2   :    -0.000001
      dxy     :    -0.000000
 53 C s       :    -0.000014  s :    -0.000014
      pz      :    -0.000014  p :    -0.000045
      px      :     0.000021
      py      :    -0.000052
      dz2     :    -0.000000  d :    -0.000003
      dxz     :    -0.000000
      dyz     :    -0.000000
      dx2y2   :    -0.000000
      dxy     :    -0.000001
 54 C s       :    -0.000133  s :    -0.000133
      pz      :    -0.000272  p :    -0.000880
      px      :     0.000003
      py      :    -0.000611
      dz2     :    -0.000001  d :    -0.000002
      dxz     :    -0.000003
      dyz     :     0.000003
      dx2y2   :    -0.000001
      dxy     :    -0.000000
 55 C s       :    -0.000000  s :    -0.000000
      pz      :    -0.000000  p :     0.000001
      px      :     0.000000
      py      :     0.000001
      dz2     :    -0.000000  d :    -0.000000
      dxz     :     0.000000
      dyz     :     0.000000
      dx2y2   :    -0.000000
      dxy     :     0.000000
 56 C s       :     0.000001  s :     0.000001
      pz      :    -0.000001  p :     0.000010
      px      :     0.000000
      py      :     0.000011
      dz2     :    -0.000000  d :    -0.000001
      dxz     :     0.000000
      dyz     :     0.000000
      dx2y2   :    -0.000000
      dxy     :    -0.000000
 57 O s       :    -0.000022  s :    -0.000022
      pz      :    -0.000039  p :    -0.000011
      px      :    -0.000068
      py      :     0.000096
      dz2     :    -0.000001  d :     0.000001
      dxz     :     0.000000
      dyz     :    -0.000000
      dx2y2   :    -0.000000
      dxy     :     0.000002
 58 H s       :     0.000055  s :     0.000055
 59 H s       :    -0.000033  s :    -0.000033
 60 H s       :     0.000002  s :     0.000002
 61 H s       :    -0.000000  s :    -0.000000
 62 H s       :     0.000089  s :     0.000089
 63 H s       :     0.000041  s :     0.000041
 64 H s       :     0.000000  s :     0.000000
 65 H s       :     0.000007  s :     0.000007
 66 H s       :    -0.000009  s :    -0.000009
 67 H s       :    -0.000000  s :    -0.000000
 68 H s       :    -0.000001  s :    -0.000001
 69 H s       :     0.000000  s :     0.000000
 70 H s       :    -0.000931  s :    -0.000931
 71 H s       :     0.000144  s :     0.000144
 72 H s       :    -0.000006  s :    -0.000006
 73 H s       :     0.000047  s :     0.000047
 74 H s       :    -0.013598  s :    -0.013598
 75 H s       :     0.007088  s :     0.007088
 76 H s       :    -0.013474  s :    -0.013474
 77 H s       :    -0.011626  s :    -0.011626
 78 H s       :     0.006778  s :     0.006778
 79 H s       :    -0.012239  s :    -0.012239
 80 H s       :     0.006685  s :     0.006685
 81 H s       :    -0.011452  s :    -0.011452
 82 H s       :    -0.000024  s :    -0.000024
 83 H s       :    -0.000006  s :    -0.000006


                     *******************************
                     * LOEWDIN POPULATION ANALYSIS *
                     *******************************

-------------------------------------------
LOEWDIN ATOMIC CHARGES AND SPIN POPULATIONS
-------------------------------------------
   0 C :   -0.132397    0.003447
   1 C :   -0.045230    0.022512
   2 C :   -0.130460    0.001971
   3 C :   -0.130987   -0.000493
   4 C :   -0.137435    0.003106
   5 C :   -0.129365    0.000277
   6 C :   -0.224332   -0.010896
   7 C :    0.052593    0.430697
   8 C :   -0.035192   -0.006592
   9 C :   -0.030674    0.166849
  10 C :    0.096003    0.025558
  11 N :   -0.153688    0.027237
  12 N :   -0.130253    0.115752
  13 C :   -0.074033   -0.087743
  14 C :   -0.098612    0.160430
  15 N :   -0.051125   -0.085097
  16 O :   -0.231308    0.217207
  17 H :    0.284923   -0.000900
  18 H :    0.137099    0.002878
  19 H :    0.136385   -0.005611
  20 H :    0.144725    0.000212
  21 H :    0.136542    0.000184
  22 H :    0.135521   -0.000126
  23 H :    0.136118    0.000154
  24 H :    0.138753   -0.000018
  25 H :    0.160905    0.014937
  26 H :    0.155154    0.001967
  27 H :    0.319502    0.002033
  28 C :   -0.121156    0.147451
  29 C :   -0.065739   -0.100367
  30 C :   -0.119356    0.151222
  31 C :   -0.136048   -0.084741
  32 C :   -0.141312    0.158552
  33 C :   -0.143010   -0.084311
  34 C :    0.057811    0.508069
  35 O :   -0.299680    0.103967
  36 C :   -0.095892   -0.096983
  37 C :    0.051303    0.115469
  38 C :   -0.020305   -0.060874
  39 C :   -0.131646    0.179654
  40 C :   -0.136479   -0.087092
  41 C :   -0.139048    0.173553
  42 N :   -0.166941    0.014419
  43 C :    0.122188   -0.023085
  44 O :   -0.067266    0.005829
  45 C :   -0.098686    0.000542
  46 C :   -0.199226   -0.000122
  47 C :   -0.103736    0.000007
  48 C :   -0.203623   -0.000014
  49 C :   -0.114639   -0.000017
  50 C :   -0.193048   -0.000646
  51 C :    0.130780    0.000171
  52 N :   -0.192744   -0.000625
  53 C :   -0.127179   -0.000048
  54 C :   -0.331484   -0.001031
  55 C :   -0.335174    0.000000
  56 C :   -0.329544   -0.000007
  57 O :   -0.315979   -0.000006
  58 H :    0.128891    0.000040
  59 H :    0.146331    0.000002
  60 H :    0.127982    0.000001
  61 H :    0.131205   -0.000000
  62 H :    0.132203    0.000055
  63 H :    0.149853    0.000031
  64 H :    0.140614    0.000001
  65 H :    0.125745    0.000004
  66 H :    0.133247   -0.000011
  67 H :    0.128649   -0.000000
  68 H :    0.129026   -0.000001
  69 H :    0.132618    0.000000
  70 H :    0.273027   -0.000386
  71 H :    0.140582    0.000123
  72 H :    0.136533    0.000002
  73 H :    0.128420   -0.000003
  74 H :    0.149076   -0.006329
  75 H :    0.139333    0.003484
  76 H :    0.140720   -0.006050
  77 H :    0.142812   -0.005346
  78 H :    0.136015    0.003192
  79 H :    0.134526   -0.005562
  80 H :    0.133339    0.003136
  81 H :    0.140503   -0.005237
  82 H :    0.144064   -0.000010
  83 H :    0.122410   -0.000004

----------------------------------------------------
LOEWDIN REDUCED ORBITAL CHARGES AND SPIN POPULATIONS
----------------------------------------------------
CHARGE
  0 C s       :     2.890333  s :     2.890333
      pz      :     1.011000  p :     3.151815
      px      :     1.086702
      py      :     1.054112
      dz2     :     0.011562  d :     0.090249
      dxz     :     0.009851
      dyz     :     0.015577
      dx2y2   :     0.030390
      dxy     :     0.022870
  1 C s       :     2.847098  s :     2.847098
      pz      :     0.976495  p :     3.087298
      px      :     1.077330
      py      :     1.033473
      dz2     :     0.011888  d :     0.110834
      dxz     :     0.020009
      dyz     :     0.013594
      dx2y2   :     0.032454
      dxy     :     0.032888
  2 C s       :     2.888367  s :     2.888367
      pz      :     1.014013  p :     3.151786
      px      :     1.076425
      py      :     1.061347
      dz2     :     0.007549  d :     0.090308
      dxz     :     0.017565
      dyz     :     0.010156
      dx2y2   :     0.027048
      dxy     :     0.027991
  3 C s       :     2.890400  s :     2.890400
      pz      :     1.007818  p :     3.149452
      px      :     1.078514
      py      :     1.063120
      dz2     :     0.011979  d :     0.091135
      dxz     :     0.009947
      dyz     :     0.015476
      dx2y2   :     0.030655
      dxy     :     0.023077
  4 C s       :     2.891372  s :     2.891372
      pz      :     1.010015  p :     3.155524
      px      :     1.087770
      py      :     1.057739
      dz2     :     0.007927  d :     0.090539
      dxz     :     0.017111
      dyz     :     0.010567
      dx2y2   :     0.025073
      dxy     :     0.029861
  5 C s       :     2.890901  s :     2.890901
      pz      :     1.003752  p :     3.147538
      px      :     1.089345
      py      :     1.054441
      dz2     :     0.007505  d :     0.090925
      dxz     :     0.017962
      dyz     :     0.010123
      dx2y2   :     0.026612
      dxy     :     0.028722
  6 C s       :     2.889670  s :     2.889670
      pz      :     1.035581  p :     3.243472
      px      :     1.110259
      py      :     1.097632
      dz2     :     0.029559  d :     0.091190
      dxz     :     0.016099
      dyz     :     0.014114
      dx2y2   :     0.018425
      dxy     :     0.012992
  7 C s       :     2.838830  s :     2.838830
      pz      :     1.047323  p :     2.960847
      px      :     0.956467
      py      :     0.957056
      dz2     :     0.032114  d :     0.147730
      dxz     :     0.030789
      dyz     :     0.040170
      dx2y2   :     0.025431
      dxy     :     0.019227
  8 C s       :     2.818210  s :     2.818210
      pz      :     1.059547  p :     3.055914
      px      :     0.989202
      py      :     1.007164
      dz2     :     0.029669  d :     0.161068
      dxz     :     0.029833
      dyz     :     0.050536
      dx2y2   :     0.024693
      dxy     :     0.026337
  9 C s       :     2.835539  s :     2.835539
      pz      :     1.033937  p :     3.041152
      px      :     0.993583
      py      :     1.013632
      dz2     :     0.053790  d :     0.153983
      dxz     :     0.028396
      dyz     :     0.038312
      dx2y2   :     0.011889
      dxy     :     0.021597
 10 C s       :     2.807678  s :     2.807678
      pz      :     0.943608  p :     2.818996
      px      :     0.916633
      py      :     0.958754
      dz2     :     0.109319  d :     0.277323
      dxz     :     0.045503
      dyz     :     0.053768
      dx2y2   :     0.027892
      dxy     :     0.040841
 11 N s       :     3.104408  s :     3.104408
      pz      :     1.220570  p :     3.960166
      px      :     1.396944
      py      :     1.342652
      dz2     :     0.025914  d :     0.089114
      dxz     :     0.019053
      dyz     :     0.021342
      dx2y2   :     0.009595
      dxy     :     0.013210
 12 N s       :     3.188618  s :     3.188618
      pz      :     1.454305  p :     3.846657
      px      :     1.147479
      py      :     1.244873
      dz2     :     0.023934  d :     0.094978
      dxz     :     0.016682
      dyz     :     0.019601
      dx2y2   :     0.017249
      dxy     :     0.017514
 13 C s       :     2.895908  s :     2.895908
      pz      :     1.044548  p :     3.045056
      px      :     0.968527
      py      :     1.031982
      dz2     :     0.049083  d :     0.133068
      dxz     :     0.027404
      dyz     :     0.033721
      dx2y2   :     0.007014
      dxy     :     0.015846
 14 C s       :     2.892451  s :     2.892451
      pz      :     1.074817  p :     3.076123
      px      :     0.994458
      py      :     1.006848
      dz2     :     0.025074  d :     0.130037
      dxz     :     0.024569
      dyz     :     0.041553
      dx2y2   :     0.016526
      dxy     :     0.022316
 15 N s       :     3.197693  s :     3.197693
      pz      :     1.478332  p :     3.754599
      px      :     1.082773
      py      :     1.193494
      dz2     :     0.024650  d :     0.098833
      dxz     :     0.018772
      dyz     :     0.020109
      dx2y2   :     0.018481
      dxy     :     0.016821
 16 O s       :     3.519477  s :     3.519477
      pz      :     1.640473  p :     4.655741
      px      :     1.511194
      py      :     1.504075
      dz2     :     0.010530  d :     0.056089
      dxz     :     0.010845
      dyz     :     0.016235
      dx2y2   :     0.009208
      dxy     :     0.009271
 17 H s       :     0.715077  s :     0.715077
 18 H s       :     0.862901  s :     0.862901
 19 H s       :     0.863615  s :     0.863615
 20 H s       :     0.855275  s :     0.855275
 21 H s       :     0.863458  s :     0.863458
 22 H s       :     0.864479  s :     0.864479
 23 H s       :     0.863882  s :     0.863882
 24 H s       :     0.861247  s :     0.861247
 25 H s       :     0.839095  s :     0.839095
 26 H s       :     0.844846  s :     0.844846
 27 H s       :     0.680498  s :     0.680498
 28 C s       :     2.888394  s :     2.888394
      pz      :     1.087131  p :     3.143373
      px      :     1.070162
      py      :     0.986080
      dz2     :     0.024837  d :     0.089389
      dxz     :     0.031447
      dyz     :     0.006428
      dx2y2   :     0.014088
      dxy     :     0.012589
 29 C s       :     2.838364  s :     2.838364
      pz      :     1.056399  p :     3.113656
      px      :     1.073276
      py      :     0.983982
      dz2     :     0.030093  d :     0.113719
      dxz     :     0.040295
      dyz     :     0.014869
      dx2y2   :     0.013985
      dxy     :     0.014477
 30 C s       :     2.888952  s :     2.888952
      pz      :     1.071801  p :     3.141633
      px      :     1.086113
      py      :     0.983719
      dz2     :     0.030408  d :     0.088772
      dxz     :     0.028537
      dyz     :     0.014270
      dx2y2   :     0.011258
      dxy     :     0.004299
 31 C s       :     2.889702  s :     2.889702
      pz      :     1.081702  p :     3.154330
      px      :     1.087097
      py      :     0.985530
      dz2     :     0.025205  d :     0.092015
      dxz     :     0.032978
      dyz     :     0.005846
      dx2y2   :     0.014384
      dxy     :     0.013603
 32 C s       :     2.892298  s :     2.892298
      pz      :     1.081645  p :     3.158706
      px      :     1.085100
      py      :     0.991961
      dz2     :     0.023492  d :     0.090308
      dxz     :     0.035688
      dyz     :     0.007949
      dx2y2   :     0.012537
      dxy     :     0.010642
 33 C s       :     2.888944  s :     2.888944
      pz      :     1.093071  p :     3.161956
      px      :     1.075107
      py      :     0.993778
      dz2     :     0.031179  d :     0.092110
      dxz     :     0.029335
      dyz     :     0.015872
      dx2y2   :     0.011404
      dxy     :     0.004319
 34 C s       :     2.831952  s :     2.831952
      pz      :     1.044941  p :     2.937041
      px      :     0.908411
      py      :     0.983688
      dz2     :     0.035609  d :     0.173196
      dxz     :     0.056808
      dyz     :     0.017476
      dx2y2   :     0.030049
      dxy     :     0.033254
 35 O s       :     3.471456  s :     3.471456
      pz      :     1.730120  p :     4.771170
      px      :     1.331143
      py      :     1.709906
      dz2     :     0.005314  d :     0.057054
      dxz     :     0.015792
      dyz     :     0.005830
      dx2y2   :     0.010840
      dxy     :     0.019277
 36 C s       :     2.836883  s :     2.836883
      pz      :     1.062954  p :     3.142867
      px      :     1.042314
      py      :     1.037598
      dz2     :     0.032483  d :     0.116142
      dxz     :     0.025025
      dyz     :     0.027058
      dx2y2   :     0.015542
      dxy     :     0.016034
 37 C s       :     2.818486  s :     2.818486
      pz      :     0.964902  p :     2.957042
      px      :     0.991127
      py      :     1.001014
      dz2     :     0.037296  d :     0.173169
      dxz     :     0.045557
      dyz     :     0.040039
      dx2y2   :     0.025212
      dxy     :     0.025065
 38 C s       :     2.819350  s :     2.819350
      pz      :     1.072870  p :     3.046597
      px      :     0.988597
      py      :     0.985130
      dz2     :     0.037239  d :     0.154359
      dxz     :     0.038530
      dyz     :     0.032362
      dx2y2   :     0.022254
      dxy     :     0.023974
 39 C s       :     2.889969  s :     2.889969
      pz      :     1.076937  p :     3.152605
      px      :     1.042034
      py      :     1.033635
      dz2     :     0.023430  d :     0.089071
      dxz     :     0.021507
      dyz     :     0.018272
      dx2y2   :     0.012913
      dxy     :     0.012950
 40 C s       :     2.886404  s :     2.886404
      pz      :     1.080835  p :     3.157425
      px      :     1.042521
      py      :     1.034069
      dz2     :     0.022668  d :     0.092650
      dxz     :     0.024283
      dyz     :     0.020780
      dx2y2   :     0.012090
      dxy     :     0.012829
 41 C s       :     2.885967  s :     2.885967
      pz      :     1.069005  p :     3.164487
      px      :     1.053091
      py      :     1.042391
      dz2     :     0.029569  d :     0.088594
      dxz     :     0.022439
      dyz     :     0.021370
      dx2y2   :     0.003450
      dxy     :     0.011767
 42 N s       :     3.204940  s :     3.204940
      pz      :     1.369690  p :     3.867217
      px      :     1.252350
      py      :     1.245177
      dz2     :     0.035136  d :     0.094784
      dxz     :     0.016210
      dyz     :     0.016207
      dx2y2   :     0.011423
      dxy     :     0.015808
 43 C s       :     2.825858  s :     2.825858
      pz      :     1.007864  p :     2.829491
      px      :     0.924180
      py      :     0.897447
      dz2     :     0.052870  d :     0.222462
      dxz     :     0.070296
      dyz     :     0.054806
      dx2y2   :     0.020658
      dxy     :     0.023833
 44 O s       :     3.406289  s :     3.406289
      pz      :     1.624417  p :     4.575112
      px      :     1.443930
      py      :     1.506766
      dz2     :     0.013677  d :     0.085865
      dxz     :     0.023423
      dyz     :     0.018826
      dx2y2   :     0.017357
      dxy     :     0.012582
 45 C s       :     2.835766  s :     2.835766
      pz      :     1.058596  p :     3.139437
      px      :     1.036131
      py      :     1.044709
      dz2     :     0.018552  d :     0.123483
      dxz     :     0.027213
      dyz     :     0.029916
      dx2y2   :     0.018095
      dxy     :     0.029709
 46 C s       :     2.903183  s :     2.903183
      pz      :     1.094607  p :     3.208161
      px      :     1.071513
      py      :     1.042041
      dz2     :     0.015041  d :     0.087882
      dxz     :     0.013548
      dyz     :     0.022175
      dx2y2   :     0.023838
      dxy     :     0.013279
 47 C s       :     2.833631  s :     2.833631
      pz      :     1.048430  p :     3.142780
      px      :     1.042230
      py      :     1.052120
      dz2     :     0.024066  d :     0.127326
      dxz     :     0.029184
      dyz     :     0.024394
      dx2y2   :     0.028768
      dxy     :     0.020913
 48 C s       :     2.901637  s :     2.901637
      pz      :     1.052237  p :     3.211060
      px      :     1.076865
      py      :     1.081959
      dz2     :     0.019304  d :     0.090926
      dxz     :     0.023649
      dyz     :     0.015194
      dx2y2   :     0.022540
      dxy     :     0.010239
 49 C s       :     2.840657  s :     2.840657
      pz      :     1.056963  p :     3.151013
      px      :     1.039721
      py      :     1.054329
      dz2     :     0.021093  d :     0.122969
      dxz     :     0.031093
      dyz     :     0.022811
      dx2y2   :     0.028610
      dxy     :     0.019362
 50 C s       :     2.905817  s :     2.905817
      pz      :     1.058193  p :     3.198750
      px      :     1.105925
      py      :     1.034632
      dz2     :     0.011829  d :     0.088481
      dxz     :     0.022228
      dyz     :     0.021275
      dx2y2   :     0.018036
      dxy     :     0.015112
 51 C s       :     2.817627  s :     2.817627
      pz      :     0.981757  p :     2.773763
      px      :     1.027352
      py      :     0.764655
      dz2     :     0.085577  d :     0.277829
      dxz     :     0.077607
      dyz     :     0.046431
      dx2y2   :     0.036608
      dxy     :     0.031607
 52 N s       :     3.095086  s :     3.095086
      pz      :     1.204814  p :     4.013957
      px      :     1.229332
      py      :     1.579812
      dz2     :     0.025016  d :     0.083701
      dxz     :     0.031594
      dyz     :     0.011799
      dx2y2   :     0.010390
      dxy     :     0.004902
 53 C s       :     2.894066  s :     2.894066
      pz      :     1.038327  p :     3.112796
      px      :     0.956475
      py      :     1.117995
      dz2     :     0.012703  d :     0.120318
      dxz     :     0.033312
      dyz     :     0.027395
      dx2y2   :     0.032206
      dxy     :     0.014701
 54 C s       :     2.955599  s :     2.955599
      pz      :     1.130117  p :     3.306738
      px      :     1.095135
      py      :     1.081486
      dz2     :     0.006268  d :     0.069147
      dxz     :     0.014316
      dyz     :     0.021263
      dx2y2   :     0.010398
      dxy     :     0.016903
 55 C s       :     2.949332  s :     2.949332
      pz      :     1.111496  p :     3.316049
      px      :     1.091909
      py      :     1.112644
      dz2     :     0.016325  d :     0.069793
      dxz     :     0.014476
      dyz     :     0.009800
      dx2y2   :     0.021352
      dxy     :     0.007840
 56 C s       :     2.946369  s :     2.946369
      pz      :     1.066051  p :     3.313425
      px      :     1.129818
      py      :     1.117557
      dz2     :     0.014129  d :     0.069750
      dxz     :     0.019290
      dyz     :     0.013336
      dx2y2   :     0.014545
      dxy     :     0.008450
 57 O s       :     3.511668  s :     3.511668
      pz      :     1.710054  p :     4.751755
      px      :     1.513780
      py      :     1.527921
      dz2     :     0.008291  d :     0.052557
      dxz     :     0.017780
      dyz     :     0.004336
      dx2y2   :     0.012525
      dxy     :     0.009625
 58 H s       :     0.871109  s :     0.871109
 59 H s       :     0.853669  s :     0.853669
 60 H s       :     0.872018  s :     0.872018
 61 H s       :     0.868795  s :     0.868795
 62 H s       :     0.867797  s :     0.867797
 63 H s       :     0.850147  s :     0.850147
 64 H s       :     0.859386  s :     0.859386
 65 H s       :     0.874255  s :     0.874255
 66 H s       :     0.866753  s :     0.866753
 67 H s       :     0.871351  s :     0.871351
 68 H s       :     0.870974  s :     0.870974
 69 H s       :     0.867382  s :     0.867382
 70 H s       :     0.726973  s :     0.726973
 71 H s       :     0.859418  s :     0.859418
 72 H s       :     0.863467  s :     0.863467
 73 H s       :     0.871580  s :     0.871580
 74 H s       :     0.850924  s :     0.850924
 75 H s       :     0.860667  s :     0.860667
 76 H s       :     0.859280  s :     0.859280
 77 H s       :     0.857188  s :     0.857188
 78 H s       :     0.863985  s :     0.863985
 79 H s       :     0.865474  s :     0.865474
 80 H s       :     0.866661  s :     0.866661
 81 H s       :     0.859497  s :     0.859497
 82 H s       :     0.855936  s :     0.855936
 83 H s       :     0.877590  s :     0.877590

SPIN
  0 C s       :     0.000009  s :     0.000009
      pz      :     0.001125  p :     0.003051
      px      :     0.000099
      py      :     0.001827
      dz2     :     0.000034  d :     0.000388
      dxz     :     0.000031
      dyz     :     0.000157
      dx2y2   :     0.000089
      dxy     :     0.000077
  1 C s       :     0.006092  s :     0.006092
      pz      :     0.004461  p :     0.016516
      px      :     0.004777
      py      :     0.007279
      dz2     :     0.000078  d :    -0.000096
      dxz     :    -0.000025
      dyz     :    -0.000010
      dx2y2   :    -0.000085
      dxy     :    -0.000055
  2 C s       :    -0.000079  s :    -0.000079
      pz      :     0.001755  p :     0.001745
      px      :    -0.000091
      py      :     0.000080
      dz2     :     0.000069  d :     0.000306
      dxz     :     0.000022
      dyz     :    -0.000008
      dx2y2   :     0.000027
      dxy     :     0.000196
  3 C s       :    -0.000035  s :    -0.000035
      pz      :    -0.000102  p :    -0.000623
      px      :    -0.000039
      py      :    -0.000482
      dz2     :     0.000093  d :     0.000165
      dxz     :     0.000002
      dyz     :     0.000058
      dx2y2   :    -0.000005
      dxy     :     0.000017
  4 C s       :     0.000159  s :     0.000159
      pz      :     0.002095  p :     0.002970
      px      :     0.000045
      py      :     0.000830
      dz2     :    -0.000000  d :    -0.000023
      dxz     :    -0.000011
      dyz     :    -0.000007
      dx2y2   :    -0.000007
      dxy     :     0.000003
  5 C s       :     0.000080  s :     0.000080
      pz      :    -0.000433  p :     0.000039
      px      :     0.000076
      py      :     0.000396
      dz2     :     0.000011  d :     0.000158
      dxz     :     0.000076
      dyz     :     0.000004
      dx2y2   :     0.000061
      dxy     :     0.000007
  6 C s       :    -0.003398  s :    -0.003398
      pz      :    -0.011823  p :    -0.017325
      px      :    -0.003362
      py      :    -0.002140
      dz2     :     0.000729  d :     0.009827
      dxz     :     0.005301
      dyz     :     0.002986
      dx2y2   :     0.000317
      dxy     :     0.000494
  7 C s       :     0.016902  s :     0.016902
      pz      :     0.013573  p :     0.413996
      px      :     0.251599
      py      :     0.148824
      dz2     :    -0.001004  d :    -0.000201
      dxz     :    -0.000721
      dyz     :    -0.000234
      dx2y2   :     0.002300
      dxy     :    -0.000542
  8 C s       :    -0.004365  s :    -0.004365
      pz      :    -0.006826  p :    -0.017879
      px      :    -0.006694
      py      :    -0.004359
      dz2     :     0.000621  d :     0.015653
      dxz     :     0.004516
      dyz     :     0.004518
      dx2y2   :     0.005581
      dxy     :     0.000417
  9 C s       :     0.005900  s :     0.005900
      pz      :     0.009082  p :     0.163469
      px      :     0.098747
      py      :     0.055641
      dz2     :    -0.000339  d :    -0.002520
      dxz     :    -0.001257
      dyz     :    -0.000938
      dx2y2   :     0.000430
      dxy     :    -0.000416
 10 C s       :    -0.001975  s :    -0.001975
      pz      :    -0.001926  p :     0.014311
      px      :     0.010476
      py      :     0.005761
      dz2     :    -0.000073  d :     0.013221
      dxz     :     0.003830
      dyz     :     0.001379
      dx2y2   :     0.007309
      dxy     :     0.000776
 11 N s       :    -0.001038  s :    -0.001038
      pz      :    -0.002482  p :     0.018949
      px      :     0.012982
      py      :     0.008450
      dz2     :     0.000272  d :     0.009325
      dxz     :     0.002778
      dyz     :     0.001093
      dx2y2   :     0.004164
      dxy     :     0.001019
 12 N s       :     0.004050  s :     0.004050
      pz      :     0.007296  p :     0.114186
      px      :     0.075866
      py      :     0.031024
      dz2     :    -0.000306  d :    -0.002484
      dxz     :    -0.000578
      dyz     :    -0.000490
      dx2y2   :    -0.000895
      dxy     :    -0.000215
 13 C s       :    -0.004812  s :    -0.004812
      pz      :    -0.007566  p :    -0.089638
      px      :    -0.055674
      py      :    -0.026397
      dz2     :     0.001004  d :     0.006708
      dxz     :     0.003247
      dyz     :     0.001693
      dx2y2   :     0.000421
      dxy     :     0.000343
 14 C s       :     0.007003  s :     0.007003
      pz      :     0.009511  p :     0.157267
      px      :     0.095035
      py      :     0.052721
      dz2     :    -0.000387  d :    -0.003839
      dxz     :    -0.000716
      dyz     :    -0.000310
      dx2y2   :    -0.001647
      dxy     :    -0.000779
 15 N s       :    -0.003284  s :    -0.003284
      pz      :    -0.005255  p :    -0.089978
      px      :    -0.053786
      py      :    -0.030937
      dz2     :     0.000403  d :     0.008165
      dxz     :     0.000930
      dyz     :     0.001260
      dx2y2   :     0.005074
      dxy     :     0.000498
 16 O s       :     0.004364  s :     0.004364
      pz      :     0.007091  p :     0.213831
      px      :     0.118833
      py      :     0.087908
      dz2     :    -0.000092  d :    -0.000988
      dxz     :    -0.000328
      dyz     :    -0.000175
      dx2y2   :    -0.000403
      dxy     :     0.000009
 17 H s       :    -0.000900  s :    -0.000900
 18 H s       :     0.002878  s :     0.002878
 19 H s       :    -0.005611  s :    -0.005611
 20 H s       :     0.000212  s :     0.000212
 21 H s       :     0.000184  s :     0.000184
 22 H s       :    -0.000126  s :    -0.000126
 23 H s       :     0.000154  s :     0.000154
 24 H s       :    -0.000018  s :    -0.000018
 25 H s       :     0.014937  s :     0.014937
 26 H s       :     0.001967  s :     0.001967
 27 H s       :     0.002033  s :     0.002033
 28 C s       :     0.007396  s :     0.007396
      pz      :     0.004556  p :     0.144141
      px      :     0.012560
      py      :     0.127025
      dz2     :    -0.000357  d :    -0.004086
      dxz     :    -0.000527
      dyz     :    -0.000647
      dx2y2   :    -0.000603
      dxy     :    -0.001952
 29 C s       :    -0.008435  s :    -0.008435
      pz      :    -0.010381  p :    -0.109050
      px      :    -0.008261
      py      :    -0.090408
      dz2     :     0.002948  d :     0.017119
      dxz     :     0.000974
      dyz     :     0.007580
      dx2y2   :     0.000449
      dxy     :     0.005168
 30 C s       :     0.007166  s :     0.007166
      pz      :     0.006687  p :     0.148191
      px      :     0.008293
      py      :     0.133212
      dz2     :    -0.000487  d :    -0.004135
      dxz     :    -0.000504
      dyz     :    -0.002272
      dx2y2   :    -0.000449
      dxy     :    -0.000424
 31 C s       :    -0.004718  s :    -0.004718
      pz      :    -0.003387  p :    -0.086582
      px      :    -0.006049
      py      :    -0.077145
      dz2     :     0.000383  d :     0.006559
      dxz     :     0.000385
      dyz     :     0.001187
      dx2y2   :     0.000731
      dxy     :     0.003871
 32 C s       :     0.006690  s :     0.006690
      pz      :     0.004370  p :     0.155337
      px      :     0.006847
      py      :     0.144120
      dz2     :    -0.000391  d :    -0.003475
      dxz     :    -0.000315
      dyz     :    -0.000917
      dx2y2   :    -0.000547
      dxy     :    -0.001305
 33 C s       :    -0.004624  s :    -0.004624
      pz      :    -0.004920  p :    -0.086219
      px      :    -0.004973
      py      :    -0.076325
      dz2     :     0.000377  d :     0.006533
      dxz     :     0.000545
      dyz     :     0.004837
      dx2y2   :     0.000332
      dxy     :     0.000441
 34 C s       :     0.021063  s :     0.021063
      pz      :     0.042739  p :     0.489129
      px      :     0.043416
      py      :     0.402974
      dz2     :    -0.001061  d :    -0.002123
      dxz     :     0.000164
      dyz     :    -0.001733
      dx2y2   :     0.000064
      dxy     :     0.000443
 35 O s       :     0.003640  s :     0.003640
      pz      :     0.022504  p :     0.091619
      px      :    -0.005111
      py      :     0.074225
      dz2     :     0.000112  d :     0.008708
      dxz     :     0.000414
      dyz     :    -0.000005
      dx2y2   :     0.002775
      dxy     :     0.005413
 36 C s       :    -0.008173  s :    -0.008173
      pz      :    -0.011149  p :    -0.107787
      px      :    -0.042342
      py      :    -0.054296
      dz2     :     0.003424  d :     0.018977
      dxz     :     0.002141
      dyz     :     0.009782
      dx2y2   :     0.002965
      dxy     :     0.000665
 37 C s       :     0.006327  s :     0.006327
      pz      :     0.004156  p :     0.112697
      px      :     0.057048
      py      :     0.051492
      dz2     :    -0.000221  d :    -0.003555
      dxz     :    -0.000557
      dyz     :    -0.000352
      dx2y2   :    -0.002041
      dxy     :    -0.000383
 38 C s       :    -0.003831  s :    -0.003831
      pz      :    -0.004602  p :    -0.063881
      px      :    -0.025399
      py      :    -0.033881
      dz2     :     0.000388  d :     0.006838
      dxz     :     0.002395
      dyz     :     0.002967
      dx2y2   :     0.000788
      dxy     :     0.000300
 39 C s       :     0.007330  s :     0.007330
      pz      :     0.005584  p :     0.175710
      px      :     0.074122
      py      :     0.096005
      dz2     :    -0.000386  d :    -0.003387
      dxz     :    -0.000395
      dyz     :    -0.000526
      dx2y2   :    -0.001518
      dxy     :    -0.000562
 40 C s       :    -0.005045  s :    -0.005045
      pz      :    -0.004533  p :    -0.089704
      px      :    -0.039271
      py      :    -0.045899
      dz2     :     0.000416  d :     0.007657
      dxz     :     0.002024
      dyz     :     0.001156
      dx2y2   :     0.003691
      dxy     :     0.000371
 41 C s       :     0.008180  s :     0.008180
      pz      :     0.005998  p :     0.169704
      px      :     0.087987
      py      :     0.075719
      dz2     :    -0.000575  d :    -0.004331
      dxz     :    -0.001301
      dyz     :    -0.001454
      dx2y2   :    -0.000437
      dxy     :    -0.000563
 42 N s       :     0.000547  s :     0.000547
      pz      :     0.000726  p :     0.015954
      px      :     0.006468
      py      :     0.008760
      dz2     :    -0.000113  d :    -0.002081
      dxz     :    -0.000281
      dyz     :    -0.000554
      dx2y2   :    -0.000994
      dxy     :    -0.000139
 43 C s       :    -0.001101  s :    -0.001101
      pz      :    -0.000831  p :    -0.022491
      px      :    -0.008024
      py      :    -0.013636
      dz2     :     0.000017  d :     0.000507
      dxz     :     0.000219
      dyz     :     0.000267
      dx2y2   :    -0.000016
      dxy     :     0.000020
 44 O s       :     0.000199  s :     0.000199
      pz      :    -0.000703  p :     0.003727
      px      :     0.001858
      py      :     0.002573
      dz2     :     0.000049  d :     0.001902
      dxz     :     0.000265
      dyz     :     0.000376
      dx2y2   :     0.001160
      dxy     :     0.000052
 45 C s       :     0.000163  s :     0.000163
      pz      :     0.000214  p :     0.000869
      px      :     0.000409
      py      :     0.000245
      dz2     :    -0.000048  d :    -0.000490
      dxz     :    -0.000037
      dyz     :    -0.000169
      dx2y2   :    -0.000101
      dxy     :    -0.000134
 46 C s       :    -0.000009  s :    -0.000009
      pz      :    -0.000073  p :    -0.000127
      px      :    -0.000032
      py      :    -0.000021
      dz2     :     0.000007  d :     0.000014
      dxz     :     0.000000
      dyz     :    -0.000002
      dx2y2   :     0.000008
      dxy     :     0.000000
 47 C s       :     0.000004  s :     0.000004
      pz      :    -0.000003  p :     0.000006
      px      :    -0.000003
      py      :     0.000012
      dz2     :    -0.000000  d :    -0.000003
      dxz     :    -0.000001
      dyz     :    -0.000002
      dx2y2   :    -0.000000
      dxy     :     0.000000
 48 C s       :    -0.000004  s :    -0.000004
      pz      :    -0.000002  p :    -0.000010
      px      :    -0.000001
      py      :    -0.000007
      dz2     :     0.000000  d :     0.000000
      dxz     :     0.000000
      dyz     :    -0.000000
      dx2y2   :     0.000000
      dxy     :    -0.000000
 49 C s       :     0.000000  s :     0.000000
      pz      :    -0.000002  p :    -0.000011
      px      :    -0.000024
      py      :     0.000014
      dz2     :     0.000001  d :    -0.000006
      dxz     :    -0.000000
      dyz     :    -0.000007
      dx2y2   :    -0.000001
      dxy     :     0.000001
 50 C s       :    -0.000124  s :    -0.000124
      pz      :    -0.000381  p :    -0.000544
      px      :    -0.000023
      py      :    -0.000140
      dz2     :     0.000006  d :     0.000022
      dxz     :     0.000010
      dyz     :     0.000004
      dx2y2   :     0.000001
      dxy     :     0.000002
 51 C s       :     0.000016  s :     0.000016
      pz      :     0.000000  p :     0.000178
      px      :     0.000063
      py      :     0.000115
      dz2     :    -0.000010  d :    -0.000023
      dxz     :    -0.000011
      dyz     :    -0.000000
      dx2y2   :    -0.000004
      dxy     :     0.000003
 52 N s       :    -0.000113  s :    -0.000113
      pz      :    -0.000047  p :    -0.000511
      px      :    -0.000136
      py      :    -0.000328
      dz2     :     0.000001  d :    -0.000001
      dxz     :     0.000003
      dyz     :     0.000002
      dx2y2   :    -0.000005
      dxy     :    -0.000002
 53 C s       :    -0.000011  s :    -0.000011
      pz      :    -0.000005  p :    -0.000026
      px      :     0.000006
      py      :    -0.000027
      dz2     :    -0.000003  d :    -0.000012
      dxz     :    -0.000001
      dyz     :    -0.000002
      dx2y2   :    -0.000003
      dxy     :    -0.000003
 54 C s       :    -0.000184  s :    -0.000184
      pz      :    -0.000316  p :    -0.000854
      px      :    -0.000023
      py      :    -0.000515
      dz2     :     0.000003  d :     0.000007
      dxz     :    -0.000015
      dyz     :     0.000006
      dx2y2   :     0.000005
      dxy     :     0.000009
 55 C s       :    -0.000000  s :    -0.000000
      pz      :     0.000000  p :     0.000000
      px      :     0.000000
      py      :    -0.000000
      dz2     :     0.000000  d :     0.000000
      dxz     :    -0.000000
      dyz     :     0.000000
      dx2y2   :    -0.000000
      dxy     :     0.000000
 56 C s       :    -0.000004  s :    -0.000004
      pz      :    -0.000002  p :    -0.000001
      px      :     0.000000
      py      :     0.000001
      dz2     :    -0.000001  d :    -0.000002
      dxz     :     0.000000
      dyz     :    -0.000000
      dx2y2   :    -0.000001
      dxy     :    -0.000001
 57 O s       :    -0.000013  s :    -0.000013
      pz      :    -0.000031  p :     0.000004
      px      :    -0.000073
      py      :     0.000107
      dz2     :    -0.000000  d :     0.000004
      dxz     :     0.000000
      dyz     :     0.000000
      dx2y2   :     0.000000
      dxy     :     0.000003
 58 H s       :     0.000040  s :     0.000040
 59 H s       :     0.000002  s :     0.000002
 60 H s       :     0.000001  s :     0.000001
 61 H s       :    -0.000000  s :    -0.000000
 62 H s       :     0.000055  s :     0.000055
 63 H s       :     0.000031  s :     0.000031
 64 H s       :     0.000001  s :     0.000001
 65 H s       :     0.000004  s :     0.000004
 66 H s       :    -0.000011  s :    -0.000011
 67 H s       :    -0.000000  s :    -0.000000
 68 H s       :    -0.000001  s :    -0.000001
 69 H s       :     0.000000  s :     0.000000
 70 H s       :    -0.000386  s :    -0.000386
 71 H s       :     0.000123  s :     0.000123
 72 H s       :     0.000002  s :     0.000002
 73 H s       :    -0.000003  s :    -0.000003
 74 H s       :    -0.006329  s :    -0.006329
 75 H s       :     0.003484  s :     0.003484
 76 H s       :    -0.006050  s :    -0.006050
 77 H s       :    -0.005346  s :    -0.005346
 78 H s       :     0.003192  s :     0.003192
 79 H s       :    -0.005562  s :    -0.005562
 80 H s       :     0.003136  s :     0.003136
 81 H s       :    -0.005237  s :    -0.005237
 82 H s       :    -0.000010  s :    -0.000010
 83 H s       :    -0.000004  s :    -0.000004


                      *****************************
                      * MAYER POPULATION ANALYSIS *
                      *****************************

  NA   - Mulliken gross atomic population
  ZA   - Total nuclear charge
  QA   - Mulliken gross atomic charge
  VA   - Mayer's total valence
  BVA  - Mayer's bonded valence
  FA   - Mayer's free valence

  ATOM       NA         ZA         QA         VA         BVA        FA
  0 C      6.2982     6.0000    -0.2982     3.8192     3.8192     0.0000
  1 C      5.8370     6.0000     0.1630     3.6791     3.6786     0.0006
  2 C      6.2625     6.0000    -0.2625     3.7915     3.7915     0.0000
  3 C      6.2036     6.0000    -0.2036     3.8203     3.8203     0.0000
  4 C      6.2322     6.0000    -0.2322     3.8219     3.8219     0.0000
  5 C      6.2030     6.0000    -0.2030     3.8137     3.8137     0.0000
  6 C      6.6365     6.0000    -0.6365     3.6387     3.6375     0.0012
  7 C      5.5966     6.0000     0.4034     3.4503     3.2437     0.2067
  8 C      5.8589     6.0000     0.1411     3.7287     3.7262     0.0026
  9 C      5.8971     6.0000     0.1029     3.7729     3.7399     0.0331
 10 C      5.4939     6.0000     0.5061     4.0804     4.0780     0.0024
 11 N      7.7517     7.0000    -0.7517     3.0668     3.0645     0.0023
 12 N      7.4308     7.0000    -0.4308     3.1010     3.0862     0.0148
 13 C      6.1073     6.0000    -0.1073     3.8493     3.8399     0.0094
 14 C      6.1230     6.0000    -0.1230     3.8476     3.8196     0.0280
 15 N      7.2965     7.0000    -0.2965     3.1165     3.1074     0.0090
 16 O      8.3995     8.0000    -0.3995     2.2367     2.1875     0.0492
 17 H      0.5469     1.0000     0.4531     0.8268     0.8268     0.0000
 18 H      0.7583     1.0000     0.2417     0.9042     0.9042     0.0000
 19 H      0.7618     1.0000     0.2382     0.9050     0.9049     0.0001
 20 H      0.7618     1.0000     0.2382     0.9170     0.9170     0.0000
 21 H      0.7809     1.0000     0.2191     0.9117     0.9117     0.0000
 22 H      0.7816     1.0000     0.2184     0.9123     0.9123     0.0000
 23 H      0.7813     1.0000     0.2187     0.9117     0.9117     0.0000
 24 H      0.7766     1.0000     0.2234     0.9165     0.9165     0.0000
 25 H      0.7159     1.0000     0.2841     0.8859     0.8856     0.0003
 26 H      0.7319     1.0000     0.2681     0.9037     0.9037     0.0000
 27 H      0.5328     1.0000     0.4672     0.7954     0.7954     0.0000
 28 C      6.2870     6.0000    -0.2870     3.8166     3.7922     0.0244
 29 C      5.9373     6.0000     0.0627     3.7347     3.7178     0.0169
 30 C      6.2633     6.0000    -0.2633     3.8097     3.7849     0.0249
 31 C      6.2064     6.0000    -0.2064     3.8084     3.7993     0.0091
 32 C      6.2385     6.0000    -0.2385     3.8251     3.7978     0.0273
 33 C      6.2142     6.0000    -0.2142     3.8283     3.8192     0.0091
 34 C      5.7286     6.0000     0.2714     3.7193     3.4366     0.2827
 35 O      8.6144     8.0000    -0.6144     1.9834     1.9717     0.0117
 36 C      6.0403     6.0000    -0.0403     3.6758     3.6584     0.0173
 37 C      5.7533     6.0000     0.2467     3.5981     3.5822     0.0159
 38 C      5.8196     6.0000     0.1804     3.8665     3.8611     0.0054
 39 C      6.2993     6.0000    -0.2993     3.7960     3.7607     0.0353
 40 C      6.2088     6.0000    -0.2088     3.8328     3.8227     0.0101
 41 C      6.3190     6.0000    -0.3190     3.8328     3.7996     0.0332
 42 N      7.4204     7.0000    -0.4204     3.0845     3.0842     0.0003
 43 C      5.4584     6.0000     0.5416     3.6683     3.6676     0.0006
 44 O      8.4444     8.0000    -0.4444     2.2439     2.2438     0.0001
 45 C      6.2453     6.0000    -0.2453     3.8152     3.8152     0.0000
 46 C      6.3605     6.0000    -0.3605     3.6001     3.6001     0.0000
 47 C      6.1442     6.0000    -0.1442     3.8131     3.8131     0.0000
 48 C      6.3716     6.0000    -0.3716     3.5828     3.5828     0.0000
 49 C      6.2308     6.0000    -0.2308     3.7743     3.7743     0.0000
 50 C      6.3772     6.0000    -0.3772     3.5923     3.5923     0.0000
 51 C      5.3820     6.0000     0.6180     3.8732     3.8732     0.0000
 52 N      7.6364     7.0000    -0.6364     3.0661     3.0661     0.0000
 53 C      6.2279     6.0000    -0.2279     3.6223     3.6223     0.0000
 54 C      6.6435     6.0000    -0.6435     3.6723     3.6723     0.0000
 55 C      6.6252     6.0000    -0.6252     3.7012     3.7012     0.0000
 56 C      6.6150     6.0000    -0.6150     3.7152     3.7152     0.0000
 57 O      8.5076     8.0000    -0.5076     2.1245     2.1245     0.0000
 58 H      0.7858     1.0000     0.2142     0.9136     0.9136     0.0000
 59 H      0.7428     1.0000     0.2572     0.9087     0.9087     0.0000
 60 H      0.7790     1.0000     0.2210     0.9178     0.9178     0.0000
 61 H      0.7691     1.0000     0.2309     0.9106     0.9106     0.0000
 62 H      0.7772     1.0000     0.2228     0.9128     0.9128     0.0000
 63 H      0.7289     1.0000     0.2711     0.8992     0.8992     0.0000
 64 H      0.7546     1.0000     0.2454     0.9122     0.9122     0.0000
 65 H      0.7897     1.0000     0.2103     0.9155     0.9155     0.0000
 66 H      0.7727     1.0000     0.2273     0.9136     0.9136     0.0000
 67 H      0.7784     1.0000     0.2216     0.9165     0.9165    -0.0000
 68 H      0.7797     1.0000     0.2203     0.9167     0.9167     0.0000
 69 H      0.7722     1.0000     0.2278     0.9115     0.9115     0.0000
 70 H      0.5921     1.0000     0.4079     0.8390     0.8390     0.0000
 71 H      0.7434     1.0000     0.2566     0.9036     0.9036     0.0000
 72 H      0.7622     1.0000     0.2378     0.9086     0.9086     0.0000
 73 H      0.7789     1.0000     0.2211     0.9173     0.9173     0.0000
 74 H      0.7661     1.0000     0.2339     0.9116     0.9115     0.0002
 75 H      0.7765     1.0000     0.2235     0.9124     0.9123     0.0001
 76 H      0.7683     1.0000     0.2317     0.9165     0.9163     0.0002
 77 H      0.7722     1.0000     0.2278     0.9180     0.9179     0.0001
 78 H      0.7816     1.0000     0.2184     0.9118     0.9118     0.0000
 79 H      0.7836     1.0000     0.2164     0.9130     0.9129     0.0002
 80 H      0.7851     1.0000     0.2149     0.9132     0.9132     0.0000
 81 H      0.7741     1.0000     0.2259     0.9130     0.9129     0.0001
 82 H      0.7342     1.0000     0.2658     0.8996     0.8996     0.0000
 83 H      0.7730     1.0000     0.2270     0.9005     0.9005     0.0000

  Mayer bond orders larger than 0.100000
B(  0-C ,  1-C ) :   1.4129 B(  0-C ,  5-C ) :   1.4175 B(  0-C , 20-H ) :   0.9075 
B(  1-C ,  2-C ) :   1.3803 B(  1-C ,  6-C ) :   0.9339 B(  2-C ,  3-C ) :   1.4378 
B(  2-C , 24-H ) :   0.9175 B(  3-C ,  4-C ) :   1.4169 B(  3-C , 23-H ) :   0.9201 
B(  4-C ,  5-C ) :   1.4309 B(  4-C , 22-H ) :   0.9200 B(  5-C , 21-H ) :   0.9201 
B(  6-C ,  7-C ) :   0.9335 B(  6-C , 25-H ) :   0.8933 B(  6-C , 26-H ) :   0.8983 
B(  7-C ,  8-C ) :   1.1783 B(  7-C , 11-N ) :   1.1518 B(  8-C ,  9-C ) :   1.2033 
B(  8-C , 12-N ) :   1.2938 B(  9-C , 10-C ) :   1.0025 B(  9-C , 15-N ) :   1.4728 
B( 10-C , 11-N ) :   1.1150 B( 10-C , 16-O ) :   1.9479 B( 11-N , 17-H ) :   0.6158 
B( 12-N , 13-C ) :   1.5741 B( 12-N , 27-H ) :   0.1034 B( 13-C , 14-C ) :   1.2681 
B( 13-C , 18-H ) :   0.9070 B( 14-C , 15-N ) :   1.5387 B( 14-C , 19-H ) :   0.9100 
B( 17-H , 57-O ) :   0.1674 B( 27-H , 35-O ) :   0.6568 B( 28-C , 29-C ) :   1.3321 
B( 28-C , 33-C ) :   1.4561 B( 28-C , 81-H ) :   0.9157 B( 29-C , 30-C ) :   1.3122 
B( 29-C , 34-C ) :   1.1036 B( 30-C , 31-C ) :   1.4437 B( 30-C , 77-H ) :   0.9139 
B( 31-C , 32-C ) :   1.4012 B( 31-C , 78-H ) :   0.9204 B( 32-C , 33-C ) :   1.3995 
B( 32-C , 79-H ) :   0.9201 B( 33-C , 80-H ) :   0.9204 B( 34-C , 35-O ) :   1.1892 
B( 34-C , 36-C ) :   1.1149 B( 36-C , 37-C ) :   1.2214 B( 36-C , 41-C ) :   1.3228 
B( 37-C , 38-C ) :   1.2995 B( 37-C , 44-O ) :   1.0223 B( 38-C , 39-C ) :   1.2958 
B( 38-C , 42-N ) :   1.2303 B( 39-C , 40-C ) :   1.4311 B( 39-C , 74-H ) :   0.9161 
B( 40-C , 41-C ) :   1.4350 B( 40-C , 75-H ) :   0.9175 B( 41-C , 76-H ) :   0.9087 
B( 42-N , 43-C ) :   1.7243 B( 43-C , 44-O ) :   1.0537 B( 43-C , 45-C ) :   0.9277 
B( 45-C , 46-C ) :   0.9725 B( 45-C , 50-C ) :   0.9570 B( 45-C , 54-C ) :   0.9974 
B( 46-C , 47-C ) :   0.9726 B( 46-C , 58-H ) :   0.9100 B( 46-C , 59-H ) :   0.8982 
B( 47-C , 48-C ) :   0.9537 B( 47-C , 53-C ) :   0.9624 B( 47-C , 55-C ) :   1.0012 
B( 48-C , 49-C ) :   0.9524 B( 48-C , 60-H ) :   0.9182 B( 48-C , 61-H ) :   0.9179 
B( 49-C , 50-C ) :   0.9619 B( 49-C , 51-C ) :   0.9052 B( 49-C , 56-C ) :   1.0081 
B( 50-C , 62-H ) :   0.9093 B( 50-C , 63-H ) :   0.8962 B( 51-C , 52-N ) :   1.2641 
B( 51-C , 57-O ) :   1.7558 B( 52-N , 53-C ) :   0.9354 B( 52-N , 57-O ) :   0.1021 
B( 52-N , 70-H ) :   0.7468 B( 53-C , 82-H ) :   0.8875 B( 53-C , 83-H ) :   0.9021 
B( 54-C , 71-H ) :   0.9032 B( 54-C , 72-H ) :   0.9187 B( 54-C , 73-H ) :   0.9179 
B( 55-C , 67-H ) :   0.9234 B( 55-C , 68-H ) :   0.9245 B( 55-C , 69-H ) :   0.9225 
B( 56-C , 64-H ) :   0.9153 B( 56-C , 65-H ) :   0.9216 B( 56-C , 66-H ) :   0.9259 


                ***UHF Natural Orbitals were saved in orca.unso***


                ***UHF Natural Orbitals were saved in orca.uno***

QR-MO GENERATION
 Dim     =  779
 Mult    =    3
 NEl     =  332
 N(DOMO) =  165
 N(SOMO) =    2
 N(VMO)  =  612


                ***Quasi-Restricted Orbitals were saved in orca.qro***

Orbital Energies of Quasi-Restricted MO's
   0( 2) :   -19.577697 a.u.  -532.736 eV
   1( 2) :   -19.516384 a.u.  -531.068 eV
   2( 2) :   -19.472427 a.u.  -529.872 eV
   3( 2) :   -19.471725 a.u.  -529.853 eV
   4( 2) :   -14.677536 a.u.  -399.396 eV
   5( 2) :   -14.674309 a.u.  -399.308 eV
   6( 2) :   -14.669532 a.u.  -399.178 eV
   7( 2) :   -14.668733 a.u.  -399.157 eV
   8( 2) :   -14.637881 a.u.  -398.317 eV
   9( 2) :   -10.555910 a.u.  -287.241 eV
  10( 2) :   -10.548455 a.u.  -287.038 eV
  11( 2) :   -10.547790 a.u.  -287.020 eV
  12( 2) :   -10.508800 a.u.  -285.959 eV
  13( 2) :   -10.506020 a.u.  -285.883 eV
  14( 2) :   -10.503325 a.u.  -285.810 eV
  15( 2) :   -10.501631 a.u.  -285.764 eV
  16( 2) :   -10.495839 a.u.  -285.606 eV
  17( 2) :   -10.492561 a.u.  -285.517 eV
  18( 2) :   -10.488122 a.u.  -285.396 eV
  19( 2) :   -10.486036 a.u.  -285.340 eV
  20( 2) :   -10.479537 a.u.  -285.163 eV
  21( 2) :   -10.477798 a.u.  -285.115 eV
  22( 2) :   -10.473861 a.u.  -285.008 eV
  23( 2) :   -10.471344 a.u.  -284.940 eV
  24( 2) :   -10.469844 a.u.  -284.899 eV
  25( 2) :   -10.459789 a.u.  -284.625 eV
  26( 2) :   -10.458241 a.u.  -284.583 eV
  27( 2) :   -10.457449 a.u.  -284.562 eV
  28( 2) :   -10.454916 a.u.  -284.493 eV
  29( 2) :   -10.451128 a.u.  -284.390 eV
  30( 2) :   -10.450368 a.u.  -284.369 eV
  31( 2) :   -10.449098 a.u.  -284.334 eV
  32( 2) :   -10.448459 a.u.  -284.317 eV
  33( 2) :   -10.447750 a.u.  -284.298 eV
  34( 2) :   -10.445846 a.u.  -284.246 eV
  35( 2) :   -10.445502 a.u.  -284.237 eV
  36( 2) :   -10.444668 a.u.  -284.214 eV
  37( 2) :   -10.444324 a.u.  -284.205 eV
  38( 2) :   -10.444312 a.u.  -284.204 eV
  39( 2) :   -10.444061 a.u.  -284.197 eV
  40( 2) :   -10.443777 a.u.  -284.190 eV
  41( 2) :   -10.443209 a.u.  -284.174 eV
  42( 2) :   -10.442254 a.u.  -284.148 eV
  43( 2) :   -10.442178 a.u.  -284.146 eV
  44( 2) :   -10.441582 a.u.  -284.130 eV
  45( 2) :   -10.439268 a.u.  -284.067 eV
  46( 2) :   -10.433527 a.u.  -283.911 eV
  47( 2) :    -1.258409 a.u.   -34.243 eV
  48( 2) :    -1.162246 a.u.   -31.626 eV
  49( 2) :    -1.158008 a.u.   -31.511 eV
  50( 2) :    -1.152019 a.u.   -31.348 eV
  51( 2) :    -1.106425 a.u.   -30.107 eV
  52( 2) :    -1.066169 a.u.   -29.012 eV
  53( 2) :    -1.043340 a.u.   -28.391 eV
  54( 2) :    -1.035086 a.u.   -28.166 eV
  55( 2) :    -1.029315 a.u.   -28.009 eV
  56( 2) :    -0.974313 a.u.   -26.512 eV
  57( 2) :    -0.959925 a.u.   -26.121 eV
  58( 2) :    -0.959367 a.u.   -26.106 eV
  59( 2) :    -0.952019 a.u.   -25.906 eV
  60( 2) :    -0.911284 a.u.   -24.797 eV
  61( 2) :    -0.904421 a.u.   -24.611 eV
  62( 2) :    -0.888956 a.u.   -24.190 eV
  63( 2) :    -0.884606 a.u.   -24.071 eV
  64( 2) :    -0.872471 a.u.   -23.741 eV
  65( 2) :    -0.841868 a.u.   -22.908 eV
  66( 2) :    -0.835956 a.u.   -22.748 eV
  67( 2) :    -0.834861 a.u.   -22.718 eV
  68( 2) :    -0.833381 a.u.   -22.677 eV
  69( 2) :    -0.814539 a.u.   -22.165 eV
  70( 2) :    -0.794003 a.u.   -21.606 eV
  71( 2) :    -0.784253 a.u.   -21.341 eV
  72( 2) :    -0.780896 a.u.   -21.249 eV
  73( 2) :    -0.778490 a.u.   -21.184 eV
  74( 2) :    -0.775231 a.u.   -21.095 eV
  75( 2) :    -0.759649 a.u.   -20.671 eV
  76( 2) :    -0.752582 a.u.   -20.479 eV
  77( 2) :    -0.730015 a.u.   -19.865 eV
  78( 2) :    -0.721269 a.u.   -19.627 eV
  79( 2) :    -0.705344 a.u.   -19.193 eV
  80( 2) :    -0.701479 a.u.   -19.088 eV
  81( 2) :    -0.694222 a.u.   -18.891 eV
  82( 2) :    -0.682944 a.u.   -18.584 eV
  83( 2) :    -0.674092 a.u.   -18.343 eV
  84( 2) :    -0.664738 a.u.   -18.088 eV
  85( 2) :    -0.657702 a.u.   -17.897 eV
  86( 2) :    -0.656911 a.u.   -17.875 eV
  87( 2) :    -0.649560 a.u.   -17.675 eV
  88( 2) :    -0.646601 a.u.   -17.595 eV
  89( 2) :    -0.612782 a.u.   -16.675 eV
  90( 2) :    -0.606068 a.u.   -16.492 eV
  91( 2) :    -0.597964 a.u.   -16.271 eV
  92( 2) :    -0.593878 a.u.   -16.160 eV
  93( 2) :    -0.588858 a.u.   -16.024 eV
  94( 2) :    -0.583112 a.u.   -15.867 eV
  95( 2) :    -0.581648 a.u.   -15.827 eV
  96( 2) :    -0.579330 a.u.   -15.764 eV
  97( 2) :    -0.574906 a.u.   -15.644 eV
  98( 2) :    -0.563248 a.u.   -15.327 eV
  99( 2) :    -0.557791 a.u.   -15.178 eV
 100( 2) :    -0.554664 a.u.   -15.093 eV
 101( 2) :    -0.541949 a.u.   -14.747 eV
 102( 2) :    -0.538458 a.u.   -14.652 eV
 103( 2) :    -0.532924 a.u.   -14.502 eV
 104( 2) :    -0.529484 a.u.   -14.408 eV
 105( 2) :    -0.527467 a.u.   -14.353 eV
 106( 2) :    -0.524763 a.u.   -14.280 eV
 107( 2) :    -0.522707 a.u.   -14.224 eV
 108( 2) :    -0.514698 a.u.   -14.006 eV
 109( 2) :    -0.513224 a.u.   -13.966 eV
 110( 2) :    -0.509115 a.u.   -13.854 eV
 111( 2) :    -0.502641 a.u.   -13.678 eV
 112( 2) :    -0.498622 a.u.   -13.568 eV
 113( 2) :    -0.492302 a.u.   -13.396 eV
 114( 2) :    -0.488882 a.u.   -13.303 eV
 115( 2) :    -0.487178 a.u.   -13.257 eV
 116( 2) :    -0.484395 a.u.   -13.181 eV
 117( 2) :    -0.478849 a.u.   -13.030 eV
 118( 2) :    -0.477465 a.u.   -12.992 eV
 119( 2) :    -0.476416 a.u.   -12.964 eV
 120( 2) :    -0.475119 a.u.   -12.929 eV
 121( 2) :    -0.471403 a.u.   -12.828 eV
 122( 2) :    -0.466507 a.u.   -12.694 eV
 123( 2) :    -0.464885 a.u.   -12.650 eV
 124( 2) :    -0.462329 a.u.   -12.581 eV
 125( 2) :    -0.460770 a.u.   -12.538 eV
 126( 2) :    -0.456614 a.u.   -12.425 eV
 127( 2) :    -0.451443 a.u.   -12.284 eV
 128( 2) :    -0.449382 a.u.   -12.228 eV
 129( 2) :    -0.440926 a.u.   -11.998 eV
 130( 2) :    -0.438255 a.u.   -11.926 eV
 131( 2) :    -0.431437 a.u.   -11.740 eV
 132( 2) :    -0.429293 a.u.   -11.682 eV
 133( 2) :    -0.427425 a.u.   -11.631 eV
 134( 2) :    -0.422282 a.u.   -11.491 eV
 135( 2) :    -0.419927 a.u.   -11.427 eV
 136( 2) :    -0.414522 a.u.   -11.280 eV
 137( 2) :    -0.414387 a.u.   -11.276 eV
 138( 2) :    -0.410283 a.u.   -11.164 eV
 139( 2) :    -0.409763 a.u.   -11.150 eV
 140( 2) :    -0.406580 a.u.   -11.064 eV
 141( 2) :    -0.401670 a.u.   -10.930 eV
 142( 2) :    -0.398042 a.u.   -10.831 eV
 143( 2) :    -0.394502 a.u.   -10.735 eV
 144( 2) :    -0.392598 a.u.   -10.683 eV
 145( 2) :    -0.390752 a.u.   -10.633 eV
 146( 2) :    -0.389583 a.u.   -10.601 eV
 147( 2) :    -0.385889 a.u.   -10.501 eV
 148( 2) :    -0.384722 a.u.   -10.469 eV
 149( 2) :    -0.379017 a.u.   -10.314 eV
 150( 2) :    -0.361499 a.u.    -9.837 eV
 151( 2) :    -0.360499 a.u.    -9.810 eV
 152( 2) :    -0.347501 a.u.    -9.456 eV
 153( 2) :    -0.345329 a.u.    -9.397 eV
 154( 2) :    -0.338639 a.u.    -9.215 eV
 155( 2) :    -0.320903 a.u.    -8.732 eV
 156( 2) :    -0.309998 a.u.    -8.435 eV
 157( 2) :    -0.305863 a.u.    -8.323 eV
 158( 2) :    -0.302937 a.u.    -8.243 eV
 159( 2) :    -0.298266 a.u.    -8.116 eV
 160( 2) :    -0.290849 a.u.    -7.914 eV
 161( 2) :    -0.287754 a.u.    -7.830 eV
 162( 2) :    -0.284602 a.u.    -7.744 eV
 163( 2) :    -0.283639 a.u.    -7.718 eV
 164( 2) :    -0.268948 a.u.    -7.318 eV
 165( 1) :    -0.148611 a.u.    -4.044 eV alpha=   -6.073 beta=   -2.015
 166( 1) :    -0.117096 a.u.    -3.186 eV alpha=   -5.308 beta=   -1.065
 167( 0) :    -0.051165 a.u.    -1.392 eV
 168( 0) :    -0.011437 a.u.    -0.311 eV
 169( 0) :     0.011347 a.u.     0.309 eV
 170( 0) :     0.019742 a.u.     0.537 eV
 171( 0) :     0.021235 a.u.     0.578 eV
 172( 0) :     0.021761 a.u.     0.592 eV
 173( 0) :     0.032211 a.u.     0.877 eV
 174( 0) :     0.043626 a.u.     1.187 eV
 175( 0) :     0.053013 a.u.     1.443 eV
 176( 0) :     0.083055 a.u.     2.260 eV
 177( 0) :     0.088905 a.u.     2.419 eV
 178( 0) :     0.102120 a.u.     2.779 eV
 179( 0) :     0.125564 a.u.     3.417 eV
 180( 0) :     0.135215 a.u.     3.679 eV
 181( 0) :     0.136623 a.u.     3.718 eV
 182( 0) :     0.142615 a.u.     3.881 eV
 183( 0) :     0.146648 a.u.     3.990 eV
 184( 0) :     0.154056 a.u.     4.192 eV
 185( 0) :     0.156041 a.u.     4.246 eV
 186( 0) :     0.158427 a.u.     4.311 eV
 187( 0) :     0.165035 a.u.     4.491 eV
 188( 0) :     0.169524 a.u.     4.613 eV
 189( 0) :     0.172255 a.u.     4.687 eV
 190( 0) :     0.177396 a.u.     4.827 eV
 191( 0) :     0.179728 a.u.     4.891 eV
 192( 0) :     0.181742 a.u.     4.945 eV
 193( 0) :     0.186705 a.u.     5.081 eV
 194( 0) :     0.190109 a.u.     5.173 eV
 195( 0) :     0.191321 a.u.     5.206 eV
 196( 0) :     0.193452 a.u.     5.264 eV
 197( 0) :     0.196360 a.u.     5.343 eV
 198( 0) :     0.197648 a.u.     5.378 eV
 199( 0) :     0.198814 a.u.     5.410 eV
 200( 0) :     0.202646 a.u.     5.514 eV
 201( 0) :     0.204056 a.u.     5.553 eV
 202( 0) :     0.206790 a.u.     5.627 eV
 203( 0) :     0.208530 a.u.     5.674 eV
 204( 0) :     0.211926 a.u.     5.767 eV
 205( 0) :     0.212697 a.u.     5.788 eV
 206( 0) :     0.215414 a.u.     5.862 eV
 207( 0) :     0.217097 a.u.     5.907 eV
 208( 0) :     0.218694 a.u.     5.951 eV
 209( 0) :     0.221180 a.u.     6.019 eV
 210( 0) :     0.221348 a.u.     6.023 eV
 211( 0) :     0.225156 a.u.     6.127 eV
 212( 0) :     0.227921 a.u.     6.202 eV
 213( 0) :     0.229067 a.u.     6.233 eV
 214( 0) :     0.230564 a.u.     6.274 eV
 215( 0) :     0.236478 a.u.     6.435 eV
 216( 0) :     0.240861 a.u.     6.554 eV
 217( 0) :     0.242868 a.u.     6.609 eV
 218( 0) :     0.244568 a.u.     6.655 eV
 219( 0) :     0.246488 a.u.     6.707 eV
 220( 0) :     0.252806 a.u.     6.879 eV
 221( 0) :     0.257463 a.u.     7.006 eV
 222( 0) :     0.258466 a.u.     7.033 eV
 223( 0) :     0.264387 a.u.     7.194 eV
 224( 0) :     0.269123 a.u.     7.323 eV
 225( 0) :     0.271551 a.u.     7.389 eV
 226( 0) :     0.273235 a.u.     7.435 eV
 227( 0) :     0.277611 a.u.     7.554 eV
 228( 0) :     0.280769 a.u.     7.640 eV
 229( 0) :     0.283496 a.u.     7.714 eV
 230( 0) :     0.286290 a.u.     7.790 eV
 231( 0) :     0.288920 a.u.     7.862 eV
 232( 0) :     0.295552 a.u.     8.042 eV
 233( 0) :     0.296046 a.u.     8.056 eV
 234( 0) :     0.299041 a.u.     8.137 eV
 235( 0) :     0.300291 a.u.     8.171 eV
 236( 0) :     0.305845 a.u.     8.322 eV
 237( 0) :     0.307989 a.u.     8.381 eV
 238( 0) :     0.312740 a.u.     8.510 eV
 239( 0) :     0.315863 a.u.     8.595 eV
 240( 0) :     0.318330 a.u.     8.662 eV
 241( 0) :     0.325032 a.u.     8.845 eV
 242( 0) :     0.326835 a.u.     8.894 eV
 243( 0) :     0.330953 a.u.     9.006 eV
 244( 0) :     0.334788 a.u.     9.110 eV
 245( 0) :     0.336131 a.u.     9.147 eV
 246( 0) :     0.339643 a.u.     9.242 eV
 247( 0) :     0.347607 a.u.     9.459 eV
 248( 0) :     0.351509 a.u.     9.565 eV
 249( 0) :     0.359778 a.u.     9.790 eV
 250( 0) :     0.361571 a.u.     9.839 eV
 251( 0) :     0.373245 a.u.    10.157 eV
 252( 0) :     0.378452 a.u.    10.298 eV
 253( 0) :     0.382431 a.u.    10.406 eV
 254( 0) :     0.386527 a.u.    10.518 eV
 255( 0) :     0.392400 a.u.    10.678 eV
 256( 0) :     0.408443 a.u.    11.114 eV
 257( 0) :     0.409574 a.u.    11.145 eV
 258( 0) :     0.420217 a.u.    11.435 eV
 259( 0) :     0.422953 a.u.    11.509 eV
 260( 0) :     0.426768 a.u.    11.613 eV
 261( 0) :     0.451837 a.u.    12.295 eV
 262( 0) :     0.457376 a.u.    12.446 eV
 263( 0) :     0.461516 a.u.    12.558 eV
 264( 0) :     0.462841 a.u.    12.595 eV
 265( 0) :     0.469517 a.u.    12.776 eV
 266( 0) :     0.476420 a.u.    12.964 eV
 267( 0) :     0.482846 a.u.    13.139 eV
 268( 0) :     0.485431 a.u.    13.209 eV
 269( 0) :     0.492534 a.u.    13.403 eV
 270( 0) :     0.498908 a.u.    13.576 eV
 271( 0) :     0.500749 a.u.    13.626 eV
 272( 0) :     0.503081 a.u.    13.690 eV
 273( 0) :     0.506074 a.u.    13.771 eV
 274( 0) :     0.509460 a.u.    13.863 eV
 275( 0) :     0.517923 a.u.    14.093 eV
 276( 0) :     0.519800 a.u.    14.144 eV
 277( 0) :     0.520550 a.u.    14.165 eV
 278( 0) :     0.523370 a.u.    14.242 eV
 279( 0) :     0.530099 a.u.    14.425 eV
 280( 0) :     0.536614 a.u.    14.602 eV
 281( 0) :     0.538913 a.u.    14.665 eV
 282( 0) :     0.541404 a.u.    14.732 eV
 283( 0) :     0.544812 a.u.    14.825 eV
 284( 0) :     0.548890 a.u.    14.936 eV
 285( 0) :     0.553222 a.u.    15.054 eV
 286( 0) :     0.556289 a.u.    15.137 eV
 287( 0) :     0.561698 a.u.    15.285 eV
 288( 0) :     0.566237 a.u.    15.408 eV
 289( 0) :     0.572030 a.u.    15.566 eV
 290( 0) :     0.573971 a.u.    15.619 eV
 291( 0) :     0.578456 a.u.    15.741 eV
 292( 0) :     0.584354 a.u.    15.901 eV
 293( 0) :     0.587784 a.u.    15.994 eV
 294( 0) :     0.593085 a.u.    16.139 eV
 295( 0) :     0.597613 a.u.    16.262 eV
 296( 0) :     0.601457 a.u.    16.366 eV
 297( 0) :     0.602980 a.u.    16.408 eV
 298( 0) :     0.605321 a.u.    16.472 eV
 299( 0) :     0.607817 a.u.    16.540 eV
 300( 0) :     0.613137 a.u.    16.684 eV
 301( 0) :     0.615721 a.u.    16.755 eV
 302( 0) :     0.616910 a.u.    16.787 eV
 303( 0) :     0.621269 a.u.    16.906 eV
 304( 0) :     0.623396 a.u.    16.963 eV
 305( 0) :     0.627942 a.u.    17.087 eV
 306( 0) :     0.629227 a.u.    17.122 eV
 307( 0) :     0.630397 a.u.    17.154 eV
 308( 0) :     0.633703 a.u.    17.244 eV
 309( 0) :     0.634512 a.u.    17.266 eV
 310( 0) :     0.638531 a.u.    17.375 eV
 311( 0) :     0.640513 a.u.    17.429 eV
 312( 0) :     0.643065 a.u.    17.499 eV
 313( 0) :     0.644695 a.u.    17.543 eV
 314( 0) :     0.645170 a.u.    17.556 eV
 315( 0) :     0.647675 a.u.    17.624 eV
 316( 0) :     0.653131 a.u.    17.773 eV
 317( 0) :     0.655786 a.u.    17.845 eV
 318( 0) :     0.656523 a.u.    17.865 eV
 319( 0) :     0.660445 a.u.    17.972 eV
 320( 0) :     0.665623 a.u.    18.113 eV
 321( 0) :     0.667886 a.u.    18.174 eV
 322( 0) :     0.673854 a.u.    18.337 eV
 323( 0) :     0.674849 a.u.    18.364 eV
 324( 0) :     0.676472 a.u.    18.408 eV
 325( 0) :     0.681339 a.u.    18.540 eV
 326( 0) :     0.686610 a.u.    18.684 eV
 327( 0) :     0.690387 a.u.    18.786 eV
 328( 0) :     0.695225 a.u.    18.918 eV
 329( 0) :     0.698806 a.u.    19.015 eV
 330( 0) :     0.703770 a.u.    19.151 eV
 331( 0) :     0.706086 a.u.    19.214 eV
 332( 0) :     0.713207 a.u.    19.407 eV
 333( 0) :     0.716426 a.u.    19.495 eV
 334( 0) :     0.717108 a.u.    19.513 eV
 335( 0) :     0.720872 a.u.    19.616 eV
 336( 0) :     0.724138 a.u.    19.705 eV
 337( 0) :     0.730134 a.u.    19.868 eV
 338( 0) :     0.731115 a.u.    19.895 eV
 339( 0) :     0.734892 a.u.    19.997 eV
 340( 0) :     0.740049 a.u.    20.138 eV
 341( 0) :     0.744143 a.u.    20.249 eV
 342( 0) :     0.746242 a.u.    20.306 eV
 343( 0) :     0.751632 a.u.    20.453 eV
 344( 0) :     0.755389 a.u.    20.555 eV
 345( 0) :     0.757247 a.u.    20.606 eV
 346( 0) :     0.763131 a.u.    20.766 eV
 347( 0) :     0.766166 a.u.    20.848 eV
 348( 0) :     0.772775 a.u.    21.028 eV
 349( 0) :     0.780801 a.u.    21.247 eV
 350( 0) :     0.782195 a.u.    21.285 eV
 351( 0) :     0.787769 a.u.    21.436 eV
 352( 0) :     0.794062 a.u.    21.608 eV
 353( 0) :     0.802890 a.u.    21.848 eV
 354( 0) :     0.821928 a.u.    22.366 eV
 355( 0) :     0.828744 a.u.    22.551 eV
 356( 0) :     0.833035 a.u.    22.668 eV
 357( 0) :     0.834384 a.u.    22.705 eV
 358( 0) :     0.844479 a.u.    22.979 eV
 359( 0) :     0.851020 a.u.    23.157 eV
 360( 0) :     0.855622 a.u.    23.283 eV
 361( 0) :     0.860049 a.u.    23.403 eV
 362( 0) :     0.868314 a.u.    23.628 eV
 363( 0) :     0.874980 a.u.    23.809 eV
 364( 0) :     0.888133 a.u.    24.167 eV
 365( 0) :     0.890370 a.u.    24.228 eV
 366( 0) :     0.894977 a.u.    24.354 eV
 367( 0) :     0.901550 a.u.    24.532 eV
 368( 0) :     0.904097 a.u.    24.602 eV
 369( 0) :     0.912508 a.u.    24.831 eV
 370( 0) :     0.919135 a.u.    25.011 eV
 371( 0) :     0.922964 a.u.    25.115 eV
 372( 0) :     0.929335 a.u.    25.289 eV
 373( 0) :     0.932314 a.u.    25.370 eV
 374( 0) :     0.935091 a.u.    25.445 eV
 375( 0) :     0.938419 a.u.    25.536 eV
 376( 0) :     0.949546 a.u.    25.838 eV
 377( 0) :     0.951254 a.u.    25.885 eV
 378( 0) :     0.953114 a.u.    25.936 eV
 379( 0) :     0.958268 a.u.    26.076 eV
 380( 0) :     0.960872 a.u.    26.147 eV
 381( 0) :     0.962346 a.u.    26.187 eV
 382( 0) :     0.967172 a.u.    26.318 eV
 383( 0) :     0.971030 a.u.    26.423 eV
 384( 0) :     0.977073 a.u.    26.588 eV
 385( 0) :     0.978398 a.u.    26.624 eV
 386( 0) :     0.981610 a.u.    26.711 eV
 387( 0) :     0.983405 a.u.    26.760 eV
 388( 0) :     0.986112 a.u.    26.833 eV
 389( 0) :     0.991231 a.u.    26.973 eV
 390( 0) :     0.994039 a.u.    27.049 eV
 391( 0) :     0.998445 a.u.    27.169 eV
 392( 0) :     1.002454 a.u.    27.278 eV
 393( 0) :     1.009402 a.u.    27.467 eV
 394( 0) :     1.012319 a.u.    27.547 eV
 395( 0) :     1.014719 a.u.    27.612 eV
 396( 0) :     1.019150 a.u.    27.732 eV
 397( 0) :     1.022691 a.u.    27.829 eV
 398( 0) :     1.028718 a.u.    27.993 eV
 399( 0) :     1.031181 a.u.    28.060 eV
 400( 0) :     1.031538 a.u.    28.070 eV
 401( 0) :     1.033854 a.u.    28.133 eV
 402( 0) :     1.041495 a.u.    28.341 eV
 403( 0) :     1.045610 a.u.    28.452 eV
 404( 0) :     1.047619 a.u.    28.507 eV
 405( 0) :     1.050497 a.u.    28.585 eV
 406( 0) :     1.051944 a.u.    28.625 eV
 407( 0) :     1.058392 a.u.    28.800 eV
 408( 0) :     1.058883 a.u.    28.814 eV
 409( 0) :     1.061247 a.u.    28.878 eV
 410( 0) :     1.064554 a.u.    28.968 eV
 411( 0) :     1.066159 a.u.    29.012 eV
 412( 0) :     1.069933 a.u.    29.114 eV
 413( 0) :     1.073699 a.u.    29.217 eV
 414( 0) :     1.076324 a.u.    29.288 eV
 415( 0) :     1.078167 a.u.    29.338 eV
 416( 0) :     1.080315 a.u.    29.397 eV
 417( 0) :     1.086515 a.u.    29.566 eV
 418( 0) :     1.090830 a.u.    29.683 eV
 419( 0) :     1.094383 a.u.    29.780 eV
 420( 0) :     1.099807 a.u.    29.927 eV
 421( 0) :     1.102050 a.u.    29.988 eV
 422( 0) :     1.104043 a.u.    30.043 eV
 423( 0) :     1.109470 a.u.    30.190 eV
 424( 0) :     1.112202 a.u.    30.265 eV
 425( 0) :     1.113211 a.u.    30.292 eV
 426( 0) :     1.118710 a.u.    30.442 eV
 427( 0) :     1.125217 a.u.    30.619 eV
 428( 0) :     1.129724 a.u.    30.741 eV
 429( 0) :     1.133560 a.u.    30.846 eV
 430( 0) :     1.134210 a.u.    30.863 eV
 431( 0) :     1.136419 a.u.    30.924 eV
 432( 0) :     1.149921 a.u.    31.291 eV
 433( 0) :     1.154931 a.u.    31.427 eV
 434( 0) :     1.160903 a.u.    31.590 eV
 435( 0) :     1.168084 a.u.    31.785 eV
 436( 0) :     1.169197 a.u.    31.815 eV
 437( 0) :     1.176269 a.u.    32.008 eV
 438( 0) :     1.178096 a.u.    32.058 eV
 439( 0) :     1.189275 a.u.    32.362 eV
 440( 0) :     1.195438 a.u.    32.530 eV
 441( 0) :     1.196974 a.u.    32.571 eV
 442( 0) :     1.201766 a.u.    32.702 eV
 443( 0) :     1.209751 a.u.    32.919 eV
 444( 0) :     1.219423 a.u.    33.182 eV
 445( 0) :     1.222633 a.u.    33.270 eV
 446( 0) :     1.225680 a.u.    33.352 eV
 447( 0) :     1.239120 a.u.    33.718 eV
 448( 0) :     1.242554 a.u.    33.812 eV
 449( 0) :     1.243820 a.u.    33.846 eV
 450( 0) :     1.257836 a.u.    34.227 eV
 451( 0) :     1.261867 a.u.    34.337 eV
 452( 0) :     1.271537 a.u.    34.600 eV
 453( 0) :     1.278960 a.u.    34.802 eV
 454( 0) :     1.280638 a.u.    34.848 eV
 455( 0) :     1.290757 a.u.    35.123 eV
 456( 0) :     1.295451 a.u.    35.251 eV
 457( 0) :     1.303586 a.u.    35.472 eV
 458( 0) :     1.305401 a.u.    35.522 eV
 459( 0) :     1.310618 a.u.    35.664 eV
 460( 0) :     1.318769 a.u.    35.886 eV
 461( 0) :     1.321081 a.u.    35.948 eV
 462( 0) :     1.330660 a.u.    36.209 eV
 463( 0) :     1.333486 a.u.    36.286 eV
 464( 0) :     1.335933 a.u.    36.353 eV
 465( 0) :     1.345426 a.u.    36.611 eV
 466( 0) :     1.347460 a.u.    36.666 eV
 467( 0) :     1.355625 a.u.    36.888 eV
 468( 0) :     1.361617 a.u.    37.051 eV
 469( 0) :     1.368047 a.u.    37.226 eV
 470( 0) :     1.380189 a.u.    37.557 eV
 471( 0) :     1.381706 a.u.    37.598 eV
 472( 0) :     1.389924 a.u.    37.822 eV
 473( 0) :     1.395815 a.u.    37.982 eV
 474( 0) :     1.403609 a.u.    38.194 eV
 475( 0) :     1.411504 a.u.    38.409 eV
 476( 0) :     1.418811 a.u.    38.608 eV
 477( 0) :     1.431018 a.u.    38.940 eV
 478( 0) :     1.433811 a.u.    39.016 eV
 479( 0) :     1.441401 a.u.    39.223 eV
 480( 0) :     1.447462 a.u.    39.387 eV
 481( 0) :     1.459141 a.u.    39.705 eV
 482( 0) :     1.464899 a.u.    39.862 eV
 483( 0) :     1.467730 a.u.    39.939 eV
 484( 0) :     1.471934 a.u.    40.053 eV
 485( 0) :     1.479280 a.u.    40.253 eV
 486( 0) :     1.483334 a.u.    40.364 eV
 487( 0) :     1.493295 a.u.    40.635 eV
 488( 0) :     1.494820 a.u.    40.676 eV
 489( 0) :     1.498736 a.u.    40.783 eV
 490( 0) :     1.505492 a.u.    40.967 eV
 491( 0) :     1.512202 a.u.    41.149 eV
 492( 0) :     1.518964 a.u.    41.333 eV
 493( 0) :     1.524403 a.u.    41.481 eV
 494( 0) :     1.526828 a.u.    41.547 eV
 495( 0) :     1.534250 a.u.    41.749 eV
 496( 0) :     1.538551 a.u.    41.866 eV
 497( 0) :     1.542675 a.u.    41.978 eV
 498( 0) :     1.543282 a.u.    41.995 eV
 499( 0) :     1.546332 a.u.    42.078 eV
 500( 0) :     1.548601 a.u.    42.140 eV
 501( 0) :     1.552402 a.u.    42.243 eV
 502( 0) :     1.554849 a.u.    42.310 eV
 503( 0) :     1.556172 a.u.    42.346 eV
 504( 0) :     1.565118 a.u.    42.589 eV
 505( 0) :     1.567627 a.u.    42.657 eV
 506( 0) :     1.571848 a.u.    42.772 eV
 507( 0) :     1.577947 a.u.    42.938 eV
 508( 0) :     1.584714 a.u.    43.122 eV
 509( 0) :     1.589086 a.u.    43.241 eV
 510( 0) :     1.604451 a.u.    43.659 eV
 511( 0) :     1.609277 a.u.    43.791 eV
 512( 0) :     1.623362 a.u.    44.174 eV
 513( 0) :     1.635948 a.u.    44.516 eV
 514( 0) :     1.642071 a.u.    44.683 eV
 515( 0) :     1.651560 a.u.    44.941 eV
 516( 0) :     1.658230 a.u.    45.123 eV
 517( 0) :     1.680918 a.u.    45.740 eV
 518( 0) :     1.692877 a.u.    46.066 eV
 519( 0) :     1.707725 a.u.    46.470 eV
 520( 0) :     1.716658 a.u.    46.713 eV
 521( 0) :     1.729405 a.u.    47.059 eV
 522( 0) :     1.733740 a.u.    47.177 eV
 523( 0) :     1.738827 a.u.    47.316 eV
 524( 0) :     1.741792 a.u.    47.397 eV
 525( 0) :     1.772410 a.u.    48.230 eV
 526( 0) :     1.778653 a.u.    48.400 eV
 527( 0) :     1.783577 a.u.    48.534 eV
 528( 0) :     1.796536 a.u.    48.886 eV
 529( 0) :     1.811537 a.u.    49.294 eV
 530( 0) :     1.817238 a.u.    49.450 eV
 531( 0) :     1.820862 a.u.    49.548 eV
 532( 0) :     1.828966 a.u.    49.769 eV
 533( 0) :     1.832272 a.u.    49.859 eV
 534( 0) :     1.842478 a.u.    50.136 eV
 535( 0) :     1.844986 a.u.    50.205 eV
 536( 0) :     1.848702 a.u.    50.306 eV
 537( 0) :     1.856302 a.u.    50.513 eV
 538( 0) :     1.863625 a.u.    50.712 eV
 539( 0) :     1.865184 a.u.    50.754 eV
 540( 0) :     1.869418 a.u.    50.869 eV
 541( 0) :     1.871305 a.u.    50.921 eV
 542( 0) :     1.879353 a.u.    51.140 eV
 543( 0) :     1.882750 a.u.    51.232 eV
 544( 0) :     1.885472 a.u.    51.306 eV
 545( 0) :     1.888359 a.u.    51.385 eV
 546( 0) :     1.896651 a.u.    51.610 eV
 547( 0) :     1.900479 a.u.    51.715 eV
 548( 0) :     1.901492 a.u.    51.742 eV
 549( 0) :     1.913207 a.u.    52.061 eV
 550( 0) :     1.918574 a.u.    52.207 eV
 551( 0) :     1.923304 a.u.    52.336 eV
 552( 0) :     1.929712 a.u.    52.510 eV
 553( 0) :     1.932513 a.u.    52.586 eV
 554( 0) :     1.937142 a.u.    52.712 eV
 555( 0) :     1.939147 a.u.    52.767 eV
 556( 0) :     1.953727 a.u.    53.164 eV
 557( 0) :     1.960493 a.u.    53.348 eV
 558( 0) :     1.964160 a.u.    53.448 eV
 559( 0) :     1.974319 a.u.    53.724 eV
 560( 0) :     1.979674 a.u.    53.870 eV
 561( 0) :     1.984955 a.u.    54.013 eV
 562( 0) :     1.986947 a.u.    54.068 eV
 563( 0) :     1.992303 a.u.    54.213 eV
 564( 0) :     2.000189 a.u.    54.428 eV
 565( 0) :     2.002624 a.u.    54.494 eV
 566( 0) :     2.005437 a.u.    54.571 eV
 567( 0) :     2.012936 a.u.    54.775 eV
 568( 0) :     2.014806 a.u.    54.826 eV
 569( 0) :     2.022791 a.u.    55.043 eV
 570( 0) :     2.033777 a.u.    55.342 eV
 571( 0) :     2.043084 a.u.    55.595 eV
 572( 0) :     2.046935 a.u.    55.700 eV
 573( 0) :     2.054266 a.u.    55.899 eV
 574( 0) :     2.059275 a.u.    56.036 eV
 575( 0) :     2.064572 a.u.    56.180 eV
 576( 0) :     2.072292 a.u.    56.390 eV
 577( 0) :     2.074775 a.u.    56.458 eV
 578( 0) :     2.076529 a.u.    56.505 eV
 579( 0) :     2.082348 a.u.    56.664 eV
 580( 0) :     2.087753 a.u.    56.811 eV
 581( 0) :     2.095809 a.u.    57.030 eV
 582( 0) :     2.106369 a.u.    57.317 eV
 583( 0) :     2.110290 a.u.    57.424 eV
 584( 0) :     2.118492 a.u.    57.647 eV
 585( 0) :     2.122782 a.u.    57.764 eV
 586( 0) :     2.134197 a.u.    58.074 eV
 587( 0) :     2.141073 a.u.    58.262 eV
 588( 0) :     2.145211 a.u.    58.374 eV
 589( 0) :     2.154050 a.u.    58.615 eV
 590( 0) :     2.157258 a.u.    58.702 eV
 591( 0) :     2.161116 a.u.    58.807 eV
 592( 0) :     2.165354 a.u.    58.922 eV
 593( 0) :     2.176280 a.u.    59.220 eV
 594( 0) :     2.179296 a.u.    59.302 eV
 595( 0) :     2.185985 a.u.    59.484 eV
 596( 0) :     2.193306 a.u.    59.683 eV
 597( 0) :     2.199428 a.u.    59.849 eV
 598( 0) :     2.204401 a.u.    59.985 eV
 599( 0) :     2.208041 a.u.    60.084 eV
 600( 0) :     2.208902 a.u.    60.107 eV
 601( 0) :     2.212599 a.u.    60.208 eV
 602( 0) :     2.217070 a.u.    60.330 eV
 603( 0) :     2.221059 a.u.    60.438 eV
 604( 0) :     2.224917 a.u.    60.543 eV
 605( 0) :     2.229926 a.u.    60.679 eV
 606( 0) :     2.234075 a.u.    60.792 eV
 607( 0) :     2.246004 a.u.    61.117 eV
 608( 0) :     2.252133 a.u.    61.284 eV
 609( 0) :     2.260089 a.u.    61.500 eV
 610( 0) :     2.269786 a.u.    61.764 eV
 611( 0) :     2.273700 a.u.    61.871 eV
 612( 0) :     2.278005 a.u.    61.988 eV
 613( 0) :     2.286279 a.u.    62.213 eV
 614( 0) :     2.290913 a.u.    62.339 eV
 615( 0) :     2.294703 a.u.    62.442 eV
 616( 0) :     2.298215 a.u.    62.538 eV
 617( 0) :     2.301391 a.u.    62.624 eV
 618( 0) :     2.304344 a.u.    62.704 eV
 619( 0) :     2.312531 a.u.    62.927 eV
 620( 0) :     2.316526 a.u.    63.036 eV
 621( 0) :     2.318262 a.u.    63.083 eV
 622( 0) :     2.322146 a.u.    63.189 eV
 623( 0) :     2.323438 a.u.    63.224 eV
 624( 0) :     2.332984 a.u.    63.484 eV
 625( 0) :     2.337146 a.u.    63.597 eV
 626( 0) :     2.344391 a.u.    63.794 eV
 627( 0) :     2.350443 a.u.    63.959 eV
 628( 0) :     2.353300 a.u.    64.037 eV
 629( 0) :     2.354892 a.u.    64.080 eV
 630( 0) :     2.359758 a.u.    64.212 eV
 631( 0) :     2.362228 a.u.    64.279 eV
 632( 0) :     2.371196 a.u.    64.524 eV
 633( 0) :     2.379625 a.u.    64.753 eV
 634( 0) :     2.382462 a.u.    64.830 eV
 635( 0) :     2.386234 a.u.    64.933 eV
 636( 0) :     2.386662 a.u.    64.944 eV
 637( 0) :     2.393778 a.u.    65.138 eV
 638( 0) :     2.397676 a.u.    65.244 eV
 639( 0) :     2.399417 a.u.    65.291 eV
 640( 0) :     2.404179 a.u.    65.421 eV
 641( 0) :     2.406136 a.u.    65.474 eV
 642( 0) :     2.419818 a.u.    65.847 eV
 643( 0) :     2.429211 a.u.    66.102 eV
 644( 0) :     2.434601 a.u.    66.249 eV
 645( 0) :     2.446654 a.u.    66.577 eV
 646( 0) :     2.451569 a.u.    66.711 eV
 647( 0) :     2.461004 a.u.    66.967 eV
 648( 0) :     2.470693 a.u.    67.231 eV
 649( 0) :     2.477860 a.u.    67.426 eV
 650( 0) :     2.492492 a.u.    67.824 eV
 651( 0) :     2.501769 a.u.    68.077 eV
 652( 0) :     2.510967 a.u.    68.327 eV
 653( 0) :     2.529909 a.u.    68.842 eV
 654( 0) :     2.546771 a.u.    69.301 eV
 655( 0) :     2.548190 a.u.    69.340 eV
 656( 0) :     2.560561 a.u.    69.676 eV
 657( 0) :     2.567018 a.u.    69.852 eV
 658( 0) :     2.570624 a.u.    69.950 eV
 659( 0) :     2.584815 a.u.    70.336 eV
 660( 0) :     2.591760 a.u.    70.525 eV
 661( 0) :     2.606929 a.u.    70.938 eV
 662( 0) :     2.615341 a.u.    71.167 eV
 663( 0) :     2.628238 a.u.    71.518 eV
 664( 0) :     2.629251 a.u.    71.546 eV
 665( 0) :     2.638198 a.u.    71.789 eV
 666( 0) :     2.643311 a.u.    71.928 eV
 667( 0) :     2.647485 a.u.    72.042 eV
 668( 0) :     2.655148 a.u.    72.250 eV
 669( 0) :     2.669352 a.u.    72.637 eV
 670( 0) :     2.672142 a.u.    72.713 eV
 671( 0) :     2.678303 a.u.    72.880 eV
 672( 0) :     2.680903 a.u.    72.951 eV
 673( 0) :     2.687754 a.u.    73.138 eV
 674( 0) :     2.708540 a.u.    73.703 eV
 675( 0) :     2.715106 a.u.    73.882 eV
 676( 0) :     2.722875 a.u.    74.093 eV
 677( 0) :     2.731946 a.u.    74.340 eV
 678( 0) :     2.739704 a.u.    74.551 eV
 679( 0) :     2.740961 a.u.    74.585 eV
 680( 0) :     2.743795 a.u.    74.662 eV
 681( 0) :     2.749618 a.u.    74.821 eV
 682( 0) :     2.754510 a.u.    74.954 eV
 683( 0) :     2.769790 a.u.    75.370 eV
 684( 0) :     2.775886 a.u.    75.536 eV
 685( 0) :     2.780807 a.u.    75.670 eV
 686( 0) :     2.787345 a.u.    75.848 eV
 687( 0) :     2.789262 a.u.    75.900 eV
 688( 0) :     2.798245 a.u.    76.144 eV
 689( 0) :     2.803014 a.u.    76.274 eV
 690( 0) :     2.808827 a.u.    76.432 eV
 691( 0) :     2.816240 a.u.    76.634 eV
 692( 0) :     2.819494 a.u.    76.722 eV
 693( 0) :     2.831556 a.u.    77.051 eV
 694( 0) :     2.836541 a.u.    77.186 eV
 695( 0) :     2.841880 a.u.    77.331 eV
 696( 0) :     2.843863 a.u.    77.385 eV
 697( 0) :     2.847177 a.u.    77.476 eV
 698( 0) :     2.849223 a.u.    77.531 eV
 699( 0) :     2.863578 a.u.    77.922 eV
 700( 0) :     2.874121 a.u.    78.209 eV
 701( 0) :     2.889954 a.u.    78.640 eV
 702( 0) :     2.894365 a.u.    78.760 eV
 703( 0) :     2.900367 a.u.    78.923 eV
 704( 0) :     2.911818 a.u.    79.235 eV
 705( 0) :     2.917777 a.u.    79.397 eV
 706( 0) :     2.932729 a.u.    79.804 eV
 707( 0) :     2.934215 a.u.    79.844 eV
 708( 0) :     2.945361 a.u.    80.147 eV
 709( 0) :     2.955860 a.u.    80.433 eV
 710( 0) :     2.983151 a.u.    81.176 eV
 711( 0) :     3.012054 a.u.    81.962 eV
 712( 0) :     3.028455 a.u.    82.408 eV
 713( 0) :     3.035094 a.u.    82.589 eV
 714( 0) :     3.048915 a.u.    82.965 eV
 715( 0) :     3.083474 a.u.    83.906 eV
 716( 0) :     3.105816 a.u.    84.514 eV
 717( 0) :     3.114445 a.u.    84.748 eV
 718( 0) :     3.123401 a.u.    84.992 eV
 719( 0) :     3.156567 a.u.    85.895 eV
 720( 0) :     3.171930 a.u.    86.313 eV
 721( 0) :     3.196418 a.u.    86.979 eV
 722( 0) :     3.256195 a.u.    88.606 eV
 723( 0) :     3.271077 a.u.    89.011 eV
 724( 0) :     3.297845 a.u.    89.739 eV
 725( 0) :     3.303497 a.u.    89.893 eV
 726( 0) :     3.373717 a.u.    91.803 eV
 727( 0) :     3.404001 a.u.    92.628 eV
 728( 0) :     3.487038 a.u.    94.887 eV
 729( 0) :     3.501236 a.u.    95.273 eV
 730( 0) :     3.568370 a.u.    97.100 eV
 731( 0) :     3.575247 a.u.    97.287 eV
 732( 0) :    13.240519 a.u.   360.293 eV
 733( 0) :    13.268607 a.u.   361.057 eV
 734( 0) :    13.397263 a.u.   364.558 eV
 735( 0) :    13.488473 a.u.   367.040 eV
 736( 0) :    13.536329 a.u.   368.342 eV
 737( 0) :    13.582022 a.u.   369.586 eV
 738( 0) :    13.659453 a.u.   371.693 eV
 739( 0) :    13.666074 a.u.   371.873 eV
 740( 0) :    13.675084 a.u.   372.118 eV
 741( 0) :    13.716545 a.u.   373.246 eV
 742( 0) :    13.726619 a.u.   373.520 eV
 743( 0) :    13.763717 a.u.   374.530 eV
 744( 0) :    13.789132 a.u.   375.221 eV
 745( 0) :    13.835074 a.u.   376.471 eV
 746( 0) :    13.901318 a.u.   378.274 eV
 747( 0) :    13.913940 a.u.   378.618 eV
 748( 0) :    13.938815 a.u.   379.294 eV
 749( 0) :    13.977404 a.u.   380.345 eV
 750( 0) :    13.987503 a.u.   380.619 eV
 751( 0) :    14.055878 a.u.   382.480 eV
 752( 0) :    14.071228 a.u.   382.898 eV
 753( 0) :    14.098938 a.u.   383.652 eV
 754( 0) :    14.116764 a.u.   384.137 eV
 755( 0) :    14.135299 a.u.   384.641 eV
 756( 0) :    14.147915 a.u.   384.984 eV
 757( 0) :    14.159699 a.u.   385.305 eV
 758( 0) :    14.166300 a.u.   385.485 eV
 759( 0) :    14.172300 a.u.   385.648 eV
 760( 0) :    14.195364 a.u.   386.276 eV
 761( 0) :    14.203718 a.u.   386.503 eV
 762( 0) :    14.264440 a.u.   388.155 eV
 763( 0) :    14.277611 a.u.   388.514 eV
 764( 0) :    14.302252 a.u.   389.184 eV
 765( 0) :    14.351462 a.u.   390.523 eV
 766( 0) :    14.425953 a.u.   392.550 eV
 767( 0) :    14.561367 a.u.   396.235 eV
 768( 0) :    14.574400 a.u.   396.590 eV
 769( 0) :    14.596919 a.u.   397.202 eV
 770( 0) :    19.399686 a.u.   527.892 eV
 771( 0) :    19.416588 a.u.   528.352 eV
 772( 0) :    19.455144 a.u.   529.401 eV
 773( 0) :    19.588783 a.u.   533.038 eV
 774( 0) :    19.636427 a.u.   534.334 eV
 775( 0) :    25.750452 a.u.   700.705 eV
 776( 0) :    25.813147 a.u.   702.411 eV
 777( 0) :    25.813938 a.u.   702.433 eV
 778( 0) :    25.899061 a.u.   704.749 eV
------------------------------------------------------------------------------
                           ORCA ORBITAL LOCALIZATION
------------------------------------------------------------------------------

Input orbitals are from                  ... orca.uno
Output orbitals are to                   ... orca.unoloc
Max. number of iterations                ... 64
Localizations seeded randomly            ... on
Convergence tolerance                    ... 1.000e-05
Using relative localization threshhold   ... 1.000e-05
Treshold for strong local MOs            ... 0.000e+00
Treshold for bond MOs                    ... 1.000e-01
Operator                                 ... 0
Orbital range for localization           ... 165 to 166
Localization criterion                   ... PIPEK-MEZEY
Entering Jacobi type localization:
Using Cholesky decomposition as initial guess.
Initial value of the localization sum :     0.448546
ITERATION   0 : L=    0.4497434861 DL=  1.20e-03 (MAX-T)=   2.097 
ITERATION   1 : L=    0.4497434861 DL=  0.00e+00 (MAX-T)=   0.000 
ITERATION   2 : L=    0.4497434861 DL=  0.00e+00 (MAX-T)=   0.000 
LOCALIZATION SUM CONVERGED


--------------------------------------------------------------------------------
                    LOCALIZED MOLECULAR ORBITAL COMPOSITIONS
--------------------------------------------------------------------------------

The Mulliken populations for each LMO on each atom are computed
The LMO`s will be ordered according to atom index and type
  (A) Strongly localized MO`s have populations of >=0.000 on one atom
  (B) Two center bond orbitals have populations of >=0.100 on two atoms
  (C) Other MO`s are considered to be `delocalized`

FOUND  -   2 strongly local MO`s
       -   0 two center bond MO`s
       -   0 significantly delocalized MO`s

Rather strongly localized orbitals:
MO 166:  34C  -   0.460653
MO 165:   7C  -   0.388388
Localized MO's were stored in: orca.unoloc

----------------------------
 BROKEN SYMMETRY INFORMATION
----------------------------

first open orbital = 165
last open orbital  = 166
HOMO(alpha)        = 165
HOMO(beta)         = 165
The new occupation numbers
   0:    1.000    1.000
   1:    1.000    1.000
   2:    1.000    1.000
   3:    1.000    1.000
   4:    1.000    1.000
   5:    1.000    1.000
   6:    1.000    1.000
   7:    1.000    1.000
   8:    1.000    1.000
   9:    1.000    1.000
  10:    1.000    1.000
  11:    1.000    1.000
  12:    1.000    1.000
  13:    1.000    1.000
  14:    1.000    1.000
  15:    1.000    1.000
  16:    1.000    1.000
  17:    1.000    1.000
  18:    1.000    1.000
  19:    1.000    1.000
  20:    1.000    1.000
  21:    1.000    1.000
  22:    1.000    1.000
  23:    1.000    1.000
  24:    1.000    1.000
  25:    1.000    1.000
  26:    1.000    1.000
  27:    1.000    1.000
  28:    1.000    1.000
  29:    1.000    1.000
  30:    1.000    1.000
  31:    1.000    1.000
  32:    1.000    1.000
  33:    1.000    1.000
  34:    1.000    1.000
  35:    1.000    1.000
  36:    1.000    1.000
  37:    1.000    1.000
  38:    1.000    1.000
  39:    1.000    1.000
  40:    1.000    1.000
  41:    1.000    1.000
  42:    1.000    1.000
  43:    1.000    1.000
  44:    1.000    1.000
  45:    1.000    1.000
  46:    1.000    1.000
  47:    1.000    1.000
  48:    1.000    1.000
  49:    1.000    1.000
  50:    1.000    1.000
  51:    1.000    1.000
  52:    1.000    1.000
  53:    1.000    1.000
  54:    1.000    1.000
  55:    1.000    1.000
  56:    1.000    1.000
  57:    1.000    1.000
  58:    1.000    1.000
  59:    1.000    1.000
  60:    1.000    1.000
  61:    1.000    1.000
  62:    1.000    1.000
  63:    1.000    1.000
  64:    1.000    1.000
  65:    1.000    1.000
  66:    1.000    1.000
  67:    1.000    1.000
  68:    1.000    1.000
  69:    1.000    1.000
  70:    1.000    1.000
  71:    1.000    1.000
  72:    1.000    1.000
  73:    1.000    1.000
  74:    1.000    1.000
  75:    1.000    1.000
  76:    1.000    1.000
  77:    1.000    1.000
  78:    1.000    1.000
  79:    1.000    1.000
  80:    1.000    1.000
  81:    1.000    1.000
  82:    1.000    1.000
  83:    1.000    1.000
  84:    1.000    1.000
  85:    1.000    1.000
  86:    1.000    1.000
  87:    1.000    1.000
  88:    1.000    1.000
  89:    1.000    1.000
  90:    1.000    1.000
  91:    1.000    1.000
  92:    1.000    1.000
  93:    1.000    1.000
  94:    1.000    1.000
  95:    1.000    1.000
  96:    1.000    1.000
  97:    1.000    1.000
  98:    1.000    1.000
  99:    1.000    1.000
 100:    1.000    1.000
 101:    1.000    1.000
 102:    1.000    1.000
 103:    1.000    1.000
 104:    1.000    1.000
 105:    1.000    1.000
 106:    1.000    1.000
 107:    1.000    1.000
 108:    1.000    1.000
 109:    1.000    1.000
 110:    1.000    1.000
 111:    1.000    1.000
 112:    1.000    1.000
 113:    1.000    1.000
 114:    1.000    1.000
 115:    1.000    1.000
 116:    1.000    1.000
 117:    1.000    1.000
 118:    1.000    1.000
 119:    1.000    1.000
 120:    1.000    1.000
 121:    1.000    1.000
 122:    1.000    1.000
 123:    1.000    1.000
 124:    1.000    1.000
 125:    1.000    1.000
 126:    1.000    1.000
 127:    1.000    1.000
 128:    1.000    1.000
 129:    1.000    1.000
 130:    1.000    1.000
 131:    1.000    1.000
 132:    1.000    1.000
 133:    1.000    1.000
 134:    1.000    1.000
 135:    1.000    1.000
 136:    1.000    1.000
 137:    1.000    1.000
 138:    1.000    1.000
 139:    1.000    1.000
 140:    1.000    1.000
 141:    1.000    1.000
 142:    1.000    1.000
 143:    1.000    1.000
 144:    1.000    1.000
 145:    1.000    1.000
 146:    1.000    1.000
 147:    1.000    1.000
 148:    1.000    1.000
 149:    1.000    1.000
 150:    1.000    1.000
 151:    1.000    1.000
 152:    1.000    1.000
 153:    1.000    1.000
 154:    1.000    1.000
 155:    1.000    1.000
 156:    1.000    1.000
 157:    1.000    1.000
 158:    1.000    1.000
 159:    1.000    1.000
 160:    1.000    1.000
 161:    1.000    1.000
 162:    1.000    1.000
 163:    1.000    1.000
 164:    1.000    1.000
 165:    1.000    1.000
 166:    0.000    0.000
 167:    0.000    0.000
 168:    0.000    0.000
 169:    0.000    0.000
 170:    0.000    0.000
 171:    0.000    0.000
 172:    0.000    0.000
 173:    0.000    0.000
 174:    0.000    0.000
 175:    0.000    0.000
 176:    0.000    0.000
 177:    0.000    0.000
 178:    0.000    0.000
 179:    0.000    0.000
 180:    0.000    0.000
 181:    0.000    0.000
 182:    0.000    0.000
 183:    0.000    0.000
 184:    0.000    0.000
 185:    0.000    0.000
 186:    0.000    0.000
 187:    0.000    0.000
 188:    0.000    0.000
 189:    0.000    0.000
 190:    0.000    0.000
 191:    0.000    0.000
 192:    0.000    0.000
 193:    0.000    0.000
 194:    0.000    0.000
 195:    0.000    0.000
 196:    0.000    0.000
 197:    0.000    0.000
 198:    0.000    0.000
 199:    0.000    0.000
 200:    0.000    0.000
 201:    0.000    0.000
 202:    0.000    0.000
 203:    0.000    0.000
 204:    0.000    0.000
 205:    0.000    0.000
 206:    0.000    0.000
 207:    0.000    0.000
 208:    0.000    0.000
 209:    0.000    0.000
 210:    0.000    0.000
 211:    0.000    0.000
 212:    0.000    0.000
 213:    0.000    0.000
 214:    0.000    0.000
 215:    0.000    0.000
 216:    0.000    0.000
 217:    0.000    0.000
 218:    0.000    0.000
 219:    0.000    0.000
 220:    0.000    0.000
 221:    0.000    0.000
 222:    0.000    0.000
 223:    0.000    0.000
 224:    0.000    0.000
 225:    0.000    0.000
 226:    0.000    0.000
 227:    0.000    0.000
 228:    0.000    0.000
 229:    0.000    0.000
 230:    0.000    0.000
 231:    0.000    0.000
 232:    0.000    0.000
 233:    0.000    0.000
 234:    0.000    0.000
 235:    0.000    0.000
 236:    0.000    0.000
 237:    0.000    0.000
 238:    0.000    0.000
 239:    0.000    0.000
 240:    0.000    0.000
 241:    0.000    0.000
 242:    0.000    0.000
 243:    0.000    0.000
 244:    0.000    0.000
 245:    0.000    0.000
 246:    0.000    0.000
 247:    0.000    0.000
 248:    0.000    0.000
 249:    0.000    0.000
 250:    0.000    0.000
 251:    0.000    0.000
 252:    0.000    0.000
 253:    0.000    0.000
 254:    0.000    0.000
 255:    0.000    0.000
 256:    0.000    0.000
 257:    0.000    0.000
 258:    0.000    0.000
 259:    0.000    0.000
 260:    0.000    0.000
 261:    0.000    0.000
 262:    0.000    0.000
 263:    0.000    0.000
 264:    0.000    0.000
 265:    0.000    0.000
 266:    0.000    0.000
 267:    0.000    0.000
 268:    0.000    0.000
 269:    0.000    0.000
 270:    0.000    0.000
 271:    0.000    0.000
 272:    0.000    0.000
 273:    0.000    0.000
 274:    0.000    0.000
 275:    0.000    0.000
 276:    0.000    0.000
 277:    0.000    0.000
 278:    0.000    0.000
 279:    0.000    0.000
 280:    0.000    0.000
 281:    0.000    0.000
 282:    0.000    0.000
 283:    0.000    0.000
 284:    0.000    0.000
 285:    0.000    0.000
 286:    0.000    0.000
 287:    0.000    0.000
 288:    0.000    0.000
 289:    0.000    0.000
 290:    0.000    0.000
 291:    0.000    0.000
 292:    0.000    0.000
 293:    0.000    0.000
 294:    0.000    0.000
 295:    0.000    0.000
 296:    0.000    0.000
 297:    0.000    0.000
 298:    0.000    0.000
 299:    0.000    0.000
 300:    0.000    0.000
 301:    0.000    0.000
 302:    0.000    0.000
 303:    0.000    0.000
 304:    0.000    0.000
 305:    0.000    0.000
 306:    0.000    0.000
 307:    0.000    0.000
 308:    0.000    0.000
 309:    0.000    0.000
 310:    0.000    0.000
 311:    0.000    0.000
 312:    0.000    0.000
 313:    0.000    0.000
 314:    0.000    0.000
 315:    0.000    0.000
 316:    0.000    0.000
 317:    0.000    0.000
 318:    0.000    0.000
 319:    0.000    0.000
 320:    0.000    0.000
 321:    0.000    0.000
 322:    0.000    0.000
 323:    0.000    0.000
 324:    0.000    0.000
 325:    0.000    0.000
 326:    0.000    0.000
 327:    0.000    0.000
 328:    0.000    0.000
 329:    0.000    0.000
 330:    0.000    0.000
 331:    0.000    0.000
 332:    0.000    0.000
 333:    0.000    0.000
 334:    0.000    0.000
 335:    0.000    0.000
 336:    0.000    0.000
 337:    0.000    0.000
 338:    0.000    0.000
 339:    0.000    0.000
 340:    0.000    0.000
 341:    0.000    0.000
 342:    0.000    0.000
 343:    0.000    0.000
 344:    0.000    0.000
 345:    0.000    0.000
 346:    0.000    0.000
 347:    0.000    0.000
 348:    0.000    0.000
 349:    0.000    0.000
 350:    0.000    0.000
 351:    0.000    0.000
 352:    0.000    0.000
 353:    0.000    0.000
 354:    0.000    0.000
 355:    0.000    0.000
 356:    0.000    0.000
 357:    0.000    0.000
 358:    0.000    0.000
 359:    0.000    0.000
 360:    0.000    0.000
 361:    0.000    0.000
 362:    0.000    0.000
 363:    0.000    0.000
 364:    0.000    0.000
 365:    0.000    0.000
 366:    0.000    0.000
 367:    0.000    0.000
 368:    0.000    0.000
 369:    0.000    0.000
 370:    0.000    0.000
 371:    0.000    0.000
 372:    0.000    0.000
 373:    0.000    0.000
 374:    0.000    0.000
 375:    0.000    0.000
 376:    0.000    0.000
 377:    0.000    0.000
 378:    0.000    0.000
 379:    0.000    0.000
 380:    0.000    0.000
 381:    0.000    0.000
 382:    0.000    0.000
 383:    0.000    0.000
 384:    0.000    0.000
 385:    0.000    0.000
 386:    0.000    0.000
 387:    0.000    0.000
 388:    0.000    0.000
 389:    0.000    0.000
 390:    0.000    0.000
 391:    0.000    0.000
 392:    0.000    0.000
 393:    0.000    0.000
 394:    0.000    0.000
 395:    0.000    0.000
 396:    0.000    0.000
 397:    0.000    0.000
 398:    0.000    0.000
 399:    0.000    0.000
 400:    0.000    0.000
 401:    0.000    0.000
 402:    0.000    0.000
 403:    0.000    0.000
 404:    0.000    0.000
 405:    0.000    0.000
 406:    0.000    0.000
 407:    0.000    0.000
 408:    0.000    0.000
 409:    0.000    0.000
 410:    0.000    0.000
 411:    0.000    0.000
 412:    0.000    0.000
 413:    0.000    0.000
 414:    0.000    0.000
 415:    0.000    0.000
 416:    0.000    0.000
 417:    0.000    0.000
 418:    0.000    0.000
 419:    0.000    0.000
 420:    0.000    0.000
 421:    0.000    0.000
 422:    0.000    0.000
 423:    0.000    0.000
 424:    0.000    0.000
 425:    0.000    0.000
 426:    0.000    0.000
 427:    0.000    0.000
 428:    0.000    0.000
 429:    0.000    0.000
 430:    0.000    0.000
 431:    0.000    0.000
 432:    0.000    0.000
 433:    0.000    0.000
 434:    0.000    0.000
 435:    0.000    0.000
 436:    0.000    0.000
 437:    0.000    0.000
 438:    0.000    0.000
 439:    0.000    0.000
 440:    0.000    0.000
 441:    0.000    0.000
 442:    0.000    0.000
 443:    0.000    0.000
 444:    0.000    0.000
 445:    0.000    0.000
 446:    0.000    0.000
 447:    0.000    0.000
 448:    0.000    0.000
 449:    0.000    0.000
 450:    0.000    0.000
 451:    0.000    0.000
 452:    0.000    0.000
 453:    0.000    0.000
 454:    0.000    0.000
 455:    0.000    0.000
 456:    0.000    0.000
 457:    0.000    0.000
 458:    0.000    0.000
 459:    0.000    0.000
 460:    0.000    0.000
 461:    0.000    0.000
 462:    0.000    0.000
 463:    0.000    0.000
 464:    0.000    0.000
 465:    0.000    0.000
 466:    0.000    0.000
 467:    0.000    0.000
 468:    0.000    0.000
 469:    0.000    0.000
 470:    0.000    0.000
 471:    0.000    0.000
 472:    0.000    0.000
 473:    0.000    0.000
 474:    0.000    0.000
 475:    0.000    0.000
 476:    0.000    0.000
 477:    0.000    0.000
 478:    0.000    0.000
 479:    0.000    0.000
 480:    0.000    0.000
 481:    0.000    0.000
 482:    0.000    0.000
 483:    0.000    0.000
 484:    0.000    0.000
 485:    0.000    0.000
 486:    0.000    0.000
 487:    0.000    0.000
 488:    0.000    0.000
 489:    0.000    0.000
 490:    0.000    0.000
 491:    0.000    0.000
 492:    0.000    0.000
 493:    0.000    0.000
 494:    0.000    0.000
 495:    0.000    0.000
 496:    0.000    0.000
 497:    0.000    0.000
 498:    0.000    0.000
 499:    0.000    0.000
 500:    0.000    0.000
 501:    0.000    0.000
 502:    0.000    0.000
 503:    0.000    0.000
 504:    0.000    0.000
 505:    0.000    0.000
 506:    0.000    0.000
 507:    0.000    0.000
 508:    0.000    0.000
 509:    0.000    0.000
 510:    0.000    0.000
 511:    0.000    0.000
 512:    0.000    0.000
 513:    0.000    0.000
 514:    0.000    0.000
 515:    0.000    0.000
 516:    0.000    0.000
 517:    0.000    0.000
 518:    0.000    0.000
 519:    0.000    0.000
 520:    0.000    0.000
 521:    0.000    0.000
 522:    0.000    0.000
 523:    0.000    0.000
 524:    0.000    0.000
 525:    0.000    0.000
 526:    0.000    0.000
 527:    0.000    0.000
 528:    0.000    0.000
 529:    0.000    0.000
 530:    0.000    0.000
 531:    0.000    0.000
 532:    0.000    0.000
 533:    0.000    0.000
 534:    0.000    0.000
 535:    0.000    0.000
 536:    0.000    0.000
 537:    0.000    0.000
 538:    0.000    0.000
 539:    0.000    0.000
 540:    0.000    0.000
 541:    0.000    0.000
 542:    0.000    0.000
 543:    0.000    0.000
 544:    0.000    0.000
 545:    0.000    0.000
 546:    0.000    0.000
 547:    0.000    0.000
 548:    0.000    0.000
 549:    0.000    0.000
 550:    0.000    0.000
 551:    0.000    0.000
 552:    0.000    0.000
 553:    0.000    0.000
 554:    0.000    0.000
 555:    0.000    0.000
 556:    0.000    0.000
 557:    0.000    0.000
 558:    0.000    0.000
 559:    0.000    0.000
 560:    0.000    0.000
 561:    0.000    0.000
 562:    0.000    0.000
 563:    0.000    0.000
 564:    0.000    0.000
 565:    0.000    0.000
 566:    0.000    0.000
 567:    0.000    0.000
 568:    0.000    0.000
 569:    0.000    0.000
 570:    0.000    0.000
 571:    0.000    0.000
 572:    0.000    0.000
 573:    0.000    0.000
 574:    0.000    0.000
 575:    0.000    0.000
 576:    0.000    0.000
 577:    0.000    0.000
 578:    0.000    0.000
 579:    0.000    0.000
 580:    0.000    0.000
 581:    0.000    0.000
 582:    0.000    0.000
 583:    0.000    0.000
 584:    0.000    0.000
 585:    0.000    0.000
 586:    0.000    0.000
 587:    0.000    0.000
 588:    0.000    0.000
 589:    0.000    0.000
 590:    0.000    0.000
 591:    0.000    0.000
 592:    0.000    0.000
 593:    0.000    0.000
 594:    0.000    0.000
 595:    0.000    0.000
 596:    0.000    0.000
 597:    0.000    0.000
 598:    0.000    0.000
 599:    0.000    0.000
 600:    0.000    0.000
 601:    0.000    0.000
 602:    0.000    0.000
 603:    0.000    0.000
 604:    0.000    0.000
 605:    0.000    0.000
 606:    0.000    0.000
 607:    0.000    0.000
 608:    0.000    0.000
 609:    0.000    0.000
 610:    0.000    0.000
 611:    0.000    0.000
 612:    0.000    0.000
 613:    0.000    0.000
 614:    0.000    0.000
 615:    0.000    0.000
 616:    0.000    0.000
 617:    0.000    0.000
 618:    0.000    0.000
 619:    0.000    0.000
 620:    0.000    0.000
 621:    0.000    0.000
 622:    0.000    0.000
 623:    0.000    0.000
 624:    0.000    0.000
 625:    0.000    0.000
 626:    0.000    0.000
 627:    0.000    0.000
 628:    0.000    0.000
 629:    0.000    0.000
 630:    0.000    0.000
 631:    0.000    0.000
 632:    0.000    0.000
 633:    0.000    0.000
 634:    0.000    0.000
 635:    0.000    0.000
 636:    0.000    0.000
 637:    0.000    0.000
 638:    0.000    0.000
 639:    0.000    0.000
 640:    0.000    0.000
 641:    0.000    0.000
 642:    0.000    0.000
 643:    0.000    0.000
 644:    0.000    0.000
 645:    0.000    0.000
 646:    0.000    0.000
 647:    0.000    0.000
 648:    0.000    0.000
 649:    0.000    0.000
 650:    0.000    0.000
 651:    0.000    0.000
 652:    0.000    0.000
 653:    0.000    0.000
 654:    0.000    0.000
 655:    0.000    0.000
 656:    0.000    0.000
 657:    0.000    0.000
 658:    0.000    0.000
 659:    0.000    0.000
 660:    0.000    0.000
 661:    0.000    0.000
 662:    0.000    0.000
 663:    0.000    0.000
 664:    0.000    0.000
 665:    0.000    0.000
 666:    0.000    0.000
 667:    0.000    0.000
 668:    0.000    0.000
 669:    0.000    0.000
 670:    0.000    0.000
 671:    0.000    0.000
 672:    0.000    0.000
 673:    0.000    0.000
 674:    0.000    0.000
 675:    0.000    0.000
 676:    0.000    0.000
 677:    0.000    0.000
 678:    0.000    0.000
 679:    0.000    0.000
 680:    0.000    0.000
 681:    0.000    0.000
 682:    0.000    0.000
 683:    0.000    0.000
 684:    0.000    0.000
 685:    0.000    0.000
 686:    0.000    0.000
 687:    0.000    0.000
 688:    0.000    0.000
 689:    0.000    0.000
 690:    0.000    0.000
 691:    0.000    0.000
 692:    0.000    0.000
 693:    0.000    0.000
 694:    0.000    0.000
 695:    0.000    0.000
 696:    0.000    0.000
 697:    0.000    0.000
 698:    0.000    0.000
 699:    0.000    0.000
 700:    0.000    0.000
 701:    0.000    0.000
 702:    0.000    0.000
 703:    0.000    0.000
 704:    0.000    0.000
 705:    0.000    0.000
 706:    0.000    0.000
 707:    0.000    0.000
 708:    0.000    0.000
 709:    0.000    0.000
 710:    0.000    0.000
 711:    0.000    0.000
 712:    0.000    0.000
 713:    0.000    0.000
 714:    0.000    0.000
 715:    0.000    0.000
 716:    0.000    0.000
 717:    0.000    0.000
 718:    0.000    0.000
 719:    0.000    0.000
 720:    0.000    0.000
 721:    0.000    0.000
 722:    0.000    0.000
 723:    0.000    0.000
 724:    0.000    0.000
 725:    0.000    0.000
 726:    0.000    0.000
 727:    0.000    0.000
 728:    0.000    0.000
 729:    0.000    0.000
 730:    0.000    0.000
 731:    0.000    0.000
 732:    0.000    0.000
 733:    0.000    0.000
 734:    0.000    0.000
 735:    0.000    0.000
 736:    0.000    0.000
 737:    0.000    0.000
 738:    0.000    0.000
 739:    0.000    0.000
 740:    0.000    0.000
 741:    0.000    0.000
 742:    0.000    0.000
 743:    0.000    0.000
 744:    0.000    0.000
 745:    0.000    0.000
 746:    0.000    0.000
 747:    0.000    0.000
 748:    0.000    0.000
 749:    0.000    0.000
 750:    0.000    0.000
 751:    0.000    0.000
 752:    0.000    0.000
 753:    0.000    0.000
 754:    0.000    0.000
 755:    0.000    0.000
 756:    0.000    0.000
 757:    0.000    0.000
 758:    0.000    0.000
 759:    0.000    0.000
 760:    0.000    0.000
 761:    0.000    0.000
 762:    0.000    0.000
 763:    0.000    0.000
 764:    0.000    0.000
 765:    0.000    0.000
 766:    0.000    0.000
 767:    0.000    0.000
 768:    0.000    0.000
 769:    0.000    0.000
 770:    0.000    0.000
 771:    0.000    0.000
 772:    0.000    0.000
 773:    0.000    0.000
 774:    0.000    0.000
 775:    0.000    0.000
 776:    0.000    0.000
 777:    0.000    0.000
 778:    0.000    0.000

-------------------
DFT GRID GENERATION
-------------------

General Integration Accuracy     IntAcc      ... 4.159
Radial Grid Type                 RadialGrid  ... OptM3 with GC (2021)
Angular Grid (max. ang.)         AngularGrid ... 3 (Lebedev-194)
Angular grid pruning method      GridPruning ... 4 (adaptive)
Weight generation scheme         WeightScheme... Becke
Basis function cutoff            BFCut       ... 1.0000e-12
Integration weight cutoff        WCut        ... 1.0000e-14
Angular grids for H and He will be reduced by one unit
Partially contracted basis set               ... off
Rotationally invariant grid construction     ... off

Total number of grid points                  ...   199590
Total number of batches                      ...     3162
Average number of points per batch           ...       63
Average number of grid points per atom       ...     2376
Time for grid setup =    1.954 sec

--------------------
COSX GRID GENERATION
--------------------

GRIDX 1
-------
General Integration Accuracy     IntAcc      ... 3.816
Radial Grid Type                 RadialGrid  ... OptM3 with GC (2021)
Angular Grid (max. ang.)         AngularGrid ... 1 (Lebedev-50)
Angular grid pruning method      GridPruning ... 4 (adaptive)
Weight generation scheme         WeightScheme... Becke
Basis function cutoff            BFCut       ... 1.0000e-12
Integration weight cutoff        WCut        ... 1.0000e-14
Angular grids for H and He will be reduced by one unit
Partially contracted basis set               ... on
Rotationally invariant grid construction     ... off

Total number of grid points                  ...    49788
Total number of batches                      ...      813
Average number of points per batch           ...       61
Average number of grid points per atom       ...      593
UseSFitting                                  ... on

GRIDX 2
-------
General Integration Accuracy     IntAcc      ... 4.020
Radial Grid Type                 RadialGrid  ... OptM3 with GC (2021)
Angular Grid (max. ang.)         AngularGrid ... 2 (Lebedev-110)
Angular grid pruning method      GridPruning ... 4 (adaptive)
Weight generation scheme         WeightScheme... Becke
Basis function cutoff            BFCut       ... 1.0000e-12
Integration weight cutoff        WCut        ... 1.0000e-14
Angular grids for H and He will be reduced by one unit
Partially contracted basis set               ... on
Rotationally invariant grid construction     ... off

Total number of grid points                  ...   106449
Total number of batches                      ...     1706
Average number of points per batch           ...       62
Average number of grid points per atom       ...     1267
UseSFitting                                  ... on

GRIDX 3
-------
General Integration Accuracy     IntAcc      ... 4.338
Radial Grid Type                 RadialGrid  ... OptM3 with GC (2021)
Angular Grid (max. ang.)         AngularGrid ... 3 (Lebedev-194)
Angular grid pruning method      GridPruning ... 4 (adaptive)
Weight generation scheme         WeightScheme... Becke
Basis function cutoff            BFCut       ... 1.0000e-12
Integration weight cutoff        WCut        ... 1.0000e-14
Angular grids for H and He will be reduced by one unit
Partially contracted basis set               ... on
Rotationally invariant grid construction     ... off

Total number of grid points                  ...   231224
Total number of batches                      ...     3654
Average number of points per batch           ...       63
Average number of grid points per atom       ...     2753
UseSFitting                                  ... on

Time for X-Grid setup             =    4.932 sec

--------------
SCF ITERATIONS
--------------
ITER       Energy         Delta-E        Max-DP      RMS-DP      [F,P]     Damp
               ***  Starting incremental Fock matrix formation  ***
  0  -2040.6733478847   0.000000000000 0.00499496  0.00002177  0.0096123 0.7000
  1  -2040.6745359662  -0.001188081502 0.00527763  0.00002345  0.0075142 0.7000
                               ***Turning on DIIS***
  2  -2040.6756916082  -0.001155642002 0.01491268  0.00007034  0.0058119 0.0000
  3  -2040.6796690769  -0.003977468677 0.00562327  0.00003566  0.0022564 0.0000
  4  -2040.6807576136  -0.001088536698 0.00305015  0.00002546  0.0013608 0.0000
  5  -2040.6813238486  -0.000566234991 0.00252397  0.00002008  0.0011050 0.0000
  6  -2040.6816665144  -0.000342665832 0.00347777  0.00003517  0.0008042 0.0000
               *** Restarting incremental Fock matrix formation ***
                                   *** Resetting DIIS ***
  7  -2040.6820465954  -0.000380080990 0.00100496  0.00001073  0.0005717 0.0000
  8  -2040.6821004330  -0.000053837629 0.00059429  0.00000510  0.0008751 0.0000
  9  -2040.6821256188  -0.000025185753 0.00150886  0.00001299  0.0003877 0.0000
 10  -2040.6821747476  -0.000049128870 0.00091857  0.00000786  0.0001998 0.0000
 11  -2040.6821884242  -0.000013676570 0.00047375  0.00000398  0.0001203 0.0000
 12  -2040.6821917165  -0.000003292319 0.00010689  0.00000100  0.0000717 0.0000
 13  -2040.6821920771  -0.000000360553 0.00006926  0.00000078  0.0000337 0.0000
 14  -2040.6821922351  -0.000000157992 0.00003083  0.00000034  0.0000177 0.0000
 15  -2040.6821922666  -0.000000031540 0.00003622  0.00000029  0.0000236 0.0000
 16  -2040.6821922874  -0.000000020742 0.00001692  0.00000013  0.0000102 0.0000
 17  -2040.6821922936  -0.000000006236 0.00001116  0.00000008  0.0000069 0.0000
 18  -2040.6821922968  -0.000000003202 0.00000868  0.00000007  0.0000033 0.0000
 19  -2040.6821922981  -0.000000001327 0.00000558  0.00000005  0.0000027 0.0000
 20  -2040.6821923010  -0.000000002881 0.00000415  0.00000004  0.0000015 0.0000
 21  -2040.6821923008   0.000000000172 0.00000248  0.00000002  0.0000011 0.0000
 22  -2040.6821923003   0.000000000522 0.00000222  0.00000002  0.0000009 0.0000
 23  -2040.6821923013  -0.000000001041 0.00000142  0.00000001  0.0000007 0.0000
 24  -2040.6821923021  -0.000000000711 0.00000090  0.00000001  0.0000004 0.0000
 25  -2040.6821923010   0.000000001043 0.00000056  0.00000001  0.0000003 0.0000
 26  -2040.6821923026  -0.000000001620 0.00000044  0.00000000  0.0000002 0.0000
               *** Restarting incremental Fock matrix formation ***
                                   *** Resetting DIIS ***
 27  -2040.6821922953   0.000000007339 0.00000031  0.00000000  0.0000002 0.0000
 28  -2040.6821922956  -0.000000000315 0.00000013  0.00000000  0.0000002 0.0000
 29  -2040.6821922955   0.000000000058 0.00000022  0.00000000  0.0000001 0.0000
 30  -2040.6821922951   0.000000000421 0.00000021  0.00000000  0.0000001 0.0000
                 **** Energy Check signals convergence ****

               *****************************************************
               *                     SUCCESS                       *
               *           SCF CONVERGED AFTER  31 CYCLES          *
               *****************************************************

Old exchange energy                            =   -116.095119795 Eh
New exchange energy                            =   -116.095097319 Eh
Exchange energy change after final integration =      0.000022476 Eh
Total energy after final integration           =  -2040.682169819 Eh
Final COS-X integration done in                =    47.804 sec

----------------
TOTAL SCF ENERGY
----------------

Total Energy       :        -2040.68216982 Eh          -55529.78492 eV

Components:
Nuclear Repulsion  :         6357.75988716 Eh          173003.44185 eV
Electronic Energy  :        -8398.44205698 Eh         -228533.22678 eV
One Electron Energy:       -15437.90796484 Eh         -420086.83253 eV
Two Electron Energy:         7039.46590786 Eh          191553.60575 eV
Max COSX asymmetry :            0.00000333 Eh               0.00009 eV

Virial components:
Potential Energy   :        -4065.95716967 Eh         -110640.31943 eV
Kinetic Energy     :         2025.27499985 Eh           55110.53451 eV
Virial Ratio       :            2.00760745


DFT components:
N(Alpha)           :      166.000460446409 electrons
N(Beta)            :      166.000457402938 electrons
N(Total)           :      332.000917849346 electrons
E(X)               :     -154.299197575569 Eh       
E(C)               :      -14.658432855781 Eh       
E(XC)              :     -168.957630431350 Eh       
DFET-embed. en.    :        0.000000000000 Eh       

---------------
SCF CONVERGENCE
---------------

  Last Energy change         ...    3.0514e-10  Tolerance :   1.0000e-09
  Last MAX-Density change    ...    0.0000e+00  Tolerance :   1.0000e-08
  Last RMS-Density change    ...    0.0000e+00  Tolerance :   1.0000e-09
  Last DIIS Error            ...    2.0863e-08  Tolerance :   1.0000e-08

             **** THE GBW FILE WAS UPDATED (orca.gbw) ****
             **** DENSITY orca.scfp WAS UPDATED ****
             **** ENERGY FILE WAS UPDATED (orca.en.tmp) ****
----------------------
UHF SPIN CONTAMINATION
----------------------

Warning: in a DFT calculation there is little theoretical justification to 
         calculate <S**2> as in Hartree-Fock theory. We will do it anyways
         but you should keep in mind that the values have only limited relevance

Expectation value of <S**2>     :     1.087011
Ideal value S*(S+1) for S=0.0   :     0.000000
Deviation                       :     1.087011

             **** THE GBW FILE WAS UPDATED (orca.gbw) ****
             **** DENSITY orca.scfp WAS UPDATED ****
----------------
ORBITAL ENERGIES
----------------
                 SPIN UP ORBITALS
  NO   OCC          E(Eh)            E(eV) 
   0   1.0000     -19.577459      -532.7297 
   1   1.0000     -19.516887      -531.0815 
   2   1.0000     -19.479716      -530.0700 
   3   1.0000     -19.471614      -529.8495 
   4   1.0000     -14.677694      -399.4004 
   5   1.0000     -14.677642      -399.3989 
   6   1.0000     -14.668630      -399.1537 
   7   1.0000     -14.667087      -399.1117 
   8   1.0000     -14.637660      -398.3110 
   9   1.0000     -10.555816      -287.2384 
  10   1.0000     -10.548366      -287.0356 
  11   1.0000     -10.547571      -287.0140 
  12   1.0000     -10.511759      -286.0395 
  13   1.0000     -10.508412      -285.9484 
  14   1.0000     -10.504213      -285.8342 
  15   1.0000     -10.503058      -285.8027 
  16   1.0000     -10.495730      -285.6033 
  17   1.0000     -10.494697      -285.5752 
  18   1.0000     -10.491470      -285.4874 
  19   1.0000     -10.485946      -285.3371 
  20   1.0000     -10.479448      -285.1603 
  21   1.0000     -10.477426      -285.1053 
  22   1.0000     -10.473753      -285.0053 
  23   1.0000     -10.471274      -284.9379 
  24   1.0000     -10.469770      -284.8969 
  25   1.0000     -10.458912      -284.6015 
  26   1.0000     -10.458607      -284.5932 
  27   1.0000     -10.458002      -284.5767 
  28   1.0000     -10.454855      -284.4911 
  29   1.0000     -10.450649      -284.3766 
  30   1.0000     -10.449906      -284.3564 
  31   1.0000     -10.449033      -284.3326 
  32   1.0000     -10.448379      -284.3149 
  33   1.0000     -10.447039      -284.2784 
  34   1.0000     -10.446339      -284.2593 
  35   1.0000     -10.445318      -284.2316 
  36   1.0000     -10.444822      -284.2181 
  37   1.0000     -10.444713      -284.2151 
  38   1.0000     -10.444510      -284.2096 
  39   1.0000     -10.444151      -284.1998 
  40   1.0000     -10.443648      -284.1861 
  41   1.0000     -10.443185      -284.1735 
  42   1.0000     -10.442852      -284.1645 
  43   1.0000     -10.442280      -284.1489 
  44   1.0000     -10.442091      -284.1438 
  45   1.0000     -10.439204      -284.0652 
  46   1.0000     -10.433473      -283.9092 
  47   1.0000      -1.258172       -34.2366 
  48   1.0000      -1.164628       -31.6911 
  49   1.0000      -1.162673       -31.6380 
  50   1.0000      -1.156051       -31.4578 
  51   1.0000      -1.111539       -30.2465 
  52   1.0000      -1.073715       -29.2173 
  53   1.0000      -1.043262       -28.3886 
  54   1.0000      -1.034862       -28.1600 
  55   1.0000      -1.031635       -28.0722 
  56   1.0000      -0.974178       -26.5087 
  57   1.0000      -0.960494       -26.1364 
  58   1.0000      -0.959498       -26.1093 
  59   1.0000      -0.952341       -25.9145 
  60   1.0000      -0.911189       -24.7947 
  61   1.0000      -0.904394       -24.6098 
  62   1.0000      -0.894337       -24.3362 
  63   1.0000      -0.888156       -24.1680 
  64   1.0000      -0.872803       -23.7502 
  65   1.0000      -0.842156       -22.9162 
  66   1.0000      -0.835703       -22.7406 
  67   1.0000      -0.834844       -22.7173 
  68   1.0000      -0.833937       -22.6926 
  69   1.0000      -0.822666       -22.3859 
  70   1.0000      -0.793937       -21.6041 
  71   1.0000      -0.786691       -21.4070 
  72   1.0000      -0.780878       -21.2488 
  73   1.0000      -0.778440       -21.1824 
  74   1.0000      -0.775166       -21.0933 
  75   1.0000      -0.763836       -20.7850 
  76   1.0000      -0.752933       -20.4884 
  77   1.0000      -0.730086       -19.8666 
  78   1.0000      -0.721226       -19.6255 
  79   1.0000      -0.710946       -19.3458 
  80   1.0000      -0.701270       -19.0825 
  81   1.0000      -0.694469       -18.8975 
  82   1.0000      -0.683089       -18.5878 
  83   1.0000      -0.674536       -18.3551 
  84   1.0000      -0.666682       -18.1414 
  85   1.0000      -0.659001       -17.9323 
  86   1.0000      -0.656929       -17.8759 
  87   1.0000      -0.650141       -17.6912 
  88   1.0000      -0.646445       -17.5907 
  89   1.0000      -0.614324       -16.7166 
  90   1.0000      -0.606974       -16.5166 
  91   1.0000      -0.598538       -16.2870 
  92   1.0000      -0.596967       -16.2443 
  93   1.0000      -0.589411       -16.0387 
  94   1.0000      -0.583686       -15.8829 
  95   1.0000      -0.582461       -15.8496 
  96   1.0000      -0.580099       -15.7853 
  97   1.0000      -0.575324       -15.6554 
  98   1.0000      -0.563918       -15.3450 
  99   1.0000      -0.559238       -15.2176 
 100   1.0000      -0.554987       -15.1020 
 101   1.0000      -0.545919       -14.8552 
 102   1.0000      -0.541963       -14.7476 
 103   1.0000      -0.539858       -14.6903 
 104   1.0000      -0.529745       -14.4151 
 105   1.0000      -0.528377       -14.3779 
 106   1.0000      -0.527459       -14.3529 
 107   1.0000      -0.524613       -14.2755 
 108   1.0000      -0.517135       -14.0719 
 109   1.0000      -0.513522       -13.9736 
 110   1.0000      -0.510537       -13.8924 
 111   1.0000      -0.502783       -13.6814 
 112   1.0000      -0.499930       -13.6038 
 113   1.0000      -0.495601       -13.4860 
 114   1.0000      -0.490494       -13.3470 
 115   1.0000      -0.487879       -13.2759 
 116   1.0000      -0.485550       -13.2125 
 117   1.0000      -0.481136       -13.0924 
 118   1.0000      -0.478873       -13.0308 
 119   1.0000      -0.477593       -12.9960 
 120   1.0000      -0.477136       -12.9835 
 121   1.0000      -0.475300       -12.9336 
 122   1.0000      -0.473144       -12.8749 
 123   1.0000      -0.466525       -12.6948 
 124   1.0000      -0.462352       -12.5812 
 125   1.0000      -0.461079       -12.5466 
 126   1.0000      -0.459388       -12.5006 
 127   1.0000      -0.452563       -12.3149 
 128   1.0000      -0.449338       -12.2271 
 129   1.0000      -0.443339       -12.0639 
 130   1.0000      -0.438263       -11.9257 
 131   1.0000      -0.431426       -11.7397 
 132   1.0000      -0.429232       -11.6800 
 133   1.0000      -0.427374       -11.6294 
 134   1.0000      -0.424023       -11.5383 
 135   1.0000      -0.420039       -11.4298 
 136   1.0000      -0.418726       -11.3941 
 137   1.0000      -0.414799       -11.2872 
 138   1.0000      -0.413375       -11.2485 
 139   1.0000      -0.409944       -11.1551 
 140   1.0000      -0.409549       -11.1444 
 141   1.0000      -0.406574       -11.0634 
 142   1.0000      -0.399781       -10.8786 
 143   1.0000      -0.396782       -10.7970 
 144   1.0000      -0.393632       -10.7113 
 145   1.0000      -0.390965       -10.6387 
 146   1.0000      -0.390779       -10.6336 
 147   1.0000      -0.387087       -10.5332 
 148   1.0000      -0.385144       -10.4803 
 149   1.0000      -0.381557       -10.3827 
 150   1.0000      -0.378734       -10.3059 
 151   1.0000      -0.361284        -9.8310 
 152   1.0000      -0.360450        -9.8083 
 153   1.0000      -0.345181        -9.3929 
 154   1.0000      -0.343645        -9.3511 
 155   1.0000      -0.321372        -8.7450 
 156   1.0000      -0.318822        -8.6756 
 157   1.0000      -0.308287        -8.3889 
 158   1.0000      -0.305543        -8.3143 
 159   1.0000      -0.300324        -8.1722 
 160   1.0000      -0.291086        -7.9208 
 161   1.0000      -0.289238        -7.8706 
 162   1.0000      -0.286043        -7.7836 
 163   1.0000      -0.285356        -7.7649 
 164   1.0000      -0.269962        -7.3460 
 165   1.0000      -0.219521        -5.9735 
 166   0.0000      -0.051632        -1.4050 
 167   0.0000      -0.049820        -1.3557 
 168   0.0000       0.001773         0.0483 
 169   0.0000       0.012227         0.3327 
 170   0.0000       0.020157         0.5485 
 171   0.0000       0.026987         0.7344 
 172   0.0000       0.029963         0.8153 
 173   0.0000       0.033436         0.9098 
 174   0.0000       0.045732         1.2444 
 175   0.0000       0.062255         1.6940 
 176   0.0000       0.089646         2.4394 
 177   0.0000       0.101214         2.7542 
 178   0.0000       0.104996         2.8571 
 179   0.0000       0.126092         3.4311 
 180   0.0000       0.136268         3.7080 
 181   0.0000       0.138552         3.7702 
 182   0.0000       0.142832         3.8866 
 183   0.0000       0.146919         3.9979 
 184   0.0000       0.154384         4.2010 
 185   0.0000       0.156509         4.2588 
 186   0.0000       0.159240         4.3331 
 187   0.0000       0.165366         4.4998 
 188   0.0000       0.169830         4.6213 
 189   0.0000       0.172462         4.6929 
 190   0.0000       0.177803         4.8383 
 191   0.0000       0.180140         4.9019 
 192   0.0000       0.182735         4.9725 
 193   0.0000       0.186915         5.0862 
 194   0.0000       0.190891         5.1944 
 195   0.0000       0.193183         5.2568 
 196   0.0000       0.194037         5.2800 
 197   0.0000       0.196947         5.3592 
 198   0.0000       0.198651         5.4056 
 199   0.0000       0.200137         5.4460 
 200   0.0000       0.203054         5.5254 
 201   0.0000       0.204436         5.5630 
 202   0.0000       0.207558         5.6479 
 203   0.0000       0.209212         5.6930 
 204   0.0000       0.212259         5.7759 
 205   0.0000       0.213826         5.8185 
 206   0.0000       0.216003         5.8778 
 207   0.0000       0.217846         5.9279 
 208   0.0000       0.219606         5.9758 
 209   0.0000       0.221904         6.0383 
 210   0.0000       0.222439         6.0529 
 211   0.0000       0.227324         6.1858 
 212   0.0000       0.229356         6.2411 
 213   0.0000       0.229787         6.2528 
 214   0.0000       0.231819         6.3081 
 215   0.0000       0.240020         6.5313 
 216   0.0000       0.241758         6.5786 
 217   0.0000       0.243728         6.6322 
 218   0.0000       0.245329         6.6757 
 219   0.0000       0.246946         6.7197 
 220   0.0000       0.254258         6.9187 
 221   0.0000       0.258428         7.0322 
 222   0.0000       0.259798         7.0695 
 223   0.0000       0.265714         7.2305 
 224   0.0000       0.270018         7.3476 
 225   0.0000       0.271773         7.3953 
 226   0.0000       0.274551         7.4709 
 227   0.0000       0.278738         7.5849 
 228   0.0000       0.281595         7.6626 
 229   0.0000       0.284985         7.7548 
 230   0.0000       0.287685         7.8283 
 231   0.0000       0.289422         7.8756 
 232   0.0000       0.295900         8.0519 
 233   0.0000       0.298960         8.1351 
 234   0.0000       0.300074         8.1654 
 235   0.0000       0.303138         8.2488 
 236   0.0000       0.306022         8.3273 
 237   0.0000       0.308297         8.3892 
 238   0.0000       0.314099         8.5471 
 239   0.0000       0.316226         8.6050 
 240   0.0000       0.319193         8.6857 
 241   0.0000       0.325835         8.8664 
 242   0.0000       0.327280         8.9057 
 243   0.0000       0.331341         9.0163 
 244   0.0000       0.335462         9.1284 
 245   0.0000       0.336926         9.1682 
 246   0.0000       0.340516         9.2659 
 247   0.0000       0.348827         9.4921 
 248   0.0000       0.352484         9.5916 
 249   0.0000       0.360494         9.8095 
 250   0.0000       0.361738         9.8434 
 251   0.0000       0.374440        10.1890 
 252   0.0000       0.379953        10.3390 
 253   0.0000       0.383710        10.4413 
 254   0.0000       0.389044        10.5864 
 255   0.0000       0.398545        10.8450 
 256   0.0000       0.408718        11.1218 
 257   0.0000       0.412730        11.2309 
 258   0.0000       0.421144        11.4599 
 259   0.0000       0.423219        11.5164 
 260   0.0000       0.428399        11.6573 
 261   0.0000       0.452501        12.3132 
 262   0.0000       0.458198        12.4682 
 263   0.0000       0.462419        12.5831 
 264   0.0000       0.464240        12.6326 
 265   0.0000       0.471168        12.8211 
 266   0.0000       0.477992        13.0068 
 267   0.0000       0.485600        13.2138 
 268   0.0000       0.489247        13.3131 
 269   0.0000       0.493527        13.4296 
 270   0.0000       0.499647        13.5961 
 271   0.0000       0.502248        13.6669 
 272   0.0000       0.504048        13.7159 
 273   0.0000       0.507008        13.7964 
 274   0.0000       0.510454        13.8902 
 275   0.0000       0.518525        14.1098 
 276   0.0000       0.521163        14.1816 
 277   0.0000       0.522152        14.2085 
 278   0.0000       0.524341        14.2680 
 279   0.0000       0.532262        14.4836 
 280   0.0000       0.537313        14.6210 
 281   0.0000       0.540906        14.7188 
 282   0.0000       0.542790        14.7701 
 283   0.0000       0.545749        14.8506 
 284   0.0000       0.551031        14.9943 
 285   0.0000       0.555177        15.1071 
 286   0.0000       0.557282        15.1644 
 287   0.0000       0.561941        15.2912 
 288   0.0000       0.567689        15.4476 
 289   0.0000       0.573299        15.6003 
 290   0.0000       0.574984        15.6461 
 291   0.0000       0.580360        15.7924 
 292   0.0000       0.585174        15.9234 
 293   0.0000       0.588784        16.0216 
 294   0.0000       0.594388        16.1741 
 295   0.0000       0.598357        16.2821 
 296   0.0000       0.601997        16.3812 
 297   0.0000       0.604721        16.4553 
 298   0.0000       0.606518        16.5042 
 299   0.0000       0.609744        16.5920 
 300   0.0000       0.613618        16.6974 
 301   0.0000       0.615069        16.7369 
 302   0.0000       0.618501        16.8303 
 303   0.0000       0.623409        16.9638 
 304   0.0000       0.623739        16.9728 
 305   0.0000       0.628648        17.1064 
 306   0.0000       0.629827        17.1385 
 307   0.0000       0.632119        17.2008 
 308   0.0000       0.635237        17.2857 
 309   0.0000       0.636699        17.3255 
 310   0.0000       0.639383        17.3985 
 311   0.0000       0.641968        17.4688 
 312   0.0000       0.644548        17.5390 
 313   0.0000       0.645661        17.5693 
 314   0.0000       0.646207        17.5842 
 315   0.0000       0.649790        17.6817 
 316   0.0000       0.654268        17.8035 
 317   0.0000       0.656244        17.8573 
 318   0.0000       0.657158        17.8822 
 319   0.0000       0.660886        17.9836 
 320   0.0000       0.667512        18.1639 
 321   0.0000       0.668994        18.2042 
 322   0.0000       0.674258        18.3475 
 323   0.0000       0.677653        18.4399 
 324   0.0000       0.678662        18.4673 
 325   0.0000       0.682808        18.5801 
 326   0.0000       0.688163        18.7259 
 327   0.0000       0.691647        18.8207 
 328   0.0000       0.696443        18.9512 
 329   0.0000       0.699963        19.0470 
 330   0.0000       0.704134        19.1605 
 331   0.0000       0.707247        19.2452 
 332   0.0000       0.713426        19.4133 
 333   0.0000       0.717799        19.5323 
 334   0.0000       0.718375        19.5480 
 335   0.0000       0.721311        19.6279 
 336   0.0000       0.725428        19.7399 
 337   0.0000       0.730743        19.8845 
 338   0.0000       0.732465        19.9314 
 339   0.0000       0.736134        20.0312 
 340   0.0000       0.740577        20.1521 
 341   0.0000       0.745226        20.2786 
 342   0.0000       0.748684        20.3727 
 343   0.0000       0.752923        20.4881 
 344   0.0000       0.756475        20.5847 
 345   0.0000       0.757670        20.6172 
 346   0.0000       0.763952        20.7882 
 347   0.0000       0.767416        20.8825 
 348   0.0000       0.773740        21.0545 
 349   0.0000       0.782237        21.2857 
 350   0.0000       0.783222        21.3126 
 351   0.0000       0.788308        21.4509 
 352   0.0000       0.795237        21.6395 
 353   0.0000       0.802657        21.8414 
 354   0.0000       0.823615        22.4117 
 355   0.0000       0.829704        22.5774 
 356   0.0000       0.834446        22.7064 
 357   0.0000       0.834502        22.7080 
 358   0.0000       0.847033        23.0489 
 359   0.0000       0.851452        23.1692 
 360   0.0000       0.856949        23.3188 
 361   0.0000       0.862283        23.4639 
 362   0.0000       0.868786        23.6409 
 363   0.0000       0.876273        23.8446 
 364   0.0000       0.889472        24.2038 
 365   0.0000       0.891073        24.2473 
 366   0.0000       0.895623        24.3711 
 367   0.0000       0.902757        24.5653 
 368   0.0000       0.904951        24.6250 
 369   0.0000       0.914225        24.8773 
 370   0.0000       0.919949        25.0331 
 371   0.0000       0.923966        25.1424 
 372   0.0000       0.930679        25.3251 
 373   0.0000       0.933917        25.4132 
 374   0.0000       0.936430        25.4816 
 375   0.0000       0.939024        25.5521 
 376   0.0000       0.950828        25.8733 
 377   0.0000       0.952367        25.9152 
 378   0.0000       0.953904        25.9571 
 379   0.0000       0.958673        26.0868 
 380   0.0000       0.960660        26.1409 
 381   0.0000       0.963227        26.2107 
 382   0.0000       0.968279        26.3482 
 383   0.0000       0.972302        26.4577 
 384   0.0000       0.977528        26.5999 
 385   0.0000       0.979604        26.6564 
 386   0.0000       0.981861        26.7178 
 387   0.0000       0.985052        26.8046 
 388   0.0000       0.986788        26.8519 
 389   0.0000       0.992027        26.9944 
 390   0.0000       0.994925        27.0733 
 391   0.0000       0.998974        27.1835 
 392   0.0000       1.003080        27.2952 
 393   0.0000       1.010255        27.4904 
 394   0.0000       1.013036        27.5661 
 395   0.0000       1.015137        27.6233 
 396   0.0000       1.019830        27.7510 
 397   0.0000       1.023153        27.8414 
 398   0.0000       1.029191        28.0057 
 399   0.0000       1.031591        28.0710 
 400   0.0000       1.031783        28.0762 
 401   0.0000       1.034227        28.1427 
 402   0.0000       1.042743        28.3745 
 403   0.0000       1.045916        28.4608 
 404   0.0000       1.048224        28.5236 
 405   0.0000       1.050800        28.5937 
 406   0.0000       1.052614        28.6431 
 407   0.0000       1.058487        28.8029 
 408   0.0000       1.059649        28.8345 
 409   0.0000       1.060931        28.8694 
 410   0.0000       1.064831        28.9755 
 411   0.0000       1.067137        29.0383 
 412   0.0000       1.070907        29.1409 
 413   0.0000       1.073951        29.2237 
 414   0.0000       1.076520        29.2936 
 415   0.0000       1.079314        29.3696 
 416   0.0000       1.081490        29.4289 
 417   0.0000       1.087383        29.5892 
 418   0.0000       1.091153        29.6918 
 419   0.0000       1.096011        29.8240 
 420   0.0000       1.100739        29.9526 
 421   0.0000       1.102492        30.0003 
 422   0.0000       1.104857        30.0647 
 423   0.0000       1.110919        30.2296 
 424   0.0000       1.112604        30.2755 
 425   0.0000       1.114712        30.3329 
 426   0.0000       1.119392        30.4602 
 427   0.0000       1.126209        30.6457 
 428   0.0000       1.130190        30.7540 
 429   0.0000       1.134882        30.8817 
 430   0.0000       1.135907        30.9096 
 431   0.0000       1.137246        30.9460 
 432   0.0000       1.150611        31.3097 
 433   0.0000       1.156539        31.4710 
 434   0.0000       1.162092        31.6221 
 435   0.0000       1.168481        31.7960 
 436   0.0000       1.170363        31.8472 
 437   0.0000       1.177171        32.0325 
 438   0.0000       1.179157        32.0865 
 439   0.0000       1.190050        32.3829 
 440   0.0000       1.197156        32.5763 
 441   0.0000       1.198117        32.6024 
 442   0.0000       1.202757        32.7287 
 443   0.0000       1.210469        32.9385 
 444   0.0000       1.219955        33.1967 
 445   0.0000       1.223696        33.2985 
 446   0.0000       1.226869        33.3848 
 447   0.0000       1.240142        33.7460 
 448   0.0000       1.243431        33.8355 
 449   0.0000       1.246714        33.9248 
 450   0.0000       1.258301        34.2401 
 451   0.0000       1.262696        34.3597 
 452   0.0000       1.272460        34.6254 
 453   0.0000       1.279657        34.8212 
 454   0.0000       1.282085        34.8873 
 455   0.0000       1.291483        35.1430 
 456   0.0000       1.296559        35.2812 
 457   0.0000       1.304911        35.5084 
 458   0.0000       1.307417        35.5766 
 459   0.0000       1.311271        35.6815 
 460   0.0000       1.320254        35.9259 
 461   0.0000       1.321790        35.9677 
 462   0.0000       1.331991        36.2453 
 463   0.0000       1.335619        36.3440 
 464   0.0000       1.337212        36.3874 
 465   0.0000       1.346498        36.6401 
 466   0.0000       1.348794        36.7026 
 467   0.0000       1.357366        36.9358 
 468   0.0000       1.362454        37.0743 
 469   0.0000       1.369600        37.2687 
 470   0.0000       1.382220        37.6121 
 471   0.0000       1.383740        37.6535 
 472   0.0000       1.390547        37.8387 
 473   0.0000       1.397558        38.0295 
 474   0.0000       1.404330        38.2138 
 475   0.0000       1.412066        38.4243 
 476   0.0000       1.419231        38.6192 
 477   0.0000       1.432688        38.9854 
 478   0.0000       1.436146        39.0795 
 479   0.0000       1.442149        39.2429 
 480   0.0000       1.448733        39.4220 
 481   0.0000       1.460738        39.7487 
 482   0.0000       1.465843        39.8876 
 483   0.0000       1.469776        39.9946 
 484   0.0000       1.473145        40.0863 
 485   0.0000       1.480918        40.2978 
 486   0.0000       1.484398        40.3925 
 487   0.0000       1.494494        40.6673 
 488   0.0000       1.497301        40.7436 
 489   0.0000       1.499837        40.8126 
 490   0.0000       1.506290        40.9882 
 491   0.0000       1.514244        41.2047 
 492   0.0000       1.520109        41.3643 
 493   0.0000       1.525062        41.4990 
 494   0.0000       1.527571        41.5673 
 495   0.0000       1.535637        41.7868 
 496   0.0000       1.541165        41.9372 
 497   0.0000       1.543959        42.0133 
 498   0.0000       1.544280        42.0220 
 499   0.0000       1.546875        42.0926 
 500   0.0000       1.551333        42.2139 
 501   0.0000       1.554278        42.2941 
 502   0.0000       1.555183        42.3187 
 503   0.0000       1.559587        42.4385 
 504   0.0000       1.566295        42.6210 
 505   0.0000       1.569060        42.6963 
 506   0.0000       1.572144        42.7802 
 507   0.0000       1.579472        42.9796 
 508   0.0000       1.588778        43.2328 
 509   0.0000       1.590414        43.2774 
 510   0.0000       1.606272        43.7089 
 511   0.0000       1.609585        43.7990 
 512   0.0000       1.624384        44.2017 
 513   0.0000       1.636676        44.5362 
 514   0.0000       1.642721        44.7007 
 515   0.0000       1.652871        44.9769 
 516   0.0000       1.658728        45.1363 
 517   0.0000       1.681809        45.7644 
 518   0.0000       1.693079        46.0710 
 519   0.0000       1.708065        46.4788 
 520   0.0000       1.716939        46.7203 
 521   0.0000       1.729922        47.0736 
 522   0.0000       1.734448        47.1967 
 523   0.0000       1.739875        47.3444 
 524   0.0000       1.741994        47.4021 
 525   0.0000       1.772991        48.2455 
 526   0.0000       1.781023        48.4641 
 527   0.0000       1.784596        48.5613 
 528   0.0000       1.801983        49.0344 
 529   0.0000       1.812689        49.3258 
 530   0.0000       1.818540        49.4850 
 531   0.0000       1.823240        49.6129 
 532   0.0000       1.830397        49.8076 
 533   0.0000       1.832866        49.8748 
 534   0.0000       1.843379        50.1609 
 535   0.0000       1.845640        50.2224 
 536   0.0000       1.850729        50.3609 
 537   0.0000       1.856910        50.5291 
 538   0.0000       1.864581        50.7378 
 539   0.0000       1.866133        50.7801 
 540   0.0000       1.869816        50.8803 
 541   0.0000       1.872383        50.9501 
 542   0.0000       1.879822        51.1526 
 543   0.0000       1.883869        51.2627 
 544   0.0000       1.886657        51.3385 
 545   0.0000       1.888931        51.4004 
 546   0.0000       1.897149        51.6241 
 547   0.0000       1.901488        51.7421 
 548   0.0000       1.902854        51.7793 
 549   0.0000       1.913997        52.0825 
 550   0.0000       1.919538        52.2333 
 551   0.0000       1.923927        52.3527 
 552   0.0000       1.930066        52.5198 
 553   0.0000       1.935684        52.6726 
 554   0.0000       1.937658        52.7264 
 555   0.0000       1.940723        52.8098 
 556   0.0000       1.954218        53.1770 
 557   0.0000       1.962686        53.4074 
 558   0.0000       1.964330        53.4521 
 559   0.0000       1.975040        53.7436 
 560   0.0000       1.980388        53.8891 
 561   0.0000       1.985683        54.0332 
 562   0.0000       1.987215        54.0749 
 563   0.0000       1.992863        54.2286 
 564   0.0000       2.001582        54.4658 
 565   0.0000       2.004010        54.5319 
 566   0.0000       2.007833        54.6359 
 567   0.0000       2.014304        54.8120 
 568   0.0000       2.018478        54.9256 
 569   0.0000       2.025598        55.1193 
 570   0.0000       2.034161        55.3523 
 571   0.0000       2.044254        55.6270 
 572   0.0000       2.047585        55.7176 
 573   0.0000       2.057069        55.9757 
 574   0.0000       2.059619        56.0451 
 575   0.0000       2.067748        56.2663 
 576   0.0000       2.074597        56.4526 
 577   0.0000       2.075506        56.4774 
 578   0.0000       2.077081        56.5202 
 579   0.0000       2.082758        56.6747 
 580   0.0000       2.088521        56.8315 
 581   0.0000       2.096015        57.0355 
 582   0.0000       2.107197        57.3398 
 583   0.0000       2.110907        57.4407 
 584   0.0000       2.121641        57.7328 
 585   0.0000       2.123464        57.7824 
 586   0.0000       2.135952        58.1222 
 587   0.0000       2.141512        58.2735 
 588   0.0000       2.147133        58.4265 
 589   0.0000       2.154446        58.6255 
 590   0.0000       2.158582        58.7380 
 591   0.0000       2.161390        58.8144 
 592   0.0000       2.168624        59.0113 
 593   0.0000       2.176790        59.2335 
 594   0.0000       2.179851        59.3168 
 595   0.0000       2.188043        59.5397 
 596   0.0000       2.195030        59.7298 
 597   0.0000       2.199931        59.8632 
 598   0.0000       2.204692        59.9927 
 599   0.0000       2.208399        60.0936 
 600   0.0000       2.209276        60.1175 
 601   0.0000       2.213591        60.2349 
 602   0.0000       2.217462        60.3402 
 603   0.0000       2.221838        60.4593 
 604   0.0000       2.225259        60.5524 
 605   0.0000       2.229756        60.6747 
 606   0.0000       2.234170        60.7949 
 607   0.0000       2.247895        61.1683 
 608   0.0000       2.252725        61.2998 
 609   0.0000       2.260854        61.5210 
 610   0.0000       2.270327        61.7787 
 611   0.0000       2.273968        61.8778 
 612   0.0000       2.278371        61.9976 
 613   0.0000       2.287177        62.2372 
 614   0.0000       2.291879        62.3652 
 615   0.0000       2.295237        62.4566 
 616   0.0000       2.299548        62.5739 
 617   0.0000       2.301949        62.6392 
 618   0.0000       2.305328        62.7312 
 619   0.0000       2.313144        62.9439 
 620   0.0000       2.318056        63.0775 
 621   0.0000       2.319374        63.1134 
 622   0.0000       2.324460        63.2518 
 623   0.0000       2.328781        63.3693 
 624   0.0000       2.335605        63.5550 
 625   0.0000       2.338640        63.6376 
 626   0.0000       2.344766        63.8043 
 627   0.0000       2.351058        63.9755 
 628   0.0000       2.355252        64.0897 
 629   0.0000       2.355984        64.1096 
 630   0.0000       2.360792        64.2404 
 631   0.0000       2.362903        64.2978 
 632   0.0000       2.371640        64.5356 
 633   0.0000       2.380475        64.7760 
 634   0.0000       2.382761        64.8382 
 635   0.0000       2.387242        64.9601 
 636   0.0000       2.392080        65.0918 
 637   0.0000       2.394781        65.1653 
 638   0.0000       2.399130        65.2836 
 639   0.0000       2.399856        65.3034 
 640   0.0000       2.404871        65.4399 
 641   0.0000       2.406607        65.4871 
 642   0.0000       2.420958        65.8776 
 643   0.0000       2.429897        66.1209 
 644   0.0000       2.435999        66.2869 
 645   0.0000       2.447152        66.5904 
 646   0.0000       2.454864        66.8002 
 647   0.0000       2.466765        67.1241 
 648   0.0000       2.471773        67.2604 
 649   0.0000       2.483119        67.5691 
 650   0.0000       2.496365        67.9296 
 651   0.0000       2.503340        68.1193 
 652   0.0000       2.511464        68.3404 
 653   0.0000       2.531127        68.8755 
 654   0.0000       2.547434        69.3192 
 655   0.0000       2.548918        69.3596 
 656   0.0000       2.562497        69.7291 
 657   0.0000       2.567587        69.8676 
 658   0.0000       2.572424        69.9992 
 659   0.0000       2.588028        70.4238 
 660   0.0000       2.592668        70.5501 
 661   0.0000       2.607856        70.9634 
 662   0.0000       2.617477        71.2252 
 663   0.0000       2.628908        71.5362 
 664   0.0000       2.630348        71.5754 
 665   0.0000       2.638577        71.7993 
 666   0.0000       2.643760        71.9404 
 667   0.0000       2.649648        72.1006 
 668   0.0000       2.656670        72.2917 
 669   0.0000       2.670906        72.6790 
 670   0.0000       2.673827        72.7585 
 671   0.0000       2.679986        72.9261 
 672   0.0000       2.683109        73.0111 
 673   0.0000       2.688236        73.1506 
 674   0.0000       2.709677        73.7341 
 675   0.0000       2.717604        73.9498 
 676   0.0000       2.723541        74.1113 
 677   0.0000       2.733258        74.3757 
 678   0.0000       2.740703        74.5783 
 679   0.0000       2.742670        74.6318 
 680   0.0000       2.745756        74.7158 
 681   0.0000       2.749851        74.8272 
 682   0.0000       2.755589        74.9834 
 683   0.0000       2.771374        75.4129 
 684   0.0000       2.777093        75.5686 
 685   0.0000       2.782211        75.7078 
 686   0.0000       2.787713        75.8575 
 687   0.0000       2.789649        75.9102 
 688   0.0000       2.798475        76.1504 
 689   0.0000       2.803400        76.2844 
 690   0.0000       2.809739        76.4569 
 691   0.0000       2.816508        76.6411 
 692   0.0000       2.819854        76.7321 
 693   0.0000       2.831810        77.0575 
 694   0.0000       2.839031        77.2540 
 695   0.0000       2.842578        77.3505 
 696   0.0000       2.844250        77.3960 
 697   0.0000       2.847394        77.4815 
 698   0.0000       2.849557        77.5404 
 699   0.0000       2.863801        77.9280 
 700   0.0000       2.875124        78.2361 
 701   0.0000       2.890420        78.6523 
 702   0.0000       2.894653        78.7675 
 703   0.0000       2.900787        78.9344 
 704   0.0000       2.912782        79.2608 
 705   0.0000       2.918846        79.4258 
 706   0.0000       2.932886        79.8079 
 707   0.0000       2.934253        79.8451 
 708   0.0000       2.946663        80.1828 
 709   0.0000       2.956991        80.4638 
 710   0.0000       2.985206        81.2316 
 711   0.0000       3.016363        82.0794 
 712   0.0000       3.028580        82.4118 
 713   0.0000       3.035725        82.6063 
 714   0.0000       3.050163        82.9992 
 715   0.0000       3.084067        83.9217 
 716   0.0000       3.108273        84.5804 
 717   0.0000       3.115086        84.7658 
 718   0.0000       3.123596        84.9974 
 719   0.0000       3.156666        85.8972 
 720   0.0000       3.171985        86.3141 
 721   0.0000       3.197606        87.0113 
 722   0.0000       3.257202        88.6330 
 723   0.0000       3.271205        89.0140 
 724   0.0000       3.298220        89.7491 
 725   0.0000       3.303659        89.8971 
 726   0.0000       3.373786        91.8054 
 727   0.0000       3.405536        92.6694 
 728   0.0000       3.487258        94.8931 
 729   0.0000       3.501612        95.2837 
 730   0.0000       3.569421        97.1289 
 731   0.0000       3.575337        97.2899 
 732   0.0000      13.240898       360.3032 
 733   0.0000      13.269335       361.0770 
 734   0.0000      13.398349       364.5876 
 735   0.0000      13.488555       367.0422 
 736   0.0000      13.536533       368.3478 
 737   0.0000      13.582026       369.5857 
 738   0.0000      13.659830       371.7029 
 739   0.0000      13.666257       371.8778 
 740   0.0000      13.676233       372.1492 
 741   0.0000      13.716791       373.2528 
 742   0.0000      13.726692       373.5223 
 743   0.0000      13.763732       374.5302 
 744   0.0000      13.790667       375.2631 
 745   0.0000      13.836440       376.5087 
 746   0.0000      13.901389       378.2760 
 747   0.0000      13.913987       378.6188 
 748   0.0000      13.938860       379.2957 
 749   0.0000      13.977796       380.3552 
 750   0.0000      13.987679       380.6241 
 751   0.0000      14.059031       382.5657 
 752   0.0000      14.072643       382.9361 
 753   0.0000      14.098874       383.6499 
 754   0.0000      14.116843       384.1388 
 755   0.0000      14.135337       384.6421 
 756   0.0000      14.148102       384.9894 
 757   0.0000      14.160229       385.3194 
 758   0.0000      14.166496       385.4900 
 759   0.0000      14.173255       385.6739 
 760   0.0000      14.195578       386.2813 
 761   0.0000      14.204003       386.5106 
 762   0.0000      14.266669       388.2158 
 763   0.0000      14.277696       388.5159 
 764   0.0000      14.306091       389.2885 
 765   0.0000      14.351607       390.5271 
 766   0.0000      14.426110       392.5544 
 767   0.0000      14.561474       396.2378 
 768   0.0000      14.574622       396.5956 
 769   0.0000      14.598032       397.2327 
 770   0.0000      19.399767       527.8945 
 771   0.0000      19.416513       528.3502 
 772   0.0000      19.455271       529.4048 
 773   0.0000      19.589558       533.0590 
 774   0.0000      19.636294       534.3307 
 775   0.0000      25.754619       700.8188 
 776   0.0000      25.813375       702.4177 
 777   0.0000      25.813880       702.4314 
 778   0.0000      25.899382       704.7580 

                 SPIN DOWN ORBITALS
  NO   OCC          E(Eh)            E(eV) 
   0   1.0000     -19.577606      -532.7337 
   1   1.0000     -19.520451      -531.1785 
   2   1.0000     -19.472549      -529.8750 
   3   1.0000     -19.471625      -529.8498 
   4   1.0000     -14.677378      -399.3918 
   5   1.0000     -14.674680      -399.3184 
   6   1.0000     -14.669544      -399.1786 
   7   1.0000     -14.668624      -399.1535 
   8   1.0000     -14.638101      -398.3230 
   9   1.0000     -10.555814      -287.2383 
  10   1.0000     -10.548479      -287.0387 
  11   1.0000     -10.547041      -286.9996 
  12   1.0000     -10.513817      -286.0955 
  13   1.0000     -10.511116      -286.0220 
  14   1.0000     -10.506129      -285.8863 
  15   1.0000     -10.502945      -285.7997 
  16   1.0000     -10.495634      -285.6007 
  17   1.0000     -10.492619      -285.5187 
  18   1.0000     -10.488145      -285.3969 
  19   1.0000     -10.485982      -285.3381 
  20   1.0000     -10.479448      -285.1603 
  21   1.0000     -10.475874      -285.0630 
  22   1.0000     -10.471276      -284.9379 
  23   1.0000     -10.470864      -284.9267 
  24   1.0000     -10.469771      -284.8970 
  25   1.0000     -10.459491      -284.6172 
  26   1.0000     -10.457924      -284.5746 
  27   1.0000     -10.455168      -284.4996 
  28   1.0000     -10.454835      -284.4905 
  29   1.0000     -10.453854      -284.4638 
  30   1.0000     -10.450388      -284.3695 
  31   1.0000     -10.449032      -284.3326 
  32   1.0000     -10.448376      -284.3148 
  33   1.0000     -10.448062      -284.3062 
  34   1.0000     -10.447678      -284.2958 
  35   1.0000     -10.445920      -284.2479 
  36   1.0000     -10.445328      -284.2318 
  37   1.0000     -10.445260      -284.2300 
  38   1.0000     -10.444495      -284.2092 
  39   1.0000     -10.444398      -284.2065 
  40   1.0000     -10.444119      -284.1989 
  41   1.0000     -10.443600      -284.1848 
  42   1.0000     -10.443156      -284.1727 
  43   1.0000     -10.442883      -284.1653 
  44   1.0000     -10.442047      -284.1425 
  45   1.0000     -10.439204      -284.0652 
  46   1.0000     -10.433472      -283.9092 
  47   1.0000      -1.258919       -34.2569 
  48   1.0000      -1.172960       -31.9179 
  49   1.0000      -1.157946       -31.5093 
  50   1.0000      -1.152059       -31.3491 
  51   1.0000      -1.106558       -30.1110 
  52   1.0000      -1.066121       -29.0106 
  53   1.0000      -1.043205       -28.3870 
  54   1.0000      -1.034888       -28.1607 
  55   1.0000      -1.029456       -28.0129 
  56   1.0000      -0.975236       -26.5375 
  57   1.0000      -0.961852       -26.1733 
  58   1.0000      -0.959711       -26.1151 
  59   1.0000      -0.954291       -25.9676 
  60   1.0000      -0.911419       -24.8010 
  61   1.0000      -0.904403       -24.6101 
  62   1.0000      -0.888917       -24.1887 
  63   1.0000      -0.884493       -24.0683 
  64   1.0000      -0.879979       -23.9454 
  65   1.0000      -0.844446       -22.9785 
  66   1.0000      -0.838173       -22.8078 
  67   1.0000      -0.836226       -22.7549 
  68   1.0000      -0.834676       -22.7127 
  69   1.0000      -0.814442       -22.1621 
  70   1.0000      -0.793921       -21.6037 
  71   1.0000      -0.784312       -21.3422 
  72   1.0000      -0.780802       -21.2467 
  73   1.0000      -0.778416       -21.1818 
  74   1.0000      -0.775360       -21.0986 
  75   1.0000      -0.766133       -20.8475 
  76   1.0000      -0.759602       -20.6698 
  77   1.0000      -0.732529       -19.9331 
  78   1.0000      -0.721195       -19.6247 
  79   1.0000      -0.705319       -19.1927 
  80   1.0000      -0.702419       -19.1138 
  81   1.0000      -0.697252       -18.9732 
  82   1.0000      -0.682761       -18.5789 
  83   1.0000      -0.676497       -18.4084 
  84   1.0000      -0.664915       -18.0933 
  85   1.0000      -0.657682       -17.8964 
  86   1.0000      -0.656900       -17.8752 
  87   1.0000      -0.652715       -17.7613 
  88   1.0000      -0.646919       -17.6036 
  89   1.0000      -0.614565       -16.7232 
  90   1.0000      -0.607369       -16.5273 
  91   1.0000      -0.600512       -16.3408 
  92   1.0000      -0.594079       -16.1657 
  93   1.0000      -0.589234       -16.0339 
  94   1.0000      -0.584154       -15.8956 
  95   1.0000      -0.581794       -15.8314 
  96   1.0000      -0.579317       -15.7640 
  97   1.0000      -0.575465       -15.6592 
  98   1.0000      -0.565028       -15.3752 
  99   1.0000      -0.557915       -15.1816 
 100   1.0000      -0.556161       -15.1339 
 101   1.0000      -0.543964       -14.8020 
 102   1.0000      -0.538619       -14.6566 
 103   1.0000      -0.534069       -14.5328 
 104   1.0000      -0.532606       -14.4929 
 105   1.0000      -0.527738       -14.3605 
 106   1.0000      -0.525637       -14.3033 
 107   1.0000      -0.523475       -14.2445 
 108   1.0000      -0.516029       -14.0419 
 109   1.0000      -0.514987       -14.0135 
 110   1.0000      -0.513665       -13.9775 
 111   1.0000      -0.503733       -13.7073 
 112   1.0000      -0.498759       -13.5719 
 113   1.0000      -0.492931       -13.4133 
 114   1.0000      -0.489283       -13.3141 
 115   1.0000      -0.488511       -13.2931 
 116   1.0000      -0.484494       -13.1837 
 117   1.0000      -0.482405       -13.1269 
 118   1.0000      -0.478625       -13.0240 
 119   1.0000      -0.478025       -13.0077 
 120   1.0000      -0.475640       -12.9428 
 121   1.0000      -0.473620       -12.8878 
 122   1.0000      -0.471404       -12.8276 
 123   1.0000      -0.466470       -12.6933 
 124   1.0000      -0.462550       -12.5866 
 125   1.0000      -0.460787       -12.5387 
 126   1.0000      -0.458746       -12.4831 
 127   1.0000      -0.453170       -12.3314 
 128   1.0000      -0.449350       -12.2274 
 129   1.0000      -0.440970       -11.9994 
 130   1.0000      -0.438327       -11.9275 
 131   1.0000      -0.432346       -11.7647 
 132   1.0000      -0.430246       -11.7076 
 133   1.0000      -0.428162       -11.6509 
 134   1.0000      -0.427259       -11.6263 
 135   1.0000      -0.425067       -11.5667 
 136   1.0000      -0.416637       -11.3373 
 137   1.0000      -0.415355       -11.3024 
 138   1.0000      -0.414281       -11.2732 
 139   1.0000      -0.411808       -11.2059 
 140   1.0000      -0.409654       -11.1473 
 141   1.0000      -0.403744       -10.9864 
 142   1.0000      -0.402152       -10.9431 
 143   1.0000      -0.394950       -10.7471 
 144   1.0000      -0.393401       -10.7050 
 145   1.0000      -0.390800       -10.6342 
 146   1.0000      -0.390140       -10.6163 
 147   1.0000      -0.387666       -10.5489 
 148   1.0000      -0.385801       -10.4982 
 149   1.0000      -0.382160       -10.3991 
 150   1.0000      -0.362096        -9.8531 
 151   1.0000      -0.360579        -9.8119 
 152   1.0000      -0.349236        -9.5032 
 153   1.0000      -0.346113        -9.4182 
 154   1.0000      -0.338879        -9.2214 
 155   1.0000      -0.322197        -8.7674 
 156   1.0000      -0.319833        -8.7031 
 157   1.0000      -0.310057        -8.4371 
 158   1.0000      -0.306144        -8.3306 
 159   1.0000      -0.301168        -8.1952 
 160   1.0000      -0.295921        -8.0524 
 161   1.0000      -0.290847        -7.9144 
 162   1.0000      -0.290549        -7.9062 
 163   1.0000      -0.283721        -7.7204 
 164   1.0000      -0.279789        -7.6135 
 165   1.0000      -0.191088        -5.1998 
 166   0.0000      -0.078838        -2.1453 
 167   0.0000      -0.043130        -1.1736 
 168   0.0000      -0.009868        -0.2685 
 169   0.0000       0.017972         0.4891 
 170   0.0000       0.020673         0.5625 
 171   0.0000       0.022539         0.6133 
 172   0.0000       0.022773         0.6197 
 173   0.0000       0.043584         1.1860 
 174   0.0000       0.051682         1.4063 
 175   0.0000       0.055812         1.5187 
 176   0.0000       0.084676         2.3042 
 177   0.0000       0.101850         2.7715 
 178   0.0000       0.112791         3.0692 
 179   0.0000       0.126245         3.4353 
 180   0.0000       0.135678         3.6920 
 181   0.0000       0.136807         3.7227 
 182   0.0000       0.143443         3.9033 
 183   0.0000       0.148084         4.0296 
 184   0.0000       0.155694         4.2366 
 185   0.0000       0.156459         4.2575 
 186   0.0000       0.158565         4.3148 
 187   0.0000       0.165322         4.4986 
 188   0.0000       0.170114         4.6290 
 189   0.0000       0.172785         4.7017 
 190   0.0000       0.178419         4.8550 
 191   0.0000       0.180192         4.9033 
 192   0.0000       0.182817         4.9747 
 193   0.0000       0.188601         5.1321 
 194   0.0000       0.190584         5.1861 
 195   0.0000       0.191996         5.2245 
 196   0.0000       0.195412         5.3174 
 197   0.0000       0.196912         5.3582 
 198   0.0000       0.199195         5.4204 
 199   0.0000       0.202068         5.4985 
 200   0.0000       0.204421         5.5626 
 201   0.0000       0.206892         5.6298 
 202   0.0000       0.207797         5.6544 
 203   0.0000       0.210029         5.7152 
 204   0.0000       0.212364         5.7787 
 205   0.0000       0.213192         5.8013 
 206   0.0000       0.217046         5.9061 
 207   0.0000       0.218378         5.9424 
 208   0.0000       0.219505         5.9730 
 209   0.0000       0.221638         6.0311 
 210   0.0000       0.222267         6.0482 
 211   0.0000       0.225974         6.1491 
 212   0.0000       0.229284         6.2391 
 213   0.0000       0.229506         6.2452 
 214   0.0000       0.230883         6.2826 
 215   0.0000       0.238009         6.4765 
 216   0.0000       0.241447         6.5701 
 217   0.0000       0.243425         6.6239 
 218   0.0000       0.245644         6.6843 
 219   0.0000       0.246791         6.7155 
 220   0.0000       0.255167         6.9434 
 221   0.0000       0.257800         7.0151 
 222   0.0000       0.259719         7.0673 
 223   0.0000       0.264866         7.2074 
 224   0.0000       0.270191         7.3523 
 225   0.0000       0.272603         7.4179 
 226   0.0000       0.274474         7.4688 
 227   0.0000       0.278702         7.5839 
 228   0.0000       0.281469         7.6592 
 229   0.0000       0.285466         7.7679 
 230   0.0000       0.287455         7.8220 
 231   0.0000       0.289935         7.8895 
 232   0.0000       0.295731         8.0473 
 233   0.0000       0.296748         8.0749 
 234   0.0000       0.299958         8.1623 
 235   0.0000       0.301881         8.2146 
 236   0.0000       0.307473         8.3668 
 237   0.0000       0.309759         8.4290 
 238   0.0000       0.313887         8.5413 
 239   0.0000       0.316282         8.6065 
 240   0.0000       0.319199         8.6859 
 241   0.0000       0.325590         8.8598 
 242   0.0000       0.327164         8.9026 
 243   0.0000       0.331806         9.0289 
 244   0.0000       0.335300         9.1240 
 245   0.0000       0.336744         9.1633 
 246   0.0000       0.340281         9.2595 
 247   0.0000       0.348845         9.4926 
 248   0.0000       0.352043         9.5796 
 249   0.0000       0.361217         9.8292 
 250   0.0000       0.362428         9.8622 
 251   0.0000       0.373917        10.1748 
 252   0.0000       0.379114        10.3162 
 253   0.0000       0.383691        10.4408 
 254   0.0000       0.387565        10.5462 
 255   0.0000       0.393788        10.7155 
 256   0.0000       0.410044        11.1579 
 257   0.0000       0.411193        11.1891 
 258   0.0000       0.422529        11.4976 
 259   0.0000       0.425215        11.5707 
 260   0.0000       0.429121        11.6770 
 261   0.0000       0.453530        12.3412 
 262   0.0000       0.459722        12.5097 
 263   0.0000       0.463377        12.6091 
 264   0.0000       0.465725        12.6730 
 265   0.0000       0.472652        12.8615 
 266   0.0000       0.478655        13.0249 
 267   0.0000       0.483745        13.1634 
 268   0.0000       0.486640        13.2421 
 269   0.0000       0.492816        13.4102 
 270   0.0000       0.500197        13.6111 
 271   0.0000       0.501357        13.6426 
 272   0.0000       0.505504        13.7555 
 273   0.0000       0.507757        13.8168 
 274   0.0000       0.510498        13.8914 
 275   0.0000       0.518850        14.1186 
 276   0.0000       0.520414        14.1612 
 277   0.0000       0.522814        14.2265 
 278   0.0000       0.524307        14.2671 
 279   0.0000       0.531435        14.4611 
 280   0.0000       0.538193        14.6450 
 281   0.0000       0.539645        14.6845 
 282   0.0000       0.541781        14.7426 
 283   0.0000       0.546666        14.8755 
 284   0.0000       0.550218        14.9722 
 285   0.0000       0.554953        15.1010 
 286   0.0000       0.557343        15.1661 
 287   0.0000       0.562213        15.2986 
 288   0.0000       0.567527        15.4432 
 289   0.0000       0.572166        15.5694 
 290   0.0000       0.575350        15.6561 
 291   0.0000       0.579132        15.7590 
 292   0.0000       0.584898        15.9159 
 293   0.0000       0.587531        15.9875 
 294   0.0000       0.595156        16.1950 
 295   0.0000       0.598083        16.2747 
 296   0.0000       0.601891        16.3783 
 297   0.0000       0.603317        16.4171 
 298   0.0000       0.606024        16.4908 
 299   0.0000       0.609078        16.5739 
 300   0.0000       0.614412        16.7190 
 301   0.0000       0.616174        16.7670 
 302   0.0000       0.617796        16.8111 
 303   0.0000       0.621932        16.9236 
 304   0.0000       0.623905        16.9773 
 305   0.0000       0.628818        17.1110 
 306   0.0000       0.629437        17.1279 
 307   0.0000       0.630639        17.1606 
 308   0.0000       0.633969        17.2512 
 309   0.0000       0.635536        17.2938 
 310   0.0000       0.638852        17.3840 
 311   0.0000       0.641411        17.4537 
 312   0.0000       0.644346        17.5336 
 313   0.0000       0.645048        17.5527 
 314   0.0000       0.645601        17.5677 
 315   0.0000       0.647967        17.6321 
 316   0.0000       0.654396        17.8070 
 317   0.0000       0.656455        17.8630 
 318   0.0000       0.657111        17.8809 
 319   0.0000       0.661964        18.0130 
 320   0.0000       0.666102        18.1256 
 321   0.0000       0.668731        18.1971 
 322   0.0000       0.674827        18.3630 
 323   0.0000       0.675391        18.3783 
 324   0.0000       0.676930        18.4202 
 325   0.0000       0.682598        18.5744 
 326   0.0000       0.687456        18.7066 
 327   0.0000       0.691321        18.8118 
 328   0.0000       0.696048        18.9404 
 329   0.0000       0.699294        19.0288 
 330   0.0000       0.704873        19.1806 
 331   0.0000       0.706787        19.2327 
 332   0.0000       0.713960        19.4278 
 333   0.0000       0.716900        19.5078 
 334   0.0000       0.717544        19.5254 
 335   0.0000       0.722095        19.6492 
 336   0.0000       0.724734        19.7210 
 337   0.0000       0.730511        19.8782 
 338   0.0000       0.731610        19.9081 
 339   0.0000       0.735150        20.0045 
 340   0.0000       0.741261        20.1707 
 341   0.0000       0.744672        20.2636 
 342   0.0000       0.746900        20.3242 
 343   0.0000       0.753286        20.4980 
 344   0.0000       0.756842        20.5947 
 345   0.0000       0.758441        20.6382 
 346   0.0000       0.764165        20.7940 
 347   0.0000       0.766976        20.8705 
 348   0.0000       0.773520        21.0486 
 349   0.0000       0.781666        21.2702 
 350   0.0000       0.784147        21.3377 
 351   0.0000       0.789332        21.4788 
 352   0.0000       0.795667        21.6512 
 353   0.0000       0.805881        21.9291 
 354   0.0000       0.823607        22.4115 
 355   0.0000       0.829677        22.5767 
 356   0.0000       0.833788        22.6885 
 357   0.0000       0.834961        22.7204 
 358   0.0000       0.845902        23.0182 
 359   0.0000       0.852762        23.2048 
 360   0.0000       0.856151        23.2971 
 361   0.0000       0.861992        23.4560 
 362   0.0000       0.868945        23.6452 
 363   0.0000       0.875836        23.8327 
 364   0.0000       0.891957        24.2714 
 365   0.0000       0.893428        24.3114 
 366   0.0000       0.895129        24.3577 
 367   0.0000       0.902827        24.5672 
 368   0.0000       0.904869        24.6227 
 369   0.0000       0.913377        24.8543 
 370   0.0000       0.919851        25.0304 
 371   0.0000       0.923694        25.1350 
 372   0.0000       0.930290        25.3145 
 373   0.0000       0.932588        25.3770 
 374   0.0000       0.936052        25.4713 
 375   0.0000       0.938740        25.5444 
 376   0.0000       0.949694        25.8425 
 377   0.0000       0.951647        25.8956 
 378   0.0000       0.953552        25.9475 
 379   0.0000       0.959100        26.0984 
 380   0.0000       0.961032        26.1510 
 381   0.0000       0.963498        26.2181 
 382   0.0000       0.968075        26.3427 
 383   0.0000       0.971661        26.4402 
 384   0.0000       0.977632        26.6027 
 385   0.0000       0.979335        26.6491 
 386   0.0000       0.982223        26.7276 
 387   0.0000       0.983582        26.7646 
 388   0.0000       0.986781        26.8517 
 389   0.0000       0.991362        26.9763 
 390   0.0000       0.994139        27.0519 
 391   0.0000       0.998655        27.1748 
 392   0.0000       1.002977        27.2924 
 393   0.0000       1.009898        27.4807 
 394   0.0000       1.012886        27.5620 
 395   0.0000       1.014993        27.6194 
 396   0.0000       1.019129        27.7319 
 397   0.0000       1.023369        27.8473 
 398   0.0000       1.028794        27.9949 
 399   0.0000       1.031953        28.0809 
 400   0.0000       1.032327        28.0910 
 401   0.0000       1.034233        28.1429 
 402   0.0000       1.041830        28.3496 
 403   0.0000       1.046289        28.4710 
 404   0.0000       1.048578        28.5333 
 405   0.0000       1.051024        28.5998 
 406   0.0000       1.052369        28.6364 
 407   0.0000       1.059085        28.8192 
 408   0.0000       1.059675        28.8352 
 409   0.0000       1.061303        28.8795 
 410   0.0000       1.065556        28.9952 
 411   0.0000       1.066830        29.0299 
 412   0.0000       1.070545        29.1310 
 413   0.0000       1.074361        29.2349 
 414   0.0000       1.077250        29.3135 
 415   0.0000       1.079415        29.3724 
 416   0.0000       1.081288        29.4233 
 417   0.0000       1.088210        29.6117 
 418   0.0000       1.091374        29.6978 
 419   0.0000       1.095130        29.8000 
 420   0.0000       1.100263        29.9397 
 421   0.0000       1.102551        30.0019 
 422   0.0000       1.104482        30.0545 
 423   0.0000       1.112135        30.2627 
 424   0.0000       1.112633        30.2763 
 425   0.0000       1.114828        30.3360 
 426   0.0000       1.120368        30.4868 
 427   0.0000       1.128535        30.7090 
 428   0.0000       1.130128        30.7523 
 429   0.0000       1.135022        30.8855 
 430   0.0000       1.136108        30.9151 
 431   0.0000       1.138958        30.9926 
 432   0.0000       1.150745        31.3134 
 433   0.0000       1.156180        31.4613 
 434   0.0000       1.163555        31.6619 
 435   0.0000       1.168924        31.8080 
 436   0.0000       1.171591        31.8806 
 437   0.0000       1.177451        32.0401 
 438   0.0000       1.178916        32.0799 
 439   0.0000       1.190166        32.3861 
 440   0.0000       1.196424        32.5564 
 441   0.0000       1.198331        32.6082 
 442   0.0000       1.203007        32.7355 
 443   0.0000       1.212292        32.9881 
 444   0.0000       1.222390        33.2629 
 445   0.0000       1.224423        33.3182 
 446   0.0000       1.226204        33.3667 
 447   0.0000       1.239896        33.7393 
 448   0.0000       1.243203        33.8293 
 449   0.0000       1.245137        33.8819 
 450   0.0000       1.259503        34.2728 
 451   0.0000       1.263951        34.3938 
 452   0.0000       1.273287        34.6479 
 453   0.0000       1.280104        34.8334 
 454   0.0000       1.281858        34.8811 
 455   0.0000       1.291255        35.1368 
 456   0.0000       1.296653        35.2837 
 457   0.0000       1.304451        35.4959 
 458   0.0000       1.305914        35.5357 
 459   0.0000       1.312298        35.7094 
 460   0.0000       1.319050        35.8932 
 461   0.0000       1.322867        35.9970 
 462   0.0000       1.331270        36.2257 
 463   0.0000       1.335703        36.3463 
 464   0.0000       1.337833        36.4043 
 465   0.0000       1.346557        36.6417 
 466   0.0000       1.348455        36.6933 
 467   0.0000       1.356892        36.9229 
 468   0.0000       1.363576        37.1048 
 469   0.0000       1.370635        37.2969 
 470   0.0000       1.380920        37.5768 
 471   0.0000       1.384027        37.6613 
 472   0.0000       1.391797        37.8727 
 473   0.0000       1.397960        38.0404 
 474   0.0000       1.405783        38.2533 
 475   0.0000       1.414572        38.4925 
 476   0.0000       1.421448        38.6796 
 477   0.0000       1.432547        38.9816 
 478   0.0000       1.434773        39.0422 
 479   0.0000       1.445815        39.3426 
 480   0.0000       1.449025        39.4300 
 481   0.0000       1.460561        39.7439 
 482   0.0000       1.467394        39.9298 
 483   0.0000       1.468770        39.9673 
 484   0.0000       1.474621        40.1265 
 485   0.0000       1.479447        40.2578 
 486   0.0000       1.484570        40.3972 
 487   0.0000       1.494533        40.6683 
 488   0.0000       1.494986        40.6806 
 489   0.0000       1.499842        40.8128 
 490   0.0000       1.506343        40.9897 
 491   0.0000       1.513485        41.1840 
 492   0.0000       1.522639        41.4331 
 493   0.0000       1.525800        41.5191 
 494   0.0000       1.527573        41.5674 
 495   0.0000       1.535679        41.7879 
 496   0.0000       1.539738        41.8984 
 497   0.0000       1.543593        42.0033 
 498   0.0000       1.544075        42.0164 
 499   0.0000       1.547155        42.1002 
 500   0.0000       1.548371        42.1333 
 501   0.0000       1.552695        42.2510 
 502   0.0000       1.555331        42.3227 
 503   0.0000       1.556449        42.3531 
 504   0.0000       1.565574        42.6014 
 505   0.0000       1.568250        42.6743 
 506   0.0000       1.572142        42.7802 
 507   0.0000       1.578710        42.9589 
 508   0.0000       1.584962        43.1290 
 509   0.0000       1.589575        43.2545 
 510   0.0000       1.604702        43.6662 
 511   0.0000       1.610181        43.8153 
 512   0.0000       1.623675        44.1825 
 513   0.0000       1.636431        44.5295 
 514   0.0000       1.642623        44.6981 
 515   0.0000       1.651740        44.9461 
 516   0.0000       1.659520        45.1578 
 517   0.0000       1.681408        45.7534 
 518   0.0000       1.697641        46.1952 
 519   0.0000       1.708076        46.4791 
 520   0.0000       1.717283        46.7296 
 521   0.0000       1.733255        47.1643 
 522   0.0000       1.734596        47.2007 
 523   0.0000       1.739251        47.3274 
 524   0.0000       1.742095        47.4048 
 525   0.0000       1.773365        48.2557 
 526   0.0000       1.779790        48.4305 
 527   0.0000       1.785682        48.5909 
 528   0.0000       1.798221        48.9321 
 529   0.0000       1.812094        49.3096 
 530   0.0000       1.818312        49.4788 
 531   0.0000       1.822242        49.5857 
 532   0.0000       1.830555        49.8119 
 533   0.0000       1.834528        49.9200 
 534   0.0000       1.843324        50.1594 
 535   0.0000       1.846350        50.2417 
 536   0.0000       1.850150        50.3452 
 537   0.0000       1.857909        50.5563 
 538   0.0000       1.864699        50.7410 
 539   0.0000       1.866151        50.7806 
 540   0.0000       1.870013        50.8856 
 541   0.0000       1.874623        51.0111 
 542   0.0000       1.879603        51.1466 
 543   0.0000       1.883623        51.2560 
 544   0.0000       1.888418        51.3865 
 545   0.0000       1.890599        51.4458 
 546   0.0000       1.897481        51.6331 
 547   0.0000       1.901184        51.7338 
 548   0.0000       1.902110        51.7590 
 549   0.0000       1.916583        52.1529 
 550   0.0000       1.920457        52.2583 
 551   0.0000       1.923718        52.3470 
 552   0.0000       1.930082        52.5202 
 553   0.0000       1.933283        52.6073 
 554   0.0000       1.937424        52.7200 
 555   0.0000       1.941393        52.8280 
 556   0.0000       1.955217        53.2042 
 557   0.0000       1.961757        53.3821 
 558   0.0000       1.965561        53.4856 
 559   0.0000       1.974949        53.7411 
 560   0.0000       1.980116        53.8817 
 561   0.0000       1.986929        54.0671 
 562   0.0000       1.990029        54.1514 
 563   0.0000       1.992544        54.2199 
 564   0.0000       2.001035        54.4509 
 565   0.0000       2.004671        54.5499 
 566   0.0000       2.005939        54.5844 
 567   0.0000       2.013411        54.7877 
 568   0.0000       2.015025        54.8316 
 569   0.0000       2.023374        55.0588 
 570   0.0000       2.033997        55.3479 
 571   0.0000       2.045577        55.6630 
 572   0.0000       2.047721        55.7213 
 573   0.0000       2.055036        55.9204 
 574   0.0000       2.060414        56.0667 
 575   0.0000       2.064902        56.1888 
 576   0.0000       2.072783        56.4033 
 577   0.0000       2.075823        56.4860 
 578   0.0000       2.078578        56.5610 
 579   0.0000       2.083134        56.6850 
 580   0.0000       2.087880        56.8141 
 581   0.0000       2.097033        57.0632 
 582   0.0000       2.106584        57.3231 
 583   0.0000       2.115599        57.5684 
 584   0.0000       2.118391        57.6444 
 585   0.0000       2.124688        57.8157 
 586   0.0000       2.134560        58.0843 
 587   0.0000       2.141386        58.2701 
 588   0.0000       2.146111        58.3987 
 589   0.0000       2.156306        58.6761 
 590   0.0000       2.158560        58.7374 
 591   0.0000       2.161495        58.8173 
 592   0.0000       2.165902        58.9372 
 593   0.0000       2.177531        59.2536 
 594   0.0000       2.182177        59.3801 
 595   0.0000       2.186694        59.5030 
 596   0.0000       2.194523        59.7160 
 597   0.0000       2.200918        59.8900 
 598   0.0000       2.205366        60.0111 
 599   0.0000       2.208738        60.1028 
 600   0.0000       2.210062        60.1389 
 601   0.0000       2.213320        60.2275 
 602   0.0000       2.218007        60.3550 
 603   0.0000       2.221349        60.4460 
 604   0.0000       2.226399        60.5834 
 605   0.0000       2.230221        60.6874 
 606   0.0000       2.236982        60.8714 
 607   0.0000       2.247048        61.1453 
 608   0.0000       2.255251        61.3685 
 609   0.0000       2.261509        61.5388 
 610   0.0000       2.270074        61.7719 
 611   0.0000       2.276281        61.9407 
 612   0.0000       2.278711        62.0069 
 613   0.0000       2.289576        62.3025 
 614   0.0000       2.293576        62.4114 
 615   0.0000       2.296165        62.4818 
 616   0.0000       2.299196        62.5643 
 617   0.0000       2.302155        62.6448 
 618   0.0000       2.305922        62.7473 
 619   0.0000       2.312943        62.9384 
 620   0.0000       2.317533        63.0633 
 621   0.0000       2.319299        63.1113 
 622   0.0000       2.322470        63.1976 
 623   0.0000       2.325820        63.2888 
 624   0.0000       2.333753        63.5046 
 625   0.0000       2.338914        63.6451 
 626   0.0000       2.344624        63.8005 
 627   0.0000       2.350739        63.9669 
 628   0.0000       2.353812        64.0505 
 629   0.0000       2.356766        64.1309 
 630   0.0000       2.360053        64.2203 
 631   0.0000       2.363350        64.3100 
 632   0.0000       2.374406        64.6109 
 633   0.0000       2.381503        64.8040 
 634   0.0000       2.385691        64.9179 
 635   0.0000       2.386229        64.9326 
 636   0.0000       2.387004        64.9537 
 637   0.0000       2.394504        65.1578 
 638   0.0000       2.398925        65.2781 
 639   0.0000       2.401495        65.3480 
 640   0.0000       2.406153        65.4747 
 641   0.0000       2.409296        65.5603 
 642   0.0000       2.421637        65.8961 
 643   0.0000       2.430140        66.1275 
 644   0.0000       2.437521        66.3283 
 645   0.0000       2.448986        66.6403 
 646   0.0000       2.452114        66.7254 
 647   0.0000       2.461615        66.9839 
 648   0.0000       2.471003        67.2394 
 649   0.0000       2.477841        67.4255 
 650   0.0000       2.492547        67.8257 
 651   0.0000       2.501998        68.0828 
 652   0.0000       2.512452        68.3673 
 653   0.0000       2.530053        68.8462 
 654   0.0000       2.546912        69.3050 
 655   0.0000       2.551824        69.4386 
 656   0.0000       2.562409        69.7267 
 657   0.0000       2.567760        69.8723 
 658   0.0000       2.575415        70.0806 
 659   0.0000       2.584904        70.3388 
 660   0.0000       2.591912        70.5295 
 661   0.0000       2.609331        71.0035 
 662   0.0000       2.616152        71.1891 
 663   0.0000       2.629139        71.5425 
 664   0.0000       2.630535        71.5805 
 665   0.0000       2.639216        71.8167 
 666   0.0000       2.643439        71.9316 
 667   0.0000       2.647788        72.0500 
 668   0.0000       2.655246        72.2529 
 669   0.0000       2.670544        72.6692 
 670   0.0000       2.672751        72.7293 
 671   0.0000       2.679398        72.9101 
 672   0.0000       2.681497        72.9673 
 673   0.0000       2.693752        73.3007 
 674   0.0000       2.708957        73.7145 
 675   0.0000       2.715489        73.8922 
 676   0.0000       2.726524        74.1925 
 677   0.0000       2.732297        74.3496 
 678   0.0000       2.739737        74.5520 
 679   0.0000       2.743195        74.6461 
 680   0.0000       2.745638        74.7126 
 681   0.0000       2.752940        74.9113 
 682   0.0000       2.754718        74.9597 
 683   0.0000       2.770503        75.3892 
 684   0.0000       2.778125        75.5966 
 685   0.0000       2.780967        75.6740 
 686   0.0000       2.788847        75.8884 
 687   0.0000       2.788994        75.8924 
 688   0.0000       2.799144        76.1686 
 689   0.0000       2.803564        76.2889 
 690   0.0000       2.809295        76.4448 
 691   0.0000       2.816586        76.6432 
 692   0.0000       2.820507        76.7499 
 693   0.0000       2.832485        77.0758 
 694   0.0000       2.836459        77.1840 
 695   0.0000       2.841931        77.3329 
 696   0.0000       2.844247        77.3959 
 697   0.0000       2.848599        77.5143 
 698   0.0000       2.853894        77.6584 
 699   0.0000       2.863681        77.9247 
 700   0.0000       2.874374        78.2157 
 701   0.0000       2.890200        78.6463 
 702   0.0000       2.898145        78.8625 
 703   0.0000       2.900605        78.9295 
 704   0.0000       2.912035        79.2405 
 705   0.0000       2.919110        79.4330 
 706   0.0000       2.932952        79.8097 
 707   0.0000       2.935025        79.8661 
 708   0.0000       2.945750        80.1579 
 709   0.0000       2.957523        80.4783 
 710   0.0000       2.983525        81.1858 
 711   0.0000       3.012222        81.9667 
 712   0.0000       3.032430        82.5166 
 713   0.0000       3.036478        82.6268 
 714   0.0000       3.050780        83.0159 
 715   0.0000       3.083766        83.9135 
 716   0.0000       3.105821        84.5137 
 717   0.0000       3.114937        84.7617 
 718   0.0000       3.123866        85.0047 
 719   0.0000       3.156692        85.8979 
 720   0.0000       3.173164        86.3462 
 721   0.0000       3.196356        86.9773 
 722   0.0000       3.256116        88.6034 
 723   0.0000       3.271219        89.0144 
 724   0.0000       3.298205        89.7487 
 725   0.0000       3.306255        89.9678 
 726   0.0000       3.375764        91.8592 
 727   0.0000       3.404038        92.6286 
 728   0.0000       3.487638        94.9035 
 729   0.0000       3.500747        95.2602 
 730   0.0000       3.568686        97.1089 
 731   0.0000       3.576417        97.3193 
 732   0.0000      13.240986       360.3055 
 733   0.0000      13.268361       361.0505 
 734   0.0000      13.397478       364.5639 
 735   0.0000      13.488560       367.0424 
 736   0.0000      13.539597       368.4312 
 737   0.0000      13.582969       369.6114 
 738   0.0000      13.658933       371.6785 
 739   0.0000      13.666283       371.8785 
 740   0.0000      13.674647       372.1061 
 741   0.0000      13.717188       373.2637 
 742   0.0000      13.726775       373.5245 
 743   0.0000      13.763801       374.5321 
 744   0.0000      13.789627       375.2348 
 745   0.0000      13.835177       376.4743 
 746   0.0000      13.901391       378.2761 
 747   0.0000      13.913997       378.6191 
 748   0.0000      13.938891       379.2965 
 749   0.0000      13.980954       380.4411 
 750   0.0000      13.987673       380.6239 
 751   0.0000      14.056233       382.4896 
 752   0.0000      14.071482       382.9045 
 753   0.0000      14.098980       383.6527 
 754   0.0000      14.116851       384.1390 
 755   0.0000      14.136413       384.6714 
 756   0.0000      14.148183       384.9916 
 757   0.0000      14.159254       385.2929 
 758   0.0000      14.166725       385.4962 
 759   0.0000      14.172369       385.6498 
 760   0.0000      14.197894       386.3443 
 761   0.0000      14.205327       386.5466 
 762   0.0000      14.264688       388.1619 
 763   0.0000      14.277688       388.5156 
 764   0.0000      14.302171       389.1819 
 765   0.0000      14.351563       390.5259 
 766   0.0000      14.428576       392.6215 
 767   0.0000      14.560845       396.2207 
 768   0.0000      14.574856       396.6020 
 769   0.0000      14.597283       397.2123 
 770   0.0000      19.399805       527.8955 
 771   0.0000      19.416777       528.3574 
 772   0.0000      19.455757       529.4181 
 773   0.0000      19.589014       533.0442 
 774   0.0000      19.636876       534.3466 
 775   0.0000      25.750055       700.6946 
 776   0.0000      25.813311       702.4159 
 777   0.0000      25.823024       702.6802 
 778   0.0000      25.899287       704.7554 

                    ********************************
                    * MULLIKEN POPULATION ANALYSIS *
                    ********************************

--------------------------------------------
MULLIKEN ATOMIC CHARGES AND SPIN POPULATIONS
--------------------------------------------
   0 C :   -0.298300    0.003505
   1 C :    0.163101    0.020982
   2 C :   -0.262508    0.001898
   3 C :   -0.203656   -0.001407
   4 C :   -0.232246    0.003890
   5 C :   -0.203033   -0.000396
   6 C :   -0.635891   -0.044645
   7 C :    0.402561    0.530401
   8 C :    0.141762   -0.068042
   9 C :    0.102853    0.209613
  10 C :    0.506399   -0.002807
  11 N :   -0.751947    0.000308
  12 N :   -0.430705    0.134196
  13 C :   -0.107312   -0.126213
  14 C :   -0.122464    0.203937
  15 N :   -0.296569   -0.116205
  16 O :   -0.399370    0.229488
  17 H :    0.453084   -0.001698
  18 H :    0.241766    0.006339
  19 H :    0.238306   -0.011836
  20 H :    0.238114    0.000123
  21 H :    0.218995    0.000235
  22 H :    0.218309   -0.000254
  23 H :    0.218561    0.000215
  24 H :    0.223200   -0.000140
  25 H :    0.283798    0.017930
  26 H :    0.267472    0.002156
  27 H :    0.467176   -0.002056
  28 C :   -0.286601   -0.197949
  29 C :    0.062074    0.197282
  30 C :   -0.262938   -0.197252
  31 C :   -0.206398    0.129523
  32 C :   -0.238029   -0.204928
  33 C :   -0.214211    0.129213
  34 C :    0.271801   -0.634145
  35 O :   -0.613893   -0.079527
  36 C :   -0.039807    0.191285
  37 C :    0.246449   -0.154894
  38 C :    0.180548    0.101047
  39 C :   -0.299866   -0.228075
  40 C :   -0.208864    0.138030
  41 C :   -0.320235   -0.225040
  42 N :   -0.420448   -0.021606
  43 C :    0.541545    0.028942
  44 O :   -0.444726   -0.001190
  45 C :   -0.245204   -0.001836
  46 C :   -0.360436    0.000159
  47 C :   -0.144239   -0.000073
  48 C :   -0.371582    0.000021
  49 C :   -0.230789    0.000033
  50 C :   -0.377183    0.000656
  51 C :    0.618054    0.000112
  52 N :   -0.636342    0.000249
  53 C :   -0.227863    0.000105
  54 C :   -0.643513    0.000989
  55 C :   -0.625253   -0.000002
  56 C :   -0.615032    0.000000
  57 O :   -0.507601   -0.000249
  58 H :    0.214174   -0.000055
  59 H :    0.257227    0.000032
  60 H :    0.220923   -0.000004
  61 H :    0.230864   -0.000001
  62 H :    0.222753   -0.000091
  63 H :    0.270995   -0.000040
  64 H :    0.245368    0.000001
  65 H :    0.210234    0.000008
  66 H :    0.227323    0.000009
  67 H :    0.221558    0.000000
  68 H :    0.220237   -0.000001
  69 H :    0.227814    0.000000
  70 H :    0.407859   -0.000973
  71 H :    0.256342   -0.000142
  72 H :    0.237865    0.000006
  73 H :    0.221111   -0.000050
  74 H :    0.233507    0.013235
  75 H :    0.223121   -0.007080
  76 H :    0.231324    0.013168
  77 H :    0.228363    0.011482
  78 H :    0.218758   -0.006707
  79 H :    0.216749    0.012076
  80 H :    0.215269   -0.006597
  81 H :    0.226565    0.011302
  82 H :    0.265881    0.000026
  83 H :    0.226940    0.000002
Sum of atomic charges         :    0.0000000
Sum of atomic spin populations:   -0.0000000

-----------------------------------------------------
MULLIKEN REDUCED ORBITAL CHARGES AND SPIN POPULATIONS
-----------------------------------------------------
CHARGE
  0 C s       :     3.289954  s :     3.289954
      pz      :     0.969548  p :     2.968637
      px      :     1.078239
      py      :     0.920850
      dz2     :     0.006212  d :     0.039709
      dxz     :     0.004557
      dyz     :     0.006361
      dx2y2   :     0.013518
      dxy     :     0.009061
  1 C s       :     3.142166  s :     3.142166
      pz      :     0.959934  p :     2.648722
      px      :     0.829427
      py      :     0.859362
      dz2     :     0.005751  d :     0.046011
      dxz     :     0.008615
      dyz     :     0.006103
      dx2y2   :     0.012915
      dxy     :     0.012627
  2 C s       :     3.274789  s :     3.274789
      pz      :     1.000544  p :     2.948036
      px      :     0.918385
      py      :     1.029107
      dz2     :     0.003851  d :     0.039683
      dxz     :     0.007795
      dyz     :     0.005674
      dx2y2   :     0.010666
      dxy     :     0.011696
  3 C s       :     3.241487  s :     3.241487
      pz      :     0.967762  p :     2.922052
      px      :     1.032785
      py      :     0.921505
      dz2     :     0.006403  d :     0.040117
      dxz     :     0.004561
      dyz     :     0.006379
      dx2y2   :     0.013681
      dxy     :     0.009094
  4 C s       :     3.248678  s :     3.248678
      pz      :     0.995691  p :     2.943613
      px      :     0.950319
      py      :     0.997602
      dz2     :     0.004075  d :     0.039955
      dxz     :     0.007853
      dyz     :     0.005529
      dx2y2   :     0.009813
      dxy     :     0.012685
  5 C s       :     3.242596  s :     3.242596
      pz      :     0.992359  p :     2.920392
      px      :     0.922987
      py      :     1.005047
      dz2     :     0.003799  d :     0.040045
      dxz     :     0.008103
      dyz     :     0.005649
      dx2y2   :     0.010490
      dxy     :     0.012005
  6 C s       :     3.427710  s :     3.427710
      pz      :     0.889116  p :     3.164222
      px      :     1.156162
      py      :     1.118944
      dz2     :     0.013123  d :     0.043959
      dxz     :     0.007618
      dyz     :     0.006236
      dx2y2   :     0.010146
      dxy     :     0.006835
  7 C s       :     3.094025  s :     3.094025
      pz      :     0.738882  p :     2.439208
      px      :     0.888813
      py      :     0.811513
      dz2     :     0.013130  d :     0.064206
      dxz     :     0.013825
      dyz     :     0.017172
      dx2y2   :     0.011980
      dxy     :     0.008100
  8 C s       :     3.139039  s :     3.139039
      pz      :     0.868070  p :     2.652959
      px      :     0.896843
      py      :     0.888046
      dz2     :     0.011613  d :     0.066239
      dxz     :     0.012112
      dyz     :     0.019666
      dx2y2   :     0.011747
      dxy     :     0.011100
  9 C s       :     3.115138  s :     3.115138
      pz      :     0.831534  p :     2.718393
      px      :     0.958253
      py      :     0.928606
      dz2     :     0.020787  d :     0.063616
      dxz     :     0.012091
      dyz     :     0.015209
      dx2y2   :     0.006200
      dxy     :     0.009329
 10 C s       :     2.920277  s :     2.920277
      pz      :     0.756478  p :     2.453051
      px      :     0.847882
      py      :     0.848692
      dz2     :     0.044418  d :     0.120272
      dxz     :     0.021125
      dyz     :     0.023798
      dx2y2   :     0.013770
      dxy     :     0.017160
 11 N s       :     3.622205  s :     3.622205
      pz      :     1.233749  p :     4.091882
      px      :     1.472908
      py      :     1.385225
      dz2     :     0.009349  d :     0.037861
      dxz     :     0.008078
      dyz     :     0.008474
      dx2y2   :     0.004849
      dxy     :     0.007110
 12 N s       :     3.638037  s :     3.638037
      pz      :     1.409097  p :     3.749040
      px      :     1.128086
      py      :     1.211857
      dz2     :     0.011385  d :     0.043627
      dxz     :     0.008696
      dyz     :     0.008186
      dx2y2   :     0.007898
      dxy     :     0.007463
 13 C s       :     3.194386  s :     3.194386
      pz      :     0.865411  p :     2.853299
      px      :     0.965244
      py      :     1.022644
      dz2     :     0.019730  d :     0.059627
      dxz     :     0.012280
      dyz     :     0.014278
      dx2y2   :     0.004375
      dxy     :     0.008964
 14 C s       :     3.184588  s :     3.184588
      pz      :     1.014556  p :     2.879675
      px      :     0.959453
      py      :     0.905666
      dz2     :     0.011261  d :     0.058202
      dxz     :     0.011452
      dyz     :     0.016838
      dx2y2   :     0.008437
      dxy     :     0.010214
 15 N s       :     3.629894  s :     3.629894
      pz      :     1.443827  p :     3.620150
      px      :     1.046396
      py      :     1.129927
      dz2     :     0.011848  d :     0.046525
      dxz     :     0.009804
      dyz     :     0.009333
      dx2y2   :     0.008759
      dxy     :     0.006781
 16 O s       :     3.770919  s :     3.770919
      pz      :     1.623746  p :     4.599170
      px      :     1.503617
      py      :     1.471807
      dz2     :     0.005480  d :     0.029280
      dxz     :     0.006100
      dyz     :     0.007544
      dx2y2   :     0.005954
      dxy     :     0.004203
 17 H s       :     0.546916  s :     0.546916
 18 H s       :     0.758234  s :     0.758234
 19 H s       :     0.761694  s :     0.761694
 20 H s       :     0.761886  s :     0.761886
 21 H s       :     0.781005  s :     0.781005
 22 H s       :     0.781691  s :     0.781691
 23 H s       :     0.781439  s :     0.781439
 24 H s       :     0.776800  s :     0.776800
 25 H s       :     0.716202  s :     0.716202
 26 H s       :     0.732528  s :     0.732528
 27 H s       :     0.532824  s :     0.532824
 28 C s       :     3.283340  s :     3.283340
      pz      :     1.049310  p :     2.963496
      px      :     0.933119
      py      :     0.981068
      dz2     :     0.011143  d :     0.039764
      dxz     :     0.012839
      dyz     :     0.003666
      dx2y2   :     0.006010
      dxy     :     0.006105
 29 C s       :     3.200938  s :     3.200938
      pz      :     0.825159  p :     2.690770
      px      :     0.855679
      py      :     1.009932
      dz2     :     0.011254  d :     0.046218
      dxz     :     0.014882
      dyz     :     0.007179
      dx2y2   :     0.005958
      dxy     :     0.006945
 30 C s       :     3.276167  s :     3.276167
      pz      :     0.901891  p :     2.947458
      px      :     1.059579
      py      :     0.985988
      dz2     :     0.011721  d :     0.039314
      dxz     :     0.011167
      dyz     :     0.006831
      dx2y2   :     0.006798
      dxy     :     0.002797
 31 C s       :     3.240534  s :     3.240534
      pz      :     1.015757  p :     2.925507
      px      :     0.917589
      py      :     0.992161
      dz2     :     0.011314  d :     0.040356
      dxz     :     0.013393
      dyz     :     0.003310
      dx2y2   :     0.005900
      dxy     :     0.006439
 32 C s       :     3.251413  s :     3.251413
      pz      :     0.994225  p :     2.946760
      px      :     0.956237
      py      :     0.996298
      dz2     :     0.009848  d :     0.039856
      dxz     :     0.015002
      dyz     :     0.004161
      dx2y2   :     0.005569
      dxy     :     0.005276
 33 C s       :     3.235874  s :     3.235874
      pz      :     0.903961  p :     2.937935
      px      :     1.028976
      py      :     1.004997
      dz2     :     0.011990  d :     0.040402
      dxz     :     0.011295
      dyz     :     0.007464
      dx2y2   :     0.006847
      dxy     :     0.002806
 34 C s       :     3.133406  s :     3.133406
      pz      :     0.808958  p :     2.520054
      px      :     0.760521
      py      :     0.950576
      dz2     :     0.015553  d :     0.074738
      dxz     :     0.022978
      dyz     :     0.008130
      dx2y2   :     0.013243
      dxy     :     0.014834
 35 O s       :     3.804355  s :     3.804355
      pz      :     1.750548  p :     4.778910
      px      :     1.316122
      py      :     1.712239
      dz2     :     0.002912  d :     0.030629
      dxz     :     0.008275
      dyz     :     0.005252
      dx2y2   :     0.004412
      dxy     :     0.009778
 36 C s       :     3.230084  s :     3.230084
      pz      :     0.847770  p :     2.762745
      px      :     0.953339
      py      :     0.961635
      dz2     :     0.012559  d :     0.046979
      dxz     :     0.009462
      dyz     :     0.010940
      dx2y2   :     0.007293
      dxy     :     0.006725
 37 C s       :     3.136441  s :     3.136441
      pz      :     0.777528  p :     2.543157
      px      :     0.884486
      py      :     0.881143
      dz2     :     0.014251  d :     0.073952
      dxz     :     0.019208
      dyz     :     0.017183
      dx2y2   :     0.012379
      dxy     :     0.010931
 38 C s       :     3.098727  s :     3.098727
      pz      :     0.868732  p :     2.655201
      px      :     0.869979
      py      :     0.916490
      dz2     :     0.014453  d :     0.065524
      dxz     :     0.015893
      dyz     :     0.013588
      dx2y2   :     0.011355
      dxy     :     0.010235
 39 C s       :     3.297348  s :     3.297348
      pz      :     1.013695  p :     2.963122
      px      :     0.973285
      py      :     0.976142
      dz2     :     0.010190  d :     0.039396
      dxz     :     0.009252
      dyz     :     0.008320
      dx2y2   :     0.006273
      dxy     :     0.005361
 40 C s       :     3.235726  s :     3.235726
      pz      :     0.979998  p :     2.932462
      px      :     0.975697
      py      :     0.976766
      dz2     :     0.009363  d :     0.040676
      dxz     :     0.010663
      dyz     :     0.008868
      dx2y2   :     0.006023
      dxy     :     0.005760
 41 C s       :     3.271440  s :     3.271440
      pz      :     0.904103  p :     3.009600
      px      :     1.065735
      py      :     1.039762
      dz2     :     0.011409  d :     0.039195
      dxz     :     0.009226
      dyz     :     0.009123
      dx2y2   :     0.002164
      dxy     :     0.007274
 42 N s       :     3.619798  s :     3.619798
      pz      :     1.281620  p :     3.754369
      px      :     1.235462
      py      :     1.237287
      dz2     :     0.015277  d :     0.046280
      dxz     :     0.007883
      dyz     :     0.009266
      dx2y2   :     0.005837
      dxy     :     0.008017
 43 C s       :     3.010700  s :     3.010700
      pz      :     0.759951  p :     2.348066
      px      :     0.767691
      py      :     0.820424
      dz2     :     0.022030  d :     0.099689
      dxz     :     0.030923
      dyz     :     0.025065
      dx2y2   :     0.010177
      dxy     :     0.011494
 44 O s       :     3.799389  s :     3.799389
      pz      :     1.627625  p :     4.605132
      px      :     1.454719
      py      :     1.522789
      dz2     :     0.007165  d :     0.040205
      dxz     :     0.011819
      dyz     :     0.010246
      dx2y2   :     0.006889
      dxy     :     0.004086
 45 C s       :     3.312926  s :     3.312926
      pz      :     0.968686  p :     2.879071
      px      :     0.949636
      py      :     0.960749
      dz2     :     0.008327  d :     0.053208
      dxz     :     0.011563
      dyz     :     0.012427
      dx2y2   :     0.008507
      dxy     :     0.012384
 46 C s       :     3.309583  s :     3.309583
      pz      :     1.071311  p :     3.008422
      px      :     1.025175
      py      :     0.911936
      dz2     :     0.007787  d :     0.042431
      dxz     :     0.006864
      dyz     :     0.010746
      dx2y2   :     0.011372
      dxy     :     0.005662
 47 C s       :     3.249547  s :     3.249547
      pz      :     0.933063  p :     2.840411
      px      :     0.949911
      py      :     0.957438
      dz2     :     0.010098  d :     0.054281
      dxz     :     0.012115
      dyz     :     0.010444
      dx2y2   :     0.012529
      dxy     :     0.009096
 48 C s       :     3.316388  s :     3.316388
      pz      :     0.930826  p :     3.011848
      px      :     1.038986
      py      :     1.042036
      dz2     :     0.008645  d :     0.043346
      dxz     :     0.011350
      dyz     :     0.006505
      dx2y2   :     0.011959
      dxy     :     0.004888
 49 C s       :     3.273929  s :     3.273929
      pz      :     0.996537  p :     2.904056
      px      :     0.946661
      py      :     0.960858
      dz2     :     0.009123  d :     0.052804
      dxz     :     0.013295
      dyz     :     0.009743
      dx2y2   :     0.012308
      dxy     :     0.008335
 50 C s       :     3.324646  s :     3.324646
      pz      :     0.976798  p :     3.009925
      px      :     1.122679
      py      :     0.910447
      dz2     :     0.005005  d :     0.042613
      dxz     :     0.012158
      dyz     :     0.009428
      dx2y2   :     0.008596
      dxy     :     0.007425
 51 C s       :     2.934166  s :     2.934166
      pz      :     0.751661  p :     2.326021
      px      :     0.836532
      py      :     0.737827
      dz2     :     0.036041  d :     0.121759
      dxz     :     0.032479
      dyz     :     0.022307
      dx2y2   :     0.015406
      dxy     :     0.015525
 52 N s       :     3.554142  s :     3.554142
      pz      :     1.153854  p :     4.047024
      px      :     1.266617
      py      :     1.626553
      dz2     :     0.008771  d :     0.035176
      dxz     :     0.012279
      dyz     :     0.005865
      dx2y2   :     0.006198
      dxy     :     0.002063
 53 C s       :     3.266969  s :     3.266969
      pz      :     0.974310  p :     2.903045
      px      :     0.800535
      py      :     1.128199
      dz2     :     0.006083  d :     0.057850
      dxz     :     0.014865
      dyz     :     0.014721
      dx2y2   :     0.015294
      dxy     :     0.006886
 54 C s       :     3.392030  s :     3.392030
      pz      :     1.136067  p :     3.214496
      px      :     1.061722
      py      :     1.016707
      dz2     :     0.003374  d :     0.036988
      dxz     :     0.008178
      dyz     :     0.011807
      dx2y2   :     0.005252
      dxy     :     0.008378
 55 C s       :     3.381102  s :     3.381102
      pz      :     1.079677  p :     3.207109
      px      :     1.036013
      py      :     1.091418
      dz2     :     0.009058  d :     0.037042
      dxz     :     0.007263
      dyz     :     0.005273
      dx2y2   :     0.011820
      dxy     :     0.003628
 56 C s       :     3.376414  s :     3.376414
      pz      :     0.977772  p :     3.201824
      px      :     1.121350
      py      :     1.102702
      dz2     :     0.006376  d :     0.036794
      dxz     :     0.010529
      dyz     :     0.006284
      dx2y2   :     0.008551
      dxy     :     0.005054
 57 O s       :     3.780553  s :     3.780553
      pz      :     1.715352  p :     4.700936
      px      :     1.445161
      py      :     1.540423
      dz2     :     0.003663  d :     0.026113
      dxz     :     0.007905
      dyz     :     0.002993
      dx2y2   :     0.004929
      dxy     :     0.006623
 58 H s       :     0.785826  s :     0.785826
 59 H s       :     0.742773  s :     0.742773
 60 H s       :     0.779077  s :     0.779077
 61 H s       :     0.769136  s :     0.769136
 62 H s       :     0.777247  s :     0.777247
 63 H s       :     0.729005  s :     0.729005
 64 H s       :     0.754632  s :     0.754632
 65 H s       :     0.789766  s :     0.789766
 66 H s       :     0.772677  s :     0.772677
 67 H s       :     0.778442  s :     0.778442
 68 H s       :     0.779763  s :     0.779763
 69 H s       :     0.772186  s :     0.772186
 70 H s       :     0.592141  s :     0.592141
 71 H s       :     0.743658  s :     0.743658
 72 H s       :     0.762135  s :     0.762135
 73 H s       :     0.778889  s :     0.778889
 74 H s       :     0.766493  s :     0.766493
 75 H s       :     0.776879  s :     0.776879
 76 H s       :     0.768676  s :     0.768676
 77 H s       :     0.771637  s :     0.771637
 78 H s       :     0.781242  s :     0.781242
 79 H s       :     0.783251  s :     0.783251
 80 H s       :     0.784731  s :     0.784731
 81 H s       :     0.773435  s :     0.773435
 82 H s       :     0.734119  s :     0.734119
 83 H s       :     0.773060  s :     0.773060

SPIN
  0 C s       :     0.000065  s :     0.000065
      pz      :     0.000664  p :     0.003331
      px      :     0.000299
      py      :     0.002367
      dz2     :     0.000016  d :     0.000109
      dxz     :     0.000006
      dyz     :     0.000032
      dx2y2   :     0.000017
      dxy     :     0.000038
  1 C s       :     0.005082  s :     0.005082
      pz      :     0.003746  p :     0.015845
      px      :     0.005401
      py      :     0.006698
      dz2     :     0.000068  d :     0.000055
      dxz     :     0.000005
      dyz     :    -0.000008
      dx2y2   :    -0.000050
      dxy     :     0.000040
  2 C s       :    -0.000087  s :    -0.000087
      pz      :     0.001602  p :     0.001908
      px      :    -0.000193
      py      :     0.000498
      dz2     :     0.000027  d :     0.000077
      dxz     :    -0.000004
      dyz     :    -0.000003
      dx2y2   :     0.000003
      dxy     :     0.000055
  3 C s       :    -0.000264  s :    -0.000264
      pz      :    -0.000297  p :    -0.001210
      px      :    -0.000245
      py      :    -0.000668
      dz2     :     0.000038  d :     0.000066
      dxz     :     0.000002
      dyz     :     0.000028
      dx2y2   :    -0.000005
      dxy     :     0.000003
  4 C s       :     0.000405  s :     0.000405
      pz      :     0.002315  p :     0.003499
      px      :     0.000127
      py      :     0.001057
      dz2     :    -0.000007  d :    -0.000014
      dxz     :    -0.000001
      dyz     :    -0.000005
      dx2y2   :    -0.000003
      dxy     :     0.000002
  5 C s       :    -0.000071  s :    -0.000071
      pz      :    -0.000705  p :    -0.000384
      px      :    -0.000016
      py      :     0.000337
      dz2     :     0.000001  d :     0.000059
      dxz     :     0.000039
      dyz     :     0.000001
      dx2y2   :     0.000016
      dxy     :     0.000002
  6 C s       :    -0.011400  s :    -0.011400
      pz      :    -0.021003  p :    -0.037016
      px      :    -0.009083
      py      :    -0.006930
      dz2     :     0.000052  d :     0.003772
      dxz     :     0.002286
      dyz     :     0.001194
      dx2y2   :     0.000126
      dxy     :     0.000115
  7 C s       :     0.054829  s :     0.054829
      pz      :     0.024335  p :     0.475921
      px      :     0.279477
      py      :     0.172109
      dz2     :    -0.000588  d :    -0.000350
      dxz     :    -0.000211
      dyz     :     0.000192
      dx2y2   :     0.001002
      dxy     :    -0.000744
  8 C s       :    -0.019682  s :    -0.019682
      pz      :    -0.019670  p :    -0.054664
      px      :    -0.025171
      py      :    -0.009822
      dz2     :     0.000154  d :     0.006303
      dxz     :     0.001833
      dyz     :     0.001844
      dx2y2   :     0.002368
      dxy     :     0.000105
  9 C s       :     0.019839  s :     0.019839
      pz      :     0.010605  p :     0.190950
      px      :     0.114295
      py      :     0.066050
      dz2     :    -0.000108  d :    -0.001176
      dxz     :    -0.000580
      dyz     :    -0.000357
      dx2y2   :     0.000251
      dxy     :    -0.000382
 10 C s       :    -0.003399  s :    -0.003399
      pz      :    -0.005829  p :    -0.004591
      px      :     0.002733
      py      :    -0.001495
      dz2     :    -0.000088  d :     0.005183
      dxz     :     0.001533
      dyz     :     0.000543
      dx2y2   :     0.002993
      dxy     :     0.000202
 11 N s       :    -0.004696  s :    -0.004696
      pz      :    -0.005834  p :     0.001711
      px      :     0.006410
      py      :     0.001134
      dz2     :     0.000059  d :     0.003293
      dxz     :     0.001319
      dyz     :     0.000607
      dx2y2   :     0.001006
      dxy     :     0.000301
 12 N s       :     0.007763  s :     0.007763
      pz      :     0.009463  p :     0.127312
      px      :     0.083350
      py      :     0.034499
      dz2     :    -0.000026  d :    -0.000879
      dxz     :    -0.000088
      dyz     :    -0.000030
      dx2y2   :    -0.000549
      dxy     :    -0.000186
 13 C s       :    -0.015437  s :    -0.015437
      pz      :    -0.012437  p :    -0.113653
      px      :    -0.066648
      py      :    -0.034568
      dz2     :     0.000355  d :     0.002878
      dxz     :     0.001414
      dyz     :     0.000685
      dx2y2   :     0.000184
      dxy     :     0.000240
 14 C s       :     0.021882  s :     0.021882
      pz      :     0.015979  p :     0.183836
      px      :     0.107656
      py      :     0.060202
      dz2     :    -0.000171  d :    -0.001781
      dxz     :    -0.000349
      dyz     :    -0.000093
      dx2y2   :    -0.000693
      dxy     :    -0.000475
 15 N s       :    -0.007576  s :    -0.007576
      pz      :    -0.008926  p :    -0.111450
      px      :    -0.063610
      py      :    -0.038914
      dz2     :     0.000029  d :     0.002820
      dxz     :     0.000188
      dyz     :     0.000336
      dx2y2   :     0.002065
      dxy     :     0.000203
 16 O s       :     0.007982  s :     0.007982
      pz      :     0.007937  p :     0.223020
      px      :     0.123587
      py      :     0.091496
      dz2     :    -0.000064  d :    -0.001514
      dxz     :    -0.000477
      dyz     :    -0.000170
      dx2y2   :    -0.000759
      dxy     :    -0.000044
 17 H s       :    -0.001698  s :    -0.001698
 18 H s       :     0.006339  s :     0.006339
 19 H s       :    -0.011836  s :    -0.011836
 20 H s       :     0.000123  s :     0.000123
 21 H s       :     0.000235  s :     0.000235
 22 H s       :    -0.000254  s :    -0.000254
 23 H s       :     0.000215  s :     0.000215
 24 H s       :    -0.000140  s :    -0.000140
 25 H s       :     0.017930  s :     0.017930
 26 H s       :     0.002156  s :     0.002156
 27 H s       :    -0.002056  s :    -0.002056
 28 C s       :    -0.023758  s :    -0.023758
      pz      :    -0.012988  p :    -0.175907
      px      :    -0.019823
      py      :    -0.143097
      dz2     :     0.000173  d :     0.001716
      dxz     :     0.000136
      dyz     :     0.000215
      dx2y2   :     0.000358
      dxy     :     0.000834
 29 C s       :     0.036911  s :     0.036911
      pz      :     0.034308  p :     0.167338
      px      :     0.016578
      py      :     0.116452
      dz2     :    -0.000945  d :    -0.006968
      dxz     :    -0.000115
      dyz     :    -0.003432
      dx2y2   :    -0.000244
      dxy     :    -0.002232
 30 C s       :    -0.023217  s :    -0.023217
      pz      :    -0.010577  p :    -0.175764
      px      :    -0.016379
      py      :    -0.148808
      dz2     :     0.000170  d :     0.001729
      dxz     :     0.000097
      dyz     :     0.000938
      dx2y2   :     0.000378
      dxy     :     0.000145
 31 C s       :     0.016892  s :     0.016892
      pz      :     0.010190  p :     0.115337
      px      :     0.013504
      py      :     0.091643
      dz2     :    -0.000141  d :    -0.002706
      dxz     :    -0.000084
      dyz     :    -0.000493
      dx2y2   :    -0.000343
      dxy     :    -0.001645
 32 C s       :    -0.022638  s :    -0.022638
      pz      :    -0.011214  p :    -0.183842
      px      :    -0.012703
      py      :    -0.159925
      dz2     :     0.000171  d :     0.001553
      dxz     :     0.000058
      dyz     :     0.000387
      dx2y2   :     0.000384
      dxy     :     0.000552
 33 C s       :     0.016933  s :     0.016933
      pz      :     0.011990  p :     0.114984
      px      :     0.012374
      py      :     0.090620
      dz2     :    -0.000105  d :    -0.002704
      dxz     :    -0.000114
      dyz     :    -0.002084
      dx2y2   :    -0.000220
      dxy     :    -0.000181
 34 C s       :    -0.074754  s :    -0.074754
      pz      :    -0.047431  p :    -0.560695
      px      :    -0.067890
      py      :    -0.445374
      dz2     :     0.000484  d :     0.001304
      dxz     :    -0.000276
      dyz     :     0.000778
      dx2y2   :     0.000387
      dxy     :    -0.000069
 35 O s       :    -0.003293  s :    -0.003293
      pz      :    -0.020192  p :    -0.074773
      px      :     0.011476
      py      :    -0.066056
      dz2     :     0.000058  d :    -0.001462
      dxz     :     0.000055
      dyz     :     0.000039
      dx2y2   :    -0.000178
      dxy     :    -0.001435
 36 C s       :     0.037203  s :     0.037203
      pz      :     0.033773  p :     0.161771
      px      :     0.064400
      py      :     0.063598
      dz2     :    -0.001029  d :    -0.007690
      dxz     :    -0.000925
      dyz     :    -0.004219
      dx2y2   :    -0.001178
      dxy     :    -0.000338
 37 C s       :    -0.020438  s :    -0.020438
      pz      :    -0.007238  p :    -0.135888
      px      :    -0.067729
      py      :    -0.060921
      dz2     :     0.000065  d :     0.001432
      dxz     :     0.000174
      dyz     :     0.000033
      dx2y2   :     0.000863
      dxy     :     0.000296
 38 C s       :     0.015720  s :     0.015720
      pz      :     0.011402  p :     0.088182
      px      :     0.034130
      py      :     0.042650
      dz2     :    -0.000102  d :    -0.002855
      dxz     :    -0.000967
      dyz     :    -0.001310
      dx2y2   :    -0.000311
      dxy     :    -0.000165
 39 C s       :    -0.025426  s :    -0.025426
      pz      :    -0.012316  p :    -0.204194
      px      :    -0.083825
      py      :    -0.108053
      dz2     :     0.000188  d :     0.001545
      dxz     :     0.000137
      dyz     :     0.000211
      dx2y2   :     0.000598
      dxy     :     0.000412
 40 C s       :     0.018371  s :     0.018371
      pz      :     0.012510  p :     0.122772
      px      :     0.052922
      py      :     0.057340
      dz2     :    -0.000124  d :    -0.003113
      dxz     :    -0.000806
      dyz     :    -0.000418
      dx2y2   :    -0.001568
      dxy     :    -0.000197
 41 C s       :    -0.027066  s :    -0.027066
      pz      :    -0.008165  p :    -0.199798
      px      :    -0.109607
      py      :    -0.082026
      dz2     :     0.000230  d :     0.001824
      dxz     :     0.000474
      dyz     :     0.000524
      dx2y2   :     0.000141
      dxy     :     0.000455
 42 N s       :    -0.001468  s :    -0.001468
      pz      :    -0.001610  p :    -0.020856
      px      :    -0.008351
      py      :    -0.010895
      dz2     :     0.000006  d :     0.000718
      dxz     :     0.000124
      dyz     :     0.000240
      dx2y2   :     0.000304
      dxy     :     0.000044
 43 C s       :     0.002967  s :     0.002967
      pz      :     0.001327  p :     0.026158
      px      :     0.008966
      py      :     0.015865
      dz2     :    -0.000004  d :    -0.000183
      dxz     :    -0.000059
      dyz     :    -0.000086
      dx2y2   :    -0.000011
      dxy     :    -0.000023
 44 O s       :     0.000076  s :     0.000076
      pz      :     0.001426  p :    -0.000724
      px      :    -0.000677
      py      :    -0.001473
      dz2     :    -0.000008  d :    -0.000542
      dxz     :    -0.000020
      dyz     :    -0.000055
      dx2y2   :    -0.000449
      dxy     :    -0.000010
 45 C s       :    -0.000568  s :    -0.000568
      pz      :    -0.000428  p :    -0.001439
      px      :    -0.000778
      py      :    -0.000233
      dz2     :     0.000015  d :     0.000171
      dxz     :     0.000006
      dyz     :     0.000058
      dx2y2   :     0.000038
      dxy     :     0.000054
 46 C s       :     0.000035  s :     0.000035
      pz      :     0.000092  p :     0.000130
      px      :     0.000035
      py      :     0.000003
      dz2     :    -0.000003  d :    -0.000005
      dxz     :     0.000000
      dyz     :     0.000000
      dx2y2   :    -0.000003
      dxy     :    -0.000000
 47 C s       :    -0.000013  s :    -0.000013
      pz      :    -0.000005  p :    -0.000061
      px      :    -0.000031
      py      :    -0.000025
      dz2     :    -0.000000  d :     0.000001
      dxz     :     0.000000
      dyz     :     0.000001
      dx2y2   :     0.000000
      dxy     :     0.000000
 48 C s       :     0.000004  s :     0.000004
      pz      :     0.000005  p :     0.000017
      px      :     0.000006
      py      :     0.000006
      dz2     :     0.000000  d :    -0.000000
      dxz     :    -0.000000
      dyz     :    -0.000000
      dx2y2   :    -0.000000
      dxy     :     0.000000
 49 C s       :     0.000000  s :     0.000000
      pz      :    -0.000014  p :     0.000031
      px      :     0.000005
      py      :     0.000040
      dz2     :    -0.000000  d :     0.000002
      dxz     :     0.000000
      dyz     :     0.000002
      dx2y2   :     0.000000
      dxy     :     0.000000
 50 C s       :     0.000093  s :     0.000093
      pz      :     0.000410  p :     0.000569
      px      :     0.000000
      py      :     0.000158
      dz2     :    -0.000001  d :    -0.000006
      dxz     :    -0.000003
      dyz     :    -0.000001
      dx2y2   :    -0.000000
      dxy     :    -0.000001
 51 C s       :    -0.000029  s :    -0.000029
      pz      :     0.000043  p :     0.000143
      px      :     0.000145
      py      :    -0.000045
      dz2     :     0.000000  d :    -0.000001
      dxz     :    -0.000003
      dyz     :     0.000002
      dx2y2   :     0.000001
      dxy     :    -0.000001
 52 N s       :    -0.000007  s :    -0.000007
      pz      :    -0.000011  p :     0.000250
      px      :     0.000004
      py      :     0.000257
      dz2     :     0.000002  d :     0.000007
      dxz     :     0.000001
      dyz     :    -0.000000
      dx2y2   :     0.000003
      dxy     :     0.000000
 53 C s       :     0.000015  s :     0.000015
      pz      :     0.000021  p :     0.000089
      px      :     0.000013
      py      :     0.000054
      dz2     :    -0.000000  d :     0.000001
      dxz     :     0.000000
      dyz     :     0.000000
      dx2y2   :    -0.000000
      dxy     :     0.000001
 54 C s       :     0.000129  s :     0.000129
      pz      :     0.000267  p :     0.000858
      px      :    -0.000007
      py      :     0.000599
      dz2     :     0.000001  d :     0.000002
      dxz     :     0.000003
      dyz     :    -0.000003
      dx2y2   :     0.000001
      dxy     :     0.000000
 55 C s       :     0.000000  s :     0.000000
      pz      :    -0.000000  p :    -0.000002
      px      :    -0.000000
      py      :    -0.000002
      dz2     :    -0.000000  d :    -0.000000
      dxz     :    -0.000000
      dyz     :    -0.000000
      dx2y2   :    -0.000000
      dxy     :    -0.000000
 56 C s       :     0.000002  s :     0.000002
      pz      :     0.000006  p :    -0.000002
      px      :     0.000000
      py      :    -0.000008
      dz2     :     0.000000  d :     0.000001
      dxz     :     0.000000
      dyz     :    -0.000000
      dx2y2   :     0.000000
      dxy     :     0.000000
 57 O s       :    -0.000025  s :    -0.000025
      pz      :    -0.000047  p :    -0.000227
      px      :    -0.000076
      py      :    -0.000103
      dz2     :    -0.000001  d :     0.000003
      dxz     :     0.000000
      dyz     :     0.000000
      dx2y2   :    -0.000000
      dxy     :     0.000003
 58 H s       :    -0.000055  s :    -0.000055
 59 H s       :     0.000032  s :     0.000032
 60 H s       :    -0.000004  s :    -0.000004
 61 H s       :    -0.000001  s :    -0.000001
 62 H s       :    -0.000091  s :    -0.000091
 63 H s       :    -0.000040  s :    -0.000040
 64 H s       :     0.000001  s :     0.000001
 65 H s       :     0.000008  s :     0.000008
 66 H s       :     0.000009  s :     0.000009
 67 H s       :     0.000000  s :     0.000000
 68 H s       :    -0.000001  s :    -0.000001
 69 H s       :     0.000000  s :     0.000000
 70 H s       :    -0.000973  s :    -0.000973
 71 H s       :    -0.000142  s :    -0.000142
 72 H s       :     0.000006  s :     0.000006
 73 H s       :    -0.000050  s :    -0.000050
 74 H s       :     0.013235  s :     0.013235
 75 H s       :    -0.007080  s :    -0.007080
 76 H s       :     0.013168  s :     0.013168
 77 H s       :     0.011482  s :     0.011482
 78 H s       :    -0.006707  s :    -0.006707
 79 H s       :     0.012076  s :     0.012076
 80 H s       :    -0.006597  s :    -0.006597
 81 H s       :     0.011302  s :     0.011302
 82 H s       :     0.000026  s :     0.000026
 83 H s       :     0.000002  s :     0.000002


                     *******************************
                     * LOEWDIN POPULATION ANALYSIS *
                     *******************************

-------------------------------------------
LOEWDIN ATOMIC CHARGES AND SPIN POPULATIONS
-------------------------------------------
   0 C :   -0.132491    0.003535
   1 C :   -0.045383    0.021731
   2 C :   -0.130516    0.001976
   3 C :   -0.131044   -0.000557
   4 C :   -0.137551    0.003161
   5 C :   -0.129417    0.000226
   6 C :   -0.224432   -0.011791
   7 C :    0.051385    0.427321
   8 C :   -0.034870   -0.006887
   9 C :   -0.030553    0.166113
  10 C :    0.096318    0.025205
  11 N :   -0.153818    0.026852
  12 N :   -0.129622    0.112935
  13 C :   -0.073928   -0.089281
  14 C :   -0.098267    0.160141
  15 N :   -0.051062   -0.083858
  16 O :   -0.231085    0.216307
  17 H :    0.284925   -0.000891
  18 H :    0.137123    0.002912
  19 H :    0.136421   -0.005634
  20 H :    0.144673    0.000196
  21 H :    0.136489    0.000185
  22 H :    0.135473   -0.000127
  23 H :    0.136059    0.000144
  24 H :    0.138687   -0.000028
  25 H :    0.160564    0.014541
  26 H :    0.154865    0.001000
  27 H :    0.319493   -0.002359
  28 C :   -0.120455   -0.145582
  29 C :   -0.065862    0.099374
  30 C :   -0.118778   -0.149286
  31 C :   -0.135983    0.083850
  32 C :   -0.140558   -0.156542
  33 C :   -0.142957    0.083306
  34 C :    0.059658   -0.502240
  35 O :   -0.299229   -0.102201
  36 C :   -0.095976    0.096908
  37 C :    0.050640   -0.114081
  38 C :   -0.020174    0.059500
  39 C :   -0.132867   -0.174855
  40 C :   -0.136516    0.087252
  41 C :   -0.140724   -0.170304
  42 N :   -0.166903   -0.014205
  43 C :    0.122067    0.022642
  44 O :   -0.067539   -0.005760
  45 C :   -0.098677   -0.000530
  46 C :   -0.199222    0.000120
  47 C :   -0.103730   -0.000018
  48 C :   -0.203623    0.000014
  49 C :   -0.114632   -0.000028
  50 C :   -0.193052    0.000645
  51 C :    0.130783    0.000141
  52 N :   -0.192730    0.000178
  53 C :   -0.127180    0.000058
  54 C :   -0.331489    0.001003
  55 C :   -0.335176   -0.000002
  56 C :   -0.329547    0.000020
  57 O :   -0.315939   -0.000225
  58 H :    0.128860   -0.000039
  59 H :    0.146348   -0.000002
  60 H :    0.127965   -0.000002
  61 H :    0.131199   -0.000000
  62 H :    0.132162   -0.000057
  63 H :    0.149811   -0.000028
  64 H :    0.140609    0.000001
  65 H :    0.125722    0.000006
  66 H :    0.133248    0.000010
  67 H :    0.128641    0.000000
  68 H :    0.129013   -0.000001
  69 H :    0.132621   -0.000000
  70 H :    0.273032   -0.000412
  71 H :    0.140463   -0.000121
  72 H :    0.136547   -0.000001
  73 H :    0.128393    0.000001
  74 H :    0.148885    0.006158
  75 H :    0.139194   -0.003422
  76 H :    0.140523    0.005953
  77 H :    0.143053    0.005318
  78 H :    0.136167   -0.003159
  79 H :    0.134698    0.005490
  80 H :    0.133506   -0.003097
  81 H :    0.140792    0.005174
  82 H :    0.144089    0.000011
  83 H :    0.122391    0.000002

----------------------------------------------------
LOEWDIN REDUCED ORBITAL CHARGES AND SPIN POPULATIONS
----------------------------------------------------
CHARGE
  0 C s       :     2.890328  s :     2.890328
      pz      :     1.011072  p :     3.151912
      px      :     1.086676
      py      :     1.054163
      dz2     :     0.011560  d :     0.090251
      dxz     :     0.009851
      dyz     :     0.015576
      dx2y2   :     0.030392
      dxy     :     0.022871
  1 C s       :     2.847232  s :     2.847232
      pz      :     0.976339  p :     3.087328
      px      :     1.077407
      py      :     1.033582
      dz2     :     0.011888  d :     0.110824
      dxz     :     0.020004
      dyz     :     0.013593
      dx2y2   :     0.032460
      dxy     :     0.032879
  2 C s       :     2.888358  s :     2.888358
      pz      :     1.014044  p :     3.151846
      px      :     1.076478
      py      :     1.061323
      dz2     :     0.007550  d :     0.090312
      dxz     :     0.017563
      dyz     :     0.010155
      dx2y2   :     0.027042
      dxy     :     0.028001
  3 C s       :     2.890399  s :     2.890399
      pz      :     1.007871  p :     3.149504
      px      :     1.078487
      py      :     1.063146
      dz2     :     0.011983  d :     0.091141
      dxz     :     0.009946
      dyz     :     0.015478
      dx2y2   :     0.030658
      dxy     :     0.023075
  4 C s       :     2.891362  s :     2.891362
      pz      :     1.010125  p :     3.155650
      px      :     1.087762
      py      :     1.057762
      dz2     :     0.007927  d :     0.090540
      dxz     :     0.017112
      dyz     :     0.010567
      dx2y2   :     0.025072
      dxy     :     0.029862
  5 C s       :     2.890899  s :     2.890899
      pz      :     1.003786  p :     3.147587
      px      :     1.089354
      py      :     1.054448
      dz2     :     0.007505  d :     0.090931
      dxz     :     0.017966
      dyz     :     0.010124
      dx2y2   :     0.026614
      dxy     :     0.028722
  6 C s       :     2.889592  s :     2.889592
      pz      :     1.035720  p :     3.243504
      px      :     1.110324
      py      :     1.097460
      dz2     :     0.029538  d :     0.091335
      dxz     :     0.016182
      dyz     :     0.014163
      dx2y2   :     0.018430
      dxy     :     0.013023
  7 C s       :     2.838690  s :     2.838690
      pz      :     1.047248  p :     2.962194
      px      :     0.957606
      py      :     0.957339
      dz2     :     0.032101  d :     0.147731
      dxz     :     0.030784
      dyz     :     0.040160
      dx2y2   :     0.025452
      dxy     :     0.019234
  8 C s       :     2.818156  s :     2.818156
      pz      :     1.059614  p :     3.055667
      px      :     0.989309
      py      :     1.006744
      dz2     :     0.029676  d :     0.161047
      dxz     :     0.029800
      dyz     :     0.050615
      dx2y2   :     0.024605
      dxy     :     0.026350
  9 C s       :     2.835571  s :     2.835571
      pz      :     1.034067  p :     3.041028
      px      :     0.993546
      py      :     1.013415
      dz2     :     0.053781  d :     0.153955
      dxz     :     0.028392
      dyz     :     0.038310
      dx2y2   :     0.011874
      dxy     :     0.021597
 10 C s       :     2.807691  s :     2.807691
      pz      :     0.943643  p :     2.818692
      px      :     0.916338
      py      :     0.958711
      dz2     :     0.109306  d :     0.277299
      dxz     :     0.045527
      dyz     :     0.053769
      dx2y2   :     0.027847
      dxy     :     0.040850
 11 N s       :     3.104389  s :     3.104389
      pz      :     1.220503  p :     3.960325
      px      :     1.397106
      py      :     1.342716
      dz2     :     0.025924  d :     0.089104
      dxz     :     0.019049
      dyz     :     0.021330
      dx2y2   :     0.009602
      dxy     :     0.013200
 12 N s       :     3.188744  s :     3.188744
      pz      :     1.454570  p :     3.845902
      px      :     1.147017
      py      :     1.244315
      dz2     :     0.023934  d :     0.094976
      dxz     :     0.016681
      dyz     :     0.019605
      dx2y2   :     0.017235
      dxy     :     0.017521
 13 C s       :     2.895921  s :     2.895921
      pz      :     1.044488  p :     3.044968
      px      :     0.968504
      py      :     1.031975
      dz2     :     0.049133  d :     0.133039
      dxz     :     0.027366
      dyz     :     0.033677
      dx2y2   :     0.007015
      dxy     :     0.015847
 14 C s       :     2.892457  s :     2.892457
      pz      :     1.074728  p :     3.075771
      px      :     0.994117
      py      :     1.006926
      dz2     :     0.025073  d :     0.130039
      dxz     :     0.024571
      dyz     :     0.041548
      dx2y2   :     0.016531
      dxy     :     0.022316
 15 N s       :     3.197708  s :     3.197708
      pz      :     1.478350  p :     3.754541
      px      :     1.082701
      py      :     1.193489
      dz2     :     0.024654  d :     0.098813
      dxz     :     0.018780
      dyz     :     0.020096
      dx2y2   :     0.018457
      dxy     :     0.016827
 16 O s       :     3.519504  s :     3.519504
      pz      :     1.640487  p :     4.655497
      px      :     1.510996
      py      :     1.504014
      dz2     :     0.010531  d :     0.056084
      dxz     :     0.010845
      dyz     :     0.016235
      dx2y2   :     0.009204
      dxy     :     0.009270
 17 H s       :     0.715075  s :     0.715075
 18 H s       :     0.862877  s :     0.862877
 19 H s       :     0.863579  s :     0.863579
 20 H s       :     0.855327  s :     0.855327
 21 H s       :     0.863511  s :     0.863511
 22 H s       :     0.864527  s :     0.864527
 23 H s       :     0.863941  s :     0.863941
 24 H s       :     0.861313  s :     0.861313
 25 H s       :     0.839436  s :     0.839436
 26 H s       :     0.845135  s :     0.845135
 27 H s       :     0.680507  s :     0.680507
 28 C s       :     2.888461  s :     2.888461
      pz      :     1.087332  p :     3.142603
      px      :     1.070103
      py      :     0.985168
      dz2     :     0.024838  d :     0.089391
      dxz     :     0.031432
      dyz     :     0.006432
      dx2y2   :     0.014092
      dxy     :     0.012596
 29 C s       :     2.838364  s :     2.838364
      pz      :     1.056303  p :     3.113916
      px      :     1.073209
      py      :     0.984404
      dz2     :     0.030080  d :     0.113582
      dxz     :     0.040328
      dyz     :     0.014762
      dx2y2   :     0.013988
      dxy     :     0.014425
 30 C s       :     2.889007  s :     2.889007
      pz      :     1.071808  p :     3.140994
      px      :     1.086321
      py      :     0.982865
      dz2     :     0.030407  d :     0.088777
      dxz     :     0.028537
      dyz     :     0.014277
      dx2y2   :     0.011255
      dxy     :     0.004300
 31 C s       :     2.889710  s :     2.889710
      pz      :     1.081757  p :     3.154295
      px      :     1.087039
      py      :     0.985500
      dz2     :     0.025209  d :     0.091978
      dxz     :     0.032985
      dyz     :     0.005838
      dx2y2   :     0.014386
      dxy     :     0.013560
 32 C s       :     2.892392  s :     2.892392
      pz      :     1.081762  p :     3.157854
      px      :     1.085169
      py      :     0.990923
      dz2     :     0.023493  d :     0.090312
      dxz     :     0.035689
      dyz     :     0.007951
      dx2y2   :     0.012536
      dxy     :     0.010643
 33 C s       :     2.888948  s :     2.888948
      pz      :     1.092973  p :     3.161939
      px      :     1.075196
      py      :     0.993770
      dz2     :     0.031185  d :     0.092071
      dxz     :     0.029344
      dyz     :     0.015821
      dx2y2   :     0.011400
      dxy     :     0.004321
 34 C s       :     2.832332  s :     2.832332
      pz      :     1.045391  p :     2.934791
      px      :     0.908660
      py      :     0.980739
      dz2     :     0.035613  d :     0.173219
      dxz     :     0.056859
      dyz     :     0.017503
      dx2y2   :     0.030046
      dxy     :     0.033199
 35 O s       :     3.471525  s :     3.471525
      pz      :     1.730779  p :     4.770690
      px      :     1.330822
      py      :     1.709090
      dz2     :     0.005316  d :     0.057013
      dxz     :     0.015784
      dyz     :     0.005829
      dx2y2   :     0.010861
      dxy     :     0.019223
 36 C s       :     2.836838  s :     2.836838
      pz      :     1.062757  p :     3.143021
      px      :     1.042498
      py      :     1.037766
      dz2     :     0.032408  d :     0.116117
      dxz     :     0.025028
      dyz     :     0.027105
      dx2y2   :     0.015529
      dxy     :     0.016047
 37 C s       :     2.818425  s :     2.818425
      pz      :     0.964913  p :     2.957785
      px      :     0.991513
      py      :     1.001359
      dz2     :     0.037284  d :     0.173150
      dxz     :     0.045554
      dyz     :     0.040035
      dx2y2   :     0.025218
      dxy     :     0.025060
 38 C s       :     2.819363  s :     2.819363
      pz      :     1.072951  p :     3.046408
      px      :     0.988478
      py      :     0.984978
      dz2     :     0.037241  d :     0.154403
      dxz     :     0.038555
      dyz     :     0.032389
      dx2y2   :     0.022245
      dxy     :     0.023974
 39 C s       :     2.889793  s :     2.889793
      pz      :     1.076742  p :     3.154031
      px      :     1.042810
      py      :     1.034479
      dz2     :     0.023424  d :     0.089044
      dxz     :     0.021505
      dyz     :     0.018269
      dx2y2   :     0.012901
      dxy     :     0.012946
 40 C s       :     2.886373  s :     2.886373
      pz      :     1.080694  p :     3.157455
      px      :     1.042585
      py      :     1.034177
      dz2     :     0.022654  d :     0.092688
      dxz     :     0.024300
      dyz     :     0.020807
      dx2y2   :     0.012112
      dxy     :     0.012815
 41 C s       :     2.885828  s :     2.885828
      pz      :     1.068839  p :     3.166310
      px      :     1.053878
      py      :     1.043593
      dz2     :     0.029567  d :     0.088587
      dxz     :     0.022441
      dyz     :     0.021369
      dx2y2   :     0.003446
      dxy     :     0.011764
 42 N s       :     3.204943  s :     3.204943
      pz      :     1.369672  p :     3.867177
      px      :     1.252353
      py      :     1.245152
      dz2     :     0.035136  d :     0.094783
      dxz     :     0.016213
      dyz     :     0.016210
      dx2y2   :     0.011421
      dxy     :     0.015803
 43 C s       :     2.825834  s :     2.825834
      pz      :     1.007881  p :     2.829633
      px      :     0.924207
      py      :     0.897546
      dz2     :     0.052867  d :     0.222466
      dxz     :     0.070301
      dyz     :     0.054810
      dx2y2   :     0.020656
      dxy     :     0.023831
 44 O s       :     3.406244  s :     3.406244
      pz      :     1.624470  p :     4.575423
      px      :     1.444034
      py      :     1.506919
      dz2     :     0.013676  d :     0.085872
      dxz     :     0.023419
      dyz     :     0.018824
      dx2y2   :     0.017371
      dxy     :     0.012583
 45 C s       :     2.835763  s :     2.835763
      pz      :     1.058587  p :     3.139430
      px      :     1.036171
      py      :     1.044672
      dz2     :     0.018553  d :     0.123484
      dxz     :     0.027209
      dyz     :     0.029918
      dx2y2   :     0.018093
      dxy     :     0.029711
 46 C s       :     2.903181  s :     2.903181
      pz      :     1.094621  p :     3.208159
      px      :     1.071493
      py      :     1.042044
      dz2     :     0.015042  d :     0.087882
      dxz     :     0.013549
      dyz     :     0.022174
      dx2y2   :     0.023839
      dxy     :     0.013278
 47 C s       :     2.833630  s :     2.833630
      pz      :     1.048422  p :     3.142775
      px      :     1.042235
      py      :     1.052118
      dz2     :     0.024066  d :     0.127325
      dxz     :     0.029183
      dyz     :     0.024394
      dx2y2   :     0.028767
      dxy     :     0.020914
 48 C s       :     2.901637  s :     2.901637
      pz      :     1.052244  p :     3.211060
      px      :     1.076856
      py      :     1.081959
      dz2     :     0.019304  d :     0.090926
      dxz     :     0.023649
      dyz     :     0.015194
      dx2y2   :     0.022541
      dxy     :     0.010239
 49 C s       :     2.840656  s :     2.840656
      pz      :     1.056956  p :     3.151008
      px      :     1.039735
      py      :     1.054317
      dz2     :     0.021094  d :     0.122968
      dxz     :     0.031092
      dyz     :     0.022811
      dx2y2   :     0.028609
      dxy     :     0.019362
 50 C s       :     2.905817  s :     2.905817
      pz      :     1.058214  p :     3.198752
      px      :     1.105884
      py      :     1.034653
      dz2     :     0.011828  d :     0.088482
      dxz     :     0.022232
      dyz     :     0.021275
      dx2y2   :     0.018036
      dxy     :     0.015112
 51 C s       :     2.817620  s :     2.817620
      pz      :     0.981754  p :     2.773769
      px      :     1.027342
      py      :     0.764672
      dz2     :     0.085577  d :     0.277829
      dxz     :     0.077607
      dyz     :     0.046431
      dx2y2   :     0.036608
      dxy     :     0.031605
 52 N s       :     3.095081  s :     3.095081
      pz      :     1.204807  p :     4.013948
      px      :     1.229318
      py      :     1.579823
      dz2     :     0.025016  d :     0.083701
      dxz     :     0.031594
      dyz     :     0.011799
      dx2y2   :     0.010390
      dxy     :     0.004901
 53 C s       :     2.894065  s :     2.894065
      pz      :     1.038342  p :     3.112798
      px      :     0.956468
      py      :     1.117988
      dz2     :     0.012704  d :     0.120317
      dxz     :     0.033312
      dyz     :     0.027395
      dx2y2   :     0.032206
      dxy     :     0.014701
 54 C s       :     2.955599  s :     2.955599
      pz      :     1.130091  p :     3.306739
      px      :     1.095135
      py      :     1.081513
      dz2     :     0.006266  d :     0.069151
      dxz     :     0.014318
      dyz     :     0.021265
      dx2y2   :     0.010401
      dxy     :     0.016901
 55 C s       :     2.949332  s :     2.949332
      pz      :     1.111501  p :     3.316050
      px      :     1.091907
      py      :     1.112642
      dz2     :     0.016326  d :     0.069793
      dxz     :     0.014476
      dyz     :     0.009800
      dx2y2   :     0.021353
      dxy     :     0.007840
 56 C s       :     2.946369  s :     2.946369
      pz      :     1.066063  p :     3.313427
      px      :     1.129798
      py      :     1.117565
      dz2     :     0.014128  d :     0.069751
      dxz     :     0.019291
      dyz     :     0.013335
      dx2y2   :     0.014546
      dxy     :     0.008450
 57 O s       :     3.511674  s :     3.511674
      pz      :     1.710049  p :     4.751705
      px      :     1.513776
      py      :     1.527881
      dz2     :     0.008291  d :     0.052559
      dxz     :     0.017780
      dyz     :     0.004336
      dx2y2   :     0.012526
      dxy     :     0.009626
 58 H s       :     0.871140  s :     0.871140
 59 H s       :     0.853652  s :     0.853652
 60 H s       :     0.872035  s :     0.872035
 61 H s       :     0.868801  s :     0.868801
 62 H s       :     0.867838  s :     0.867838
[truncated: 928,634 more chars]
