# Supplementary material for: Photochemical Deracemization of 4,7-Diaza-1-isoindolinones by Unidirectional Hydrogen Atom Shuttling
Source: J Am Chem Soc. 2024 Dec 30;147(2):1434–9. doi: 10.1021/jacs.4c16053 (PMC11744763; doi:10.1021/jacs.4c16053)
Supplement: Supplementary file 3 — ja4c16053_si_003.zip [file ja4c16053_si_003.zip › to_zip/3b_1b/thermodynamics/s0bs/solv.out]

      -----------------------------------------------------------      
     |                   =====================                   |     
     |                           x T B                           |     
     |                   =====================                   |     
     |                         S. Grimme                         |     
     |          Mulliken Center for Theoretical Chemistry        |     
     |                    University of Bonn                     |     
      -----------------------------------------------------------      

   * xtb version 6.6.1 (47b0e9d) compiled by 'pisteinbach@jtc-cluster' on 2024-02-06

   xtb is free software: you can redistribute it and/or modify it under
   the terms of the GNU Lesser General Public License as published by
   the Free Software Foundation, either version 3 of the License, or
   (at your option) any later version.
   
   xtb is distributed in the hope that it will be useful,
   but WITHOUT ANY WARRANTY; without even the implied warranty of
   MERCHANTABILITY or FITNESS FOR A PARTICULAR PURPOSE.  See the
   GNU Lesser General Public License for more details.
   
   Cite this work as:
   * C. Bannwarth, E. Caldeweyher, S. Ehlert, A. Hansen, P. Pracht,
     J. Seibert, S. Spicher, S. Grimme, WIREs Comput. Mol. Sci., 2020, 11,
     e01493. DOI: 10.1002/wcms.1493
   
   for GFN2-xTB:
   * C. Bannwarth, S. Ehlert and S. Grimme., J. Chem. Theory Comput., 2019,
     15, 1652-1671. DOI: 10.1021/acs.jctc.8b01176
   for GFN1-xTB:
   * S. Grimme, C. Bannwarth, P. Shushkov, J. Chem. Theory Comput., 2017,
     13, 1989-2009. DOI: 10.1021/acs.jctc.7b00118
   for GFN0-xTB:
   * P. Pracht, E. Caldeweyher, S. Ehlert, S. Grimme, ChemRxiv, 2019, preprint.
     DOI: 10.26434/chemrxiv.8326202.v1
   for GFN-FF:
   * S. Spicher and S. Grimme, Angew. Chem. Int. Ed., 2020, 59, 15665-15673.
     DOI: 10.1002/anie.202004239
   
   for ALPB and GBSA implicit solvation:
   * S. Ehlert, M. Stahn, S. Spicher, S. Grimme, J. Chem. Theory Comput.,
     2021, 17, 4250-4261. DOI: 10.1021/acs.jctc.1c00471
   
   for ddCOSMO and CPCM-X implicit solvation:
   * M. Stahn, S. Ehlert, S. Grimme, J. Phys. Chem. A,
     2023, XX, XXXX-XXXX. DOI: 10.1021/acs.jpca.3c04382
   
   for DFT-D4:
   * E. Caldeweyher, C. Bannwarth and S. Grimme, J. Chem. Phys., 2017,
     147, 034112. DOI: 10.1063/1.4993215
   * E. Caldeweyher, S. Ehlert, A. Hansen, H. Neugebauer, S. Spicher,
     C. Bannwarth and S. Grimme, J. Chem. Phys., 2019, 150, 154122.
     DOI: 10.1063/1.5090222
   * E. Caldeweyher, J.-M. Mewes, S. Ehlert and S. Grimme, Phys. Chem. Chem. Phys.
     2020, 22, 8499-8512. DOI: 10.1039/D0CP00502A
   
   for sTDA-xTB:
   * S. Grimme and C. Bannwarth, J. Chem. Phys., 2016, 145, 054103.
     DOI: 10.1063/1.4959605
   
   in the mass-spec context:
   * V. Asgeirsson, C. Bauer and S. Grimme, Chem. Sci., 2017, 8, 4879.
     DOI: 10.1039/c7sc00601b
   * J. Koopman and S. Grimme, ACS Omega 2019, 4, 12, 15120-15133.
     DOI: 10.1021/acsomega.9b02011
   
   for metadynamics refer to:
   * S. Grimme, J. Chem. Theory Comput., 2019, 155, 2847-2862
     DOI: 10.1021/acs.jctc.9b00143
   
   for SPH calculations refer to:
   * S. Spicher and S. Grimme, J. Chem. Theory Comput., 2021, 17, 1701-1714
     DOI: 10.1021/acs.jctc.0c01306
   
   for ONIOM refer to:
   * C. Plett, A. Katbashev, S. Ehlert, S. Grimme, M. Bursch,
     Phys. Chem. Chem. Phys., 2023, 25, 17860-17868. DOI: 10.1039/D3CP02178E
   
   for DIPRO refer to:
   * J. Kohn, N. Gildemeister, S. Grimme, D. Fazzi, A. Hansen,
     J. Chem. Phys., 2023, just accepted.
   
   with help from (in alphabetical order)
   P. Atkinson, C. Bannwarth, F. Bohle, G. Brandenburg, E. Caldeweyher
   M. Checinski, S. Dohm, S. Ehlert, S. Ehrlich, I. Gerasimov, C. Hölzer
   A. Katbashev, J. Kohn, J. Koopman, C. Lavigne, S. Lehtola, F. März, M. Müller,
   F. Musil, H. Neugebauer, J. Pisarek, C. Plett, P. Pracht, F. Pultar,
   J. Seibert, P. Shushkov, S. Spicher, M. Stahn, M. Steiner, T. Strunk,
   J. Stückrath, T. Rose, and J. Unsleber
   
 * started run on 2024/07/23 at 22:37:06.437     

           -------------------------------------------------
          |                Calculation Setup                |
           -------------------------------------------------

          program call               : xtb coord.xyz --uhf 2 --gfn 2 --grad --alpb ch2cl2 bar1M
          hostname                   : hpz106
          coordinate file            : coord.xyz
          omp threads                :                     2

   ID    Z sym.   atoms
    1    6 C      1-11, 14, 15, 29-35, 37-42, 44, 46-52, 54-57
    2    7 N      12, 13, 16, 43, 53
    3    8 O      17, 36, 45, 58
    4    1 H      18-28, 59-84

molecular fragmentation (1/2 indicates fragments):
111111111111111111111111111222222222222222222222222222222222222222222222
222222222222
# atoms in fragment 1/2:    27    57
 fragment masses (1/2) :      224.24      403.49
CMA distance (Bohr)    :   9.234
constraining FC (au)   :  0.0500

           -------------------------------------------------
          |                 G F N 2 - x T B                 |
           -------------------------------------------------

        Reference                      10.1021/acs.jctc.8b01176
      * Hamiltonian:
        H0-scaling (s, p, d)           1.850000    2.230000    2.230000
        zeta-weighting                 0.500000
      * Dispersion:
        s8                             2.700000
        a1                             0.520000
        a2                             5.000000
        s9                             5.000000
      * Repulsion:
        kExp                           1.500000    1.000000
        rExp                           1.000000
      * Coulomb:
        alpha                          2.000000
        third order                    shell-resolved
        anisotropic                    true
        a3                             3.000000
        a5                             4.000000
        cn-shift                       1.200000
        cn-exp                         4.000000
        max-rad                        5.000000

      * Solvation model:               ALPB
        Solvent                        ch2cl2
        Parameter file                 internal GFN2-xTB/ALPB
        Dielectric constant                8.9300E+00
        Reference state                gsolv [1 bar gas/1 M solution]
        Free energy shift                  7.1799E-03 Eh       4.5055E+00 kcal/mol
        Temperature                        2.9815E+02 K
        Density                            1.3300E+00 kg/L
        Solvent mass                       8.4930E+01 g/mol
        Interaction kernel             P16
        Born radius scaling (c1)           1.5691E+00
        Born radii integrator          GBOBC
        Born offset                        0.0000E+00 a0       0.0000E+00 AA
        H-bond correction              false
        Ion screening                  false
        Surface tension                    1.0000E-05 Eh       1.5569E+01 dyn/cm
        Grid points                               230 per atom
q/qsh data taken from xtbrestart
CAMM data taken from xtbrestart

          ...................................................
          :                      SETUP                      :
          :.................................................:
          :  # basis functions                 225          :
          :  # atomic orbitals                 225          :
          :  # shells                          131          :
          :  # electrons                       238          :
          :  max. iterations                   250          :
          :  Hamiltonian                  GFN2-xTB          :
          :  restarted?                       true          :
          :  GBSA solvation                   true          :
          :  PC potential                    false          :
          :  electronic temp.          300.0000000     K    :
          :  accuracy                    1.0000000          :
          :  -> integral cutoff          0.2500000E+02      :
          :  -> integral neglect         0.1000000E-07      :
          :  -> SCF convergence          0.1000000E-05 Eh   :
          :  -> wf. convergence          0.1000000E-03 e    :
          :  Broyden damping             0.4000000          :
          :  net charge                          0          :
          :  unpaired electrons                  2          :
          ...................................................

 iter      E             dE          RMSdq      gap      omega  full diag
   1   -133.1637041 -0.133164E+03  0.187E-01    0.41       0.0  T
   2   -133.1650116 -0.130751E-02  0.891E-02    0.40       1.0  T
   3   -133.1654519 -0.440257E-03  0.490E-02    0.39       1.0  T
   4   -133.1655589 -0.107004E-03  0.231E-02    0.42       1.0  T
   5   -133.1655712 -0.123356E-04  0.102E-02    0.41       1.1  T
   6   -133.1655741 -0.284434E-05  0.518E-03    0.41       2.1  T
   7   -133.1655752 -0.110664E-05  0.166E-03    0.41       6.6  T
   8   -133.1655753 -0.125706E-06  0.673E-04    0.41      16.2  T
   9   -133.1655753 -0.962166E-08  0.347E-04    0.41      31.4  T

   *** convergence criteria satisfied after 9 iterations ***

         #    Occupation            Energy/Eh            Energy/eV
      -------------------------------------------------------------
         1        2.0000           -0.7534839             -20.5033
       ...           ...                  ...                  ...
       114        2.0000           -0.4045571             -11.0086
       115        2.0000           -0.4010941             -10.9143
       116        2.0000           -0.4002345             -10.8909
       117        2.0000           -0.3991609             -10.8617
       118        2.0000           -0.3711184             -10.0986
       119        1.0000           -0.3514973              -9.5647
       120        0.9996           -0.3148439              -8.5673 (HOMO)
       121        0.0004           -0.2997644              -8.1570 (LUMO)
       122                         -0.2506721              -6.8211
       123                         -0.2355846              -6.4106
       124                         -0.2278558              -6.2003
       125                         -0.2254931              -6.1360
       ...                                ...                  ...
       225                          0.7080800              19.2678
      -------------------------------------------------------------
                  HL-Gap            0.0150795 Eh            0.4103 eV
             Fermi-level           -0.3343060 Eh           -9.0969 eV
 
 transition dipole moment (au) for excitation:         119         120
     X       Y       Z   
  -0.1469  -0.2402   0.0620  total (au/Debye):    0.288   0.733
 dE (eV)             :    0.997
 oscillator strength :  0.28721E-02

 SCC (total)                   0 d,  0 h,  0 min,  0.155 sec
 SCC setup                      ...        0 min,  0.022 sec ( 14.465%)
 Dispersion                     ...        0 min,  0.001 sec (  0.821%)
 classical contributions        ...        0 min,  0.000 sec (  0.121%)
 integral evaluation            ...        0 min,  0.015 sec (  9.363%)
 iterations                     ...        0 min,  0.052 sec ( 33.579%)
 molecular gradient             ...        0 min,  0.048 sec ( 30.728%)
 printout                       ...        0 min,  0.017 sec ( 10.906%)

         :::::::::::::::::::::::::::::::::::::::::::::::::::::
         ::                     SUMMARY                     ::
         :::::::::::::::::::::::::::::::::::::::::::::::::::::
         :: total energy            -131.232457007511 Eh    ::
         :: total w/o Gsasa/hb      -131.186974714583 Eh    ::
         :: gradient norm              0.052594216620 Eh/a0 ::
         :: HOMO-LUMO gap              0.410333913723 eV    ::
         ::.................................................::
         :: SCC energy              -133.159221221529 Eh    ::
         :: -> isotropic ES            0.144257040205 Eh    ::
         :: -> anisotropic ES          0.001224499649 Eh    ::
         :: -> anisotropic XC          0.065534385581 Eh    ::
         :: -> dispersion             -0.120840231449 Eh    ::
         :: -> Gsolv                  -0.057025380457 Eh    ::
         ::    -> Gelec               -0.011543087529 Eh    ::
         ::    -> Gsasa               -0.052662236625 Eh    ::
         ::    -> Ghb                  0.000000000000 Eh    ::
         ::    -> Gshift               0.007179943697 Eh    ::
         :: repulsion energy           1.926764214018 Eh    ::
         :: add. restraining           0.000000000000 Eh    ::
         :: total charge               0.000000000000 e     ::
         :::::::::::::::::::::::::::::::::::::::::::::::::::::

           -------------------------------------------------
          |                Property Printout                |
           -------------------------------------------------

    * Orbital Energies and Occupations

         #    Occupation            Energy/Eh            Energy/eV
      -------------------------------------------------------------
         1        2.0000           -0.7534839             -20.5033
       ...           ...                  ...                  ...
       108        2.0000           -0.4246170             -11.5544
       109        2.0000           -0.4156836             -11.3113
       110        2.0000           -0.4082032             -11.1078
       111        2.0000           -0.4076061             -11.0915
       112        2.0000           -0.4067119             -11.0672
       113        2.0000           -0.4060057             -11.0480
       114        2.0000           -0.4045571             -11.0086
       115        2.0000           -0.4010941             -10.9143
       116        2.0000           -0.4002345             -10.8909
       117        2.0000           -0.3991609             -10.8617
       118        2.0000           -0.3711184             -10.0986
       119        1.0000           -0.3514973              -9.5647
       120        0.9996           -0.3148439              -8.5673 (HOMO)
       121        0.0004           -0.2997644              -8.1570 (LUMO)
       122                         -0.2506721              -6.8211
       123                         -0.2355846              -6.4106
       124                         -0.2278558              -6.2003
       125                         -0.2254931              -6.1360
       126                         -0.2251546              -6.1268
       127                         -0.2237762              -6.0893
       128                         -0.2200909              -5.9890
       129                         -0.2089280              -5.6852
       130                         -0.1909942              -5.1972
       131                         -0.1799657              -4.8971
       ...                                ...                  ...
       225                          0.7080800              19.2678
      -------------------------------------------------------------
                  HL-Gap            0.0150795 Eh            0.4103 eV
             Fermi-level           -0.3343060 Eh           -9.0969 eV

     #   Z          covCN         q      C6AA      α(0)
     1   6 C        2.920    -0.035    28.869     8.811
     2   6 C        2.971     0.018    27.605     8.618
     3   6 C        2.921    -0.038    28.938     8.822
     4   6 C        2.916    -0.030    28.742     8.791
     5   6 C        2.917    -0.031    28.779     8.797
     6   6 C        2.916    -0.028    28.707     8.786
     7   6 C        3.810    -0.065    21.745     6.638
     8   6 C        3.003     0.060    26.639     8.467
     9   6 C        3.085     0.057    26.624     8.459
    10   6 C        3.106     0.046    26.837     8.488
    11   6 C        2.850     0.253    22.760     7.819
    12   7 N        2.786    -0.157    24.385     7.334
    13   7 N        1.834    -0.237    27.050     7.707
    14   6 C        2.927     0.053    26.813     8.492
    15   6 C        2.939     0.045    27.000     8.522
    16   7 N        1.834    -0.201    26.193     7.584
    17   8 O        0.856    -0.447    22.635     6.379
    18   1 H        0.858     0.244     0.907     1.492
    19   1 H        0.925     0.055     2.259     2.350
    20   1 H        0.925     0.053     2.285     2.364
    21   1 H        0.925     0.046     2.366     2.406
    22   1 H        0.925     0.038     2.470     2.458
    23   1 H        0.925     0.037     2.489     2.467
    24   1 H        0.925     0.037     2.490     2.467
    25   1 H        0.925     0.037     2.489     2.467
    26   1 H        0.924     0.072     2.068     2.249
    27   1 H        0.925     0.078     2.004     2.214
    28   1 H        0.803     0.324     0.654     1.270
    29   6 C        2.920    -0.032    28.787     8.798
    30   6 C        2.965     0.005    27.916     8.666
    31   6 C        2.921    -0.031    28.764     8.795
    32   6 C        2.914    -0.030    28.752     8.793
    33   6 C        2.915    -0.032    28.804     8.801
    34   6 C        2.914    -0.030    28.751     8.793
    35   6 C        2.831     0.119    25.376     8.255
    36   8 O        1.659    -0.384    20.532     6.117
    37   6 C        2.955    -0.039    28.977     8.829
    38   6 C        3.099     0.109    25.491     8.274
    39   6 C        3.176     0.060    26.273     8.370
    40   6 C        2.911    -0.052    29.289     8.874
    41   6 C        2.920    -0.041    29.024     8.835
    42   6 C        2.933    -0.054    29.336     8.883
    43   7 N        1.872    -0.308    28.844     7.961
    44   6 C        3.209     0.226    22.731     7.762
    45   8 O        1.728    -0.236    17.899     5.712
    46   6 C        3.900     0.015    20.269     6.400
    47   6 C        3.818    -0.082    22.047     6.682
    48   6 C        3.905     0.022    20.149     6.380
    49   6 C        3.825    -0.074    21.898     6.659
    50   6 C        3.908     0.006    20.423     6.424
    51   6 C        3.818    -0.063    21.692     6.628
    52   6 C        2.760     0.273    22.379     7.747
    53   7 N        2.685    -0.161    24.473     7.347
    54   6 C        3.750    -0.007    20.765     6.499
    55   6 C        3.769    -0.107    22.582     6.772
    56   6 C        3.764    -0.118    22.812     6.808
    57   6 C        3.761    -0.103    22.507     6.763
    58   8 O        0.859    -0.512    24.045     6.574
    59   1 H        0.924     0.061     2.186     2.312
    60   1 H        0.924     0.059     2.205     2.322
    61   1 H        0.924     0.054     2.271     2.357
    62   1 H        0.924     0.044     2.395     2.420
    63   1 H        0.924     0.060     2.205     2.322
    64   1 H        0.924     0.045     2.386     2.415
    65   1 H        0.925     0.049     2.332     2.388
    66   1 H        0.924     0.047     2.363     2.404
    67   1 H        0.924     0.041     2.440     2.443
    68   1 H        0.924     0.047     2.362     2.403
    69   1 H        0.924     0.052     2.297     2.370
    70   1 H        0.924     0.048     2.344     2.394
    71   1 H        0.860     0.196     1.127     1.663
    72   1 H        0.924     0.049     2.333     2.389
    73   1 H        0.924     0.044     2.396     2.421
    74   1 H        0.924     0.055     2.253     2.347
    75   1 H        0.926     0.047     2.357     2.401
    76   1 H        0.925     0.038     2.479     2.462
    77   1 H        0.925     0.037     2.492     2.469
    78   1 H        0.925     0.042     2.422     2.434
    79   1 H        0.925     0.036     2.503     2.474
    80   1 H        0.925     0.035     2.515     2.480
    81   1 H        0.925     0.033     2.545     2.495
    82   1 H        0.925     0.026     2.646     2.544
    83   1 H        0.924     0.072     2.069     2.249
    84   1 H        0.924     0.062     2.179     2.308

 Mol. C6AA /au·bohr⁶  :      84433.029932
 Mol. C8AA /au·bohr⁸  :    2030371.809221
 Mol. α(0) /au        :        452.605134


Wiberg/Mayer (AO) data.
largest (>0.10) Wiberg bond orders for each atom

 ---------------------------------------------------------------------------
     #   Z sym  total        # sym  WBO       # sym  WBO       # sym  WBO
 ---------------------------------------------------------------------------
     1   6 C    3.988 --     6 C    1.437     2 C    1.418    21 H    0.967
                             4 C    0.111
     2   6 C    3.975 --     1 C    1.418     3 C    1.408     7 C    0.964
                             5 C    0.108
     3   6 C    3.990 --     4 C    1.448     2 C    1.408    25 H    0.969
                             6 C    0.112
     4   6 C    3.991 --     3 C    1.448     5 C    1.434    24 H    0.970
                             1 C    0.111
     5   6 C    3.989 --     6 C    1.443     4 C    1.434    23 H    0.971
                             2 C    0.108
     6   6 C    3.990 --     5 C    1.443     1 C    1.437    22 H    0.970
                             3 C    0.112
     7   6 C    3.989 --     8 C    1.031     2 C    0.964    27 H    0.958
                            26 H    0.951
     8   6 C    3.855 --    12 N    1.271     9 C    1.246     7 C    1.031
     9   6 C    3.978 --    13 N    1.305     8 C    1.246    10 C    1.206
    10   6 C    3.970 --    16 N    1.423     9 C    1.206    11 C    1.040
    11   6 C    3.943 --    17 O    1.630    12 N    1.140    10 C    1.040
    12   7 N    3.564 --     8 C    1.271    11 C    1.140    18 H    0.831
                            17 O    0.122
    13   7 N    3.077 --    14 C    1.493     9 C    1.305
    14   6 C    3.975 --    13 N    1.493    15 C    1.336    19 H    0.962
    15   6 C    3.965 --    16 N    1.450    14 C    1.336    20 H    0.963
    16   7 N    3.068 --    15 C    1.450    10 C    1.423
    17   8 O    1.973 --    11 C    1.630    12 N    0.122
    18   1 H    0.940 --    12 N    0.831
    19   1 H    0.996 --    14 C    0.962
    20   1 H    0.997 --    15 C    0.963
    21   1 H    0.998 --     1 C    0.967
    22   1 H    0.998 --     6 C    0.970
    23   1 H    0.998 --     5 C    0.971
    24   1 H    0.998 --     4 C    0.970
    25   1 H    0.999 --     3 C    0.969
    26   1 H    0.993 --     7 C    0.951
    27   1 H    0.993 --     7 C    0.958
    28   1 H    0.894 --    36 O    0.832
    29   6 C    3.977 --    34 C    1.480    30 C    1.319    82 H    0.969
    30   6 C    3.982 --    31 C    1.320    29 C    1.319    35 C    1.168
    31   6 C    3.972 --    32 C    1.477    30 C    1.320    78 H    0.968
    32   6 C    3.990 --    31 C    1.477    33 C    1.414    79 H    0.970
    33   6 C    3.960 --    32 C    1.414    34 C    1.411    80 H    0.972
    34   6 C    3.991 --    29 C    1.480    33 C    1.411    81 H    0.970
    35   6 C    3.794 --    37 C    1.195    30 C    1.168    36 O    1.148
    36   8 O    2.159 --    35 C    1.148    28 H    0.832
    37   6 C    3.982 --    42 C    1.317    38 C    1.250    35 C    1.195
    38   6 C    3.906 --    39 C    1.321    37 C    1.250    45 O    1.068
    39   6 C    3.976 --    38 C    1.321    40 C    1.314    43 N    1.166
    40   6 C    3.945 --    41 C    1.447    39 C    1.314    75 H    0.969
    41   6 C    3.989 --    40 C    1.447    42 C    1.445    76 H    0.970
    42   6 C    3.966 --    41 C    1.445    37 C    1.317    77 H    0.968
    43   7 N    3.019 --    44 C    1.625    39 C    1.166    45 O    0.103
    44   6 C    3.908 --    43 N    1.625    45 O    1.093    46 C    0.986
    45   8 O    2.390 --    44 C    1.093    38 C    1.068    43 N    0.103
    46   6 C    3.986 --    44 C    0.986    47 C    0.983    51 C    0.977
                            55 C    0.967
    47   6 C    3.990 --    48 C    0.985    46 C    0.983    60 H    0.971
                            59 H    0.969
    48   6 C    3.991 --    56 C    0.995    49 C    0.987    47 C    0.985
                            54 C    0.984
    49   6 C    3.995 --    48 C    0.987    50 C    0.985    62 H    0.973
                            61 H    0.971
    50   6 C    3.991 --    57 C    0.992    49 C    0.985    51 C    0.963
                            52 C    0.952
    51   6 C    3.991 --    46 C    0.977    64 H    0.974    63 H    0.967
                            50 C    0.963
    52   6 C    3.939 --    58 O    1.553    53 N    1.344    50 C    0.952
    53   7 N    3.500 --    52 C    1.344    54 C    0.984    71 H    0.918
                            58 O    0.190
    54   6 C    3.959 --    48 C    0.984    53 N    0.984    83 H    0.963
                            84 H    0.960
    55   6 C    3.987 --    73 H    0.986    72 H    0.983    74 H    0.979
                            46 C    0.967
    56   6 C    3.991 --    48 C    0.995    70 H    0.984    68 H    0.984
                            69 H    0.983
    57   6 C    3.992 --    50 C    0.992    67 H    0.985    65 H    0.984
                            66 H    0.984
    58   8 O    1.963 --    52 C    1.553    53 N    0.190
    59   1 H    0.996 --    47 C    0.969
    60   1 H    0.996 --    47 C    0.971
    61   1 H    0.997 --    49 C    0.971
    62   1 H    0.998 --    49 C    0.973
    63   1 H    0.996 --    51 C    0.967
    64   1 H    0.998 --    51 C    0.974
    65   1 H    0.997 --    57 C    0.984
    66   1 H    0.997 --    57 C    0.984
    67   1 H    0.998 --    57 C    0.985
    68   1 H    0.997 --    56 C    0.984
    69   1 H    0.997 --    56 C    0.983
    70   1 H    0.997 --    56 C    0.984
    71   1 H    0.961 --    53 N    0.918
    72   1 H    0.997 --    55 C    0.983
    73   1 H    0.998 --    55 C    0.986
    74   1 H    0.996 --    55 C    0.979
    75   1 H    0.997 --    40 C    0.969
    76   1 H    0.998 --    41 C    0.970
    77   1 H    0.998 --    42 C    0.968
    78   1 H    0.998 --    31 C    0.968
    79   1 H    0.998 --    32 C    0.970
    80   1 H    0.998 --    33 C    0.972
    81   1 H    0.998 --    34 C    0.970
    82   1 H    0.999 --    29 C    0.969
    83   1 H    0.995 --    54 C    0.963
    84   1 H    0.996 --    54 C    0.960
 ---------------------------------------------------------------------------

Topologies differ in total number of bonds
Writing topology from bond orders to xtbtopo.mol

molecular dipole:
                 x           y           z       tot (Debye)
 q only:        2.019      -0.394      -1.445
   full:        1.658      -0.251      -1.376       5.514
molecular quadrupole (traceless):
                xx          xy          yy          xz          yz          zz
 q only:       26.887     -23.223      -9.380       8.401       6.176     -17.507
  q+dip:       29.703     -22.530     -10.648       0.675      13.306     -19.056
   full:       29.258     -18.949      -6.640       2.094      12.603     -22.618


           -------------------------------------------------
          | TOTAL ENERGY             -131.232457007511 Eh   |
          | GRADIENT NORM               0.052594216620 Eh/α |
          | HOMO-LUMO GAP               0.410333913723 eV   |
           -------------------------------------------------

------------------------------------------------------------------------
 * finished run on 2024/07/23 at 22:37:06.625     
------------------------------------------------------------------------
 total:
 * wall-time:     0 d,  0 h,  0 min,  0.188 sec
 *  cpu-time:     0 d,  0 h,  0 min,  0.347 sec
 * ratio c/w:     1.845 speedup
 SCF:
 * wall-time:     0 d,  0 h,  0 min,  0.160 sec
 *  cpu-time:     0 d,  0 h,  0 min,  0.297 sec
 * ratio c/w:     1.854 speedup
