# Supplementary material for: Photochemical Deracemization of 4,7-Diaza-1-isoindolinones by Unidirectional Hydrogen Atom Shuttling
Source: J Am Chem Soc. 2024 Dec 30;147(2):1434–9. doi: 10.1021/jacs.4c16053 (PMC11744763; doi:10.1021/jacs.4c16053)
Supplement: Supplementary file 3 — ja4c16053_si_003.zip [file ja4c16053_si_003.zip › to_zip/3b_1b/thermodynamics/s0bs/spe.out]

                                 *****************
                                 * O   R   C   A *
                                 *****************

                                            #,                                       
                                            ###                                      
                                            ####                                     
                                            #####                                    
                                            ######                                   
                                           ########,                                 
                                     ,,################,,,,,                         
                               ,,#################################,,                 
                          ,,##########################################,,             
                       ,#########################################, ''#####,          
                    ,#############################################,,   '####,        
                  ,##################################################,,,,####,       
                ,###########''''           ''''###############################       
              ,#####''   ,,,,##########,,,,          '''####'''          '####       
            ,##' ,,,,###########################,,,                        '##       
           ' ,,###''''                  '''############,,,                           
         ,,##''                                '''############,,,,        ,,,,,,###''
      ,#''                                            '''#######################'''  
     '                                                          ''''####''''         
             ,#######,   #######,   ,#######,      ##                                
            ,#'     '#,  ##    ##  ,#'     '#,    #''#        ######   ,####,        
            ##       ##  ##   ,#'  ##            #'  '#       #        #'  '#        
            ##       ##  #######   ##           ,######,      #####,   #    #        
            '#,     ,#'  ##    ##  '#,     ,#' ,#      #,         ##   #,  ,#        
             '#######'   ##     ##  '#######'  #'      '#     #####' # '####'        


                  #######################################################
                  #                        -***-                        #
                  #          Department of theory and spectroscopy      #
                  #    Directorship and core code : Frank Neese         #
                  #        Max Planck Institute fuer Kohlenforschung    #
                  #                Kaiser Wilhelm Platz 1               #
                  #                 D-45470 Muelheim/Ruhr               #
                  #                      Germany                        #
                  #                                                     #
                  #                  All rights reserved                #
                  #                        -***-                        #
                  #######################################################


                         Program Version 5.0.3 -  RELEASE  -


 With contributions from (in alphabetic order):
   Daniel Aravena         : Magnetic Suceptibility
   Michael Atanasov       : Ab Initio Ligand Field Theory (pilot matlab implementation)
   Alexander A. Auer      : GIAO ZORA, VPT2 properties, NMR spectrum
   Ute Becker             : Parallelization
   Giovanni Bistoni       : ED, misc. LED, open-shell LED, HFLD
   Martin Brehm           : Molecular dynamics
   Dmytro Bykov           : SCF Hessian
   Vijay G. Chilkuri      : MRCI spin determinant printing, contributions to CSF-ICE
   Dipayan Datta          : RHF DLPNO-CCSD density
   Achintya Kumar Dutta   : EOM-CC, STEOM-CC
   Dmitry Ganyushin       : Spin-Orbit,Spin-Spin,Magnetic field MRCI
   Miquel Garcia          : C-PCM and meta-GGA Hessian, CC/C-PCM, Gaussian charge scheme
   Yang Guo               : DLPNO-NEVPT2, F12-NEVPT2, CIM, IAO-localization
   Andreas Hansen         : Spin unrestricted coupled pair/coupled cluster methods
   Benjamin Helmich-Paris : MC-RPA, TRAH-SCF, COSX integrals
   Lee Huntington         : MR-EOM, pCC
   Robert Izsak           : Overlap fitted RIJCOSX, COSX-SCS-MP3, EOM
   Marcus Kettner         : VPT2
   Christian Kollmar      : KDIIS, OOCD, Brueckner-CCSD(T), CCSD density, CASPT2, CASPT2-K
   Simone Kossmann        : Meta GGA functionals, TD-DFT gradient, OOMP2, MP2 Hessian
   Martin Krupicka        : Initial AUTO-CI
   Lucas Lang             : DCDCAS
   Marvin Lechner         : AUTO-CI (C++ implementation), FIC-MRCC
   Dagmar Lenk            : GEPOL surface, SMD
   Dimitrios Liakos       : Extrapolation schemes; Compound Job, initial MDCI parallelization
   Dimitrios Manganas     : Further ROCIS development; embedding schemes
   Dimitrios Pantazis     : SARC Basis sets
   Anastasios Papadopoulos: AUTO-CI, single reference methods and gradients
   Taras Petrenko         : DFT Hessian,TD-DFT gradient, ASA, ECA, R-Raman, ABS, FL, XAS/XES, NRVS
   Peter Pinski           : DLPNO-MP2, DLPNO-MP2 Gradient
   Christoph Reimann      : Effective Core Potentials
   Marius Retegan         : Local ZFS, SOC
   Christoph Riplinger    : Optimizer, TS searches, QM/MM, DLPNO-CCSD(T), (RO)-DLPNO pert. Triples
   Tobias Risthaus        : Range-separated hybrids, TD-DFT gradient, RPA, STAB
   Michael Roemelt        : Original ROCIS implementation
   Masaaki Saitow         : Open-shell DLPNO-CCSD energy and density
   Barbara Sandhoefer     : DKH picture change effects
   Avijit Sen             : IP-ROCIS
   Kantharuban Sivalingam : CASSCF convergence, NEVPT2, FIC-MRCI
   Bernardo de Souza      : ESD, SOC TD-DFT
   Georgi Stoychev        : AutoAux, RI-MP2 NMR, DLPNO-MP2 response
   Willem Van den Heuvel  : Paramagnetic NMR
   Boris Wezisla          : Elementary symmetry handling
   Frank Wennmohs         : Technical directorship


 We gratefully acknowledge several colleagues who have allowed us to
 interface, adapt or use parts of their codes:
   Stefan Grimme, W. Hujo, H. Kruse, P. Pracht,  : VdW corrections, initial TS optimization,
                  C. Bannwarth, S. Ehlert          DFT functionals, gCP, sTDA/sTD-DF
   Ed Valeev, F. Pavosevic, A. Kumar             : LibInt (2-el integral package), F12 methods
   Garnet Chan, S. Sharma, J. Yang, R. Olivares  : DMRG
   Ulf Ekstrom                                   : XCFun DFT Library
   Mihaly Kallay                                 : mrcc  (arbitrary order and MRCC methods)
   Jiri Pittner, Ondrej Demel                    : Mk-CCSD
   Frank Weinhold                                : gennbo (NPA and NBO analysis)
   Christopher J. Cramer and Donald G. Truhlar   : smd solvation model
   Lars Goerigk                                  : TD-DFT with DH, B97 family of functionals
   V. Asgeirsson, H. Jonsson                     : NEB implementation
   FAccTs GmbH                                   : IRC, NEB, NEB-TS, DLPNO-Multilevel, CI-OPT
                                                   MM, QMMM, 2- and 3-layer-ONIOM, Crystal-QMMM,
                                                   LR-CPCM, SF, NACMEs, symmetry and pop. for TD-DFT,
                                                   nearIR, NL-DFT gradient (VV10), updates on ESD,
                                                   ML-optimized integration grids
   S Lehtola, MJT Oliveira, MAL Marques          : LibXC Library
   Liviu Ungur et al                             : ANISO software


 Your calculation uses the libint2 library for the computation of 2-el integrals
 For citations please refer to: http://libint.valeyev.net

 Your ORCA version has been built with support for libXC version: 5.1.0
 For citations please refer to: https://tddft.org/programs/libxc/

 This ORCA versions uses:
   CBLAS   interface :  Fast vector & matrix operations
   LAPACKE interface :  Fast linear algebra routines
   SCALAPACK package :  Parallel linear algebra routines
   Shared memory     :  Shared parallel matrices
   BLAS/LAPACK       :  OpenBLAS 0.3.15  USE64BITINT DYNAMIC_ARCH NO_AFFINITY SkylakeX SINGLE_THREADED
        Core in use  :  SkylakeX
   Copyright (c) 2011-2014, The OpenBLAS Project


***************************************
The coordinates will be read from file: coord.xyz
***************************************


Your calculation utilizes the atom-pairwise dispersion correction
based on tight binding partial charges (D4)
Cite in your paper:
E.Caldeweyher, C.Bannwarth, S.Grimme, J.Chem.Phys., (2017), 147, 034112.
E.Caldeweyher, S.Ehlert, A.Hansen, H.Neugebauer, S.Grimme, J.Chem.Phys., (2018), in progress.
   

================================================================================

----- Orbital basis set information -----
Your calculation utilizes the basis: def2-QZVPP
   F. Weigend and R. Ahlrichs, Phys. Chem. Chem. Phys. 7, 3297 (2005).

----- AuxJ basis set information -----
Your calculation utilizes the auxiliary basis: def2/J
   F. Weigend, Phys. Chem. Chem. Phys. 8, 1057 (2006).

================================================================================
                                        WARNINGS
                       Please study these warnings very carefully!
================================================================================


WARNING: Broken symmetry calculations need fully converged wavefunctions
  ===> : Setting SCFConvForced true
         You can overwrite this default with %scf ConvForced false 


INFO   : the flag for use of the SHARK integral package has been found!

================================================================================
                                       INPUT FILE
================================================================================
NAME = orca.inp
|  1> ! UKS PW6B95 D4 def2-QZVPP RIJCOSX def2/J defgrid3 SP
|  2> %maxcore 2500
|  3> %scf BrokenSym 1, 1
|  4> autotrah false
|  5> end
|  6> %pal
|  7>   nprocs 8
|  8> end
|  9> *xyzfile 0 3 coord.xyz
| 10> 
| 11>                          ****END OF INPUT****
================================================================================

                       ****************************
                       * Single Point Calculation *
                       ****************************

---------------------------------
CARTESIAN COORDINATES (ANGSTROEM)
---------------------------------
  C     -2.507171   -2.161690   -2.770880
  C     -3.089589   -1.063076   -2.150054
  C     -4.478377   -0.965523   -2.108544
  C     -5.271327   -1.948290   -2.681232
  C     -4.682899   -3.042354   -3.304240
  C     -3.299898   -3.146233   -3.347701
  C     -2.240578    0.002282   -1.493283
  C     -2.247441   -0.159215   -0.017888
  C     -2.966585    0.547514    0.969906
  C     -2.747660   -0.084371    2.207857
  C     -1.822978   -1.200267    1.976988
  N     -1.598982   -1.172635    0.615775
  N     -3.697988    1.663081    0.864462
  C     -4.238056    2.071264    1.997093
  C     -4.053943    1.400788    3.221541
  N     -3.288112    0.326687    3.338514
  O     -1.325793   -1.987230    2.767859
  H     -0.922463   -1.805256    0.147443
  H     -4.831979    2.976341    1.966462
  H     -4.531330    1.778392    4.116690
  H     -1.427962   -2.250243   -2.801252
  H     -2.834087   -3.995418   -3.830895
  H     -5.300547   -3.809127   -3.753623
  H     -6.349440   -1.859466   -2.643566
  H     -4.940928   -0.112893   -1.624309
  H     -1.215040   -0.045900   -1.867468
  H     -2.630674    0.988758   -1.742688
  H     -2.572943    2.889641   -0.164101
  C      1.590962    3.194705   -1.541070
  C      0.207707    2.981397   -1.675178
  C     -0.327120    2.938306   -2.976354
  C      0.492588    3.055700   -4.084940
  C      1.862928    3.239366   -3.934493
  C      2.402888    3.314842   -2.654441
  C     -0.657614    2.872897   -0.527446
  O     -1.906932    3.341727   -0.717479
  C     -0.260815    2.417974    0.776900
  C      0.741828    1.471446    1.037147
  C      1.104894    1.048898    2.307765
  C      0.437250    1.512993    3.436651
  C     -0.572204    2.440758    3.220235
  C     -0.902555    2.884980    1.944294
  N      2.170534    0.174628    2.190908
  C      2.396331    0.085371    0.929984
  O      1.548880    0.817129    0.163401
  C      3.581508   -0.532203    0.240991
  C      4.401014   -1.397283    1.212604
  C      3.970674   -2.857775    1.411737
  C      3.815508   -3.519070    0.049783
  C      2.762185   -2.785171   -0.775711
  C      3.227042   -1.338929   -1.021066
  C      1.445903   -2.728229   -0.022752
  N      1.485848   -2.813420    1.305690
  C      2.646073   -3.017680    2.152202
  C      4.457621    0.665407   -0.187501
  C      5.051736   -3.557701    2.231938
  C      2.566957   -3.482984   -2.118815
  O      0.383314   -2.559192   -0.633600
  H      5.416535   -1.433226    0.805709
  H      4.479560   -0.896942    2.180463
  H      4.767432   -3.504917   -0.491152
  H      3.536505   -4.571794    0.170314
  H      4.137986   -1.402197   -1.624559
  H      2.496637   -0.806827   -1.635906
  H      1.862335   -2.954310   -2.758832
  H      3.522252   -3.533938   -2.643444
  H      2.206592   -4.504330   -1.987172
  H      4.833103   -4.620960    2.346467
  H      6.025438   -3.467633    1.748209
  H      5.135534   -3.123789    3.230764
  H      0.599999   -2.741789    1.793197
  H      3.949161    1.303892   -0.910367
  H      4.737544    1.276335    0.672074
  H      5.373329    0.299260   -0.653443
  H      0.702396    1.176456    4.429324
  H     -1.111705    2.847647    4.065217
  H     -1.664435    3.647153    1.849766
  H     -1.389200    2.791545   -3.118787
  H      0.059041    3.002708   -5.075370
  H      2.500932    3.333783   -4.803295
  H      3.463555    3.487450   -2.522906
  H      2.029871    3.309682   -0.558804
  H      2.588546   -2.316603    2.986172
  H      2.590407   -4.027101    2.571561

----------------------------
CARTESIAN COORDINATES (A.U.)
----------------------------
  NO LB      ZA    FRAG     MASS         X           Y           Z
   0 C     6.0000    0    12.011   -4.737866   -4.085002   -5.236204
   1 C     6.0000    0    12.011   -5.838477   -2.008923   -4.063013
   2 C     6.0000    0    12.011   -8.462907   -1.824575   -3.984571
   3 C     6.0000    0    12.011   -9.961365   -3.681735   -5.066795
   4 C     6.0000    0    12.011   -8.849397   -5.749215   -6.244109
   5 C     6.0000    0    12.011   -6.235904   -5.945518   -6.326238
   6 C     6.0000    0    12.011   -4.234079    0.004313   -2.821896
   7 C     6.0000    0    12.011   -4.247049   -0.300872   -0.033804
   8 C     6.0000    0    12.011   -5.606033    1.034651    1.832856
   9 C     6.0000    0    12.011   -5.192324   -0.159437    4.172244
  10 C     6.0000    0    12.011   -3.444930   -2.268177    3.735966
  11 N     7.0000    0    14.007   -3.021639   -2.215960    1.163646
  12 N     7.0000    0    14.007   -6.988185    3.142768    1.633597
  13 C     6.0000    0    12.011   -8.008766    3.914121    3.773959
  14 C     6.0000    0    12.011   -7.660842    2.647107    6.087830
  15 N     7.0000    0    14.007   -6.213631    0.617349    6.308877
  16 O     8.0000    0    15.999   -2.505386   -3.755321    5.230495
  17 H     1.0000    0     1.008   -1.743203   -3.411440    0.278627
  18 H     1.0000    0     1.008   -9.131117    5.624470    3.716075
  19 H     1.0000    0     1.008   -8.562972    3.360673    7.779417
  20 H     1.0000    0     1.008   -2.698458   -4.252344   -5.293599
  21 H     1.0000    0     1.008   -5.355648   -7.550247   -7.239343
  22 H     1.0000    0     1.008  -10.016582   -7.198207   -7.093319
  23 H     1.0000    0     1.008  -11.998703   -3.513882   -4.995616
  24 H     1.0000    0     1.008   -9.337001   -0.213338   -3.069499
  25 H     1.0000    0     1.008   -2.296093   -0.086738   -3.529003
  26 H     1.0000    0     1.008   -4.971253    1.868481   -3.293202
  27 H     1.0000    0     1.008   -4.862158    5.460629   -0.310107
  28 C     6.0000    0    12.011    3.006483    6.037118   -2.912201
  29 C     6.0000    0    12.011    0.392509    5.634025   -3.165628
  30 C     6.0000    0    12.011   -0.618168    5.552594   -5.624494
  31 C     6.0000    0    12.011    0.930857    5.774437   -7.719417
  32 C     6.0000    0    12.011    3.520423    6.121514   -7.435114
  33 C     6.0000    0    12.011    4.540801    6.264144   -5.016166
  34 C     6.0000    0    12.011   -1.242711    5.428989   -0.996729
  35 O     8.0000    0    15.999   -3.603580    6.314949   -1.355838
  36 C     6.0000    0    12.011   -0.492870    4.569309    1.468129
  37 C     6.0000    0    12.011    1.401853    2.780630    1.959923
  38 C     6.0000    0    12.011    2.087948    1.982130    4.361044
  39 C     6.0000    0    12.011    0.826283    2.859143    6.494330
  40 C     6.0000    0    12.011   -1.081310    4.612365    6.085362
  41 C     6.0000    0    12.011   -1.705582    5.451822    3.674184
  42 N     7.0000    0    14.007    4.101714    0.330000    4.140216
  43 C     6.0000    0    12.011    4.528410    0.161328    1.757415
  44 O     8.0000    0    15.999    2.926959    1.544150    0.308783
  45 C     6.0000    0    12.011    6.768070   -1.005717    0.455406
  46 C     6.0000    0    12.011    8.316711   -2.640482    2.291490
  47 C     6.0000    0    12.011    7.503487   -5.400412    2.667796
  48 C     6.0000    0    12.011    7.210265   -6.650078    0.094075
  49 C     6.0000    0    12.011    5.219773   -5.263210   -1.465881
  50 C     6.0000    0    12.011    6.098226   -2.530209   -1.929535
  51 C     6.0000    0    12.011    2.732361   -5.155605   -0.042996
  52 N     7.0000    0    14.007    2.807846   -5.316594    2.467396
  53 C     6.0000    0    12.011    5.000353   -5.702589    4.067072
  54 C     6.0000    0    12.011    8.423682    1.257436   -0.354326
  55 C     6.0000    0    12.011    9.546398   -6.723080    4.217751
  56 C     6.0000    0    12.011    4.850845   -6.581885   -4.003980
  57 O     8.0000    0    15.999    0.724358   -4.836172   -1.197330
  58 H     1.0000    0     1.008   10.235769   -2.708405    1.522569
  59 H     1.0000    0     1.008    8.465141   -1.694975    4.120479
  60 H     1.0000    0     1.008    9.009141   -6.623333   -0.928142
  61 H     1.0000    0     1.008    6.683027   -8.639439    0.321847
  62 H     1.0000    0     1.008    7.819661   -2.649768   -3.069972
  63 H     1.0000    0     1.008    4.717959   -1.524682   -3.091415
  64 H     1.0000    0     1.008    3.519303   -5.582837   -5.213437
  65 H     1.0000    0     1.008    6.656091   -6.678175   -4.995385
  66 H     1.0000    0     1.008    4.169855   -8.511950   -3.755211
  67 H     1.0000    0     1.008    9.133242   -8.732349    4.434180
  68 H     1.0000    0     1.008   11.386428   -6.552877    3.303636
  69 H     1.0000    0     1.008    9.704752   -5.903106    6.105260
  70 H     1.0000    0     1.008    1.133835   -5.181231    3.388652
  71 H     1.0000    0     1.008    7.462832    2.463999   -1.720344
  72 H     1.0000    0     1.008    8.952661    2.411924    1.270036
  73 H     1.0000    0     1.008   10.154120    0.565520   -1.234829
  74 H     1.0000    0     1.008    1.327337    2.223179    8.370209
  75 H     1.0000    0     1.008   -2.100818    5.381273    7.682146
  76 H     1.0000    0     1.008   -3.145327    6.892119    3.495551
  77 H     1.0000    0     1.008   -2.625207    5.275256   -5.893653
  78 H     1.0000    0     1.008    0.111572    5.674295   -9.591059
  79 H     1.0000    0     1.008    4.726076    6.299937   -9.076912
  80 H     1.0000    0     1.008    6.545171    6.590325   -4.767602
  81 H     1.0000    0     1.008    3.835900    6.254392   -1.055986
  82 H     1.0000    0     1.008    4.891643   -4.377745    5.643047
  83 H     1.0000    0     1.008    4.895160   -7.610119    4.859547

--------------------------------
INTERNAL COORDINATES (ANGSTROEM)
--------------------------------
 C      0   0   0     0.000000000000     0.00000000     0.00000000
 C      1   0   0     1.389815667328     0.00000000     0.00000000
 C      2   1   0     1.392829198950   119.11229844     0.00000000
 C      3   2   1     1.386568502287   120.54857536   359.83559520
 C      4   3   2     1.389734013020   120.06608866   359.96532668
 C      5   4   3     1.387577629010   119.66916094     0.10627455
 C      2   1   3     1.512334718757   121.03616657   178.45068217
 C      7   2   1     1.484223173539   110.63704633   257.15590018
 C      8   7   2     1.411513089798   130.05526666   258.41978536
 C      9   8   7     1.407028114821   108.15513263   173.21803639
 C     10   9   8     1.467501918288   107.52465827     1.78388923
 N      8   7   2     1.359797863477   122.82764156    71.77174849
 N      9   8   7     1.338118225816   129.84777671   350.07289176
 C     13   9   8     1.319522245990   114.45435103   180.44983710
 C     14  13   9     1.408086644885   123.06613208     0.57703321
 N     10   9   8     1.318879092056   123.40413017   180.45444437
 O     11  10   9     1.221466137006   130.13033625   177.26866591
 H     12   8   7     1.037892947510   123.69879092    11.10230735
 H     14  13   9     1.082980988242   117.30378081   179.40701621
 H     15  14  13     1.082484938484   119.69145852   180.61885785
 H      1   2   3     1.083261078271   119.64581017   180.48400400
 H      6   5   4     1.082392634086   120.10925055   179.98614377
 H      5   4   3     1.082300323953   120.14841130   180.13643404
 H      4   3   2     1.082421633301   119.80620646   180.10988795
 H      3   2   1     1.084165408365   119.59048005   179.86689170
 H      7   2   1     1.092732174799   110.31000250    18.93956656
 H      7   2   1     1.089729843185   109.71506442   136.94853290
 H     13   9   8     1.956557211105   104.46344184   312.99969910
 C     26   7   2     4.299035325222   123.59599597   160.93906001
 C     29  26   7     1.406016039678    40.20495301   329.09671733
 C     30  29  26     1.407464235076   117.81804827   268.48252488
 C     31  30  29     1.383714198025   120.86119410     2.21346308
 C     32  31  30     1.390754524973   120.54653967   359.02305168
 C     29  26   7     1.383202754420   112.79836796   217.61258009
 C     30  29  26     1.441471805214   121.73967958    91.42637871
 O     28  13   9     0.976821266704   168.52237164    13.99475548
 C     35  30  29     1.437262992369   125.49849639   332.76660645
 C     37  35  30     1.403188386319   125.38714612   328.64062123
 C     38  37  35     1.387384100569   124.21463965   180.04170205
 C     39  38  37     1.391229088756   121.06135719     2.74314669
 C     40  39  38     1.388013729211   116.45329107   358.16129154
 C     41  40  39     1.390859261000   121.95505344     0.03790582
 N     39  38  37     1.383325600815   108.46430161   183.36243114
 C     43  39  38     1.284087416250   105.20908025   359.23291520
 O     44  43  39     1.356942439016   114.04409539   358.92508761
 C     44  43  39     1.503580387937   128.10651082   168.33159063
 C     46  44  43     1.537526076625   111.20194382    14.29574146
 C     47  46  44     1.535540028623   117.88645261    85.90650333
 C     48  47  46     1.521941911314   109.01363687    50.83581665
 C     49  48  47     1.526282236366   110.20797449   300.22294315
 C     50  49  48     1.538800364143   109.24904757    62.40775617
 C     50  49  48     1.517493139822   110.38315286   304.02318457
 N     52  50  49     1.331770365364   117.80919118    24.66939712
 C     53  52  50     1.450663671286   127.95714810   356.96856045
 C     46  44  43     1.544488814395   104.81920624   257.82457142
 C     48  47  46     1.526866372722   107.89290480   171.12706201
 C     50  49  48     1.526101409949   110.14621448   182.29191703
 O     52  50  49     1.237256596526   120.33833268   202.11666245
 H     47  46  44     1.094595643229   106.14472158   204.55424140
 H     47  46  44     1.092365316088   109.90861000   318.90420701
 H     49  48  47     1.094974441961   110.35495293    60.73480325
 H     49  48  47     1.095718844385   110.18054373   178.36570190
 H     51  50  49     1.094543797870   106.55912067    63.91485659
 H     51  50  49     1.093002113166   110.20385566   178.38261816
 H     57  50  49     1.088857004700   112.21475655   183.23558123
 H     57  50  49     1.091064096635   109.42242745   302.91891500
 H     57  50  49     1.091027127522   111.35290182    61.82496233
 H     56  48  47     1.091529805695   111.16655243   183.97500489
 H     56  48  47     1.090963258788   110.84839241   303.85987011
 H     56  48  47     1.092225044392   111.31234786    63.72700753
 H     53  52  50     1.013667941571   116.67953677   177.97768878
 H     55  46  44     1.090289128544   111.93085411   296.47872403
 H     55  46  44     1.091082055257   111.17010600    57.74398977
 H     55  46  44     1.090727409128   109.53892634   177.03086489
 H     40  39  38     1.081184189618   121.56598374   178.95372296
 H     41  40  39     1.081948851071   119.48811304   181.08296668
 H     42  41  40     1.081806033014   118.19372229   183.12455092
 H     31  30  29     1.081590905558   119.93624827   180.95220629
 H     32  31  30     1.082461205243   119.44784992   178.97440716
 H     33  32  31     1.082026210193   120.37432353   180.18298278
 H     34  29  26     1.082639895219   119.41490260   223.90733368
 H     29  26   7     1.081992801222   114.44349252    77.52390989
 H     54  53  52     1.091020014602   108.26427638   134.73962845
 H     54  53  52     1.094482712678   108.22621625   250.71868056

---------------------------
INTERNAL COORDINATES (A.U.)
---------------------------
 C      0   0   0     0.000000000000     0.00000000     0.00000000
 C      1   0   0     2.626370987883     0.00000000     0.00000000
 C      2   1   0     2.632065737344   119.11229844     0.00000000
 C      3   2   1     2.620234735245   120.54857536   359.83559520
 C      4   3   2     2.626216683603   120.06608866   359.96532668
 C      5   4   3     2.622141708384   119.66916094     0.10627455
 C      2   1   3     2.857898441271   121.03616657   178.45068217
 C      7   2   1     2.804775319607   110.63704633   257.15590018
 C      8   7   2     2.667373174163   130.05526666   258.41978536
 C      9   8   7     2.658897799740   108.15513263   173.21803639
 C     10   9   8     2.773176726569   107.52465827     1.78388923
 N      8   7   2     2.569645559463   122.82764156    71.77174849
 N      9   8   7     2.528676981601   129.84777671   350.07289176
 C     13   9   8     2.493535672538   114.45435103   180.44983710
 C     14  13   9     2.660898131665   123.06613208     0.57703321
 N     10   9   8     2.492320287741   123.40413017   180.45444437
 O     11  10   9     2.308236480801   130.13033625   177.26866591
 H     12   8   7     1.961333427122   123.69879092    11.10230735
 H     14  13   9     2.046537476021   117.30378081   179.40701621
 H     15  14  13     2.045600077829   119.69145852   180.61885785
 H      1   2   3     2.047066769468   119.64581017   180.48400400
 H      6   5   4     2.045425647797   120.10925055   179.98614377
 H      5   4   3     2.045251206926   120.14841130   180.13643404
 H      4   3   2     2.045480448370   119.80620646   180.10988795
 H      3   2   1     2.048775705681   119.59048005   179.86689170
 H      7   2   1     2.064964548094   110.31000250    18.93956656
 H      7   2   1     2.059290963581   109.71506442   136.94853290
 H     13   9   8     3.697357294337   104.46344184   312.99969910
 C     26   7   2     8.123999404722   123.59599597   160.93906001
 C     29  26   7     2.656985254891    40.20495301   329.09671733
 C     30  29  26     2.659721947583   117.81804827   268.48252488
 C     31  30  29     2.614840881886   120.86119410     2.21346308
 C     32  31  30     2.628145171710   120.54653967   359.02305168
 C     29  26   7     2.613874393540   112.79836796   217.61258009
 C     30  29  26     2.723986941623   121.73967958    91.42637871
 O     28  13   9     1.845924675861   168.52237164    13.99475548
 C     35  30  29     2.716033437998   125.49849639   332.76660645
 C     37  35  30     2.651641764441   125.38714612   328.64062123
 C     38  37  35     2.621775992632   124.21463965   180.04170205
 C     39  38  37     2.629041967294   121.06135719     2.74314669
 C     40  39  38     2.622965818332   116.45329107   358.16129154
 C     41  40  39     2.628343094118   121.95505344     0.03790582
 N     39  38  37     2.614106539583   108.46430161   183.36243114
 C     43  39  38     2.426573548726   105.20908025   359.23291520
 O     44  43  39     2.564249589235   114.04409539   358.92508761
 C     44  43  39     2.841355153537   128.10651082   168.33159063
 C     46  44  43     2.905503208584   111.20194382    14.29574146
 C     47  46  44     2.901750121771   117.88645261    85.90650333
 C     48  47  46     2.876053404120   109.01363687    50.83581665
 C     49  48  47     2.884255429800   110.20797449   300.22294315
 C     50  49  48     2.907911263008   109.24904757    62.40775617
 C     50  49  48     2.867646444367   110.38315286   304.02318457
 N     52  50  49     2.516681263810   117.80919118    24.66939712
 C     53  52  50     2.741357051158   127.95714810   356.96856045
 C     46  44  43     2.918660876111   104.81920624   257.82457142
 C     48  47  46     2.885359287538   107.89290480   171.12706201
 C     50  49  48     2.883913717394   110.14621448   182.29191703
 O     52  50  49     2.338076124821   120.33833268   202.11666245
 H     47  46  44     2.068485993086   106.14472158   204.55424140
 H     47  46  44     2.064271285601   109.90861000   318.90420701
 H     49  48  47     2.069201818949   110.35495293    60.73480325
 H     49  48  47     2.070608535665   110.18054373   178.36570190
 H     51  50  49     2.068388019556   106.55912067    63.91485659
 H     51  50  49     2.065474657682   110.20385566   178.38261816
 H     57  50  49     2.057641537886   112.21475655   183.23558123
 H     57  50  49     2.061812337195   109.42242745   302.91891500
 H     57  50  49     2.061742475696   111.35290182    61.82496233
 H     56  48  47     2.062692399777   111.16655243   183.97500489
 H     56  48  47     2.061621781279   110.84839241   303.85987011
 H     56  48  47     2.064006210511   111.31234786    63.72700753
 H     53  52  50     1.915554800305   116.67953677   177.97768878
 H     55  46  44     2.060347859739   111.93085411   296.47872403
 H     55  46  44     2.061846274071   111.17010600    57.74398977
 H     55  46  44     2.061176090014   109.53892634   177.03086489
 H     40  39  38     2.043142018705   121.56598374   178.95372296
 H     41  40  39     2.044587019436   119.48811304   181.08296668
 H     42  41  40     2.044317132420   118.19372229   183.12455092
 H     31  30  29     2.043910600445   119.93624827   180.95220629
 H     32  31  30     2.045555228504   119.44784992   178.97440716
 H     33  32  31     2.044733206989   120.37432353   180.18298278
 H     34  29  26     2.045892903622   119.41490260   223.90733368
 H     29  26   7     2.044670073184   114.44349252    77.52390989
 H     54  53  52     2.061729034225   108.26427638   134.73962845
 H     54  53  52     2.068272585272   108.22621625   250.71868056

---------------------
BASIS SET INFORMATION
---------------------
There are 4 groups of distinct atoms

 Group   1 Type C   : 15s8p3d2f1g contracted to 7s4p3d2f1g pattern {8211111/5111/111/11/1}
 Group   2 Type N   : 15s8p3d2f1g contracted to 7s4p3d2f1g pattern {8211111/5111/111/11/1}
 Group   3 Type O   : 15s8p3d2f1g contracted to 7s4p3d2f1g pattern {8211111/5111/111/11/1}
 Group   4 Type H   : 7s3p2d1f contracted to 4s3p2d1f pattern {4111/111/11/1}

Atom   0C    basis set group =>   1
Atom   1C    basis set group =>   1
Atom   2C    basis set group =>   1
Atom   3C    basis set group =>   1
Atom   4C    basis set group =>   1
Atom   5C    basis set group =>   1
Atom   6C    basis set group =>   1
Atom   7C    basis set group =>   1
Atom   8C    basis set group =>   1
Atom   9C    basis set group =>   1
Atom  10C    basis set group =>   1
Atom  11N    basis set group =>   2
Atom  12N    basis set group =>   2
Atom  13C    basis set group =>   1
Atom  14C    basis set group =>   1
Atom  15N    basis set group =>   2
Atom  16O    basis set group =>   3
Atom  17H    basis set group =>   4
Atom  18H    basis set group =>   4
Atom  19H    basis set group =>   4
Atom  20H    basis set group =>   4
Atom  21H    basis set group =>   4
Atom  22H    basis set group =>   4
Atom  23H    basis set group =>   4
Atom  24H    basis set group =>   4
Atom  25H    basis set group =>   4
Atom  26H    basis set group =>   4
Atom  27H    basis set group =>   4
Atom  28C    basis set group =>   1
Atom  29C    basis set group =>   1
Atom  30C    basis set group =>   1
Atom  31C    basis set group =>   1
Atom  32C    basis set group =>   1
Atom  33C    basis set group =>   1
Atom  34C    basis set group =>   1
Atom  35O    basis set group =>   3
Atom  36C    basis set group =>   1
Atom  37C    basis set group =>   1
Atom  38C    basis set group =>   1
Atom  39C    basis set group =>   1
Atom  40C    basis set group =>   1
Atom  41C    basis set group =>   1
Atom  42N    basis set group =>   2
Atom  43C    basis set group =>   1
Atom  44O    basis set group =>   3
Atom  45C    basis set group =>   1
Atom  46C    basis set group =>   1
Atom  47C    basis set group =>   1
Atom  48C    basis set group =>   1
Atom  49C    basis set group =>   1
Atom  50C    basis set group =>   1
Atom  51C    basis set group =>   1
Atom  52N    basis set group =>   2
Atom  53C    basis set group =>   1
Atom  54C    basis set group =>   1
Atom  55C    basis set group =>   1
Atom  56C    basis set group =>   1
Atom  57O    basis set group =>   3
Atom  58H    basis set group =>   4
Atom  59H    basis set group =>   4
Atom  60H    basis set group =>   4
Atom  61H    basis set group =>   4
Atom  62H    basis set group =>   4
Atom  63H    basis set group =>   4
Atom  64H    basis set group =>   4
Atom  65H    basis set group =>   4
Atom  66H    basis set group =>   4
Atom  67H    basis set group =>   4
Atom  68H    basis set group =>   4
Atom  69H    basis set group =>   4
Atom  70H    basis set group =>   4
Atom  71H    basis set group =>   4
Atom  72H    basis set group =>   4
Atom  73H    basis set group =>   4
Atom  74H    basis set group =>   4
Atom  75H    basis set group =>   4
Atom  76H    basis set group =>   4
Atom  77H    basis set group =>   4
Atom  78H    basis set group =>   4
Atom  79H    basis set group =>   4
Atom  80H    basis set group =>   4
Atom  81H    basis set group =>   4
Atom  82H    basis set group =>   4
Atom  83H    basis set group =>   4
---------------------------------
AUXILIARY/J BASIS SET INFORMATION
---------------------------------
There are 4 groups of distinct atoms

 Group   1 Type C   : 12s5p4d2f1g contracted to 6s4p3d1f1g pattern {711111/2111/211/2/1}
 Group   2 Type N   : 12s5p4d2f1g contracted to 6s4p3d1f1g pattern {711111/2111/211/2/1}
 Group   3 Type O   : 12s5p4d2f1g contracted to 6s4p3d1f1g pattern {711111/2111/211/2/1}
 Group   4 Type H   : 5s2p1d contracted to 3s1p1d pattern {311/2/1}

Atom   0C    basis set group =>   1
Atom   1C    basis set group =>   1
Atom   2C    basis set group =>   1
Atom   3C    basis set group =>   1
Atom   4C    basis set group =>   1
Atom   5C    basis set group =>   1
Atom   6C    basis set group =>   1
Atom   7C    basis set group =>   1
Atom   8C    basis set group =>   1
Atom   9C    basis set group =>   1
Atom  10C    basis set group =>   1
Atom  11N    basis set group =>   2
Atom  12N    basis set group =>   2
Atom  13C    basis set group =>   1
Atom  14C    basis set group =>   1
Atom  15N    basis set group =>   2
Atom  16O    basis set group =>   3
Atom  17H    basis set group =>   4
Atom  18H    basis set group =>   4
Atom  19H    basis set group =>   4
Atom  20H    basis set group =>   4
Atom  21H    basis set group =>   4
Atom  22H    basis set group =>   4
Atom  23H    basis set group =>   4
Atom  24H    basis set group =>   4
Atom  25H    basis set group =>   4
Atom  26H    basis set group =>   4
Atom  27H    basis set group =>   4
Atom  28C    basis set group =>   1
Atom  29C    basis set group =>   1
Atom  30C    basis set group =>   1
Atom  31C    basis set group =>   1
Atom  32C    basis set group =>   1
Atom  33C    basis set group =>   1
Atom  34C    basis set group =>   1
Atom  35O    basis set group =>   3
Atom  36C    basis set group =>   1
Atom  37C    basis set group =>   1
Atom  38C    basis set group =>   1
Atom  39C    basis set group =>   1
Atom  40C    basis set group =>   1
Atom  41C    basis set group =>   1
Atom  42N    basis set group =>   2
Atom  43C    basis set group =>   1
Atom  44O    basis set group =>   3
Atom  45C    basis set group =>   1
Atom  46C    basis set group =>   1
Atom  47C    basis set group =>   1
Atom  48C    basis set group =>   1
Atom  49C    basis set group =>   1
Atom  50C    basis set group =>   1
Atom  51C    basis set group =>   1
Atom  52N    basis set group =>   2
Atom  53C    basis set group =>   1
Atom  54C    basis set group =>   1
Atom  55C    basis set group =>   1
Atom  56C    basis set group =>   1
Atom  57O    basis set group =>   3
Atom  58H    basis set group =>   4
Atom  59H    basis set group =>   4
Atom  60H    basis set group =>   4
Atom  61H    basis set group =>   4
Atom  62H    basis set group =>   4
Atom  63H    basis set group =>   4
Atom  64H    basis set group =>   4
Atom  65H    basis set group =>   4
Atom  66H    basis set group =>   4
Atom  67H    basis set group =>   4
Atom  68H    basis set group =>   4
Atom  69H    basis set group =>   4
Atom  70H    basis set group =>   4
Atom  71H    basis set group =>   4
Atom  72H    basis set group =>   4
Atom  73H    basis set group =>   4
Atom  74H    basis set group =>   4
Atom  75H    basis set group =>   4
Atom  76H    basis set group =>   4
Atom  77H    basis set group =>   4
Atom  78H    basis set group =>   4
Atom  79H    basis set group =>   4
Atom  80H    basis set group =>   4
Atom  81H    basis set group =>   4
Atom  82H    basis set group =>   4
Atom  83H    basis set group =>   4


           ************************************************************
           *        Program running with 8 parallel MPI-processes     *
           *              working on a common directory               *
           ************************************************************
------------------------------------------------------------------------------
                           ORCA GTO INTEGRAL CALCULATION
                           -- RI-GTO INTEGRALS CHOSEN --
------------------------------------------------------------------------------
------------------------------------------------------------------------------
                   ___                                                        
                  /   \      - P O W E R E D   B Y -                         
                 /     \                                                     
                 |  |  |   _    _      __       _____    __    __             
                 |  |  |  | |  | |    /  \     |  _  \  |  |  /  |          
                  \  \/   | |  | |   /    \    | | | |  |  | /  /          
                 / \  \   | |__| |  /  /\  \   | |_| |  |  |/  /          
                |  |  |   |  __  | /  /__\  \  |    /   |      \           
                |  |  |   | |  | | |   __   |  |    \   |  |\   \          
                \     /   | |  | | |  |  |  |  | |\  \  |  | \   \       
                 \___/    |_|  |_| |__|  |__|  |_| \__\ |__|  \__/        
                                                                              
                      - O R C A' S   B I G   F R I E N D -                    
                                      &                                       
                       - I N T E G R A L  F E E D E R -                       
                                                                              
 v1 FN, 2020, v2 2021                                                         
------------------------------------------------------------------------------


Reading SHARK input file orca.SHARKINP.tmp ... ok
----------------------
SHARK INTEGRAL PACKAGE
----------------------

Number of atoms                             ...     84
Number of basis functions                   ...   3789
Number of shells                            ...   1169
Maximum angular momentum                    ...      4
Integral batch strategy                     ... SHARK/LIBINT Hybrid
RI-J (if used) integral strategy            ... SPLIT-RIJ (Revised 2003 algorithm where possible)
Printlevel                                  ...      1
Contraction scheme used                     ... SEGMENTED contraction
Coulomb Range Separation                    ... NOT USED
Exchange Range Separation                   ... NOT USED
Finite Nucleus Model                        ... NOT USED
Auxiliary Coulomb fitting basis             ... AVAILABLE
   # of basis functions in Aux-J            ...   2710
   # of shells in Aux-J                     ...    890
   Maximum angular momentum in Aux-J        ...      4
Auxiliary J/K fitting basis                 ... NOT available
Auxiliary Correlation fitting basis         ... NOT available
Auxiliary 'external' fitting basis          ... NOT available
Integral threshold                          ...     1.000000e-10
Primitive cut-off                           ...     1.000000e-11
Primitive pair pre-selection threshold      ...     1.000000e-11

Calculating pre-screening integrals         ... done (  1.0 sec) Dimension = 1169
Organizing shell pair data                  ... done (  4.7 sec)
Shell pair information
Total number of shell pairs                 ...    683865
Shell pairs after pre-screening             ...    317001
Total number of primitive shell pairs       ...   1703145
Primitive shell pairs kept                  ...    517704
          la=0 lb=0:  51254 shell pairs
          la=1 lb=0:  75603 shell pairs
          la=1 lb=1:  27150 shell pairs
          la=2 lb=0:  43030 shell pairs
          la=2 lb=1:  32895 shell pairs
          la=2 lb=2:   9234 shell pairs
          la=3 lb=0:  24243 shell pairs
          la=3 lb=1:  18963 shell pairs
          la=3 lb=2:  10131 shell pairs
          la=3 lb=3:   2814 shell pairs
          la=4 lb=0:   8787 shell pairs
          la=4 lb=1:   6879 shell pairs
          la=4 lb=2:   3666 shell pairs
          la=4 lb=3:   1965 shell pairs
          la=4 lb=4:    387 shell pairs

Calculating one electron integrals          ... done (  0.9 sec)
Calculating RI/J V-Matrix + Cholesky decomp.... done (  0.2 sec)
Calculating Nuclear repulsion               ... done (  0.0 sec) ENN=   6357.759887160252 Eh

SHARK setup successfully completed in  10.9 seconds

Maximum memory used throughout the entire GTOINT-calculation: 570.7 MB


           ************************************************************
           *        Program running with 8 parallel MPI-processes     *
           *              working on a common directory               *
           ************************************************************
-------------------------------------------------------------------------------
                                 ORCA SCF
-------------------------------------------------------------------------------

------------
SCF SETTINGS
------------
Hamiltonian:
 Density Functional     Method          .... DFT(GTOs)
 Exchange Functional    Exchange        .... PW6
 Correlation Functional Correlation     .... B95
 Gradients option       PostSCFGGA      .... off
 Hybrid DFT is turned on
   Fraction HF Exchange ScalHFX         ....  0.280000
   Scaling of DF-GGA-X  ScalDFX         ....  0.720000
   Scaling of DF-GGA-C  ScalDFC         ....  1.000000
   Scaling of DF-LDA-C  ScalLDAC        ....  1.000000
   Perturbative correction              ....  0.000000
   Density functional embedding theory  .... OFF
   NL short-range parameter             ....  9.000000
 RI-approximation to the Coulomb term is turned on
   Number of AuxJ basis functions       .... 2710
   RIJ-COSX (HFX calculated with COS-X)).... on


General Settings:
 Integral files         IntName         .... orca
 Hartree-Fock type      HFTyp           .... UHF
 Total Charge           Charge          ....    0
 Multiplicity           Mult            ....    3
 Number of Electrons    NEL             ....  332
 Basis Dimension        Dim             .... 3789
 Nuclear Repulsion      ENuc            ....   6357.7598871603 Eh

Convergence Acceleration:
 DIIS                   CNVDIIS         .... on
   Start iteration      DIISMaxIt       ....    12
   Startup error        DIISStart       ....  0.200000
   # of expansion vecs  DIISMaxEq       ....     5
   Bias factor          DIISBfac        ....   1.050
   Max. coefficient     DIISMaxC        ....  10.000
 Trust-Rad. Augm. Hess. CNVTRAH         .... off
 SOSCF                  CNVSOSCF        .... off
 Level Shifting         CNVShift        .... on
   Level shift para.    LevelShift      ....    0.2500
   Turn off err/grad.   ShiftErr        ....    0.0010
 Zerner damping         CNVZerner       .... off
 Static damping         CNVDamp         .... on
   Fraction old density DampFac         ....    0.7000
   Max. Damping (<1)    DampMax         ....    0.9800
   Min. Damping (>=0)   DampMin         ....    0.0000
   Turn off err/grad.   DampErr         ....    0.1000
 Fernandez-Rico         CNVRico         .... off

SCF Procedure:
 Maximum # iterations   MaxIter         ....   125
 SCF integral mode      SCFMode         .... Direct
   Integral package                     .... SHARK and LIBINT hybrid scheme
 Reset frequency        DirectResetFreq ....    20
 Integral Threshold     Thresh          ....  1.000e-10 Eh
 Primitive CutOff       TCut            ....  1.000e-11 Eh

Convergence Tolerance:
 Convergence Check Mode ConvCheckMode   .... Total+1el-Energy
 Convergence forced     ConvForced      .... 1
 Energy Change          TolE            ....  1.000e-06 Eh
 1-El. energy change                    ....  1.000e-03 Eh
 DIIS Error             TolErr          ....  1.000e-06


The Broken Symmetry feature is operative
   Number of electrons in the 'A' domain  ... 1
   Number of electrons in the 'B' domain  ... 1
We will first do a calculation with S=  1.0
and then try to converge to the broken symmetry state with Ms=  0.0


Diagonalization of the overlap matrix:
Smallest eigenvalue                        ... 2.650e-06
Time for diagonalization                   ...    4.847 sec
Threshold for overlap eigenvalues          ... 1.000e-08
Number of eigenvalues below threshold      ... 0
Time for construction of square roots      ...    2.779 sec
Total time needed                          ...    7.669 sec

Time for model grid setup =    1.724 sec

------------------------------
INITIAL GUESS: MODEL POTENTIAL
------------------------------
Loading Hartree-Fock densities                     ... done
Calculating cut-offs                               ... done
Initializing the effective Hamiltonian             ... done
Setting up the integral package (SHARK)            ... done
Starting the Coulomb interaction                   ... done (   8.9 sec)
Reading the grid                                   ... done
Mapping shells                                     ... done
Starting the XC term evaluation                    ... done (   3.5 sec)
  promolecular density results
     # of electrons  =    331.981127254
     EX              =   -276.804576070
     EC              =    -21.321948782
     EX+EC           =   -298.126524852
Transforming the Hamiltonian                       ... done (   2.3 sec)
Diagonalizing the Hamiltonian                      ... done (   4.7 sec)
Back transforming the eigenvectors                 ... done (   1.3 sec)
Now organizing SCF variables                       ... done
                      ------------------
                      INITIAL GUESS DONE (  23.3 sec)
                      ------------------
-------------------
DFT GRID GENERATION
-------------------

General Integration Accuracy     IntAcc      ... 4.959
Radial Grid Type                 RadialGrid  ... OptM3 with GC (2021)
Angular Grid (max. ang.)         AngularGrid ... 6 (Lebedev-590)
Angular grid pruning method      GridPruning ... 4 (adaptive)
Weight generation scheme         WeightScheme... Becke
Basis function cutoff            BFCut       ... 1.0000e-10
Integration weight cutoff        WCut        ... 1.0000e-14
Angular grids for H and He will be reduced by one unit
Partially contracted basis set               ... off
Rotationally invariant grid construction     ... off

Total number of grid points                  ...   982774
Total number of batches                      ...    15394
Average number of points per batch           ...       63
Average number of grid points per atom       ...    11700
Time for grid setup =   15.181 sec

--------------------
COSX GRID GENERATION
--------------------

GRIDX 1
-------
General Integration Accuracy     IntAcc      ... 4.020
Radial Grid Type                 RadialGrid  ... OptM3 with GC (2021)
Angular Grid (max. ang.)         AngularGrid ... 2 (Lebedev-110)
Angular grid pruning method      GridPruning ... 4 (adaptive)
Weight generation scheme         WeightScheme... Becke
Basis function cutoff            BFCut       ... 1.0000e-10
Integration weight cutoff        WCut        ... 1.0000e-14
Angular grids for H and He will be reduced by one unit
Partially contracted basis set               ... on
Rotationally invariant grid construction     ... off

Total number of grid points                  ...   115133
Total number of batches                      ...     1838
Average number of points per batch           ...       62
Average number of grid points per atom       ...     1371
UseSFitting                                  ... on

GRIDX 2
-------
General Integration Accuracy     IntAcc      ... 4.338
Radial Grid Type                 RadialGrid  ... OptM3 with GC (2021)
Angular Grid (max. ang.)         AngularGrid ... 3 (Lebedev-194)
Angular grid pruning method      GridPruning ... 4 (adaptive)
Weight generation scheme         WeightScheme... Becke
Basis function cutoff            BFCut       ... 1.0000e-10
Integration weight cutoff        WCut        ... 1.0000e-14
Angular grids for H and He will be reduced by one unit
Partially contracted basis set               ... on
Rotationally invariant grid construction     ... off

Total number of grid points                  ...   248318
Total number of batches                      ...     3922
Average number of points per batch           ...       63
Average number of grid points per atom       ...     2956
UseSFitting                                  ... on

GRIDX 3
-------
General Integration Accuracy     IntAcc      ... 4.871
Radial Grid Type                 RadialGrid  ... OptM3 with GC (2021)
Angular Grid (max. ang.)         AngularGrid ... 4 (Lebedev-302)
Angular grid pruning method      GridPruning ... 4 (adaptive)
Weight generation scheme         WeightScheme... Becke
Basis function cutoff            BFCut       ... 1.0000e-10
Integration weight cutoff        WCut        ... 1.0000e-14
Angular grids for H and He will be reduced by one unit
Partially contracted basis set               ... on
Rotationally invariant grid construction     ... off

Total number of grid points                  ...   456852
Total number of batches                      ...     7176
Average number of points per batch           ...       63
Average number of grid points per atom       ...     5439
UseSFitting                                  ... on

Time for X-Grid setup             =   48.253 sec

--------------
SCF ITERATIONS
--------------
ITER       Energy         Delta-E        Max-DP      RMS-DP      [F,P]     Damp
               ***  Starting incremental Fock matrix formation  ***
  0  -2046.8812180783   0.000000000000 0.05235675  0.00012094  0.1874009 0.7000
  1  -2047.5913187243  -0.710100645978 0.07220753  0.00010746  0.0795967 0.7000
                               ***Turning on DIIS***
  2  -2047.8976346101  -0.306315885802 0.16195681  0.00023530  0.0310521 0.0000
  3  -2048.3933338484  -0.495699238316 0.05412184  0.00007935  0.0381451 0.0000
  4  -2048.4858543818  -0.092520533370 0.02576292  0.00003254  0.0126916 0.0000
  5  -2048.4902384839  -0.004384102048 0.00943544  0.00001556  0.0085820 0.0000
  6  -2048.4912466556  -0.001008171694 0.00451141  0.00000774  0.0020372 0.0000
  7  -2048.4914158007  -0.000169145110 0.00303235  0.00000553  0.0011511 0.0000
  8  -2048.4915000487  -0.000084248026 0.00401430  0.00000804  0.0006300 0.0000
               *** Restarting incremental Fock matrix formation ***
                                   *** Resetting DIIS ***
  9  -2048.4915781640  -0.000078115348 0.00163399  0.00000960  0.0007458 0.0000
 10  -2048.4915774641   0.000000699960 0.00075245  0.00000159  0.0012901 0.0000
 11  -2048.4915918446  -0.000014380561 0.00176786  0.00000602  0.0002434 0.0000
 12  -2048.4915953762  -0.000003531577 0.00287853  0.00000622  0.0000889 0.0000
 13  -2048.4915969327  -0.000001556489 0.00212392  0.00000318  0.0001995 0.0000
 14  -2048.4915971673  -0.000000234560 0.00178894  0.00000433  0.0000303 0.0000
 15  -2048.4915969256   0.000000241665 0.00175287  0.00000305  0.0000279 0.0000
 16  -2048.4915976006  -0.000000675030 0.00164309  0.00000263  0.0000115 0.0000
                 **** Energy Check signals convergence ****

               *****************************************************
               *                     SUCCESS                       *
               *           SCF CONVERGED AFTER  17 CYCLES          *
               *****************************************************

Old exchange energy                            =    -77.512646065 Eh
New exchange energy                            =    -77.512645702 Eh
Exchange energy change after final integration =      0.000000363 Eh
Total energy after final integration           =  -2048.491596968 Eh
Final COS-X integration done in                =  1077.661 sec

----------------
TOTAL SCF ENERGY
----------------

Total Energy       :        -2048.49159697 Eh          -55742.29024 eV

Components:
Nuclear Repulsion  :         6357.75988716 Eh          173003.44185 eV
Electronic Energy  :        -8406.25148413 Eh         -228745.73209 eV
One Electron Energy:       -15441.46133667 Eh         -420183.52469 eV
Two Electron Energy:         7035.20985254 Eh          191437.79260 eV
Max COSX asymmetry :            0.00000019 Eh               0.00001 eV

Virial components:
Potential Energy   :        -4088.55147173 Eh         -111255.14165 eV
Kinetic Energy     :         2040.05987477 Eh           55512.85141 eV
Virial Ratio       :            2.00413308


DFT components:
N(Alpha)           :      167.000124212476 electrons
N(Beta)            :      165.000106496476 electrons
N(Total)           :      332.000230708952 electrons
E(X)               :     -203.194231499667 Eh       
E(C)               :      -11.864295529821 Eh       
E(XC)              :     -215.058527029487 Eh       
DFET-embed. en.    :        0.000000000000 Eh       

---------------
SCF CONVERGENCE
---------------

  Last Energy change         ...    2.6998e-07  Tolerance :   1.0000e-06
  Last MAX-Density change    ...    0.0000e+00  Tolerance :   1.0000e-05
  Last RMS-Density change    ...    0.0000e+00  Tolerance :   1.0000e-06
  Last DIIS Error            ...    1.9674e-05  Tolerance :   1.0000e-06

             **** THE GBW FILE WAS UPDATED (orca.gbw) ****
             **** DENSITY orca.scfp WAS UPDATED ****
             **** ENERGY FILE WAS UPDATED (orca.en.tmp) ****
----------------------
UHF SPIN CONTAMINATION
----------------------

Warning: in a DFT calculation there is little theoretical justification to 
         calculate <S**2> as in Hartree-Fock theory. We will do it anyways
         but you should keep in mind that the values have only limited relevance

Expectation value of <S**2>     :     2.036897
Ideal value S*(S+1) for S=1.0   :     2.000000
Deviation                       :     0.036897

             **** THE GBW FILE WAS UPDATED (orca.gbw) ****
             **** DENSITY orca.scfp WAS UPDATED ****
----------------
ORBITAL ENERGIES
----------------
                 SPIN UP ORBITALS
  NO   OCC          E(Eh)            E(eV) 
   0   1.0000     -19.372871      -527.1626 
   1   1.0000     -19.322034      -525.7793 
   2   1.0000     -19.277061      -524.5555 
   3   1.0000     -19.270710      -524.3827 
   4   1.0000     -14.504780      -394.6951 
   5   1.0000     -14.496174      -394.4609 
   6   1.0000     -14.495740      -394.4491 
   7   1.0000     -14.488260      -394.2456 
   8   1.0000     -14.461587      -393.5198 
   9   1.0000     -10.405384      -283.1449 
  10   1.0000     -10.397111      -282.9198 
  11   1.0000     -10.396667      -282.9077 
  12   1.0000     -10.365149      -282.0500 
  13   1.0000     -10.363737      -282.0116 
  14   1.0000     -10.361853      -281.9603 
  15   1.0000     -10.354651      -281.7644 
  16   1.0000     -10.346524      -281.5432 
  17   1.0000     -10.346207      -281.5346 
  18   1.0000     -10.342260      -281.4272 
  19   1.0000     -10.341261      -281.4000 
  20   1.0000     -10.338105      -281.3141 
  21   1.0000     -10.328658      -281.0571 
  22   1.0000     -10.327547      -281.0268 
  23   1.0000     -10.325818      -280.9798 
  24   1.0000     -10.322903      -280.9005 
  25   1.0000     -10.316053      -280.7141 
  26   1.0000     -10.312233      -280.6101 
  27   1.0000     -10.311989      -280.6035 
  28   1.0000     -10.308733      -280.5149 
  29   1.0000     -10.306578      -280.4562 
  30   1.0000     -10.305837      -280.4361 
  31   1.0000     -10.304889      -280.4103 
  32   1.0000     -10.302201      -280.3371 
  33   1.0000     -10.300954      -280.3032 
  34   1.0000     -10.300547      -280.2921 
  35   1.0000     -10.299938      -280.2756 
  36   1.0000     -10.298881      -280.2468 
  37   1.0000     -10.298079      -280.2250 
  38   1.0000     -10.298024      -280.2235 
  39   1.0000     -10.297696      -280.2145 
  40   1.0000     -10.297609      -280.2122 
  41   1.0000     -10.297390      -280.2062 
  42   1.0000     -10.297363      -280.2055 
  43   1.0000     -10.297074      -280.1976 
  44   1.0000     -10.296146      -280.1724 
  45   1.0000     -10.295642      -280.1587 
  46   1.0000     -10.292166      -280.0641 
  47   1.0000      -1.174442       -31.9582 
  48   1.0000      -1.096585       -29.8396 
  49   1.0000      -1.085753       -29.5448 
  50   1.0000      -1.080141       -29.3921 
  51   1.0000      -1.032011       -28.0824 
  52   1.0000      -0.998769       -27.1779 
  53   1.0000      -0.972799       -26.4712 
  54   1.0000      -0.961354       -26.1598 
  55   1.0000      -0.956008       -26.0143 
  56   1.0000      -0.904501       -24.6127 
  57   1.0000      -0.891036       -24.2463 
  58   1.0000      -0.889798       -24.2126 
  59   1.0000      -0.883055       -24.0292 
  60   1.0000      -0.844982       -22.9931 
  61   1.0000      -0.838671       -22.8214 
  62   1.0000      -0.827678       -22.5223 
  63   1.0000      -0.821141       -22.3444 
  64   1.0000      -0.812673       -22.1140 
  65   1.0000      -0.779108       -21.2006 
  66   1.0000      -0.773531       -21.0488 
  67   1.0000      -0.771397       -20.9908 
  68   1.0000      -0.771079       -20.9821 
  69   1.0000      -0.758978       -20.6529 
  70   1.0000      -0.736456       -20.0400 
  71   1.0000      -0.726833       -19.7781 
  72   1.0000      -0.723598       -19.6901 
  73   1.0000      -0.721243       -19.6260 
  74   1.0000      -0.718152       -19.5419 
  75   1.0000      -0.705261       -19.1911 
  76   1.0000      -0.704355       -19.1665 
  77   1.0000      -0.676606       -18.4114 
  78   1.0000      -0.668858       -18.2005 
  79   1.0000      -0.656045       -17.8519 
  80   1.0000      -0.648409       -17.6441 
  81   1.0000      -0.642497       -17.4832 
  82   1.0000      -0.629542       -17.1307 
  83   1.0000      -0.622463       -16.9381 
  84   1.0000      -0.614020       -16.7083 
  85   1.0000      -0.607668       -16.5355 
  86   1.0000      -0.606800       -16.5119 
  87   1.0000      -0.601545       -16.3689 
  88   1.0000      -0.596824       -16.2404 
  89   1.0000      -0.566545       -15.4165 
  90   1.0000      -0.560225       -15.2445 
  91   1.0000      -0.553082       -15.0501 
  92   1.0000      -0.549558       -14.9542 
  93   1.0000      -0.544585       -14.8189 
  94   1.0000      -0.537876       -14.6364 
  95   1.0000      -0.537606       -14.6290 
  96   1.0000      -0.535443       -14.5701 
  97   1.0000      -0.530423       -14.4335 
  98   1.0000      -0.522572       -14.2199 
  99   1.0000      -0.515618       -14.0307 
 100   1.0000      -0.512700       -13.9513 
 101   1.0000      -0.503852       -13.7105 
 102   1.0000      -0.500173       -13.6104 
 103   1.0000      -0.496483       -13.5100 
 104   1.0000      -0.488019       -13.2797 
 105   1.0000      -0.487709       -13.2712 
 106   1.0000      -0.486794       -13.2463 
 107   1.0000      -0.481341       -13.0979 
 108   1.0000      -0.476125       -12.9560 
 109   1.0000      -0.474131       -12.9018 
 110   1.0000      -0.471969       -12.8429 
 111   1.0000      -0.462496       -12.5851 
 112   1.0000      -0.459000       -12.4900 
 113   1.0000      -0.454783       -12.3753 
 114   1.0000      -0.450961       -12.2713 
 115   1.0000      -0.447513       -12.1774 
 116   1.0000      -0.445704       -12.1282 
 117   1.0000      -0.442241       -12.0340 
 118   1.0000      -0.440592       -11.9891 
 119   1.0000      -0.437249       -11.8981 
 120   1.0000      -0.436279       -11.8717 
 121   1.0000      -0.435458       -11.8494 
 122   1.0000      -0.432978       -11.7819 
 123   1.0000      -0.430225       -11.7070 
 124   1.0000      -0.429034       -11.6746 
 125   1.0000      -0.425633       -11.5821 
 126   1.0000      -0.424175       -11.5424 
 127   1.0000      -0.417551       -11.3621 
 128   1.0000      -0.413536       -11.2529 
 129   1.0000      -0.405705       -11.0398 
 130   1.0000      -0.402971       -10.9654 
 131   1.0000      -0.397280       -10.8105 
 132   1.0000      -0.394448       -10.7335 
 133   1.0000      -0.393635       -10.7113 
 134   1.0000      -0.390545       -10.6273 
 135   1.0000      -0.386720       -10.5232 
 136   1.0000      -0.384268       -10.4565 
 137   1.0000      -0.382431       -10.4065 
 138   1.0000      -0.381375       -10.3777 
 139   1.0000      -0.380040       -10.3414 
 140   1.0000      -0.375581       -10.2201 
 141   1.0000      -0.374736       -10.1971 
 142   1.0000      -0.366014        -9.9597 
 143   1.0000      -0.360865        -9.8196 
 144   1.0000      -0.358923        -9.7668 
 145   1.0000      -0.357002        -9.7145 
 146   1.0000      -0.354886        -9.6569 
 147   1.0000      -0.354500        -9.6464 
 148   1.0000      -0.351455        -9.5636 
 149   1.0000      -0.349518        -9.5109 
 150   1.0000      -0.347789        -9.4638 
 151   1.0000      -0.331785        -9.0283 
 152   1.0000      -0.330013        -8.9801 
 153   1.0000      -0.312135        -8.4936 
 154   1.0000      -0.307385        -8.3644 
 155   1.0000      -0.294523        -8.0144 
 156   1.0000      -0.293936        -7.9984 
 157   1.0000      -0.288779        -7.8581 
 158   1.0000      -0.282570        -7.6891 
 159   1.0000      -0.272943        -7.4271 
 160   1.0000      -0.272600        -7.4178 
 161   1.0000      -0.270013        -7.3474 
 162   1.0000      -0.268129        -7.2962 
 163   1.0000      -0.262518        -7.1435 
 164   1.0000      -0.256921        -6.9912 
 165   1.0000      -0.198016        -5.3883 
 166   1.0000      -0.168104        -4.5743 
 167   0.0000      -0.073749        -2.0068 
 168   0.0000      -0.031494        -0.8570 
 169   0.0000      -0.013074        -0.3558 
 170   0.0000      -0.007564        -0.2058 
 171   0.0000      -0.005280        -0.1437 
 172   0.0000      -0.002648        -0.0721 
 173   0.0000       0.004192         0.1141 
 174   0.0000       0.005830         0.1586 
 175   0.0000       0.009199         0.2503 
 176   0.0000       0.018306         0.4981 
 177   0.0000       0.020188         0.5493 
 178   0.0000       0.022555         0.6138 
 179   0.0000       0.026819         0.7298 
 180   0.0000       0.031130         0.8471 
 181   0.0000       0.035326         0.9613 
 182   0.0000       0.037125         1.0102 
 183   0.0000       0.041576         1.1313 
 184   0.0000       0.043515         1.1841 
 185   0.0000       0.047168         1.2835 
 186   0.0000       0.050265         1.3678 
 187   0.0000       0.050678         1.3790 
 188   0.0000       0.054846         1.4924 
 189   0.0000       0.055228         1.5028 
 190   0.0000       0.058715         1.5977 
 191   0.0000       0.060392         1.6434 
 192   0.0000       0.060751         1.6531 
 193   0.0000       0.063995         1.7414 
 194   0.0000       0.067760         1.8438 
 195   0.0000       0.073668         2.0046 
 196   0.0000       0.075207         2.0465 
 197   0.0000       0.077373         2.1054 
 198   0.0000       0.080389         2.1875 
 199   0.0000       0.082844         2.2543 
 200   0.0000       0.084274         2.2932 
 201   0.0000       0.088506         2.4084 
 202   0.0000       0.093313         2.5392 
 203   0.0000       0.094401         2.5688 
 204   0.0000       0.096753         2.6328 
 205   0.0000       0.098692         2.6856 
 206   0.0000       0.100292         2.7291 
 207   0.0000       0.106330         2.8934 
 208   0.0000       0.106866         2.9080 
 209   0.0000       0.109686         2.9847 
 210   0.0000       0.112281         3.0553 
 211   0.0000       0.114766         3.1230 
 212   0.0000       0.117425         3.1953 
 213   0.0000       0.118253         3.2178 
 214   0.0000       0.122717         3.3393 
 215   0.0000       0.125894         3.4257 
 216   0.0000       0.128385         3.4935 
 217   0.0000       0.129976         3.5368 
 218   0.0000       0.131389         3.5753 
 219   0.0000       0.134684         3.6649 
 220   0.0000       0.137684         3.7466 
 221   0.0000       0.137873         3.7517 
 222   0.0000       0.140106         3.8125 
 223   0.0000       0.141040         3.8379 
 224   0.0000       0.142407         3.8751 
 225   0.0000       0.143962         3.9174 
 226   0.0000       0.146229         3.9791 
 227   0.0000       0.147546         4.0149 
 228   0.0000       0.152281         4.1438 
 229   0.0000       0.153848         4.1864 
 230   0.0000       0.156765         4.2658 
 231   0.0000       0.156973         4.2715 
 232   0.0000       0.159189         4.3318 
 233   0.0000       0.159869         4.3503 
 234   0.0000       0.164757         4.4833 
 235   0.0000       0.166428         4.5287 
 236   0.0000       0.169283         4.6064 
 237   0.0000       0.170150         4.6300 
 238   0.0000       0.173075         4.7096 
 239   0.0000       0.174141         4.7386 
 240   0.0000       0.175967         4.7883 
 241   0.0000       0.176785         4.8106 
 242   0.0000       0.176962         4.8154 
 243   0.0000       0.180738         4.9181 
 244   0.0000       0.183057         4.9812 
 245   0.0000       0.184543         5.0217 
 246   0.0000       0.186576         5.0770 
 247   0.0000       0.187912         5.1133 
 248   0.0000       0.192683         5.2432 
 249   0.0000       0.193972         5.2782 
 250   0.0000       0.196000         5.3334 
 251   0.0000       0.199658         5.4330 
 252   0.0000       0.200742         5.4625 
 253   0.0000       0.201935         5.4949 
 254   0.0000       0.205614         5.5950 
 255   0.0000       0.206602         5.6219 
 256   0.0000       0.209665         5.7053 
 257   0.0000       0.211935         5.7670 
 258   0.0000       0.212627         5.7859 
 259   0.0000       0.217088         5.9073 
 260   0.0000       0.217657         5.9228 
 261   0.0000       0.220162         5.9909 
 262   0.0000       0.221756         6.0343 
 263   0.0000       0.223484         6.0813 
 264   0.0000       0.225418         6.1339 
 265   0.0000       0.226874         6.1736 
 266   0.0000       0.227854         6.2002 
 267   0.0000       0.232779         6.3342 
 268   0.0000       0.234294         6.3755 
 269   0.0000       0.236770         6.4428 
 270   0.0000       0.237689         6.4679 
 271   0.0000       0.240396         6.5415 
 272   0.0000       0.241563         6.5733 
 273   0.0000       0.243742         6.6326 
 274   0.0000       0.246274         6.7014 
 275   0.0000       0.247996         6.7483 
 276   0.0000       0.249403         6.7866 
 277   0.0000       0.250547         6.8177 
 278   0.0000       0.252845         6.8803 
 279   0.0000       0.254772         6.9327 
 280   0.0000       0.256166         6.9706 
 281   0.0000       0.259288         7.0556 
 282   0.0000       0.260091         7.0774 
 283   0.0000       0.261819         7.1245 
 284   0.0000       0.263043         7.1578 
 285   0.0000       0.264296         7.1919 
 286   0.0000       0.265169         7.2156 
 287   0.0000       0.267003         7.2655 
 288   0.0000       0.268472         7.3055 
 289   0.0000       0.270120         7.3503 
 290   0.0000       0.273301         7.4369 
 291   0.0000       0.276315         7.5189 
 292   0.0000       0.277327         7.5465 
 293   0.0000       0.280078         7.6213 
 294   0.0000       0.280297         7.6273 
 295   0.0000       0.282178         7.6784 
 296   0.0000       0.283338         7.7100 
 297   0.0000       0.284542         7.7428 
 298   0.0000       0.284745         7.7483 
 299   0.0000       0.286554         7.7975 
 300   0.0000       0.287696         7.8286 
 301   0.0000       0.289576         7.8798 
 302   0.0000       0.290993         7.9183 
 303   0.0000       0.292450         7.9580 
 304   0.0000       0.295235         8.0337 
 305   0.0000       0.296090         8.0570 
 306   0.0000       0.296893         8.0789 
 307   0.0000       0.297896         8.1062 
 308   0.0000       0.301262         8.1978 
 309   0.0000       0.302602         8.2342 
 310   0.0000       0.303756         8.2656 
 311   0.0000       0.306898         8.3511 
 312   0.0000       0.308017         8.3816 
 313   0.0000       0.309546         8.4232 
 314   0.0000       0.311363         8.4726 
 315   0.0000       0.312828         8.5125 
 316   0.0000       0.314676         8.5628 
 317   0.0000       0.314762         8.5651 
 318   0.0000       0.316915         8.6237 
 319   0.0000       0.319016         8.6809 
 320   0.0000       0.319620         8.6973 
 321   0.0000       0.320585         8.7236 
 322   0.0000       0.322817         8.7843 
 323   0.0000       0.324151         8.8206 
 324   0.0000       0.326027         8.8716 
 325   0.0000       0.327378         8.9084 
 326   0.0000       0.329588         8.9685 
 327   0.0000       0.329820         8.9749 
 328   0.0000       0.332717         9.0537 
 329   0.0000       0.333581         9.0772 
 330   0.0000       0.334474         9.1015 
 331   0.0000       0.336434         9.1548 
 332   0.0000       0.337743         9.1905 
 333   0.0000       0.339973         9.2511 
 334   0.0000       0.343178         9.3383 
 335   0.0000       0.344166         9.3652 
 336   0.0000       0.345844         9.4109 
 337   0.0000       0.346565         9.4305 
 338   0.0000       0.349343         9.5061 
 339   0.0000       0.350348         9.5335 
 340   0.0000       0.351940         9.5768 
 341   0.0000       0.354609         9.6494 
 342   0.0000       0.356290         9.6952 
 343   0.0000       0.356819         9.7095 
 344   0.0000       0.359532         9.7834 
 345   0.0000       0.362403         9.8615 
 346   0.0000       0.363284         9.8854 
 347   0.0000       0.364839         9.9278 
 348   0.0000       0.366809         9.9814 
 349   0.0000       0.368966        10.0401 
 350   0.0000       0.370559        10.0834 
 351   0.0000       0.373053        10.1513 
 352   0.0000       0.375127        10.2077 
 353   0.0000       0.375702        10.2234 
 354   0.0000       0.377232        10.2650 
 355   0.0000       0.381543        10.3823 
 356   0.0000       0.382599        10.4110 
 357   0.0000       0.383016        10.4224 
 358   0.0000       0.384712        10.4685 
 359   0.0000       0.385972        10.5028 
 360   0.0000       0.390397        10.6232 
 361   0.0000       0.392925        10.6920 
 362   0.0000       0.394866        10.7448 
 363   0.0000       0.398945        10.8558 
 364   0.0000       0.399906        10.8820 
 365   0.0000       0.401534        10.9263 
 366   0.0000       0.402818        10.9612 
 367   0.0000       0.407034        11.0760 
 368   0.0000       0.407326        11.0839 
 369   0.0000       0.408656        11.1201 
 370   0.0000       0.410269        11.1640 
 371   0.0000       0.413272        11.2457 
 372   0.0000       0.416028        11.3207 
 373   0.0000       0.418174        11.3791 
 374   0.0000       0.421637        11.4733 
 375   0.0000       0.422467        11.4959 
 376   0.0000       0.424021        11.5382 
 377   0.0000       0.424835        11.5604 
 378   0.0000       0.427747        11.6396 
 379   0.0000       0.429446        11.6858 
 380   0.0000       0.432255        11.7623 
 381   0.0000       0.434139        11.8135 
 382   0.0000       0.435609        11.8535 
 383   0.0000       0.439139        11.9496 
 384   0.0000       0.441491        12.0136 
 385   0.0000       0.445271        12.1164 
 386   0.0000       0.445372        12.1192 
 387   0.0000       0.447701        12.1826 
 388   0.0000       0.449353        12.2275 
 389   0.0000       0.452118        12.3028 
 390   0.0000       0.454474        12.3669 
 391   0.0000       0.457094        12.4382 
 392   0.0000       0.460235        12.5236 
 393   0.0000       0.460703        12.5364 
 394   0.0000       0.461866        12.5680 
 395   0.0000       0.465055        12.6548 
 396   0.0000       0.466951        12.7064 
 397   0.0000       0.470142        12.7932 
 398   0.0000       0.471403        12.8275 
 399   0.0000       0.475086        12.9278 
 400   0.0000       0.476987        12.9795 
 401   0.0000       0.478159        13.0114 
 402   0.0000       0.479728        13.0541 
 403   0.0000       0.481919        13.1137 
 404   0.0000       0.482463        13.1285 
 405   0.0000       0.484342        13.1796 
 406   0.0000       0.487981        13.2786 
 407   0.0000       0.488468        13.2919 
 408   0.0000       0.492194        13.3933 
 409   0.0000       0.493542        13.4300 
 410   0.0000       0.494816        13.4646 
 411   0.0000       0.495972        13.4961 
 412   0.0000       0.498322        13.5600 
 413   0.0000       0.500913        13.6305 
 414   0.0000       0.503607        13.7039 
 415   0.0000       0.505957        13.7678 
 416   0.0000       0.507049        13.7975 
 417   0.0000       0.509133        13.8542 
 418   0.0000       0.510134        13.8814 
 419   0.0000       0.513266        13.9667 
 420   0.0000       0.513729        13.9793 
 421   0.0000       0.516783        14.0624 
 422   0.0000       0.518440        14.1075 
 423   0.0000       0.520714        14.1694 
 424   0.0000       0.524440        14.2707 
 425   0.0000       0.525302        14.2942 
 426   0.0000       0.528357        14.3773 
 427   0.0000       0.529830        14.4174 
 428   0.0000       0.531768        14.4701 
 429   0.0000       0.533009        14.5039 
 430   0.0000       0.533957        14.5297 
 431   0.0000       0.535536        14.5727 
 432   0.0000       0.537146        14.6165 
 433   0.0000       0.540295        14.7022 
 434   0.0000       0.542287        14.7564 
 435   0.0000       0.543677        14.7942 
 436   0.0000       0.547265        14.8918 
 437   0.0000       0.548547        14.9267 
 438   0.0000       0.550532        14.9807 
 439   0.0000       0.552645        15.0382 
 440   0.0000       0.554249        15.0819 
 441   0.0000       0.557249        15.1635 
 442   0.0000       0.559543        15.2260 
 443   0.0000       0.560946        15.2641 
 444   0.0000       0.564278        15.3548 
 445   0.0000       0.567101        15.4316 
 446   0.0000       0.568722        15.4757 
 447   0.0000       0.571267        15.5450 
 448   0.0000       0.571373        15.5478 
 449   0.0000       0.574594        15.6355 
 450   0.0000       0.576086        15.6761 
 451   0.0000       0.581005        15.8099 
 452   0.0000       0.582845        15.8600 
 453   0.0000       0.584760        15.9121 
 454   0.0000       0.585919        15.9437 
 455   0.0000       0.588774        16.0214 
 456   0.0000       0.590665        16.0728 
 457   0.0000       0.594911        16.1884 
 458   0.0000       0.597306        16.2535 
 459   0.0000       0.597384        16.2557 
 460   0.0000       0.601854        16.3773 
 461   0.0000       0.603563        16.4238 
 462   0.0000       0.604558        16.4509 
 463   0.0000       0.606399        16.5009 
 464   0.0000       0.608058        16.5461 
 465   0.0000       0.609857        16.5951 
 466   0.0000       0.612730        16.6732 
 467   0.0000       0.614075        16.7098 
 468   0.0000       0.615559        16.7502 
 469   0.0000       0.616897        16.7866 
 470   0.0000       0.619212        16.8496 
 471   0.0000       0.619705        16.8630 
 472   0.0000       0.622272        16.9329 
 473   0.0000       0.626389        17.0449 
 474   0.0000       0.628512        17.1027 
 475   0.0000       0.629299        17.1241 
 476   0.0000       0.631089        17.1728 
 477   0.0000       0.633993        17.2518 
 478   0.0000       0.635069        17.2811 
 479   0.0000       0.637120        17.3369 
 480   0.0000       0.637968        17.3600 
 481   0.0000       0.642546        17.4846 
 482   0.0000       0.643855        17.5202 
 483   0.0000       0.645927        17.5766 
 484   0.0000       0.646345        17.5879 
 485   0.0000       0.648323        17.6418 
 486   0.0000       0.654121        17.7995 
 487   0.0000       0.654540        17.8109 
 488   0.0000       0.655870        17.8471 
 489   0.0000       0.657292        17.8858 
 490   0.0000       0.657817        17.9001 
 491   0.0000       0.661439        17.9987 
 492   0.0000       0.666695        18.1417 
 493   0.0000       0.669773        18.2254 
 494   0.0000       0.672096        18.2887 
 495   0.0000       0.675620        18.3846 
 496   0.0000       0.675749        18.3881 
 497   0.0000       0.679437        18.4884 
 498   0.0000       0.681025        18.5316 
 499   0.0000       0.682507        18.5720 
 500   0.0000       0.686405        18.6780 
 501   0.0000       0.687306        18.7026 
 502   0.0000       0.690112        18.7789 
 503   0.0000       0.694580        18.9005 
 504   0.0000       0.695070        18.9138 
 505   0.0000       0.701013        19.0755 
 506   0.0000       0.701197        19.0806 
 507   0.0000       0.702123        19.1057 
 508   0.0000       0.706066        19.2130 
 509   0.0000       0.710114        19.3232 
 510   0.0000       0.710942        19.3457 
 511   0.0000       0.713956        19.4277 
 512   0.0000       0.714158        19.4332 
 513   0.0000       0.715376        19.4664 
 514   0.0000       0.716150        19.4874 
 515   0.0000       0.717904        19.5352 
 516   0.0000       0.720281        19.5998 
 517   0.0000       0.724220        19.7070 
 518   0.0000       0.724633        19.7183 
 519   0.0000       0.729371        19.8472 
 520   0.0000       0.731279        19.8991 
 521   0.0000       0.731740        19.9116 
 522   0.0000       0.734431        19.9849 
 523   0.0000       0.737197        20.0601 
 524   0.0000       0.737512        20.0687 
 525   0.0000       0.741062        20.1653 
 526   0.0000       0.741862        20.1871 
 527   0.0000       0.743232        20.2244 
 528   0.0000       0.744407        20.2564 
 529   0.0000       0.746150        20.3038 
 530   0.0000       0.747653        20.3447 
 531   0.0000       0.748088        20.3565 
 532   0.0000       0.750251        20.4154 
 533   0.0000       0.751970        20.4622 
 534   0.0000       0.753489        20.5035 
 535   0.0000       0.756111        20.5748 
 536   0.0000       0.759915        20.6783 
 537   0.0000       0.762428        20.7467 
 538   0.0000       0.764798        20.8112 
 539   0.0000       0.767237        20.8776 
 540   0.0000       0.767683        20.8897 
 541   0.0000       0.769594        20.9417 
 542   0.0000       0.772130        21.0107 
 543   0.0000       0.774133        21.0652 
 544   0.0000       0.776460        21.1286 
 545   0.0000       0.779754        21.2182 
 546   0.0000       0.780720        21.2445 
 547   0.0000       0.783194        21.3118 
 548   0.0000       0.783794        21.3281 
 549   0.0000       0.786408        21.3992 
 550   0.0000       0.791142        21.5281 
 551   0.0000       0.791798        21.5459 
 552   0.0000       0.794490        21.6192 
 553   0.0000       0.796118        21.6635 
 554   0.0000       0.800198        21.7745 
 555   0.0000       0.802649        21.8412 
 556   0.0000       0.803388        21.8613 
 557   0.0000       0.805054        21.9066 
 558   0.0000       0.806846        21.9554 
 559   0.0000       0.807806        21.9815 
 560   0.0000       0.812074        22.0977 
 561   0.0000       0.815810        22.1993 
 562   0.0000       0.817972        22.2582 
 563   0.0000       0.819055        22.2876 
 564   0.0000       0.821477        22.3535 
 565   0.0000       0.822302        22.3760 
 566   0.0000       0.824742        22.4424 
 567   0.0000       0.826099        22.4793 
 568   0.0000       0.826888        22.5008 
 569   0.0000       0.829332        22.5673 
 570   0.0000       0.830973        22.6119 
 571   0.0000       0.834535        22.7089 
 572   0.0000       0.836599        22.7650 
 573   0.0000       0.837866        22.7995 
 574   0.0000       0.839712        22.8497 
 575   0.0000       0.842858        22.9353 
 576   0.0000       0.845686        23.0123 
 577   0.0000       0.848047        23.0765 
 578   0.0000       0.849159        23.1068 
 579   0.0000       0.852090        23.1865 
 580   0.0000       0.852442        23.1961 
 581   0.0000       0.854651        23.2562 
 582   0.0000       0.856504        23.3067 
 583   0.0000       0.857190        23.3253 
 584   0.0000       0.858875        23.3712 
 585   0.0000       0.860317        23.4104 
 586   0.0000       0.861659        23.4469 
 587   0.0000       0.865163        23.5423 
 588   0.0000       0.866304        23.5733 
 589   0.0000       0.868089        23.6219 
 590   0.0000       0.871149        23.7052 
 591   0.0000       0.872314        23.7369 
 592   0.0000       0.873207        23.7612 
 593   0.0000       0.873864        23.7790 
 594   0.0000       0.878442        23.9036 
 595   0.0000       0.879282        23.9265 
 596   0.0000       0.879961        23.9449 
 597   0.0000       0.882843        24.0234 
 598   0.0000       0.885155        24.0863 
 599   0.0000       0.887437        24.1484 
 600   0.0000       0.890034        24.2191 
 601   0.0000       0.892111        24.2756 
 602   0.0000       0.894863        24.3505 
 603   0.0000       0.895246        24.3609 
 604   0.0000       0.896559        24.3966 
 605   0.0000       0.900108        24.4932 
 606   0.0000       0.900777        24.5114 
 607   0.0000       0.903401        24.5828 
 608   0.0000       0.903646        24.5895 
 609   0.0000       0.905498        24.6398 
 610   0.0000       0.908608        24.7245 
 611   0.0000       0.911756        24.8102 
 612   0.0000       0.912330        24.8258 
 613   0.0000       0.913935        24.8694 
 614   0.0000       0.916053        24.9271 
 615   0.0000       0.918710        24.9994 
 616   0.0000       0.919957        25.0333 
 617   0.0000       0.922072        25.0909 
 618   0.0000       0.924558        25.1585 
 619   0.0000       0.925295        25.1786 
 620   0.0000       0.928603        25.2686 
 621   0.0000       0.931186        25.3388 
 622   0.0000       0.933632        25.4054 
 623   0.0000       0.934613        25.4321 
 624   0.0000       0.937157        25.5013 
 625   0.0000       0.938414        25.5355 
 626   0.0000       0.939818        25.5738 
 627   0.0000       0.941761        25.6266 
 628   0.0000       0.943387        25.6709 
 629   0.0000       0.945823        25.7371 
 630   0.0000       0.948515        25.8104 
 631   0.0000       0.950136        25.8545 
 632   0.0000       0.950970        25.8772 
 633   0.0000       0.953428        25.9441 
 634   0.0000       0.953909        25.9572 
 635   0.0000       0.956116        26.0172 
 636   0.0000       0.958470        26.0813 
 637   0.0000       0.960770        26.1439 
 638   0.0000       0.963045        26.2058 
 639   0.0000       0.965080        26.2612 
 640   0.0000       0.965837        26.2818 
 641   0.0000       0.968917        26.3656 
 642   0.0000       0.972581        26.4653 
 643   0.0000       0.973523        26.4909 
 644   0.0000       0.974588        26.5199 
 645   0.0000       0.978480        26.6258 
 646   0.0000       0.981016        26.6948 
 647   0.0000       0.981687        26.7131 
 648   0.0000       0.984274        26.7834 
 649   0.0000       0.987617        26.8744 
 650   0.0000       0.990501        26.9529 
 651   0.0000       0.992653        27.0115 
 652   0.0000       0.993302        27.0291 
 653   0.0000       0.995456        27.0877 
 654   0.0000       0.997181        27.1347 
 655   0.0000       0.998682        27.1755 
 656   0.0000       0.999519        27.1983 
 657   0.0000       1.001357        27.2483 
 658   0.0000       1.005346        27.3568 
 659   0.0000       1.006693        27.3935 
 660   0.0000       1.008876        27.4529 
 661   0.0000       1.011090        27.5132 
 662   0.0000       1.013257        27.5721 
 663   0.0000       1.014808        27.6143 
 664   0.0000       1.018911        27.7260 
 665   0.0000       1.019558        27.7436 
 666   0.0000       1.021546        27.7977 
 667   0.0000       1.024133        27.8681 
 668   0.0000       1.025127        27.8951 
 669   0.0000       1.027014        27.9465 
 670   0.0000       1.030900        28.0522 
 671   0.0000       1.032315        28.0907 
 672   0.0000       1.033080        28.1115 
 673   0.0000       1.034749        28.1569 
 674   0.0000       1.037534        28.2327 
 675   0.0000       1.038656        28.2633 
 676   0.0000       1.042153        28.3584 
 677   0.0000       1.042847        28.3773 
 678   0.0000       1.045454        28.4483 
 679   0.0000       1.047265        28.4975 
 680   0.0000       1.049298        28.5529 
 681   0.0000       1.051230        28.6054 
 682   0.0000       1.052805        28.6483 
 683   0.0000       1.053937        28.6791 
 684   0.0000       1.058791        28.8112 
 685   0.0000       1.059988        28.8437 
 686   0.0000       1.061997        28.8984 
 687   0.0000       1.062398        28.9093 
 688   0.0000       1.067058        29.0361 
 689   0.0000       1.069566        29.1044 
 690   0.0000       1.070655        29.1340 
 691   0.0000       1.073682        29.2164 
 692   0.0000       1.075594        29.2684 
 693   0.0000       1.076937        29.3049 
 694   0.0000       1.080881        29.4123 
 695   0.0000       1.083668        29.4881 
 696   0.0000       1.083840        29.4928 
 697   0.0000       1.086283        29.5593 
 698   0.0000       1.088859        29.6294 
 699   0.0000       1.089630        29.6503 
 700   0.0000       1.093403        29.7530 
 701   0.0000       1.096298        29.8318 
 702   0.0000       1.098001        29.8781 
 703   0.0000       1.098437        29.8900 
 704   0.0000       1.100712        29.9519 
 705   0.0000       1.102548        30.0018 
 706   0.0000       1.104894        30.0657 
 707   0.0000       1.108551        30.1652 
 708   0.0000       1.109518        30.1915 
 709   0.0000       1.113083        30.2885 
 710   0.0000       1.115815        30.3629 
 711   0.0000       1.116312        30.3764 
 712   0.0000       1.118378        30.4326 
 713   0.0000       1.118939        30.4479 
 714   0.0000       1.120930        30.5021 
 715   0.0000       1.125855        30.6361 
 716   0.0000       1.127849        30.6903 
 717   0.0000       1.130144        30.7528 
 718   0.0000       1.132187        30.8084 
 719   0.0000       1.135143        30.8888 
 720   0.0000       1.135987        30.9118 
 721   0.0000       1.137234        30.9457 
 722   0.0000       1.139616        31.0105 
 723   0.0000       1.141177        31.0530 
 724   0.0000       1.145722        31.1767 
 725   0.0000       1.146661        31.2022 
 726   0.0000       1.149208        31.2715 
 727   0.0000       1.151383        31.3307 
 728   0.0000       1.152384        31.3580 
 729   0.0000       1.155033        31.4301 
 730   0.0000       1.158888        31.5350 
 731   0.0000       1.162862        31.6431 
 732   0.0000       1.164263        31.6812 
 733   0.0000       1.166324        31.7373 
 734   0.0000       1.168384        31.7933 
 735   0.0000       1.170684        31.8559 
 736   0.0000       1.172190        31.8969 
 737   0.0000       1.173213        31.9247 
 738   0.0000       1.176725        32.0203 
 739   0.0000       1.178491        32.0684 
 740   0.0000       1.181056        32.1382 
 741   0.0000       1.184288        32.2261 
 742   0.0000       1.184441        32.2303 
 743   0.0000       1.189100        32.3571 
 744   0.0000       1.190952        32.4075 
 745   0.0000       1.191799        32.4305 
 746   0.0000       1.194510        32.5043 
 747   0.0000       1.197547        32.5869 
 748   0.0000       1.200953        32.6796 
 749   0.0000       1.202433        32.7199 
 750   0.0000       1.205057        32.7913 
 751   0.0000       1.206130        32.8205 
 752   0.0000       1.207124        32.8475 
 753   0.0000       1.209905        32.9232 
 754   0.0000       1.213645        33.0250 
 755   0.0000       1.215856        33.0851 
 756   0.0000       1.217438        33.1282 
 757   0.0000       1.220489        33.2112 
 758   0.0000       1.223702        33.2986 
 759   0.0000       1.224645        33.3243 
 760   0.0000       1.228659        33.4335 
 761   0.0000       1.230660        33.4880 
 762   0.0000       1.232744        33.5447 
 763   0.0000       1.236689        33.6520 
 764   0.0000       1.237021        33.6611 
 765   0.0000       1.238291        33.6956 
 766   0.0000       1.241669        33.7875 
 767   0.0000       1.242539        33.8112 
 768   0.0000       1.244835        33.8737 
 769   0.0000       1.247664        33.9507 
 770   0.0000       1.248906        33.9845 
 771   0.0000       1.252393        34.0793 
 772   0.0000       1.253949        34.1217 
 773   0.0000       1.256407        34.1886 
 774   0.0000       1.257369        34.2148 
 775   0.0000       1.262324        34.3496 
 776   0.0000       1.263439        34.3799 
 777   0.0000       1.266282        34.4573 
 778   0.0000       1.271982        34.6124 
 779   0.0000       1.274180        34.6722 
 780   0.0000       1.274801        34.6891 
 781   0.0000       1.278202        34.7816 
 782   0.0000       1.282266        34.8922 
 783   0.0000       1.286555        35.0089 
 784   0.0000       1.287186        35.0261 
 785   0.0000       1.288811        35.0703 
 786   0.0000       1.292194        35.1624 
 787   0.0000       1.293527        35.1987 
 788   0.0000       1.294119        35.2148 
 789   0.0000       1.296276        35.2735 
 790   0.0000       1.298461        35.3329 
 791   0.0000       1.299637        35.3649 
 792   0.0000       1.303275        35.4639 
 793   0.0000       1.307311        35.5737 
 794   0.0000       1.308679        35.6110 
 795   0.0000       1.310046        35.6482 
 796   0.0000       1.313871        35.7522 
 797   0.0000       1.315634        35.8002 
 798   0.0000       1.319392        35.9025 
 799   0.0000       1.319974        35.9183 
 800   0.0000       1.321208        35.9519 
 801   0.0000       1.323901        36.0252 
 802   0.0000       1.327972        36.1359 
 803   0.0000       1.330283        36.1988 
 804   0.0000       1.331292        36.2263 
 805   0.0000       1.333091        36.2752 
 806   0.0000       1.334896        36.3244 
 807   0.0000       1.338530        36.4233 
 808   0.0000       1.341730        36.5103 
 809   0.0000       1.344605        36.5886 
 810   0.0000       1.348792        36.7025 
 811   0.0000       1.349811        36.7302 
 812   0.0000       1.353872        36.8407 
 813   0.0000       1.354758        36.8649 
 814   0.0000       1.356928        36.9239 
 815   0.0000       1.363098        37.0918 
 816   0.0000       1.366381        37.1811 
 817   0.0000       1.369494        37.2658 
 818   0.0000       1.371735        37.3268 
 819   0.0000       1.374353        37.3981 
 820   0.0000       1.377759        37.4907 
 821   0.0000       1.380202        37.5572 
 822   0.0000       1.381134        37.5826 
 823   0.0000       1.383554        37.6484 
 824   0.0000       1.383706        37.6525 
 825   0.0000       1.385641        37.7052 
 826   0.0000       1.393337        37.9146 
 827   0.0000       1.394987        37.9595 
 828   0.0000       1.400961        38.1221 
 829   0.0000       1.403094        38.1801 
 830   0.0000       1.407426        38.2980 
 831   0.0000       1.409162        38.3453 
 832   0.0000       1.411579        38.4110 
 833   0.0000       1.414220        38.4829 
 834   0.0000       1.415426        38.5157 
 835   0.0000       1.418102        38.5885 
 836   0.0000       1.423094        38.7244 
 837   0.0000       1.425219        38.7822 
 838   0.0000       1.427714        38.8501 
 839   0.0000       1.430490        38.9256 
 840   0.0000       1.430740        38.9324 
 841   0.0000       1.433763        39.0147 
 842   0.0000       1.437197        39.1081 
 843   0.0000       1.440477        39.1974 
 844   0.0000       1.442156        39.2431 
 845   0.0000       1.443999        39.2932 
 846   0.0000       1.446154        39.3519 
 847   0.0000       1.448546        39.4169 
 848   0.0000       1.451828        39.5062 
 849   0.0000       1.456417        39.6311 
 850   0.0000       1.458592        39.6903 
 851   0.0000       1.462866        39.8066 
 852   0.0000       1.463744        39.8305 
 853   0.0000       1.467444        39.9312 
 854   0.0000       1.470497        40.0142 
 855   0.0000       1.474410        40.1207 
 856   0.0000       1.477185        40.1962 
 857   0.0000       1.478326        40.2273 
 858   0.0000       1.482203        40.3328 
 859   0.0000       1.484742        40.4019 
 860   0.0000       1.490048        40.5463 
 861   0.0000       1.491646        40.5897 
 862   0.0000       1.494380        40.6642 
 863   0.0000       1.497518        40.7495 
 864   0.0000       1.498272        40.7700 
 865   0.0000       1.501481        40.8574 
 866   0.0000       1.504569        40.9414 
 867   0.0000       1.507922        41.0326 
 868   0.0000       1.510236        41.0956 
 869   0.0000       1.515215        41.2311 
 870   0.0000       1.516802        41.2743 
 871   0.0000       1.520791        41.3828 
 872   0.0000       1.522936        41.4412 
 873   0.0000       1.523826        41.4654 
 874   0.0000       1.528891        41.6033 
 875   0.0000       1.532628        41.7049 
 876   0.0000       1.533282        41.7227 
 877   0.0000       1.536240        41.8032 
 878   0.0000       1.540918        41.9305 
 879   0.0000       1.542848        41.9830 
 880   0.0000       1.544539        42.0290 
 881   0.0000       1.547526        42.1103 
 882   0.0000       1.550249        42.1844 
 883   0.0000       1.551996        42.2320 
 884   0.0000       1.555079        42.3159 
 885   0.0000       1.556827        42.3634 
 886   0.0000       1.559041        42.4237 
 887   0.0000       1.561476        42.4899 
 888   0.0000       1.562156        42.5084 
 889   0.0000       1.567089        42.6427 
 890   0.0000       1.568138        42.6712 
 891   0.0000       1.571873        42.7728 
 892   0.0000       1.573047        42.8048 
 893   0.0000       1.573480        42.8166 
 894   0.0000       1.578451        42.9518 
 895   0.0000       1.581077        43.0233 
 896   0.0000       1.584472        43.1157 
 897   0.0000       1.585195        43.1354 
 898   0.0000       1.587670        43.2027 
 899   0.0000       1.591123        43.2966 
 900   0.0000       1.592660        43.3385 
 901   0.0000       1.598224        43.4899 
 902   0.0000       1.598962        43.5100 
 903   0.0000       1.602127        43.5961 
 904   0.0000       1.605935        43.6997 
 905   0.0000       1.608080        43.7581 
 906   0.0000       1.609992        43.8101 
 907   0.0000       1.613970        43.9183 
 908   0.0000       1.617730        44.0207 
 909   0.0000       1.619755        44.0758 
 910   0.0000       1.623336        44.1732 
 911   0.0000       1.625659        44.2364 
 912   0.0000       1.627712        44.2923 
 913   0.0000       1.629390        44.3380 
 914   0.0000       1.630043        44.3557 
 915   0.0000       1.638267        44.5795 
 916   0.0000       1.638728        44.5921 
 917   0.0000       1.642229        44.6873 
 918   0.0000       1.646589        44.8060 
 919   0.0000       1.649235        44.8780 
 920   0.0000       1.649790        44.8931 
 921   0.0000       1.652128        44.9567 
 922   0.0000       1.653994        45.0075 
 923   0.0000       1.655813        45.0570 
 924   0.0000       1.659332        45.1527 
 925   0.0000       1.661058        45.1997 
 926   0.0000       1.665432        45.3187 
 927   0.0000       1.666891        45.3584 
 928   0.0000       1.669415        45.4271 
 929   0.0000       1.673293        45.5326 
 930   0.0000       1.675264        45.5863 
 931   0.0000       1.678649        45.6784 
 932   0.0000       1.679683        45.7065 
 933   0.0000       1.682604        45.7860 
 934   0.0000       1.687399        45.9164 
 935   0.0000       1.690385        45.9977 
 936   0.0000       1.692230        46.0479 
 937   0.0000       1.694315        46.1047 
 938   0.0000       1.696807        46.1725 
 939   0.0000       1.697731        46.1976 
 940   0.0000       1.703472        46.3538 
 941   0.0000       1.704456        46.3806 
 942   0.0000       1.705472        46.4083 
 943   0.0000       1.709028        46.5050 
 944   0.0000       1.710854        46.5547 
 945   0.0000       1.714777        46.6614 
 946   0.0000       1.717800        46.7437 
 947   0.0000       1.720943        46.8292 
 948   0.0000       1.721900        46.8553 
 949   0.0000       1.723044        46.8864 
 950   0.0000       1.725143        46.9435 
 951   0.0000       1.728034        47.0222 
 952   0.0000       1.733431        47.1691 
 953   0.0000       1.735479        47.2248 
 954   0.0000       1.738535        47.3079 
 955   0.0000       1.740246        47.3545 
 956   0.0000       1.741890        47.3992 
 957   0.0000       1.744925        47.4818 
 958   0.0000       1.748345        47.5749 
 959   0.0000       1.749883        47.6167 
 960   0.0000       1.750355        47.6296 
 961   0.0000       1.754839        47.7516 
 962   0.0000       1.755779        47.7772 
 963   0.0000       1.758287        47.8454 
 964   0.0000       1.765044        48.0293 
 965   0.0000       1.768513        48.1237 
 966   0.0000       1.771040        48.1924 
 967   0.0000       1.771788        48.2128 
 968   0.0000       1.774764        48.2938 
 969   0.0000       1.775970        48.3266 
 970   0.0000       1.778302        48.3901 
 971   0.0000       1.782296        48.4987 
 972   0.0000       1.783859        48.5413 
 973   0.0000       1.784480        48.5582 
 974   0.0000       1.786754        48.6200 
 975   0.0000       1.787071        48.6287 
 976   0.0000       1.791028        48.7363 
 977   0.0000       1.795528        48.8588 
 978   0.0000       1.797270        48.9062 
 979   0.0000       1.798802        48.9479 
 980   0.0000       1.801698        49.0267 
 981   0.0000       1.806048        49.1451 
 982   0.0000       1.808539        49.2129 
 983   0.0000       1.810151        49.2567 
 984   0.0000       1.814359        49.3712 
 985   0.0000       1.816443        49.4279 
 986   0.0000       1.820030        49.5255 
 987   0.0000       1.821426        49.5635 
 988   0.0000       1.823785        49.6277 
 989   0.0000       1.827653        49.7330 
 990   0.0000       1.830162        49.8012 
 991   0.0000       1.831682        49.8426 
 992   0.0000       1.835864        49.9564 
 993   0.0000       1.837417        49.9987 
 994   0.0000       1.838839        50.0373 
 995   0.0000       1.842067        50.1252 
 996   0.0000       1.842638        50.1407 
 997   0.0000       1.845653        50.2228 
 998   0.0000       1.847145        50.2634 
 999   0.0000       1.849892        50.3381 
 1000   0.0000       1.855828        50.4996 
 1001   0.0000       1.856745        50.5246 
 1002   0.0000       1.858112        50.5618 
 1003   0.0000       1.863142        50.6987 
 1004   0.0000       1.866294        50.7844 
 1005   0.0000       1.869326        50.8669 
 1006   0.0000       1.871601        50.9288 
 1007   0.0000       1.872560        50.9549 
 1008   0.0000       1.873832        50.9895 
 1009   0.0000       1.877276        51.0833 
 1010   0.0000       1.880831        51.1800 
 1011   0.0000       1.881901        51.2091 
 1012   0.0000       1.884417        51.2776 
 1013   0.0000       1.887629        51.3650 
 1014   0.0000       1.889882        51.4263 
 1015   0.0000       1.893763        51.5319 
 1016   0.0000       1.897132        51.6236 
 1017   0.0000       1.897591        51.6361 
 1018   0.0000       1.901792        51.7504 
 1019   0.0000       1.902184        51.7611 
 1020   0.0000       1.905896        51.8621 
 1021   0.0000       1.906352        51.8745 
 1022   0.0000       1.908152        51.9235 
 1023   0.0000       1.909503        51.9602 
 1024   0.0000       1.911298        52.0091 
 1025   0.0000       1.915088        52.1122 
 1026   0.0000       1.916261        52.1441 
 1027   0.0000       1.921867        52.2966 
 1028   0.0000       1.922847        52.3233 
 1029   0.0000       1.925369        52.3920 
 1030   0.0000       1.927730        52.4562 
 1031   0.0000       1.930842        52.5409 
 1032   0.0000       1.934969        52.6532 
 1033   0.0000       1.936493        52.6946 
 1034   0.0000       1.941758        52.8379 
 1035   0.0000       1.943459        52.8842 
 1036   0.0000       1.946909        52.9781 
 1037   0.0000       1.948099        53.0105 
 1038   0.0000       1.949803        53.0568 
 1039   0.0000       1.950985        53.0890 
 1040   0.0000       1.953265        53.1510 
 1041   0.0000       1.956077        53.2276 
 1042   0.0000       1.956160        53.2298 
 1043   0.0000       1.959213        53.3129 
 1044   0.0000       1.962460        53.4013 
 1045   0.0000       1.963164        53.4204 
 1046   0.0000       1.965089        53.4728 
 1047   0.0000       1.969989        53.6061 
 1048   0.0000       1.971056        53.6352 
 1049   0.0000       1.971820        53.6560 
 1050   0.0000       1.975042        53.7436 
 1051   0.0000       1.975764        53.7633 
 1052   0.0000       1.979698        53.8703 
 1053   0.0000       1.981634        53.9230 
 1054   0.0000       1.984600        54.0037 
 1055   0.0000       1.987569        54.0845 
 1056   0.0000       1.988798        54.1179 
 1057   0.0000       1.990367        54.1606 
 1058   0.0000       1.991432        54.1896 
 1059   0.0000       1.993940        54.2579 
 1060   0.0000       1.996690        54.3327 
 1061   0.0000       1.998454        54.3807 
 1062   0.0000       2.000832        54.4454 
 1063   0.0000       2.003360        54.5142 
 1064   0.0000       2.006536        54.6006 
 1065   0.0000       2.009889        54.6919 
 1066   0.0000       2.012527        54.7636 
 1067   0.0000       2.014688        54.8224 
 1068   0.0000       2.017575        54.9010 
 1069   0.0000       2.019798        54.9615 
 1070   0.0000       2.021279        55.0018 
 1071   0.0000       2.022990        55.0484 
 1072   0.0000       2.024474        55.0887 
 1073   0.0000       2.027972        55.1839 
 1074   0.0000       2.029701        55.2310 
 1075   0.0000       2.033489        55.3340 
 1076   0.0000       2.034101        55.3507 
 1077   0.0000       2.037751        55.4500 
 1078   0.0000       2.039149        55.4881 
 1079   0.0000       2.041286        55.5462 
 1080   0.0000       2.044802        55.6419 
 1081   0.0000       2.046904        55.6991 
 1082   0.0000       2.048714        55.7483 
 1083   0.0000       2.049881        55.7801 
 1084   0.0000       2.051667        55.8287 
 1085   0.0000       2.053626        55.8820 
 1086   0.0000       2.057169        55.9784 
 1087   0.0000       2.060109        56.0584 
 1088   0.0000       2.060214        56.0613 
 1089   0.0000       2.062948        56.1357 
 1090   0.0000       2.064565        56.1797 
 1091   0.0000       2.067024        56.2466 
 1092   0.0000       2.068688        56.2919 
 1093   0.0000       2.069894        56.3247 
 1094   0.0000       2.071272        56.3622 
 1095   0.0000       2.071642        56.3722 
 1096   0.0000       2.075485        56.4768 
 1097   0.0000       2.078126        56.5487 
 1098   0.0000       2.081916        56.6518 
 1099   0.0000       2.086171        56.7676 
 1100   0.0000       2.087102        56.7929 
 1101   0.0000       2.089817        56.8668 
 1102   0.0000       2.092611        56.9428 
 1103   0.0000       2.094279        56.9882 
 1104   0.0000       2.096280        57.0427 
 1105   0.0000       2.100847        57.1670 
 1106   0.0000       2.102471        57.2111 
 1107   0.0000       2.104540        57.2675 
 1108   0.0000       2.105889        57.3042 
 1109   0.0000       2.107362        57.3442 
 1110   0.0000       2.110264        57.4232 
 1111   0.0000       2.110705        57.4352 
 1112   0.0000       2.116499        57.5929 
 1113   0.0000       2.118814        57.6558 
 1114   0.0000       2.122588        57.7585 
 1115   0.0000       2.122903        57.7671 
 1116   0.0000       2.125168        57.8288 
 1117   0.0000       2.131045        57.9887 
 1118   0.0000       2.131506        58.0012 
 1119   0.0000       2.133448        58.0541 
 1120   0.0000       2.136042        58.1246 
 1121   0.0000       2.138774        58.1990 
 1122   0.0000       2.139058        58.2067 
 1123   0.0000       2.142124        58.2901 
 1124   0.0000       2.143337        58.3232 
 1125   0.0000       2.144120        58.3445 
 1126   0.0000       2.146195        58.4009 
 1127   0.0000       2.148846        58.4731 
 1128   0.0000       2.151787        58.5531 
 1129   0.0000       2.153783        58.6074 
 1130   0.0000       2.154622        58.6302 
 1131   0.0000       2.158697        58.7411 
 1132   0.0000       2.160146        58.7806 
 1133   0.0000       2.160908        58.8013 
 1134   0.0000       2.161884        58.8279 
 1135   0.0000       2.164102        58.8882 
 1136   0.0000       2.165932        58.9380 
 1137   0.0000       2.169997        59.0486 
 1138   0.0000       2.170867        59.0723 
 1139   0.0000       2.171405        59.0869 
 1140   0.0000       2.172958        59.1292 
 1141   0.0000       2.176499        59.2255 
 1142   0.0000       2.180018        59.3213 
 1143   0.0000       2.181458        59.3605 
 1144   0.0000       2.183685        59.4211 
 1145   0.0000       2.184994        59.4567 
 1146   0.0000       2.186683        59.5027 
 1147   0.0000       2.188413        59.5497 
 1148   0.0000       2.191197        59.6255 
 1149   0.0000       2.193134        59.6782 
 1150   0.0000       2.196118        59.7594 
 1151   0.0000       2.197681        59.8019 
 1152   0.0000       2.198964        59.8369 
 1153   0.0000       2.201265        59.8995 
 1154   0.0000       2.205851        60.0243 
 1155   0.0000       2.206385        60.0388 
 1156   0.0000       2.208316        60.0913 
 1157   0.0000       2.209727        60.1297 
 1158   0.0000       2.212907        60.2163 
 1159   0.0000       2.214960        60.2721 
 1160   0.0000       2.217792        60.3492 
 1161   0.0000       2.218024        60.3555 
 1162   0.0000       2.218880        60.3788 
 1163   0.0000       2.223036        60.4919 
 1164   0.0000       2.224699        60.5371 
 1165   0.0000       2.226523        60.5868 
 1166   0.0000       2.230055        60.6829 
 1167   0.0000       2.231182        60.7136 
 1168   0.0000       2.234714        60.8097 
 1169   0.0000       2.237482        60.8850 
 1170   0.0000       2.239312        60.9348 
 1171   0.0000       2.240121        60.9568 
 1172   0.0000       2.241874        61.0045 
 1173   0.0000       2.244107        61.0653 
 1174   0.0000       2.247069        61.1459 
 1175   0.0000       2.248624        61.1882 
 1176   0.0000       2.249997        61.2255 
 1177   0.0000       2.251698        61.2718 
 1178   0.0000       2.252698        61.2990 
 1179   0.0000       2.258642        61.4608 
 1180   0.0000       2.258894        61.4676 
 1181   0.0000       2.260521        61.5119 
 1182   0.0000       2.261821        61.5473 
 1183   0.0000       2.264474        61.6195 
 1184   0.0000       2.268087        61.7178 
 1185   0.0000       2.269293        61.7506 
 1186   0.0000       2.272121        61.8276 
 1187   0.0000       2.275560        61.9211 
 1188   0.0000       2.277255        61.9673 
 1189   0.0000       2.280714        62.0614 
 1190   0.0000       2.280914        62.0668 
 1191   0.0000       2.283679        62.1421 
 1192   0.0000       2.285425        62.1896 
 1193   0.0000       2.288554        62.2747 
 1194   0.0000       2.289161        62.2912 
 1195   0.0000       2.291114        62.3444 
 1196   0.0000       2.292844        62.3915 
 1197   0.0000       2.296179        62.4822 
 1198   0.0000       2.298281        62.5394 
 1199   0.0000       2.301172        62.6181 
 1200   0.0000       2.302104        62.6434 
 1201   0.0000       2.304104        62.6979 
 1202   0.0000       2.305493        62.7356 
 1203   0.0000       2.308278        62.8114 
 1204   0.0000       2.311250        62.8923 
 1205   0.0000       2.313265        62.9471 
 1206   0.0000       2.313349        62.9494 
 1207   0.0000       2.317255        63.0557 
 1208   0.0000       2.319592        63.1193 
 1209   0.0000       2.322499        63.1984 
 1210   0.0000       2.323680        63.2305 
 1211   0.0000       2.326264        63.3009 
 1212   0.0000       2.329409        63.3864 
 1213   0.0000       2.331130        63.4333 
 1214   0.0000       2.334193        63.5166 
 1215   0.0000       2.335318        63.5472 
 1216   0.0000       2.336484        63.5790 
 1217   0.0000       2.341268        63.7092 
 1218   0.0000       2.343617        63.7731 
 1219   0.0000       2.345726        63.8305 
 1220   0.0000       2.349525        63.9338 
 1221   0.0000       2.350861        63.9702 
 1222   0.0000       2.355337        64.0920 
 1223   0.0000       2.356849        64.1331 
 1224   0.0000       2.358424        64.1760 
 1225   0.0000       2.360078        64.2210 
 1226   0.0000       2.361542        64.2608 
 1227   0.0000       2.363430        64.3122 
 1228   0.0000       2.365646        64.3725 
 1229   0.0000       2.367873        64.4331 
 1230   0.0000       2.369946        64.4895 
 1231   0.0000       2.372482        64.5585 
 1232   0.0000       2.376211        64.6600 
 1233   0.0000       2.378431        64.7204 
 1234   0.0000       2.379810        64.7579 
 1235   0.0000       2.381269        64.7976 
 1236   0.0000       2.381846        64.8133 
 1237   0.0000       2.387097        64.9562 
 1238   0.0000       2.388840        65.0036 
 1239   0.0000       2.390159        65.0395 
 1240   0.0000       2.392339        65.0989 
 1241   0.0000       2.393347        65.1263 
 1242   0.0000       2.395927        65.1965 
 1243   0.0000       2.398700        65.2719 
 1244   0.0000       2.399819        65.3024 
 1245   0.0000       2.402272        65.3691 
 1246   0.0000       2.404658        65.4341 
 1247   0.0000       2.411266        65.6139 
 1248   0.0000       2.412499        65.6474 
 1249   0.0000       2.414828        65.7108 
 1250   0.0000       2.415575        65.7311 
 1251   0.0000       2.419302        65.8325 
 1252   0.0000       2.422074        65.9080 
 1253   0.0000       2.422730        65.9258 
 1254   0.0000       2.425569        66.0031 
 1255   0.0000       2.428350        66.0788 
 1256   0.0000       2.430342        66.1330 
 1257   0.0000       2.434318        66.2412 
 1258   0.0000       2.436286        66.2947 
 1259   0.0000       2.438363        66.3512 
 1260   0.0000       2.439624        66.3855 
 1261   0.0000       2.439749        66.3889 
 1262   0.0000       2.442584        66.4661 
 1263   0.0000       2.446339        66.5683 
 1264   0.0000       2.449105        66.6435 
 1265   0.0000       2.454929        66.8020 
 1266   0.0000       2.455752        66.8244 
 1267   0.0000       2.458400        66.8965 
 1268   0.0000       2.462071        66.9964 
 1269   0.0000       2.463924        67.0468 
 1270   0.0000       2.466455        67.1156 
 1271   0.0000       2.467309        67.1389 
 1272   0.0000       2.470548        67.2270 
 1273   0.0000       2.473284        67.3015 
 1274   0.0000       2.474169        67.3255 
 1275   0.0000       2.476051        67.3768 
 1276   0.0000       2.478442        67.4418 
 1277   0.0000       2.480358        67.4940 
 1278   0.0000       2.481821        67.5338 
 1279   0.0000       2.485881        67.6443 
 1280   0.0000       2.486173        67.6522 
 1281   0.0000       2.487247        67.6814 
 1282   0.0000       2.491801        67.8054 
 1283   0.0000       2.494065        67.8670 
 1284   0.0000       2.494925        67.8904 
 1285   0.0000       2.500214        68.0343 
 1286   0.0000       2.502167        68.0874 
 1287   0.0000       2.502661        68.1009 
 1288   0.0000       2.504710        68.1566 
 1289   0.0000       2.506133        68.1953 
 1290   0.0000       2.508675        68.2645 
 1291   0.0000       2.510455        68.3129 
 1292   0.0000       2.512183        68.3600 
 1293   0.0000       2.514749        68.4298 
 1294   0.0000       2.517324        68.4999 
 1295   0.0000       2.518273        68.5257 
 1296   0.0000       2.520506        68.5865 
 1297   0.0000       2.521583        68.6158 
 1298   0.0000       2.528681        68.8089 
 1299   0.0000       2.532268        68.9065 
 1300   0.0000       2.535880        69.0048 
 1301   0.0000       2.537967        69.0616 
 1302   0.0000       2.539539        69.1044 
 1303   0.0000       2.540065        69.1187 
 1304   0.0000       2.542931        69.1967 
 1305   0.0000       2.543697        69.2175 
 1306   0.0000       2.546902        69.3047 
 1307   0.0000       2.549162        69.3662 
 1308   0.0000       2.552302        69.4517 
 1309   0.0000       2.554245        69.5045 
 1310   0.0000       2.556320        69.5610 
 1311   0.0000       2.558250        69.6135 
 1312   0.0000       2.560496        69.6746 
 1313   0.0000       2.563341        69.7521 
 1314   0.0000       2.563766        69.7636 
 1315   0.0000       2.567358        69.8614 
 1316   0.0000       2.569517        69.9201 
 1317   0.0000       2.571118        69.9637 
 1318   0.0000       2.574816        70.0643 
 1319   0.0000       2.575588        70.0853 
 1320   0.0000       2.578450        70.1632 
 1321   0.0000       2.579307        70.1865 
 1322   0.0000       2.580862        70.2288 
 1323   0.0000       2.583193        70.2923 
 1324   0.0000       2.587084        70.3981 
 1325   0.0000       2.589006        70.4504 
 1326   0.0000       2.591888        70.5288 
 1327   0.0000       2.593327        70.5680 
 1328   0.0000       2.593896        70.5835 
 1329   0.0000       2.597861        70.6914 
 1330   0.0000       2.598453        70.7075 
 1331   0.0000       2.600516        70.7636 
 1332   0.0000       2.602953        70.8299 
 1333   0.0000       2.605368        70.8957 
 1334   0.0000       2.606172        70.9176 
 1335   0.0000       2.609211        71.0002 
 1336   0.0000       2.609712        71.0139 
 1337   0.0000       2.613428        71.1150 
 1338   0.0000       2.616888        71.2092 
 1339   0.0000       2.619377        71.2769 
 1340   0.0000       2.621034        71.3220 
 1341   0.0000       2.624690        71.4215 
 1342   0.0000       2.626715        71.4765 
 1343   0.0000       2.630316        71.5745 
 1344   0.0000       2.632247        71.6271 
 1345   0.0000       2.633679        71.6661 
 1346   0.0000       2.635715        71.7214 
 1347   0.0000       2.636682        71.7478 
 1348   0.0000       2.638857        71.8070 
 1349   0.0000       2.640550        71.8530 
 1350   0.0000       2.642624        71.9095 
 1351   0.0000       2.645507        71.9879 
 1352   0.0000       2.646219        72.0073 
 1353   0.0000       2.647712        72.0479 
 1354   0.0000       2.649452        72.0952 
 1355   0.0000       2.652168        72.1692 
 1356   0.0000       2.654731        72.2389 
 1357   0.0000       2.657401        72.3116 
 1358   0.0000       2.659196        72.3604 
 1359   0.0000       2.660168        72.3869 
 1360   0.0000       2.661373        72.4196 
 1361   0.0000       2.664257        72.4981 
 1362   0.0000       2.667998        72.5999 
 1363   0.0000       2.671911        72.7064 
 1364   0.0000       2.673372        72.7462 
 1365   0.0000       2.675054        72.7919 
 1366   0.0000       2.677806        72.8668 
 1367   0.0000       2.678635        72.8894 
 1368   0.0000       2.681631        72.9709 
 1369   0.0000       2.682636        72.9982 
 1370   0.0000       2.683941        73.0337 
 1371   0.0000       2.687994        73.1440 
 1372   0.0000       2.689462        73.1840 
 1373   0.0000       2.690774        73.2197 
 1374   0.0000       2.694068        73.3093 
 1375   0.0000       2.695846        73.3577 
 1376   0.0000       2.699455        73.4559 
 1377   0.0000       2.700283        73.4784 
 1378   0.0000       2.700641        73.4882 
 1379   0.0000       2.703762        73.5731 
 1380   0.0000       2.706487        73.6473 
 1381   0.0000       2.707565        73.6766 
 1382   0.0000       2.710992        73.7699 
 1383   0.0000       2.712775        73.8184 
 1384   0.0000       2.714248        73.8584 
 1385   0.0000       2.717997        73.9605 
 1386   0.0000       2.722179        74.0743 
 1387   0.0000       2.724642        74.1413 
 1388   0.0000       2.727707        74.2247 
 1389   0.0000       2.729258        74.2669 
 1390   0.0000       2.734071        74.3979 
 1391   0.0000       2.735666        74.4413 
 1392   0.0000       2.738870        74.5284 
 1393   0.0000       2.739197        74.5373 
 1394   0.0000       2.742244        74.6203 
 1395   0.0000       2.744545        74.6829 
 1396   0.0000       2.746354        74.7321 
 1397   0.0000       2.747547        74.7646 
 1398   0.0000       2.748878        74.8008 
 1399   0.0000       2.752936        74.9112 
 1400   0.0000       2.755003        74.9674 
 1401   0.0000       2.755629        74.9845 
 1402   0.0000       2.756979        75.0212 
 1403   0.0000       2.758783        75.0703 
 1404   0.0000       2.762452        75.1702 
 1405   0.0000       2.764132        75.2159 
 1406   0.0000       2.765858        75.2628 
 1407   0.0000       2.770329        75.3845 
 1408   0.0000       2.771829        75.4253 
 1409   0.0000       2.772292        75.4379 
 1410   0.0000       2.774061        75.4860 
 1411   0.0000       2.776121        75.5421 
 1412   0.0000       2.778910        75.6180 
 1413   0.0000       2.781655        75.6927 
 1414   0.0000       2.783535        75.7438 
 1415   0.0000       2.787562        75.8534 
 1416   0.0000       2.788611        75.8820 
 1417   0.0000       2.790413        75.9310 
 1418   0.0000       2.792902        75.9987 
 1419   0.0000       2.794467        76.0413 
 1420   0.0000       2.797360        76.1200 
 1421   0.0000       2.797718        76.1298 
 1422   0.0000       2.801557        76.2342 
 1423   0.0000       2.804186        76.3058 
 1424   0.0000       2.805537        76.3425 
 1425   0.0000       2.808758        76.4302 
 1426   0.0000       2.809532        76.4512 
 1427   0.0000       2.813418        76.5570 
 1428   0.0000       2.815439        76.6120 
 1429   0.0000       2.816847        76.6503 
 1430   0.0000       2.819240        76.7154 
 1431   0.0000       2.819251        76.7157 
 1432   0.0000       2.821082        76.7655 
 1433   0.0000       2.825124        76.8755 
 1434   0.0000       2.829361        76.9908 
 1435   0.0000       2.829628        76.9981 
 1436   0.0000       2.831958        77.0615 
 1437   0.0000       2.835191        77.1495 
 1438   0.0000       2.837062        77.2004 
 1439   0.0000       2.841754        77.3280 
 1440   0.0000       2.842116        77.3379 
 1441   0.0000       2.844387        77.3997 
 1442   0.0000       2.846169        77.4482 
 1443   0.0000       2.849243        77.5318 
 1444   0.0000       2.851849        77.6028 
 1445   0.0000       2.853177        77.6389 
 1446   0.0000       2.854096        77.6639 
 1447   0.0000       2.855645        77.7061 
 1448   0.0000       2.859012        77.7977 
 1449   0.0000       2.863545        77.9210 
 1450   0.0000       2.864740        77.9535 
 1451   0.0000       2.869653        78.0872 
 1452   0.0000       2.871647        78.1415 
 1453   0.0000       2.873242        78.1849 
 1454   0.0000       2.874671        78.2238 
 1455   0.0000       2.876867        78.2835 
 1456   0.0000       2.881179        78.4009 
 1457   0.0000       2.883443        78.4625 
 1458   0.0000       2.885062        78.5065 
 1459   0.0000       2.885928        78.5301 
 1460   0.0000       2.887275        78.5667 
 1461   0.0000       2.893460        78.7351 
 1462   0.0000       2.894904        78.7743 
 1463   0.0000       2.897925        78.8566 
 1464   0.0000       2.899328        78.8947 
 1465   0.0000       2.903353        79.0042 
 1466   0.0000       2.904577        79.0376 
 1467   0.0000       2.907804        79.1254 
 1468   0.0000       2.911063        79.2141 
 1469   0.0000       2.913483        79.2799 
 1470   0.0000       2.915936        79.3467 
 1471   0.0000       2.918307        79.4112 
 1472   0.0000       2.920769        79.4782 
 1473   0.0000       2.923363        79.5488 
 1474   0.0000       2.924958        79.5922 
 1475   0.0000       2.926716        79.6400 
 1476   0.0000       2.932659        79.8017 
 1477   0.0000       2.933406        79.8220 
 1478   0.0000       2.935794        79.8870 
 1479   0.0000       2.937716        79.9393 
 1480   0.0000       2.940928        80.0267 
 1481   0.0000       2.942857        80.0792 
 1482   0.0000       2.944868        80.1339 
 1483   0.0000       2.945802        80.1593 
 1484   0.0000       2.948247        80.2259 
 1485   0.0000       2.950953        80.2995 
 1486   0.0000       2.952813        80.3501 
 1487   0.0000       2.956027        80.4376 
 1488   0.0000       2.958046        80.4925 
 1489   0.0000       2.960465        80.5583 
 1490   0.0000       2.966109        80.7119 
 1491   0.0000       2.968168        80.7679 
 1492   0.0000       2.969002        80.7906 
 1493   0.0000       2.971355        80.8547 
 1494   0.0000       2.972835        80.8949 
 1495   0.0000       2.976253        80.9880 
 1496   0.0000       2.980582        81.1058 
 1497   0.0000       2.981185        81.1222 
 1498   0.0000       2.982657        81.1622 
 1499   0.0000       2.989074        81.3368 
 1500   0.0000       2.991181        81.3942 
 1501   0.0000       2.993451        81.4559 
 1502   0.0000       2.996823        81.5477 
 1503   0.0000       2.997127        81.5560 
 1504   0.0000       3.002711        81.7079 
 1505   0.0000       3.003120        81.7191 
 1506   0.0000       3.003662        81.7338 
 1507   0.0000       3.006078        81.7995 
 1508   0.0000       3.008717        81.8713 
 1509   0.0000       3.014344        82.0245 
 1510   0.0000       3.015053        82.0438 
 1511   0.0000       3.020054        82.1799 
 1512   0.0000       3.023043        82.2612 
 1513   0.0000       3.023920        82.2851 
 1514   0.0000       3.027198        82.3742 
 1515   0.0000       3.029001        82.4233 
 1516   0.0000       3.030178        82.4553 
 1517   0.0000       3.031057        82.4792 
 1518   0.0000       3.037600        82.6573 
 1519   0.0000       3.038355        82.6779 
 1520   0.0000       3.039816        82.7176 
 1521   0.0000       3.043379        82.8145 
 1522   0.0000       3.046788        82.9073 
 1523   0.0000       3.048686        82.9590 
 1524   0.0000       3.049569        82.9830 
 1525   0.0000       3.053494        83.0898 
 1526   0.0000       3.054317        83.1122 
 1527   0.0000       3.057982        83.2119 
 1528   0.0000       3.059486        83.2528 
 1529   0.0000       3.061134        83.2977 
 1530   0.0000       3.065192        83.4081 
 1531   0.0000       3.068868        83.5081 
 1532   0.0000       3.071275        83.5736 
 1533   0.0000       3.074003        83.6479 
 1534   0.0000       3.075872        83.6987 
 1535   0.0000       3.077810        83.7515 
 1536   0.0000       3.080216        83.8170 
 1537   0.0000       3.081914        83.8631 
 1538   0.0000       3.087590        84.0176 
 1539   0.0000       3.090409        84.0943 
 1540   0.0000       3.092153        84.1418 
 1541   0.0000       3.095404        84.2302 
 1542   0.0000       3.096167        84.2510 
 1543   0.0000       3.098966        84.3272 
 1544   0.0000       3.104277        84.4717 
 1545   0.0000       3.106103        84.5214 
 1546   0.0000       3.106647        84.5362 
 1547   0.0000       3.110021        84.6280 
 1548   0.0000       3.113746        84.7293 
 1549   0.0000       3.117983        84.8446 
 1550   0.0000       3.120378        84.9098 
 1551   0.0000       3.124135        85.0120 
 1552   0.0000       3.128004        85.1173 
 1553   0.0000       3.131193        85.2041 
 1554   0.0000       3.133245        85.2599 
 1555   0.0000       3.136095        85.3375 
 1556   0.0000       3.137557        85.3773 
 1557   0.0000       3.139473        85.4294 
 1558   0.0000       3.141659        85.4889 
 1559   0.0000       3.144316        85.5612 
 1560   0.0000       3.150668        85.7340 
 1561   0.0000       3.154374        85.8349 
 1562   0.0000       3.158571        85.9491 
 1563   0.0000       3.160148        85.9920 
 1564   0.0000       3.163234        86.0760 
 1565   0.0000       3.166253        86.1581 
 1566   0.0000       3.169165        86.2374 
 1567   0.0000       3.173013        86.3421 
 1568   0.0000       3.175113        86.3992 
 1569   0.0000       3.175971        86.4226 
 1570   0.0000       3.178620        86.4946 
 1571   0.0000       3.183837        86.6366 
 1572   0.0000       3.186745        86.7157 
 1573   0.0000       3.188715        86.7693 
 1574   0.0000       3.189333        86.7862 
 1575   0.0000       3.196454        86.9799 
 1576   0.0000       3.197300        87.0030 
 1577   0.0000       3.200100        87.0791 
 1578   0.0000       3.201587        87.1196 
 1579   0.0000       3.203880        87.1820 
 1580   0.0000       3.206315        87.2483 
 1581   0.0000       3.210038        87.3496 
 1582   0.0000       3.211295        87.3838 
 1583   0.0000       3.214955        87.4834 
 1584   0.0000       3.215991        87.5116 
 1585   0.0000       3.218382        87.5766 
 1586   0.0000       3.223572        87.7179 
 1587   0.0000       3.224988        87.7564 
 1588   0.0000       3.231952        87.9459 
 1589   0.0000       3.234739        88.0217 
 1590   0.0000       3.237443        88.0953 
 1591   0.0000       3.238757        88.1311 
 1592   0.0000       3.240677        88.1833 
 1593   0.0000       3.243857        88.2698 
 1594   0.0000       3.245965        88.3272 
 1595   0.0000       3.249516        88.4238 
 1596   0.0000       3.251488        88.4775 
 1597   0.0000       3.255264        88.5802 
 1598   0.0000       3.261138        88.7401 
 1599   0.0000       3.262589        88.7796 
 1600   0.0000       3.267169        88.9042 
 1601   0.0000       3.268621        88.9437 
 1602   0.0000       3.269726        88.9738 
 1603   0.0000       3.271896        89.0328 
 1604   0.0000       3.274426        89.1017 
 1605   0.0000       3.278401        89.2098 
 1606   0.0000       3.279586        89.2421 
 1607   0.0000       3.284481        89.3753 
 1608   0.0000       3.288000        89.4710 
 1609   0.0000       3.292579        89.5956 
 1610   0.0000       3.293534        89.6216 
 1611   0.0000       3.297234        89.7223 
 1612   0.0000       3.298713        89.7625 
 1613   0.0000       3.300962        89.8237 
 1614   0.0000       3.302319        89.8607 
 1615   0.0000       3.306688        89.9796 
 1616   0.0000       3.310157        90.0739 
 1617   0.0000       3.313669        90.1695 
 1618   0.0000       3.315414        90.2170 
 1619   0.0000       3.319548        90.3295 
 1620   0.0000       3.320384        90.3522 
 1621   0.0000       3.323273        90.4309 
 1622   0.0000       3.326321        90.5138 
 1623   0.0000       3.328076        90.5616 
 1624   0.0000       3.329167        90.5912 
 1625   0.0000       3.336603        90.7936 
 1626   0.0000       3.340072        90.8880 
 1627   0.0000       3.342141        90.9443 
 1628   0.0000       3.343708        90.9869 
 1629   0.0000       3.347291        91.0844 
 1630   0.0000       3.355198        91.2996 
 1631   0.0000       3.357822        91.3710 
 1632   0.0000       3.359712        91.4224 
 1633   0.0000       3.361812        91.4796 
 1634   0.0000       3.362543        91.4994 
 1635   0.0000       3.367033        91.6216 
 1636   0.0000       3.369374        91.6853 
 1637   0.0000       3.373066        91.7858 
 1638   0.0000       3.373260        91.7911 
 1639   0.0000       3.375255        91.8453 
 1640   0.0000       3.379760        91.9680 
 1641   0.0000       3.382820        92.0512 
 1642   0.0000       3.385952        92.1364 
 1643   0.0000       3.389336        92.2285 
 1644   0.0000       3.393210        92.3339 
 1645   0.0000       3.395905        92.4073 
 1646   0.0000       3.400187        92.5238 
 1647   0.0000       3.401169        92.5505 
 1648   0.0000       3.402226        92.5793 
 1649   0.0000       3.406633        92.6992 
 1650   0.0000       3.407947        92.7350 
 1651   0.0000       3.409508        92.7774 
 1652   0.0000       3.412999        92.8724 
 1653   0.0000       3.414049        92.9010 
 1654   0.0000       3.417819        93.0036 
 1655   0.0000       3.420897        93.0874 
 1656   0.0000       3.421782        93.1114 
 1657   0.0000       3.430133        93.3387 
 1658   0.0000       3.433719        93.4362 
 1659   0.0000       3.435549        93.4861 
 1660   0.0000       3.439503        93.5936 
 1661   0.0000       3.441820        93.6567 
 1662   0.0000       3.443275        93.6963 
 1663   0.0000       3.448171        93.8295 
 1664   0.0000       3.450603        93.8957 
 1665   0.0000       3.453179        93.9658 
 1666   0.0000       3.456996        94.0696 
 1667   0.0000       3.457639        94.0871 
 1668   0.0000       3.460853        94.1746 
 1669   0.0000       3.463295        94.2410 
 1670   0.0000       3.465219        94.2934 
 1671   0.0000       3.466935        94.3401 
 1672   0.0000       3.470021        94.4241 
 1673   0.0000       3.471613        94.4674 
 1674   0.0000       3.474871        94.5561 
 1675   0.0000       3.477489        94.6273 
 1676   0.0000       3.479849        94.6915 
 1677   0.0000       3.482649        94.7677 
 1678   0.0000       3.487317        94.8947 
 1679   0.0000       3.487566        94.9015 
 1680   0.0000       3.490456        94.9801 
 1681   0.0000       3.493302        95.0576 
 1682   0.0000       3.493493        95.0628 
 1683   0.0000       3.500413        95.2511 
 1684   0.0000       3.503369        95.3315 
 1685   0.0000       3.507249        95.4371 
 1686   0.0000       3.508674        95.4759 
 1687   0.0000       3.509145        95.4887 
 1688   0.0000       3.513324        95.6024 
 1689   0.0000       3.517978        95.7291 
 1690   0.0000       3.520310        95.7925 
 1691   0.0000       3.523425        95.8773 
 1692   0.0000       3.529035        96.0299 
 1693   0.0000       3.530494        96.0696 
 1694   0.0000       3.534432        96.1768 
 1695   0.0000       3.536057        96.2210 
 1696   0.0000       3.540064        96.3300 
 1697   0.0000       3.541813        96.3776 
 1698   0.0000       3.543603        96.4263 
 1699   0.0000       3.546064        96.4933 
 1700   0.0000       3.548124        96.5494 
 1701   0.0000       3.549277        96.5807 
 1702   0.0000       3.552434        96.6666 
 1703   0.0000       3.557445        96.8030 
 1704   0.0000       3.560200        96.8780 
 1705   0.0000       3.561358        96.9095 
 1706   0.0000       3.564533        96.9959 
 1707   0.0000       3.568173        97.0949 
 1708   0.0000       3.570241        97.1512 
 1709   0.0000       3.570338        97.1538 
 1710   0.0000       3.573190        97.2315 
 1711   0.0000       3.576209        97.3136 
 1712   0.0000       3.579847        97.4126 
 1713   0.0000       3.583270        97.5057 
 1714   0.0000       3.586394        97.5907 
 1715   0.0000       3.588348        97.6439 
 1716   0.0000       3.590216        97.6947 
 1717   0.0000       3.593976        97.7971 
 1718   0.0000       3.595247        97.8316 
 1719   0.0000       3.599240        97.9403 
 1720   0.0000       3.602358        98.0252 
 1721   0.0000       3.604086        98.0722 
 1722   0.0000       3.607455        98.1638 
 1723   0.0000       3.611945        98.2860 
 1724   0.0000       3.615327        98.3781 
 1725   0.0000       3.616582        98.4122 
 1726   0.0000       3.622607        98.5761 
 1727   0.0000       3.623171        98.5915 
 1728   0.0000       3.628644        98.7404 
 1729   0.0000       3.629738        98.7702 
 1730   0.0000       3.630812        98.7994 
 1731   0.0000       3.636476        98.9535 
 1732   0.0000       3.637902        98.9924 
 1733   0.0000       3.643946        99.1568 
 1734   0.0000       3.645508        99.1993 
 1735   0.0000       3.648357        99.2768 
 1736   0.0000       3.651320        99.3575 
 1737   0.0000       3.652053        99.3774 
 1738   0.0000       3.655321        99.4664 
 1739   0.0000       3.657867        99.5356 
 1740   0.0000       3.660494        99.6071 
 1741   0.0000       3.661895        99.6452 
 1742   0.0000       3.667714        99.8036 
 1743   0.0000       3.669058        99.8401 
 1744   0.0000       3.675731       100.0217 
 1745   0.0000       3.679014       100.1111 
 1746   0.0000       3.681991       100.1921 
 1747   0.0000       3.686481       100.3143 
 1748   0.0000       3.688431       100.3673 
 1749   0.0000       3.692683       100.4830 
 1750   0.0000       3.693561       100.5069 
 1751   0.0000       3.696994       100.6003 
 1752   0.0000       3.703952       100.7897 
 1753   0.0000       3.706581       100.8612 
 1754   0.0000       3.708069       100.9017 
 1755   0.0000       3.714592       101.0792 
 1756   0.0000       3.721022       101.2542 
 1757   0.0000       3.724419       101.3466 
 1758   0.0000       3.727937       101.4423 
 1759   0.0000       3.730022       101.4991 
 1760   0.0000       3.732896       101.5773 
 1761   0.0000       3.736281       101.6694 
 1762   0.0000       3.740359       101.7803 
 1763   0.0000       3.742055       101.8265 
 1764   0.0000       3.746067       101.9357 
 1765   0.0000       3.748260       101.9953 
 1766   0.0000       3.755340       102.1880 
 1767   0.0000       3.758006       102.2605 
 1768   0.0000       3.761019       102.3425 
 1769   0.0000       3.766511       102.4920 
 1770   0.0000       3.768580       102.5483 
 1771   0.0000       3.769401       102.5706 
 1772   0.0000       3.774523       102.7100 
 1773   0.0000       3.778477       102.8176 
 1774   0.0000       3.781134       102.8899 
 1775   0.0000       3.785714       103.0145 
 1776   0.0000       3.789358       103.1137 
 1777   0.0000       3.791401       103.1693 
 1778   0.0000       3.795533       103.2817 
 1779   0.0000       3.798848       103.3719 
 1780   0.0000       3.805302       103.5475 
 1781   0.0000       3.809845       103.6712 
 1782   0.0000       3.811553       103.7176 
 1783   0.0000       3.814455       103.7966 
 1784   0.0000       3.821827       103.9972 
 1785   0.0000       3.824096       104.0589 
 1786   0.0000       3.827462       104.1505 
 1787   0.0000       3.830839       104.2424 
 1788   0.0000       3.834956       104.3544 
 1789   0.0000       3.839886       104.4886 
 1790   0.0000       3.843125       104.5767 
 1791   0.0000       3.848059       104.7110 
 1792   0.0000       3.852190       104.8234 
 1793   0.0000       3.854306       104.8810 
 1794   0.0000       3.856076       104.9292 
 1795   0.0000       3.859336       105.0179 
 1796   0.0000       3.861102       105.0659 
 1797   0.0000       3.866996       105.2263 
 1798   0.0000       3.868104       105.2565 
 1799   0.0000       3.871808       105.3572 
 1800   0.0000       3.876988       105.4982 
 1801   0.0000       3.879453       105.5653 
 1802   0.0000       3.880069       105.5820 
 1803   0.0000       3.882918       105.6596 
 1804   0.0000       3.885653       105.7340 
 1805   0.0000       3.888843       105.8208 
 1806   0.0000       3.892111       105.9097 
 1807   0.0000       3.895790       106.0098 
 1808   0.0000       3.899114       106.1003 
 1809   0.0000       3.903645       106.2236 
 1810   0.0000       3.910074       106.3985 
 1811   0.0000       3.911494       106.4372 
 1812   0.0000       3.914841       106.5282 
 1813   0.0000       3.919004       106.6415 
 1814   0.0000       3.921619       106.7127 
 1815   0.0000       3.926162       106.8363 
 1816   0.0000       3.926454       106.8443 
 1817   0.0000       3.931332       106.9770 
 1818   0.0000       3.935098       107.0795 
 1819   0.0000       3.939513       107.1996 
 1820   0.0000       3.943897       107.3189 
 1821   0.0000       3.946802       107.3979 
 1822   0.0000       3.948339       107.4398 
 1823   0.0000       3.952565       107.5548 
 1824   0.0000       3.954808       107.6158 
 1825   0.0000       3.962155       107.8157 
 1826   0.0000       3.964774       107.8870 
 1827   0.0000       3.966740       107.9405 
 1828   0.0000       3.975050       108.1666 
 1829   0.0000       3.978736       108.2669 
 1830   0.0000       3.982236       108.3621 
 1831   0.0000       3.985828       108.4599 
 1832   0.0000       3.987145       108.4957 
 1833   0.0000       3.989467       108.5589 
 1834   0.0000       3.994176       108.6871 
 1835   0.0000       3.996726       108.7564 
 1836   0.0000       4.004232       108.9607 
 1837   0.0000       4.006039       109.0099 
 1838   0.0000       4.009779       109.1116 
 1839   0.0000       4.011392       109.1555 
 1840   0.0000       4.012533       109.1866 
 1841   0.0000       4.019178       109.3674 
 1842   0.0000       4.020526       109.4041 
 1843   0.0000       4.024016       109.4990 
 1844   0.0000       4.029295       109.6427 
 1845   0.0000       4.034063       109.7724 
 1846   0.0000       4.034516       109.7848 
 1847   0.0000       4.038338       109.8888 
 1848   0.0000       4.043986       110.0425 
 1849   0.0000       4.050036       110.2071 
 1850   0.0000       4.052772       110.2815 
 1851   0.0000       4.055032       110.3430 
 1852   0.0000       4.058602       110.4402 
 1853   0.0000       4.063699       110.5789 
 1854   0.0000       4.068135       110.6996 
 1855   0.0000       4.072505       110.8185 
 1856   0.0000       4.074021       110.8597 
 1857   0.0000       4.077312       110.9493 
 1858   0.0000       4.079789       111.0167 
 1859   0.0000       4.084080       111.1335 
 1860   0.0000       4.088854       111.2634 
 1861   0.0000       4.092672       111.3673 
 1862   0.0000       4.095644       111.4481 
 1863   0.0000       4.097985       111.5118 
 1864   0.0000       4.100674       111.5850 
 1865   0.0000       4.101428       111.6055 
 1866   0.0000       4.104300       111.6837 
 1867   0.0000       4.108663       111.8024 
 1868   0.0000       4.116511       112.0160 
 1869   0.0000       4.119018       112.0842 
 1870   0.0000       4.122151       112.1694 
 1871   0.0000       4.125633       112.2642 
 1872   0.0000       4.132287       112.4452 
 1873   0.0000       4.133617       112.4814 
 1874   0.0000       4.139040       112.6290 
 1875   0.0000       4.143823       112.7591 
 1876   0.0000       4.146206       112.8240 
 1877   0.0000       4.149926       112.9252 
 1878   0.0000       4.154269       113.0434 
 1879   0.0000       4.160324       113.2082 
 1880   0.0000       4.164074       113.3102 
 1881   0.0000       4.165478       113.3484 
 1882   0.0000       4.170458       113.4839 
 1883   0.0000       4.174195       113.5856 
 1884   0.0000       4.177005       113.6621 
 1885   0.0000       4.180599       113.7599 
 1886   0.0000       4.182641       113.8154 
 1887   0.0000       4.188158       113.9656 
 1888   0.0000       4.197360       114.2160 
 1889   0.0000       4.199532       114.2751 
 1890   0.0000       4.205415       114.4352 
 1891   0.0000       4.208991       114.5325 
 1892   0.0000       4.213416       114.6529 
 1893   0.0000       4.218766       114.7984 
 1894   0.0000       4.224818       114.9631 
 1895   0.0000       4.234738       115.2331 
 1896   0.0000       4.239261       115.3561 
 1897   0.0000       4.243939       115.4835 
 1898   0.0000       4.244870       115.5088 
 1899   0.0000       4.254100       115.7599 
 1900   0.0000       4.257300       115.8470 
 1901   0.0000       4.261244       115.9543 
 1902   0.0000       4.265860       116.0800 
 1903   0.0000       4.275634       116.3459 
 1904   0.0000       4.279067       116.4393 
 1905   0.0000       4.281896       116.5163 
 1906   0.0000       4.291983       116.7908 
 1907   0.0000       4.296106       116.9030 
 1908   0.0000       4.304658       117.1357 
 1909   0.0000       4.309553       117.2689 
 1910   0.0000       4.312576       117.3512 
 1911   0.0000       4.320492       117.5666 
 1912   0.0000       4.323157       117.6391 
 1913   0.0000       4.331849       117.8756 
 1914   0.0000       4.337822       118.0381 
 1915   0.0000       4.341087       118.1270 
 1916   0.0000       4.343273       118.1865 
 1917   0.0000       4.350667       118.3877 
 1918   0.0000       4.356747       118.5531 
 1919   0.0000       4.364126       118.7539 
 1920   0.0000       4.366331       118.8139 
 1921   0.0000       4.370094       118.9163 
 1922   0.0000       4.380568       119.2013 
 1923   0.0000       4.387580       119.3921 
 1924   0.0000       4.390252       119.4648 
 1925   0.0000       4.395731       119.6139 
 1926   0.0000       4.395917       119.6190 
 1927   0.0000       4.410867       120.0258 
 1928   0.0000       4.419281       120.2548 
 1929   0.0000       4.423978       120.3825 
 1930   0.0000       4.427643       120.4823 
 1931   0.0000       4.433694       120.6470 
 1932   0.0000       4.442844       120.8959 
 1933   0.0000       4.455350       121.2362 
 1934   0.0000       4.459896       121.3599 
 1935   0.0000       4.466390       121.5366 
 1936   0.0000       4.468743       121.6007 
 1937   0.0000       4.476600       121.8145 
 1938   0.0000       4.481171       121.9389 
 1939   0.0000       4.490561       122.1944 
 1940   0.0000       4.492932       122.2589 
 1941   0.0000       4.500051       122.4526 
 1942   0.0000       4.500835       122.4739 
 1943   0.0000       4.508654       122.6867 
 1944   0.0000       4.516716       122.9061 
 1945   0.0000       4.522818       123.0721 
 1946   0.0000       4.525119       123.1347 
 1947   0.0000       4.529609       123.2569 
 1948   0.0000       4.535045       123.4048 
 1949   0.0000       4.542944       123.6198 
 1950   0.0000       4.544669       123.6667 
 1951   0.0000       4.545638       123.6931 
 1952   0.0000       4.558462       124.0421 
 1953   0.0000       4.561843       124.1341 
 1954   0.0000       4.563731       124.1854 
 1955   0.0000       4.570182       124.3610 
 1956   0.0000       4.574811       124.4869 
 1957   0.0000       4.580933       124.6535 
 1958   0.0000       4.586623       124.8084 
 1959   0.0000       4.589557       124.8882 
 1960   0.0000       4.592479       124.9677 
 1961   0.0000       4.600709       125.1917 
 1962   0.0000       4.602531       125.2412 
 1963   0.0000       4.613020       125.5267 
 1964   0.0000       4.616148       125.6118 
 1965   0.0000       4.622609       125.7876 
 1966   0.0000       4.624816       125.8476 
 1967   0.0000       4.632330       126.0521 
 1968   0.0000       4.642699       126.3343 
 1969   0.0000       4.645347       126.4063 
 1970   0.0000       4.653285       126.6223 
 1971   0.0000       4.654680       126.6603 
 1972   0.0000       4.662699       126.8785 
 1973   0.0000       4.670130       127.0807 
 1974   0.0000       4.680175       127.3540 
 1975   0.0000       4.687765       127.5606 
 1976   0.0000       4.694013       127.7306 
 1977   0.0000       4.698542       127.8538 
 1978   0.0000       4.707560       128.0992 
 1979   0.0000       4.709041       128.1395 
 1980   0.0000       4.715522       128.3159 
 1981   0.0000       4.721373       128.4751 
 1982   0.0000       4.726667       128.6191 
 1983   0.0000       4.732773       128.7853 
 1984   0.0000       4.734814       128.8409 
 1985   0.0000       4.740539       128.9966 
 1986   0.0000       4.743741       129.0837 
 1987   0.0000       4.745824       129.1404 
 1988   0.0000       4.756311       129.4258 
 1989   0.0000       4.761459       129.5659 
 1990   0.0000       4.765797       129.6839 
 1991   0.0000       4.768550       129.7589 
 1992   0.0000       4.779772       130.0642 
 1993   0.0000       4.797481       130.5461 
 1994   0.0000       4.802005       130.6692 
 1995   0.0000       4.805471       130.7635 
 1996   0.0000       4.807656       130.8230 
 1997   0.0000       4.809692       130.8784 
 1998   0.0000       4.814429       131.0073 
 1999   0.0000       4.820498       131.1724 
 2000   0.0000       4.830324       131.4398 
 2001   0.0000       4.831328       131.4671 
 2002   0.0000       4.835305       131.5753 
 2003   0.0000       4.841905       131.7549 
 2004   0.0000       4.850971       132.0016 
 2005   0.0000       4.851723       132.0221 
 2006   0.0000       4.855282       132.1189 
 2007   0.0000       4.857376       132.1759 
 2008   0.0000       4.862760       132.3224 
 2009   0.0000       4.866373       132.4207 
 2010   0.0000       4.868381       132.4754 
 2011   0.0000       4.884490       132.9137 
 2012   0.0000       4.887855       133.0053 
 2013   0.0000       4.889746       133.0568 
 2014   0.0000       4.895144       133.2037 
 2015   0.0000       4.895436       133.2116 
 2016   0.0000       4.900805       133.3577 
 2017   0.0000       4.906153       133.5032 
 2018   0.0000       4.914661       133.7347 
 2019   0.0000       4.917672       133.8166 
 2020   0.0000       4.921091       133.9097 
 2021   0.0000       4.924577       134.0046 
 2022   0.0000       4.930757       134.1727 
 2023   0.0000       4.934667       134.2791 
 2024   0.0000       4.936802       134.3372 
 2025   0.0000       4.940863       134.4477 
 2026   0.0000       4.943936       134.5313 
 2027   0.0000       4.947621       134.6316 
 2028   0.0000       4.950436       134.7082 
 2029   0.0000       4.956879       134.8835 
 2030   0.0000       4.960897       134.9929 
 2031   0.0000       4.968865       135.2097 
 2032   0.0000       4.975460       135.3891 
 2033   0.0000       4.978217       135.4642 
 2034   0.0000       4.984687       135.6402 
 2035   0.0000       4.990268       135.7921 
 2036   0.0000       4.995275       135.9283 
 2037   0.0000       5.004626       136.1828 
 2038   0.0000       5.009279       136.3094 
 2039   0.0000       5.014077       136.4400 
 2040   0.0000       5.018005       136.5469 
 2041   0.0000       5.029539       136.8607 
 2042   0.0000       5.032459       136.9402 
 2043   0.0000       5.035377       137.0196 
 2044   0.0000       5.041472       137.1854 
 2045   0.0000       5.044965       137.2805 
 2046   0.0000       5.046173       137.3134 
 2047   0.0000       5.051817       137.4669 
 2048   0.0000       5.052615       137.4886 
 2049   0.0000       5.062027       137.7448 
 2050   0.0000       5.064712       137.8178 
 2051   0.0000       5.066420       137.8643 
 2052   0.0000       5.071341       137.9982 
 2053   0.0000       5.074409       138.0817 
 2054   0.0000       5.079364       138.2165 
 2055   0.0000       5.083502       138.3291 
 2056   0.0000       5.086199       138.4025 
 2057   0.0000       5.088178       138.4564 
 2058   0.0000       5.095247       138.6487 
 2059   0.0000       5.098681       138.7422 
 2060   0.0000       5.103813       138.8818 
 2061   0.0000       5.109076       139.0250 
 2062   0.0000       5.113254       139.1387 
 2063   0.0000       5.115538       139.2009 
 2064   0.0000       5.120919       139.3473 
 2065   0.0000       5.124365       139.4411 
 2066   0.0000       5.127722       139.5324 
 2067   0.0000       5.130693       139.6133 
 2068   0.0000       5.137056       139.7864 
 2069   0.0000       5.139397       139.8501 
 2070   0.0000       5.143858       139.9715 
 2071   0.0000       5.146870       140.0534 
 2072   0.0000       5.149553       140.1264 
 2073   0.0000       5.152288       140.2009 
 2074   0.0000       5.156610       140.3185 
 2075   0.0000       5.161920       140.4630 
 2076   0.0000       5.168139       140.6322 
 2077   0.0000       5.169465       140.6683 
 2078   0.0000       5.172821       140.7596 
 2079   0.0000       5.178800       140.9223 
 2080   0.0000       5.185651       141.1087 
 2081   0.0000       5.187346       141.1548 
 2082   0.0000       5.191561       141.2696 
 2083   0.0000       5.198562       141.4601 
 2084   0.0000       5.201303       141.5347 
 2085   0.0000       5.207853       141.7129 
 2086   0.0000       5.214015       141.8806 
 2087   0.0000       5.216739       141.9547 
 2088   0.0000       5.220470       142.0562 
 2089   0.0000       5.224459       142.1647 
 2090   0.0000       5.225186       142.1845 
 2091   0.0000       5.228709       142.2804 
 2092   0.0000       5.232697       142.3889 
 2093   0.0000       5.233702       142.4163 
 2094   0.0000       5.236942       142.5044 
 2095   0.0000       5.242442       142.6541 
 2096   0.0000       5.246315       142.7595 
 2097   0.0000       5.250593       142.8759 
 2098   0.0000       5.251486       142.9002 
 2099   0.0000       5.259275       143.1122 
 2100   0.0000       5.260628       143.1490 
 2101   0.0000       5.263569       143.2290 
 2102   0.0000       5.265390       143.2785 
 2103   0.0000       5.268425       143.3611 
 2104   0.0000       5.273208       143.4913 
 2105   0.0000       5.277516       143.6085 
 2106   0.0000       5.281118       143.7065 
 2107   0.0000       5.285129       143.8157 
 2108   0.0000       5.288333       143.9029 
 2109   0.0000       5.289977       143.9476 
 2110   0.0000       5.296489       144.1248 
 2111   0.0000       5.300327       144.2292 
 2112   0.0000       5.303299       144.3101 
 2113   0.0000       5.308178       144.4429 
 2114   0.0000       5.316582       144.6715 
 2115   0.0000       5.317609       144.6995 
 2116   0.0000       5.325357       144.9103 
 2117   0.0000       5.328260       144.9893 
 2118   0.0000       5.331990       145.0908 
 2119   0.0000       5.335641       145.1902 
 2120   0.0000       5.339836       145.3043 
 2121   0.0000       5.343416       145.4017 
 2122   0.0000       5.351910       145.6329 
 2123   0.0000       5.353334       145.6716 
 2124   0.0000       5.357206       145.7770 
 2125   0.0000       5.360795       145.8746 
 2126   0.0000       5.365271       145.9965 
 2127   0.0000       5.366969       146.0426 
 2128   0.0000       5.369006       146.0981 
 2129   0.0000       5.375982       146.2879 
 2130   0.0000       5.381892       146.4487 
 2131   0.0000       5.383095       146.4815 
 2132   0.0000       5.387044       146.5889 
 2133   0.0000       5.392377       146.7340 
 2134   0.0000       5.398814       146.9092 
 2135   0.0000       5.405248       147.0843 
 2136   0.0000       5.408319       147.1678 
 2137   0.0000       5.410606       147.2301 
 2138   0.0000       5.414701       147.3415 
 2139   0.0000       5.416794       147.3985 
 2140   0.0000       5.424486       147.6078 
 2141   0.0000       5.428754       147.7239 
 2142   0.0000       5.433474       147.8523 
 2143   0.0000       5.436962       147.9473 
 2144   0.0000       5.438063       147.9772 
 2145   0.0000       5.442281       148.0920 
 2146   0.0000       5.448614       148.2643 
 2147   0.0000       5.450927       148.3273 
 2148   0.0000       5.456033       148.4662 
 2149   0.0000       5.460234       148.5805 
 2150   0.0000       5.463154       148.6600 
 2151   0.0000       5.466207       148.7430 
 2152   0.0000       5.468198       148.7972 
 2153   0.0000       5.471524       148.8877 
 2154   0.0000       5.475106       148.9852 
 2155   0.0000       5.476589       149.0256 
 2156   0.0000       5.480325       149.1272 
 2157   0.0000       5.482913       149.1976 
 2158   0.0000       5.487324       149.3177 
 2159   0.0000       5.491359       149.4275 
 2160   0.0000       5.492148       149.4489 
 2161   0.0000       5.497373       149.5911 
 2162   0.0000       5.498875       149.6320 
 2163   0.0000       5.504242       149.7780 
 2164   0.0000       5.506567       149.8413 
 2165   0.0000       5.510360       149.9445 
 2166   0.0000       5.510982       149.9614 
 2167   0.0000       5.513129       150.0199 
 2168   0.0000       5.518261       150.1595 
 2169   0.0000       5.523633       150.3057 
 2170   0.0000       5.524594       150.3318 
 2171   0.0000       5.528633       150.4418 
 2172   0.0000       5.531535       150.5207 
 2173   0.0000       5.537780       150.6907 
 2174   0.0000       5.538494       150.7101 
 2175   0.0000       5.544437       150.8718 
 2176   0.0000       5.545739       150.9072 
 2177   0.0000       5.550953       151.0491 
 2178   0.0000       5.555398       151.1701 
 2179   0.0000       5.557690       151.2324 
 2180   0.0000       5.559429       151.2798 
 2181   0.0000       5.561656       151.3404 
 2182   0.0000       5.564579       151.4199 
 2183   0.0000       5.567450       151.4980 
 2184   0.0000       5.573613       151.6657 
 2185   0.0000       5.579544       151.8271 
 2186   0.0000       5.580541       151.8542 
 2187   0.0000       5.583806       151.9431 
 2188   0.0000       5.586507       152.0166 
 2189   0.0000       5.588797       152.0789 
 2190   0.0000       5.592353       152.1757 
 2191   0.0000       5.600242       152.3903 
 2192   0.0000       5.601533       152.4255 
 2193   0.0000       5.604511       152.5065 
 2194   0.0000       5.610219       152.6618 
 2195   0.0000       5.614282       152.7724 
 2196   0.0000       5.618523       152.8878 
 2197   0.0000       5.619472       152.9136 
 2198   0.0000       5.627285       153.1262 
 2199   0.0000       5.628770       153.1666 
 2200   0.0000       5.631608       153.2438 
 2201   0.0000       5.635926       153.3614 
 2202   0.0000       5.640957       153.4982 
 2203   0.0000       5.645790       153.6297 
 2204   0.0000       5.646934       153.6609 
 2205   0.0000       5.651627       153.7886 
 2206   0.0000       5.654167       153.8577 
 2207   0.0000       5.656253       153.9145 
 2208   0.0000       5.661730       154.0635 
 2209   0.0000       5.667515       154.2209 
 2210   0.0000       5.671961       154.3419 
 2211   0.0000       5.672870       154.3666 
 2212   0.0000       5.679886       154.5575 
 2213   0.0000       5.681668       154.6060 
 2214   0.0000       5.688367       154.7883 
 2215   0.0000       5.689319       154.8142 
 2216   0.0000       5.690379       154.8431 
 2217   0.0000       5.697623       155.0402 
 2218   0.0000       5.700408       155.1160 
 2219   0.0000       5.703651       155.2042 
 2220   0.0000       5.708669       155.3408 
 2221   0.0000       5.711057       155.4058 
 2222   0.0000       5.715633       155.5303 
 2223   0.0000       5.720904       155.6737 
 2224   0.0000       5.721625       155.6933 
 2225   0.0000       5.725293       155.7932 
 2226   0.0000       5.727027       155.8403 
 2227   0.0000       5.730936       155.9467 
 2228   0.0000       5.733194       156.0081 
 2229   0.0000       5.735481       156.0704 
 2230   0.0000       5.738017       156.1394 
 2231   0.0000       5.741431       156.2323 
 2232   0.0000       5.742524       156.2620 
 2233   0.0000       5.745203       156.3349 
 2234   0.0000       5.749711       156.4576 
 2235   0.0000       5.751786       156.5141 
 2236   0.0000       5.755112       156.6046 
 2237   0.0000       5.757838       156.6787 
 2238   0.0000       5.764121       156.8497 
 2239   0.0000       5.766495       156.9143 
 2240   0.0000       5.767057       156.9296 
 2241   0.0000       5.772147       157.0681 
 2242   0.0000       5.773254       157.0982 
 2243   0.0000       5.775704       157.1649 
 2244   0.0000       5.778523       157.2416 
 2245   0.0000       5.781347       157.3185 
 2246   0.0000       5.783598       157.3797 
 2247   0.0000       5.788175       157.5043 
 2248   0.0000       5.791673       157.5994 
 2249   0.0000       5.796287       157.7250 
 2250   0.0000       5.798793       157.7932 
 2251   0.0000       5.800537       157.8406 
 2252   0.0000       5.804382       157.9453 
 2253   0.0000       5.808083       158.0460 
 2254   0.0000       5.813373       158.1899 
 2255   0.0000       5.816297       158.2695 
 2256   0.0000       5.819750       158.3634 
 2257   0.0000       5.820716       158.3897 
 2258   0.0000       5.823592       158.4680 
 2259   0.0000       5.827833       158.5834 
 2260   0.0000       5.829935       158.6406 
 2261   0.0000       5.831508       158.6834 
 2262   0.0000       5.835171       158.7831 
 2263   0.0000       5.837534       158.8474 
 2264   0.0000       5.839757       158.9079 
 2265   0.0000       5.843972       159.0226 
 2266   0.0000       5.845532       159.0650 
 2267   0.0000       5.848210       159.1379 
 2268   0.0000       5.854603       159.3118 
 2269   0.0000       5.854905       159.3201 
 2270   0.0000       5.859551       159.4465 
 2271   0.0000       5.863797       159.5620 
 2272   0.0000       5.865318       159.6034 
 2273   0.0000       5.866594       159.6381 
 2274   0.0000       5.869133       159.7072 
 2275   0.0000       5.871545       159.7729 
 2276   0.0000       5.873354       159.8221 
 2277   0.0000       5.876836       159.9168 
 2278   0.0000       5.877940       159.9469 
 2279   0.0000       5.878033       159.9494 
 2280   0.0000       5.883274       160.0920 
 2281   0.0000       5.885095       160.1416 
 2282   0.0000       5.886700       160.1852 
 2283   0.0000       5.890966       160.3013 
 2284   0.0000       5.892694       160.3483 
 2285   0.0000       5.896869       160.4620 
 2286   0.0000       5.899814       160.5421 
 2287   0.0000       5.904282       160.6637 
 2288   0.0000       5.907014       160.7380 
 2289   0.0000       5.909356       160.8017 
 2290   0.0000       5.910912       160.8441 
 2291   0.0000       5.913217       160.9068 
 2292   0.0000       5.915459       160.9678 
 2293   0.0000       5.917410       161.0209 
 2294   0.0000       5.919343       161.0735 
 2295   0.0000       5.921444       161.1307 
 2296   0.0000       5.924584       161.2161 
 2297   0.0000       5.926780       161.2759 
 2298   0.0000       5.928887       161.3332 
 2299   0.0000       5.934280       161.4800 
 2300   0.0000       5.935659       161.5175 
 2301   0.0000       5.938460       161.5937 
 2302   0.0000       5.940173       161.6403 
 2303   0.0000       5.943064       161.7190 
 2304   0.0000       5.943204       161.7228 
 2305   0.0000       5.945523       161.7859 
 2306   0.0000       5.951584       161.9508 
 2307   0.0000       5.953609       162.0059 
 2308   0.0000       5.955793       162.0654 
 2309   0.0000       5.958068       162.1273 
 2310   0.0000       5.961896       162.2315 
 2311   0.0000       5.962439       162.2462 
 2312   0.0000       5.964791       162.3102 
 2313   0.0000       5.966695       162.3620 
 2314   0.0000       5.969150       162.4288 
 2315   0.0000       5.970777       162.4731 
 2316   0.0000       5.974623       162.5778 
 2317   0.0000       5.976016       162.6157 
 2318   0.0000       5.979730       162.7167 
 2319   0.0000       5.981774       162.7723 
 2320   0.0000       5.982583       162.7944 
 2321   0.0000       5.989820       162.9913 
 2322   0.0000       5.990684       163.0148 
 2323   0.0000       5.992687       163.0693 
 2324   0.0000       5.994060       163.1067 
 2325   0.0000       5.995726       163.1520 
 2326   0.0000       5.998326       163.2227 
 2327   0.0000       6.000608       163.2849 
 2328   0.0000       6.003343       163.3593 
 2329   0.0000       6.003784       163.3713 
 2330   0.0000       6.007495       163.4722 
 2331   0.0000       6.008917       163.5109 
 2332   0.0000       6.011608       163.5842 
 2333   0.0000       6.016476       163.7166 
 2334   0.0000       6.017177       163.7357 
 2335   0.0000       6.021381       163.8501 
 2336   0.0000       6.022863       163.8904 
 2337   0.0000       6.025442       163.9606 
 2338   0.0000       6.027552       164.0180 
 2339   0.0000       6.029800       164.0792 
 2340   0.0000       6.035262       164.2278 
 2341   0.0000       6.037587       164.2911 
 2342   0.0000       6.038016       164.3028 
 2343   0.0000       6.045019       164.4933 
 2344   0.0000       6.046860       164.5434 
 2345   0.0000       6.048614       164.5911 
 2346   0.0000       6.050747       164.6492 
 2347   0.0000       6.055239       164.7714 
 2348   0.0000       6.057636       164.8366 
 2349   0.0000       6.059930       164.8991 
 2350   0.0000       6.060247       164.9077 
 2351   0.0000       6.064008       165.0100 
 2352   0.0000       6.064994       165.0369 
 2353   0.0000       6.067627       165.1085 
 2354   0.0000       6.072428       165.2392 
 2355   0.0000       6.073700       165.2738 
 2356   0.0000       6.075781       165.3304 
 2357   0.0000       6.077231       165.3699 
 2358   0.0000       6.080533       165.4597 
 2359   0.0000       6.083534       165.5414 
 2360   0.0000       6.085235       165.5877 
 2361   0.0000       6.089962       165.7163 
 2362   0.0000       6.090831       165.7399 
 2363   0.0000       6.094529       165.8406 
 2364   0.0000       6.095608       165.8699 
 2365   0.0000       6.097072       165.9098 
 2366   0.0000       6.098555       165.9501 
 2367   0.0000       6.100986       166.0163 
 2368   0.0000       6.102757       166.0644 
 2369   0.0000       6.106159       166.1570 
 2370   0.0000       6.109032       166.2352 
 2371   0.0000       6.109951       166.2602 
 2372   0.0000       6.112204       166.3215 
 2373   0.0000       6.113479       166.3562 
 2374   0.0000       6.114819       166.3927 
 2375   0.0000       6.117054       166.4535 
 2376   0.0000       6.119964       166.5327 
 2377   0.0000       6.121929       166.5861 
 2378   0.0000       6.123169       166.6199 
 2379   0.0000       6.126364       166.7068 
 2380   0.0000       6.132541       166.8749 
 2381   0.0000       6.135124       166.9452 
 2382   0.0000       6.136238       166.9755 
 2383   0.0000       6.138665       167.0416 
 2384   0.0000       6.138822       167.0458 
 2385   0.0000       6.143617       167.1763 
 2386   0.0000       6.147636       167.2857 
 2387   0.0000       6.150061       167.3517 
 2388   0.0000       6.151248       167.3840 
 2389   0.0000       6.153892       167.4559 
 2390   0.0000       6.157595       167.5567 
 2391   0.0000       6.158929       167.5930 
 2392   0.0000       6.160804       167.6440 
 2393   0.0000       6.161971       167.6758 
 2394   0.0000       6.165107       167.7611 
 2395   0.0000       6.168743       167.8600 
 2396   0.0000       6.170627       167.9113 
 2397   0.0000       6.171434       167.9333 
 2398   0.0000       6.172993       167.9757 
 2399   0.0000       6.176219       168.0635 
 2400   0.0000       6.178091       168.1144 
 2401   0.0000       6.180938       168.1919 
 2402   0.0000       6.182750       168.2412 
 2403   0.0000       6.188096       168.3866 
 2404   0.0000       6.190048       168.4398 
 2405   0.0000       6.192150       168.4970 
 2406   0.0000       6.194271       168.5547 
 2407   0.0000       6.194751       168.5678 
 2408   0.0000       6.199838       168.7062 
 2409   0.0000       6.200981       168.7373 
 2410   0.0000       6.203003       168.7923 
 2411   0.0000       6.204687       168.8381 
 2412   0.0000       6.206600       168.8902 
 2413   0.0000       6.210723       169.0024 
 2414   0.0000       6.211216       169.0158 
 2415   0.0000       6.212983       169.0639 
 2416   0.0000       6.214133       169.0952 
 2417   0.0000       6.216477       169.1589 
 2418   0.0000       6.219299       169.2357 
 2419   0.0000       6.221050       169.2834 
 2420   0.0000       6.222604       169.3257 
 2421   0.0000       6.224066       169.3654 
 2422   0.0000       6.227496       169.4588 
 2423   0.0000       6.228874       169.4963 
 2424   0.0000       6.233081       169.6108 
 2425   0.0000       6.234337       169.6449 
 2426   0.0000       6.238496       169.7581 
 2427   0.0000       6.242696       169.8724 
 2428   0.0000       6.244879       169.9318 
 2429   0.0000       6.246014       169.9627 
 2430   0.0000       6.248105       170.0196 
 2431   0.0000       6.251066       170.1002 
 2432   0.0000       6.253944       170.1785 
 2433   0.0000       6.254121       170.1833 
 2434   0.0000       6.255571       170.2227 
 2435   0.0000       6.258119       170.2921 
 2436   0.0000       6.259697       170.3350 
 2437   0.0000       6.262517       170.4117 
 2438   0.0000       6.263105       170.4278 
 2439   0.0000       6.267165       170.5382 
 2440   0.0000       6.269674       170.6065 
 2441   0.0000       6.271547       170.6575 
 2442   0.0000       6.274125       170.7276 
 2443   0.0000       6.276197       170.7840 
 2444   0.0000       6.277457       170.8183 
 2445   0.0000       6.279586       170.8762 
 2446   0.0000       6.284032       170.9972 
 2447   0.0000       6.285575       171.0392 
 2448   0.0000       6.286458       171.0632 
 2449   0.0000       6.288459       171.1177 
 2450   0.0000       6.290440       171.1716 
 2451   0.0000       6.291469       171.1996 
 2452   0.0000       6.292786       171.2354 
 2453   0.0000       6.295320       171.3044 
 2454   0.0000       6.300995       171.4588 
 2455   0.0000       6.301255       171.4659 
 2456   0.0000       6.305377       171.5780 
 2457   0.0000       6.308091       171.6519 
 2458   0.0000       6.310922       171.7289 
 2459   0.0000       6.312261       171.7654 
 2460   0.0000       6.315953       171.8658 
 2461   0.0000       6.316346       171.8765 
 2462   0.0000       6.317723       171.9140 
 2463   0.0000       6.322172       172.0351 
 2464   0.0000       6.324629       172.1019 
 2465   0.0000       6.324985       172.1116 
 2466   0.0000       6.328655       172.2114 
 2467   0.0000       6.330464       172.2607 
 2468   0.0000       6.334144       172.3608 
 2469   0.0000       6.338474       172.4786 
 2470   0.0000       6.339954       172.5189 
 2471   0.0000       6.340726       172.5399 
 2472   0.0000       6.342838       172.5974 
 2473   0.0000       6.344969       172.6554 
 2474   0.0000       6.346776       172.7046 
 2475   0.0000       6.347696       172.7296 
 2476   0.0000       6.350013       172.7926 
 2477   0.0000       6.351583       172.8354 
 2478   0.0000       6.355793       172.9499 
 2479   0.0000       6.359699       173.0562 
 2480   0.0000       6.363728       173.1658 
 2481   0.0000       6.368360       173.2919 
 2482   0.0000       6.369542       173.3241 
 2483   0.0000       6.374112       173.4484 
 2484   0.0000       6.375616       173.4893 
 2485   0.0000       6.378678       173.5726 
 2486   0.0000       6.382977       173.6896 
 2487   0.0000       6.386204       173.7775 
 2488   0.0000       6.387298       173.8072 
 2489   0.0000       6.390172       173.8854 
 2490   0.0000       6.392607       173.9517 
 2491   0.0000       6.393531       173.9768 
 2492   0.0000       6.397204       174.0768 
 2493   0.0000       6.397972       174.0977 
 2494   0.0000       6.400540       174.1676 
 2495   0.0000       6.402298       174.2154 
 2496   0.0000       6.404245       174.2684 
 2497   0.0000       6.406882       174.3401 
 2498   0.0000       6.407615       174.3601 
 2499   0.0000       6.409394       174.4085 
 2500   0.0000       6.412634       174.4966 
 2501   0.0000       6.414225       174.5399 
 2502   0.0000       6.418283       174.6503 
 2503   0.0000       6.418646       174.6602 
 2504   0.0000       6.423211       174.7845 
 2505   0.0000       6.427663       174.9056 
 2506   0.0000       6.429881       174.9660 
 2507   0.0000       6.431282       175.0041 
 2508   0.0000       6.432636       175.0409 
 2509   0.0000       6.434407       175.0891 
 2510   0.0000       6.438013       175.1872 
 2511   0.0000       6.439085       175.2164 
 2512   0.0000       6.443253       175.3298 
 2513   0.0000       6.443868       175.3466 
 2514   0.0000       6.448318       175.4676 
 2515   0.0000       6.451050       175.5420 
 2516   0.0000       6.453777       175.6162 
 2517   0.0000       6.458740       175.7512 
 2518   0.0000       6.460100       175.7882 
 2519   0.0000       6.461282       175.8204 
 2520   0.0000       6.464239       175.9009 
 2521   0.0000       6.465411       175.9328 
 2522   0.0000       6.468608       176.0198 
 2523   0.0000       6.471999       176.1121 
 2524   0.0000       6.475209       176.1994 
 2525   0.0000       6.476090       176.2234 
 2526   0.0000       6.479495       176.3160 
 2527   0.0000       6.483589       176.4274 
 2528   0.0000       6.484597       176.4549 
 2529   0.0000       6.487367       176.5302 
 2530   0.0000       6.490502       176.6155 
 2531   0.0000       6.493003       176.6836 
 2532   0.0000       6.497240       176.7989 
 2533   0.0000       6.499876       176.8706 
 2534   0.0000       6.503909       176.9804 
 2535   0.0000       6.508324       177.1005 
 2536   0.0000       6.511210       177.1790 
 2537   0.0000       6.511988       177.2002 
 2538   0.0000       6.513200       177.2332 
 2539   0.0000       6.517901       177.3611 
 2540   0.0000       6.519997       177.4181 
 2541   0.0000       6.523141       177.5037 
 2542   0.0000       6.523491       177.5132 
 2543   0.0000       6.526741       177.6016 
 2544   0.0000       6.527669       177.6269 
 2545   0.0000       6.534759       177.8198 
 2546   0.0000       6.536171       177.8582 
 2547   0.0000       6.539465       177.9479 
 2548   0.0000       6.540749       177.9828 
 2549   0.0000       6.541867       178.0133 
 2550   0.0000       6.545058       178.1001 
 2551   0.0000       6.546790       178.1472 
 2552   0.0000       6.548570       178.1956 
 2553   0.0000       6.550669       178.2528 
 2554   0.0000       6.552553       178.3040 
 2555   0.0000       6.556592       178.4139 
 2556   0.0000       6.558264       178.4594 
 2557   0.0000       6.559795       178.5011 
 2558   0.0000       6.564473       178.6284 
 2559   0.0000       6.568858       178.7477 
 2560   0.0000       6.571286       178.8138 
 2561   0.0000       6.573554       178.8755 
 2562   0.0000       6.576767       178.9629 
 2563   0.0000       6.579116       179.0269 
 2564   0.0000       6.581704       179.0973 
 2565   0.0000       6.583266       179.1398 
 2566   0.0000       6.589676       179.3142 
 2567   0.0000       6.591097       179.3529 
 2568   0.0000       6.591956       179.3762 
 2569   0.0000       6.594210       179.4376 
 2570   0.0000       6.596881       179.5103 
 2571   0.0000       6.599969       179.5943 
 2572   0.0000       6.603070       179.6787 
 2573   0.0000       6.605190       179.7363 
 2574   0.0000       6.605740       179.7513 
 2575   0.0000       6.606798       179.7801 
 2576   0.0000       6.610394       179.8780 
 2577   0.0000       6.613303       179.9571 
 2578   0.0000       6.613715       179.9683 
 2579   0.0000       6.616071       180.0324 
 2580   0.0000       6.618966       180.1112 
 2581   0.0000       6.621371       180.1767 
 2582   0.0000       6.622644       180.2113 
 2583   0.0000       6.627542       180.3446 
 2584   0.0000       6.628489       180.3703 
 2585   0.0000       6.629958       180.4103 
 2586   0.0000       6.633445       180.5052 
 2587   0.0000       6.636655       180.5926 
 2588   0.0000       6.636783       180.5961 
 2589   0.0000       6.638434       180.6410 
 2590   0.0000       6.642780       180.7592 
 2591   0.0000       6.646016       180.8473 
 2592   0.0000       6.646266       180.8541 
 2593   0.0000       6.648538       180.9159 
 2594   0.0000       6.651929       181.0082 
 2595   0.0000       6.656570       181.1345 
 2596   0.0000       6.657540       181.1609 
 2597   0.0000       6.659002       181.2006 
 2598   0.0000       6.661749       181.2754 
 2599   0.0000       6.665594       181.3800 
 2600   0.0000       6.667009       181.4185 
 2601   0.0000       6.669401       181.4836 
 2602   0.0000       6.673173       181.5863 
 2603   0.0000       6.674463       181.6214 
 2604   0.0000       6.676706       181.6824 
 2605   0.0000       6.678597       181.7339 
 2606   0.0000       6.682051       181.8278 
 2607   0.0000       6.684048       181.8822 
 2608   0.0000       6.686026       181.9360 
 2609   0.0000       6.687995       181.9896 
 2610   0.0000       6.691607       182.0879 
 2611   0.0000       6.694409       182.1641 
 2612   0.0000       6.695404       182.1912 
 2613   0.0000       6.700423       182.3278 
 2614   0.0000       6.703140       182.4017 
 2615   0.0000       6.706663       182.4976 
 2616   0.0000       6.708624       182.5509 
 2617   0.0000       6.710086       182.5907 
 2618   0.0000       6.713120       182.6733 
 2619   0.0000       6.715528       182.7388 
 2620   0.0000       6.717138       182.7826 
 2621   0.0000       6.718769       182.8270 
 2622   0.0000       6.726652       183.0415 
 2623   0.0000       6.727899       183.0754 
 2624   0.0000       6.730070       183.1345 
 2625   0.0000       6.733631       183.2314 
 2626   0.0000       6.734815       183.2636 
 2627   0.0000       6.737133       183.3267 
 2628   0.0000       6.740932       183.4301 
 2629   0.0000       6.741635       183.4492 
 2630   0.0000       6.744582       183.5294 
 2631   0.0000       6.748496       183.6359 
 2632   0.0000       6.750363       183.6867 
 2633   0.0000       6.754001       183.7857 
 2634   0.0000       6.755801       183.8347 
 2635   0.0000       6.760694       183.9678 
 2636   0.0000       6.762638       184.0207 
 2637   0.0000       6.764840       184.0807 
 2638   0.0000       6.767470       184.1522 
 2639   0.0000       6.770655       184.2389 
 2640   0.0000       6.774218       184.3358 
 2641   0.0000       6.775009       184.3574 
 2642   0.0000       6.777628       184.4286 
 2643   0.0000       6.779788       184.4874 
 2644   0.0000       6.783791       184.5964 
 2645   0.0000       6.786823       184.6788 
 2646   0.0000       6.791026       184.7932 
 2647   0.0000       6.792167       184.8243 
 2648   0.0000       6.797285       184.9635 
 2649   0.0000       6.799145       185.0142 
 2650   0.0000       6.802893       185.1161 
 2651   0.0000       6.805815       185.1956 
 2652   0.0000       6.809125       185.2857 
 2653   0.0000       6.812673       185.3823 
 2654   0.0000       6.817940       185.5256 
 2655   0.0000       6.819732       185.5743 
 2656   0.0000       6.822271       185.6434 
 2657   0.0000       6.824238       185.6970 
 2658   0.0000       6.831415       185.8922 
 2659   0.0000       6.831896       185.9053 
 2660   0.0000       6.834819       185.9849 
 2661   0.0000       6.839993       186.1257 
 2662   0.0000       6.844191       186.2399 
 2663   0.0000       6.847381       186.3267 
 2664   0.0000       6.849978       186.3974 
 2665   0.0000       6.851686       186.4439 
 2666   0.0000       6.854485       186.5200 
 2667   0.0000       6.863120       186.7550 
 2668   0.0000       6.865669       186.8244 
 2669   0.0000       6.869126       186.9184 
 2670   0.0000       6.870180       186.9471 
 2671   0.0000       6.874399       187.0619 
 2672   0.0000       6.876212       187.1112 
 2673   0.0000       6.881656       187.2594 
 2674   0.0000       6.887221       187.4108 
 2675   0.0000       6.889140       187.4630 
 2676   0.0000       6.894716       187.6148 
 2677   0.0000       6.897778       187.6981 
 2678   0.0000       6.899844       187.7543 
 2679   0.0000       6.905161       187.8990 
 2680   0.0000       6.909097       188.0061 
 2681   0.0000       6.910849       188.0538 
 2682   0.0000       6.913136       188.1160 
 2683   0.0000       6.914982       188.1662 
 2684   0.0000       6.918746       188.2687 
 2685   0.0000       6.920124       188.3061 
 2686   0.0000       6.926683       188.4846 
 2687   0.0000       6.932244       188.6360 
 2688   0.0000       6.932985       188.6561 
 2689   0.0000       6.934784       188.7051 
 2690   0.0000       6.936892       188.7624 
 2691   0.0000       6.941504       188.8879 
 2692   0.0000       6.944778       188.9770 
 2693   0.0000       6.947581       189.0533 
 2694   0.0000       6.952125       189.1769 
 2695   0.0000       6.957146       189.3136 
 2696   0.0000       6.958774       189.3579 
 2697   0.0000       6.961239       189.4250 
 2698   0.0000       6.964275       189.5076 
 2699   0.0000       6.964781       189.5213 
 2700   0.0000       6.968348       189.6184 
 2701   0.0000       6.976121       189.8299 
 2702   0.0000       6.979862       189.9317 
 2703   0.0000       6.981268       189.9700 
 2704   0.0000       6.985566       190.0869 
 2705   0.0000       6.992254       190.2689 
 2706   0.0000       6.995188       190.3488 
 2707   0.0000       7.000718       190.4992 
 2708   0.0000       7.003307       190.5697 
 2709   0.0000       7.009330       190.7336 
 2710   0.0000       7.013679       190.8519 
 2711   0.0000       7.019661       191.0147 
 2712   0.0000       7.022674       191.0967 
 2713   0.0000       7.028633       191.2588 
 2714   0.0000       7.031680       191.3417 
 2715   0.0000       7.034000       191.4049 
 2716   0.0000       7.034901       191.4294 
 2717   0.0000       7.036475       191.4722 
 2718   0.0000       7.039893       191.5652 
 2719   0.0000       7.048298       191.7939 
 2720   0.0000       7.051746       191.8878 
 2721   0.0000       7.052640       191.9121 
 2722   0.0000       7.054746       191.9694 
 2723   0.0000       7.059927       192.1104 
 2724   0.0000       7.061759       192.1602 
 2725   0.0000       7.062385       192.1773 
 2726   0.0000       7.067241       192.3094 
 2727   0.0000       7.071214       192.4175 
 2728   0.0000       7.072532       192.4534 
 2729   0.0000       7.075797       192.5422 
 2730   0.0000       7.080050       192.6580 
 2731   0.0000       7.083097       192.7409 
 2732   0.0000       7.085556       192.8078 
 2733   0.0000       7.089033       192.9024 
 2734   0.0000       7.091498       192.9695 
 2735   0.0000       7.101885       193.2521 
 2736   0.0000       7.109535       193.4603 
 2737   0.0000       7.112445       193.5395 
 2738   0.0000       7.114296       193.5898 
 2739   0.0000       7.117646       193.6810 
 2740   0.0000       7.123343       193.8360 
 2741   0.0000       7.128081       193.9650 
 2742   0.0000       7.133476       194.1117 
 2743   0.0000       7.138975       194.2614 
 2744   0.0000       7.141276       194.3240 
 2745   0.0000       7.141882       194.3405 
 2746   0.0000       7.143829       194.3935 
 2747   0.0000       7.151998       194.6158 
 2748   0.0000       7.157849       194.7750 
 2749   0.0000       7.162922       194.9130 
 2750   0.0000       7.164508       194.9562 
 2751   0.0000       7.165947       194.9953 
 2752   0.0000       7.167009       195.0242 
 2753   0.0000       7.173284       195.1950 
 2754   0.0000       7.178881       195.3473 
 2755   0.0000       7.184013       195.4869 
 2756   0.0000       7.185169       195.5184 
 2757   0.0000       7.187342       195.5775 
 2758   0.0000       7.190843       195.6728 
 2759   0.0000       7.194935       195.7841 
 2760   0.0000       7.196267       195.8204 
 2761   0.0000       7.197898       195.8648 
 2762   0.0000       7.200647       195.9396 
 2763   0.0000       7.201595       195.9654 
 2764   0.0000       7.206841       196.1081 
 2765   0.0000       7.210475       196.2070 
 2766   0.0000       7.214435       196.3148 
 2767   0.0000       7.216499       196.3709 
 2768   0.0000       7.224467       196.5878 
 2769   0.0000       7.227799       196.6784 
 2770   0.0000       7.235698       196.8934 
 2771   0.0000       7.239735       197.0032 
 2772   0.0000       7.241348       197.0471 
 2773   0.0000       7.245225       197.1526 
 2774   0.0000       7.246015       197.1741 
 2775   0.0000       7.250913       197.3074 
 2776   0.0000       7.257799       197.4948 
 2777   0.0000       7.261027       197.5826 
 2778   0.0000       7.269886       197.8236 
 2779   0.0000       7.273946       197.9341 
 2780   0.0000       7.277402       198.0282 
 2781   0.0000       7.278376       198.0547 
 2782   0.0000       7.280709       198.1182 
 2783   0.0000       7.284151       198.2118 
 2784   0.0000       7.287734       198.3093 
 2785   0.0000       7.289559       198.3590 
 2786   0.0000       7.295668       198.5252 
 2787   0.0000       7.296350       198.5438 
 2788   0.0000       7.303910       198.7495 
 2789   0.0000       7.307157       198.8379 
 2790   0.0000       7.310183       198.9202 
 2791   0.0000       7.311581       198.9582 
 2792   0.0000       7.316650       199.0962 
 2793   0.0000       7.321632       199.2317 
 2794   0.0000       7.322602       199.2581 
 2795   0.0000       7.325563       199.3387 
 2796   0.0000       7.329353       199.4418 
 2797   0.0000       7.339889       199.7285 
 2798   0.0000       7.341588       199.7748 
 2799   0.0000       7.349287       199.9843 
 2800   0.0000       7.354216       200.1184 
 2801   0.0000       7.358936       200.2468 
 2802   0.0000       7.362758       200.3508 
 2803   0.0000       7.365112       200.4149 
 2804   0.0000       7.369124       200.5241 
 2805   0.0000       7.374091       200.6592 
 2806   0.0000       7.379050       200.7942 
 2807   0.0000       7.382050       200.8758 
 2808   0.0000       7.386085       200.9856 
 2809   0.0000       7.387840       201.0333 
 2810   0.0000       7.398212       201.3156 
 2811   0.0000       7.402373       201.4288 
 2812   0.0000       7.404415       201.4844 
 2813   0.0000       7.408634       201.5992 
 2814   0.0000       7.415286       201.7802 
 2815   0.0000       7.421084       201.9380 
 2816   0.0000       7.423453       202.0024 
 2817   0.0000       7.426228       202.0779 
 2818   0.0000       7.427960       202.1251 
 2819   0.0000       7.435711       202.3360 
 2820   0.0000       7.437631       202.3882 
 2821   0.0000       7.439214       202.4313 
 2822   0.0000       7.443000       202.5343 
 2823   0.0000       7.446355       202.6256 
 2824   0.0000       7.449158       202.7019 
 2825   0.0000       7.451246       202.7587 
 2826   0.0000       7.452577       202.7949 
 2827   0.0000       7.454803       202.8555 
 2828   0.0000       7.459787       202.9911 
 2829   0.0000       7.461739       203.0443 
 2830   0.0000       7.462419       203.0627 
 2831   0.0000       7.463451       203.0908 
 2832   0.0000       7.469332       203.2508 
 2833   0.0000       7.471977       203.3228 
 2834   0.0000       7.474613       203.3945 
 2835   0.0000       7.477852       203.4827 
 2836   0.0000       7.479720       203.5335 
 2837   0.0000       7.484319       203.6587 
 2838   0.0000       7.487341       203.7409 
 2839   0.0000       7.490885       203.8373 
 2840   0.0000       7.493390       203.9055 
 2841   0.0000       7.498548       204.0459 
 2842   0.0000       7.501608       204.1291 
 2843   0.0000       7.503580       204.1828 
 2844   0.0000       7.504089       204.1966 
 2845   0.0000       7.511618       204.4015 
 2846   0.0000       7.513561       204.4544 
 2847   0.0000       7.516543       204.5355 
 2848   0.0000       7.520027       204.6303 
 2849   0.0000       7.523502       204.7249 
 2850   0.0000       7.524023       204.7391 
 2851   0.0000       7.528261       204.8544 
 2852   0.0000       7.529254       204.8814 
 2853   0.0000       7.534352       205.0202 
 2854   0.0000       7.536808       205.0870 
 2855   0.0000       7.545922       205.3350 
 2856   0.0000       7.549332       205.4278 
 2857   0.0000       7.550220       205.4519 
 2858   0.0000       7.555054       205.5835 
 2859   0.0000       7.557877       205.6603 
 2860   0.0000       7.561749       205.7656 
 2861   0.0000       7.565185       205.8592 
 2862   0.0000       7.565519       205.8682 
 2863   0.0000       7.568628       205.9528 
 2864   0.0000       7.573062       206.0735 
 2865   0.0000       7.581397       206.3003 
 2866   0.0000       7.581567       206.3049 
 2867   0.0000       7.583396       206.3547 
 2868   0.0000       7.585568       206.4138 
 2869   0.0000       7.589626       206.5242 
 2870   0.0000       7.594288       206.6511 
 2871   0.0000       7.598154       206.7563 
 2872   0.0000       7.602249       206.8677 
 2873   0.0000       7.605552       206.9576 
 2874   0.0000       7.610152       207.0828 
 2875   0.0000       7.615102       207.2175 
 2876   0.0000       7.617017       207.2696 
 2877   0.0000       7.622982       207.4319 
 2878   0.0000       7.624405       207.4706 
 2879   0.0000       7.627592       207.5573 
 2880   0.0000       7.630649       207.6405 
 2881   0.0000       7.633642       207.7220 
 2882   0.0000       7.641440       207.9341 
 2883   0.0000       7.642906       207.9740 
 2884   0.0000       7.646215       208.0641 
 2885   0.0000       7.648466       208.1253 
 2886   0.0000       7.654261       208.2830 
 2887   0.0000       7.656265       208.3376 
 2888   0.0000       7.658111       208.3878 
 2889   0.0000       7.660592       208.4553 
 2890   0.0000       7.667104       208.6325 
 2891   0.0000       7.674912       208.8450 
 2892   0.0000       7.678342       208.9383 
 2893   0.0000       7.679521       208.9704 
 2894   0.0000       7.683251       209.0719 
 2895   0.0000       7.686057       209.1482 
 2896   0.0000       7.688698       209.2201 
 2897   0.0000       7.692204       209.3155 
 2898   0.0000       7.696393       209.4295 
 2899   0.0000       7.699469       209.5132 
 2900   0.0000       7.702973       209.6086 
 2901   0.0000       7.705577       209.6794 
 2902   0.0000       7.710505       209.8135 
 2903   0.0000       7.712048       209.8555 
 2904   0.0000       7.717714       210.0097 
 2905   0.0000       7.721086       210.1014 
 2906   0.0000       7.724815       210.2029 
 2907   0.0000       7.731119       210.3744 
 2908   0.0000       7.733623       210.4426 
 2909   0.0000       7.735661       210.4980 
 2910   0.0000       7.737884       210.5585 
 2911   0.0000       7.745297       210.7603 
 2912   0.0000       7.748464       210.8464 
 2913   0.0000       7.750964       210.9144 
 2914   0.0000       7.753338       210.9790 
 2915   0.0000       7.754973       211.0235 
 2916   0.0000       7.759906       211.1578 
 2917   0.0000       7.761749       211.2079 
 2918   0.0000       7.765795       211.3180 
 2919   0.0000       7.768412       211.3892 
 2920   0.0000       7.770122       211.4358 
 2921   0.0000       7.775777       211.5896 
 2922   0.0000       7.779783       211.6987 
 2923   0.0000       7.783164       211.7907 
 2924   0.0000       7.784718       211.8330 
 2925   0.0000       7.789010       211.9497 
 2926   0.0000       7.791525       212.0182 
 2927   0.0000       7.794500       212.0991 
 2928   0.0000       7.798133       212.1980 
 2929   0.0000       7.800376       212.2590 
 2930   0.0000       7.802815       212.3254 
 2931   0.0000       7.808835       212.4892 
 2932   0.0000       7.810875       212.5447 
 2933   0.0000       7.811865       212.5716 
 2934   0.0000       7.814703       212.6489 
 2935   0.0000       7.819408       212.7769 
 2936   0.0000       7.821042       212.8214 
 2937   0.0000       7.822215       212.8533 
 2938   0.0000       7.828873       213.0345 
 2939   0.0000       7.831779       213.1135 
 2940   0.0000       7.834065       213.1757 
 2941   0.0000       7.841728       213.3843 
 2942   0.0000       7.844616       213.4629 
 2943   0.0000       7.846214       213.5063 
 2944   0.0000       7.853000       213.6910 
 2945   0.0000       7.856519       213.7867 
 2946   0.0000       7.859072       213.8562 
 2947   0.0000       7.862327       213.9448 
 2948   0.0000       7.863312       213.9716 
 2949   0.0000       7.869511       214.1403 
 2950   0.0000       7.872865       214.2316 
 2951   0.0000       7.875413       214.3009 
 2952   0.0000       7.879384       214.4089 
 2953   0.0000       7.881095       214.4555 
 2954   0.0000       7.887904       214.6408 
 2955   0.0000       7.888809       214.6654 
 2956   0.0000       7.893617       214.7962 
 2957   0.0000       7.897649       214.9059 
 2958   0.0000       7.899698       214.9617 
 2959   0.0000       7.901658       215.0151 
 2960   0.0000       7.902551       215.0393 
 2961   0.0000       7.906848       215.1563 
 2962   0.0000       7.910754       215.2626 
 2963   0.0000       7.912918       215.3214 
 2964   0.0000       7.915786       215.3995 
 2965   0.0000       7.917287       215.4403 
 2966   0.0000       7.923045       215.5970 
 2967   0.0000       7.925269       215.6575 
 2968   0.0000       7.925796       215.6719 
 2969   0.0000       7.930452       215.7986 
 2970   0.0000       7.931983       215.8402 
 2971   0.0000       7.938001       216.0040 
 2972   0.0000       7.940305       216.0667 
 2973   0.0000       7.942283       216.1205 
 2974   0.0000       7.943111       216.1430 
 2975   0.0000       7.946883       216.2457 
 2976   0.0000       7.951266       216.3649 
 2977   0.0000       7.956228       216.5000 
 2978   0.0000       7.959782       216.5967 
 2979   0.0000       7.962542       216.6718 
 2980   0.0000       7.963814       216.7064 
 2981   0.0000       7.964845       216.7344 
 2982   0.0000       7.971485       216.9151 
 2983   0.0000       7.975842       217.0337 
 2984   0.0000       7.980119       217.1501 
 2985   0.0000       7.982869       217.2249 
 2986   0.0000       7.985877       217.3068 
 2987   0.0000       7.988555       217.3796 
 2988   0.0000       7.994403       217.5388 
 2989   0.0000       7.996686       217.6009 
 2990   0.0000       8.002505       217.7592 
 2991   0.0000       8.003049       217.7740 
 2992   0.0000       8.007762       217.9023 
 2993   0.0000       8.009686       217.9546 
 2994   0.0000       8.014511       218.0859 
 2995   0.0000       8.017568       218.1691 
 2996   0.0000       8.021598       218.2788 
 2997   0.0000       8.022281       218.2974 
 2998   0.0000       8.024484       218.3573 
 2999   0.0000       8.028769       218.4739 
 3000   0.0000       8.032136       218.5655 
 3001   0.0000       8.035372       218.6536 
 3002   0.0000       8.039114       218.7554 
 3003   0.0000       8.041960       218.8328 
 3004   0.0000       8.045954       218.9415 
 3005   0.0000       8.048012       218.9975 
 3006   0.0000       8.054364       219.1704 
 3007   0.0000       8.058505       219.2831 
 3008   0.0000       8.063411       219.4166 
 3009   0.0000       8.067879       219.5381 
 3010   0.0000       8.070021       219.5964 
 3011   0.0000       8.071322       219.6318 
 3012   0.0000       8.072786       219.6717 
 3013   0.0000       8.076914       219.7840 
 3014   0.0000       8.080620       219.8848 
 3015   0.0000       8.081703       219.9143 
 3016   0.0000       8.087209       220.0641 
 3017   0.0000       8.092118       220.1977 
 3018   0.0000       8.094075       220.2510 
 3019   0.0000       8.095474       220.2890 
 3020   0.0000       8.102537       220.4813 
 3021   0.0000       8.103738       220.5139 
 3022   0.0000       8.104307       220.5294 
 3023   0.0000       8.109732       220.6770 
 3024   0.0000       8.110882       220.7083 
 3025   0.0000       8.113845       220.7889 
 3026   0.0000       8.115906       220.8450 
 3027   0.0000       8.120633       220.9736 
 3028   0.0000       8.124937       221.0908 
 3029   0.0000       8.126682       221.1383 
 3030   0.0000       8.130371       221.2386 
 3031   0.0000       8.132179       221.2878 
 3032   0.0000       8.134868       221.3610 
 3033   0.0000       8.139522       221.4877 
 3034   0.0000       8.141498       221.5414 
 3035   0.0000       8.142581       221.5709 
 3036   0.0000       8.145160       221.6411 
 3037   0.0000       8.151020       221.8005 
 3038   0.0000       8.152563       221.8425 
 3039   0.0000       8.154613       221.8983 
 3040   0.0000       8.160135       222.0486 
 3041   0.0000       8.164303       222.1620 
 3042   0.0000       8.166082       222.2104 
 3043   0.0000       8.169145       222.2937 
 3044   0.0000       8.171846       222.3672 
 3045   0.0000       8.177736       222.5275 
 3046   0.0000       8.178942       222.5603 
 3047   0.0000       8.180257       222.5961 
 3048   0.0000       8.185537       222.7398 
 3049   0.0000       8.187182       222.7845 
 3050   0.0000       8.192086       222.9180 
 3051   0.0000       8.196539       223.0392 
 3052   0.0000       8.199225       223.1123 
 3053   0.0000       8.204013       223.2426 
 3054   0.0000       8.207316       223.3324 
 3055   0.0000       8.209086       223.3806 
 3056   0.0000       8.213965       223.5133 
 3057   0.0000       8.215934       223.5669 
 3058   0.0000       8.218415       223.6344 
 3059   0.0000       8.223033       223.7601 
 3060   0.0000       8.227084       223.8703 
 3061   0.0000       8.229015       223.9229 
 3062   0.0000       8.229690       223.9412 
 3063   0.0000       8.234310       224.0670 
 3064   0.0000       8.237051       224.1415 
 3065   0.0000       8.243548       224.3184 
 3066   0.0000       8.244492       224.3440 
 3067   0.0000       8.245528       224.3722 
 3068   0.0000       8.248054       224.4410 
 3069   0.0000       8.252234       224.5547 
 3070   0.0000       8.254716       224.6223 
 3071   0.0000       8.258526       224.7259 
 3072   0.0000       8.259662       224.7568 
 3073   0.0000       8.260275       224.7735 
 3074   0.0000       8.263107       224.8506 
 3075   0.0000       8.264448       224.8871 
 3076   0.0000       8.268863       225.0072 
 3077   0.0000       8.270283       225.0458 
 3078   0.0000       8.275374       225.1844 
 3079   0.0000       8.276167       225.2060 
 3080   0.0000       8.278316       225.2644 
 3081   0.0000       8.281321       225.3462 
 3082   0.0000       8.282907       225.3893 
 3083   0.0000       8.283279       225.3995 
 3084   0.0000       8.286047       225.4748 
 3085   0.0000       8.289840       225.5780 
 3086   0.0000       8.292407       225.6479 
 3087   0.0000       8.294549       225.7062 
 3088   0.0000       8.297374       225.7830 
 3089   0.0000       8.300176       225.8593 
 3090   0.0000       8.304500       225.9769 
 3091   0.0000       8.313121       226.2115 
 3092   0.0000       8.313861       226.2317 
 3093   0.0000       8.316204       226.2954 
 3094   0.0000       8.317885       226.3412 
 3095   0.0000       8.321920       226.4509 
 3096   0.0000       8.323695       226.4993 
 3097   0.0000       8.325438       226.5467 
 3098   0.0000       8.327881       226.6132 
 3099   0.0000       8.334814       226.8018 
 3100   0.0000       8.337053       226.8628 
 3101   0.0000       8.340392       226.9536 
 3102   0.0000       8.342466       227.0101 
 3103   0.0000       8.346249       227.1130 
 3104   0.0000       8.348994       227.1877 
 3105   0.0000       8.349962       227.2140 
 3106   0.0000       8.352698       227.2885 
 3107   0.0000       8.355916       227.3760 
 3108   0.0000       8.356800       227.4001 
 3109   0.0000       8.359075       227.4620 
 3110   0.0000       8.362788       227.5630 
 3111   0.0000       8.365159       227.6275 
 3112   0.0000       8.369401       227.7430 
 3113   0.0000       8.371650       227.8042 
 3114   0.0000       8.373310       227.8493 
 3115   0.0000       8.377832       227.9724 
 3116   0.0000       8.379429       228.0158 
 3117   0.0000       8.383377       228.1233 
 3118   0.0000       8.384736       228.1603 
 3119   0.0000       8.390047       228.3048 
 3120   0.0000       8.390817       228.3257 
 3121   0.0000       8.393879       228.4091 
 3122   0.0000       8.398633       228.5384 
 3123   0.0000       8.399425       228.5600 
 3124   0.0000       8.403572       228.6728 
 3125   0.0000       8.406012       228.7392 
 3126   0.0000       8.411343       228.8843 
 3127   0.0000       8.414749       228.9770 
 3128   0.0000       8.418506       229.0792 
 3129   0.0000       8.421757       229.1677 
 3130   0.0000       8.423070       229.2034 
 3131   0.0000       8.424077       229.2308 
 3132   0.0000       8.428692       229.3564 
 3133   0.0000       8.430118       229.3952 
 3134   0.0000       8.431544       229.4340 
 3135   0.0000       8.435383       229.5384 
 3136   0.0000       8.439648       229.6545 
 3137   0.0000       8.443418       229.7571 
 3138   0.0000       8.446132       229.8309 
 3139   0.0000       8.447325       229.8634 
 3140   0.0000       8.450577       229.9519 
 3141   0.0000       8.452756       230.0112 
 3142   0.0000       8.454021       230.0456 
 3143   0.0000       8.459122       230.1844 
 3144   0.0000       8.462524       230.2770 
 3145   0.0000       8.464825       230.3396 
 3146   0.0000       8.469469       230.4660 
 3147   0.0000       8.471733       230.5276 
 3148   0.0000       8.475693       230.6353 
 3149   0.0000       8.477800       230.6927 
 3150   0.0000       8.482514       230.8210 
 3151   0.0000       8.487855       230.9663 
 3152   0.0000       8.490364       231.0345 
 3153   0.0000       8.490761       231.0454 
 3154   0.0000       8.492652       231.0968 
 3155   0.0000       8.494238       231.1400 
 3156   0.0000       8.496616       231.2047 
 3157   0.0000       8.501285       231.3317 
 3158   0.0000       8.504670       231.4238 
 3159   0.0000       8.505438       231.4447 
 3160   0.0000       8.511169       231.6007 
 3161   0.0000       8.514484       231.6909 
 3162   0.0000       8.514965       231.7040 
 3163   0.0000       8.516088       231.7345 
 3164   0.0000       8.519082       231.8160 
 3165   0.0000       8.528370       232.0687 
 3166   0.0000       8.530875       232.1369 
 3167   0.0000       8.532020       232.1681 
 3168   0.0000       8.537317       232.3122 
 3169   0.0000       8.540671       232.4035 
 3170   0.0000       8.544606       232.5106 
 3171   0.0000       8.547105       232.5786 
 3172   0.0000       8.550648       232.6749 
 3173   0.0000       8.552630       232.7289 
 3174   0.0000       8.554045       232.7674 
 3175   0.0000       8.555480       232.8064 
 3176   0.0000       8.559237       232.9087 
 3177   0.0000       8.565105       233.0684 
 3178   0.0000       8.568509       233.1610 
 3179   0.0000       8.571165       233.2333 
 3180   0.0000       8.575145       233.3416 
 3181   0.0000       8.578637       233.4366 
 3182   0.0000       8.583684       233.5739 
 3183   0.0000       8.586017       233.6374 
 3184   0.0000       8.589566       233.7340 
 3185   0.0000       8.594151       233.8587 
 3186   0.0000       8.599700       234.0097 
 3187   0.0000       8.602846       234.0953 
 3188   0.0000       8.608841       234.2585 
 3189   0.0000       8.610226       234.2962 
 3190   0.0000       8.614018       234.3994 
 3191   0.0000       8.617541       234.4952 
 3192   0.0000       8.619971       234.5613 
 3193   0.0000       8.623575       234.6594 
 3194   0.0000       8.633202       234.9214 
 3195   0.0000       8.634446       234.9552 
 3196   0.0000       8.636283       235.0052 
 3197   0.0000       8.638140       235.0557 
 3198   0.0000       8.640613       235.1230 
 3199   0.0000       8.643261       235.1951 
 3200   0.0000       8.646459       235.2821 
 3201   0.0000       8.647952       235.3227 
 3202   0.0000       8.655352       235.5241 
 3203   0.0000       8.656023       235.5424 
 3204   0.0000       8.661734       235.6978 
 3205   0.0000       8.662091       235.7075 
 3206   0.0000       8.667302       235.8493 
 3207   0.0000       8.669486       235.9087 
 3208   0.0000       8.671801       235.9717 
 3209   0.0000       8.680815       236.2170 
 3210   0.0000       8.686059       236.3597 
 3211   0.0000       8.689393       236.4504 
 3212   0.0000       8.691464       236.5067 
 3213   0.0000       8.694065       236.5775 
 3214   0.0000       8.695148       236.6070 
 3215   0.0000       8.697457       236.6698 
 3216   0.0000       8.700473       236.7519 
 3217   0.0000       8.704683       236.8665 
 3218   0.0000       8.708355       236.9664 
 3219   0.0000       8.714623       237.1369 
 3220   0.0000       8.717479       237.2147 
 3221   0.0000       8.720198       237.2887 
 3222   0.0000       8.723651       237.3826 
 3223   0.0000       8.726279       237.4541 
 3224   0.0000       8.731427       237.5942 
 3225   0.0000       8.736586       237.7346 
 3226   0.0000       8.738713       237.7925 
 3227   0.0000       8.743225       237.9152 
 3228   0.0000       8.745950       237.9894 
 3229   0.0000       8.750703       238.1187 
 3230   0.0000       8.755692       238.2545 
 3231   0.0000       8.755842       238.2586 
 3232   0.0000       8.761853       238.4221 
 3233   0.0000       8.764563       238.4959 
 3234   0.0000       8.767883       238.5862 
 3235   0.0000       8.769055       238.6181 
 3236   0.0000       8.773146       238.7295 
 3237   0.0000       8.776703       238.8262 
 3238   0.0000       8.788751       239.1541 
 3239   0.0000       8.789264       239.1680 
 3240   0.0000       8.795106       239.3270 
 3241   0.0000       8.797639       239.3959 
 3242   0.0000       8.803184       239.5468 
 3243   0.0000       8.804617       239.5858 
 3244   0.0000       8.806475       239.6364 
 3245   0.0000       8.810689       239.7510 
 3246   0.0000       8.817316       239.9314 
 3247   0.0000       8.819908       240.0019 
 3248   0.0000       8.830313       240.2850 
 3249   0.0000       8.832426       240.3425 
 3250   0.0000       8.836436       240.4516 
 3251   0.0000       8.836828       240.4623 
 3252   0.0000       8.841098       240.5785 
 3253   0.0000       8.844091       240.6600 
 3254   0.0000       8.854305       240.9379 
 3255   0.0000       8.857523       241.0255 
 3256   0.0000       8.862129       241.1508 
 3257   0.0000       8.871178       241.3970 
 3258   0.0000       8.875134       241.5047 
 3259   0.0000       8.881856       241.6876 
 3260   0.0000       8.883978       241.7453 
 3261   0.0000       8.888443       241.8668 
 3262   0.0000       8.892224       241.9697 
 3263   0.0000       8.897633       242.1169 
 3264   0.0000       8.901872       242.2323 
 3265   0.0000       8.905918       242.3424 
 3266   0.0000       8.912128       242.5113 
 3267   0.0000       8.912397       242.5186 
 3268   0.0000       8.916050       242.6180 
 3269   0.0000       8.917644       242.6614 
 3270   0.0000       8.920082       242.7278 
 3271   0.0000       8.930178       243.0025 
 3272   0.0000       8.936491       243.1743 
 3273   0.0000       8.939329       243.2515 
 3274   0.0000       8.942283       243.3319 
 3275   0.0000       8.945073       243.4078 
 3276   0.0000       8.949858       243.5380 
 3277   0.0000       8.954434       243.6625 
 3278   0.0000       8.958071       243.7615 
 3279   0.0000       8.959520       243.8009 
 3280   0.0000       8.964262       243.9300 
 3281   0.0000       8.969645       244.0765 
 3282   0.0000       8.970407       244.0972 
 3283   0.0000       8.979531       244.3455 
 3284   0.0000       8.983359       244.4496 
 3285   0.0000       8.983769       244.4608 
 3286   0.0000       8.988934       244.6013 
 3287   0.0000       8.991847       244.6806 
 3288   0.0000       8.999402       244.8862 
 3289   0.0000       9.004353       245.0209 
 3290   0.0000       9.007297       245.1010 
 3291   0.0000       9.009317       245.1560 
 3292   0.0000       9.014573       245.2990 
 3293   0.0000       9.020251       245.4535 
 3294   0.0000       9.024133       245.5591 
 3295   0.0000       9.027324       245.6460 
 3296   0.0000       9.034499       245.8412 
 3297   0.0000       9.041927       246.0433 
 3298   0.0000       9.043130       246.0761 
 3299   0.0000       9.048585       246.2245 
 3300   0.0000       9.050537       246.2776 
 3301   0.0000       9.055062       246.4008 
 3302   0.0000       9.056668       246.4445 
 3303   0.0000       9.061763       246.5831 
 3304   0.0000       9.064734       246.6639 
 3305   0.0000       9.068015       246.7532 
 3306   0.0000       9.070275       246.8147 
 3307   0.0000       9.074566       246.9315 
 3308   0.0000       9.078100       247.0276 
 3309   0.0000       9.082591       247.1499 
 3310   0.0000       9.086576       247.2583 
 3311   0.0000       9.088429       247.3087 
 3312   0.0000       9.094718       247.4799 
 3313   0.0000       9.100146       247.6276 
 3314   0.0000       9.104792       247.7540 
 3315   0.0000       9.107534       247.8286 
 3316   0.0000       9.110700       247.9147 
 3317   0.0000       9.113634       247.9946 
 3318   0.0000       9.117461       248.0987 
 3319   0.0000       9.131608       248.4837 
 3320   0.0000       9.133475       248.5345 
 3321   0.0000       9.136443       248.6153 
 3322   0.0000       9.141790       248.7607 
 3323   0.0000       9.149590       248.9730 
 3324   0.0000       9.153838       249.0886 
 3325   0.0000       9.158057       249.2034 
 3326   0.0000       9.159309       249.2375 
 3327   0.0000       9.164353       249.3747 
 3328   0.0000       9.174259       249.6443 
 3329   0.0000       9.175542       249.6792 
 3330   0.0000       9.188750       250.0386 
 3331   0.0000       9.189564       250.0608 
 3332   0.0000       9.193778       250.1754 
 3333   0.0000       9.203147       250.4304 
 3334   0.0000       9.207588       250.5512 
 3335   0.0000       9.216456       250.7925 
 3336   0.0000       9.228882       251.1306 
 3337   0.0000       9.234123       251.2733 
 3338   0.0000       9.239357       251.4157 
 3339   0.0000       9.245822       251.5916 
 3340   0.0000       9.247850       251.6468 
 3341   0.0000       9.253368       251.7969 
 3342   0.0000       9.257845       251.9188 
 3343   0.0000       9.266961       252.1668 
 3344   0.0000       9.271344       252.2861 
 3345   0.0000       9.283246       252.6100 
 3346   0.0000       9.286877       252.7088 
 3347   0.0000       9.287975       252.7386 
 3348   0.0000       9.299377       253.0489 
 3349   0.0000       9.302932       253.1456 
 3350   0.0000       9.307790       253.2778 
 3351   0.0000       9.314554       253.4619 
 3352   0.0000       9.330698       253.9012 
 3353   0.0000       9.333516       253.9779 
 3354   0.0000       9.338484       254.1131 
 3355   0.0000       9.340641       254.1718 
 3356   0.0000       9.352597       254.4971 
 3357   0.0000       9.355338       254.5717 
 3358   0.0000       9.361937       254.7513 
 3359   0.0000       9.372903       255.0497 
 3360   0.0000       9.375121       255.1100 
 3361   0.0000       9.379519       255.2297 
 3362   0.0000       9.395072       255.6529 
 3363   0.0000       9.399306       255.7681 
 3364   0.0000       9.406330       255.9592 
 3365   0.0000       9.410295       256.0671 
 3366   0.0000       9.412175       256.1183 
 3367   0.0000       9.422073       256.3876 
 3368   0.0000       9.430236       256.6098 
 3369   0.0000       9.434558       256.7274 
 3370   0.0000       9.438527       256.8354 
 3371   0.0000       9.445402       257.0225 
 3372   0.0000       9.454395       257.2672 
 3373   0.0000       9.459714       257.4119 
 3374   0.0000       9.463353       257.5109 
 3375   0.0000       9.475161       257.8322 
 3376   0.0000       9.477945       257.9080 
 3377   0.0000       9.483769       258.0665 
 3378   0.0000       9.488614       258.1983 
 3379   0.0000       9.496297       258.4074 
 3380   0.0000       9.502337       258.5717 
 3381   0.0000       9.506985       258.6982 
 3382   0.0000       9.520856       259.0757 
 3383   0.0000       9.526603       259.2320 
 3384   0.0000       9.541465       259.6365 
 3385   0.0000       9.547514       259.8011 
 3386   0.0000       9.552026       259.9238 
 3387   0.0000       9.554118       259.9808 
 3388   0.0000       9.564499       260.2632 
 3389   0.0000       9.569224       260.3918 
 3390   0.0000       9.599152       261.2062 
 3391   0.0000       9.604523       261.3524 
 3392   0.0000       9.613339       261.5922 
 3393   0.0000       9.624852       261.9055 
 3394   0.0000       9.636705       262.2281 
 3395   0.0000       9.656889       262.7773 
 3396   0.0000       9.665541       263.0127 
 3397   0.0000       9.673450       263.2279 
 3398   0.0000       9.678705       263.3710 
 3399   0.0000       9.685320       263.5510 
 3400   0.0000       9.694866       263.8107 
 3401   0.0000       9.704255       264.0662 
 3402   0.0000       9.707428       264.1526 
 3403   0.0000       9.710496       264.2360 
 3404   0.0000       9.721412       264.5331 
 3405   0.0000       9.723634       264.5935 
 3406   0.0000       9.727562       264.7004 
 3407   0.0000       9.733516       264.8624 
 3408   0.0000       9.741415       265.0774 
 3409   0.0000       9.751028       265.3390 
 3410   0.0000       9.753522       265.4068 
 3411   0.0000       9.754470       265.4326 
 3412   0.0000       9.766195       265.7517 
 3413   0.0000       9.769999       265.8552 
 3414   0.0000       9.770807       265.8772 
 3415   0.0000       9.776220       266.0245 
 3416   0.0000       9.779403       266.1111 
 3417   0.0000       9.779494       266.1135 
 3418   0.0000       9.782830       266.2043 
 3419   0.0000       9.791342       266.4360 
 3420   0.0000       9.794861       266.5317 
 3421   0.0000       9.797472       266.6028 
 3422   0.0000       9.803934       266.7786 
 3423   0.0000       9.809835       266.9392 
 3424   0.0000       9.813409       267.0364 
 3425   0.0000       9.817424       267.1457 
 3426   0.0000       9.821336       267.2521 
 3427   0.0000       9.822289       267.2781 
 3428   0.0000       9.834419       267.6082 
 3429   0.0000       9.836202       267.6567 
 3430   0.0000       9.840598       267.7763 
 3431   0.0000       9.844711       267.8882 
 3432   0.0000       9.850458       268.0446 
 3433   0.0000       9.855689       268.1869 
 3434   0.0000       9.859321       268.2858 
 3435   0.0000       9.861522       268.3457 
 3436   0.0000       9.866393       268.4782 
 3437   0.0000       9.869482       268.5622 
 3438   0.0000       9.873623       268.6749 
 3439   0.0000       9.876273       268.7471 
 3440   0.0000       9.878930       268.8193 
 3441   0.0000       9.886822       269.0341 
 3442   0.0000       9.887587       269.0549 
 3443   0.0000       9.893091       269.2047 
 3444   0.0000       9.898077       269.3404 
 3445   0.0000       9.905630       269.5459 
 3446   0.0000       9.906776       269.5771 
 3447   0.0000       9.911702       269.7111 
 3448   0.0000       9.916979       269.8547 
 3449   0.0000       9.918876       269.9063 
 3450   0.0000       9.925674       270.0913 
 3451   0.0000       9.934672       270.3362 
 3452   0.0000       9.937142       270.4034 
 3453   0.0000       9.938418       270.4381 
 3454   0.0000       9.947101       270.6744 
 3455   0.0000       9.951518       270.7946 
 3456   0.0000       9.956404       270.9275 
 3457   0.0000       9.960286       271.0331 
 3458   0.0000       9.965384       271.1719 
 3459   0.0000       9.967157       271.2201 
 3460   0.0000       9.969798       271.2920 
 3461   0.0000       9.977429       271.4996 
 3462   0.0000       9.981751       271.6172 
 3463   0.0000       9.990111       271.8447 
 3464   0.0000       9.993261       271.9304 
 3465   0.0000      10.002385       272.1787 
 3466   0.0000      10.010952       272.4118 
 3467   0.0000      10.016167       272.5538 
 3468   0.0000      10.019566       272.6462 
 3469   0.0000      10.025378       272.8044 
 3470   0.0000      10.028878       272.8997 
 3471   0.0000      10.042457       273.2691 
 3472   0.0000      10.045972       273.3648 
 3473   0.0000      10.049616       273.4640 
 3474   0.0000      10.056777       273.6588 
 3475   0.0000      10.061551       273.7887 
 3476   0.0000      10.064995       273.8824 
 3477   0.0000      10.066625       273.9268 
 3478   0.0000      10.071382       274.0562 
 3479   0.0000      10.081365       274.3279 
 3480   0.0000      10.085040       274.4279 
 3481   0.0000      10.088847       274.5315 
 3482   0.0000      10.090083       274.5651 
 3483   0.0000      10.093581       274.6603 
 3484   0.0000      10.103581       274.9324 
 3485   0.0000      10.106275       275.0057 
 3486   0.0000      10.108496       275.0662 
 3487   0.0000      10.117113       275.3006 
 3488   0.0000      10.123925       275.4860 
 3489   0.0000      10.130796       275.6730 
 3490   0.0000      10.133593       275.7491 
 3491   0.0000      10.137467       275.8545 
 3492   0.0000      10.138133       275.8726 
 3493   0.0000      10.160116       276.4708 
 3494   0.0000      10.161476       276.5078 
 3495   0.0000      10.165355       276.6134 
 3496   0.0000      10.176312       276.9115 
 3497   0.0000      10.183367       277.1035 
 3498   0.0000      10.191480       277.3243 
 3499   0.0000      10.200105       277.5590 
 3500   0.0000      10.207461       277.7591 
 3501   0.0000      10.210656       277.8461 
 3502   0.0000      10.214293       277.9450 
 3503   0.0000      10.221296       278.1356 
 3504   0.0000      10.226747       278.2839 
 3505   0.0000      10.227914       278.3157 
 3506   0.0000      10.229245       278.3519 
 3507   0.0000      10.239658       278.6353 
 3508   0.0000      10.257500       279.1208 
 3509   0.0000      10.259018       279.1621 
 3510   0.0000      10.261086       279.2183 
 3511   0.0000      10.269963       279.4599 
 3512   0.0000      10.270533       279.4754 
 3513   0.0000      10.278496       279.6921 
 3514   0.0000      10.285718       279.8886 
 3515   0.0000      10.287958       279.9496 
 3516   0.0000      10.296171       280.1730 
 3517   0.0000      10.302196       280.3370 
 3518   0.0000      10.308958       280.5210 
 3519   0.0000      10.321381       280.8591 
 3520   0.0000      10.330812       281.1157 
 3521   0.0000      10.336011       281.2572 
 3522   0.0000      10.343553       281.4624 
 3523   0.0000      10.350666       281.6559 
 3524   0.0000      10.364158       282.0231 
 3525   0.0000      10.365358       282.0557 
 3526   0.0000      10.372134       282.2401 
 3527   0.0000      10.376911       282.3701 
 3528   0.0000      10.380493       282.4676 
 3529   0.0000      10.382354       282.5182 
 3530   0.0000      10.383128       282.5393 
 3531   0.0000      10.391055       282.7550 
 3532   0.0000      10.396343       282.8989 
 3533   0.0000      10.401351       283.0352 
 3534   0.0000      10.413496       283.3656 
 3535   0.0000      10.428413       283.7715 
 3536   0.0000      10.440966       284.1131 
 3537   0.0000      10.452067       284.4152 
 3538   0.0000      10.462351       284.6951 
 3539   0.0000      10.485840       285.3342 
 3540   0.0000      10.494653       285.5740 
 3541   0.0000      10.500996       285.7466 
 3542   0.0000      10.511226       286.0250 
 3543   0.0000      10.517173       286.1868 
 3544   0.0000      10.526297       286.4351 
 3545   0.0000      10.540851       286.8311 
 3546   0.0000      10.547193       287.0037 
 3547   0.0000      10.559441       287.3370 
 3548   0.0000      10.563118       287.4370 
 3549   0.0000      10.567212       287.5485 
 3550   0.0000      10.574785       287.7545 
 3551   0.0000      10.611313       288.7485 
 3552   0.0000      10.640949       289.5549 
 3553   0.0000      10.644852       289.6612 
 3554   0.0000      10.654923       289.9352 
 3555   0.0000      10.662054       290.1292 
 3556   0.0000      10.670221       290.3515 
 3557   0.0000      10.674633       290.4715 
 3558   0.0000      10.693399       290.9822 
 3559   0.0000      10.694778       291.0197 
 3560   0.0000      10.696923       291.0781 
 3561   0.0000      10.710990       291.4608 
 3562   0.0000      10.715539       291.5846 
 3563   0.0000      10.727386       291.9070 
 3564   0.0000      10.741323       292.2863 
 3565   0.0000      10.746997       292.4407 
 3566   0.0000      10.758246       292.7468 
 3567   0.0000      10.770318       293.0753 
 3568   0.0000      10.781046       293.3672 
 3569   0.0000      10.815021       294.2917 
 3570   0.0000      10.855141       295.3834 
 3571   0.0000      10.883250       296.1483 
 3572   0.0000      10.892865       296.4099 
 3573   0.0000      10.913378       296.9681 
 3574   0.0000      10.919169       297.1257 
 3575   0.0000      10.942226       297.7531 
 3576   0.0000      10.972938       298.5888 
 3577   0.0000      11.050720       300.7054 
 3578   0.0000      11.091149       301.8055 
 3579   0.0000      11.103435       302.1398 
 3580   0.0000      11.114688       302.4460 
 3581   0.0000      11.142022       303.1898 
 3582   0.0000      11.146663       303.3161 
 3583   0.0000      11.161111       303.7093 
 3584   0.0000      11.202049       304.8232 
 3585   0.0000      11.239419       305.8401 
 3586   0.0000      11.324387       308.1522 
 3587   0.0000      11.366571       309.3001 
 3588   0.0000      11.390352       309.9472 
 3589   0.0000      11.405663       310.3639 
 3590   0.0000      11.414087       310.5931 
 3591   0.0000      11.423681       310.8542 
 3592   0.0000      11.426853       310.9405 
 3593   0.0000      11.451200       311.6030 
 3594   0.0000      11.526180       313.6433 
 3595   0.0000      11.544421       314.1397 
 3596   0.0000      11.566242       314.7335 
 3597   0.0000      11.586889       315.2953 
 3598   0.0000      11.597879       315.5943 
 3599   0.0000      11.653216       317.1001 
 3600   0.0000      11.660717       317.3042 
 3601   0.0000      11.666964       317.4742 
 3602   0.0000      11.681786       317.8776 
 3603   0.0000      11.750170       319.7384 
 3604   0.0000      11.767732       320.2163 
 3605   0.0000      11.780103       320.5529 
 3606   0.0000      11.808394       321.3227 
 3607   0.0000      11.826678       321.8203 
 3608   0.0000      11.833249       321.9991 
 3609   0.0000      11.842049       322.2385 
 3610   0.0000      11.856380       322.6285 
 3611   0.0000      11.892291       323.6057 
 3612   0.0000      11.903159       323.9014 
 3613   0.0000      11.943237       324.9920 
 3614   0.0000      11.969436       325.7049 
 3615   0.0000      11.973134       325.8055 
 3616   0.0000      11.998482       326.4953 
 3617   0.0000      12.004685       326.6641 
 3618   0.0000      12.018078       327.0285 
 3619   0.0000      12.043065       327.7085 
 3620   0.0000      12.068277       328.3945 
 3621   0.0000      12.093414       329.0785 
 3622   0.0000      12.117961       329.7465 
 3623   0.0000      12.130065       330.0758 
 3624   0.0000      12.144189       330.4602 
 3625   0.0000      12.178123       331.3836 
 3626   0.0000      12.196493       331.8834 
 3627   0.0000      12.216816       332.4365 
 3628   0.0000      12.236300       332.9667 
 3629   0.0000      12.263508       333.7070 
 3630   0.0000      12.268178       333.8341 
 3631   0.0000      12.284574       334.2802 
 3632   0.0000      12.312870       335.0502 
 3633   0.0000      12.321200       335.2769 
 3634   0.0000      12.333634       335.6153 
 3635   0.0000      12.340577       335.8042 
 3636   0.0000      12.345228       335.9307 
 3637   0.0000      12.361204       336.3655 
 3638   0.0000      12.370987       336.6317 
 3639   0.0000      12.396731       337.3322 
 3640   0.0000      12.412629       337.7648 
 3641   0.0000      12.423216       338.0529 
 3642   0.0000      12.427248       338.1626 
 3643   0.0000      12.433828       338.3417 
 3644   0.0000      12.517664       340.6229 
 3645   0.0000      12.523031       340.7690 
 3646   0.0000      12.538458       341.1888 
 3647   0.0000      12.545234       341.3732 
 3648   0.0000      12.585778       342.4764 
 3649   0.0000      12.601153       342.8948 
 3650   0.0000      12.607866       343.0775 
 3651   0.0000      12.654788       344.3543 
 3652   0.0000      12.660855       344.5194 
 3653   0.0000      12.689377       345.2955 
 3654   0.0000      12.699673       345.5757 
 3655   0.0000      12.707586       345.7910 
 3656   0.0000      12.716040       346.0210 
 3657   0.0000      12.718752       346.0948 
 3658   0.0000      12.720580       346.1446 
 3659   0.0000      12.771245       347.5232 
 3660   0.0000      12.801494       348.3464 
 3661   0.0000      12.818671       348.8138 
 3662   0.0000      12.863723       350.0397 
 3663   0.0000      12.899115       351.0028 
 3664   0.0000      12.911709       351.3455 
 3665   0.0000      12.937729       352.0535 
 3666   0.0000      13.066722       355.5636 
 3667   0.0000      13.086605       356.1046 
 3668   0.0000      13.101222       356.5024 
 3669   0.0000      13.132442       357.3519 
 3670   0.0000      13.141039       357.5859 
 3671   0.0000      13.141542       357.5995 
 3672   0.0000      13.150627       357.8468 
 3673   0.0000      13.176953       358.5631 
 3674   0.0000      13.185064       358.7838 
 3675   0.0000      13.194122       359.0303 
 3676   0.0000      13.238536       360.2389 
 3677   0.0000      13.249765       360.5444 
 3678   0.0000      13.281180       361.3993 
 3679   0.0000      13.295973       361.8018 
 3680   0.0000      13.436741       365.6323 
 3681   0.0000      13.502784       367.4294 
 3682   0.0000      13.610130       370.3505 
 3683   0.0000      13.745548       374.0354 
 3684   0.0000      13.996926       380.8757 
 3685   0.0000      14.112928       384.0323 
 3686   0.0000      14.300769       389.1437 
 3687   0.0000      14.335443       390.0872 
 3688   0.0000      14.458553       393.4372 
 3689   0.0000      14.574265       396.5859 
 3690   0.0000      14.649382       398.6299 
 3691   0.0000      14.904547       405.5733 
 3692   0.0000      14.932430       406.3321 
 3693   0.0000      15.083588       410.4453 
 3694   0.0000      16.639597       452.7865 
 3695   0.0000      28.007360       762.1190 
 3696   0.0000      28.031274       762.7697 
 3697   0.0000      28.182765       766.8920 
 3698   0.0000      28.261414       769.0322 
 3699   0.0000      28.401843       772.8534 
 3700   0.0000      28.443918       773.9984 
 3701   0.0000      28.526593       776.2481 
 3702   0.0000      28.541493       776.6535 
 3703   0.0000      28.546687       776.7948 
 3704   0.0000      28.554466       777.0065 
 3705   0.0000      28.559005       777.1300 
 3706   0.0000      28.606324       778.4176 
 3707   0.0000      28.611960       778.5710 
 3708   0.0000      28.618767       778.7563 
 3709   0.0000      28.718393       781.4672 
 3710   0.0000      28.763097       782.6837 
 3711   0.0000      28.855819       785.2068 
 3712   0.0000      28.892696       786.2102 
 3713   0.0000      28.920925       786.9784 
 3714   0.0000      28.934708       787.3534 
 3715   0.0000      28.953619       787.8680 
 3716   0.0000      28.965573       788.1933 
 3717   0.0000      28.981369       788.6231 
 3718   0.0000      28.993099       788.9423 
 3719   0.0000      29.027707       789.8841 
 3720   0.0000      29.041541       790.2605 
 3721   0.0000      29.048598       790.4525 
 3722   0.0000      29.130870       792.6913 
 3723   0.0000      29.139264       792.9197 
 3724   0.0000      29.178410       793.9849 
 3725   0.0000      29.182978       794.1092 
 3726   0.0000      29.226930       795.3052 
 3727   0.0000      29.264575       796.3296 
 3728   0.0000      29.275895       796.6376 
 3729   0.0000      29.311469       797.6056 
 3730   0.0000      29.312539       797.6347 
 3731   0.0000      29.355153       798.7943 
 3732   0.0000      29.366069       799.0914 
 3733   0.0000      37.748503      1027.1890 
 3734   0.0000      37.983220      1033.5760 
 3735   0.0000      37.993121      1033.8454 
 3736   0.0000      38.271981      1041.4335 
 3737   0.0000      38.321543      1042.7822 
 3738   0.0000      48.351322      1315.7064 
 3739   0.0000      48.480135      1319.2116 
 3740   0.0000      48.570374      1321.6671 
 3741   0.0000      48.606125      1322.6399 
 3742   0.0000     147.142733      4003.9573 
 3743   0.0000     147.163772      4004.5298 
 3744   0.0000     147.326213      4008.9501 
 3745   0.0000     147.398727      4010.9233 
 3746   0.0000     147.498599      4013.6409 
 3747   0.0000     147.591187      4016.1604 
 3748   0.0000     147.648360      4017.7161 
 3749   0.0000     147.659482      4018.0188 
 3750   0.0000     147.661301      4018.0683 
 3751   0.0000     147.666924      4018.2213 
 3752   0.0000     147.677906      4018.5201 
 3753   0.0000     147.709214      4019.3721 
 3754   0.0000     147.722354      4019.7296 
 3755   0.0000     147.735660      4020.0917 
 3756   0.0000     147.831311      4022.6945 
 3757   0.0000     147.876817      4023.9328 
 3758   0.0000     147.950763      4025.9449 
 3759   0.0000     147.978942      4026.7117 
 3760   0.0000     147.997994      4027.2301 
 3761   0.0000     148.049829      4028.6407 
 3762   0.0000     148.062515      4028.9859 
 3763   0.0000     148.069127      4029.1658 
 3764   0.0000     148.080758      4029.4823 
 3765   0.0000     148.111361      4030.3150 
 3766   0.0000     148.112631      4030.3496 
 3767   0.0000     148.120777      4030.5712 
 3768   0.0000     148.181279      4032.2176 
 3769   0.0000     148.279030      4034.8775 
 3770   0.0000     148.287118      4035.0976 
 3771   0.0000     148.336374      4036.4380 
 3772   0.0000     148.346404      4036.7109 
 3773   0.0000     148.380301      4037.6333 
 3774   0.0000     148.408483      4038.4001 
 3775   0.0000     148.432018      4039.0406 
 3776   0.0000     148.449863      4039.5261 
 3777   0.0000     148.454184      4039.6437 
 3778   0.0000     148.468111      4040.0227 
 3779   0.0000     148.527803      4041.6470 
 3780   0.0000     197.110551      5363.6508 
 3781   0.0000     197.371531      5370.7524 
 3782   0.0000     197.392417      5371.3207 
 3783   0.0000     197.696697      5379.6006 
 3784   0.0000     197.745501      5380.9287 
 3785   0.0000     253.469321      6897.2509 
 3786   0.0000     253.617569      6901.2849 
 3787   0.0000     253.712244      6903.8611 
 3788   0.0000     253.772515      6905.5012 

                 SPIN DOWN ORBITALS
  NO   OCC          E(Eh)            E(eV) 
   0   1.0000     -19.372785      -527.1603 
   1   1.0000     -19.318873      -525.6932 
   2   1.0000     -19.271195      -524.3959 
   3   1.0000     -19.270713      -524.3828 
   4   1.0000     -14.504302      -394.6821 
   5   1.0000     -14.496184      -394.4612 
   6   1.0000     -14.493896      -394.3990 
   7   1.0000     -14.489449      -394.2780 
   8   1.0000     -14.461441      -393.5158 
   9   1.0000     -10.405382      -283.1448 
  10   1.0000     -10.396850      -282.9127 
  11   1.0000     -10.396770      -282.9105 
  12   1.0000     -10.360115      -281.9131 
  13   1.0000     -10.356966      -281.8274 
  14   1.0000     -10.356810      -281.8231 
  15   1.0000     -10.355454      -281.7862 
  16   1.0000     -10.346339      -281.5382 
  17   1.0000     -10.344624      -281.4915 
  18   1.0000     -10.341253      -281.3998 
  19   1.0000     -10.340105      -281.3686 
  20   1.0000     -10.338105      -281.3141 
  21   1.0000     -10.329399      -281.0772 
  22   1.0000     -10.327548      -281.0269 
  23   1.0000     -10.325818      -280.9798 
  24   1.0000     -10.324443      -280.9424 
  25   1.0000     -10.316499      -280.7262 
  26   1.0000     -10.312240      -280.6103 
  27   1.0000     -10.311308      -280.5850 
  28   1.0000     -10.310246      -280.5560 
  29   1.0000     -10.306578      -280.4562 
  30   1.0000     -10.305838      -280.4361 
  31   1.0000     -10.302789      -280.3531 
  32   1.0000     -10.301519      -280.3186 
  33   1.0000     -10.300957      -280.3033 
  34   1.0000     -10.299871      -280.2737 
  35   1.0000     -10.298879      -280.2467 
  36   1.0000     -10.298735      -280.2428 
  37   1.0000     -10.298057      -280.2244 
  38   1.0000     -10.297943      -280.2213 
  39   1.0000     -10.297670      -280.2139 
  40   1.0000     -10.297363      -280.2055 
  41   1.0000     -10.297252      -280.2025 
  42   1.0000     -10.297035      -280.1966 
  43   1.0000     -10.295771      -280.1622 
  44   1.0000     -10.295607      -280.1577 
  45   1.0000     -10.295607      -280.1577 
  46   1.0000     -10.292166      -280.0641 
  47   1.0000      -1.173915       -31.9439 
  48   1.0000      -1.088227       -29.6122 
  49   1.0000      -1.082103       -29.4455 
  50   1.0000      -1.075017       -29.2527 
  51   1.0000      -1.027771       -27.9671 
  52   1.0000      -0.992754       -27.0142 
  53   1.0000      -0.972757       -26.4701 
  54   1.0000      -0.961328       -26.1591 
  55   1.0000      -0.954041       -25.9608 
  56   1.0000      -0.903765       -24.5927 
  57   1.0000      -0.889129       -24.1944 
  58   1.0000      -0.888736       -24.1837 
  59   1.0000      -0.881222       -23.9793 
  60   1.0000      -0.844732       -22.9863 
  61   1.0000      -0.838562       -22.8184 
  62   1.0000      -0.822939       -22.3933 
  63   1.0000      -0.818166       -22.2634 
  64   1.0000      -0.806480       -21.9454 
  65   1.0000      -0.776824       -21.1385 
  66   1.0000      -0.771567       -20.9954 
  67   1.0000      -0.770924       -20.9779 
  68   1.0000      -0.769421       -20.9370 
  69   1.0000      -0.752870       -20.4866 
  70   1.0000      -0.736443       -20.0396 
  71   1.0000      -0.724723       -19.7207 
  72   1.0000      -0.723451       -19.6861 
  73   1.0000      -0.721222       -19.6254 
  74   1.0000      -0.718040       -19.5389 
  75   1.0000      -0.700799       -19.0697 
  76   1.0000      -0.695865       -18.9355 
  77   1.0000      -0.674516       -18.3545 
  78   1.0000      -0.668808       -18.1992 
  79   1.0000      -0.651479       -17.7276 
  80   1.0000      -0.647345       -17.6152 
  81   1.0000      -0.639934       -17.4135 
  82   1.0000      -0.629225       -17.1221 
  83   1.0000      -0.620673       -16.8894 
  84   1.0000      -0.612072       -16.6553 
  85   1.0000      -0.607458       -16.5298 
  86   1.0000      -0.605592       -16.4790 
  87   1.0000      -0.598889       -16.2966 
  88   1.0000      -0.596367       -16.2280 
  89   1.0000      -0.563968       -15.3464 
  90   1.0000      -0.557785       -15.1781 
  91   1.0000      -0.550781       -14.9875 
  92   1.0000      -0.546683       -14.8760 
  93   1.0000      -0.543202       -14.7813 
  94   1.0000      -0.536957       -14.6114 
  95   1.0000      -0.536573       -14.6009 
  96   1.0000      -0.534190       -14.5360 
  97   1.0000      -0.529330       -14.4038 
  98   1.0000      -0.520724       -14.1696 
  99   1.0000      -0.514133       -13.9903 
 100   1.0000      -0.511377       -13.9153 
 101   1.0000      -0.498298       -13.5594 
 102   1.0000      -0.495767       -13.4905 
 103   1.0000      -0.492134       -13.3916 
 104   1.0000      -0.487569       -13.2674 
 105   1.0000      -0.484854       -13.1935 
 106   1.0000      -0.484057       -13.1719 
 107   1.0000      -0.479573       -13.0498 
 108   1.0000      -0.473037       -12.8720 
 109   1.0000      -0.472004       -12.8439 
 110   1.0000      -0.467227       -12.7139 
 111   1.0000      -0.461227       -12.5506 
 112   1.0000      -0.457855       -12.4589 
 113   1.0000      -0.452425       -12.3111 
 114   1.0000      -0.448601       -12.2070 
 115   1.0000      -0.445717       -12.1286 
 116   1.0000      -0.444103       -12.0847 
 117   1.0000      -0.437600       -11.9077 
 118   1.0000      -0.436549       -11.8791 
 119   1.0000      -0.434776       -11.8309 
 120   1.0000      -0.434006       -11.8099 
 121   1.0000      -0.431683       -11.7467 
 122   1.0000      -0.430018       -11.7014 
 123   1.0000      -0.428162       -11.6509 
 124   1.0000      -0.425717       -11.5843 
 125   1.0000      -0.424420       -11.5490 
 126   1.0000      -0.420464       -11.4414 
 127   1.0000      -0.415580       -11.3085 
 128   1.0000      -0.413485       -11.2515 
 129   1.0000      -0.403529       -10.9806 
 130   1.0000      -0.402614       -10.9557 
 131   1.0000      -0.396677       -10.7941 
 132   1.0000      -0.394068       -10.7231 
 133   1.0000      -0.390029       -10.6132 
 134   1.0000      -0.388356       -10.5677 
 135   1.0000      -0.383135       -10.4256 
 136   1.0000      -0.382327       -10.4037 
 137   1.0000      -0.379773       -10.3342 
 138   1.0000      -0.376579       -10.2472 
 139   1.0000      -0.375521       -10.2184 
 140   1.0000      -0.371039       -10.0965 
 141   1.0000      -0.369221       -10.0470 
 142   1.0000      -0.362444        -9.8626 
 143   1.0000      -0.358877        -9.7655 
 144   1.0000      -0.358524        -9.7559 
 145   1.0000      -0.356259        -9.6943 
 146   1.0000      -0.353624        -9.6226 
 147   1.0000      -0.353129        -9.6091 
 148   1.0000      -0.349708        -9.5160 
 149   1.0000      -0.346660        -9.4331 
 150   1.0000      -0.331421        -9.0184 
 151   1.0000      -0.329937        -8.9780 
 152   1.0000      -0.325129        -8.8472 
 153   1.0000      -0.311425        -8.4743 
 154   1.0000      -0.303262        -8.2522 
 155   1.0000      -0.289421        -7.8755 
 156   1.0000      -0.286330        -7.7914 
 157   1.0000      -0.282165        -7.6781 
 158   1.0000      -0.278908        -7.5895 
 159   1.0000      -0.270237        -7.3535 
 160   1.0000      -0.269695        -7.3388 
 161   1.0000      -0.267440        -7.2774 
 162   1.0000      -0.263008        -7.1568 
 163   1.0000      -0.260541        -7.0897 
 164   1.0000      -0.249903        -6.8002 
 165   0.0000      -0.104384        -2.8404 
 166   0.0000      -0.077098        -2.0980 
 167   0.0000      -0.067317        -1.8318 
 168   0.0000      -0.023308        -0.6342 
 169   0.0000      -0.008945        -0.2434 
 170   0.0000      -0.006355        -0.1729 
 171   0.0000      -0.001117        -0.0304 
 172   0.0000       0.002576         0.0701 
 173   0.0000       0.005010         0.1363 
 174   0.0000       0.009245         0.2516 
 175   0.0000       0.017239         0.4691 
 176   0.0000       0.019137         0.5207 
 177   0.0000       0.022983         0.6254 
 178   0.0000       0.024817         0.6753 
 179   0.0000       0.028475         0.7748 
 180   0.0000       0.033073         0.9000 
 181   0.0000       0.035889         0.9766 
 182   0.0000       0.037255         1.0138 
 183   0.0000       0.041901         1.1402 
 184   0.0000       0.043887         1.1942 
 185   0.0000       0.049231         1.3396 
 186   0.0000       0.052068         1.4169 
 187   0.0000       0.055028         1.4974 
 188   0.0000       0.058408         1.5894 
 189   0.0000       0.059113         1.6086 
 190   0.0000       0.060493         1.6461 
 191   0.0000       0.061555         1.6750 
 192   0.0000       0.064902         1.7661 
 193   0.0000       0.068402         1.8613 
 194   0.0000       0.070090         1.9073 
 195   0.0000       0.073974         2.0129 
 196   0.0000       0.077407         2.1063 
 197   0.0000       0.079205         2.1553 
 198   0.0000       0.080792         2.1985 
 199   0.0000       0.083156         2.2628 
 200   0.0000       0.084866         2.3093 
 201   0.0000       0.088964         2.4208 
 202   0.0000       0.093680         2.5492 
 203   0.0000       0.094904         2.5825 
 204   0.0000       0.097340         2.6488 
 205   0.0000       0.099256         2.7009 
 206   0.0000       0.100682         2.7397 
 207   0.0000       0.106920         2.9095 
 208   0.0000       0.107452         2.9239 
 209   0.0000       0.110440         3.0052 
 210   0.0000       0.112840         3.0705 
 211   0.0000       0.115085         3.1316 
 212   0.0000       0.117853         3.2069 
 213   0.0000       0.118668         3.2291 
 214   0.0000       0.123137         3.3507 
 215   0.0000       0.126728         3.4484 
 216   0.0000       0.128754         3.5036 
 217   0.0000       0.130482         3.5506 
 218   0.0000       0.131843         3.5876 
 219   0.0000       0.135278         3.6811 
 220   0.0000       0.137889         3.7522 
 221   0.0000       0.138707         3.7744 
 222   0.0000       0.140888         3.8337 
 223   0.0000       0.142560         3.8793 
 224   0.0000       0.144036         3.9194 
 225   0.0000       0.144454         3.9308 
 226   0.0000       0.148398         4.0381 
 227   0.0000       0.148532         4.0418 
 228   0.0000       0.153215         4.1692 
 229   0.0000       0.154652         4.2083 
 230   0.0000       0.157832         4.2948 
 231   0.0000       0.159757         4.3472 
 232   0.0000       0.160557         4.3690 
 233   0.0000       0.162123         4.4116 
 234   0.0000       0.165475         4.5028 
 235   0.0000       0.167664         4.5624 
 236   0.0000       0.171778         4.6743 
 237   0.0000       0.172391         4.6910 
 238   0.0000       0.174062         4.7365 
 239   0.0000       0.175454         4.7743 
 240   0.0000       0.177326         4.8253 
 241   0.0000       0.177411         4.8276 
 242   0.0000       0.178303         4.8519 
 243   0.0000       0.181859         4.9486 
 244   0.0000       0.183984         5.0065 
 245   0.0000       0.185520         5.0483 
 246   0.0000       0.187432         5.1003 
 247   0.0000       0.188580         5.1315 
 248   0.0000       0.193513         5.2657 
 249   0.0000       0.194634         5.2963 
 250   0.0000       0.198131         5.3914 
 251   0.0000       0.201238         5.4760 
 252   0.0000       0.202299         5.5048 
 253   0.0000       0.203492         5.5373 
 254   0.0000       0.206291         5.6135 
 255   0.0000       0.208457         5.6724 
 256   0.0000       0.210303         5.7226 
 257   0.0000       0.212911         5.7936 
 258   0.0000       0.214168         5.8278 
 259   0.0000       0.217921         5.9299 
 260   0.0000       0.219050         5.9607 
 261   0.0000       0.220911         6.0113 
 262   0.0000       0.224263         6.1025 
 263   0.0000       0.224725         6.1151 
 264   0.0000       0.226644         6.1673 
 265   0.0000       0.227327         6.1859 
 266   0.0000       0.229541         6.2461 
 267   0.0000       0.233495         6.3537 
 268   0.0000       0.236135         6.4256 
 269   0.0000       0.238238         6.4828 
 270   0.0000       0.238564         6.4916 
 271   0.0000       0.241155         6.5622 
 272   0.0000       0.243068         6.6142 
 273   0.0000       0.244873         6.6633 
 274   0.0000       0.247477         6.7342 
 275   0.0000       0.248798         6.7701 
 276   0.0000       0.250100         6.8056 
 277   0.0000       0.252591         6.8734 
 278   0.0000       0.253887         6.9086 
 279   0.0000       0.256230         6.9724 
 280   0.0000       0.257300         7.0015 
 281   0.0000       0.259982         7.0745 
 282   0.0000       0.260926         7.1002 
 283   0.0000       0.262747         7.1497 
 284   0.0000       0.263720         7.1762 
 285   0.0000       0.265027         7.2118 
 286   0.0000       0.265752         7.2315 
 287   0.0000       0.268235         7.2990 
 288   0.0000       0.269304         7.3281 
 289   0.0000       0.271062         7.3760 
 290   0.0000       0.273950         7.4545 
 291   0.0000       0.277135         7.5412 
 292   0.0000       0.278248         7.5715 
 293   0.0000       0.280715         7.6387 
 294   0.0000       0.281585         7.6623 
 295   0.0000       0.283421         7.7123 
 296   0.0000       0.284230         7.7343 
 297   0.0000       0.285227         7.7614 
 298   0.0000       0.285534         7.7698 
 299   0.0000       0.286939         7.8080 
 300   0.0000       0.288460         7.8494 
 301   0.0000       0.290018         7.8918 
 302   0.0000       0.291961         7.9447 
 303   0.0000       0.293403         7.9839 
 304   0.0000       0.296057         8.0561 
 305   0.0000       0.297616         8.0985 
 306   0.0000       0.297944         8.1075 
 307   0.0000       0.298478         8.1220 
 308   0.0000       0.302206         8.2234 
 309   0.0000       0.303651         8.2628 
 310   0.0000       0.304914         8.2971 
 311   0.0000       0.308289         8.3890 
 312   0.0000       0.309234         8.4147 
 313   0.0000       0.310708         8.4548 
 314   0.0000       0.312601         8.5063 
 315   0.0000       0.313532         8.5316 
 316   0.0000       0.315514         8.5856 
 317   0.0000       0.315604         8.5880 
 318   0.0000       0.317867         8.6496 
 319   0.0000       0.320020         8.7082 
 320   0.0000       0.320435         8.7195 
 321   0.0000       0.321781         8.7561 
 322   0.0000       0.323451         8.8016 
 323   0.0000       0.325418         8.8551 
 324   0.0000       0.327221         8.9041 
 325   0.0000       0.328924         8.9505 
 326   0.0000       0.330588         8.9958 
 327   0.0000       0.330930         9.0051 
 328   0.0000       0.333659         9.0793 
 329   0.0000       0.334365         9.0985 
 330   0.0000       0.335776         9.1369 
 331   0.0000       0.337131         9.1738 
 332   0.0000       0.339516         9.2387 
 333   0.0000       0.341484         9.2923 
 334   0.0000       0.344342         9.3700 
 335   0.0000       0.345919         9.4129 
 336   0.0000       0.346702         9.4342 
 337   0.0000       0.347523         9.4566 
 338   0.0000       0.350255         9.5309 
 339   0.0000       0.351593         9.5673 
 340   0.0000       0.352983         9.6052 
 341   0.0000       0.355005         9.6602 
 342   0.0000       0.356796         9.7089 
 343   0.0000       0.357761         9.7352 
 344   0.0000       0.360171         9.8007 
 345   0.0000       0.363276         9.8853 
 346   0.0000       0.364189         9.9101 
 347   0.0000       0.366253         9.9662 
 348   0.0000       0.367918        10.0115 
 349   0.0000       0.369762        10.0617 
 350   0.0000       0.371564        10.1108 
 351   0.0000       0.373527        10.1642 
 352   0.0000       0.376527        10.2458 
 353   0.0000       0.376616        10.2482 
 354   0.0000       0.378002        10.2860 
 355   0.0000       0.382056        10.3963 
 356   0.0000       0.383805        10.4439 
 357   0.0000       0.384479        10.4622 
 358   0.0000       0.385298        10.4845 
 359   0.0000       0.386501        10.5172 
 360   0.0000       0.391600        10.6560 
 361   0.0000       0.393794        10.7157 
 362   0.0000       0.395924        10.7737 
 363   0.0000       0.399779        10.8785 
 364   0.0000       0.400953        10.9105 
 365   0.0000       0.402076        10.9410 
 366   0.0000       0.403897        10.9906 
 367   0.0000       0.407462        11.0876 
 368   0.0000       0.408569        11.1177 
 369   0.0000       0.410101        11.1594 
 370   0.0000       0.411225        11.1900 
 371   0.0000       0.414034        11.2664 
 372   0.0000       0.416884        11.3440 
 373   0.0000       0.419187        11.4067 
 374   0.0000       0.422430        11.4949 
 375   0.0000       0.423163        11.5148 
 376   0.0000       0.424708        11.5569 
 377   0.0000       0.425746        11.5851 
 378   0.0000       0.428673        11.6648 
 379   0.0000       0.430580        11.7167 
 380   0.0000       0.432573        11.7709 
 381   0.0000       0.434732        11.8297 
 382   0.0000       0.436891        11.8884 
 383   0.0000       0.440085        11.9753 
 384   0.0000       0.442660        12.0454 
 385   0.0000       0.446222        12.1423 
 386   0.0000       0.446295        12.1443 
 387   0.0000       0.448847        12.2137 
 388   0.0000       0.450626        12.2622 
 389   0.0000       0.452897        12.3240 
 390   0.0000       0.455606        12.3977 
 391   0.0000       0.457908        12.4603 
 392   0.0000       0.460934        12.5426 
 393   0.0000       0.461341        12.5537 
 394   0.0000       0.462846        12.5947 
 395   0.0000       0.465804        12.6752 
 396   0.0000       0.468119        12.7382 
 397   0.0000       0.470954        12.8153 
 398   0.0000       0.473242        12.8776 
 399   0.0000       0.475951        12.9513 
 400   0.0000       0.478049        13.0084 
 401   0.0000       0.479028        13.0350 
 402   0.0000       0.480404        13.0725 
 403   0.0000       0.482910        13.1406 
 404   0.0000       0.483800        13.1649 
 405   0.0000       0.485078        13.1996 
 406   0.0000       0.488973        13.3056 
 407   0.0000       0.489575        13.3220 
 408   0.0000       0.493125        13.4186 
 409   0.0000       0.494183        13.4474 
 410   0.0000       0.495710        13.4889 
 411   0.0000       0.496993        13.5239 
 412   0.0000       0.499431        13.5902 
 413   0.0000       0.501243        13.6395 
 414   0.0000       0.504365        13.7245 
 415   0.0000       0.506469        13.7817 
 416   0.0000       0.508364        13.8333 
 417   0.0000       0.510137        13.8815 
 418   0.0000       0.510968        13.9041 
 419   0.0000       0.514036        13.9876 
 420   0.0000       0.514527        14.0010 
 421   0.0000       0.517556        14.0834 
 422   0.0000       0.519703        14.1418 
 423   0.0000       0.521484        14.1903 
 424   0.0000       0.525325        14.2948 
 425   0.0000       0.526009        14.3134 
 426   0.0000       0.529425        14.4064 
 427   0.0000       0.531033        14.4501 
 428   0.0000       0.532268        14.4837 
 429   0.0000       0.533500        14.5173 
 430   0.0000       0.534701        14.5500 
 431   0.0000       0.536191        14.5905 
 432   0.0000       0.538650        14.6574 
 433   0.0000       0.541361        14.7312 
 434   0.0000       0.542864        14.7721 
 435   0.0000       0.544189        14.8081 
 436   0.0000       0.547704        14.9038 
 437   0.0000       0.549182        14.9440 
 438   0.0000       0.551756        15.0141 
 439   0.0000       0.553051        15.0493 
 440   0.0000       0.554936        15.1006 
 441   0.0000       0.557791        15.1783 
 442   0.0000       0.560263        15.2455 
 443   0.0000       0.561503        15.2793 
 444   0.0000       0.564361        15.3571 
 445   0.0000       0.567900        15.4534 
 446   0.0000       0.569832        15.5059 
 447   0.0000       0.571809        15.5597 
 448   0.0000       0.572393        15.5756 
 449   0.0000       0.575289        15.6544 
 450   0.0000       0.577023        15.7016 
 451   0.0000       0.582083        15.8393 
 452   0.0000       0.583401        15.8751 
 453   0.0000       0.585731        15.9386 
 454   0.0000       0.586724        15.9656 
 455   0.0000       0.589410        16.0387 
 456   0.0000       0.591395        16.0927 
 457   0.0000       0.595650        16.2085 
 458   0.0000       0.597702        16.2643 
 459   0.0000       0.598057        16.2740 
 460   0.0000       0.603265        16.4157 
 461   0.0000       0.604427        16.4473 
 462   0.0000       0.605343        16.4722 
 463   0.0000       0.607440        16.5293 
 464   0.0000       0.609129        16.5752 
 465   0.0000       0.610450        16.6112 
 466   0.0000       0.614001        16.7078 
 467   0.0000       0.614928        16.7330 
 468   0.0000       0.616503        16.7759 
 469   0.0000       0.617597        16.8057 
 470   0.0000       0.619864        16.8674 
 471   0.0000       0.620660        16.8890 
 472   0.0000       0.623338        16.9619 
 473   0.0000       0.627644        17.0791 
 474   0.0000       0.629234        17.1223 
 475   0.0000       0.630606        17.1597 
 476   0.0000       0.632193        17.2029 
 477   0.0000       0.634725        17.2717 
 478   0.0000       0.636560        17.3217 
 479   0.0000       0.638336        17.3700 
 480   0.0000       0.639046        17.3893 
 481   0.0000       0.643343        17.5062 
 482   0.0000       0.644550        17.5391 
 483   0.0000       0.646869        17.6022 
 484   0.0000       0.647195        17.6111 
 485   0.0000       0.649080        17.6624 
 486   0.0000       0.655228        17.8297 
 487   0.0000       0.655766        17.8443 
 488   0.0000       0.656508        17.8645 
 489   0.0000       0.657895        17.9022 
 490   0.0000       0.658836        17.9278 
 491   0.0000       0.662213        18.0197 
 492   0.0000       0.667769        18.1709 
 493   0.0000       0.671431        18.2706 
 494   0.0000       0.673300        18.3214 
 495   0.0000       0.676842        18.4178 
 496   0.0000       0.677056        18.4236 
 497   0.0000       0.680150        18.5078 
 498   0.0000       0.681994        18.5580 
 499   0.0000       0.683583        18.6012 
 500   0.0000       0.686974        18.6935 
 501   0.0000       0.687902        18.7188 
 502   0.0000       0.691606        18.8195 
 503   0.0000       0.695186        18.9170 
 504   0.0000       0.695980        18.9386 
 505   0.0000       0.701914        19.1001 
 506   0.0000       0.702265        19.1096 
 507   0.0000       0.703990        19.1566 
 508   0.0000       0.707240        19.2450 
 509   0.0000       0.711117        19.3505 
 510   0.0000       0.711488        19.3606 
 511   0.0000       0.714803        19.4508 
 512   0.0000       0.715342        19.4654 
 513   0.0000       0.716144        19.4873 
 514   0.0000       0.717376        19.5208 
 515   0.0000       0.718514        19.5518 
 516   0.0000       0.721571        19.6350 
 517   0.0000       0.724501        19.7147 
 518   0.0000       0.725532        19.7427 
 519   0.0000       0.730324        19.8731 
 520   0.0000       0.731760        19.9122 
 521   0.0000       0.732537        19.9333 
 522   0.0000       0.735586        20.0163 
 523   0.0000       0.737931        20.0801 
 524   0.0000       0.738823        20.1044 
 525   0.0000       0.740699        20.1554 
 526   0.0000       0.742791        20.2124 
 527   0.0000       0.744326        20.2541 
 528   0.0000       0.745502        20.2861 
 529   0.0000       0.746982        20.3264 
 530   0.0000       0.748719        20.3737 
 531   0.0000       0.749375        20.3915 
 532   0.0000       0.751471        20.4486 
 533   0.0000       0.752936        20.4884 
 534   0.0000       0.754236        20.5238 
 535   0.0000       0.757417        20.6104 
 536   0.0000       0.760457        20.6931 
 537   0.0000       0.763176        20.7671 
 538   0.0000       0.765861        20.8401 
 539   0.0000       0.768522        20.9126 
 540   0.0000       0.768563        20.9137 
 541   0.0000       0.770268        20.9601 
 542   0.0000       0.772874        21.0310 
 543   0.0000       0.775117        21.0920 
 544   0.0000       0.777323        21.1520 
 545   0.0000       0.780564        21.2402 
 546   0.0000       0.781847        21.2751 
 547   0.0000       0.783889        21.3307 
 548   0.0000       0.785047        21.3622 
 549   0.0000       0.787484        21.4285 
 550   0.0000       0.792462        21.5640 
 551   0.0000       0.792636        21.5687 
 552   0.0000       0.795432        21.6448 
 553   0.0000       0.797362        21.6973 
 554   0.0000       0.801145        21.8003 
 555   0.0000       0.803426        21.8623 
 556   0.0000       0.804459        21.8904 
 557   0.0000       0.805556        21.9203 
 558   0.0000       0.808047        21.9881 
 559   0.0000       0.809221        22.0200 
 560   0.0000       0.812402        22.1066 
 561   0.0000       0.816155        22.2087 
 562   0.0000       0.818727        22.2787 
 563   0.0000       0.820520        22.3275 
 564   0.0000       0.821932        22.3659 
 565   0.0000       0.823209        22.4007 
 566   0.0000       0.825919        22.4744 
 567   0.0000       0.826655        22.4944 
 568   0.0000       0.828288        22.5389 
 569   0.0000       0.830329        22.5944 
 570   0.0000       0.832148        22.6439 
 571   0.0000       0.835012        22.7218 
 572   0.0000       0.837073        22.7779 
 573   0.0000       0.838799        22.8249 
 574   0.0000       0.840460        22.8701 
 575   0.0000       0.843701        22.9583 
 576   0.0000       0.846246        23.0275 
 577   0.0000       0.848920        23.1003 
 578   0.0000       0.850582        23.1455 
 579   0.0000       0.852644        23.2016 
 580   0.0000       0.853928        23.2366 
 581   0.0000       0.855338        23.2749 
 582   0.0000       0.857081        23.3224 
 583   0.0000       0.858468        23.3601 
 584   0.0000       0.859505        23.3883 
 585   0.0000       0.861535        23.4436 
 586   0.0000       0.862553        23.4713 
 587   0.0000       0.865805        23.5598 
 588   0.0000       0.866707        23.5843 
 589   0.0000       0.868904        23.6441 
 590   0.0000       0.872190        23.7335 
 591   0.0000       0.873646        23.7731 
 592   0.0000       0.873903        23.7801 
 593   0.0000       0.874728        23.8025 
 594   0.0000       0.879311        23.9273 
 595   0.0000       0.880190        23.9512 
 596   0.0000       0.880793        23.9676 
 597   0.0000       0.883647        24.0453 
 598   0.0000       0.885778        24.1033 
 599   0.0000       0.888101        24.1665 
 600   0.0000       0.890710        24.2374 
 601   0.0000       0.893170        24.3044 
 602   0.0000       0.896191        24.3866 
 603   0.0000       0.896629        24.3985 
 604   0.0000       0.898070        24.4377 
 605   0.0000       0.901007        24.5177 
 606   0.0000       0.901271        24.5248 
 607   0.0000       0.904108        24.6020 
 608   0.0000       0.904349        24.6086 
 609   0.0000       0.906404        24.6645 
 610   0.0000       0.909428        24.7468 
 611   0.0000       0.912715        24.8362 
 612   0.0000       0.913393        24.8547 
 613   0.0000       0.914815        24.8934 
 614   0.0000       0.916887        24.9498 
 615   0.0000       0.919343        25.0166 
 616   0.0000       0.920703        25.0536 
 617   0.0000       0.922847        25.1119 
 618   0.0000       0.925426        25.1821 
 619   0.0000       0.925696        25.1895 
 620   0.0000       0.929444        25.2915 
 621   0.0000       0.931947        25.3596 
 622   0.0000       0.934180        25.4203 
 623   0.0000       0.935456        25.4551 
 624   0.0000       0.938320        25.5330 
 625   0.0000       0.939484        25.5647 
 626   0.0000       0.940775        25.5998 
 627   0.0000       0.942779        25.6543 
 628   0.0000       0.944132        25.6911 
 629   0.0000       0.946781        25.7632 
 630   0.0000       0.949273        25.8310 
 631   0.0000       0.950859        25.8742 
 632   0.0000       0.951554        25.8931 
 633   0.0000       0.954602        25.9760 
 634   0.0000       0.955119        25.9901 
 635   0.0000       0.957151        26.0454 
 636   0.0000       0.959167        26.1003 
 637   0.0000       0.962142        26.1812 
 638   0.0000       0.963852        26.2278 
 639   0.0000       0.966040        26.2873 
 640   0.0000       0.966474        26.2991 
 641   0.0000       0.970023        26.3957 
 642   0.0000       0.973979        26.5033 
 643   0.0000       0.974721        26.5235 
 644   0.0000       0.975798        26.5528 
 645   0.0000       0.979590        26.6560 
 646   0.0000       0.981850        26.7175 
 647   0.0000       0.982506        26.7353 
 648   0.0000       0.985137        26.8069 
 649   0.0000       0.988264        26.8920 
 650   0.0000       0.991282        26.9741 
 651   0.0000       0.993862        27.0444 
 652   0.0000       0.994869        27.0718 
 653   0.0000       0.996367        27.1125 
 654   0.0000       0.998195        27.1623 
 655   0.0000       0.999691        27.2030 
 656   0.0000       1.000406        27.2224 
 657   0.0000       1.002417        27.2772 
 658   0.0000       1.006300        27.3828 
 659   0.0000       1.007776        27.4230 
 660   0.0000       1.009656        27.4741 
 661   0.0000       1.011866        27.5343 
 662   0.0000       1.013810        27.5872 
 663   0.0000       1.015732        27.6395 
 664   0.0000       1.020133        27.7592 
 665   0.0000       1.020357        27.7653 
 666   0.0000       1.022458        27.8225 
 667   0.0000       1.024882        27.8885 
 668   0.0000       1.026220        27.9249 
 669   0.0000       1.028035        27.9742 
 670   0.0000       1.032289        28.0900 
 671   0.0000       1.033265        28.1166 
 672   0.0000       1.034177        28.1414 
 673   0.0000       1.035763        28.1845 
 674   0.0000       1.038350        28.2549 
 675   0.0000       1.039386        28.2831 
 676   0.0000       1.043267        28.3887 
 677   0.0000       1.043985        28.4083 
 678   0.0000       1.046154        28.4673 
 679   0.0000       1.048095        28.5201 
 680   0.0000       1.050617        28.5887 
 681   0.0000       1.052198        28.6318 
 682   0.0000       1.053751        28.6740 
 683   0.0000       1.054603        28.6972 
 684   0.0000       1.059742        28.8371 
 685   0.0000       1.061121        28.8746 
 686   0.0000       1.062776        28.9196 
 687   0.0000       1.063677        28.9441 
 688   0.0000       1.067803        29.0564 
 689   0.0000       1.070384        29.1266 
 690   0.0000       1.071541        29.1581 
 691   0.0000       1.074662        29.2430 
 692   0.0000       1.076015        29.2798 
 693   0.0000       1.078173        29.3386 
 694   0.0000       1.081526        29.4298 
 695   0.0000       1.084659        29.5151 
 696   0.0000       1.084778        29.5183 
 697   0.0000       1.087491        29.5921 
 698   0.0000       1.090022        29.6610 
 699   0.0000       1.090663        29.6785 
 700   0.0000       1.094164        29.7737 
 701   0.0000       1.097142        29.8548 
 702   0.0000       1.098306        29.8864 
 703   0.0000       1.098915        29.9030 
 704   0.0000       1.101563        29.9751 
 705   0.0000       1.103374        30.0243 
 706   0.0000       1.105150        30.0727 
 707   0.0000       1.109520        30.1916 
 708   0.0000       1.110018        30.2051 
 709   0.0000       1.113435        30.2981 
 710   0.0000       1.116822        30.3903 
 711   0.0000       1.117426        30.4067 
 712   0.0000       1.119297        30.4576 
 713   0.0000       1.119892        30.4738 
 714   0.0000       1.121930        30.5293 
 715   0.0000       1.127768        30.6881 
 716   0.0000       1.128773        30.7155 
 717   0.0000       1.131708        30.7953 
 718   0.0000       1.132823        30.8257 
 719   0.0000       1.135256        30.8919 
 720   0.0000       1.136773        30.9332 
 721   0.0000       1.137713        30.9587 
 722   0.0000       1.140912        31.0458 
 723   0.0000       1.141552        31.0632 
 724   0.0000       1.146611        31.2009 
 725   0.0000       1.147666        31.2296 
 726   0.0000       1.150708        31.3124 
 727   0.0000       1.152630        31.3647 
 728   0.0000       1.153364        31.3846 
 729   0.0000       1.156093        31.4589 
 730   0.0000       1.159491        31.5514 
 731   0.0000       1.163994        31.6739 
 732   0.0000       1.165437        31.7132 
 733   0.0000       1.167459        31.7682 
 734   0.0000       1.169577        31.8258 
 735   0.0000       1.171723        31.8842 
 736   0.0000       1.173404        31.9299 
 737   0.0000       1.174141        31.9500 
 738   0.0000       1.177477        32.0408 
 739   0.0000       1.179731        32.1021 
 740   0.0000       1.181354        32.1463 
 741   0.0000       1.185008        32.2457 
 742   0.0000       1.185537        32.2601 
 743   0.0000       1.190054        32.3830 
 744   0.0000       1.191880        32.4327 
 745   0.0000       1.192568        32.4514 
 746   0.0000       1.195647        32.5352 
 747   0.0000       1.198857        32.6225 
 748   0.0000       1.202275        32.7156 
 749   0.0000       1.203853        32.7585 
 750   0.0000       1.205986        32.8165 
 751   0.0000       1.207165        32.8486 
 752   0.0000       1.208221        32.8774 
 753   0.0000       1.210678        32.9442 
 754   0.0000       1.215119        33.0651 
 755   0.0000       1.217154        33.1204 
 756   0.0000       1.218582        33.1593 
 757   0.0000       1.221591        33.2412 
 758   0.0000       1.224941        33.3323 
 759   0.0000       1.226188        33.3663 
 760   0.0000       1.229808        33.4648 
 761   0.0000       1.231833        33.5199 
 762   0.0000       1.233891        33.5759 
 763   0.0000       1.237212        33.6662 
 764   0.0000       1.238384        33.6981 
 765   0.0000       1.239251        33.7217 
 766   0.0000       1.242536        33.8111 
 767   0.0000       1.242896        33.8209 
 768   0.0000       1.245054        33.8796 
 769   0.0000       1.248977        33.9864 
 770   0.0000       1.250037        34.0152 
 771   0.0000       1.252826        34.0911 
 772   0.0000       1.255240        34.1568 
 773   0.0000       1.257442        34.2167 
 774   0.0000       1.258020        34.2325 
 775   0.0000       1.262877        34.3646 
 776   0.0000       1.263722        34.3876 
 777   0.0000       1.267517        34.4909 
 778   0.0000       1.272373        34.6230 
 779   0.0000       1.274629        34.6844 
 780   0.0000       1.275977        34.7211 
 781   0.0000       1.279110        34.8064 
 782   0.0000       1.283325        34.9211 
 783   0.0000       1.287124        35.0244 
 784   0.0000       1.288444        35.0604 
 785   0.0000       1.290015        35.1031 
 786   0.0000       1.293115        35.1874 
 787   0.0000       1.294266        35.2188 
 788   0.0000       1.295433        35.2505 
 789   0.0000       1.296499        35.2795 
 790   0.0000       1.299171        35.3523 
 791   0.0000       1.299761        35.3683 
 792   0.0000       1.304644        35.5012 
 793   0.0000       1.308492        35.6059 
 794   0.0000       1.309743        35.6399 
 795   0.0000       1.312053        35.7028 
 796   0.0000       1.315615        35.7997 
 797   0.0000       1.316472        35.8230 
 798   0.0000       1.320750        35.9394 
 799   0.0000       1.320972        35.9455 
 800   0.0000       1.321842        35.9691 
 801   0.0000       1.324879        36.0518 
 802   0.0000       1.329209        36.1696 
 803   0.0000       1.331017        36.2188 
 804   0.0000       1.331830        36.2409 
 805   0.0000       1.334214        36.3058 
 806   0.0000       1.335825        36.3496 
 807   0.0000       1.339327        36.4449 
 808   0.0000       1.342337        36.5268 
 809   0.0000       1.345608        36.6159 
 810   0.0000       1.348465        36.6936 
 811   0.0000       1.350761        36.7561 
 812   0.0000       1.355596        36.8876 
 813   0.0000       1.355715        36.8909 
 814   0.0000       1.358160        36.9574 
 815   0.0000       1.364252        37.1232 
 816   0.0000       1.366876        37.1946 
 817   0.0000       1.370604        37.2960 
 818   0.0000       1.372907        37.3587 
 819   0.0000       1.374927        37.4137 
 820   0.0000       1.378671        37.5155 
 821   0.0000       1.380934        37.5771 
 822   0.0000       1.382048        37.6075 
 823   0.0000       1.384926        37.6857 
 824   0.0000       1.385347        37.6972 
 825   0.0000       1.386687        37.7337 
 826   0.0000       1.394446        37.9448 
 827   0.0000       1.395062        37.9616 
 828   0.0000       1.402654        38.1682 
 829   0.0000       1.404060        38.2064 
 830   0.0000       1.408171        38.3183 
 831   0.0000       1.409335        38.3500 
 832   0.0000       1.412540        38.4372 
 833   0.0000       1.414747        38.4972 
 834   0.0000       1.416426        38.5429 
 835   0.0000       1.419445        38.6251 
 836   0.0000       1.424484        38.7622 
 837   0.0000       1.426478        38.8164 
 838   0.0000       1.428335        38.8670 
 839   0.0000       1.431393        38.9502 
 840   0.0000       1.431792        38.9611 
 841   0.0000       1.434433        39.0329 
 842   0.0000       1.438264        39.1372 
 843   0.0000       1.441574        39.2272 
 844   0.0000       1.443040        39.2671 
 845   0.0000       1.445107        39.3234 
 846   0.0000       1.447324        39.3837 
 847   0.0000       1.449515        39.4433 
 848   0.0000       1.452576        39.5266 
 849   0.0000       1.457828        39.6695 
 850   0.0000       1.459783        39.7227 
 851   0.0000       1.464276        39.8450 
 852   0.0000       1.465190        39.8698 
 853   0.0000       1.469110        39.9765 
 854   0.0000       1.471959        40.0540 
 855   0.0000       1.475280        40.1444 
 856   0.0000       1.478255        40.2254 
 857   0.0000       1.479157        40.2499 
 858   0.0000       1.482924        40.3524 
 859   0.0000       1.485250        40.4157 
 860   0.0000       1.491106        40.5751 
 861   0.0000       1.492611        40.6160 
 862   0.0000       1.495698        40.7000 
 863   0.0000       1.498819        40.7849 
 864   0.0000       1.498862        40.7861 
 865   0.0000       1.502665        40.8896 
 866   0.0000       1.506184        40.9853 
 867   0.0000       1.509295        41.0700 
 868   0.0000       1.511166        41.1209 
 869   0.0000       1.516482        41.2656 
 870   0.0000       1.517620        41.2965 
 871   0.0000       1.521839        41.4113 
 872   0.0000       1.523850        41.4661 
 873   0.0000       1.524769        41.4911 
 874   0.0000       1.529543        41.6210 
 875   0.0000       1.534135        41.7459 
 876   0.0000       1.534352        41.7518 
 877   0.0000       1.537497        41.8374 
 878   0.0000       1.542722        41.9796 
 879   0.0000       1.543829        42.0097 
 880   0.0000       1.545476        42.0545 
 881   0.0000       1.548440        42.1352 
 882   0.0000       1.551404        42.2159 
 883   0.0000       1.553107        42.2622 
 884   0.0000       1.555965        42.3400 
 885   0.0000       1.557503        42.3818 
 886   0.0000       1.559857        42.4459 
 887   0.0000       1.562604        42.5206 
 888   0.0000       1.564072        42.5606 
 889   0.0000       1.568375        42.6777 
 890   0.0000       1.569372        42.7048 
 891   0.0000       1.572989        42.8032 
 892   0.0000       1.574154        42.8349 
 893   0.0000       1.575174        42.8627 
 894   0.0000       1.579318        42.9754 
 895   0.0000       1.582659        43.0663 
 896   0.0000       1.586063        43.1590 
 897   0.0000       1.586117        43.1604 
 898   0.0000       1.588654        43.2295 
 899   0.0000       1.592154        43.3247 
 900   0.0000       1.594482        43.3881 
 901   0.0000       1.599650        43.5287 
 902   0.0000       1.600173        43.5429 
 903   0.0000       1.603887        43.6440 
 904   0.0000       1.607698        43.7477 
 905   0.0000       1.609591        43.7992 
 906   0.0000       1.611485        43.8507 
 907   0.0000       1.615481        43.9595 
 908   0.0000       1.618827        44.0505 
 909   0.0000       1.621411        44.1208 
 910   0.0000       1.624475        44.2042 
 911   0.0000       1.626633        44.2629 
 912   0.0000       1.629083        44.3296 
 913   0.0000       1.630910        44.3793 
 914   0.0000       1.631248        44.3885 
 915   0.0000       1.639248        44.6062 
 916   0.0000       1.640049        44.6280 
 917   0.0000       1.643011        44.7086 
 918   0.0000       1.647370        44.8272 
 919   0.0000       1.650385        44.9092 
 920   0.0000       1.650684        44.9174 
 921   0.0000       1.653142        44.9843 
 922   0.0000       1.655134        45.0385 
 923   0.0000       1.656832        45.0847 
 924   0.0000       1.660875        45.1947 
 925   0.0000       1.662686        45.2440 
 926   0.0000       1.666632        45.3514 
 927   0.0000       1.667852        45.3846 
 928   0.0000       1.671146        45.4742 
 929   0.0000       1.674153        45.5560 
 930   0.0000       1.676524        45.6205 
 931   0.0000       1.679997        45.7150 
 932   0.0000       1.680673        45.7334 
 933   0.0000       1.683691        45.8156 
 934   0.0000       1.688257        45.9398 
 935   0.0000       1.691414        46.0257 
 936   0.0000       1.693933        46.0943 
 937   0.0000       1.695433        46.1351 
 938   0.0000       1.697525        46.1920 
 939   0.0000       1.698915        46.2298 
 940   0.0000       1.704760        46.3889 
 941   0.0000       1.705885        46.4195 
 942   0.0000       1.706530        46.4371 
 943   0.0000       1.710081        46.5337 
 944   0.0000       1.712085        46.5882 
 945   0.0000       1.716044        46.6959 
 946   0.0000       1.718998        46.7763 
 947   0.0000       1.721835        46.8535 
 948   0.0000       1.723210        46.8909 
 949   0.0000       1.724273        46.9199 
 950   0.0000       1.726223        46.9729 
 951   0.0000       1.729232        47.0548 
 952   0.0000       1.735015        47.2121 
 953   0.0000       1.736448        47.2512 
 954   0.0000       1.739849        47.3437 
 955   0.0000       1.742018        47.4027 
 956   0.0000       1.743141        47.4333 
 957   0.0000       1.746270        47.5184 
 958   0.0000       1.750240        47.6264 
 959   0.0000       1.751353        47.6567 
 960   0.0000       1.752127        47.6778 
 961   0.0000       1.755874        47.7798 
 962   0.0000       1.757327        47.8193 
 963   0.0000       1.759477        47.8778 
 964   0.0000       1.766542        48.0701 
 965   0.0000       1.769903        48.1615 
 966   0.0000       1.771961        48.2175 
 967   0.0000       1.773474        48.2587 
 968   0.0000       1.775868        48.3238 
 969   0.0000       1.777110        48.3576 
 970   0.0000       1.779888        48.4332 
 971   0.0000       1.784152        48.5492 
 972   0.0000       1.785358        48.5821 
 973   0.0000       1.785831        48.5949 
 974   0.0000       1.787664        48.6448 
 975   0.0000       1.788520        48.6681 
 976   0.0000       1.792243        48.7694 
 977   0.0000       1.796869        48.8953 
 978   0.0000       1.798680        48.9446 
 979   0.0000       1.800285        48.9883 
 980   0.0000       1.802934        49.0603 
 981   0.0000       1.807201        49.1764 
 982   0.0000       1.810346        49.2620 
 983   0.0000       1.811574        49.2954 
 984   0.0000       1.816001        49.4159 
 985   0.0000       1.818325        49.4791 
 986   0.0000       1.821031        49.5528 
 987   0.0000       1.822554        49.5942 
 988   0.0000       1.825414        49.6720 
 989   0.0000       1.828631        49.7596 
 990   0.0000       1.831410        49.8352 
 991   0.0000       1.833313        49.8870 
 992   0.0000       1.837118        49.9905 
 993   0.0000       1.838623        50.0315 
 994   0.0000       1.840116        50.0721 
 995   0.0000       1.843509        50.1644 
 996   0.0000       1.844077        50.1799 
 997   0.0000       1.847521        50.2736 
 998   0.0000       1.848824        50.3091 
 999   0.0000       1.851140        50.3721 
 1000   0.0000       1.856794        50.5259 
 1001   0.0000       1.858443        50.5708 
 1002   0.0000       1.859677        50.6044 
 1003   0.0000       1.863960        50.7209 
 1004   0.0000       1.867983        50.8304 
 1005   0.0000       1.870733        50.9052 
 1006   0.0000       1.872565        50.9551 
 1007   0.0000       1.873601        50.9833 
 1008   0.0000       1.875053        51.0228 
 1009   0.0000       1.878883        51.1270 
 1010   0.0000       1.881768        51.2055 
 1011   0.0000       1.883056        51.2406 
 1012   0.0000       1.885770        51.3144 
 1013   0.0000       1.888484        51.3883 
 1014   0.0000       1.891227        51.4629 
 1015   0.0000       1.894981        51.5650 
 1016   0.0000       1.898091        51.6497 
 1017   0.0000       1.898833        51.6699 
 1018   0.0000       1.902926        51.7812 
 1019   0.0000       1.903422        51.7947 
 1020   0.0000       1.906860        51.8883 
 1021   0.0000       1.907211        51.8979 
 1022   0.0000       1.909468        51.9593 
 1023   0.0000       1.910743        51.9940 
 1024   0.0000       1.912745        52.0484 
 1025   0.0000       1.916537        52.1516 
 1026   0.0000       1.917619        52.1811 
 1027   0.0000       1.923173        52.3322 
 1028   0.0000       1.924047        52.3560 
 1029   0.0000       1.926668        52.4273 
 1030   0.0000       1.929244        52.4974 
 1031   0.0000       1.932573        52.5880 
 1032   0.0000       1.936599        52.6975 
 1033   0.0000       1.937687        52.7272 
 1034   0.0000       1.942800        52.8663 
 1035   0.0000       1.944415        52.9102 
 1036   0.0000       1.948475        53.0207 
 1037   0.0000       1.949700        53.0540 
 1038   0.0000       1.951351        53.0990 
 1039   0.0000       1.951998        53.1166 
 1040   0.0000       1.954424        53.1826 
 1041   0.0000       1.957267        53.2599 
 1042   0.0000       1.958170        53.2845 
 1043   0.0000       1.960332        53.3433 
 1044   0.0000       1.963551        53.4309 
 1045   0.0000       1.964765        53.4640 
 1046   0.0000       1.966146        53.5016 
 1047   0.0000       1.971950        53.6595 
 1048   0.0000       1.973115        53.6912 
 1049   0.0000       1.973498        53.7016 
 1050   0.0000       1.976175        53.7745 
 1051   0.0000       1.976814        53.7918 
 1052   0.0000       1.980910        53.9033 
 1053   0.0000       1.983109        53.9632 
 1054   0.0000       1.986457        54.0542 
 1055   0.0000       1.988924        54.1214 
 1056   0.0000       1.990190        54.1558 
 1057   0.0000       1.991797        54.1996 
 1058   0.0000       1.992909        54.2298 
 1059   0.0000       1.995150        54.2908 
 1060   0.0000       1.997731        54.3610 
 1061   0.0000       1.999583        54.4114 
 1062   0.0000       2.001665        54.4681 
 1063   0.0000       2.004352        54.5412 
 1064   0.0000       2.007416        54.6246 
 1065   0.0000       2.011461        54.7346 
 1066   0.0000       2.013605        54.7930 
 1067   0.0000       2.016322        54.8669 
 1068   0.0000       2.018761        54.9333 
 1069   0.0000       2.020906        54.9916 
 1070   0.0000       2.022417        55.0328 
 1071   0.0000       2.024857        55.0992 
 1072   0.0000       2.025768        55.1239 
 1073   0.0000       2.029620        55.2288 
 1074   0.0000       2.031067        55.2681 
 1075   0.0000       2.034640        55.3654 
 1076   0.0000       2.035517        55.3892 
 1077   0.0000       2.038933        55.4822 
 1078   0.0000       2.040738        55.5313 
 1079   0.0000       2.042347        55.5751 
 1080   0.0000       2.046161        55.6789 
 1081   0.0000       2.048291        55.7368 
 1082   0.0000       2.050243        55.7900 
 1083   0.0000       2.051447        55.8227 
 1084   0.0000       2.052985        55.8646 
 1085   0.0000       2.054952        55.9181 
 1086   0.0000       2.058691        56.0198 
 1087   0.0000       2.061361        56.0925 
 1088   0.0000       2.061953        56.1086 
 1089   0.0000       2.064101        56.1670 
 1090   0.0000       2.065969        56.2179 
 1091   0.0000       2.068611        56.2898 
 1092   0.0000       2.069965        56.3266 
 1093   0.0000       2.071099        56.3575 
 1094   0.0000       2.072399        56.3929 
 1095   0.0000       2.073305        56.4175 
 1096   0.0000       2.077067        56.5199 
 1097   0.0000       2.079404        56.5834 
 1098   0.0000       2.083329        56.6903 
 1099   0.0000       2.087638        56.8075 
 1100   0.0000       2.088851        56.8405 
 1101   0.0000       2.091134        56.9027 
 1102   0.0000       2.093385        56.9639 
 1103   0.0000       2.095832        57.0305 
 1104   0.0000       2.097645        57.0798 
 1105   0.0000       2.102458        57.2108 
 1106   0.0000       2.104059        57.2544 
 1107   0.0000       2.105848        57.3030 
 1108   0.0000       2.107211        57.3401 
 1109   0.0000       2.108824        57.3840 
 1110   0.0000       2.111611        57.4598 
 1111   0.0000       2.112675        57.4888 
 1112   0.0000       2.117896        57.6309 
 1113   0.0000       2.120292        57.6961 
 1114   0.0000       2.123826        57.7922 
 1115   0.0000       2.124406        57.8080 
 1116   0.0000       2.127065        57.8804 
 1117   0.0000       2.132261        58.0218 
 1118   0.0000       2.133048        58.0432 
 1119   0.0000       2.135140        58.1001 
 1120   0.0000       2.137690        58.1695 
 1121   0.0000       2.140047        58.2336 
 1122   0.0000       2.141043        58.2607 
 1123   0.0000       2.143304        58.3223 
 1124   0.0000       2.143985        58.3408 
 1125   0.0000       2.145389        58.3790 
 1126   0.0000       2.147560        58.4381 
 1127   0.0000       2.149872        58.5010 
 1128   0.0000       2.152880        58.5828 
 1129   0.0000       2.155398        58.6514 
 1130   0.0000       2.155716        58.6600 
 1131   0.0000       2.159930        58.7747 
 1132   0.0000       2.161098        58.8065 
 1133   0.0000       2.162468        58.8437 
 1134   0.0000       2.163458        58.8707 
 1135   0.0000       2.165592        58.9287 
 1136   0.0000       2.167213        58.9729 
 1137   0.0000       2.170774        59.0698 
 1138   0.0000       2.171785        59.0973 
 1139   0.0000       2.172991        59.1301 
 1140   0.0000       2.173688        59.1491 
 1141   0.0000       2.177868        59.2628 
 1142   0.0000       2.181647        59.3656 
 1143   0.0000       2.182963        59.4015 
 1144   0.0000       2.184474        59.4426 
 1145   0.0000       2.185849        59.4800 
 1146   0.0000       2.187650        59.5290 
 1147   0.0000       2.189536        59.5803 
 1148   0.0000       2.192675        59.6657 
 1149   0.0000       2.194694        59.7207 
 1150   0.0000       2.197221        59.7894 
 1151   0.0000       2.199199        59.8432 
 1152   0.0000       2.200609        59.8816 
 1153   0.0000       2.202630        59.9366 
 1154   0.0000       2.206980        60.0550 
 1155   0.0000       2.207472        60.0684 
 1156   0.0000       2.210332        60.1462 
 1157   0.0000       2.211093        60.1669 
 1158   0.0000       2.214150        60.2501 
 1159   0.0000       2.216123        60.3038 
 1160   0.0000       2.218757        60.3755 
 1161   0.0000       2.219445        60.3942 
 1162   0.0000       2.220334        60.4184 
 1163   0.0000       2.224496        60.5316 
 1164   0.0000       2.226358        60.5823 
 1165   0.0000       2.228113        60.6300 
 1166   0.0000       2.231316        60.7172 
 1167   0.0000       2.232408        60.7469 
 1168   0.0000       2.235851        60.8406 
 1169   0.0000       2.239122        60.9296 
 1170   0.0000       2.240538        60.9681 
 1171   0.0000       2.241704        60.9999 
 1172   0.0000       2.243084        61.0374 
 1173   0.0000       2.245219        61.0955 
 1174   0.0000       2.248265        61.1784 
 1175   0.0000       2.249824        61.2208 
 1176   0.0000       2.251078        61.2549 
 1177   0.0000       2.253070        61.3091 
 1178   0.0000       2.253981        61.3339 
 1179   0.0000       2.260007        61.4979 
 1180   0.0000       2.260274        61.5052 
 1181   0.0000       2.261819        61.5472 
 1182   0.0000       2.262865        61.5757 
 1183   0.0000       2.266071        61.6629 
 1184   0.0000       2.269265        61.7498 
 1185   0.0000       2.270364        61.7798 
 1186   0.0000       2.273447        61.8636 
 1187   0.0000       2.277217        61.9662 
 1188   0.0000       2.278620        62.0044 
 1189   0.0000       2.281719        62.0887 
 1190   0.0000       2.282124        62.0997 
 1191   0.0000       2.285171        62.1827 
 1192   0.0000       2.286304        62.2135 
 1193   0.0000       2.289829        62.3094 
 1194   0.0000       2.289947        62.3126 
 1195   0.0000       2.292519        62.3826 
 1196   0.0000       2.293762        62.4164 
 1197   0.0000       2.297215        62.5104 
 1198   0.0000       2.300171        62.5908 
 1199   0.0000       2.302455        62.6530 
 1200   0.0000       2.303450        62.6800 
 1201   0.0000       2.305343        62.7316 
 1202   0.0000       2.307435        62.7885 
 1203   0.0000       2.309463        62.8437 
 1204   0.0000       2.312494        62.9262 
 1205   0.0000       2.314388        62.9777 
 1206   0.0000       2.314524        62.9814 
 1207   0.0000       2.318670        63.0942 
 1208   0.0000       2.320910        63.1552 
 1209   0.0000       2.324006        63.2394 
 1210   0.0000       2.325677        63.2849 
 1211   0.0000       2.328026        63.3488 
 1212   0.0000       2.331014        63.4301 
 1213   0.0000       2.332274        63.4644 
 1214   0.0000       2.336078        63.5679 
 1215   0.0000       2.336659        63.5837 
 1216   0.0000       2.337861        63.6164 
 1217   0.0000       2.342488        63.7423 
 1218   0.0000       2.344890        63.8077 
 1219   0.0000       2.346826        63.8604 
 1220   0.0000       2.351027        63.9747 
 1221   0.0000       2.352170        64.0058 
 1222   0.0000       2.356133        64.1136 
 1223   0.0000       2.357906        64.1619 
 1224   0.0000       2.359207        64.1973 
 1225   0.0000       2.360857        64.2422 
 1226   0.0000       2.362662        64.2913 
 1227   0.0000       2.365233        64.3613 
 1228   0.0000       2.366984        64.4089 
 1229   0.0000       2.369120        64.4670 
 1230   0.0000       2.370967        64.5173 
 1231   0.0000       2.373944        64.5983 
 1232   0.0000       2.377801        64.7032 
 1233   0.0000       2.379700        64.7549 
 1234   0.0000       2.381350        64.7998 
 1235   0.0000       2.382440        64.8295 
 1236   0.0000       2.382949        64.8433 
 1237   0.0000       2.388572        64.9963 
 1238   0.0000       2.389762        65.0287 
 1239   0.0000       2.392086        65.0920 
 1240   0.0000       2.393322        65.1256 
 1241   0.0000       2.394779        65.1652 
 1242   0.0000       2.398081        65.2551 
 1243   0.0000       2.400113        65.3104 
 1244   0.0000       2.401411        65.3457 
 1245   0.0000       2.403422        65.4004 
 1246   0.0000       2.406142        65.4744 
 1247   0.0000       2.412303        65.6421 
 1248   0.0000       2.413933        65.6865 
 1249   0.0000       2.416289        65.7506 
 1250   0.0000       2.418022        65.7977 
 1251   0.0000       2.421210        65.8845 
 1252   0.0000       2.423014        65.9336 
 1253   0.0000       2.423911        65.9580 
 1254   0.0000       2.426343        66.0241 
 1255   0.0000       2.429951        66.1223 
 1256   0.0000       2.431835        66.1736 
 1257   0.0000       2.435591        66.2758 
 1258   0.0000       2.437985        66.3409 
 1259   0.0000       2.439747        66.3889 
 1260   0.0000       2.440809        66.4178 
 1261   0.0000       2.441072        66.4250 
 1262   0.0000       2.443829        66.5000 
 1263   0.0000       2.447990        66.6132 
 1264   0.0000       2.450782        66.6892 
 1265   0.0000       2.455844        66.8269 
 1266   0.0000       2.456816        66.8534 
 1267   0.0000       2.459461        66.9253 
 1268   0.0000       2.463625        67.0386 
 1269   0.0000       2.465381        67.0864 
 1270   0.0000       2.467961        67.1566 
 1271   0.0000       2.469006        67.1851 
 1272   0.0000       2.471702        67.2584 
 1273   0.0000       2.474742        67.3412 
 1274   0.0000       2.475849        67.3713 
 1275   0.0000       2.477471        67.4154 
 1276   0.0000       2.480306        67.4925 
 1277   0.0000       2.481269        67.5188 
 1278   0.0000       2.482918        67.5636 
 1279   0.0000       2.486906        67.6722 
 1280   0.0000       2.487854        67.6980 
 1281   0.0000       2.488692        67.7208 
 1282   0.0000       2.493131        67.8415 
 1283   0.0000       2.495294        67.9004 
 1284   0.0000       2.495877        67.9163 
 1285   0.0000       2.501449        68.0679 
 1286   0.0000       2.503560        68.1253 
 1287   0.0000       2.503773        68.1311 
 1288   0.0000       2.506341        68.2010 
 1289   0.0000       2.507474        68.2318 
 1290   0.0000       2.509648        68.2910 
 1291   0.0000       2.511390        68.3384 
 1292   0.0000       2.513913        68.4070 
 1293   0.0000       2.515896        68.4610 
 1294   0.0000       2.518204        68.5238 
 1295   0.0000       2.519651        68.5632 
 1296   0.0000       2.521279        68.6075 
 1297   0.0000       2.522937        68.6526 
 1298   0.0000       2.529312        68.8261 
 1299   0.0000       2.533675        68.9448 
 1300   0.0000       2.536964        69.0343 
 1301   0.0000       2.538953        69.0884 
 1302   0.0000       2.540397        69.1277 
 1303   0.0000       2.541478        69.1571 
 1304   0.0000       2.544133        69.2294 
 1305   0.0000       2.544719        69.2453 
 1306   0.0000       2.547797        69.3291 
 1307   0.0000       2.550893        69.4133 
 1308   0.0000       2.553310        69.4791 
 1309   0.0000       2.555494        69.5385 
 1310   0.0000       2.557062        69.5812 
 1311   0.0000       2.559324        69.6428 
 1312   0.0000       2.561449        69.7006 
 1313   0.0000       2.564626        69.7870 
 1314   0.0000       2.565053        69.7986 
 1315   0.0000       2.568781        69.9001 
 1316   0.0000       2.570299        69.9414 
 1317   0.0000       2.571951        69.9863 
 1318   0.0000       2.575906        70.0940 
 1319   0.0000       2.577365        70.1337 
 1320   0.0000       2.579431        70.1899 
 1321   0.0000       2.580478        70.2184 
 1322   0.0000       2.582187        70.2649 
 1323   0.0000       2.584514        70.3282 
 1324   0.0000       2.588539        70.4377 
 1325   0.0000       2.589918        70.4753 
 1326   0.0000       2.592977        70.5585 
 1327   0.0000       2.594453        70.5987 
 1328   0.0000       2.595197        70.6189 
 1329   0.0000       2.599266        70.7296 
 1330   0.0000       2.599947        70.7482 
 1331   0.0000       2.601919        70.8018 
 1332   0.0000       2.603732        70.8511 
 1333   0.0000       2.606595        70.9291 
 1334   0.0000       2.607145        70.9440 
 1335   0.0000       2.610516        71.0357 
 1336   0.0000       2.611241        71.0555 
 1337   0.0000       2.614631        71.1477 
 1338   0.0000       2.617838        71.2350 
 1339   0.0000       2.620005        71.2940 
 1340   0.0000       2.622251        71.3551 
 1341   0.0000       2.625855        71.4532 
 1342   0.0000       2.627971        71.5107 
 1343   0.0000       2.631383        71.6036 
 1344   0.0000       2.633256        71.6545 
 1345   0.0000       2.634827        71.6973 
 1346   0.0000       2.636863        71.7527 
 1347   0.0000       2.637668        71.7746 
 1348   0.0000       2.640003        71.8381 
 1349   0.0000       2.641896        71.8896 
 1350   0.0000       2.643988        71.9466 
 1351   0.0000       2.646777        72.0225 
 1352   0.0000       2.647285        72.0363 
 1353   0.0000       2.648998        72.0829 
 1354   0.0000       2.650516        72.1242 
 1355   0.0000       2.653931        72.2171 
 1356   0.0000       2.656009        72.2737 
 1357   0.0000       2.658790        72.3494 
 1358   0.0000       2.660173        72.3870 
 1359   0.0000       2.661351        72.4190 
 1360   0.0000       2.662561        72.4520 
 1361   0.0000       2.665502        72.5320 
 1362   0.0000       2.669002        72.6272 
 1363   0.0000       2.673189        72.7412 
 1364   0.0000       2.675307        72.7988 
 1365   0.0000       2.676075        72.8197 
 1366   0.0000       2.679328        72.9082 
 1367   0.0000       2.679634        72.9165 
 1368   0.0000       2.682751        73.0014 
 1369   0.0000       2.683222        73.0142 
 1370   0.0000       2.684880        73.0593 
 1371   0.0000       2.689593        73.1875 
 1372   0.0000       2.690513        73.2126 
 1373   0.0000       2.692401        73.2640 
 1374   0.0000       2.695234        73.3410 
 1375   0.0000       2.697405        73.4001 
 1376   0.0000       2.699972        73.4700 
 1377   0.0000       2.701171        73.5026 
 1378   0.0000       2.702275        73.5326 
 1379   0.0000       2.704857        73.6029 
 1380   0.0000       2.707929        73.6865 
 1381   0.0000       2.709164        73.7201 
 1382   0.0000       2.712158        73.8016 
 1383   0.0000       2.713808        73.8465 
 1384   0.0000       2.715684        73.8975 
 1385   0.0000       2.719283        73.9955 
 1386   0.0000       2.723309        74.1050 
 1387   0.0000       2.725955        74.1770 
 1388   0.0000       2.729119        74.2631 
 1389   0.0000       2.730644        74.3046 
 1390   0.0000       2.734283        74.4036 
 1391   0.0000       2.737046        74.4788 
 1392   0.0000       2.740005        74.5593 
 1393   0.0000       2.740308        74.5676 
 1394   0.0000       2.743767        74.6617 
 1395   0.0000       2.745638        74.7126 
 1396   0.0000       2.747033        74.7506 
 1397   0.0000       2.748716        74.7964 
 1398   0.0000       2.749946        74.8298 
 1399   0.0000       2.753500        74.9265 
 1400   0.0000       2.756465        75.0072 
 1401   0.0000       2.756988        75.0214 
 1402   0.0000       2.757879        75.0457 
 1403   0.0000       2.760055        75.1049 
 1404   0.0000       2.763775        75.2061 
 1405   0.0000       2.765565        75.2548 
 1406   0.0000       2.766655        75.2845 
 1407   0.0000       2.771709        75.4220 
 1408   0.0000       2.772834        75.4527 
 1409   0.0000       2.773526        75.4715 
 1410   0.0000       2.775320        75.5203 
 1411   0.0000       2.777162        75.5704 
 1412   0.0000       2.781058        75.6764 
 1413   0.0000       2.782395        75.7128 
 1414   0.0000       2.784580        75.7723 
 1415   0.0000       2.788548        75.8802 
 1416   0.0000       2.789546        75.9074 
 1417   0.0000       2.791853        75.9702 
 1418   0.0000       2.794261        76.0357 
 1419   0.0000       2.795306        76.0642 
 1420   0.0000       2.798283        76.1451 
 1421   0.0000       2.799310        76.1731 
 1422   0.0000       2.802652        76.2640 
 1423   0.0000       2.805811        76.3500 
 1424   0.0000       2.807015        76.3828 
 1425   0.0000       2.809955        76.4628 
 1426   0.0000       2.810430        76.4757 
 1427   0.0000       2.814432        76.5846 
 1428   0.0000       2.816364        76.6372 
 1429   0.0000       2.818346        76.6911 
 1430   0.0000       2.819714        76.7283 
 1431   0.0000       2.820826        76.7586 
 1432   0.0000       2.822718        76.8101 
 1433   0.0000       2.826137        76.9031 
 1434   0.0000       2.830285        77.0160 
 1435   0.0000       2.831017        77.0359 
 1436   0.0000       2.833229        77.0961 
 1437   0.0000       2.835989        77.1712 
 1438   0.0000       2.838048        77.2272 
 1439   0.0000       2.842994        77.3618 
 1440   0.0000       2.843400        77.3728 
 1441   0.0000       2.845621        77.4333 
 1442   0.0000       2.846917        77.4686 
 1443   0.0000       2.850800        77.5742 
 1444   0.0000       2.852985        77.6337 
 1445   0.0000       2.854199        77.6667 
 1446   0.0000       2.854932        77.6866 
 1447   0.0000       2.856937        77.7412 
 1448   0.0000       2.859935        77.8228 
 1449   0.0000       2.864810        77.9555 
 1450   0.0000       2.866027        77.9886 
 1451   0.0000       2.870478        78.1097 
 1452   0.0000       2.872419        78.1625 
 1453   0.0000       2.875027        78.2335 
 1454   0.0000       2.875573        78.2483 
 1455   0.0000       2.878787        78.3358 
 1456   0.0000       2.882522        78.4374 
 1457   0.0000       2.884690        78.4964 
 1458   0.0000       2.886857        78.5554 
 1459   0.0000       2.887210        78.5650 
 1460   0.0000       2.888379        78.5968 
 1461   0.0000       2.894578        78.7655 
 1462   0.0000       2.895777        78.7981 
 1463   0.0000       2.899394        78.8965 
 1464   0.0000       2.900924        78.9382 
 1465   0.0000       2.904282        79.0295 
 1466   0.0000       2.905723        79.0687 
 1467   0.0000       2.909210        79.1636 
 1468   0.0000       2.912356        79.2492 
 1469   0.0000       2.914747        79.3143 
 1470   0.0000       2.917733        79.3955 
 1471   0.0000       2.919201        79.4355 
 1472   0.0000       2.922318        79.5203 
 1473   0.0000       2.924814        79.5882 
 1474   0.0000       2.925889        79.6175 
 1475   0.0000       2.927642        79.6652 
 1476   0.0000       2.934062        79.8399 
 1477   0.0000       2.934439        79.8502 
 1478   0.0000       2.937216        79.9257 
 1479   0.0000       2.939119        79.9775 
 1480   0.0000       2.942304        80.0642 
 1481   0.0000       2.944367        80.1203 
 1482   0.0000       2.946347        80.1742 
 1483   0.0000       2.947141        80.1958 
 1484   0.0000       2.949730        80.2662 
 1485   0.0000       2.952011        80.3283 
 1486   0.0000       2.953625        80.3722 
 1487   0.0000       2.957338        80.4733 
 1488   0.0000       2.959596        80.5347 
 1489   0.0000       2.961863        80.5964 
 1490   0.0000       2.967847        80.7592 
 1491   0.0000       2.969837        80.8134 
 1492   0.0000       2.970137        80.8215 
 1493   0.0000       2.972856        80.8955 
 1494   0.0000       2.974112        80.9297 
 1495   0.0000       2.977605        81.0248 
 1496   0.0000       2.982082        81.1466 
 1497   0.0000       2.982473        81.1572 
 1498   0.0000       2.984117        81.2019 
 1499   0.0000       2.990395        81.3728 
 1500   0.0000       2.992447        81.4286 
 1501   0.0000       2.994921        81.4959 
 1502   0.0000       2.998179        81.5846 
 1503   0.0000       2.998306        81.5880 
 1504   0.0000       3.003781        81.7370 
 1505   0.0000       3.004281        81.7506 
 1506   0.0000       3.004807        81.7649 
 1507   0.0000       3.006977        81.8240 
 1508   0.0000       3.010322        81.9150 
 1509   0.0000       3.015435        82.0542 
 1510   0.0000       3.016357        82.0792 
 1511   0.0000       3.021359        82.2153 
 1512   0.0000       3.024190        82.2924 
 1513   0.0000       3.025524        82.3287 
 1514   0.0000       3.029303        82.4315 
 1515   0.0000       3.030223        82.4565 
 1516   0.0000       3.031658        82.4956 
 1517   0.0000       3.032335        82.5140 
 1518   0.0000       3.039269        82.7027 
 1519   0.0000       3.039858        82.7187 
 1520   0.0000       3.041135        82.7535 
 1521   0.0000       3.044623        82.8484 
 1522   0.0000       3.048023        82.9409 
 1523   0.0000       3.049810        82.9895 
 1524   0.0000       3.050559        83.0099 
 1525   0.0000       3.054564        83.1189 
 1526   0.0000       3.055458        83.1432 
 1527   0.0000       3.058857        83.2357 
 1528   0.0000       3.060847        83.2899 
 1529   0.0000       3.062266        83.3285 
 1530   0.0000       3.066799        83.4518 
 1531   0.0000       3.069886        83.5358 
 1532   0.0000       3.072467        83.6061 
 1533   0.0000       3.074657        83.6657 
 1534   0.0000       3.077399        83.7403 
 1535   0.0000       3.079117        83.7870 
 1536   0.0000       3.081281        83.8459 
 1537   0.0000       3.083380        83.9030 
 1538   0.0000       3.088708        84.0480 
 1539   0.0000       3.091157        84.1147 
 1540   0.0000       3.093232        84.1711 
 1541   0.0000       3.096455        84.2588 
 1542   0.0000       3.097741        84.2938 
 1543   0.0000       3.100308        84.3637 
 1544   0.0000       3.105230        84.4976 
 1545   0.0000       3.107080        84.5479 
 1546   0.0000       3.108635        84.5902 
 1547   0.0000       3.111147        84.6586 
 1548   0.0000       3.114692        84.7551 
 1549   0.0000       3.119025        84.8730 
 1550   0.0000       3.122019        84.9544 
 1551   0.0000       3.125313        85.0441 
 1552   0.0000       3.129412        85.1556 
 1553   0.0000       3.133106        85.2561 
 1554   0.0000       3.134689        85.2992 
 1555   0.0000       3.137471        85.3749 
 1556   0.0000       3.138944        85.4150 
 1557   0.0000       3.140881        85.4677 
 1558   0.0000       3.142779        85.5194 
 1559   0.0000       3.145705        85.5990 
 1560   0.0000       3.152059        85.7719 
 1561   0.0000       3.155860        85.8753 
 1562   0.0000       3.160164        85.9924 
 1563   0.0000       3.161776        86.0363 
 1564   0.0000       3.164751        86.1173 
 1565   0.0000       3.168042        86.2068 
 1566   0.0000       3.170640        86.2775 
 1567   0.0000       3.174149        86.3730 
 1568   0.0000       3.176306        86.4317 
 1569   0.0000       3.177778        86.4717 
 1570   0.0000       3.179911        86.5298 
 1571   0.0000       3.185023        86.6689 
 1572   0.0000       3.189293        86.7851 
 1573   0.0000       3.190102        86.8071 
 1574   0.0000       3.190632        86.8215 
 1575   0.0000       3.197785        87.0161 
 1576   0.0000       3.198451        87.0343 
 1577   0.0000       3.201492        87.1170 
 1578   0.0000       3.203147        87.1621 
 1579   0.0000       3.205256        87.2194 
 1580   0.0000       3.207401        87.2778 
 1581   0.0000       3.211282        87.3834 
 1582   0.0000       3.213001        87.4302 
 1583   0.0000       3.216189        87.5170 
 1584   0.0000       3.217642        87.5565 
 1585   0.0000       3.219150        87.5975 
 1586   0.0000       3.225138        87.7605 
 1587   0.0000       3.226371        87.7940 
 1588   0.0000       3.233660        87.9924 
 1589   0.0000       3.235843        88.0518 
 1590   0.0000       3.238807        88.1324 
 1591   0.0000       3.240269        88.1722 
 1592   0.0000       3.242094        88.2219 
 1593   0.0000       3.244960        88.2999 
 1594   0.0000       3.247717        88.3749 
 1595   0.0000       3.250920        88.4620 
 1596   0.0000       3.253010        88.5189 
 1597   0.0000       3.256384        88.6107 
 1598   0.0000       3.262801        88.7853 
 1599   0.0000       3.263497        88.8043 
 1600   0.0000       3.268369        88.9368 
 1601   0.0000       3.270064        88.9830 
 1602   0.0000       3.271068        89.0103 
 1603   0.0000       3.273293        89.0708 
 1604   0.0000       3.276567        89.1599 
 1605   0.0000       3.279959        89.2522 
 1606   0.0000       3.281119        89.2838 
 1607   0.0000       3.285226        89.3956 
 1608   0.0000       3.289341        89.5075 
 1609   0.0000       3.293745        89.6274 
 1610   0.0000       3.295026        89.6622 
 1611   0.0000       3.298610        89.7597 
 1612   0.0000       3.300598        89.8138 
 1613   0.0000       3.302402        89.8629 
 1614   0.0000       3.303860        89.9026 
 1615   0.0000       3.308421        90.0267 
 1616   0.0000       3.311363        90.1068 
 1617   0.0000       3.315548        90.2207 
 1618   0.0000       3.317018        90.2606 
 1619   0.0000       3.321474        90.3819 
 1620   0.0000       3.321707        90.3883 
 1621   0.0000       3.324929        90.4759 
 1622   0.0000       3.327635        90.5496 
 1623   0.0000       3.329463        90.5993 
 1624   0.0000       3.330375        90.6241 
 1625   0.0000       3.337960        90.8305 
 1626   0.0000       3.341349        90.9227 
 1627   0.0000       3.343923        90.9928 
 1628   0.0000       3.345060        91.0237 
 1629   0.0000       3.348720        91.1233 
 1630   0.0000       3.356182        91.3264 
 1631   0.0000       3.358672        91.3941 
 1632   0.0000       3.360861        91.4537 
 1633   0.0000       3.363157        91.5162 
 1634   0.0000       3.364005        91.5392 
 1635   0.0000       3.368363        91.6578 
 1636   0.0000       3.370463        91.7150 
 1637   0.0000       3.374409        91.8223 
 1638   0.0000       3.374831        91.8338 
 1639   0.0000       3.376446        91.8778 
 1640   0.0000       3.380894        91.9988 
 1641   0.0000       3.384271        92.0907 
 1642   0.0000       3.387709        92.1842 
 1643   0.0000       3.390412        92.2578 
 1644   0.0000       3.394424        92.3670 
 1645   0.0000       3.397394        92.4478 
 1646   0.0000       3.401596        92.5621 
 1647   0.0000       3.402246        92.5798 
 1648   0.0000       3.403133        92.6040 
 1649   0.0000       3.407779        92.7304 
 1650   0.0000       3.409491        92.7770 
 1651   0.0000       3.410433        92.8026 
 1652   0.0000       3.414415        92.9109 
 1653   0.0000       3.415033        92.9278 
 1654   0.0000       3.418684        93.0271 
 1655   0.0000       3.421807        93.1121 
 1656   0.0000       3.423094        93.1471 
 1657   0.0000       3.431402        93.3732 
 1658   0.0000       3.435196        93.4764 
 1659   0.0000       3.436911        93.5231 
 1660   0.0000       3.440484        93.6203 
 1661   0.0000       3.443925        93.7140 
 1662   0.0000       3.444508        93.7298 
 1663   0.0000       3.449592        93.8682 
 1664   0.0000       3.451741        93.9267 
 1665   0.0000       3.454599        94.0044 
 1666   0.0000       3.458344        94.1063 
 1667   0.0000       3.458879        94.1209 
 1668   0.0000       3.462093        94.2083 
 1669   0.0000       3.464488        94.2735 
 1670   0.0000       3.466141        94.3185 
 1671   0.0000       3.468262        94.3762 
 1672   0.0000       3.471346        94.4601 
 1673   0.0000       3.473321        94.5139 
 1674   0.0000       3.476052        94.5882 
 1675   0.0000       3.478442        94.6532 
 1676   0.0000       3.481046        94.7241 
 1677   0.0000       3.484474        94.8173 
 1678   0.0000       3.488523        94.9275 
 1679   0.0000       3.488976        94.9399 
 1680   0.0000       3.491395        95.0057 
 1681   0.0000       3.494405        95.0876 
 1682   0.0000       3.494903        95.1011 
 1683   0.0000       3.501765        95.2879 
 1684   0.0000       3.504664        95.3667 
 1685   0.0000       3.508255        95.4645 
 1686   0.0000       3.509491        95.4981 
 1687   0.0000       3.509806        95.5067 
 1688   0.0000       3.514607        95.6373 
 1689   0.0000       3.518698        95.7486 
 1690   0.0000       3.521465        95.8239 
 1691   0.0000       3.524812        95.9150 
 1692   0.0000       3.530363        96.0661 
 1693   0.0000       3.531969        96.1098 
 1694   0.0000       3.535521        96.2064 
 1695   0.0000       3.536920        96.2445 
 1696   0.0000       3.541389        96.3661 
 1697   0.0000       3.543421        96.4214 
 1698   0.0000       3.544833        96.4598 
 1699   0.0000       3.547188        96.5239 
 1700   0.0000       3.549833        96.5959 
 1701   0.0000       3.550651        96.6181 
 1702   0.0000       3.553371        96.6921 
 1703   0.0000       3.558398        96.8289 
 1704   0.0000       3.561485        96.9129 
 1705   0.0000       3.562746        96.9473 
 1706   0.0000       3.565709        97.0279 
 1707   0.0000       3.569583        97.1333 
 1708   0.0000       3.571886        97.1960 
 1709   0.0000       3.572304        97.2073 
 1710   0.0000       3.574734        97.2735 
 1711   0.0000       3.577557        97.3503 
 1712   0.0000       3.580955        97.4427 
 1713   0.0000       3.584385        97.5361 
 1714   0.0000       3.587321        97.6160 
 1715   0.0000       3.590350        97.6984 
 1716   0.0000       3.591611        97.7327 
 1717   0.0000       3.595319        97.8336 
 1718   0.0000       3.596569        97.8676 
 1719   0.0000       3.599809        97.9558 
 1720   0.0000       3.603980        98.0693 
 1721   0.0000       3.605808        98.1190 
 1722   0.0000       3.608998        98.2058 
 1723   0.0000       3.613133        98.3183 
 1724   0.0000       3.616956        98.4224 
 1725   0.0000       3.618394        98.4615 
 1726   0.0000       3.623611        98.6035 
 1727   0.0000       3.624350        98.6236 
 1728   0.0000       3.630285        98.7851 
 1729   0.0000       3.631250        98.8113 
 1730   0.0000       3.632848        98.8548 
 1731   0.0000       3.638158        98.9993 
 1732   0.0000       3.638965        99.0213 
 1733   0.0000       3.645112        99.1886 
 1734   0.0000       3.647413        99.2512 
 1735   0.0000       3.649806        99.3163 
 1736   0.0000       3.652960        99.4021 
 1737   0.0000       3.653668        99.4214 
 1738   0.0000       3.657186        99.5171 
 1739   0.0000       3.658987        99.5661 
 1740   0.0000       3.661532        99.6353 
 1741   0.0000       3.663652        99.6930 
 1742   0.0000       3.668909        99.8361 
 1743   0.0000       3.670677        99.8842 
 1744   0.0000       3.677135       100.0599 
 1745   0.0000       3.681034       100.1660 
 1746   0.0000       3.683682       100.2381 
 1747   0.0000       3.688363       100.3655 
 1748   0.0000       3.690433       100.4218 
 1749   0.0000       3.693788       100.5131 
 1750   0.0000       3.695160       100.5504 
 1751   0.0000       3.698362       100.6376 
 1752   0.0000       3.704995       100.8180 
 1753   0.0000       3.707535       100.8872 
 1754   0.0000       3.709159       100.9313 
 1755   0.0000       3.716067       101.1193 
 1756   0.0000       3.722653       101.2985 
 1757   0.0000       3.726096       101.3922 
 1758   0.0000       3.729537       101.4859 
 1759   0.0000       3.731591       101.5417 
 1760   0.0000       3.734487       101.6206 
 1761   0.0000       3.737938       101.7145 
 1762   0.0000       3.741875       101.8216 
 1763   0.0000       3.743173       101.8569 
 1764   0.0000       3.747863       101.9845 
 1765   0.0000       3.749516       102.0295 
 1766   0.0000       3.757026       102.2339 
 1767   0.0000       3.759296       102.2956 
 1768   0.0000       3.762666       102.3874 
 1769   0.0000       3.767721       102.5249 
 1770   0.0000       3.770216       102.5928 
 1771   0.0000       3.771086       102.6165 
 1772   0.0000       3.776629       102.7673 
 1773   0.0000       3.779768       102.8527 
 1774   0.0000       3.782294       102.9215 
 1775   0.0000       3.786866       103.0459 
 1776   0.0000       3.790714       103.1506 
 1777   0.0000       3.792919       103.2106 
 1778   0.0000       3.796460       103.3069 
 1779   0.0000       3.800317       103.4119 
 1780   0.0000       3.806745       103.5868 
 1781   0.0000       3.811201       103.7080 
 1782   0.0000       3.813389       103.7676 
 1783   0.0000       3.816530       103.8531 
 1784   0.0000       3.822848       104.0250 
 1785   0.0000       3.825429       104.0952 
 1786   0.0000       3.829192       104.1976 
 1787   0.0000       3.832643       104.2915 
 1788   0.0000       3.835874       104.3794 
 1789   0.0000       3.840870       104.5154 
 1790   0.0000       3.844156       104.6048 
 1791   0.0000       3.849555       104.7517 
 1792   0.0000       3.853446       104.8576 
 1793   0.0000       3.856058       104.9287 
 1794   0.0000       3.857167       104.9588 
 1795   0.0000       3.860527       105.0503 
 1796   0.0000       3.862737       105.1104 
 1797   0.0000       3.868511       105.2675 
 1798   0.0000       3.869239       105.2874 
 1799   0.0000       3.872643       105.3800 
 1800   0.0000       3.877663       105.5166 
 1801   0.0000       3.880844       105.6031 
 1802   0.0000       3.881105       105.6102 
 1803   0.0000       3.884214       105.6948 
 1804   0.0000       3.886725       105.7632 
 1805   0.0000       3.890786       105.8737 
 1806   0.0000       3.893648       105.9515 
 1807   0.0000       3.897383       106.0532 
 1808   0.0000       3.901058       106.1532 
 1809   0.0000       3.905248       106.2672 
 1810   0.0000       3.911449       106.4359 
 1811   0.0000       3.913032       106.4790 
 1812   0.0000       3.915607       106.5491 
 1813   0.0000       3.919785       106.6628 
 1814   0.0000       3.923231       106.7565 
 1815   0.0000       3.926905       106.8565 
 1816   0.0000       3.928528       106.9007 
 1817   0.0000       3.932533       107.0097 
 1818   0.0000       3.935951       107.1027 
 1819   0.0000       3.940500       107.2265 
 1820   0.0000       3.945078       107.3510 
 1821   0.0000       3.948593       107.4467 
 1822   0.0000       3.950075       107.4870 
 1823   0.0000       3.953951       107.5925 
 1824   0.0000       3.955686       107.6397 
 1825   0.0000       3.963822       107.8611 
 1826   0.0000       3.966536       107.9349 
 1827   0.0000       3.967938       107.9731 
 1828   0.0000       3.976768       108.2134 
 1829   0.0000       3.980731       108.3212 
 1830   0.0000       3.983909       108.4077 
 1831   0.0000       3.986857       108.4879 
 1832   0.0000       3.989020       108.5467 
 1833   0.0000       3.990798       108.5951 
 1834   0.0000       3.995401       108.7204 
 1835   0.0000       3.998677       108.8095 
 1836   0.0000       4.006164       109.0133 
 1837   0.0000       4.007291       109.0439 
 1838   0.0000       4.010501       109.1313 
 1839   0.0000       4.012412       109.1833 
 1840   0.0000       4.014080       109.2287 
 1841   0.0000       4.020864       109.4133 
 1842   0.0000       4.021780       109.4382 
 1843   0.0000       4.024995       109.5257 
 1844   0.0000       4.030606       109.6784 
 1845   0.0000       4.035571       109.8135 
 1846   0.0000       4.036582       109.8410 
 1847   0.0000       4.039452       109.9191 
 1848   0.0000       4.045236       110.0765 
 1849   0.0000       4.051772       110.2543 
 1850   0.0000       4.054631       110.3321 
 1851   0.0000       4.056560       110.3846 
 1852   0.0000       4.060457       110.4907 
 1853   0.0000       4.065529       110.6287 
 1854   0.0000       4.069749       110.7435 
 1855   0.0000       4.074296       110.8672 
 1856   0.0000       4.075861       110.9098 
 1857   0.0000       4.078868       110.9916 
 1858   0.0000       4.081840       111.0725 
 1859   0.0000       4.085510       111.1724 
 1860   0.0000       4.090150       111.2986 
 1861   0.0000       4.094072       111.4054 
 1862   0.0000       4.096876       111.4817 
 1863   0.0000       4.099360       111.5493 
 1864   0.0000       4.102013       111.6215 
 1865   0.0000       4.103054       111.6498 
 1866   0.0000       4.105907       111.7274 
 1867   0.0000       4.110262       111.8459 
 1868   0.0000       4.118051       112.0579 
 1869   0.0000       4.121383       112.1485 
 1870   0.0000       4.124283       112.2274 
 1871   0.0000       4.127567       112.3168 
 1872   0.0000       4.134582       112.5077 
 1873   0.0000       4.135457       112.5315 
 1874   0.0000       4.141202       112.6878 
 1875   0.0000       4.145759       112.8118 
 1876   0.0000       4.147719       112.8652 
 1877   0.0000       4.151746       112.9748 
 1878   0.0000       4.155791       113.0848 
 1879   0.0000       4.162310       113.2622 
 1880   0.0000       4.165899       113.3599 
 1881   0.0000       4.166538       113.3773 
 1882   0.0000       4.172231       113.5322 
 1883   0.0000       4.175751       113.6280 
 1884   0.0000       4.178370       113.6992 
 1885   0.0000       4.181872       113.7945 
 1886   0.0000       4.184563       113.8678 
 1887   0.0000       4.189552       114.0035 
 1888   0.0000       4.199832       114.2832 
 1889   0.0000       4.201178       114.3199 
 1890   0.0000       4.206455       114.4635 
 1891   0.0000       4.210476       114.5729 
 1892   0.0000       4.215333       114.7050 
 1893   0.0000       4.220521       114.8462 
 1894   0.0000       4.226403       115.0063 
 1895   0.0000       4.236766       115.2883 
 1896   0.0000       4.240646       115.3939 
 1897   0.0000       4.245220       115.5183 
 1898   0.0000       4.246250       115.5463 
 1899   0.0000       4.256773       115.8327 
 1900   0.0000       4.258791       115.8876 
 1901   0.0000       4.262684       115.9935 
 1902   0.0000       4.267886       116.1351 
 1903   0.0000       4.277699       116.4021 
 1904   0.0000       4.281565       116.5073 
 1905   0.0000       4.284643       116.5911 
 1906   0.0000       4.293595       116.8347 
 1907   0.0000       4.297920       116.9524 
 1908   0.0000       4.306953       117.1981 
 1909   0.0000       4.310853       117.3043 
 1910   0.0000       4.314209       117.3956 
 1911   0.0000       4.322180       117.6125 
 1912   0.0000       4.324810       117.6841 
 1913   0.0000       4.334103       117.9369 
 1914   0.0000       4.339231       118.0765 
 1915   0.0000       4.343053       118.1805 
 1916   0.0000       4.345295       118.2415 
 1917   0.0000       4.352548       118.4389 
 1918   0.0000       4.359605       118.6309 
 1919   0.0000       4.365876       118.8015 
 1920   0.0000       4.368445       118.8714 
 1921   0.0000       4.371679       118.9594 
 1922   0.0000       4.381797       119.2348 
 1923   0.0000       4.389316       119.4393 
 1924   0.0000       4.392388       119.5230 
 1925   0.0000       4.398097       119.6783 
 1926   0.0000       4.398430       119.6874 
 1927   0.0000       4.413338       120.0930 
 1928   0.0000       4.421537       120.3162 
 1929   0.0000       4.427046       120.4660 
 1930   0.0000       4.429931       120.5445 
 1931   0.0000       4.435455       120.6949 
 1932   0.0000       4.444588       120.9434 
 1933   0.0000       4.457373       121.2913 
 1934   0.0000       4.461075       121.3920 
 1935   0.0000       4.467796       121.5749 
 1936   0.0000       4.471311       121.6706 
 1937   0.0000       4.480278       121.9146 
 1938   0.0000       4.483071       121.9906 
 1939   0.0000       4.492256       122.2405 
 1940   0.0000       4.493666       122.2789 
 1941   0.0000       4.501755       122.4990 
 1942   0.0000       4.503378       122.5431 
 1943   0.0000       4.510421       122.7348 
 1944   0.0000       4.517865       122.9374 
 1945   0.0000       4.523773       123.0981 
 1946   0.0000       4.526973       123.1852 
 1947   0.0000       4.531006       123.2949 
 1948   0.0000       4.536740       123.4510 
 1949   0.0000       4.543662       123.6393 
 1950   0.0000       4.546324       123.7118 
 1951   0.0000       4.547128       123.7336 
 1952   0.0000       4.559918       124.0817 
 1953   0.0000       4.563483       124.1787 
 1954   0.0000       4.565792       124.2415 
 1955   0.0000       4.571257       124.3902 
 1956   0.0000       4.576133       124.5229 
 1957   0.0000       4.583029       124.7106 
 1958   0.0000       4.588161       124.8502 
 1959   0.0000       4.591116       124.9306 
 1960   0.0000       4.593540       124.9966 
 1961   0.0000       4.601750       125.2200 
 1962   0.0000       4.604040       125.2823 
 1963   0.0000       4.614365       125.5633 
 1964   0.0000       4.617274       125.6424 
 1965   0.0000       4.623762       125.8190 
 1966   0.0000       4.626158       125.8842 
 1967   0.0000       4.633995       126.0974 
 1968   0.0000       4.643944       126.3681 
 1969   0.0000       4.647086       126.4536 
 1970   0.0000       4.654380       126.6521 
 1971   0.0000       4.656224       126.7023 
 1972   0.0000       4.663847       126.9097 
 1973   0.0000       4.671108       127.1073 
 1974   0.0000       4.682159       127.4080 
 1975   0.0000       4.689392       127.6048 
 1976   0.0000       4.695410       127.7686 
 1977   0.0000       4.699788       127.8877 
 1978   0.0000       4.708596       128.1274 
 1979   0.0000       4.711504       128.2065 
 1980   0.0000       4.717094       128.3587 
 1981   0.0000       4.722716       128.5116 
 1982   0.0000       4.728021       128.6560 
 1983   0.0000       4.734101       128.8214 
 1984   0.0000       4.736327       128.8820 
 1985   0.0000       4.741554       129.0242 
 1986   0.0000       4.744865       129.1143 
 1987   0.0000       4.747101       129.1752 
 1988   0.0000       4.757733       129.4645 
 1989   0.0000       4.762511       129.5945 
 1990   0.0000       4.768519       129.7580 
 1991   0.0000       4.770610       129.8149 
 1992   0.0000       4.781659       130.1156 
 1993   0.0000       4.799358       130.5972 
 1994   0.0000       4.804383       130.7339 
 1995   0.0000       4.807293       130.8131 
 1996   0.0000       4.809581       130.8754 
 1997   0.0000       4.812294       130.9492 
 1998   0.0000       4.816089       131.0525 
 1999   0.0000       4.821523       131.2003 
 2000   0.0000       4.831730       131.4781 
 2001   0.0000       4.832823       131.5078 
 2002   0.0000       4.836747       131.6146 
 2003   0.0000       4.843791       131.8062 
 2004   0.0000       4.852556       132.0448 
 2005   0.0000       4.853034       132.0578 
 2006   0.0000       4.856403       132.1494 
 2007   0.0000       4.858949       132.2187 
 2008   0.0000       4.863587       132.3449 
 2009   0.0000       4.868671       132.4833 
 2010   0.0000       4.870702       132.5385 
 2011   0.0000       4.886668       132.9730 
 2012   0.0000       4.889987       133.0633 
 2013   0.0000       4.891700       133.1099 
 2014   0.0000       4.896753       133.2474 
 2015   0.0000       4.897763       133.2749 
 2016   0.0000       4.902423       133.4017 
 2017   0.0000       4.907220       133.5322 
 2018   0.0000       4.916036       133.7721 
 2019   0.0000       4.918843       133.8485 
 2020   0.0000       4.922554       133.9495 
 2021   0.0000       4.926138       134.0470 
 2022   0.0000       4.931999       134.2065 
 2023   0.0000       4.936139       134.3192 
 2024   0.0000       4.937962       134.3688 
 2025   0.0000       4.943194       134.5112 
 2026   0.0000       4.945774       134.5813 
 2027   0.0000       4.948577       134.6576 
 2028   0.0000       4.951454       134.7359 
 2029   0.0000       4.958346       134.9235 
 2030   0.0000       4.962580       135.0387 
 2031   0.0000       4.971011       135.2681 
 2032   0.0000       4.977219       135.4370 
 2033   0.0000       4.980307       135.5210 
 2034   0.0000       4.986785       135.6973 
 2035   0.0000       4.992224       135.8453 
 2036   0.0000       4.996075       135.9501 
 2037   0.0000       5.007175       136.2522 
 2038   0.0000       5.011391       136.3669 
 2039   0.0000       5.015880       136.4890 
 2040   0.0000       5.019931       136.5993 
 2041   0.0000       5.030526       136.8876 
 2042   0.0000       5.034554       136.9972 
 2043   0.0000       5.037657       137.0816 
 2044   0.0000       5.042975       137.2263 
 2045   0.0000       5.046989       137.3356 
 2046   0.0000       5.048249       137.3698 
 2047   0.0000       5.053472       137.5120 
 2048   0.0000       5.055111       137.5566 
 2049   0.0000       5.064093       137.8010 
 2050   0.0000       5.066304       137.8611 
 2051   0.0000       5.068338       137.9165 
 2052   0.0000       5.073551       138.0583 
 2053   0.0000       5.075576       138.1134 
 2054   0.0000       5.081641       138.2785 
 2055   0.0000       5.086256       138.4041 
 2056   0.0000       5.088387       138.4620 
 2057   0.0000       5.090455       138.5183 
 2058   0.0000       5.097496       138.7099 
 2059   0.0000       5.100938       138.8036 
 2060   0.0000       5.106217       138.9472 
 2061   0.0000       5.110729       139.0700 
 2062   0.0000       5.116363       139.2233 
 2063   0.0000       5.118163       139.2723 
 2064   0.0000       5.123171       139.4086 
 2065   0.0000       5.126447       139.4977 
 2066   0.0000       5.130553       139.6094 
 2067   0.0000       5.132641       139.6662 
 2068   0.0000       5.138019       139.8126 
 2069   0.0000       5.141486       139.9070 
 2070   0.0000       5.145945       140.0283 
 2071   0.0000       5.148237       140.0907 
 2072   0.0000       5.151388       140.1764 
 2073   0.0000       5.154271       140.2549 
 2074   0.0000       5.159061       140.3852 
 2075   0.0000       5.163974       140.5189 
 2076   0.0000       5.171061       140.7117 
 2077   0.0000       5.171475       140.7230 
 2078   0.0000       5.175948       140.8447 
 2079   0.0000       5.180668       140.9731 
 2080   0.0000       5.188050       141.1740 
 2081   0.0000       5.190399       141.2379 
 2082   0.0000       5.194637       141.3533 
 2083   0.0000       5.202423       141.5651 
 2084   0.0000       5.204392       141.6187 
 2085   0.0000       5.210874       141.7951 
 2086   0.0000       5.216044       141.9358 
 2087   0.0000       5.218969       142.0154 
 2088   0.0000       5.223159       142.1294 
 2089   0.0000       5.227058       142.2355 
 2090   0.0000       5.227642       142.2514 
 2091   0.0000       5.232273       142.3774 
 2092   0.0000       5.235354       142.4612 
 2093   0.0000       5.236473       142.4917 
 2094   0.0000       5.239283       142.5681 
 2095   0.0000       5.245252       142.7306 
 2096   0.0000       5.249534       142.8471 
 2097   0.0000       5.253052       142.9428 
 2098   0.0000       5.254244       142.9752 
 2099   0.0000       5.261507       143.1729 
 2100   0.0000       5.261935       143.1845 
 2101   0.0000       5.265563       143.2832 
 2102   0.0000       5.267325       143.3312 
 2103   0.0000       5.270299       143.4121 
 2104   0.0000       5.275073       143.5420 
 2105   0.0000       5.279573       143.6645 
 2106   0.0000       5.283924       143.7829 
 2107   0.0000       5.287515       143.8806 
 2108   0.0000       5.290574       143.9638 
 2109   0.0000       5.292354       144.0123 
 2110   0.0000       5.298656       144.1838 
 2111   0.0000       5.303180       144.3069 
 2112   0.0000       5.307249       144.4176 
 2113   0.0000       5.310046       144.4937 
 2114   0.0000       5.318597       144.7264 
 2115   0.0000       5.320629       144.7817 
 2116   0.0000       5.327962       144.9812 
 2117   0.0000       5.331069       145.0658 
 2118   0.0000       5.334267       145.1528 
 2119   0.0000       5.338256       145.2613 
 2120   0.0000       5.341672       145.3543 
 2121   0.0000       5.346260       145.4791 
 2122   0.0000       5.353998       145.6897 
 2123   0.0000       5.356079       145.7463 
 2124   0.0000       5.359712       145.8452 
 2125   0.0000       5.362670       145.9257 
 2126   0.0000       5.367322       146.0523 
 2127   0.0000       5.369091       146.1004 
 2128   0.0000       5.370234       146.1315 
 2129   0.0000       5.378240       146.3494 
 2130   0.0000       5.383875       146.5027 
 2131   0.0000       5.386361       146.5703 
 2132   0.0000       5.389116       146.6453 
 2133   0.0000       5.394381       146.7886 
 2134   0.0000       5.401253       146.9756 
 2135   0.0000       5.406774       147.1258 
 2136   0.0000       5.411331       147.2498 
 2137   0.0000       5.412342       147.2773 
 2138   0.0000       5.416804       147.3987 
 2139   0.0000       5.419957       147.4845 
 2140   0.0000       5.427178       147.6810 
 2141   0.0000       5.430637       147.7752 
 2142   0.0000       5.434996       147.8938 
 2143   0.0000       5.439558       148.0179 
 2144   0.0000       5.441406       148.0682 
 2145   0.0000       5.445155       148.1702 
 2146   0.0000       5.450227       148.3082 
 2147   0.0000       5.453992       148.4107 
 2148   0.0000       5.459370       148.5570 
 2149   0.0000       5.463159       148.6601 
 2150   0.0000       5.465487       148.7235 
 2151   0.0000       5.468491       148.8052 
 2152   0.0000       5.471652       148.8912 
 2153   0.0000       5.473344       148.9373 
 2154   0.0000       5.476965       149.0358 
 2155   0.0000       5.479364       149.1011 
 2156   0.0000       5.482005       149.1729 
 2157   0.0000       5.484584       149.2431 
 2158   0.0000       5.489765       149.3841 
 2159   0.0000       5.493328       149.4811 
 2160   0.0000       5.494089       149.5018 
 2161   0.0000       5.499566       149.6508 
 2162   0.0000       5.500735       149.6826 
 2163   0.0000       5.506116       149.8290 
 2164   0.0000       5.507295       149.8611 
 2165   0.0000       5.511772       149.9830 
 2166   0.0000       5.512248       149.9959 
 2167   0.0000       5.515542       150.0855 
 2168   0.0000       5.519625       150.1966 
 2169   0.0000       5.525405       150.3539 
 2170   0.0000       5.526983       150.3969 
 2171   0.0000       5.530435       150.4908 
 2172   0.0000       5.532896       150.5577 
 2173   0.0000       5.540359       150.7608 
 2174   0.0000       5.540930       150.7764 
 2175   0.0000       5.546226       150.9205 
 2176   0.0000       5.547768       150.9624 
 2177   0.0000       5.552695       151.0965 
 2178   0.0000       5.557284       151.2214 
 2179   0.0000       5.559988       151.2950 
 2180   0.0000       5.560640       151.3127 
 2181   0.0000       5.564038       151.4052 
 2182   0.0000       5.566843       151.4815 
 2183   0.0000       5.569754       151.5607 
 2184   0.0000       5.575249       151.7103 
 2185   0.0000       5.581766       151.8876 
 2186   0.0000       5.583607       151.9377 
 2187   0.0000       5.586971       152.0292 
 2188   0.0000       5.589559       152.0996 
 2189   0.0000       5.590855       152.1349 
 2190   0.0000       5.595596       152.2639 
 2191   0.0000       5.602396       152.4490 
 2192   0.0000       5.603606       152.4819 
 2193   0.0000       5.606278       152.5546 
 2194   0.0000       5.612407       152.7213 
 2195   0.0000       5.615970       152.8183 
 2196   0.0000       5.621043       152.9564 
 2197   0.0000       5.621625       152.9722 
 2198   0.0000       5.629578       153.1886 
 2199   0.0000       5.631108       153.2302 
 2200   0.0000       5.633364       153.2916 
 2201   0.0000       5.637447       153.4027 
 2202   0.0000       5.643700       153.5729 
 2203   0.0000       5.648032       153.6908 
 2204   0.0000       5.649377       153.7274 
 2205   0.0000       5.653471       153.8388 
 2206   0.0000       5.656532       153.9221 
 2207   0.0000       5.660125       154.0198 
 2208   0.0000       5.663930       154.1234 
 2209   0.0000       5.669242       154.2679 
 2210   0.0000       5.674349       154.4069 
 2211   0.0000       5.675707       154.4438 
 2212   0.0000       5.681411       154.5990 
 2213   0.0000       5.683573       154.6579 
 2214   0.0000       5.691428       154.8716 
 2215   0.0000       5.691807       154.8819 
 2216   0.0000       5.692278       154.8948 
 2217   0.0000       5.698639       155.0678 
 2218   0.0000       5.702203       155.1648 
 2219   0.0000       5.705077       155.2430 
 2220   0.0000       5.711209       155.4099 
 2221   0.0000       5.712929       155.4567 
 2222   0.0000       5.716878       155.5642 
 2223   0.0000       5.722583       155.7194 
 2224   0.0000       5.723578       155.7465 
 2225   0.0000       5.727142       155.8435 
 2226   0.0000       5.728643       155.8843 
 2227   0.0000       5.732151       155.9798 
 2228   0.0000       5.735751       156.0777 
 2229   0.0000       5.736695       156.1034 
 2230   0.0000       5.739649       156.1838 
 2231   0.0000       5.743322       156.2837 
 2232   0.0000       5.744179       156.3071 
 2233   0.0000       5.747824       156.4062 
 2234   0.0000       5.752962       156.5461 
 2235   0.0000       5.754216       156.5802 
 2236   0.0000       5.756927       156.6540 
 2237   0.0000       5.760019       156.7381 
 2238   0.0000       5.765385       156.8841 
 2239   0.0000       5.768404       156.9662 
 2240   0.0000       5.768647       156.9729 
 2241   0.0000       5.774037       157.1195 
 2242   0.0000       5.775998       157.1729 
 2243   0.0000       5.777641       157.2176 
 2244   0.0000       5.780342       157.2911 
 2245   0.0000       5.783082       157.3657 
 2246   0.0000       5.786034       157.4460 
 2247   0.0000       5.789755       157.5472 
 2248   0.0000       5.793119       157.6388 
 2249   0.0000       5.798138       157.7754 
 2250   0.0000       5.801268       157.8605 
 2251   0.0000       5.803107       157.9106 
 2252   0.0000       5.806237       157.9957 
 2253   0.0000       5.809654       158.0887 
 2254   0.0000       5.815379       158.2445 
 2255   0.0000       5.818526       158.3301 
 2256   0.0000       5.821194       158.4027 
 2257   0.0000       5.822626       158.4417 
 2258   0.0000       5.825387       158.5168 
 2259   0.0000       5.830097       158.6450 
 2260   0.0000       5.830918       158.6673 
 2261   0.0000       5.832851       158.7199 
 2262   0.0000       5.836352       158.8152 
 2263   0.0000       5.839179       158.8921 
 2264   0.0000       5.842022       158.9695 
 2265   0.0000       5.845353       159.0601 
 2266   0.0000       5.847764       159.1257 
 2267   0.0000       5.849620       159.1763 
 2268   0.0000       5.856160       159.3542 
 2269   0.0000       5.856431       159.3616 
 2270   0.0000       5.861215       159.4918 
 2271   0.0000       5.865676       159.6131 
 2272   0.0000       5.866563       159.6373 
 2273   0.0000       5.868352       159.6860 
 2274   0.0000       5.870983       159.7576 
 2275   0.0000       5.873177       159.8173 
 2276   0.0000       5.875268       159.8742 
 2277   0.0000       5.878332       159.9575 
 2278   0.0000       5.879016       159.9762 
 2279   0.0000       5.879962       160.0019 
 2280   0.0000       5.884849       160.1349 
 2281   0.0000       5.887101       160.1962 
 2282   0.0000       5.887993       160.2204 
 2283   0.0000       5.892599       160.3458 
 2284   0.0000       5.894469       160.3967 
 2285   0.0000       5.898967       160.5190 
 2286   0.0000       5.901967       160.6007 
 2287   0.0000       5.905844       160.7062 
 2288   0.0000       5.908208       160.7705 
 2289   0.0000       5.911468       160.8592 
 2290   0.0000       5.912242       160.8803 
 2291   0.0000       5.914447       160.9403 
 2292   0.0000       5.916365       160.9925 
 2293   0.0000       5.918400       161.0478 
 2294   0.0000       5.921389       161.1292 
 2295   0.0000       5.923073       161.1750 
 2296   0.0000       5.926839       161.2775 
 2297   0.0000       5.929115       161.3394 
 2298   0.0000       5.930827       161.3860 
 2299   0.0000       5.935301       161.5077 
 2300   0.0000       5.937851       161.5771 
 2301   0.0000       5.940008       161.6358 
 2302   0.0000       5.941774       161.6839 
 2303   0.0000       5.944752       161.7649 
 2304   0.0000       5.945215       161.7775 
 2305   0.0000       5.946860       161.8223 
 2306   0.0000       5.953181       161.9943 
 2307   0.0000       5.955019       162.0443 
 2308   0.0000       5.957376       162.1084 
 2309   0.0000       5.959843       162.1756 
 2310   0.0000       5.963388       162.2720 
 2311   0.0000       5.963619       162.2783 
 2312   0.0000       5.966439       162.3551 
 2313   0.0000       5.968504       162.4113 
 2314   0.0000       5.970279       162.4596 
 2315   0.0000       5.972357       162.5161 
 2316   0.0000       5.976139       162.6190 
 2317   0.0000       5.977515       162.6564 
 2318   0.0000       5.982058       162.7801 
 2319   0.0000       5.983067       162.8075 
 2320   0.0000       5.983952       162.8316 
 2321   0.0000       5.991498       163.0369 
 2322   0.0000       5.992528       163.0650 
 2323   0.0000       5.994710       163.1243 
 2324   0.0000       5.995620       163.1491 
 2325   0.0000       5.997206       163.1923 
 2326   0.0000       5.999656       163.2589 
 2327   0.0000       6.001938       163.3210 
 2328   0.0000       6.004372       163.3873 
 2329   0.0000       6.005147       163.4084 
 2330   0.0000       6.008869       163.5096 
 2331   0.0000       6.010111       163.5434 
 2332   0.0000       6.013068       163.6239 
 2333   0.0000       6.017723       163.7506 
 2334   0.0000       6.019360       163.7951 
 2335   0.0000       6.023154       163.8983 
 2336   0.0000       6.024134       163.9250 
 2337   0.0000       6.026954       164.0018 
 2338   0.0000       6.029300       164.0656 
 2339   0.0000       6.032205       164.1447 
 2340   0.0000       6.036916       164.2728 
 2341   0.0000       6.038651       164.3200 
 2342   0.0000       6.039826       164.3520 
 2343   0.0000       6.046291       164.5279 
 2344   0.0000       6.048800       164.5962 
 2345   0.0000       6.050037       164.6299 
 2346   0.0000       6.051960       164.6822 
 2347   0.0000       6.057292       164.8273 
 2348   0.0000       6.059506       164.8875 
 2349   0.0000       6.061029       164.9290 
 2350   0.0000       6.062457       164.9679 
 2351   0.0000       6.065588       165.0530 
 2352   0.0000       6.066462       165.0768 
 2353   0.0000       6.070095       165.1757 
 2354   0.0000       6.073549       165.2697 
 2355   0.0000       6.075216       165.3150 
 2356   0.0000       6.077289       165.3714 
 2357   0.0000       6.079155       165.4222 
 2358   0.0000       6.081866       165.4960 
 2359   0.0000       6.084935       165.5795 
 2360   0.0000       6.087095       165.6383 
 2361   0.0000       6.091203       165.7501 
 2362   0.0000       6.092426       165.7833 
 2363   0.0000       6.096238       165.8871 
 2364   0.0000       6.096969       165.9070 
 2365   0.0000       6.098872       165.9588 
 2366   0.0000       6.100565       166.0048 
 2367   0.0000       6.102592       166.0600 
 2368   0.0000       6.104226       166.1044 
 2369   0.0000       6.107573       166.1955 
 2370   0.0000       6.110300       166.2697 
 2371   0.0000       6.111868       166.3124 
 2372   0.0000       6.114183       166.3754 
 2373   0.0000       6.114844       166.3934 
 2374   0.0000       6.116931       166.4501 
 2375   0.0000       6.119564       166.5218 
 2376   0.0000       6.121406       166.5719 
 2377   0.0000       6.123658       166.6332 
 2378   0.0000       6.124480       166.6556 
 2379   0.0000       6.129094       166.7811 
 2380   0.0000       6.134084       166.9169 
 2381   0.0000       6.136548       166.9840 
 2382   0.0000       6.137461       167.0088 
 2383   0.0000       6.140204       167.0834 
 2384   0.0000       6.140809       167.0999 
 2385   0.0000       6.145198       167.2193 
 2386   0.0000       6.150005       167.3501 
 2387   0.0000       6.152071       167.4064 
 2388   0.0000       6.152398       167.4152 
 2389   0.0000       6.155379       167.4964 
 2390   0.0000       6.159605       167.6114 
 2391   0.0000       6.160306       167.6305 
 2392   0.0000       6.161585       167.6653 
 2393   0.0000       6.163894       167.7281 
 2394   0.0000       6.166936       167.8109 
 2395   0.0000       6.169657       167.8849 
 2396   0.0000       6.172602       167.9650 
 2397   0.0000       6.172721       167.9683 
 2398   0.0000       6.174906       168.0277 
 2399   0.0000       6.178165       168.1164 
 2400   0.0000       6.179691       168.1579 
 2401   0.0000       6.182230       168.2270 
 2402   0.0000       6.184087       168.2776 
 2403   0.0000       6.189748       168.4316 
 2404   0.0000       6.191488       168.4789 
 2405   0.0000       6.193991       168.5471 
 2406   0.0000       6.196199       168.6072 
 2407   0.0000       6.196644       168.6192 
 2408   0.0000       6.200985       168.7374 
 2409   0.0000       6.203083       168.7945 
 2410   0.0000       6.204950       168.8453 
 2411   0.0000       6.206464       168.8865 
 2412   0.0000       6.208494       168.9417 
 2413   0.0000       6.212642       169.0546 
 2414   0.0000       6.212701       169.0562 
 2415   0.0000       6.214604       169.1080 
 2416   0.0000       6.215431       169.1305 
 2417   0.0000       6.217864       169.1967 
 2418   0.0000       6.220508       169.2686 
 2419   0.0000       6.222836       169.3320 
 2420   0.0000       6.224219       169.3696 
 2421   0.0000       6.226085       169.4204 
 2422   0.0000       6.229183       169.5047 
 2423   0.0000       6.230783       169.5482 
 2424   0.0000       6.236096       169.6928 
 2425   0.0000       6.236735       169.7102 
 2426   0.0000       6.239916       169.7967 
 2427   0.0000       6.244334       169.9170 
 2428   0.0000       6.246445       169.9744 
 2429   0.0000       6.248033       170.0176 
 2430   0.0000       6.250699       170.0902 
 2431   0.0000       6.253081       170.1550 
 2432   0.0000       6.254861       170.2034 
 2433   0.0000       6.255289       170.2151 
 2434   0.0000       6.257788       170.2831 
 2435   0.0000       6.259579       170.3318 
 2436   0.0000       6.261400       170.3814 
 2437   0.0000       6.263822       170.4473 
 2438   0.0000       6.264525       170.4664 
 2439   0.0000       6.269329       170.5971 
 2440   0.0000       6.271193       170.6478 
 2441   0.0000       6.273395       170.7078 
 2442   0.0000       6.275596       170.7677 
 2443   0.0000       6.277802       170.8277 
 2444   0.0000       6.279019       170.8608 
 2445   0.0000       6.282025       170.9426 
 2446   0.0000       6.285691       171.0424 
 2447   0.0000       6.287379       171.0883 
 2448   0.0000       6.288420       171.1166 
 2449   0.0000       6.289973       171.1589 
 2450   0.0000       6.292680       171.2325 
 2451   0.0000       6.293382       171.2516 
 2452   0.0000       6.295371       171.3057 
 2453   0.0000       6.297395       171.3608 
 2454   0.0000       6.302841       171.5090 
 2455   0.0000       6.303883       171.5374 
 2456   0.0000       6.306630       171.6121 
 2457   0.0000       6.310341       171.7131 
 2458   0.0000       6.313083       171.7877 
 2459   0.0000       6.313905       171.8101 
 2460   0.0000       6.316987       171.8940 
 2461   0.0000       6.318575       171.9372 
 2462   0.0000       6.320059       171.9776 
 2463   0.0000       6.323645       172.0751 
 2464   0.0000       6.326128       172.1427 
 2465   0.0000       6.327033       172.1673 
 2466   0.0000       6.329963       172.2470 
 2467   0.0000       6.331978       172.3019 
 2468   0.0000       6.335626       172.4011 
 2469   0.0000       6.340659       172.5381 
 2470   0.0000       6.341113       172.5505 
 2471   0.0000       6.341956       172.5734 
 2472   0.0000       6.344195       172.6343 
 2473   0.0000       6.346178       172.6883 
 2474   0.0000       6.348706       172.7571 
 2475   0.0000       6.349246       172.7718 
 2476   0.0000       6.352889       172.8709 
 2477   0.0000       6.353559       172.8891 
 2478   0.0000       6.358696       173.0289 
 2479   0.0000       6.361663       173.1097 
 2480   0.0000       6.366028       173.2284 
 2481   0.0000       6.369781       173.3305 
 2482   0.0000       6.371474       173.3766 
 2483   0.0000       6.376938       173.5253 
 2484   0.0000       6.377981       173.5537 
 2485   0.0000       6.380232       173.6149 
 2486   0.0000       6.384550       173.7324 
 2487   0.0000       6.387296       173.8072 
 2488   0.0000       6.388533       173.8408 
 2489   0.0000       6.392462       173.9477 
 2490   0.0000       6.394149       173.9936 
 2491   0.0000       6.394824       174.0120 
 2492   0.0000       6.398568       174.1139 
 2493   0.0000       6.400083       174.1551 
 2494   0.0000       6.402512       174.2212 
 2495   0.0000       6.404056       174.2632 
 2496   0.0000       6.407277       174.3509 
 2497   0.0000       6.408689       174.3893 
 2498   0.0000       6.409176       174.4025 
 2499   0.0000       6.411221       174.4582 
 2500   0.0000       6.413469       174.5194 
 2501   0.0000       6.416346       174.5976 
 2502   0.0000       6.419978       174.6965 
 2503   0.0000       6.422183       174.7565 
 2504   0.0000       6.426065       174.8621 
 2505   0.0000       6.429216       174.9479 
 2506   0.0000       6.431925       175.0216 
 2507   0.0000       6.433317       175.0595 
 2508   0.0000       6.434221       175.0841 
 2509   0.0000       6.435509       175.1191 
 2510   0.0000       6.440622       175.2582 
 2511   0.0000       6.441826       175.2910 
 2512   0.0000       6.445216       175.3832 
 2513   0.0000       6.445909       175.4021 
 2514   0.0000       6.449574       175.5018 
 2515   0.0000       6.453163       175.5995 
 2516   0.0000       6.455064       175.6512 
 2517   0.0000       6.460455       175.7979 
 2518   0.0000       6.461934       175.8382 
 2519   0.0000       6.463555       175.8823 
 2520   0.0000       6.465705       175.9408 
 2521   0.0000       6.467384       175.9865 
 2522   0.0000       6.470552       176.0727 
 2523   0.0000       6.472779       176.1333 
 2524   0.0000       6.477360       176.2579 
 2525   0.0000       6.478100       176.2781 
 2526   0.0000       6.482148       176.3882 
 2527   0.0000       6.485258       176.4729 
 2528   0.0000       6.487519       176.5344 
 2529   0.0000       6.489012       176.5750 
 2530   0.0000       6.492616       176.6731 
 2531   0.0000       6.495159       176.7423 
 2532   0.0000       6.498202       176.8251 
 2533   0.0000       6.502713       176.9478 
 2534   0.0000       6.506241       177.0438 
 2535   0.0000       6.509017       177.1194 
 2536   0.0000       6.512744       177.2208 
 2537   0.0000       6.514403       177.2659 
 2538   0.0000       6.515326       177.2910 
 2539   0.0000       6.519934       177.4164 
 2540   0.0000       6.522560       177.4879 
 2541   0.0000       6.524859       177.5504 
 2542   0.0000       6.525989       177.5812 
 2543   0.0000       6.529336       177.6723 
 2544   0.0000       6.530700       177.7094 
 2545   0.0000       6.537282       177.8885 
 2546   0.0000       6.538441       177.9200 
 2547   0.0000       6.541562       178.0050 
 2548   0.0000       6.542925       178.0420 
 2549   0.0000       6.544119       178.0745 
 2550   0.0000       6.547004       178.1530 
 2551   0.0000       6.549151       178.2115 
 2552   0.0000       6.550520       178.2487 
 2553   0.0000       6.553436       178.3280 
 2554   0.0000       6.554043       178.3446 
 2555   0.0000       6.558634       178.4695 
 2556   0.0000       6.559541       178.4942 
 2557   0.0000       6.561514       178.5479 
 2558   0.0000       6.565952       178.6686 
 2559   0.0000       6.570981       178.8055 
 2560   0.0000       6.573215       178.8663 
 2561   0.0000       6.576295       178.9501 
 2562   0.0000       6.578397       179.0073 
 2563   0.0000       6.580594       179.0671 
 2564   0.0000       6.583379       179.1428 
 2565   0.0000       6.585930       179.2123 
 2566   0.0000       6.591042       179.3514 
 2567   0.0000       6.592744       179.3977 
 2568   0.0000       6.595221       179.4651 
 2569   0.0000       6.596741       179.5065 
 2570   0.0000       6.599658       179.5858 
 2571   0.0000       6.601385       179.6328 
 2572   0.0000       6.604646       179.7216 
 2573   0.0000       6.606947       179.7842 
 2574   0.0000       6.608367       179.8228 
 2575   0.0000       6.609075       179.8421 
 2576   0.0000       6.611645       179.9120 
 2577   0.0000       6.615138       180.0070 
 2578   0.0000       6.616744       180.0508 
 2579   0.0000       6.619335       180.1213 
 2580   0.0000       6.620751       180.1598 
 2581   0.0000       6.623786       180.2424 
 2582   0.0000       6.625007       180.2756 
 2583   0.0000       6.629430       180.3960 
 2584   0.0000       6.629985       180.4111 
 2585   0.0000       6.632554       180.4810 
 2586   0.0000       6.636676       180.5931 
 2587   0.0000       6.637804       180.6238 
 2588   0.0000       6.638641       180.6466 
 2589   0.0000       6.640632       180.7008 
 2590   0.0000       6.645532       180.8341 
 2591   0.0000       6.647955       180.9001 
 2592   0.0000       6.648727       180.9210 
 2593   0.0000       6.650005       180.9558 
 2594   0.0000       6.654426       181.0761 
 2595   0.0000       6.657818       181.1684 
 2596   0.0000       6.659579       181.2163 
 2597   0.0000       6.660174       181.2326 
 2598   0.0000       6.664827       181.3592 
 2599   0.0000       6.667751       181.4387 
 2600   0.0000       6.668936       181.4710 
 2601   0.0000       6.671745       181.5474 
 2602   0.0000       6.675368       181.6460 
 2603   0.0000       6.676293       181.6712 
 2604   0.0000       6.678149       181.7217 
 2605   0.0000       6.680497       181.7856 
 2606   0.0000       6.683588       181.8697 
 2607   0.0000       6.685060       181.9097 
 2608   0.0000       6.687698       181.9815 
 2609   0.0000       6.690394       182.0549 
 2610   0.0000       6.693360       182.1356 
 2611   0.0000       6.696564       182.2228 
 2612   0.0000       6.697150       182.2387 
 2613   0.0000       6.702158       182.3750 
 2614   0.0000       6.706464       182.4922 
 2615   0.0000       6.708727       182.5538 
 2616   0.0000       6.710429       182.6001 
 2617   0.0000       6.712245       182.6495 
 2618   0.0000       6.714879       182.7212 
 2619   0.0000       6.717367       182.7889 
 2620   0.0000       6.718729       182.8259 
 2621   0.0000       6.719892       182.8576 
 2622   0.0000       6.729055       183.1069 
 2623   0.0000       6.730190       183.1378 
 2624   0.0000       6.731539       183.1745 
 2625   0.0000       6.735098       183.2713 
 2626   0.0000       6.736777       183.3170 
 2627   0.0000       6.739049       183.3789 
 2628   0.0000       6.742534       183.4737 
 2629   0.0000       6.744044       183.5148 
 2630   0.0000       6.746735       183.5880 
 2631   0.0000       6.750244       183.6835 
 2632   0.0000       6.753056       183.7600 
 2633   0.0000       6.756144       183.8440 
 2634   0.0000       6.758229       183.9008 
 2635   0.0000       6.763185       184.0356 
 2636   0.0000       6.764224       184.0639 
 2637   0.0000       6.766657       184.1301 
 2638   0.0000       6.769712       184.2132 
 2639   0.0000       6.772750       184.2959 
 2640   0.0000       6.775720       184.3767 
 2641   0.0000       6.777800       184.4333 
 2642   0.0000       6.778933       184.4641 
 2643   0.0000       6.782200       184.5531 
 2644   0.0000       6.784970       184.6284 
 2645   0.0000       6.789325       184.7469 
 2646   0.0000       6.792870       184.8434 
 2647   0.0000       6.793939       184.8725 
 2648   0.0000       6.799097       185.0128 
 2649   0.0000       6.801374       185.0748 
 2650   0.0000       6.804319       185.1549 
 2651   0.0000       6.807766       185.2487 
 2652   0.0000       6.811137       185.3405 
 2653   0.0000       6.815244       185.4522 
 2654   0.0000       6.820163       185.5861 
 2655   0.0000       6.821955       185.6348 
 2656   0.0000       6.824592       185.7066 
 2657   0.0000       6.826333       185.7540 
 2658   0.0000       6.834422       185.9741 
 2659   0.0000       6.834616       185.9793 
 2660   0.0000       6.836416       186.0283 
 2661   0.0000       6.842724       186.2000 
 2662   0.0000       6.845776       186.2830 
 2663   0.0000       6.850703       186.4171 
 2664   0.0000       6.851641       186.4426 
 2665   0.0000       6.853177       186.4844 
 2666   0.0000       6.856946       186.5870 
 2667   0.0000       6.865668       186.8243 
 2668   0.0000       6.869885       186.9391 
 2669   0.0000       6.870997       186.9693 
 2670   0.0000       6.873108       187.0268 
 2671   0.0000       6.875897       187.1027 
 2672   0.0000       6.878733       187.1798 
 2673   0.0000       6.883937       187.3214 
 2674   0.0000       6.889625       187.4762 
 2675   0.0000       6.892362       187.5507 
 2676   0.0000       6.895914       187.6474 
 2677   0.0000       6.899531       187.7458 
 2678   0.0000       6.902185       187.8180 
 2679   0.0000       6.906276       187.9293 
 2680   0.0000       6.909768       188.0244 
 2681   0.0000       6.912651       188.1028 
 2682   0.0000       6.915229       188.1730 
 2683   0.0000       6.917416       188.2325 
 2684   0.0000       6.921240       188.3365 
 2685   0.0000       6.922599       188.3735 
 2686   0.0000       6.928805       188.5424 
 2687   0.0000       6.933747       188.6768 
 2688   0.0000       6.934932       188.7091 
 2689   0.0000       6.937272       188.7728 
 2690   0.0000       6.938568       188.8080 
 2691   0.0000       6.944001       188.9559 
 2692   0.0000       6.946525       189.0246 
 2693   0.0000       6.949443       189.1039 
 2694   0.0000       6.954169       189.2326 
 2695   0.0000       6.958734       189.3568 
 2696   0.0000       6.960405       189.4022 
 2697   0.0000       6.963061       189.4745 
 2698   0.0000       6.965597       189.5435 
 2699   0.0000       6.968330       189.6179 
 2700   0.0000       6.970815       189.6855 
 2701   0.0000       6.977687       189.8725 
 2702   0.0000       6.981909       189.9874 
 2703   0.0000       6.984227       190.0505 
 2704   0.0000       6.987853       190.1491 
 2705   0.0000       6.993636       190.3065 
 2706   0.0000       6.996980       190.3975 
 2707   0.0000       7.003511       190.5752 
 2708   0.0000       7.004153       190.5927 
 2709   0.0000       7.010934       190.7772 
 2710   0.0000       7.014511       190.8745 
 2711   0.0000       7.021625       191.0681 
 2712   0.0000       7.025859       191.1833 
 2713   0.0000       7.030420       191.3074 
 2714   0.0000       7.032841       191.3733 
 2715   0.0000       7.035411       191.4433 
 2716   0.0000       7.036601       191.4757 
 2717   0.0000       7.037255       191.4934 
 2718   0.0000       7.041972       191.6218 
 2719   0.0000       7.050260       191.8473 
 2720   0.0000       7.053124       191.9253 
 2721   0.0000       7.054317       191.9577 
 2722   0.0000       7.056016       192.0040 
 2723   0.0000       7.061162       192.1440 
 2724   0.0000       7.063666       192.2121 
 2725   0.0000       7.065134       192.2521 
 2726   0.0000       7.068574       192.3457 
 2727   0.0000       7.072595       192.4551 
 2728   0.0000       7.073703       192.4853 
 2729   0.0000       7.077482       192.5881 
 2730   0.0000       7.081741       192.7040 
 2731   0.0000       7.084089       192.7678 
 2732   0.0000       7.088906       192.8989 
 2733   0.0000       7.090851       192.9519 
 2734   0.0000       7.092320       192.9918 
 2735   0.0000       7.104961       193.3358 
 2736   0.0000       7.111378       193.5104 
 2737   0.0000       7.114554       193.5968 
 2738   0.0000       7.116591       193.6523 
 2739   0.0000       7.120083       193.7473 
 2740   0.0000       7.125538       193.8958 
 2741   0.0000       7.129819       194.0122 
 2742   0.0000       7.134936       194.1515 
 2743   0.0000       7.140164       194.2937 
 2744   0.0000       7.142094       194.3463 
 2745   0.0000       7.143294       194.3789 
 2746   0.0000       7.145933       194.4507 
 2747   0.0000       7.153979       194.6697 
 2748   0.0000       7.160099       194.8362 
 2749   0.0000       7.164616       194.9591 
 2750   0.0000       7.166150       195.0008 
 2751   0.0000       7.167910       195.0488 
 2752   0.0000       7.168867       195.0748 
 2753   0.0000       7.174354       195.2241 
 2754   0.0000       7.180063       195.3794 
 2755   0.0000       7.186204       195.5466 
 2756   0.0000       7.186584       195.5569 
 2757   0.0000       7.188886       195.6195 
 2758   0.0000       7.191798       195.6988 
 2759   0.0000       7.196727       195.8329 
 2760   0.0000       7.198050       195.8689 
 2761   0.0000       7.199827       195.9173 
 2762   0.0000       7.201620       195.9660 
 2763   0.0000       7.203322       196.0124 
 2764   0.0000       7.208525       196.1539 
 2765   0.0000       7.213581       196.2915 
 2766   0.0000       7.217307       196.3929 
 2767   0.0000       7.217983       196.4113 
 2768   0.0000       7.225629       196.6194 
 2769   0.0000       7.229963       196.7373 
 2770   0.0000       7.237598       196.9450 
 2771   0.0000       7.240622       197.0274 
 2772   0.0000       7.242517       197.0789 
 2773   0.0000       7.246972       197.2001 
 2774   0.0000       7.248479       197.2411 
 2775   0.0000       7.253719       197.3837 
 2776   0.0000       7.259687       197.5461 
 2777   0.0000       7.262605       197.6255 
 2778   0.0000       7.271620       197.8709 
 2779   0.0000       7.274472       197.9485 
 2780   0.0000       7.278659       198.0624 
 2781   0.0000       7.279382       198.0821 
 2782   0.0000       7.282403       198.1643 
 2783   0.0000       7.284415       198.2190 
 2784   0.0000       7.288930       198.3419 
 2785   0.0000       7.290263       198.3781 
 2786   0.0000       7.296289       198.5421 
 2787   0.0000       7.298906       198.6133 
 2788   0.0000       7.306277       198.8139 
 2789   0.0000       7.309523       198.9022 
 2790   0.0000       7.312048       198.9709 
 2791   0.0000       7.312726       198.9894 
 2792   0.0000       7.317812       199.1278 
 2793   0.0000       7.323072       199.2709 
 2794   0.0000       7.323508       199.2828 
 2795   0.0000       7.326127       199.3540 
 2796   0.0000       7.330183       199.4644 
 2797   0.0000       7.341261       199.7659 
 2798   0.0000       7.343199       199.8186 
 2799   0.0000       7.350409       200.0148 
 2800   0.0000       7.355022       200.1403 
 2801   0.0000       7.359866       200.2721 
 2802   0.0000       7.364680       200.4031 
 2803   0.0000       7.366741       200.4592 
 2804   0.0000       7.369659       200.5386 
 2805   0.0000       7.375989       200.7109 
 2806   0.0000       7.380775       200.8411 
 2807   0.0000       7.383814       200.9238 
 2808   0.0000       7.387453       201.0228 
 2809   0.0000       7.389490       201.0782 
 2810   0.0000       7.398900       201.3343 
 2811   0.0000       7.403484       201.4590 
 2812   0.0000       7.405945       201.5260 
 2813   0.0000       7.409360       201.6189 
 2814   0.0000       7.416213       201.8054 
 2815   0.0000       7.421622       201.9526 
 2816   0.0000       7.424529       202.0317 
 2817   0.0000       7.428042       202.1273 
 2818   0.0000       7.429408       202.1645 
 2819   0.0000       7.437428       202.3827 
 2820   0.0000       7.438825       202.4207 
 2821   0.0000       7.439924       202.4506 
 2822   0.0000       7.443737       202.5544 
 2823   0.0000       7.447274       202.6506 
 2824   0.0000       7.449780       202.7188 
 2825   0.0000       7.451681       202.7706 
 2826   0.0000       7.453609       202.8230 
 2827   0.0000       7.455562       202.8762 
 2828   0.0000       7.460255       203.0039 
 2829   0.0000       7.462759       203.0720 
 2830   0.0000       7.463587       203.0945 
 2831   0.0000       7.464493       203.1192 
 2832   0.0000       7.470436       203.2809 
 2833   0.0000       7.472904       203.3481 
 2834   0.0000       7.475204       203.4107 
 2835   0.0000       7.478846       203.5097 
 2836   0.0000       7.480493       203.5546 
 2837   0.0000       7.485976       203.7038 
 2838   0.0000       7.488320       203.7676 
 2839   0.0000       7.492733       203.8876 
 2840   0.0000       7.494412       203.9333 
 2841   0.0000       7.499617       204.0749 
 2842   0.0000       7.502577       204.1555 
 2843   0.0000       7.505356       204.2311 
 2844   0.0000       7.505654       204.2392 
 2845   0.0000       7.512599       204.4282 
 2846   0.0000       7.514179       204.4712 
 2847   0.0000       7.517260       204.5550 
 2848   0.0000       7.520388       204.6402 
 2849   0.0000       7.524390       204.7491 
 2850   0.0000       7.525241       204.7722 
 2851   0.0000       7.529224       204.8806 
 2852   0.0000       7.531375       204.9391 
 2853   0.0000       7.535220       205.0438 
 2854   0.0000       7.537800       205.1140 
 2855   0.0000       7.546969       205.3635 
 2856   0.0000       7.550538       205.4606 
 2857   0.0000       7.552171       205.5050 
 2858   0.0000       7.556515       205.6232 
 2859   0.0000       7.558639       205.6810 
 2860   0.0000       7.562251       205.7793 
 2861   0.0000       7.566875       205.9051 
 2862   0.0000       7.566939       205.9069 
 2863   0.0000       7.570015       205.9906 
 2864   0.0000       7.574173       206.1037 
 2865   0.0000       7.582428       206.3284 
 2866   0.0000       7.582648       206.3343 
 2867   0.0000       7.584821       206.3935 
 2868   0.0000       7.587711       206.4721 
 2869   0.0000       7.590577       206.5501 
 2870   0.0000       7.595104       206.6733 
 2871   0.0000       7.599149       206.7834 
 2872   0.0000       7.603770       206.9091 
 2873   0.0000       7.606112       206.9728 
 2874   0.0000       7.611164       207.1103 
 2875   0.0000       7.615991       207.2417 
 2876   0.0000       7.617694       207.2880 
 2877   0.0000       7.624314       207.4681 
 2878   0.0000       7.625789       207.5083 
 2879   0.0000       7.628380       207.5788 
 2880   0.0000       7.631170       207.6547 
 2881   0.0000       7.634604       207.7481 
 2882   0.0000       7.642226       207.9555 
 2883   0.0000       7.643452       207.9889 
 2884   0.0000       7.647578       208.1012 
 2885   0.0000       7.649029       208.1407 
 2886   0.0000       7.655741       208.3233 
 2887   0.0000       7.656864       208.3539 
 2888   0.0000       7.659732       208.4319 
 2889   0.0000       7.662064       208.4954 
 2890   0.0000       7.668302       208.6651 
 2891   0.0000       7.675503       208.8611 
 2892   0.0000       7.679276       208.9637 
 2893   0.0000       7.680338       208.9926 
 2894   0.0000       7.684456       209.1047 
 2895   0.0000       7.687062       209.1756 
 2896   0.0000       7.689437       209.2402 
 2897   0.0000       7.693181       209.3421 
 2898   0.0000       7.697174       209.4508 
 2899   0.0000       7.701378       209.5652 
 2900   0.0000       7.703562       209.6246 
 2901   0.0000       7.706214       209.6968 
 2902   0.0000       7.710981       209.8265 
 2903   0.0000       7.713103       209.8842 
 2904   0.0000       7.718210       210.0232 
 2905   0.0000       7.721653       210.1169 
 2906   0.0000       7.726352       210.2447 
 2907   0.0000       7.732490       210.4118 
 2908   0.0000       7.734414       210.4641 
 2909   0.0000       7.736368       210.5173 
 2910   0.0000       7.738380       210.5720 
 2911   0.0000       7.745893       210.7765 
 2912   0.0000       7.749841       210.8839 
 2913   0.0000       7.751582       210.9313 
 2914   0.0000       7.754773       211.0181 
 2915   0.0000       7.756327       211.0604 
 2916   0.0000       7.761070       211.1894 
 2917   0.0000       7.762559       211.2300 
 2918   0.0000       7.766294       211.3316 
 2919   0.0000       7.769468       211.4180 
 2920   0.0000       7.770950       211.4583 
 2921   0.0000       7.776519       211.6098 
 2922   0.0000       7.780503       211.7183 
 2923   0.0000       7.784144       211.8173 
 2924   0.0000       7.785605       211.8571 
 2925   0.0000       7.789932       211.9748 
 2926   0.0000       7.792191       212.0363 
 2927   0.0000       7.795387       212.1233 
 2928   0.0000       7.798984       212.2211 
 2929   0.0000       7.801320       212.2847 
 2930   0.0000       7.804241       212.3642 
 2931   0.0000       7.809454       212.5061 
 2932   0.0000       7.811501       212.5617 
 2933   0.0000       7.812826       212.5978 
 2934   0.0000       7.815617       212.6738 
 2935   0.0000       7.820472       212.8059 
 2936   0.0000       7.822404       212.8584 
 2937   0.0000       7.822936       212.8729 
 2938   0.0000       7.830063       213.0668 
 2939   0.0000       7.832334       213.1286 
 2940   0.0000       7.835027       213.2019 
 2941   0.0000       7.842407       213.4028 
 2942   0.0000       7.845259       213.4803 
 2943   0.0000       7.847058       213.5293 
 2944   0.0000       7.853708       213.7103 
 2945   0.0000       7.857756       213.8204 
 2946   0.0000       7.859937       213.8798 
 2947   0.0000       7.862878       213.9598 
 2948   0.0000       7.865103       214.0203 
 2949   0.0000       7.870643       214.1711 
 2950   0.0000       7.874426       214.2740 
 2951   0.0000       7.876560       214.3321 
 2952   0.0000       7.880704       214.4449 
 2953   0.0000       7.881415       214.4642 
 2954   0.0000       7.888448       214.6556 
 2955   0.0000       7.889404       214.6816 
 2956   0.0000       7.894469       214.8194 
 2957   0.0000       7.898725       214.9352 
 2958   0.0000       7.900685       214.9886 
 2959   0.0000       7.902267       215.0316 
 2960   0.0000       7.903172       215.0562 
 2961   0.0000       7.907642       215.1779 
 2962   0.0000       7.911248       215.2760 
 2963   0.0000       7.913803       215.3455 
 2964   0.0000       7.916668       215.4235 
 2965   0.0000       7.917977       215.4591 
 2966   0.0000       7.924341       215.6323 
 2967   0.0000       7.925674       215.6686 
 2968   0.0000       7.926256       215.6844 
 2969   0.0000       7.931271       215.8208 
 2970   0.0000       7.933033       215.8688 
 2971   0.0000       7.939036       216.0322 
 2972   0.0000       7.941309       216.0940 
 2973   0.0000       7.943154       216.1442 
 2974   0.0000       7.943975       216.1665 
 2975   0.0000       7.947656       216.2667 
 2976   0.0000       7.952546       216.3998 
 2977   0.0000       7.957199       216.5264 
 2978   0.0000       7.960598       216.6189 
 2979   0.0000       7.962804       216.6789 
 2980   0.0000       7.965073       216.7407 
 2981   0.0000       7.965974       216.7652 
 2982   0.0000       7.972538       216.9438 
 2983   0.0000       7.977045       217.0664 
 2984   0.0000       7.981546       217.1889 
 2985   0.0000       7.984566       217.2711 
 2986   0.0000       7.986349       217.3196 
 2987   0.0000       7.989656       217.4096 
 2988   0.0000       7.994996       217.5549 
 2989   0.0000       7.998683       217.6552 
 2990   0.0000       8.002758       217.7661 
 2991   0.0000       8.004020       217.8005 
 2992   0.0000       8.009005       217.9361 
 2993   0.0000       8.010693       217.9820 
 2994   0.0000       8.015140       218.1030 
 2995   0.0000       8.018520       218.1950 
 2996   0.0000       8.022764       218.3105 
 2997   0.0000       8.023747       218.3372 
 2998   0.0000       8.025446       218.3835 
 2999   0.0000       8.029777       218.5014 
 3000   0.0000       8.033393       218.5997 
 3001   0.0000       8.036119       218.6739 
 3002   0.0000       8.040836       218.8023 
 3003   0.0000       8.042872       218.8577 
 3004   0.0000       8.047421       218.9814 
 3005   0.0000       8.048974       219.0237 
 3006   0.0000       8.056385       219.2254 
 3007   0.0000       8.059723       219.3162 
 3008   0.0000       8.064247       219.4393 
 3009   0.0000       8.069318       219.5773 
 3010   0.0000       8.070990       219.6228 
 3011   0.0000       8.072110       219.6533 
 3012   0.0000       8.074671       219.7230 
 3013   0.0000       8.077904       219.8110 
 3014   0.0000       8.082791       219.9439 
 3015   0.0000       8.082842       219.9453 
 3016   0.0000       8.088336       220.0948 
 3017   0.0000       8.093458       220.2342 
 3018   0.0000       8.094727       220.2687 
 3019   0.0000       8.096185       220.3084 
 3020   0.0000       8.104062       220.5227 
 3021   0.0000       8.105221       220.5543 
 3022   0.0000       8.106283       220.5832 
 3023   0.0000       8.110594       220.7005 
 3024   0.0000       8.112833       220.7614 
 3025   0.0000       8.115286       220.8282 
 3026   0.0000       8.116998       220.8748 
 3027   0.0000       8.121747       221.0040 
 3028   0.0000       8.125682       221.1110 
 3029   0.0000       8.127441       221.1589 
 3030   0.0000       8.132234       221.2893 
 3031   0.0000       8.132831       221.3056 
 3032   0.0000       8.136433       221.4036 
 3033   0.0000       8.140648       221.5183 
 3034   0.0000       8.142671       221.5733 
 3035   0.0000       8.143972       221.6087 
 3036   0.0000       8.146154       221.6681 
 3037   0.0000       8.151682       221.8185 
 3038   0.0000       8.153998       221.8816 
 3039   0.0000       8.155921       221.9339 
 3040   0.0000       8.160747       222.0652 
 3041   0.0000       8.164733       222.1737 
 3042   0.0000       8.167567       222.2508 
 3043   0.0000       8.170624       222.3340 
 3044   0.0000       8.172525       222.3857 
 3045   0.0000       8.178939       222.5603 
 3046   0.0000       8.180786       222.6105 
 3047   0.0000       8.181679       222.6348 
 3048   0.0000       8.186343       222.7617 
 3049   0.0000       8.188502       222.8205 
 3050   0.0000       8.193146       222.9468 
 3051   0.0000       8.197515       223.0657 
 3052   0.0000       8.200035       223.1343 
 3053   0.0000       8.205725       223.2891 
 3054   0.0000       8.208257       223.3580 
 3055   0.0000       8.210643       223.4230 
 3056   0.0000       8.215316       223.5501 
 3057   0.0000       8.216670       223.5870 
 3058   0.0000       8.219684       223.6690 
 3059   0.0000       8.224055       223.7879 
 3060   0.0000       8.228702       223.9144 
 3061   0.0000       8.230228       223.9559 
 3062   0.0000       8.230725       223.9694 
 3063   0.0000       8.236374       224.1231 
 3064   0.0000       8.238465       224.1800 
 3065   0.0000       8.244021       224.3312 
 3066   0.0000       8.245412       224.3691 
 3067   0.0000       8.246488       224.3983 
 3068   0.0000       8.249475       224.4796 
 3069   0.0000       8.253660       224.5935 
 3070   0.0000       8.255693       224.6488 
 3071   0.0000       8.260114       224.7691 
 3072   0.0000       8.260462       224.7786 
 3073   0.0000       8.261283       224.8009 
 3074   0.0000       8.263731       224.8675 
 3075   0.0000       8.265979       224.9287 
 3076   0.0000       8.270568       225.0536 
 3077   0.0000       8.272233       225.0989 
 3078   0.0000       8.276413       225.2127 
 3079   0.0000       8.277606       225.2451 
 3080   0.0000       8.279092       225.2855 
 3081   0.0000       8.282123       225.3680 
 3082   0.0000       8.283748       225.4122 
 3083   0.0000       8.284124       225.4225 
 3084   0.0000       8.287459       225.5132 
 3085   0.0000       8.290899       225.6068 
 3086   0.0000       8.293927       225.6892 
 3087   0.0000       8.295801       225.7402 
 3088   0.0000       8.299207       225.8329 
 3089   0.0000       8.300783       225.8758 
 3090   0.0000       8.305739       226.0107 
 3091   0.0000       8.314320       226.2442 
 3092   0.0000       8.314735       226.2554 
 3093   0.0000       8.318209       226.3500 
 3094   0.0000       8.318944       226.3700 
 3095   0.0000       8.322568       226.4686 
 3096   0.0000       8.325514       226.5487 
 3097   0.0000       8.326566       226.5774 
 3098   0.0000       8.328913       226.6412 
 3099   0.0000       8.335486       226.8201 
 3100   0.0000       8.338330       226.8975 
 3101   0.0000       8.341280       226.9778 
 3102   0.0000       8.343211       227.0303 
 3103   0.0000       8.347008       227.1336 
 3104   0.0000       8.350099       227.2177 
 3105   0.0000       8.351088       227.2447 
 3106   0.0000       8.353840       227.3195 
 3107   0.0000       8.356969       227.4047 
 3108   0.0000       8.357911       227.4303 
 3109   0.0000       8.360000       227.4872 
 3110   0.0000       8.363569       227.5843 
 3111   0.0000       8.366846       227.6735 
 3112   0.0000       8.370565       227.7747 
 3113   0.0000       8.372387       227.8242 
 3114   0.0000       8.374071       227.8701 
 3115   0.0000       8.378423       227.9885 
 3116   0.0000       8.379921       228.0292 
 3117   0.0000       8.384835       228.1629 
 3118   0.0000       8.386109       228.1976 
 3119   0.0000       8.391537       228.3453 
 3120   0.0000       8.392147       228.3619 
 3121   0.0000       8.394921       228.4374 
 3122   0.0000       8.399512       228.5623 
 3123   0.0000       8.400665       228.5937 
 3124   0.0000       8.404925       228.7096 
 3125   0.0000       8.406747       228.7592 
 3126   0.0000       8.412380       228.9125 
 3127   0.0000       8.415822       229.0061 
 3128   0.0000       8.419411       229.1038 
 3129   0.0000       8.422586       229.1902 
 3130   0.0000       8.424283       229.2364 
 3131   0.0000       8.425379       229.2662 
 3132   0.0000       8.429671       229.3830 
 3133   0.0000       8.431780       229.4404 
 3134   0.0000       8.432407       229.4575 
 3135   0.0000       8.436701       229.5743 
 3136   0.0000       8.440862       229.6875 
 3137   0.0000       8.444392       229.7836 
 3138   0.0000       8.447316       229.8631 
 3139   0.0000       8.449437       229.9209 
 3140   0.0000       8.451556       229.9785 
 3141   0.0000       8.453391       230.0285 
 3142   0.0000       8.455506       230.0860 
 3143   0.0000       8.460412       230.2195 
 3144   0.0000       8.463334       230.2990 
 3145   0.0000       8.465723       230.3640 
 3146   0.0000       8.470553       230.4955 
 3147   0.0000       8.473560       230.5773 
 3148   0.0000       8.476338       230.6529 
 3149   0.0000       8.479187       230.7304 
 3150   0.0000       8.483281       230.8418 
 3151   0.0000       8.490196       231.0300 
 3152   0.0000       8.490876       231.0485 
 3153   0.0000       8.491758       231.0725 
 3154   0.0000       8.493399       231.1171 
 3155   0.0000       8.495197       231.1661 
 3156   0.0000       8.497127       231.2186 
 3157   0.0000       8.501638       231.3413 
 3158   0.0000       8.505326       231.4417 
 3159   0.0000       8.507201       231.4927 
 3160   0.0000       8.511639       231.6135 
 3161   0.0000       8.515563       231.7202 
 3162   0.0000       8.515822       231.7273 
 3163   0.0000       8.517682       231.7779 
 3164   0.0000       8.520296       231.8490 
 3165   0.0000       8.529995       232.1130 
 3166   0.0000       8.531506       232.1541 
 3167   0.0000       8.533089       232.1972 
 3168   0.0000       8.538011       232.3311 
 3169   0.0000       8.541398       232.4233 
 3170   0.0000       8.545196       232.5266 
 3171   0.0000       8.547598       232.5920 
 3172   0.0000       8.551900       232.7090 
 3173   0.0000       8.553719       232.7585 
 3174   0.0000       8.555291       232.8013 
 3175   0.0000       8.556354       232.8302 
 3176   0.0000       8.560023       232.9301 
 3177   0.0000       8.565869       233.0891 
 3178   0.0000       8.569901       233.1989 
 3179   0.0000       8.572045       233.2572 
 3180   0.0000       8.576654       233.3826 
 3181   0.0000       8.578912       233.4441 
 3182   0.0000       8.585448       233.6219 
 3183   0.0000       8.586611       233.6536 
 3184   0.0000       8.590934       233.7712 
 3185   0.0000       8.595282       233.8895 
 3186   0.0000       8.600183       234.0229 
 3187   0.0000       8.604235       234.1331 
 3188   0.0000       8.609959       234.2889 
 3189   0.0000       8.611277       234.3248 
 3190   0.0000       8.614521       234.4130 
 3191   0.0000       8.618266       234.5149 
 3192   0.0000       8.621141       234.5932 
 3193   0.0000       8.624931       234.6963 
 3194   0.0000       8.633700       234.9349 
 3195   0.0000       8.635544       234.9851 
 3196   0.0000       8.636899       235.0220 
 3197   0.0000       8.638810       235.0740 
 3198   0.0000       8.641262       235.1407 
 3199   0.0000       8.643628       235.2051 
 3200   0.0000       8.646976       235.2962 
 3201   0.0000       8.648559       235.3393 
 3202   0.0000       8.656514       235.5557 
 3203   0.0000       8.657265       235.5762 
 3204   0.0000       8.662406       235.7160 
 3205   0.0000       8.663558       235.7474 
 3206   0.0000       8.668277       235.8758 
 3207   0.0000       8.670809       235.9447 
 3208   0.0000       8.672994       236.0042 
 3209   0.0000       8.681681       236.2405 
 3210   0.0000       8.687688       236.4040 
 3211   0.0000       8.690130       236.4704 
 3212   0.0000       8.692729       236.5412 
 3213   0.0000       8.695060       236.6046 
 3214   0.0000       8.696701       236.6493 
 3215   0.0000       8.698896       236.7090 
 3216   0.0000       8.701251       236.7731 
 3217   0.0000       8.705876       236.8989 
 3218   0.0000       8.709418       236.9953 
 3219   0.0000       8.715837       237.1700 
 3220   0.0000       8.718566       237.2442 
 3221   0.0000       8.720648       237.3009 
 3222   0.0000       8.724488       237.4054 
 3223   0.0000       8.727022       237.4743 
 3224   0.0000       8.732170       237.6144 
 3225   0.0000       8.737252       237.7527 
 3226   0.0000       8.739871       237.8240 
 3227   0.0000       8.743774       237.9302 
 3228   0.0000       8.747258       238.0250 
 3229   0.0000       8.751285       238.1346 
 3230   0.0000       8.756634       238.2801 
 3231   0.0000       8.757126       238.2935 
 3232   0.0000       8.762593       238.4423 
 3233   0.0000       8.766182       238.5399 
 3234   0.0000       8.768877       238.6133 
 3235   0.0000       8.770319       238.6525 
 3236   0.0000       8.775340       238.7891 
 3237   0.0000       8.778484       238.8747 
 3238   0.0000       8.789499       239.1744 
 3239   0.0000       8.790149       239.1921 
 3240   0.0000       8.795953       239.3501 
 3241   0.0000       8.799340       239.4422 
 3242   0.0000       8.804389       239.5796 
 3243   0.0000       8.805587       239.6122 
 3244   0.0000       8.807618       239.6675 
 3245   0.0000       8.811590       239.7755 
 3246   0.0000       8.818896       239.9744 
 3247   0.0000       8.821036       240.0326 
 3248   0.0000       8.832099       240.3336 
 3249   0.0000       8.832835       240.3537 
 3250   0.0000       8.837783       240.4883 
 3251   0.0000       8.838524       240.5085 
 3252   0.0000       8.843501       240.6439 
 3253   0.0000       8.846138       240.7156 
 3254   0.0000       8.854762       240.9503 
 3255   0.0000       8.857960       241.0374 
 3256   0.0000       8.863124       241.1779 
 3257   0.0000       8.872072       241.4214 
 3258   0.0000       8.876232       241.5346 
 3259   0.0000       8.883225       241.7249 
 3260   0.0000       8.884581       241.7617 
 3261   0.0000       8.890504       241.9229 
 3262   0.0000       8.898185       242.1319 
 3263   0.0000       8.901456       242.2209 
 3264   0.0000       8.905574       242.3330 
 3265   0.0000       8.909189       242.4314 
 3266   0.0000       8.913146       242.5390 
 3267   0.0000       8.913498       242.5486 
 3268   0.0000       8.917519       242.6580 
 3269   0.0000       8.918115       242.6743 
 3270   0.0000       8.921549       242.7677 
 3271   0.0000       8.931004       243.0250 
 3272   0.0000       8.938036       243.2163 
 3273   0.0000       8.940008       243.2700 
 3274   0.0000       8.944261       243.3857 
 3275   0.0000       8.945422       243.4173 
 3276   0.0000       8.950221       243.5479 
 3277   0.0000       8.954969       243.6771 
 3278   0.0000       8.959027       243.7875 
 3279   0.0000       8.959900       243.8113 
 3280   0.0000       8.964985       243.9496 
 3281   0.0000       8.970427       244.0977 
 3282   0.0000       8.971332       244.1224 
 3283   0.0000       8.980524       244.3725 
 3284   0.0000       8.984285       244.4748 
 3285   0.0000       8.985619       244.5111 
 3286   0.0000       8.989492       244.6165 
 3287   0.0000       8.992026       244.6855 
 3288   0.0000       8.999902       244.8998 
 3289   0.0000       9.004709       245.0306 
 3290   0.0000       9.008158       245.1245 
 3291   0.0000       9.011040       245.2029 
 3292   0.0000       9.015775       245.3317 
 3293   0.0000       9.020951       245.4726 
 3294   0.0000       9.024933       245.5809 
 3295   0.0000       9.028777       245.6855 
 3296   0.0000       9.035713       245.8742 
 3297   0.0000       9.042774       246.0664 
 3298   0.0000       9.044087       246.1021 
 3299   0.0000       9.049290       246.2437 
 3300   0.0000       9.050816       246.2852 
 3301   0.0000       9.056231       246.4326 
 3302   0.0000       9.057297       246.4616 
 3303   0.0000       9.062362       246.5994 
 3304   0.0000       9.065585       246.6871 
 3305   0.0000       9.068655       246.7706 
 3306   0.0000       9.071236       246.8409 
 3307   0.0000       9.076666       246.9887 
 3308   0.0000       9.078564       247.0403 
 3309   0.0000       9.083804       247.1829 
 3310   0.0000       9.087769       247.2908 
 3311   0.0000       9.088899       247.3215 
 3312   0.0000       9.095576       247.5032 
 3313   0.0000       9.101008       247.6510 
 3314   0.0000       9.106127       247.7903 
 3315   0.0000       9.109527       247.8828 
 3316   0.0000       9.112564       247.9655 
 3317   0.0000       9.114911       248.0293 
 3318   0.0000       9.120608       248.1844 
 3319   0.0000       9.132962       248.5205 
 3320   0.0000       9.134520       248.5629 
 3321   0.0000       9.138277       248.6651 
 3322   0.0000       9.142847       248.7895 
 3323   0.0000       9.151365       249.0213 
 3324   0.0000       9.155024       249.1209 
 3325   0.0000       9.159171       249.2337 
 3326   0.0000       9.159970       249.2554 
 3327   0.0000       9.164985       249.3919 
 3328   0.0000       9.175646       249.6820 
 3329   0.0000       9.175960       249.6906 
 3330   0.0000       9.189112       250.0485 
 3331   0.0000       9.190288       250.0804 
 3332   0.0000       9.194865       250.2050 
 3333   0.0000       9.203787       250.4478 
 3334   0.0000       9.209360       250.5994 
 3335   0.0000       9.217050       250.8087 
 3336   0.0000       9.230529       251.1755 
 3337   0.0000       9.234545       251.2847 
 3338   0.0000       9.241029       251.4612 
 3339   0.0000       9.246680       251.6149 
 3340   0.0000       9.248252       251.6577 
 3341   0.0000       9.254275       251.8216 
 3342   0.0000       9.259777       251.9713 
 3343   0.0000       9.267682       252.1865 
 3344   0.0000       9.272024       252.3046 
 3345   0.0000       9.283663       252.6213 
 3346   0.0000       9.288427       252.7509 
 3347   0.0000       9.288870       252.7630 
 3348   0.0000       9.299747       253.0590 
 3349   0.0000       9.304882       253.1987 
 3350   0.0000       9.309001       253.3108 
 3351   0.0000       9.315104       253.4769 
 3352   0.0000       9.331627       253.9265 
 3353   0.0000       9.334474       254.0039 
 3354   0.0000       9.339903       254.1517 
 3355   0.0000       9.341939       254.2071 
 3356   0.0000       9.353934       254.5335 
 3357   0.0000       9.357685       254.6355 
 3358   0.0000       9.363186       254.7852 
 3359   0.0000       9.374481       255.0926 
 3360   0.0000       9.375912       255.1315 
 3361   0.0000       9.380370       255.2528 
 3362   0.0000       9.395646       255.6685 
 3363   0.0000       9.400737       255.8070 
 3364   0.0000       9.407257       255.9845 
 3365   0.0000       9.411543       256.1011 
 3366   0.0000       9.412814       256.1357 
 3367   0.0000       9.423003       256.4129 
 3368   0.0000       9.430503       256.6170 
 3369   0.0000       9.437398       256.8047 
 3370   0.0000       9.439514       256.8622 
 3371   0.0000       9.445767       257.0324 
 3372   0.0000       9.454927       257.2817 
 3373   0.0000       9.461002       257.4470 
 3374   0.0000       9.465869       257.5794 
 3375   0.0000       9.476201       257.8605 
 3376   0.0000       9.478656       257.9273 
 3377   0.0000       9.484240       258.0793 
 3378   0.0000       9.490027       258.2368 
 3379   0.0000       9.497212       258.4323 
 3380   0.0000       9.502881       258.5865 
 3381   0.0000       9.509557       258.7682 
 3382   0.0000       9.521470       259.0924 
 3383   0.0000       9.528742       259.2903 
 3384   0.0000       9.542846       259.6740 
 3385   0.0000       9.547691       259.8059 
 3386   0.0000       9.552185       259.9282 
 3387   0.0000       9.554836       260.0003 
 3388   0.0000       9.565344       260.2862 
 3389   0.0000       9.569831       260.4084 
 3390   0.0000       9.602533       261.2982 
 3391   0.0000       9.605778       261.3865 
 3392   0.0000       9.614794       261.6318 
 3393   0.0000       9.625745       261.9298 
 3394   0.0000       9.637276       262.2436 
 3395   0.0000       9.658505       262.8213 
 3396   0.0000       9.665671       263.0163 
 3397   0.0000       9.674706       263.2621 
 3398   0.0000       9.679751       263.3994 
 3399   0.0000       9.689273       263.6585 
 3400   0.0000       9.695193       263.8196 
 3401   0.0000       9.705272       264.0939 
 3402   0.0000       9.707625       264.1579 
 3403   0.0000       9.711319       264.2584 
 3404   0.0000       9.722357       264.5588 
 3405   0.0000       9.724850       264.6266 
 3406   0.0000       9.728372       264.7225 
 3407   0.0000       9.734126       264.8790 
 3408   0.0000       9.742427       265.1049 
 3409   0.0000       9.751422       265.3497 
 3410   0.0000       9.754269       265.4272 
 3411   0.0000       9.755913       265.4719 
 3412   0.0000       9.766336       265.7555 
 3413   0.0000       9.770513       265.8692 
 3414   0.0000       9.771721       265.9021 
 3415   0.0000       9.777183       266.0507 
 3416   0.0000       9.779664       266.1182 
 3417   0.0000       9.781111       266.1576 
 3418   0.0000       9.783571       266.2245 
 3419   0.0000       9.792098       266.4565 
 3420   0.0000       9.795236       266.5419 
 3421   0.0000       9.798401       266.6281 
 3422   0.0000       9.804743       266.8006 
 3423   0.0000       9.810232       266.9500 
 3424   0.0000       9.813780       267.0465 
 3425   0.0000       9.817729       267.1540 
 3426   0.0000       9.821953       267.2689 
 3427   0.0000       9.823646       267.3150 
 3428   0.0000       9.836172       267.6558 
 3429   0.0000       9.836939       267.6767 
 3430   0.0000       9.842519       267.8286 
 3431   0.0000       9.846131       267.9268 
 3432   0.0000       9.850955       268.0581 
 3433   0.0000       9.857191       268.2278 
 3434   0.0000       9.859824       268.2995 
 3435   0.0000       9.863024       268.3865 
 3436   0.0000       9.867891       268.5190 
 3437   0.0000       9.871172       268.6082 
 3438   0.0000       9.876063       268.7413 
 3439   0.0000       9.878362       268.8039 
 3440   0.0000       9.880742       268.8687 
 3441   0.0000       9.887136       269.0426 
 3442   0.0000       9.888165       269.0706 
 3443   0.0000       9.893879       269.2261 
 3444   0.0000       9.898261       269.3454 
 3445   0.0000       9.905934       269.5542 
 3446   0.0000       9.907353       269.5928 
 3447   0.0000       9.914506       269.7874 
 3448   0.0000       9.917095       269.8579 
 3449   0.0000       9.919525       269.9240 
 3450   0.0000       9.925775       270.0941 
 3451   0.0000       9.936197       270.3777 
 3452   0.0000       9.937422       270.4110 
 3453   0.0000       9.939977       270.4805 
 3454   0.0000       9.947458       270.6841 
 3455   0.0000       9.952084       270.8100 
 3456   0.0000       9.956752       270.9370 
 3457   0.0000       9.961196       271.0579 
 3458   0.0000       9.965792       271.1830 
 3459   0.0000       9.967866       271.2394 
 3460   0.0000       9.970789       271.3189 
 3461   0.0000       9.978533       271.5297 
 3462   0.0000       9.982322       271.6328 
 3463   0.0000       9.991026       271.8697 
 3464   0.0000       9.994368       271.9606 
 3465   0.0000      10.003243       272.2021 
 3466   0.0000      10.011539       272.4278 
 3467   0.0000      10.017229       272.5827 
 3468   0.0000      10.020575       272.6737 
 3469   0.0000      10.026331       272.8303 
 3470   0.0000      10.031251       272.9642 
 3471   0.0000      10.042865       273.2802 
 3472   0.0000      10.047096       273.3954 
 3473   0.0000      10.050359       273.4842 
 3474   0.0000      10.058068       273.6940 
 3475   0.0000      10.062213       273.8067 
 3476   0.0000      10.066030       273.9106 
 3477   0.0000      10.066879       273.9337 
 3478   0.0000      10.071915       274.0707 
 3479   0.0000      10.084370       274.4097 
 3480   0.0000      10.086038       274.4550 
 3481   0.0000      10.089338       274.5448 
 3482   0.0000      10.090612       274.5795 
 3483   0.0000      10.094477       274.6847 
 3484   0.0000      10.104786       274.9652 
 3485   0.0000      10.108359       275.0624 
 3486   0.0000      10.111323       275.1431 
 3487   0.0000      10.118539       275.3394 
 3488   0.0000      10.125279       275.5228 
 3489   0.0000      10.131117       275.6817 
 3490   0.0000      10.135879       275.8113 
 3491   0.0000      10.138682       275.8876 
 3492   0.0000      10.139265       275.9034 
 3493   0.0000      10.160723       276.4873 
 3494   0.0000      10.161939       276.5204 
 3495   0.0000      10.166385       276.6414 
 3496   0.0000      10.176826       276.9255 
 3497   0.0000      10.184112       277.1238 
 3498   0.0000      10.193316       277.3742 
 3499   0.0000      10.200981       277.5828 
 3500   0.0000      10.209092       277.8035 
 3501   0.0000      10.212136       277.8864 
 3502   0.0000      10.215478       277.9773 
 3503   0.0000      10.222386       278.1653 
 3504   0.0000      10.227691       278.3096 
 3505   0.0000      10.228713       278.3374 
 3506   0.0000      10.229999       278.3724 
 3507   0.0000      10.240815       278.6667 
 3508   0.0000      10.258143       279.1383 
 3509   0.0000      10.259884       279.1856 
 3510   0.0000      10.263760       279.2911 
 3511   0.0000      10.271109       279.4911 
 3512   0.0000      10.272995       279.5424 
 3513   0.0000      10.279377       279.7161 
 3514   0.0000      10.286307       279.9046 
 3515   0.0000      10.289207       279.9836 
 3516   0.0000      10.298635       280.2401 
 3517   0.0000      10.302939       280.3572 
 3518   0.0000      10.309645       280.5397 
 3519   0.0000      10.322072       280.8778 
 3520   0.0000      10.331455       281.1332 
 3521   0.0000      10.336639       281.2742 
 3522   0.0000      10.344763       281.4953 
 3523   0.0000      10.354747       281.7670 
 3524   0.0000      10.365696       282.0649 
 3525   0.0000      10.367102       282.1032 
 3526   0.0000      10.373409       282.2748 
 3527   0.0000      10.377614       282.3892 
 3528   0.0000      10.381127       282.4848 
 3529   0.0000      10.383144       282.5397 
 3530   0.0000      10.384476       282.5760 
 3531   0.0000      10.391343       282.7628 
 3532   0.0000      10.396427       282.9012 
 3533   0.0000      10.401909       283.0503 
 3534   0.0000      10.414239       283.3858 
 3535   0.0000      10.429840       283.8104 
 3536   0.0000      10.442293       284.1492 
 3537   0.0000      10.454428       284.4794 
 3538   0.0000      10.463737       284.7328 
 3539   0.0000      10.486231       285.3449 
 3540   0.0000      10.496360       285.6205 
 3541   0.0000      10.503095       285.8037 
 3542   0.0000      10.511453       286.0312 
 3543   0.0000      10.518414       286.2206 
 3544   0.0000      10.528491       286.4948 
 3545   0.0000      10.541342       286.8445 
 3546   0.0000      10.547666       287.0166 
 3547   0.0000      10.560989       287.3791 
 3548   0.0000      10.564936       287.4865 
 3549   0.0000      10.568131       287.5735 
 3550   0.0000      10.575841       287.7833 
 3551   0.0000      10.612036       288.7682 
 3552   0.0000      10.641446       289.5685 
 3553   0.0000      10.645907       289.6898 
 3554   0.0000      10.656352       289.9741 
 3555   0.0000      10.662175       290.1325 
 3556   0.0000      10.672448       290.4121 
 3557   0.0000      10.674730       290.4742 
 3558   0.0000      10.693717       290.9908 
 3559   0.0000      10.694878       291.0224 
 3560   0.0000      10.697080       291.0823 
 3561   0.0000      10.712395       291.4991 
 3562   0.0000      10.717048       291.6257 
 3563   0.0000      10.728604       291.9401 
 3564   0.0000      10.743336       292.3410 
 3565   0.0000      10.747310       292.4492 
 3566   0.0000      10.758365       292.7500 
 3567   0.0000      10.771564       293.1092 
 3568   0.0000      10.781177       293.3708 
 3569   0.0000      10.816930       294.3436 
 3570   0.0000      10.855969       295.4059 
 3571   0.0000      10.885448       296.2081 
 3572   0.0000      10.896081       296.4974 
 3573   0.0000      10.914076       296.9871 
 3574   0.0000      10.919285       297.1289 
 3575   0.0000      10.944212       297.8072 
 3576   0.0000      10.976874       298.6959 
 3577   0.0000      11.060916       300.9828 
 3578   0.0000      11.095173       301.9150 
 3579   0.0000      11.104032       302.1561 
 3580   0.0000      11.124088       302.7018 
 3581   0.0000      11.144209       303.2493 
 3582   0.0000      11.149058       303.3813 
 3583   0.0000      11.164214       303.7937 
 3584   0.0000      11.202598       304.8382 
 3585   0.0000      11.240463       305.8686 
 3586   0.0000      11.324974       308.1682 
 3587   0.0000      11.368176       309.3438 
 3588   0.0000      11.393204       310.0248 
 3589   0.0000      11.406078       310.3752 
 3590   0.0000      11.418732       310.7195 
 3591   0.0000      11.429860       311.0223 
 3592   0.0000      11.433566       311.1231 
 3593   0.0000      11.454622       311.6961 
 3594   0.0000      11.530436       313.7591 
 3595   0.0000      11.545086       314.1578 
 3596   0.0000      11.569812       314.8306 
 3597   0.0000      11.587495       315.3118 
 3598   0.0000      11.601710       315.6986 
 3599   0.0000      11.653333       317.1033 
 3600   0.0000      11.660812       317.3068 
 3601   0.0000      11.667205       317.4808 
 3602   0.0000      11.682903       317.9080 
 3603   0.0000      11.754558       319.8578 
 3604   0.0000      11.768225       320.2297 
 3605   0.0000      11.784884       320.6830 
 3606   0.0000      11.809248       321.3460 
 3607   0.0000      11.829533       321.8980 
 3608   0.0000      11.833932       322.0177 
 3609   0.0000      11.843059       322.2660 
 3610   0.0000      11.857022       322.6460 
 3611   0.0000      11.898963       323.7873 
 3612   0.0000      11.911570       324.1303 
 3613   0.0000      11.943601       325.0019 
 3614   0.0000      11.969829       325.7156 
 3615   0.0000      11.976789       325.9050 
 3616   0.0000      12.004090       326.6479 
 3617   0.0000      12.008857       326.7776 
 3618   0.0000      12.019547       327.0685 
 3619   0.0000      12.045192       327.7663 
 3620   0.0000      12.068573       328.4026 
 3621   0.0000      12.094579       329.1102 
 3622   0.0000      12.119480       329.7878 
 3623   0.0000      12.130560       330.0893 
 3624   0.0000      12.144956       330.4811 
 3625   0.0000      12.181290       331.4698 
 3626   0.0000      12.199348       331.9611 
 3627   0.0000      12.226573       332.7020 
 3628   0.0000      12.245097       333.2060 
 3629   0.0000      12.264001       333.7204 
 3630   0.0000      12.269755       333.8770 
 3631   0.0000      12.284838       334.2874 
 3632   0.0000      12.314111       335.0840 
 3633   0.0000      12.323014       335.3263 
 3634   0.0000      12.334137       335.6289 
 3635   0.0000      12.340896       335.8129 
 3636   0.0000      12.347205       335.9845 
 3637   0.0000      12.361537       336.3745 
 3638   0.0000      12.372342       336.6686 
 3639   0.0000      12.398014       337.3671 
 3640   0.0000      12.415185       337.8344 
 3641   0.0000      12.424938       338.0998 
 3642   0.0000      12.429337       338.2195 
 3643   0.0000      12.441718       338.5564 
 3644   0.0000      12.519154       340.6635 
 3645   0.0000      12.523174       340.7729 
 3646   0.0000      12.538834       341.1990 
 3647   0.0000      12.545614       341.3835 
 3648   0.0000      12.586549       342.4974 
 3649   0.0000      12.602492       342.9312 
 3650   0.0000      12.614353       343.2540 
 3651   0.0000      12.655506       344.3738 
 3652   0.0000      12.661213       344.5291 
 3653   0.0000      12.689655       345.3031 
 3654   0.0000      12.700047       345.5859 
 3655   0.0000      12.710302       345.8649 
 3656   0.0000      12.718827       346.0969 
 3657   0.0000      12.719719       346.1211 
 3658   0.0000      12.721670       346.1742 
 3659   0.0000      12.771887       347.5407 
 3660   0.0000      12.804007       348.4147 
 3661   0.0000      12.819071       348.8247 
 3662   0.0000      12.864530       350.0616 
 3663   0.0000      12.899269       351.0070 
 3664   0.0000      12.912908       351.3781 
 3665   0.0000      12.938047       352.0621 
 3666   0.0000      13.067713       355.5906 
 3667   0.0000      13.088067       356.1444 
 3668   0.0000      13.101305       356.5046 
 3669   0.0000      13.137873       357.4997 
 3670   0.0000      13.141677       357.6032 
 3671   0.0000      13.147864       357.7716 
 3672   0.0000      13.154648       357.9562 
 3673   0.0000      13.176962       358.5634 
 3674   0.0000      13.189382       358.9013 
 3675   0.0000      13.195012       359.0545 
 3676   0.0000      13.238704       360.2435 
 3677   0.0000      13.249776       360.5447 
 3678   0.0000      13.281184       361.3994 
 3679   0.0000      13.296013       361.8029 
 3680   0.0000      13.436806       365.6341 
 3681   0.0000      13.502856       367.4314 
 3682   0.0000      13.613697       370.4475 
 3683   0.0000      13.752587       374.2269 
 3684   0.0000      13.997153       380.8819 
 3685   0.0000      14.115316       384.0973 
 3686   0.0000      14.310857       389.4182 
 3687   0.0000      14.338071       390.1587 
 3688   0.0000      14.464137       393.5892 
 3689   0.0000      14.574454       396.5911 
 3690   0.0000      14.657536       398.8518 
 3691   0.0000      14.904964       405.5847 
 3692   0.0000      14.932770       406.3413 
 3693   0.0000      15.083570       410.4448 
 3694   0.0000      16.641779       452.8458 
 3695   0.0000      28.009145       762.1676 
 3696   0.0000      28.031536       762.7769 
 3697   0.0000      28.184666       766.9437 
 3698   0.0000      28.266944       769.1827 
 3699   0.0000      28.404844       772.9351 
 3700   0.0000      28.452712       774.2377 
 3701   0.0000      28.528126       776.2898 
 3702   0.0000      28.543148       776.6985 
 3703   0.0000      28.547649       776.8210 
 3704   0.0000      28.556722       777.0679 
 3705   0.0000      28.559305       777.1382 
 3706   0.0000      28.609064       778.4922 
 3707   0.0000      28.615335       778.6628 
 3708   0.0000      28.625957       778.9519 
 3709   0.0000      28.727656       781.7193 
 3710   0.0000      28.763728       782.7008 
 3711   0.0000      28.862569       785.3904
[truncated: 1,124,051 more chars]
