# Supplementary material for: Photochemical Deracemization of 4,7-Diaza-1-isoindolinones by Unidirectional Hydrogen Atom Shuttling
Source: J Am Chem Soc. 2024 Dec 30;147(2):1434–9. doi: 10.1021/jacs.4c16053 (PMC11744763; doi:10.1021/jacs.4c16053)
Supplement: Supplementary file 3 — ja4c16053_si_003.zip [file ja4c16053_si_003.zip › to_zip/3b_1b/t1.xyz]

84
Coordinates from ORCA-job orca
  C   -2.41140926506553     -2.13492370681980     -2.76353445078090
  C   -3.01309865525882     -1.05639455575538     -2.12629059298997
  C   -4.40323963750924     -0.96879493577576     -2.10977965973995
  C   -5.17804194946200     -1.94148972549411     -2.72284257786495
  C   -4.57023810958141     -3.01591586297552     -3.36151264606518
  C   -3.18601810972160     -3.10952180656523     -3.38070135054154
  C   -2.18633938957712      0.00080513156206     -1.42897190986764
  C   -2.23847014502426     -0.17474386657405      0.04356730670698
  C   -2.96404142614620      0.54259361632603      1.01847893538445
  C   -2.77993945501308     -0.09640366725831      2.25852951936507
  C   -1.87227533476465     -1.23000839588546      2.04239106653890
  N   -1.62329367916879     -1.20324060433456      0.68505420032694
  N   -3.68205795044724      1.66576631642256      0.89858902820460
  C   -4.23712402726211      2.08044917862582      2.02075994825800
  C   -4.08033595497857      1.40952135607452      3.24934690532248
  N   -3.33386532732463      0.32353661918753      3.37981725264565
  O   -1.40423974017608     -2.02802301999912      2.83936307000329
  H   -0.95759067561832     -1.84888641180297      0.22028921042273
  H   -4.82140817102956      2.99137723736540      1.97961704891540
  H   -4.56634316050415      1.79546243373271      4.13630529410117
  H   -1.33140971749747     -2.21599195036809     -2.77499794500549
  H   -2.70499513345462     -3.94323245291348     -3.87579860561709
  H   -5.17378570919705     -3.77502974118497     -3.84199789375987
  H   -6.25726286937141     -1.86025009552971     -2.70429143894321
  H   -4.88106445978296     -0.13135708280651     -1.61390978966253
  H   -1.14907000926852     -0.04081787122813     -1.77132053347200
  H   -2.56991844382156      0.98883660724904     -1.68159127319448
  H   -2.57046110660358      2.89314599054010     -0.16534189505230
  C   1.58826460174960      3.23987404794970     -1.55094180894430
  C   0.20357990293560      3.03479222591115     -1.68850665158214
  C   -0.33155685522673      3.01500915460774     -2.99064099178444
  C   0.48822319983238      3.15067071980509     -4.09685067069429
  C   1.85934242290768      3.32775022177698     -3.94361050613971
  C   2.39995902427476      3.37716423702687     -2.66234447043665
  C   -0.66014636820213      2.90806036303295     -0.54408206110146
  O   -1.91954523107023      3.35336657427362     -0.72966703721891
  C   -0.26602322119984      2.43446459560513      0.75472887321423
  C   0.72667622517586      1.47559940328630      1.00561453042481
  C   1.08051776170578      1.03426214479541      2.27275782009347
  C   0.41316533146962      1.48989918706812      3.40483782142132
  C   -0.58593737918732      2.43116468484995      3.19732626654688
  C   -0.90629295823266      2.89394393179958      1.92603665480128
  N   2.13788634347286      0.15120649212366      2.14959037672528
  C   2.36718089850327      0.07317112461377      0.88895996226133
  O   1.52927570255141      0.82273094431659      0.12722357620767
  C   3.54287310797536     -0.55625749713135      0.19443756133408
  C   4.38366422208004     -1.39399211612033      1.17308474547577
  C   3.97419427534983     -2.85495172522141      1.41147720361763
  C   3.79706940110170     -3.54513390377816      0.06674363342721
  C   2.71793006908869     -2.83917843373040     -0.74950542647731
  C   3.16597003343506     -1.39571200607009     -1.03990758600655
  C   1.41894545467072     -2.77684868699978      0.03305428445910
  N   1.48832157096877     -2.84236886076574      1.36126039963595
  C   2.66907856056819     -3.01790488242560      2.18509896140569
  C   4.40848377191106      0.63149626494118     -0.27982405503710
  C   5.08233900402489     -3.52606058639466      2.21969976063805
  C   2.49701078632758     -3.56973129432877     -2.07116503036236
  O   0.34192900960434     -2.62423972107156     -0.55584324527998
  H   5.39323260250266     -1.42939781240095      0.75172441524608
  H   4.47196909503692     -0.87204400506635      2.12856213481911
  H   4.73719321569785     -3.53044972379102     -0.49448824479361
  H   3.53325325094180     -4.59853008283336      0.21316112695955
  H   4.06290571194162     -1.46785392306979     -1.66314371020287
  H   2.41714049278271     -0.88385927012269     -1.64983112283800
  H   1.77330579881068     -3.06180592788695     -2.70678624064711
  H   3.44068088294655     -3.62501312412363     -2.61582395967456
  H   2.14846775679878     -4.59063134700643     -1.90776518964081
  H   4.87762429525037     -4.58866874420306      2.36214530942860
  H   6.04273398491199     -3.43677675122942      1.70994708980084
  H   5.18650956702642     -3.06977425982986      3.20658800562808
  H   0.61175289490376     -2.77137299865703      1.86443252873244
  H   3.88853726620612      1.24909257678169     -1.01244658439180
  H   4.69882030982185      1.26628045456068      0.55879778979007
  H   5.31868067128669      0.25529780060216     -0.74840489912371
  H   0.67156196256807      1.13791937801390      4.39394466567131
  H   -1.12337772011138      2.83346093742796      4.04575519428622
  H   -1.66070624236445      3.66427846134271      1.83785622909703
  H   -1.39385716136296      2.87047684483563     -3.13401644382277
  H   0.05448727184901      3.11621623184371     -5.08804992767177
  H   2.49736937973281      3.43639085993446     -4.81070619796918
  H   3.46139784437880      3.54284952090749     -2.52802871697491
  H   2.02797956909849      3.33440080735792     -0.56680314586793
  H   2.62069953141991     -2.30419194079233      3.00885341904898
  H   2.63610822637800     -4.02100703375796      2.62170583263070
