# Supplementary material for: Photochemical Deracemization of 4,7-Diaza-1-isoindolinones by Unidirectional Hydrogen Atom Shuttling
Source: J Am Chem Soc. 2024 Dec 30;147(2):1434–9. doi: 10.1021/jacs.4c16053 (PMC11744763; doi:10.1021/jacs.4c16053)
Supplement: Supplementary file 3 — ja4c16053_si_003.zip [file ja4c16053_si_003.zip › to_zip/3b_1b/t1_opt.out]

                                 *****************
                                 * O   R   C   A *
                                 *****************

                                            #,                                       
                                            ###                                      
                                            ####                                     
                                            #####                                    
                                            ######                                   
                                           ########,                                 
                                     ,,################,,,,,                         
                               ,,#################################,,                 
                          ,,##########################################,,             
                       ,#########################################, ''#####,          
                    ,#############################################,,   '####,        
                  ,##################################################,,,,####,       
                ,###########''''           ''''###############################       
              ,#####''   ,,,,##########,,,,          '''####'''          '####       
            ,##' ,,,,###########################,,,                        '##       
           ' ,,###''''                  '''############,,,                           
         ,,##''                                '''############,,,,        ,,,,,,###''
      ,#''                                            '''#######################'''  
     '                                                          ''''####''''         
             ,#######,   #######,   ,#######,      ##                                
            ,#'     '#,  ##    ##  ,#'     '#,    #''#        ######   ,####,        
            ##       ##  ##   ,#'  ##            #'  '#       #        #'  '#        
            ##       ##  #######   ##           ,######,      #####,   #    #        
            '#,     ,#'  ##    ##  '#,     ,#' ,#      #,         ##   #,  ,#        
             '#######'   ##     ##  '#######'  #'      '#     #####' # '####'        


                  #######################################################
                  #                        -***-                        #
                  #          Department of theory and spectroscopy      #
                  #    Directorship and core code : Frank Neese         #
                  #        Max Planck Institute fuer Kohlenforschung    #
                  #                Kaiser Wilhelm Platz 1               #
                  #                 D-45470 Muelheim/Ruhr               #
                  #                      Germany                        #
                  #                                                     #
                  #                  All rights reserved                #
                  #                        -***-                        #
                  #######################################################


                         Program Version 5.0.3 -  RELEASE  -


 With contributions from (in alphabetic order):
   Daniel Aravena         : Magnetic Suceptibility
   Michael Atanasov       : Ab Initio Ligand Field Theory (pilot matlab implementation)
   Alexander A. Auer      : GIAO ZORA, VPT2 properties, NMR spectrum
   Ute Becker             : Parallelization
   Giovanni Bistoni       : ED, misc. LED, open-shell LED, HFLD
   Martin Brehm           : Molecular dynamics
   Dmytro Bykov           : SCF Hessian
   Vijay G. Chilkuri      : MRCI spin determinant printing, contributions to CSF-ICE
   Dipayan Datta          : RHF DLPNO-CCSD density
   Achintya Kumar Dutta   : EOM-CC, STEOM-CC
   Dmitry Ganyushin       : Spin-Orbit,Spin-Spin,Magnetic field MRCI
   Miquel Garcia          : C-PCM and meta-GGA Hessian, CC/C-PCM, Gaussian charge scheme
   Yang Guo               : DLPNO-NEVPT2, F12-NEVPT2, CIM, IAO-localization
   Andreas Hansen         : Spin unrestricted coupled pair/coupled cluster methods
   Benjamin Helmich-Paris : MC-RPA, TRAH-SCF, COSX integrals
   Lee Huntington         : MR-EOM, pCC
   Robert Izsak           : Overlap fitted RIJCOSX, COSX-SCS-MP3, EOM
   Marcus Kettner         : VPT2
   Christian Kollmar      : KDIIS, OOCD, Brueckner-CCSD(T), CCSD density, CASPT2, CASPT2-K
   Simone Kossmann        : Meta GGA functionals, TD-DFT gradient, OOMP2, MP2 Hessian
   Martin Krupicka        : Initial AUTO-CI
   Lucas Lang             : DCDCAS
   Marvin Lechner         : AUTO-CI (C++ implementation), FIC-MRCC
   Dagmar Lenk            : GEPOL surface, SMD
   Dimitrios Liakos       : Extrapolation schemes; Compound Job, initial MDCI parallelization
   Dimitrios Manganas     : Further ROCIS development; embedding schemes
   Dimitrios Pantazis     : SARC Basis sets
   Anastasios Papadopoulos: AUTO-CI, single reference methods and gradients
   Taras Petrenko         : DFT Hessian,TD-DFT gradient, ASA, ECA, R-Raman, ABS, FL, XAS/XES, NRVS
   Peter Pinski           : DLPNO-MP2, DLPNO-MP2 Gradient
   Christoph Reimann      : Effective Core Potentials
   Marius Retegan         : Local ZFS, SOC
   Christoph Riplinger    : Optimizer, TS searches, QM/MM, DLPNO-CCSD(T), (RO)-DLPNO pert. Triples
   Tobias Risthaus        : Range-separated hybrids, TD-DFT gradient, RPA, STAB
   Michael Roemelt        : Original ROCIS implementation
   Masaaki Saitow         : Open-shell DLPNO-CCSD energy and density
   Barbara Sandhoefer     : DKH picture change effects
   Avijit Sen             : IP-ROCIS
   Kantharuban Sivalingam : CASSCF convergence, NEVPT2, FIC-MRCI
   Bernardo de Souza      : ESD, SOC TD-DFT
   Georgi Stoychev        : AutoAux, RI-MP2 NMR, DLPNO-MP2 response
   Willem Van den Heuvel  : Paramagnetic NMR
   Boris Wezisla          : Elementary symmetry handling
   Frank Wennmohs         : Technical directorship


 We gratefully acknowledge several colleagues who have allowed us to
 interface, adapt or use parts of their codes:
   Stefan Grimme, W. Hujo, H. Kruse, P. Pracht,  : VdW corrections, initial TS optimization,
                  C. Bannwarth, S. Ehlert          DFT functionals, gCP, sTDA/sTD-DF
   Ed Valeev, F. Pavosevic, A. Kumar             : LibInt (2-el integral package), F12 methods
   Garnet Chan, S. Sharma, J. Yang, R. Olivares  : DMRG
   Ulf Ekstrom                                   : XCFun DFT Library
   Mihaly Kallay                                 : mrcc  (arbitrary order and MRCC methods)
   Jiri Pittner, Ondrej Demel                    : Mk-CCSD
   Frank Weinhold                                : gennbo (NPA and NBO analysis)
   Christopher J. Cramer and Donald G. Truhlar   : smd solvation model
   Lars Goerigk                                  : TD-DFT with DH, B97 family of functionals
   V. Asgeirsson, H. Jonsson                     : NEB implementation
   FAccTs GmbH                                   : IRC, NEB, NEB-TS, DLPNO-Multilevel, CI-OPT
                                                   MM, QMMM, 2- and 3-layer-ONIOM, Crystal-QMMM,
                                                   LR-CPCM, SF, NACMEs, symmetry and pop. for TD-DFT,
                                                   nearIR, NL-DFT gradient (VV10), updates on ESD,
                                                   ML-optimized integration grids
   S Lehtola, MJT Oliveira, MAL Marques          : LibXC Library
   Liviu Ungur et al                             : ANISO software


 Your calculation uses the libint2 library for the computation of 2-el integrals
 For citations please refer to: http://libint.valeyev.net

 Your ORCA version has been built with support for libXC version: 5.1.0
 For citations please refer to: https://tddft.org/programs/libxc/

 This ORCA versions uses:
   CBLAS   interface :  Fast vector & matrix operations
   LAPACKE interface :  Fast linear algebra routines
   SCALAPACK package :  Parallel linear algebra routines
   Shared memory     :  Shared parallel matrices
   BLAS/LAPACK       :  OpenBLAS 0.3.15  USE64BITINT DYNAMIC_ARCH NO_AFFINITY Zen SINGLE_THREADED
        Core in use  :  Zen
   Copyright (c) 2011-2014, The OpenBLAS Project


***************************************
The coordinates will be read from file: coord.xyz
***************************************


Your calculation utilizes the geometrical counterpoise correction gCP
Please cite in your paper:
H.Kruse, S. Grimme J.Chem.Phys., 136, (2012), 154101 
   

Your calculation utilizes the atom-pairwise dispersion correction
with the Becke-Johnson damping scheme (D3BJ)
Cite in your paper:
S.Grimme, S.Ehrlich, L.Goerigk, J Comput Chem, (2011), 32, 1456–1465 
S.Grimme, J.Antony, S.Ehrlich and H.Krieg, J.Chem.Phys., 132, (2010), 154104 
   

Your calculation employs the composite approach PBEh-3c.
Please cite in your paper:
S. Grimme, J. G. Brandenburg, C. Bannwarth, A. Hansen J.Chem.Phys., 143, (2015), 054107 
   

================================================================================

----- Orbital basis set information -----
Your calculation utilizes the basis: def2-mSVP

----- AuxJ basis set information -----
Your calculation utilizes the auxiliary basis: def2/J
   F. Weigend, Phys. Chem. Chem. Phys. 8, 1057 (2006).

================================================================================
                                        WARNINGS
                       Please study these warnings very carefully!
================================================================================


WARNING: Geometry Optimization
  ===> : Switching off AutoStart
         For restart on a previous wavefunction, please use MOREAD

INFO   : the flag for use of the SHARK integral package has been found!

================================================================================
                                       INPUT FILE
================================================================================
NAME = orca.inp
|  1> !UKS PBEH-3c OPT CPCM(DCM)
|  2> %pal nprocs 12 end
|  3> * XYZFILE 0 3 coord.xyz
|  4> 
|  5>                          ****END OF INPUT****
================================================================================

                       *****************************
                       * Geometry Optimization Run *
                       *****************************

Geometry optimization settings:
Update method            Update   .... BFGS
Choice of coordinates    CoordSys .... Z-matrix Internals
Initial Hessian          InHess   .... Almoef's Model

Convergence Tolerances:
Energy Change            TolE     ....  5.0000e-06 Eh
Max. Gradient            TolMAXG  ....  3.0000e-04 Eh/bohr
RMS Gradient             TolRMSG  ....  1.0000e-04 Eh/bohr
Max. Displacement        TolMAXD  ....  4.0000e-03 bohr
RMS Displacement         TolRMSD  ....  2.0000e-03 bohr
Strict Convergence                ....  False
------------------------------------------------------------------------------
                        ORCA OPTIMIZATION COORDINATE SETUP
------------------------------------------------------------------------------

The optimization will be done in new redundant internal coordinates
Making redundant internal coordinates   ...  (new redundants) done
Evaluating the initial hessian          ...  (Almloef) done
Evaluating the coordinates              ...  done
Calculating the B-matrix                .... done
Calculating the G-matrix                .... done
Diagonalizing the G-matrix              .... done
Small eigenvalue found = 9.543e-04
Small eigenvalue found = 3.435e-03
Small eigenvalue found = 4.778e-03
Small eigenvalue found = 6.501e-03
Small eigenvalue found = 7.110e-03
Small eigenvalue found = 1.022e-02
Small eigenvalue found = 1.320e-02
Small eigenvalue found = 1.674e-02
Small eigenvalue found = 2.318e-02
Small eigenvalue found = 2.668e-02
The first mode is                       ....  268
The number of degrees of freedom        ....  246

    -----------------------------------------------------------------
                    Redundant Internal Coordinates


    -----------------------------------------------------------------
         Definition                    Initial Value    Approx d2E/dq
    -----------------------------------------------------------------
      1. B(C   1,C   0)                  1.3887         0.627731   
      2. B(C   2,C   1)                  1.3881         0.629252   
      3. B(C   3,C   2)                  1.3845         0.637526   
      4. B(C   4,C   3)                  1.3850         0.636446   
      5. B(C   5,C   4)                  1.3851         0.636048   
      6. B(C   5,C   0)                  1.3842         0.638176   
      7. B(C   6,C   1)                  1.5176         0.390920   
      8. B(C   7,C   6)                  1.4804         0.448276   
      9. B(C   8,C   7)                  1.4113         0.577772   
     10. B(C   9,C   8)                  1.4330         0.533575   
     11. B(C  10,C   9)                  1.4584         0.485966   
     12. B(N  11,C  10)                  1.3851         0.569671   
     13. B(N  11,C   7)                  1.3535         0.639860   
     14. B(N  12,C   8)                  1.3419         0.667722   
     15. B(C  13,N  12)                  1.3169         0.731966   
     16. B(C  14,C  13)                  1.4049         0.591452   
     17. B(N  15,C   9)                  1.3226         0.716714   
     18. B(N  15,C  14)                  1.3247         0.711335   
     19. B(O  16,C  10)                  1.2302         1.006530   
     20. B(H  17,N  11)                  1.0436         0.382430   
     21. B(H  18,C  13)                  1.0813         0.371754   
     22. B(H  19,C  14)                  1.0804         0.373037   
     23. B(H  20,C   0)                  1.0806         0.372709   
     24. B(H  21,C   5)                  1.0804         0.373041   
     25. B(H  22,C   4)                  1.0803         0.373203   
     26. B(H  23,C   3)                  1.0804         0.373074   
     27. B(H  24,C   2)                  1.0802         0.373343   
     28. B(H  25,C   6)                  1.0911         0.358586   
     29. B(H  26,C   6)                  1.0895         0.360749   
     30. B(H  27,H  26)                  2.7296         0.000167   
     31. B(C  29,C  28)                  1.4057         0.589782   
     32. B(C  30,C  29)                  1.4064         0.588220   
     33. B(C  31,C  30)                  1.3776         0.653993   
     34. B(C  32,C  31)                  1.3879         0.629652   
     35. B(C  33,C  32)                  1.3887         0.627892   
     36. B(C  33,C  28)                  1.3778         0.653455   
     37. B(C  34,C  29)                  1.4348         0.530070   
     38. B(O  35,C  34)                  1.3589         0.627440   
     39. B(O  35,H  27)                  1.0386         0.389606   
     40. B(C  36,C  34)                  1.4208         0.557911   
     41. B(C  37,C  36)                  1.4093         0.581937   
     42. B(C  38,C  37)                  1.4031         0.595414   
     43. B(C  39,C  38)                  1.3924         0.619380   
     44. B(C  40,C  39)                  1.3847         0.637087   
     45. B(C  41,C  40)                  1.3847         0.637113   
     46. B(C  41,C  36)                  1.4149         0.570190   
     47. B(N  42,C  38)                  1.3777         0.585396   
     48. B(C  43,N  42)                  1.2925         0.800605   
     49. B(O  44,C  43)                  1.3560         0.634001   
     50. B(O  44,C  37)                  1.3570         0.631780   
     51. B(C  45,C  43)                  1.4971         0.421557   
     52. B(C  46,C  45)                  1.5353         0.366435   
     53. B(C  47,C  46)                  1.5362         0.365215   
     54. B(C  48,C  47)                  1.5278         0.376545   
     55. B(C  49,C  48)                  1.5275         0.377036   
     56. B(C  50,C  49)                  1.5377         0.363102   
     57. B(C  50,C  45)                  1.5347         0.367174   
     58. B(C  51,C  49)                  1.5226         0.383863   
     59. B(N  52,C  51)                  1.3246         0.711495   
     60. B(C  53,N  52)                  1.4464         0.454918   
     61. B(C  53,C  47)                  1.5321         0.370756   
     62. B(C  54,C  45)                  1.5425         0.356775   
     63. B(C  55,C  47)                  1.5323         0.370403   
     64. B(C  56,C  49)                  1.5316         0.371415   
     65. B(O  57,H  17)                  1.6562         0.040291   
     66. B(O  57,C  51)                  1.2406         0.968676   
     67. B(H  58,C  46)                  1.0918         0.357681   
     68. B(H  59,C  46)                  1.0905         0.359444   
     69. B(H  60,C  48)                  1.0916         0.358010   
     70. B(H  61,C  48)                  1.0925         0.356794   
     71. B(H  62,C  50)                  1.0921         0.357272   
     72. B(H  63,C  50)                  1.0924         0.356919   
     73. B(H  64,H  20)                  3.8765         0.000002   
     74. B(H  64,C  56)                  1.0875         0.363449   
     75. B(H  65,C  56)                  1.0871         0.363905   
     76. B(H  66,C  56)                  1.0884         0.362218   
     77. B(H  67,C  55)                  1.0875         0.363407   
     78. B(H  68,C  55)                  1.0871         0.363935   
     79. B(H  69,C  55)                  1.0871         0.363896   
     80. B(H  70,O  16)                  1.8533         0.019535   
     81. B(H  70,N  52)                  1.0239         0.411157   
     82. B(H  71,C  54)                  1.0874         0.363589   
     83. B(H  72,C  54)                  1.0880         0.362711   
     84. B(H  73,C  54)                  1.0873         0.363697   
     85. B(H  74,C  39)                  1.0764         0.378507   
     86. B(H  75,N  15)                  3.5224         0.000042   
     87. B(H  75,C  40)                  1.0804         0.373005   
     88. B(H  76,C  41)                  1.0823         0.370424   
     89. B(H  77,C  30)                  1.0793         0.374589   
     90. B(H  78,C  31)                  1.0806         0.372714   
     91. B(H  79,C  32)                  1.0799         0.373777   
     92. B(H  80,H  71)                  2.9211         0.000083   
     93. B(H  80,C  33)                  1.0812         0.371960   
     94. B(H  81,C  28)                  1.0799         0.373713   
     95. B(H  82,C  53)                  1.0940         0.354912   
     96. B(H  83,C  53)                  1.0970         0.350894   
     97. A(C   1,C   0,C   5)          120.1630         0.437306   
     98. A(C   1,C   0,H  20)          119.7752         0.355720   
     99. A(C   5,C   0,H  20)          120.0612         0.356718   
    100. A(C   2,C   1,C   6)          120.3811         0.400905   
    101. A(C   0,C   1,C   2)          119.5415         0.436197   
    102. A(C   0,C   1,C   6)          120.0385         0.400734   
    103. A(C   1,C   2,C   3)          120.1827         0.437416   
    104. A(C   3,C   2,H  24)          120.0792         0.356759   
    105. A(C   1,C   2,H  24)          119.7378         0.355969   
    106. A(C   2,C   3,H  23)          119.7666         0.356715   
    107. A(C   2,C   3,C   4)          120.1466         0.438314   
    108. A(C   4,C   3,H  23)          120.0867         0.356613   
    109. A(C   3,C   4,H  22)          120.1104         0.356634   
    110. A(C   3,C   4,C   5)          119.8015         0.438130   
    111. A(C   5,C   4,H  22)          120.0880         0.356596   
    112. A(C   0,C   5,C   4)          120.1599         0.438345   
    113. A(C   0,C   5,H  21)          119.7317         0.356772   
    114. A(C   4,C   5,H  21)          120.1083         0.356569   
    115. A(H  25,C   6,H  26)          110.5043         0.290729   
    116. A(C   1,C   6,H  26)          110.2082         0.326845   
    117. A(C   1,C   6,H  25)          109.6110         0.326522   
    118. A(C   1,C   6,C   7)          106.8681         0.377860   
    119. A(C   7,C   6,H  25)          109.6006         0.333997   
    120. A(C   7,C   6,H  26)          109.9774         0.334331   
    121. A(C   8,C   7,N  11)          107.4896         0.428218   
    122. A(C   6,C   7,N  11)          122.1994         0.409283   
    123. A(C   6,C   7,C   8)          129.9182         0.404566   
    124. A(C   9,C   8,N  12)          121.6867         0.425393   
    125. A(C   7,C   8,N  12)          130.6190         0.431507   
    126. A(C   7,C   8,C   9)          107.6810         0.417255   
    127. A(C   8,C   9,C  10)          106.8508         0.404648   
    128. A(C  10,C   9,N  15)          130.7391         0.423672   
    129. A(C   8,C   9,N  15)          122.3889         0.430827   
    130. A(C   9,C  10,N  11)          104.8806         0.406723   
    131. A(N  11,C  10,O  16)          123.3844         0.460563   
    132. A(C   9,C  10,O  16)          131.7284         0.450410   
    133. A(C  10,N  11,H  17)          122.4403         0.346257   
    134. A(C   7,N  11,H  17)          124.2205         0.353112   
    135. A(C   7,N  11,C  10)          113.0921         0.424353   
    136. A(C   8,N  12,C  13)          114.7683         0.447371   
    137. A(N  12,C  13,H  18)          116.0133         0.362726   
    138. A(C  14,C  13,H  18)          120.7201         0.351997   
    139. A(N  12,C  13,C  14)          123.2600         0.440560   
    140. A(C  13,C  14,N  15)          122.8846         0.438292   
    141. A(C  13,C  14,H  19)          121.0909         0.352202   
    142. A(N  15,C  14,H  19)          116.0217         0.361172   
    143. A(C   9,N  15,C  14)          115.0002         0.450812   
    144. A(C  10,O  16,H  70)          113.9328         0.238261   
    145. A(N  11,H  17,O  57)          170.9646         0.210742   
    146. A(C  29,C  28,C  33)          120.5773         0.434268   
    147. A(C  29,C  28,H  81)          119.4694         0.352142   
    148. A(C  33,C  28,H  81)          119.8992         0.358319   
    149. A(C  30,C  29,C  34)          120.0763         0.418098   
    150. A(C  28,C  29,C  34)          121.7690         0.418296   
    151. A(C  28,C  29,C  30)          118.0457         0.426146   
    152. A(C  29,C  30,H  77)          118.8080         0.352123   
    153. A(C  29,C  30,C  31)          120.7984         0.434125   
    154. A(C  31,C  30,H  77)          120.3874         0.358512   
    155. A(C  30,C  31,C  32)          120.3859         0.439483   
    156. A(C  32,C  31,H  78)          119.9258         0.355905   
    157. A(C  30,C  31,H  78)          119.6882         0.358206   
    158. A(C  33,C  32,H  79)          120.1556         0.355908   
    159. A(C  31,C  32,C  33)          119.5150         0.436267   
    160. A(C  31,C  32,H  79)          120.3212         0.356077   
    161. A(C  32,C  33,H  80)          119.6885         0.355614   
    162. A(C  28,C  33,C  32)          120.5994         0.439196   
    163. A(C  28,C  33,H  80)          119.7035         0.358033   
    164. A(O  35,C  34,C  36)          120.3372         0.424053   
    165. A(C  29,C  34,C  36)          124.8381         0.414181   
    166. A(C  29,C  34,O  35)          114.8236         0.420194   
    167. A(H  27,O  35,C  34)          110.3870         0.353052   
    168. A(C  34,C  36,C  37)          123.5785         0.421125   
    169. A(C  37,C  36,C  41)          113.7864         0.422766   
    170. A(C  34,C  36,C  41)          122.5626         0.419596   
    171. A(C  36,C  37,C  38)          123.0828         0.426052   
    172. A(C  36,C  37,O  44)          129.6163         0.427794   
    173. A(C  38,C  37,O  44)          107.2467         0.429554   
    174. A(C  37,C  38,C  39)          121.2564         0.430843   
    175. A(C  39,C  38,N  42)          130.8814         0.426730   
    176. A(C  37,C  38,N  42)          107.8379         0.423727   
    177. A(C  38,C  39,C  40)          116.5658         0.436117   
    178. A(C  40,C  39,H  74)          122.2528         0.357551   
    179. A(C  38,C  39,H  74)          121.1716         0.355843   
    180. A(C  41,C  40,H  75)          118.5881         0.356665   
    181. A(C  39,C  40,H  75)          119.0934         0.356662   
    182. A(C  39,C  40,C  41)          122.3184         0.438342   
    183. A(C  40,C  41,H  76)          118.1533         0.356245   
    184. A(C  36,C  41,H  76)          118.8032         0.349616   
    185. A(C  36,C  41,C  40)          122.9637         0.429680   
    186. A(C  38,N  42,C  43)          105.3777         0.443985   
    187. A(O  44,C  43,C  45)          118.2536         0.404202   
    188. A(N  42,C  43,C  45)          126.8676         0.421295   
    189. A(N  42,C  43,O  44)          114.5015         0.450452   
    190. A(C  37,O  44,C  43)          105.0081         0.431587   
    191. A(C  50,C  45,C  54)          108.7683         0.359449   
    192. A(C  46,C  45,C  54)          108.6832         0.359326   
    193. A(C  43,C  45,C  54)          105.1401         0.368037   
    194. A(C  46,C  45,C  50)          111.2614         0.361089   
    195. A(C  43,C  45,C  50)          111.0853         0.369858   
    196. A(C  43,C  45,C  46)          111.6541         0.369730   
    197. A(C  45,C  46,C  47)          115.8686         0.360760   
    198. A(H  58,C  46,H  59)          108.1143         0.290449   
    199. A(C  47,C  46,H  59)          109.2295         0.323020   
    200. A(C  45,C  46,H  59)          108.3600         0.323197   
    201. A(C  47,C  46,H  58)          107.6272         0.322760   
    202. A(C  45,C  46,H  58)          107.3907         0.322936   
    203. A(C  46,C  47,C  48)          109.8605         0.362439   
    204. A(C  53,C  47,C  55)          108.4312         0.362353   
    205. A(C  48,C  47,C  55)          110.3432         0.363314   
    206. A(C  46,C  47,C  55)          108.1953         0.361423   
    207. A(C  48,C  47,C  53)          107.7611         0.363373   
    208. A(C  46,C  47,C  53)          112.2444         0.361482   
    209. A(H  60,C  48,H  61)          107.9614         0.290153   
    210. A(C  49,C  48,H  61)          109.7608         0.324319   
    211. A(C  47,C  48,H  61)          109.6961         0.324249   
    212. A(C  49,C  48,H  60)          109.2922         0.324500   
    213. A(C  47,C  48,H  60)          110.2516         0.324431   
    214. A(C  47,C  48,C  49)          109.8506         0.364418   
    215. A(C  51,C  49,C  56)          109.0150         0.364682   
    216. A(C  50,C  49,C  56)          109.2550         0.361234   
    217. A(C  48,C  49,C  56)          110.6195         0.363564   
    218. A(C  50,C  49,C  51)          108.3255         0.363273   
    219. A(C  48,C  49,C  51)          110.1943         0.365620   
    220. A(C  48,C  49,C  50)          109.3899         0.362161   
    221. A(H  62,C  50,H  63)          108.0105         0.290075   
    222. A(C  49,C  50,H  63)          109.4694         0.322340   
    223. A(C  45,C  50,H  63)          109.4035         0.322930   
    224. A(C  49,C  50,H  62)          107.9879         0.322392   
    225. A(C  45,C  50,H  62)          108.4956         0.322982   
    226. A(C  45,C  50,C  49)          113.3283         0.360527   
    227. A(N  52,C  51,O  57)          121.1977         0.476362   
    228. A(C  49,C  51,O  57)          120.8942         0.428663   
    229. A(C  49,C  51,N  52)          117.9074         0.405750   
    230. A(C  51,N  52,C  53)          128.3129         0.415455   
    231. A(C  53,N  52,H  70)          113.7482         0.337528   
    232. A(C  51,N  52,H  70)          117.9059         0.364004   
    233. A(C  47,C  53,N  52)          113.5858         0.373013   
    234. A(H  82,C  53,H  83)          107.9783         0.289002   
    235. A(N  52,C  53,H  83)          107.4379         0.331598   
    236. A(C  47,C  53,H  83)          109.7148         0.322543   
    237. A(N  52,C  53,H  82)          107.6877         0.332224   
    238. A(C  47,C  53,H  82)          110.2454         0.323145   
    239. A(H  72,C  54,H  73)          108.7126         0.291625   
    240. A(H  71,C  54,H  73)          108.6221         0.291736   
    241. A(C  45,C  54,H  73)          110.1433         0.322405   
    242. A(H  71,C  54,H  72)          108.8263         0.291611   
    243. A(C  45,C  54,H  72)          110.1810         0.322262   
    244. A(C  45,C  54,H  71)          110.3117         0.322390   
    245. A(C  47,C  55,H  69)          110.3287         0.324423   
    246. A(H  67,C  55,H  68)          108.2214         0.291743   
    247. A(C  47,C  55,H  68)          110.5139         0.324429   
    248. A(C  47,C  55,H  67)          110.6953         0.324352   
    249. A(H  68,C  55,H  69)          108.5079         0.291805   
    250. A(H  67,C  55,H  69)          108.5010         0.291738   
    251. A(H  65,C  56,H  66)          108.7726         0.291589   
    252. A(H  64,C  56,H  66)          108.2163         0.291531   
    253. A(C  49,C  56,H  66)          110.3861         0.324322   
    254. A(H  64,C  56,H  65)          108.9851         0.291745   
    255. A(C  49,C  56,H  65)          110.2672         0.324570   
    256. A(C  49,C  56,H  64)          110.1639         0.324503   
    257. A(H  17,O  57,C  51)          122.5763         0.263317   
    258. A(O  16,H  70,N  52)          174.6372         0.194051   
    259. D(C   6,C   1,C   0,H  20)     -1.7777         0.027309   
    260. D(C   2,C   1,C   0,C   5)      0.7657         0.027309   
    261. D(C   6,C   1,C   0,C   5)    178.5059         0.027309   
    262. D(C   2,C   1,C   0,H  20)   -179.5180         0.027309   
    263. D(C   3,C   2,C   1,C   6)   -178.5392         0.027450   
    264. D(H  24,C   2,C   1,C   6)      1.6366         0.027450   
    265. D(H  24,C   2,C   1,C   0)    179.3690         0.027450   
    266. D(C   3,C   2,C   1,C   0)     -0.8068         0.027450   
    267. D(H  23,C   3,C   2,C   1)   -179.6628         0.028224   
    268. D(C   4,C   3,C   2,H  24)   -179.6818         0.028224   
    269. D(C   4,C   3,C   2,C   1)      0.4946         0.028224   
    270. D(H  23,C   3,C   2,H  24)      0.1608         0.028224   
    271. D(H  22,C   4,C   3,C   2)    179.7357         0.028122   
    272. D(C   5,C   4,C   3,H  23)   -179.9774         0.028122   
    273. D(C   5,C   4,C   3,C   2)     -0.1353         0.028122   
    274. D(H  22,C   4,C   3,H  23)     -0.1063         0.028122   
    275. D(C   0,C   5,C   4,H  22)   -179.7768         0.028085   
    276. D(H  21,C   5,C   4,H  22)      0.1301         0.028085   
    277. D(H  21,C   5,C   4,C   3)   -179.9988         0.028085   
    278. D(H  21,C   5,C   0,C   1)    179.6806         0.028286   
    279. D(C   4,C   5,C   0,C   1)     -0.4122         0.028286   
    280. D(H  21,C   5,C   0,H  20)     -0.0350         0.028286   
    281. D(C   0,C   5,C   4,C   3)      0.0943         0.028085   
    282. D(C   4,C   5,C   0,H  20)    179.8722         0.028286   
    283. D(H  26,C   6,C   1,C   0)    154.4365         0.011367   
    284. D(H  26,C   6,C   1,C   2)    -27.8424         0.011367   
    285. D(H  25,C   6,C   1,C   2)   -149.6716         0.011367   
    286. D(H  25,C   6,C   1,C   0)     32.6073         0.011367   
    287. D(C   7,C   6,C   1,C   2)     91.6322         0.011367   
    288. D(C   7,C   6,C   1,C   0)    -86.0889         0.011367   
    289. D(C   8,C   7,C   6,H  25)    151.0529         0.014821   
    290. D(C   8,C   7,C   6,C   1)    -90.2442         0.014821   
    291. D(N  11,C   7,C   6,H  26)   -158.7567         0.014821   
    292. D(N  11,C   7,C   6,H  25)    -37.0832         0.014821   
    293. D(N  11,C   7,C   6,C   1)     81.6197         0.014821   
    294. D(C   8,C   7,C   6,H  26)     29.3794         0.014821   
    295. D(N  12,C   8,C   7,C   6)     -9.2481         0.022927   
    296. D(N  12,C   8,C   7,N  11)    177.9651         0.022927   
    297. D(C   9,C   8,C   7,C   6)    172.0866         0.022927   
    298. D(C   9,C   8,C   7,N  11)     -0.7001         0.022927   
    299. D(N  15,C   9,C   8,N  12)      0.4557         0.019440   
    300. D(C  10,C   9,C   8,N  12)   -178.0340         0.019440   
    301. D(N  15,C   9,C   8,C   7)    179.2651         0.019440   
    302. D(C  10,C   9,C   8,C   7)      0.7754         0.019440   
    303. D(O  16,C  10,C   9,N  15)      0.1940         0.016080   
    304. D(N  11,C  10,C   9,N  15)   -178.8720         0.016080   
    305. D(O  16,C  10,C   9,C   8)    178.5108         0.016080   
    306. D(N  11,C  10,C   9,C   8)     -0.5553         0.016080   
    307. D(H  17,N  11,C  10,O  16)     -4.5236         0.025970   
    308. D(C   7,N  11,C  10,C   9)      0.1311         0.025970   
    309. D(C   7,N  11,C  10,O  16)   -179.0342         0.025970   
    310. D(H  17,N  11,C   7,C   8)   -174.0417         0.033323   
    311. D(H  17,N  11,C   7,C   6)     12.4929         0.033323   
    312. D(H  17,N  11,C  10,C   9)    174.6416         0.025970   
    313. D(C  10,N  11,C   7,C   6)   -173.1102         0.033323   
    314. D(C  10,N  11,C   7,C   8)      0.3551         0.033323   
    315. D(C  13,N  12,C   8,C   9)     -1.1470         0.033101   
    316. D(C  13,N  12,C   8,C   7)   -179.6525         0.033101   
    317. D(H  18,C  13,N  12,C   8)   -179.7660         0.040482   
    318. D(C  14,C  13,N  12,C   8)      1.1634         0.040482   
    319. D(H  19,C  14,C  13,N  12)    178.8973         0.024079   
    320. D(N  15,C  14,C  13,H  18)   -179.4977         0.024079   
    321. D(N  15,C  14,C  13,N  12)     -0.4693         0.024079   
    322. D(H  19,C  14,C  13,H  18)     -0.1311         0.024079   
    323. D(C   9,N  15,C  14,H  19)   -179.6973         0.042010   
    324. D(C   9,N  15,C  14,C  13)     -0.3009         0.042010   
    325. D(C  14,N  15,C   9,C  10)    178.3874         0.042714   
    326. D(C  14,N  15,C   9,C   8)      0.2953         0.042714   
    327. D(H  70,O  16,C  10,N  11)     12.6795         0.083156   
    328. D(H  70,O  16,C  10,C   9)   -166.2396         0.083156   
    329. D(O  57,H  17,N  11,C  10)    -63.9204         0.158630   
    330. D(O  57,H  17,N  11,C   7)    109.9705         0.158630   
    331. D(C  34,C  29,C  28,H  81)     -1.6511         0.023937   
    332. D(C  34,C  29,C  28,C  33)   -178.9723         0.023937   
    333. D(C  30,C  29,C  28,H  81)    174.5535         0.023937   
    334. D(C  30,C  29,C  28,C  33)     -2.7678         0.023937   
    335. D(H  77,C  30,C  29,C  34)     -1.6530         0.023804   
    336. D(H  77,C  30,C  29,C  28)   -177.9242         0.023804   
    337. D(C  31,C  30,C  29,C  34)    179.2524         0.023804   
    338. D(C  31,C  30,C  29,C  28)      2.9812         0.023804   
    339. D(H  78,C  31,C  30,H  77)     -0.1577         0.029806   
    340. D(H  78,C  31,C  30,C  29)    178.9226         0.029806   
    341. D(C  32,C  31,C  30,H  77)    179.9144         0.029806   
    342. D(C  32,C  31,C  30,C  29)     -1.0053         0.029806   
    343. D(H  79,C  32,C  31,H  78)     -0.1375         0.027487   
    344. D(H  79,C  32,C  31,C  30)    179.7903         0.027487   
    345. D(C  33,C  32,C  31,H  78)    178.8211         0.027487   
    346. D(C  33,C  32,C  31,C  30)     -1.2511         0.027487   
    347. D(H  80,C  33,C  32,H  79)      1.4880         0.027324   
    348. D(H  80,C  33,C  32,C  31)   -177.4724         0.027324   
    349. D(C  28,C  33,C  32,H  79)   -179.5782         0.027324   
    350. D(C  28,C  33,C  32,C  31)      1.4615         0.027324   
    351. D(H  80,C  33,C  28,H  81)      2.2105         0.029753   
    352. D(H  80,C  33,C  28,C  29)    179.5203         0.029753   
    353. D(C  32,C  33,C  28,H  81)   -176.7231         0.029753   
    354. D(C  32,C  33,C  28,C  29)      0.5866         0.029753   
    355. D(C  36,C  34,C  29,C  30)    154.3694         0.019179   
    356. D(O  35,C  34,C  29,C  28)    150.1141         0.019179   
    357. D(O  35,C  34,C  29,C  30)    -26.0149         0.019179   
    358. D(C  36,C  34,C  29,C  28)    -29.5016         0.019179   
    359. D(H  27,O  35,C  34,C  36)     -8.0622         0.028934   
    360. D(H  27,O  35,C  34,C  29)    172.3032         0.028934   
    361. D(C  41,C  36,C  34,O  35)    -22.3004         0.021315   
    362. D(C  41,C  36,C  34,C  29)    157.2954         0.021315   
    363. D(C  37,C  36,C  34,O  35)    154.4105         0.021315   
    364. D(C  37,C  36,C  34,C  29)    -25.9936         0.021315   
    365. D(O  44,C  37,C  36,C  34)     -1.7564         0.023274   
    366. D(C  38,C  37,C  36,C  41)     -1.7544         0.023274   
    367. D(C  38,C  37,C  36,C  34)   -178.7253         0.023274   
    368. D(O  44,C  37,C  36,C  41)    175.2144         0.023274   
    369. D(N  42,C  38,C  37,O  44)      1.5374         0.024420   
    370. D(N  42,C  38,C  37,C  36)    179.0929         0.024420   
    371. D(C  39,C  38,C  37,O  44)   -176.8540         0.024420   
    372. D(C  39,C  38,C  37,C  36)      0.7015         0.024420   
    373. D(H  74,C  39,C  38,N  42)      1.4368         0.026543   
    374. D(H  74,C  39,C  38,C  37)    179.4113         0.026543   
    375. D(C  40,C  39,C  38,N  42)   -177.4490         0.026543   
    376. D(C  40,C  39,C  38,C  37)      0.5256         0.026543   
    377. D(H  75,C  40,C  39,H  74)      0.5919         0.028183   
    378. D(H  75,C  40,C  39,C  38)    179.4646         0.028183   
    379. D(C  41,C  40,C  39,H  74)   -179.4387         0.028183   
    380. D(C  41,C  40,C  39,C  38)     -0.5660         0.028183   
    381. D(C  36,C  41,C  40,C  39)     -0.6205         0.028185   
    382. D(H  76,C  41,C  36,C  37)    178.4072         0.022303   
    383. D(C  40,C  41,C  36,C  37)      1.7174         0.022303   
    384. D(C  40,C  41,C  36,C  34)    178.7231         0.022303   
    385. D(H  76,C  41,C  36,C  34)     -4.5872         0.022303   
    386. D(H  76,C  41,C  40,H  75)      2.6390         0.028185   
    387. D(H  76,C  41,C  40,C  39)   -177.3305         0.028185   
    388. D(C  36,C  41,C  40,H  75)    179.3490         0.028185   
    389. D(C  43,N  42,C  38,C  39)    176.4996         0.024951   
    390. D(C  43,N  42,C  38,C  37)     -1.6816         0.024951   
    391. D(C  45,C  43,N  42,C  38)    174.0381         0.049410   
    392. D(O  44,C  43,N  42,C  38)      1.2688         0.049410   
    393. D(C  37,O  44,C  43,C  45)   -173.7527         0.029589   
    394. D(C  37,O  44,C  43,N  42)     -0.3168         0.029589   
    395. D(C  43,O  44,C  37,C  38)     -0.7709         0.029366   
    396. D(C  43,O  44,C  37,C  36)   -178.1119         0.029366   
    397. D(C  54,C  45,C  43,O  44)     77.2678         0.013138   
    398. D(C  54,C  45,C  43,N  42)    -95.2614         0.013138   
    399. D(C  50,C  45,C  43,O  44)    -40.2196         0.013138   
    400. D(C  50,C  45,C  43,N  42)    147.2513         0.013138   
    401. D(C  46,C  45,C  43,O  44)   -165.0560         0.013138   
    402. D(C  46,C  45,C  43,N  42)     22.4149         0.013138   
    403. D(H  59,C  46,C  45,C  54)     72.1996         0.010747   
    404. D(H  59,C  46,C  45,C  50)   -168.0632         0.010747   
    405. D(H  59,C  46,C  45,C  43)    -43.3250         0.010747   
    406. D(H  58,C  46,C  45,C  54)    -44.3664         0.010747   
    407. D(H  58,C  46,C  45,C  50)     75.3709         0.010747   
    408. D(H  58,C  46,C  45,C  43)   -159.8909         0.010747   
    409. D(C  47,C  46,C  45,C  54)   -164.6671         0.010747   
    410. D(C  47,C  46,C  45,C  50)    -44.9298         0.010747   
    411. D(C  47,C  46,C  45,C  43)     79.8084         0.010747   
    412. D(C  55,C  47,C  46,H  59)    -65.7983         0.010680   
    413. D(C  55,C  47,C  46,H  58)     51.3530         0.010680   
    414. D(C  55,C  47,C  46,C  45)    171.5257         0.010680   
    415. D(C  53,C  47,C  46,H  59)     53.8057         0.010680   
    416. D(C  53,C  47,C  46,H  58)    170.9569         0.010680   
    417. D(C  53,C  47,C  46,C  45)    -68.8704         0.010680   
    418. D(C  48,C  47,C  46,H  59)    173.6837         0.010680   
    419. D(C  48,C  47,C  46,H  58)    -69.1651         0.010680   
    420. D(C  48,C  47,C  46,C  45)     51.0076         0.010680   
    421. D(H  61,C  48,C  47,C  53)    -57.0598         0.011311   
    422. D(H  61,C  48,C  47,C  46)   -179.6308         0.011311   
    423. D(H  60,C  48,C  47,C  55)    -57.6047         0.011311   
    424. D(H  60,C  48,C  47,C  53)   -175.8234         0.011311   
    425. D(H  60,C  48,C  47,C  46)     61.6056         0.011311   
    426. D(C  49,C  48,C  47,C  55)   -178.1089         0.011311   
    427. D(C  49,C  48,C  47,C  53)     63.6724         0.011311   
    428. D(H  61,C  48,C  47,C  55)     61.1589         0.011311   
    429. D(C  49,C  48,C  47,C  46)    -58.8986         0.011311   
    430. D(C  56,C  49,C  48,H  61)    -56.3469         0.011339   
    431. D(C  56,C  49,C  48,H  60)     61.8771         0.011339   
    432. D(C  56,C  49,C  48,C  47)   -177.0400         0.011339   
    433. D(C  51,C  49,C  48,H  61)     64.2712         0.011339   
    434. D(C  51,C  49,C  48,H  60)   -177.5048         0.011339   
    435. D(C  51,C  49,C  48,C  47)    -56.4219         0.011339   
    436. D(C  50,C  49,C  48,H  61)   -176.7420         0.011339   
    437. D(C  50,C  49,C  48,H  60)    -58.5180         0.011339   
    438. D(C  50,C  49,C  48,C  47)     62.5649         0.011339   
    439. D(H  63,C  50,C  49,C  56)     59.1053         0.010565   
    440. D(H  63,C  50,C  49,C  51)    -59.5316         0.010565   
    441. D(H  63,C  50,C  49,C  48)   -179.6697         0.010565   
    442. D(H  62,C  50,C  49,C  56)    -58.2547         0.010565   
    443. D(H  62,C  50,C  49,C  51)   -176.8916         0.010565   
    444. D(H  62,C  50,C  49,C  48)     62.9704         0.010565   
    445. D(C  45,C  50,C  49,C  56)   -178.4699         0.010565   
    446. D(C  45,C  50,C  49,C  51)     62.8932         0.010565   
    447. D(C  45,C  50,C  49,C  48)    -57.2449         0.010565   
    448. D(H  63,C  50,C  45,C  54)    -70.3375         0.010788   
    449. D(H  63,C  50,C  45,C  46)    169.9758         0.010788   
    450. D(H  63,C  50,C  45,C  43)     44.9185         0.010788   
    451. D(H  62,C  50,C  45,C  54)     47.2749         0.010788   
    452. D(H  62,C  50,C  45,C  46)    -72.4119         0.010788   
    453. D(H  62,C  50,C  45,C  43)    162.5309         0.010788   
    454. D(C  49,C  50,C  45,C  54)    167.2011         0.010788   
    455. D(C  49,C  50,C  45,C  46)     47.5144         0.010788   
    456. D(C  49,C  50,C  45,C  43)    -77.5429         0.010788   
    457. D(O  57,C  51,C  49,C  56)    -34.4582         0.010982   
    458. D(O  57,C  51,C  49,C  50)     84.3306         0.010982   
    459. D(O  57,C  51,C  49,C  48)   -156.0350         0.010982   
    460. D(N  52,C  51,C  49,C  56)    145.2317         0.010982   
    461. D(N  52,C  51,C  49,C  50)    -95.9794         0.010982   
    462. D(N  52,C  51,C  49,C  48)     23.6550         0.010982   
    463. D(H  70,N  52,C  51,O  57)     -1.3009         0.042030   
    464. D(H  70,N  52,C  51,C  49)    179.0101         0.042030   
    465. D(C  53,N  52,C  51,O  57)   -179.0636         0.042030   
    466. D(C  53,N  52,C  51,C  49)      1.2474         0.042030   
    467. D(H  83,C  53,N  52,C  51)   -114.9029         0.017660   
    468. D(H  82,C  53,N  52,H  70)    -48.8308         0.017660   
    469. D(H  82,C  53,N  52,C  51)    129.0093         0.017660   
    470. D(C  47,C  53,N  52,C  51)      6.6278         0.017660   
    471. D(H  83,C  53,C  47,C  55)    -37.3047         0.010986   
    472. D(H  83,C  53,C  47,C  48)     82.1364         0.010986   
    473. D(H  83,C  53,C  47,C  46)   -156.7708         0.010986   
    474. D(H  82,C  53,C  47,C  55)     81.4875         0.010986   
    475. D(H  82,C  53,C  47,C  48)   -159.0715         0.010986   
    476. D(C  47,C  53,N  52,H  70)   -171.2122         0.017660   
    477. D(H  82,C  53,C  47,C  46)    -37.9786         0.010986   
    478. D(N  52,C  53,C  47,C  55)   -157.5563         0.010986   
    479. D(N  52,C  53,C  47,C  48)    -38.1152         0.010986   
    480. D(H  83,C  53,N  52,H  70)     67.2570         0.017660   
    481. D(N  52,C  53,C  47,C  46)     82.9776         0.010986   
    482. D(H  73,C  54,C  45,C  50)    -61.2079         0.010225   
    483. D(H  73,C  54,C  45,C  46)     60.0707         0.010225   
    484. D(H  73,C  54,C  45,C  43)    179.7425         0.010225   
    485. D(H  72,C  54,C  45,C  50)    178.8652         0.010225   
    486. D(H  72,C  54,C  45,C  46)    -59.8561         0.010225   
    487. D(H  72,C  54,C  45,C  43)     59.8156         0.010225   
    488. D(H  71,C  54,C  45,C  50)     58.6897         0.010225   
    489. D(H  71,C  54,C  45,C  46)    179.9684         0.010225   
    490. D(H  71,C  54,C  45,C  43)    -60.3599         0.010225   
    491. D(H  69,C  55,C  47,C  53)    -59.5097         0.010966   
    492. D(H  69,C  55,C  47,C  48)   -177.3168         0.010966   
    493. D(H  69,C  55,C  47,C  46)     62.4666         0.010966   
    494. D(H  68,C  55,C  47,C  53)   -179.5138         0.010966   
    495. D(H  68,C  55,C  47,C  48)     62.6792         0.010966   
    496. D(H  68,C  55,C  47,C  46)    -57.5374         0.010966   
    497. D(H  67,C  55,C  47,C  53)     60.6027         0.010966   
    498. D(H  67,C  55,C  47,C  48)    -57.2044         0.010966   
    499. D(H  67,C  55,C  47,C  46)   -177.4210         0.010966   
    500. D(H  66,C  56,C  49,C  51)    -62.8467         0.011023   
    501. D(H  66,C  56,C  49,C  50)    178.9470         0.011023   
    502. D(H  66,C  56,C  49,C  48)     58.4713         0.011023   
    503. D(H  65,C  56,C  49,C  51)    176.9413         0.011023   
    504. D(H  65,C  56,C  49,C  50)     58.7350         0.011023   
    505. D(H  65,C  56,C  49,C  48)    -61.7406         0.011023   
    506. D(H  64,C  56,C  49,C  51)     56.6078         0.011023   
    507. D(H  64,C  56,C  49,C  50)    -61.5986         0.011023   
    508. D(H  64,C  56,C  49,C  48)    177.9258         0.011023   
    509. D(H  17,O  57,C  51,N  52)      7.3462         0.076129   
    510. D(H  17,O  57,C  51,C  49)   -172.9740         0.076129   
    511. D(C  51,O  57,H  17,N  11)     55.9657         0.002305   
    512. D(O  16,H  70,N  52,C  51)   -104.5738         0.190084   
    513. D(N  52,H  70,O  16,C  10)     93.1153         0.001678   
    514. D(O  16,H  70,N  52,C  53)     73.5085         0.190084   
    -----------------------------------------------------------------

Number of atoms                         .... 84
Number of degrees of freedom            .... 514

         *************************************************************
         *                GEOMETRY OPTIMIZATION CYCLE   1            *
         *************************************************************
---------------------------------
CARTESIAN COORDINATES (ANGSTROEM)
---------------------------------
  C     -2.932091   -2.288801   -2.379911
  C     -3.582793   -1.103477   -2.063450
  C     -4.967845   -1.043560   -2.132488
  C     -5.693614   -2.153423   -2.530394
  C     -5.041560   -3.332284   -2.851734
  C     -3.659986   -3.397343   -2.776653
  C     -2.784804    0.099922   -1.596230
  C     -2.611256   -0.041572   -0.132884
  C     -3.422545    0.422885    0.924403
  C     -2.912917   -0.135535    2.141705
  C     -1.750931   -0.940778    1.783502
  N     -1.649564   -0.826346    0.406820
  N     -4.477234    1.252525    0.916789
  C     -5.005935    1.483655    2.100553
  C     -4.501550    0.932889    3.290544
  N     -3.452782    0.124206    3.320880
  O     -0.964884   -1.594051    2.468160
  H     -0.854286   -1.234467   -0.131807
  H     -5.859912    2.146768    2.117261
  H     -4.952519    1.160283    4.245617
  H     -1.854436   -2.341952   -2.319908
  H     -3.146247   -4.314422   -3.026209
  H     -5.608708   -4.199183   -3.158026
  H     -6.771053   -2.097659   -2.586998
  H     -5.477852   -0.126241   -1.877176
  H     -1.807825    0.102585   -2.082137
  H     -3.324756    1.019421   -1.819849
  H     -2.259472    2.884912   -0.135904
  C      1.923237    3.142143   -1.553036
  C      0.563298    2.841273   -1.742862
  C      0.094855    2.701130   -3.061552
  C      0.958633    2.794579   -4.130592
  C      2.306968    3.050170   -3.923438
  C      2.776961    3.237534   -2.630239
  C     -0.352596    2.757100   -0.641692
  O     -1.635303    3.092291   -0.939658
  C     -0.000692    2.368349    0.678827
  C      1.097665    1.538364    0.980471
  C      1.420530    1.139757    2.286455
  C      0.649687    1.539019    3.375071
  C     -0.449169    2.334472    3.097302
  C     -0.770123    2.730158    1.809755
  N      2.528699    0.324113    2.216966
  C      2.803976    0.226436    0.957896
  O      1.983154    0.937632    0.145961
  C      3.993163   -0.448402    0.348176
  C      4.600071   -1.492322    1.296277
  C      3.881595   -2.849139    1.347570
  C      3.685390   -3.386464   -0.069148
  C      2.866788   -2.393328   -0.891823
  C      3.639565   -1.069143   -1.010119
  C      1.537239   -2.112014   -0.205173
  N      1.460276   -2.311104    1.102145
  C      2.501384   -2.750049    2.005151
  C      5.024948    0.676560    0.126220
  C      4.741534   -3.815160    2.169346
  C      2.596902   -2.947603   -2.293848
  O      0.557006   -1.714528   -0.853496
  H      5.625725   -1.673487    0.968682
  H      4.634833   -1.066174    2.299458
  H      4.652209   -3.543396   -0.551008
  H      3.168469   -4.348146   -0.029908
  H      4.566635   -1.266958   -1.552516
  H      3.052627   -0.355888   -1.593337
  H      1.983158   -2.251288   -2.860485
  H      3.533305   -3.105310   -2.823138
  H      2.066092   -3.895715   -2.231017
  H      4.291202   -4.804745    2.193934
  H      5.734515   -3.904238    1.735901
  H      4.841720   -3.456264    3.190641
  H      0.570736   -2.107179    1.566386
  H      4.621426    1.432045   -0.543703
  H      5.277373    1.146795    1.074364
  H      5.932362    0.270780   -0.314406
  H      0.893192    1.224738    4.375388
  H     -1.080799    2.660535    3.910951
  H     -1.618747    3.388089    1.674296
  H     -0.953896    2.503744   -3.222693
  H      0.582353    2.666655   -5.135483
  H      2.983747    3.119859   -4.762005
  H      3.818742    3.477342   -2.468585
  H      2.289117    3.341974   -0.556853
  H      2.531236   -2.048596    2.844080
  H      2.205891   -3.731950    2.395117

----------------------------
CARTESIAN COORDINATES (A.U.)
----------------------------
  NO LB      ZA    FRAG     MASS         X           Y           Z
   0 C     6.0000    0    12.011   -5.540848   -4.325207   -4.497380
   1 C     6.0000    0    12.011   -6.770497   -2.085269   -3.899355
   2 C     6.0000    0    12.011   -9.387867   -1.972042   -4.029818
   3 C     6.0000    0    12.011  -10.759371   -4.069381   -4.781751
   4 C     6.0000    0    12.011   -9.527168   -6.297104   -5.388996
   5 C     6.0000    0    12.011   -6.916371   -6.420047   -5.247114
   6 C     6.0000    0    12.011   -5.262516    0.188825   -3.016437
   7 C     6.0000    0    12.011   -4.934558   -0.078559   -0.251115
   8 C     6.0000    0    12.011   -6.467673    0.799137    1.746868
   9 C     6.0000    0    12.011   -5.504616   -0.256125    4.047237
  10 C     6.0000    0    12.011   -3.308779   -1.777813    3.370330
  11 N     7.0000    0    14.007   -3.117223   -1.561567    0.768779
  12 N     7.0000    0    14.007   -8.460747    2.366930    1.732480
  13 C     6.0000    0    12.011   -9.459846    2.803703    3.969470
  14 C     6.0000    0    12.011   -8.506696    1.762904    6.218226
  15 N     7.0000    0    14.007   -6.524812    0.234716    6.275555
  16 O     8.0000    0    15.999   -1.823366   -3.012319    4.664147
  17 H     1.0000    0     1.008   -1.614367   -2.332804   -0.249080
  18 H     1.0000    0     1.008  -11.073628    4.056804    4.001044
  19 H     1.0000    0     1.008   -9.358905    2.192616    8.023054
  20 H     1.0000    0     1.008   -3.504377   -4.425649   -4.383991
  21 H     1.0000    0     1.008   -5.945545   -8.153076   -5.718706
  22 H     1.0000    0     1.008  -10.598922   -7.935306   -5.967805
  23 H     1.0000    0     1.008  -12.795436   -3.964002   -4.888717
  24 H     1.0000    0     1.008  -10.351640   -0.238560   -3.547348
  25 H     1.0000    0     1.008   -3.416294    0.193857   -3.934670
  26 H     1.0000    0     1.008   -6.282878    1.926426   -3.439015
  27 H     1.0000    0     1.008   -4.269783    5.451693   -0.256822
  28 C     6.0000    0    12.011    3.634391    5.937790   -2.934813
  29 C     6.0000    0    12.011    1.064480    5.369228   -3.293533
  30 C     6.0000    0    12.011    0.179250    5.104396   -5.785494
  31 C     6.0000    0    12.011    1.811554    5.280989   -7.805689
  32 C     6.0000    0    12.011    4.359537    5.763986   -7.414223
  33 C     6.0000    0    12.011    5.247696    6.118052   -4.970432
  34 C     6.0000    0    12.011   -0.666310    5.210164   -1.212622
  35 O     8.0000    0    15.999   -3.090275    5.843583   -1.775696
  36 C     6.0000    0    12.011   -0.001308    4.475531    1.282797
  37 C     6.0000    0    12.011    2.074285    2.907087    1.852822
  38 C     6.0000    0    12.011    2.684412    2.153828    4.320774
  39 C     6.0000    0    12.011    1.227730    2.908324    6.377961
  40 C     6.0000    0    12.011   -0.848806    4.411514    5.853052
  41 C     6.0000    0    12.011   -1.455322    5.159251    3.419941
  42 N     7.0000    0    14.007    4.778549    0.612485    4.189459
  43 C     6.0000    0    12.011    5.298748    0.427901    1.810161
  44 O     8.0000    0    15.999    3.747619    1.771867    0.275826
  45 C     6.0000    0    12.011    7.545985   -0.847357    0.657958
  46 C     6.0000    0    12.011    8.692875   -2.820081    2.449608
  47 C     6.0000    0    12.011    7.335152   -5.384092    2.546539
  48 C     6.0000    0    12.011    6.964378   -6.399490   -0.130672
  49 C     6.0000    0    12.011    5.417444   -4.522734   -1.685302
  50 C     6.0000    0    12.011    6.877782   -2.020388   -1.908849
  51 C     6.0000    0    12.011    2.904961   -3.991128   -0.387721
  52 N     7.0000    0    14.007    2.759521   -4.367353    2.082751
  53 C     6.0000    0    12.011    4.726931   -5.196840    3.789186
  54 C     6.0000    0    12.011    9.495775    1.278513    0.238521
  55 C     6.0000    0    12.011    8.960201   -7.209607    4.099471
  56 C     6.0000    0    12.011    4.907433   -5.570163   -4.334744
  57 O     8.0000    0    15.999    1.052589   -3.239989   -1.612874
  58 H     1.0000    0     1.008   10.631079   -3.162431    1.830543
  59 H     1.0000    0     1.008    8.758564   -2.014777    4.345345
  60 H     1.0000    0     1.008    8.791401   -6.696048   -1.041255
  61 H     1.0000    0     1.008    5.987538   -8.216805   -0.056519
  62 H     1.0000    0     1.008    8.629689   -2.394204   -2.933830
  63 H     1.0000    0     1.008    5.768630   -0.672531   -3.010970
  64 H     1.0000    0     1.008    3.747626   -4.254319   -5.405533
  65 H     1.0000    0     1.008    6.676979   -5.868185   -5.334958
  66 H     1.0000    0     1.008    3.904348   -7.361834   -4.216011
  67 H     1.0000    0     1.008    8.109196   -9.079651    4.145935
  68 H     1.0000    0     1.008   10.836663   -7.377941    3.280377
  69 H     1.0000    0     1.008    9.149524   -6.531392    6.029437
  70 H     1.0000    0     1.008    1.078535   -3.981992    2.960041
  71 H     1.0000    0     1.008    8.733229    2.706172   -1.027450
  72 H     1.0000    0     1.008    9.972789    2.167129    2.030255
  73 H     1.0000    0     1.008   11.210539    0.511699   -0.594141
  74 H     1.0000    0     1.008    1.687888    2.314420    8.268285
  75 H     1.0000    0     1.008   -2.042414    5.027682    7.390625
  76 H     1.0000    0     1.008   -3.058988    6.402560    3.163960
  77 H     1.0000    0     1.008   -1.802601    4.731390   -6.090007
  78 H     1.0000    0     1.008    1.100487    5.039248   -9.704657
  79 H     1.0000    0     1.008    5.638466    5.895679   -8.998885
  80 H     1.0000    0     1.008    7.216377    6.571225   -4.664950
  81 H     1.0000    0     1.008    4.325804    6.315416   -1.052299
  82 H     1.0000    0     1.008    4.783343   -3.871286    5.374531
  83 H     1.0000    0     1.008    4.168531   -7.052363    4.526115

--------------------------------
INTERNAL COORDINATES (ANGSTROEM)
--------------------------------
 C      0   0   0     0.000000000000     0.00000000     0.00000000
 C      1   0   0     1.388724363165     0.00000000     0.00000000
 C      2   1   0     1.388065517412   119.54148068     0.00000000
 C      3   2   1     1.384509705915   120.18272968   359.19320079
 C      4   3   2     1.384971282593   120.14657145     0.49461347
 C      1   2   3     1.384232455267   120.16303066     0.76565528
 C      2   1   3     1.517645761511   120.03847668   177.74028527
 C      7   2   1     1.480378258664   106.86810380   273.91109206
 C      8   7   2     1.411299670802   129.91815522   269.75580930
 C      9   8   7     1.432961842565   107.68103913   172.08663804
 C     10   9   8     1.458402967115   106.85080547     0.77542619
 N      8   7   2     1.353515084680   122.19940288    81.61974866
 N      9   8   7     1.341912686758   130.61900972   350.75189225
 C     13   9   8     1.316906741836   114.76827469   180.34746144
 C     14  13   9     1.404929279046   123.26000161     1.16340310
 N     10   9   8     1.322638680647   122.38890336   179.26508770
 O     11  10   9     1.230199772388   131.72839844   178.51075024
 H     12   8   7     1.043622605926   124.22054914    12.49294054
 H     14  13   9     1.081329603550   116.01329304   180.23398793
 H     15  14  13     1.080392247936   121.09086282   178.89733709
 H      1   2   3     1.080631542248   119.77520890   180.48203706
 H      6   1   2     1.080389003442   119.73170146   179.68058047
 H      5   4   3     1.080271224611   120.11037009   179.73574437
 H      4   3   2     1.080365355376   119.76656292   180.33720956
 H      3   2   1     1.080169047704   119.73782393   179.36901605
 H      7   2   1     1.091146827351   109.61095598    32.60728839
 H      7   2   1     1.089509901862   110.20818354   154.43645774
 H     27   7   2     2.729570534861   104.87743267   159.28841528
 C     28  27   7     4.423740874468   102.18803701    64.41469373
 C     29  28  27     1.405699124744    27.88108186    23.06842072
 C     30  29  28     1.406420942438   118.04574245   163.26356845
 C     31  30  29     1.377567911931   120.79838332     2.98117395
 C     32  31  30     1.387892590951   120.38593451   358.99468526
 C     29  28  27     1.377791986123   147.17755789    45.61370239
 C     30  29  28     1.434755796011   121.76895339   347.05900071
 O     28  27   7     1.038562536185    83.89075099    93.39094677
 C     35  30  29     1.420821391796   124.83814603   330.49837625
 C     37  35  30     1.409344206911   123.57852138   334.00635504
 C     38  37  35     1.403112081676   123.08280590   181.27473359
 C     39  38  37     1.392370135245   121.25638539     0.70150106
 C     40  39  38     1.384697426290   116.56579002     0.52557175
 C     41  40  39     1.384685947577   122.31843867   359.43396481
 N     39  38  37     1.377730948328   107.83787906   179.09289601
 C     43  39  38     1.292507536495   105.37771830   358.31842524
 O     44  43  39     1.356018976700   114.50154785     1.26881961
 C     44  43  39     1.497106770923   126.86764902   174.03811199
 C     46  44  43     1.535252968757   111.65409525    22.41486622
 C     47  46  44     1.536160510458   115.86864517    79.80840213
 C     48  47  46     1.527844217575   109.86047005    51.00758053
 C     49  48  47     1.527489554454   109.85063014   301.10136480
 C     46  44  43     1.534704294371   111.08532057   147.25125671
 C     50  49  48     1.522604920919   110.19429411   303.57810060
 N     52  50  49     1.324628332049   117.90737030    23.65501955
 C     53  52  50     1.446374972041   128.31288955     1.24738332
 C     46  44  43     1.542525309390   105.14007743   264.73864439
 C     48  47  46     1.532321002982   108.19531890   171.52566525
 C     50  49  48     1.531578315634   110.61950369   182.96001728
 O     52  50  49     1.240634564906   120.89423470   203.96504515
 H     47  46  44     1.091834891471   107.39069989   200.10908002
 H     47  46  44     1.090496622098   108.36004387   316.67502670
 H     49  48  47     1.091584221621   110.25163632    61.60559660
 H     49  48  47     1.092510428218   109.69608151   180.36920344
 H     51  46  44     1.092145925498   108.49556587   162.53085497
 H     51  46  44     1.092415299344   109.40345941    44.91852614
 H     57  50  49     1.087479907144   110.16387095   177.92581195
 H     57  50  49     1.087138787190   110.26724780   298.25935452
 H     57  50  49     1.088403353990   110.38614820    58.47134496
 H     56  48  47     1.087511646278   110.69526721   182.57902465
 H     56  48  47     1.087116295804   110.51394707   302.46258283
 H     56  48  47     1.087145608403   110.32871538    62.46661799
 H     53  52  50     1.023906951496   117.90586420   179.01012466
 H     55  46  44     1.087374947341   110.31168483   299.64012716
 H     55  46  44     1.088033686500   110.18099616    59.81564252
 H     55  46  44     1.087294428722   110.14326969   179.74250720
 H     40  39  38     1.076429364216   121.17158057   179.41133469
 H     41  40  39     1.080415252806   119.09340586   179.46462118
 H     42  41  40     1.082305241840   118.15333032   182.66947374
 H     31  30  29     1.079261886998   118.80798462   182.07576391
 H     32  31  30     1.080628166485   119.68820389   178.92256451
 H     33  32  31     1.079852884861   120.32120866   179.79025489
 H     34  29  28     1.081178795560   119.70352610   167.49997987
 H     29  28  27     1.079899034133    92.03993029   212.88835000
 H     54  53  52     1.093950617474   107.68774413   129.00925111
 H     54  53  52     1.097049639125   107.43788499   245.09708235

---------------------------
INTERNAL COORDINATES (A.U.)
---------------------------
 C      0   0   0     0.000000000000     0.00000000     0.00000000
 C      1   0   0     2.624308721887     0.00000000     0.00000000
 C      2   1   0     2.623063683848   119.54148068     0.00000000
 C      3   2   1     2.616344173935   120.18272968   359.19320079
 C      4   3   2     2.617216427446   120.14657145     0.49461347
 C      1   2   3     2.615820246140   120.16303066     0.76565528
 C      2   1   3     2.867934857562   120.03847668   177.74028527
 C      7   2   1     2.797509483487   106.86810380   273.91109206
 C      8   7   2     2.666969870709   129.91815522   269.75580930
 C      9   8   7     2.707905442806   107.68103913   172.08663804
 C     10   9   8     2.755982200745   106.85080547     0.77542619
 N      8   7   2     2.557772828177   122.19940288    81.61974866
 N      9   8   7     2.535847473607   130.61900972   350.75189225
 C     13   9   8     2.488593085984   114.76827469   180.34746144
 C     14  13   9     2.654931574924   123.26000161     1.16340310
 N     10   9   8     2.499424880553   122.38890336   179.26508770
 O     11  10   9     2.324740659826   131.72839844   178.51075024
 H     12   8   7     1.972160912369   124.22054914    12.49294054
 H     14  13   9     2.043416811212   116.01329304   180.23398793
 H     15  14  13     2.041645465810   121.09086282   178.89733709
 H      1   2   3     2.042097666525   119.77520890   180.48203706
 H      6   1   2     2.041639334606   119.73170146   179.68058047
 H      5   4   3     2.041416764871   120.11037009   179.73574437
 H      4   3   2     2.041594646237   119.76656292   180.33720956
 H      3   2   1     2.041223678499   119.73782393   179.36901605
 H      7   2   1     2.061968675590   109.61095598    32.60728839
 H      7   2   1     2.058875334714   110.20818354   154.43645774
 H     27   7   2     5.158140774107   104.87743267   159.28841528
 C     28  27   7     8.359658740177   102.18803701    64.41469373
 C     29  28  27     2.656386372459    27.88108186    23.06842072
 C     30  29  28     2.657750410220   118.04574245   163.26356845
 C     31  30  29     2.603226084427   120.79838332     2.98117395
 C     32  31  30     2.622736900196   120.38593451   358.99468526
 C     29  28  27     2.603649523283   147.17755789    45.61370239
 C     30  29  28     2.711295523518   121.76895339   347.05900071
 O     28  27   7     1.962598766340    83.89075099    93.39094677
 C     35  30  29     2.684963315712   124.83814603   330.49837625
 C     37  35  30     2.663274579490   123.57852138   334.00635504
 C     38  37  35     2.651497569564   123.08280590   181.27473359
 C     39  38  37     2.631198232665   121.25638539     0.70150106
 C     40  39  38     2.616698914033   116.56579002     0.52557175
 C     41  40  39     2.616677222410   122.31843867   359.43396481
 N     39  38  37     2.603534178568   107.83787906   179.09289601
 C     43  39  38     2.442485270005   105.37771830   358.31842524
 O     44  43  39     2.562504498363   114.50154785     1.26881961
 C     44  43  39     2.829121790284   126.86764902   174.03811199
 C     46  44  43     2.901207657241   111.65409525    22.41486622
 C     47  46  44     2.902922662511   115.86864517    79.80840213
 C     48  47  46     2.887207146512   109.86047005    51.00758053
 C     49  48  47     2.886536930344   109.85063014   301.10136480
 C     46  44  43     2.900170812914   111.08532057   147.25125671
 C     50  49  48     2.877306310698   110.19429411   303.57810060
 N     52  50  49     2.503184776806   117.90737030    23.65501955
 C     53  52  50     2.733252584116   128.31288955     1.24738332
 C     46  44  43     2.914950389389   105.14007743   264.73864439
 C     48  47  46     2.895667044892   108.19531890   171.52566525
 C     50  49  48     2.894263569201   110.61950369   182.96001728
 O     52  50  49     2.344459559949   120.89423470   203.96504515
 H     47  46  44     2.063268928340   107.39069989   200.10908002
 H     47  46  44     2.060739965731   108.36004387   316.67502670
 H     49  48  47     2.062795230973   110.25163632    61.60559660
 H     49  48  47     2.064545507785   109.69608151   180.36920344
 H     51  46  44     2.063856697470   108.49556587   162.53085497
 H     51  46  44     2.064365740265   109.40345941    44.91852614
 H     57  50  49     2.055039200645   110.16387095   177.92581195
 H     57  50  49     2.054394577353   110.26724780   298.25935452
 H     57  50  49     2.056784262282   110.38614820    58.47134496
 H     56  48  47     2.055099178915   110.69526721   182.57902465
 H     56  48  47     2.054352074792   110.51394707   302.46258283
 H     56  48  47     2.054407467577   110.32871538    62.46661799
 H     53  52  50     1.934903724945   117.90586420   179.01012466
 H     55  46  44     2.054840855362   110.31168483   299.64012716
 H     55  46  44     2.056085691966   110.18099616    59.81564252
 H     55  46  44     2.054688697222   110.14326969   179.74250720
 H     40  39  38     2.034156700879   121.17158057   179.41133469
 H     41  40  39     2.041688938715   119.09340586   179.46462118
 H     42  41  40     2.045260500385   118.15333032   182.66947374
 H     31  30  29     2.039509393205   118.80798462   182.07576391
 H     32  31  30     2.042091287257   119.68820389   178.92256451
 H     33  32  31     2.040626217312   120.32120866   179.79025489
 H     34  29  28     2.043131825412   119.70352610   167.49997987
 H     29  28  27     2.040713426797    92.03993029   212.88835000
 H     54  53  52     2.067267071060   107.68774413   129.00925111
 H     54  53  52     2.073123373264   107.43788499   245.09708235

---------------------
BASIS SET INFORMATION
---------------------
There are 4 groups of distinct atoms

 Group   1 Type C   : 8s4p1d contracted to 4s2p1d pattern {5111/31/1}
 Group   2 Type N   : 8s4p1d contracted to 4s2p1d pattern {5111/31/1}
 Group   3 Type O   : 8s4p1d contracted to 4s2p1d pattern {5111/31/1}
 Group   4 Type H   : 4s contracted to 2s pattern {31}

Atom   0C    basis set group =>   1
Atom   1C    basis set group =>   1
Atom   2C    basis set group =>   1
Atom   3C    basis set group =>   1
Atom   4C    basis set group =>   1
Atom   5C    basis set group =>   1
Atom   6C    basis set group =>   1
Atom   7C    basis set group =>   1
Atom   8C    basis set group =>   1
Atom   9C    basis set group =>   1
Atom  10C    basis set group =>   1
Atom  11N    basis set group =>   2
Atom  12N    basis set group =>   2
Atom  13C    basis set group =>   1
Atom  14C    basis set group =>   1
Atom  15N    basis set group =>   2
Atom  16O    basis set group =>   3
Atom  17H    basis set group =>   4
Atom  18H    basis set group =>   4
Atom  19H    basis set group =>   4
Atom  20H    basis set group =>   4
Atom  21H    basis set group =>   4
Atom  22H    basis set group =>   4
Atom  23H    basis set group =>   4
Atom  24H    basis set group =>   4
Atom  25H    basis set group =>   4
Atom  26H    basis set group =>   4
Atom  27H    basis set group =>   4
Atom  28C    basis set group =>   1
Atom  29C    basis set group =>   1
Atom  30C    basis set group =>   1
Atom  31C    basis set group =>   1
Atom  32C    basis set group =>   1
Atom  33C    basis set group =>   1
Atom  34C    basis set group =>   1
Atom  35O    basis set group =>   3
Atom  36C    basis set group =>   1
Atom  37C    basis set group =>   1
Atom  38C    basis set group =>   1
Atom  39C    basis set group =>   1
Atom  40C    basis set group =>   1
Atom  41C    basis set group =>   1
Atom  42N    basis set group =>   2
Atom  43C    basis set group =>   1
Atom  44O    basis set group =>   3
Atom  45C    basis set group =>   1
Atom  46C    basis set group =>   1
Atom  47C    basis set group =>   1
Atom  48C    basis set group =>   1
Atom  49C    basis set group =>   1
Atom  50C    basis set group =>   1
Atom  51C    basis set group =>   1
Atom  52N    basis set group =>   2
Atom  53C    basis set group =>   1
Atom  54C    basis set group =>   1
Atom  55C    basis set group =>   1
Atom  56C    basis set group =>   1
Atom  57O    basis set group =>   3
Atom  58H    basis set group =>   4
Atom  59H    basis set group =>   4
Atom  60H    basis set group =>   4
Atom  61H    basis set group =>   4
Atom  62H    basis set group =>   4
Atom  63H    basis set group =>   4
Atom  64H    basis set group =>   4
Atom  65H    basis set group =>   4
Atom  66H    basis set group =>   4
Atom  67H    basis set group =>   4
Atom  68H    basis set group =>   4
Atom  69H    basis set group =>   4
Atom  70H    basis set group =>   4
Atom  71H    basis set group =>   4
Atom  72H    basis set group =>   4
Atom  73H    basis set group =>   4
Atom  74H    basis set group =>   4
Atom  75H    basis set group =>   4
Atom  76H    basis set group =>   4
Atom  77H    basis set group =>   4
Atom  78H    basis set group =>   4
Atom  79H    basis set group =>   4
Atom  80H    basis set group =>   4
Atom  81H    basis set group =>   4
Atom  82H    basis set group =>   4
Atom  83H    basis set group =>   4
---------------------------------
AUXILIARY/J BASIS SET INFORMATION
---------------------------------
There are 4 groups of distinct atoms

 Group   1 Type C   : 12s5p4d2f1g contracted to 6s4p3d1f1g pattern {711111/2111/211/2/1}
 Group   2 Type N   : 12s5p4d2f1g contracted to 6s4p3d1f1g pattern {711111/2111/211/2/1}
 Group   3 Type O   : 12s5p4d2f1g contracted to 6s4p3d1f1g pattern {711111/2111/211/2/1}
 Group   4 Type H   : 5s2p1d contracted to 3s1p1d pattern {311/2/1}

Atom   0C    basis set group =>   1
Atom   1C    basis set group =>   1
Atom   2C    basis set group =>   1
Atom   3C    basis set group =>   1
Atom   4C    basis set group =>   1
Atom   5C    basis set group =>   1
Atom   6C    basis set group =>   1
Atom   7C    basis set group =>   1
Atom   8C    basis set group =>   1
Atom   9C    basis set group =>   1
Atom  10C    basis set group =>   1
Atom  11N    basis set group =>   2
Atom  12N    basis set group =>   2
Atom  13C    basis set group =>   1
Atom  14C    basis set group =>   1
Atom  15N    basis set group =>   2
Atom  16O    basis set group =>   3
Atom  17H    basis set group =>   4
Atom  18H    basis set group =>   4
Atom  19H    basis set group =>   4
Atom  20H    basis set group =>   4
Atom  21H    basis set group =>   4
Atom  22H    basis set group =>   4
Atom  23H    basis set group =>   4
Atom  24H    basis set group =>   4
Atom  25H    basis set group =>   4
Atom  26H    basis set group =>   4
Atom  27H    basis set group =>   4
Atom  28C    basis set group =>   1
Atom  29C    basis set group =>   1
Atom  30C    basis set group =>   1
Atom  31C    basis set group =>   1
Atom  32C    basis set group =>   1
Atom  33C    basis set group =>   1
Atom  34C    basis set group =>   1
Atom  35O    basis set group =>   3
Atom  36C    basis set group =>   1
Atom  37C    basis set group =>   1
Atom  38C    basis set group =>   1
Atom  39C    basis set group =>   1
Atom  40C    basis set group =>   1
Atom  41C    basis set group =>   1
Atom  42N    basis set group =>   2
Atom  43C    basis set group =>   1
Atom  44O    basis set group =>   3
Atom  45C    basis set group =>   1
Atom  46C    basis set group =>   1
Atom  47C    basis set group =>   1
Atom  48C    basis set group =>   1
Atom  49C    basis set group =>   1
Atom  50C    basis set group =>   1
Atom  51C    basis set group =>   1
Atom  52N    basis set group =>   2
Atom  53C    basis set group =>   1
Atom  54C    basis set group =>   1
Atom  55C    basis set group =>   1
Atom  56C    basis set group =>   1
Atom  57O    basis set group =>   3
Atom  58H    basis set group =>   4
Atom  59H    basis set group =>   4
Atom  60H    basis set group =>   4
Atom  61H    basis set group =>   4
Atom  62H    basis set group =>   4
Atom  63H    basis set group =>   4
Atom  64H    basis set group =>   4
Atom  65H    basis set group =>   4
Atom  66H    basis set group =>   4
Atom  67H    basis set group =>   4
Atom  68H    basis set group =>   4
Atom  69H    basis set group =>   4
Atom  70H    basis set group =>   4
Atom  71H    basis set group =>   4
Atom  72H    basis set group =>   4
Atom  73H    basis set group =>   4
Atom  74H    basis set group =>   4
Atom  75H    basis set group =>   4
Atom  76H    basis set group =>   4
Atom  77H    basis set group =>   4
Atom  78H    basis set group =>   4
Atom  79H    basis set group =>   4
Atom  80H    basis set group =>   4
Atom  81H    basis set group =>   4
Atom  82H    basis set group =>   4
Atom  83H    basis set group =>   4


           ************************************************************
           *        Program running with 12 parallel MPI-processes    *
           *              working on a common directory               *
           ************************************************************
------------------------------------------------------------------------------
                           ORCA GTO INTEGRAL CALCULATION
                           -- RI-GTO INTEGRALS CHOSEN --
------------------------------------------------------------------------------
------------------------------------------------------------------------------
                   ___                                                        
                  /   \      - P O W E R E D   B Y -                         
                 /     \                                                     
                 |  |  |   _    _      __       _____    __    __             
                 |  |  |  | |  | |    /  \     |  _  \  |  |  /  |          
                  \  \/   | |  | |   /    \    | | | |  |  | /  /          
                 / \  \   | |__| |  /  /\  \   | |_| |  |  |/  /          
                |  |  |   |  __  | /  /__\  \  |    /   |      \           
                |  |  |   | |  | | |   __   |  |    \   |  |\   \          
                \     /   | |  | | |  |  |  |  | |\  \  |  | \   \       
                 \___/    |_|  |_| |__|  |__|  |_| \__\ |__|  \__/        
                                                                              
                      - O R C A' S   B I G   F R I E N D -                    
                                      &                                       
                       - I N T E G R A L  F E E D E R -                       
                                                                              
 v1 FN, 2020, v2 2021                                                         
------------------------------------------------------------------------------


Reading SHARK input file orca.SHARKINP.tmp ... ok
----------------------
SHARK INTEGRAL PACKAGE
----------------------

Number of atoms                             ...     84
Number of basis functions                   ...    779
Number of shells                            ...    403
Maximum angular momentum                    ...      2
Integral batch strategy                     ... SHARK/LIBINT Hybrid
RI-J (if used) integral strategy            ... SPLIT-RIJ (Revised 2003 algorithm where possible)
Printlevel                                  ...      1
Contraction scheme used                     ... SEGMENTED contraction
Coulomb Range Separation                    ... NOT USED
Exchange Range Separation                   ... NOT USED
Finite Nucleus Model                        ... NOT USED
Auxiliary Coulomb fitting basis             ... AVAILABLE
   # of basis functions in Aux-J            ...   2710
   # of shells in Aux-J                     ...    890
   Maximum angular momentum in Aux-J        ...      4
Auxiliary J/K fitting basis                 ... NOT available
Auxiliary Correlation fitting basis         ... NOT available
Auxiliary 'external' fitting basis          ... NOT available
Integral threshold                          ...     2.500000e-11
Primitive cut-off                           ...     2.500000e-12
Primitive pair pre-selection threshold      ...     2.500000e-12

Calculating pre-screening integrals         ... done (  0.1 sec) Dimension = 403
Organizing shell pair data                  ... done (  0.4 sec)
Shell pair information
Total number of shell pairs                 ...     81406
Shell pairs after pre-screening             ...     42277
Total number of primitive shell pairs       ...    289142
Primitive shell pairs kept                  ...     86491
          la=0 lb=0:  15101 shell pairs
          la=1 lb=0:  15307 shell pairs
          la=1 lb=1:   3520 shell pairs
          la=2 lb=0:   5086 shell pairs
          la=2 lb=1:   2801 shell pairs
          la=2 lb=2:    462 shell pairs

Calculating one electron integrals          ... done (  0.1 sec)
Calculating RI/J V-Matrix + Cholesky decomp.... done (  0.4 sec)
Calculating Nuclear repulsion               ... done (  0.0 sec) ENN=   6324.223007778716 Eh

SHARK setup successfully completed in   1.3 seconds

Maximum memory used throughout the entire GTOINT-calculation: 64.1 MB


           ************************************************************
           *        Program running with 12 parallel MPI-processes    *
           *              working on a common directory               *
           ************************************************************
-------------------------------------------------------------------------------
                                 ORCA SCF
-------------------------------------------------------------------------------

------------
SCF SETTINGS
------------
Hamiltonian:
 Density Functional     Method          .... DFT(GTOs)
 Exchange Functional    Exchange        .... PBE
   PBE kappa parameter   XKappa         ....  1.024500
   PBE mue parameter    XMuePBE         ....  0.123457
 Correlation Functional Correlation     .... PBE
   PBE beta parameter  CBetaPBE         ....  0.030000
 LDA part of GGA corr.  LDAOpt          .... PW91-LDA
 Gradients option       PostSCFGGA      .... off
 Hybrid DFT is turned on
   Fraction HF Exchange ScalHFX         ....  0.420000
   Scaling of DF-GGA-X  ScalDFX         ....  0.580000
   Scaling of DF-GGA-C  ScalDFC         ....  1.000000
   Scaling of DF-LDA-C  ScalLDAC        ....  1.000000
   Perturbative correction              ....  0.000000
   Density functional embedding theory  .... OFF
 RI-approximation to the Coulomb term is turned on
   Number of AuxJ basis functions       .... 2710
   RIJ-ON(X) (HFX calculated with O(N)) .... on
   Number of AuxJ basis functions       .... 2710
   RIJ-COSX (HFX calculated with COS-X)).... on


General Settings:
 Integral files         IntName         .... orca
 Hartree-Fock type      HFTyp           .... UHF
 Total Charge           Charge          ....    0
 Multiplicity           Mult            ....    3
 Number of Electrons    NEL             ....  332
 Basis Dimension        Dim             ....  779
 Nuclear Repulsion      ENuc            ....   6324.2230077787 Eh

Convergence Acceleration:
 DIIS                   CNVDIIS         .... on
   Start iteration      DIISMaxIt       ....    12
   Startup error        DIISStart       ....  0.200000
   # of expansion vecs  DIISMaxEq       ....     5
   Bias factor          DIISBfac        ....   1.050
   Max. coefficient     DIISMaxC        ....  10.000
 Trust-Rad. Augm. Hess. CNVTRAH         .... auto
   Auto Start mean grad. ratio tolernc. ....  1.125000
   Auto Start start iteration           ....    20
   Auto Start num. interpolation iter.  ....    10
   Max. Number of Micro iterations      ....    16
   Max. Number of Macro iterations      .... Maxiter - #DIIS iter
   Number of Davidson start vectors     ....     2
   Converg. threshold I  (grad. norm)   ....   1.000e-05
   Converg. threshold II (energy diff.) ....   1.000e-08
   Grad. Scal. Fac. for Micro threshold ....   0.100
   Minimum threshold for Micro iter.    ....   0.010
   NR start threshold (gradient norm)   ....   0.001
   Initial trust radius                 ....   0.400
   Minimum AH scaling param. (alpha)    ....   1.000
   Maximum AH scaling param. (alpha)    .... 1000.000
   Orbital update algorithm             .... Taylor
   White noise on init. David. guess    .... on
   Maximum white noise                  ....   0.010
   Quad. conv. algorithm                .... NR
   COSX micro iterations for RIJONX calc.... off
 SOSCF                  CNVSOSCF        .... off
 Level Shifting         CNVShift        .... on
   Level shift para.    LevelShift      ....    0.2500
   Turn off err/grad.   ShiftErr        ....    0.0010
 Zerner damping         CNVZerner       .... off
 Static damping         CNVDamp         .... on
   Fraction old density DampFac         ....    0.7000
   Max. Damping (<1)    DampMax         ....    0.9800
   Min. Damping (>=0)   DampMin         ....    0.0000
   Turn off err/grad.   DampErr         ....    0.1000
 Fernandez-Rico         CNVRico         .... off

SCF Procedure:
 Maximum # iterations   MaxIter         ....   125
 SCF integral mode      SCFMode         .... Direct
   Integral package                     .... SHARK and LIBINT hybrid scheme
 Reset frequency        DirectResetFreq ....    20
 Integral Threshold     Thresh          ....  2.500e-11 Eh
 Primitive CutOff       TCut            ....  2.500e-12 Eh

Convergence Tolerance:
 Convergence Check Mode ConvCheckMode   .... Total+1el-Energy
 Convergence forced     ConvForced      .... 0
 Energy Change          TolE            ....  1.000e-08 Eh
 1-El. energy change                    ....  1.000e-05 Eh
 DIIS Error             TolErr          ....  5.000e-07


Diagonalization of the overlap matrix:
Smallest eigenvalue                        ... 3.840e-04
Time for diagonalization                   ...    0.210 sec
Threshold for overlap eigenvalues          ... 1.000e-08
Number of eigenvalues below threshold      ... 0
Time for construction of square roots      ...    0.147 sec
Total time needed                          ...    0.360 sec

--------------------------------
INITIAL GUESS: MINIMAL BASIS EHT
--------------------------------
The minimal basis has 272 functions
EHT matrix was diagonalized
Basis set overlap was calculated now projecting the orbitals
Using GuessMode=FMatrix for the initial guess
C*T matrix was formed
Effective Fockian was calculated
Effective Fockian was diagonalized
Initial density was built
                      ------------------
                      INITIAL GUESS DONE
                      ------------------
-------------------
DFT GRID GENERATION
-------------------

General Integration Accuracy     IntAcc      ... 4.159
Radial Grid Type                 RadialGrid  ... OptM3 with GC (2021)
Angular Grid (max. ang.)         AngularGrid ... 3 (Lebedev-194)
Angular grid pruning method      GridPruning ... 4 (adaptive)
Weight generation scheme         WeightScheme... Becke
Basis function cutoff            BFCut       ... 1.0000e-11
Integration weight cutoff        WCut        ... 1.0000e-14
Angular grids for H and He will be reduced by one unit
Partially contracted basis set               ... off
Rotationally invariant grid construction     ... off

Total number of grid points                  ...   199787
Total number of batches                      ...     3162
Average number of points per batch           ...       63
Average number of grid points per atom       ...     2378
Time for grid setup =    2.132 sec

--------------------
COSX GRID GENERATION
--------------------

GRIDX 1
-------
General Integration Accuracy     IntAcc      ... 3.816
Radial Grid Type                 RadialGrid  ... OptM3 with GC (2021)
Angular Grid (max. ang.)         AngularGrid ... 1 (Lebedev-50)
Angular grid pruning method      GridPruning ... 4 (adaptive)
Weight generation scheme         WeightScheme... Becke
Basis function cutoff            BFCut       ... 1.0000e-11
Integration weight cutoff        WCut        ... 1.0000e-14
Angular grids for H and He will be reduced by one unit
Partially contracted basis set               ... on
Rotationally invariant grid construction     ... off

Total number of grid points                  ...    49802
Total number of batches                      ...      817
Average number of points per batch           ...       60
Average number of grid points per atom       ...      593
UseSFitting                                  ... on

GRIDX 2
-------
General Integration Accuracy     IntAcc      ... 4.020
Radial Grid Type                 RadialGrid  ... OptM3 with GC (2021)
Angular Grid (max. ang.)         AngularGrid ... 2 (Lebedev-110)
Angular grid pruning method      GridPruning ... 4 (adaptive)
Weight generation scheme         WeightScheme... Becke
Basis function cutoff            BFCut       ... 1.0000e-11
Integration weight cutoff        WCut        ... 1.0000e-14
Angular grids for H and He will be reduced by one unit
Partially contracted basis set               ... on
Rotationally invariant grid construction     ... off

Total number of grid points                  ...   106503
Total number of batches                      ...     1703
Average number of points per batch           ...       62
Average number of grid points per atom       ...     1268
UseSFitting                                  ... on

GRIDX 3
-------
General Integration Accuracy     IntAcc      ... 4.338
Radial Grid Type                 RadialGrid  ... OptM3 with GC (2021)
Angular Grid (max. ang.)         AngularGrid ... 3 (Lebedev-194)
Angular grid pruning method      GridPruning ... 4 (adaptive)
Weight generation scheme         WeightScheme... Becke
Basis function cutoff            BFCut       ... 1.0000e-11
Integration weight cutoff        WCut        ... 1.0000e-14
Angular grids for H and He will be reduced by one unit
Partially contracted basis set               ... on
Rotationally invariant grid construction     ... off

Total number of grid points                  ...   231456
Total number of batches                      ...     3655
Average number of points per batch           ...       63
Average number of grid points per atom       ...     2755
UseSFitting                                  ... on

Time for X-Grid setup             =    5.312 sec


--------------------
CPCM SOLVATION MODEL
--------------------
CPCM parameters:
  Epsilon                                         ...       9.0800
  Refrac                                          ...       1.4240
  Rsolv                                           ...       1.3000
  Surface type                                    ... GAUSSIAN VDW
  Epsilon function type                           ...         CPCM
Radii:
 Radius for C  used is    3.8550 Bohr (=   2.0400 Ang.)
 Radius for N  used is    3.5149 Bohr (=   1.8600 Ang.)
 Radius for O  used is    3.4469 Bohr (=   1.8240 Ang.)
 Radius for H  used is    2.4944 Bohr (=   1.3200 Ang.)
Calculating surface                               ...        done! (  0.0s)
GEPOL surface points                              ...         4169
GEPOL Volume                                      ...    4807.3448
GEPOL Surface-area                                ...    2182.1172
Calculating surface distance matrix               ...        done! (  0.1s)
Performing Cholesky decomposition & store         ...        done! (  1.1s)
Overall time for CPCM initialization              ...                 1.2s
--------------
SCF ITERATIONS
--------------
ITER       Energy         Delta-E        Max-DP      RMS-DP      [F,P]     Damp
               ***  Starting incremental Fock matrix formation  ***
  0  -2034.7094526533   0.000000000000 0.11236397  0.00147694  0.2733702 0.7000
  1  -2036.7171301752  -2.007677521971 0.06973729  0.00097447  0.1501710 0.7000
                               ***Turning on DIIS***
  2  -2037.8756179628  -1.158487787547 0.04108500  0.00066072  0.1058319 0.7000
  3  -2038.6863091887  -0.810691225943 0.11039576  0.00165773  0.0744402 0.0000
  4  -2040.6556712609  -1.969362072156 0.02734615  0.00024560  0.0287458 0.0000
  5  -2040.6754160270  -0.019744766105 0.01256223  0.00011088  0.0224603 0.0000
  6  -2040.6911074445  -0.015691417474 0.00755287  0.00007735  0.0050618 0.0000
  7  -2040.6954713675  -0.004363923041 0.00923315  0.00006436  0.0044410 0.0000
  8  -2040.6983415986  -0.002870231060 0.00788911  0.00005516  0.0033135 0.0000
  9  -2040.7002029070  -0.001861308433 0.00489724  0.00004275  0.0024311 0.0000
 10  -2040.7012388856  -0.001035978649 0.00333907  0.00002836  0.0017296 0.0000
 11  -2040.7017333103  -0.000494424700 0.00243511  0.00002119  0.0011949 0.0000
 12  -2040.7019899890  -0.000256678621 0.00483120  0.00003805  0.0008117 0.0000
               *** Restarting incremental Fock matrix formation ***
                                   *** Resetting DIIS ***
 13  -2040.7021547876  -0.000164798594 0.00055808  0.00000911  0.0003231 0.0000
 14  -2040.7021638534  -0.000009065872 0.00045362  0.00000275  0.0003266 0.0000
 15  -2040.7021691334  -0.000005279933 0.00040757  0.00000265  0.0001333 0.0000
 16  -2040.7021718610  -0.000002727669 0.00020853  0.00000143  0.0000948 0.0000
 17  -2040.7021728702  -0.000001009141 0.00022238  0.00000134  0.0000670 0.0000
 18  -2040.7021734870  -0.000000616849 0.00011047  0.00000067  0.0000374 0.0000
 19  -2040.7021736348  -0.000000147799 0.00011141  0.00000061  0.0000257 0.0000
 20  -2040.7021737362  -0.000000101330 0.00004828  0.00000026  0.0000126 0.0000
 21  -2040.7021737402  -0.000000004055 0.00003060  0.00000018  0.0000093 0.0000
 22  -2040.7021737782  -0.000000038016 0.00001136  0.00000008  0.0000040 0.0000
 23  -2040.7021737760   0.000000002182 0.00000663  0.00000004  0.0000027 0.0000
 24  -2040.7021737966  -0.000000020581 0.00000351  0.00000003  0.0000022 0.0000
 25  -2040.7021737564   0.000000040270 0.00000200  0.00000002  0.0000016 0.0000
                 **** Energy Check signals convergence ****

               *****************************************************
               *                     SUCCESS                       *
               *           SCF CONVERGED AFTER  26 CYCLES          *
               *****************************************************

Old exchange energy                            =   -116.106746653 Eh
New exchange energy                            =   -116.106750863 Eh
Exchange energy change after final integration =     -0.000004210 Eh
Total energy after final integration           =  -2040.702177971 Eh
Final COS-X integration done in                =    45.167 sec

----------------
TOTAL SCF ENERGY
----------------

Total Energy       :        -2040.70217797 Eh          -55530.32937 eV

Components:
Nuclear Repulsion  :         6324.22300778 Eh          172090.85697 eV
Electronic Energy  :        -8364.92518575 Eh         -227621.18634 eV
One Electron Energy:       -15373.00200668 Eh         -418320.65161 eV
Two Electron Energy:         7008.07682093 Eh          190699.46527 eV
Max COSX asymmetry :            0.00000201 Eh               0.00005 eV
CPCM Dielectric    :           -0.03605488 Eh              -0.98110 eV

Virial components:
Potential Energy   :        -4066.02934873 Eh         -110642.28352 eV
Kinetic Energy     :         2025.32717076 Eh           55111.95415 eV
Virial Ratio       :            2.00759137


DFT components:
N(Alpha)           :      167.000711508834 electrons
N(Beta)            :      165.000600569634 electrons
N(Total)           :      332.001312078468 electrons
E(X)               :     -154.312775263008 Eh       
E(C)               :      -14.661112058269 Eh       
E(XC)              :     -168.973887321276 Eh       
DFET-embed. en.    :        0.000000000000 Eh       
CPCM Solvation Model Properties:
Surface-charge          :           -0.03118114
Charge-correction       :           -0.00023032 Eh              -0.00627 eV
Free-energy (cav+disp)  :  This term is not implemented in the current solvation scheme

---------------
SCF CONVERGENCE
---------------

  Last Energy change         ...   -4.1423e-09  Tolerance :   1.0000e-08
  Last MAX-Density change    ...    0.0000e+00  Tolerance :   1.0000e-07
  Last RMS-Density change    ...    0.0000e+00  Tolerance :   5.0000e-09
  Last DIIS Error            ...    1.1768e-06  Tolerance :   5.0000e-07

             **** THE GBW FILE WAS UPDATED (orca.gbw) ****
             **** DENSITY orca.scfp WAS UPDATED ****
             **** ENERGY FILE WAS UPDATED (orca.en.tmp) ****
----------------------
UHF SPIN CONTAMINATION
----------------------

Warning: in a DFT calculation there is little theoretical justification to 
         calculate <S**2> as in Hartree-Fock theory. We will do it anyways
         but you should keep in mind that the values have only limited relevance

Expectation value of <S**2>     :     2.096452
Ideal value S*(S+1) for S=1.0   :     2.000000
Deviation                       :     0.096452

             **** THE GBW FILE WAS UPDATED (orca.gbw) ****
             **** DENSITY orca.scfp WAS UPDATED ****
----------------
ORBITAL ENERGIES
----------------
                 SPIN UP ORBITALS
  NO   OCC          E(Eh)            E(eV) 
   0   1.0000     -19.586335      -532.9713 
   1   1.0000     -19.546678      -531.8921 
   2   1.0000     -19.495710      -530.5052 
   3   1.0000     -19.471134      -529.8365 
   4   1.0000     -14.685522      -399.6134 
   5   1.0000     -14.673462      -399.2852 
   6   1.0000     -14.673100      -399.2754 
   7   1.0000     -14.659253      -398.8986 
   8   1.0000     -14.641338      -398.4111 
   9   1.0000     -10.562678      -287.4251 
  10   1.0000     -10.552094      -287.1371 
  11   1.0000     -10.551339      -287.1165 
  12   1.0000     -10.521934      -286.3164 
  13   1.0000     -10.518971      -286.2357 
  14   1.0000     -10.518909      -286.2341 
  15   1.0000     -10.500508      -285.7333 
  16   1.0000     -10.499036      -285.6933 
  17   1.0000     -10.498677      -285.6835 
  18   1.0000     -10.496816      -285.6329 
  19   1.0000     -10.483282      -285.2646 
  20   1.0000     -10.478590      -285.1369 
  21   1.0000     -10.475897      -285.0636 
  22   1.0000     -10.468171      -284.8534 
  23   1.0000     -10.465234      -284.7735 
  24   1.0000     -10.462270      -284.6928 
  25   1.0000     -10.462189      -284.6906 
  26   1.0000     -10.461491      -284.6717 
  27   1.0000     -10.460874      -284.6549 
  28   1.0000     -10.457642      -284.5669 
  29   1.0000     -10.454782      -284.4891 
  30   1.0000     -10.452642      -284.4309 
  31   1.0000     -10.452283      -284.4211 
  32   1.0000     -10.449942      -284.3574 
  33   1.0000     -10.448668      -284.3227 
  34   1.0000     -10.448596      -284.3207 
  35   1.0000     -10.448331      -284.3136 
  36   1.0000     -10.447958      -284.3034 
  37   1.0000     -10.447648      -284.2950 
  38   1.0000     -10.446762      -284.2709 
  39   1.0000     -10.446598      -284.2664 
  40   1.0000     -10.446180      -284.2550 
  41   1.0000     -10.443813      -284.1906 
  42   1.0000     -10.436982      -284.0047 
  43   1.0000     -10.434881      -283.9475 
  44   1.0000     -10.432101      -283.8719 
  45   1.0000     -10.423088      -283.6267 
  46   1.0000     -10.422913      -283.6219 
  47   1.0000      -1.265334       -34.4315 
  48   1.0000      -1.178350       -32.0645 
  49   1.0000      -1.177181       -32.0327 
  50   1.0000      -1.154662       -31.4199 
  51   1.0000      -1.113348       -30.2957 
  52   1.0000      -1.080125       -29.3917 
  53   1.0000      -1.043480       -28.3945 
  54   1.0000      -1.033710       -28.1287 
  55   1.0000      -1.032117       -28.0853 
  56   1.0000      -0.977322       -26.5943 
  57   1.0000      -0.969145       -26.3718 
  58   1.0000      -0.965346       -26.2684 
  59   1.0000      -0.954480       -25.9727 
  60   1.0000      -0.903076       -24.5739 
  61   1.0000      -0.899007       -24.4632 
  62   1.0000      -0.894685       -24.3456 
  63   1.0000      -0.891580       -24.2611 
  64   1.0000      -0.888744       -24.1840 
  65   1.0000      -0.851425       -23.1685 
  66   1.0000      -0.843055       -22.9407 
  67   1.0000      -0.842168       -22.9166 
  68   1.0000      -0.839605       -22.8468 
  69   1.0000      -0.828868       -22.5546 
  70   1.0000      -0.787269       -21.4227 
  71   1.0000      -0.784194       -21.3390 
  72   1.0000      -0.774219       -21.0676 
  73   1.0000      -0.771961       -21.0061 
  74   1.0000      -0.769103       -20.9284 
  75   1.0000      -0.766407       -20.8550 
  76   1.0000      -0.765597       -20.8330 
  77   1.0000      -0.733136       -19.9496 
  78   1.0000      -0.715745       -19.4764 
  79   1.0000      -0.712461       -19.3870 
  80   1.0000      -0.706019       -19.2118 
  81   1.0000      -0.704029       -19.1576 
  82   1.0000      -0.688415       -18.7327 
  83   1.0000      -0.681020       -18.5315 
  84   1.0000      -0.667729       -18.1698 
  85   1.0000      -0.662474       -18.0268 
  86   1.0000      -0.655346       -17.8329 
  87   1.0000      -0.647338       -17.6150 
  88   1.0000      -0.643667       -17.5151 
  89   1.0000      -0.618293       -16.8246 
  90   1.0000      -0.613979       -16.7072 
  91   1.0000      -0.606041       -16.4912 
  92   1.0000      -0.603046       -16.4097 
  93   1.0000      -0.588995       -16.0274 
  94   1.0000      -0.587350       -15.9826 
  95   1.0000      -0.584860       -15.9148 
  96   1.0000      -0.581635       -15.8271 
  97   1.0000      -0.570485       -15.5237 
  98   1.0000      -0.569076       -15.4854 
  99   1.0000      -0.561141       -15.2694 
 100   1.0000      -0.553482       -15.0610 
 101   1.0000      -0.549399       -14.9499 
 102   1.0000      -0.543653       -14.7936 
 103   1.0000      -0.539152       -14.6711 
 104   1.0000      -0.537580       -14.6283 
 105   1.0000      -0.532421       -14.4879 
 106   1.0000      -0.526041       -14.3143 
 107   1.0000      -0.521654       -14.1949 
 108   1.0000      -0.520288       -14.1578 
 109   1.0000      -0.518996       -14.1226 
 110   1.0000      -0.513101       -13.9622 
 111   1.0000      -0.506509       -13.7828 
 112   1.0000      -0.499757       -13.5991 
 113   1.0000      -0.497961       -13.5502 
 114   1.0000      -0.492335       -13.3971 
 115   1.0000      -0.490752       -13.3540 
 116   1.0000      -0.485563       -13.2128 
 117   1.0000      -0.484055       -13.1718 
 118   1.0000      -0.483278       -13.1507 
 119   1.0000      -0.481096       -13.0913 
 120   1.0000      -0.480695       -13.0804 
 121   1.0000      -0.479232       -13.0406 
 122   1.0000      -0.475966       -12.9517 
 123   1.0000      -0.474037       -12.8992 
 124   1.0000      -0.461993       -12.5715 
 125   1.0000      -0.453354       -12.3364 
 126   1.0000      -0.452000       -12.2995 
 127   1.0000      -0.450452       -12.2574 
 128   1.0000      -0.446984       -12.1630 
 129   1.0000      -0.445596       -12.1253 
 130   1.0000      -0.438321       -11.9273 
 131   1.0000      -0.435991       -11.8639 
 132   1.0000      -0.433360       -11.7923 
 133   1.0000      -0.428228       -11.6527 
 134   1.0000      -0.427081       -11.6215 
 135   1.0000      -0.425054       -11.5663 
 136   1.0000      -0.422716       -11.5027 
 137   1.0000      -0.422395       -11.4940 
 138   1.0000      -0.419846       -11.4246 
 139   1.0000      -0.418431       -11.3861 
 140   1.0000      -0.409335       -11.1386 
 141   1.0000      -0.407047       -11.0763 
 142   1.0000      -0.402408       -10.9501 
 143   1.0000      -0.399774       -10.8784 
 144   1.0000      -0.398167       -10.8347 
 145   1.0000      -0.395615       -10.7652 
 146   1.0000      -0.395010       -10.7488 
 147   1.0000      -0.392671       -10.6851 
 148   1.0000      -0.385056       -10.4779 
 149   1.0000      -0.380357       -10.3500 
 150   1.0000      -0.376060       -10.2331 
 151   1.0000      -0.358087        -9.7440 
 152   1.0000      -0.356280        -9.6949 
 153   1.0000      -0.348932        -9.4949 
 154   1.0000      -0.343171        -9.3382 
 155   1.0000      -0.329295        -8.9606 
 156   1.0000      -0.321079        -8.7370 
 157   1.0000      -0.318966        -8.6795 
 158   1.0000      -0.308750        -8.4015 
 159   1.0000      -0.304523        -8.2865 
 160   1.0000      -0.303020        -8.2456 
 161   1.0000      -0.299780        -8.1574 
 162   1.0000      -0.297725        -8.1015 
 163   1.0000      -0.293280        -7.9806 
 164   1.0000      -0.283023        -7.7014 
 165   1.0000      -0.227405        -6.1880 
 166   1.0000      -0.197620        -5.3775 
 167   0.0000      -0.052748        -1.4354 
 168   0.0000      -0.015978        -0.4348 
 169   0.0000       0.006316         0.1719 
 170   0.0000       0.013242         0.3603 
 171   0.0000       0.015162         0.4126 
 172   0.0000       0.016099         0.4381 
 173   0.0000       0.030872         0.8401 
 174   0.0000       0.041399         1.1265 
 175   0.0000       0.056347         1.5333 
 176   0.0000       0.080015         2.1773 
 177   0.0000       0.082891         2.2556 
 178   0.0000       0.101522         2.7626 
 179   0.0000       0.117514         3.1977 
 180   0.0000       0.135302         3.6818 
 181   0.0000       0.141726         3.8566 
 182   0.0000       0.149265         4.0617 
 183   0.0000       0.152302         4.1443 
 184   0.0000       0.159886         4.3507 
 185   0.0000       0.162893         4.4325 
 186   0.0000       0.167682         4.5628 
 187   0.0000       0.172528         4.6947 
 188   0.0000       0.176696         4.8082 
 189   0.0000       0.178631         4.8608 
 190   0.0000       0.183583         4.9955 
 191   0.0000       0.184641         5.0243 
 192   0.0000       0.186328         5.0702 
 193   0.0000       0.189812         5.1650 
 194   0.0000       0.190886         5.1943 
 195   0.0000       0.191851         5.2205 
 196   0.0000       0.194441         5.2910 
 197   0.0000       0.197324         5.3695 
 198   0.0000       0.199942         5.4407 
 199   0.0000       0.203554         5.5390 
 200   0.0000       0.207811         5.6548 
 201   0.0000       0.209083         5.6894 
 202   0.0000       0.212398         5.7796 
 203   0.0000       0.213286         5.8038 
 204   0.0000       0.217301         5.9131 
 205   0.0000       0.219520         5.9734 
 206   0.0000       0.220168         5.9911 
 207   0.0000       0.221650         6.0314 
 208   0.0000       0.223223         6.0742 
 209   0.0000       0.225449         6.1348 
 210   0.0000       0.226947         6.1755 
 211   0.0000       0.229042         6.2326 
 212   0.0000       0.231093         6.2884 
 213   0.0000       0.234320         6.3762 
 214   0.0000       0.238672         6.4946 
 215   0.0000       0.242111         6.5882 
 216   0.0000       0.242448         6.5974 
 217   0.0000       0.246524         6.7083 
 218   0.0000       0.250779         6.8240 
 219   0.0000       0.255884         6.9630 
 220   0.0000       0.257073         6.9953 
 221   0.0000       0.259884         7.0718 
 222   0.0000       0.263534         7.1711 
 223   0.0000       0.266107         7.2411 
 224   0.0000       0.270159         7.3514 
 225   0.0000       0.273344         7.4381 
 226   0.0000       0.276184         7.5153 
 227   0.0000       0.279722         7.6116 
 228   0.0000       0.280228         7.6254 
 229   0.0000       0.285923         7.7804 
 230   0.0000       0.290226         7.8975 
 231   0.0000       0.294357         8.0099 
 232   0.0000       0.296247         8.0613 
 233   0.0000       0.300232         8.1697 
 234   0.0000       0.301433         8.2024 
 235   0.0000       0.305068         8.3013 
 236   0.0000       0.309054         8.4098 
 237   0.0000       0.312534         8.5045 
 238   0.0000       0.315972         8.5980 
 239   0.0000       0.317723         8.6457 
 240   0.0000       0.322404         8.7730 
 241   0.0000       0.327051         8.8995 
 242   0.0000       0.329352         8.9621 
 243   0.0000       0.330477         8.9927 
 244   0.0000       0.336499         9.1566 
 245   0.0000       0.336843         9.1660 
 246   0.0000       0.339905         9.2493 
 247   0.0000       0.348574         9.4852 
 248   0.0000       0.353198         9.6110 
 249   0.0000       0.356311         9.6957 
 250   0.0000       0.359899         9.7934 
 251   0.0000       0.368144        10.0177 
 252   0.0000       0.375562        10.2196 
 253   0.0000       0.377820        10.2810 
 254   0.0000       0.384892        10.4735 
 255   0.0000       0.387403        10.5418 
 256   0.0000       0.396822        10.7981 
 257   0.0000       0.406005        11.0479 
 258   0.0000       0.412649        11.2288 
 259   0.0000       0.424050        11.5390 
 260   0.0000       0.425825        11.5873 
 261   0.0000       0.446625        12.1533 
 262   0.0000       0.453606        12.3433 
 263   0.0000       0.461852        12.5676 
 264   0.0000       0.463882        12.6229 
 265   0.0000       0.472180        12.8487 
 266   0.0000       0.473023        12.8716 
 267   0.0000       0.483691        13.1619 
 268   0.0000       0.487039        13.2530 
 269   0.0000       0.491730        13.3806 
 270   0.0000       0.500004        13.6058 
 271   0.0000       0.502827        13.6826 
 272   0.0000       0.505599        13.7580 
 273   0.0000       0.506829        13.7915 
 274   0.0000       0.510143        13.8817 
 275   0.0000       0.515386        14.0244 
 276   0.0000       0.521298        14.1852 
 277   0.0000       0.523183        14.2365 
 278   0.0000       0.524646        14.2763 
 279   0.0000       0.528717        14.3871 
 280   0.0000       0.532992        14.5035 
 281   0.0000       0.535765        14.5789 
 282   0.0000       0.540811        14.7162 
 283   0.0000       0.541728        14.7412 
 284   0.0000       0.543383        14.7862 
 285   0.0000       0.549015        14.9395 
 286   0.0000       0.556642        15.1470 
 287   0.0000       0.560710        15.2577 
 288   0.0000       0.568007        15.4562 
 289   0.0000       0.569748        15.5036 
 290   0.0000       0.575105        15.6494 
 291   0.0000       0.576337        15.6829 
 292   0.0000       0.580050        15.7840 
 293   0.0000       0.583376        15.8745 
 294   0.0000       0.589384        16.0380 
 295   0.0000       0.594439        16.1755 
 296   0.0000       0.596583        16.2338 
 297   0.0000       0.598150        16.2765 
 298   0.0000       0.600068        16.3287 
 299   0.0000       0.605119        16.4661 
 300   0.0000       0.606671        16.5084 
 301   0.0000       0.606929        16.5154 
 302   0.0000       0.612826        16.6758 
 303   0.0000       0.616361        16.7720 
 304   0.0000       0.618749        16.8370 
 305   0.0000       0.621085        16.9006 
 306   0.0000       0.622466        16.9382 
 307   0.0000       0.626537        17.0489 
 308   0.0000       0.627376        17.0718 
 309   0.0000       0.628729        17.1086 
 310   0.0000       0.631323        17.1792 
 311   0.0000       0.632063        17.1993 
 312   0.0000       0.635829        17.3018 
 313   0.0000       0.636247        17.3131 
 314   0.0000       0.639463        17.4007 
 315   0.0000       0.642139        17.4735 
 316   0.0000       0.645372        17.5615 
 317   0.0000       0.650387        17.6979 
 318   0.0000       0.652106        17.7447 
 319   0.0000       0.655392        17.8341 
 320   0.0000       0.659038        17.9333 
 321   0.0000       0.662462        18.0265 
 322   0.0000       0.664769        18.0893 
 323   0.0000       0.668225        18.1833 
 324   0.0000       0.673311        18.3217 
 325   0.0000       0.673410        18.3244 
 326   0.0000       0.684424        18.6241 
 327   0.0000       0.687073        18.6962 
 328   0.0000       0.690524        18.7901 
 329   0.0000       0.693751        18.8779 
 330   0.0000       0.697534        18.9809 
 331   0.0000       0.699545        19.0356 
 332   0.0000       0.708742        19.2858 
 333   0.0000       0.710893        19.3444 
 334   0.0000       0.712334        19.3836 
 335   0.0000       0.717119        19.5138 
 336   0.0000       0.721036        19.6204 
 337   0.0000       0.722854        19.6698 
 338   0.0000       0.726043        19.7566 
 339   0.0000       0.731066        19.8933 
 340   0.0000       0.735232        20.0067 
 341   0.0000       0.738967        20.1083 
 342   0.0000       0.747742        20.3471 
 343   0.0000       0.747996        20.3540 
 344   0.0000       0.752085        20.4653 
 345   0.0000       0.753487        20.5034 
 346   0.0000       0.759777        20.6746 
 347   0.0000       0.765452        20.8290 
 348   0.0000       0.769559        20.9408 
 349   0.0000       0.774726        21.0814 
 350   0.0000       0.780745        21.2452 
 351   0.0000       0.786048        21.3895 
 352   0.0000       0.791530        21.5386 
 353   0.0000       0.795833        21.6557 
 354   0.0000       0.798272        21.7221 
 355   0.0000       0.804204        21.8835 
 356   0.0000       0.830310        22.5939 
 357   0.0000       0.836697        22.7677 
 358   0.0000       0.840627        22.8746 
 359   0.0000       0.842713        22.9314 
 360   0.0000       0.854869        23.2622 
 361   0.0000       0.861796        23.4507 
 362   0.0000       0.864806        23.5326 
 363   0.0000       0.870323        23.6827 
 364   0.0000       0.872167        23.7329 
 365   0.0000       0.880954        23.9720 
 366   0.0000       0.891699        24.2644 
 367   0.0000       0.897637        24.4260 
 368   0.0000       0.900277        24.4978 
 369   0.0000       0.906058        24.6551 
 370   0.0000       0.913821        24.8663 
 371   0.0000       0.918924        25.0052 
 372   0.0000       0.929213        25.2852 
 373   0.0000       0.933577        25.4039 
 374   0.0000       0.940549        25.5936 
 375   0.0000       0.943678        25.6788 
 376   0.0000       0.945492        25.7281 
 377   0.0000       0.949597        25.8398 
 378   0.0000       0.953799        25.9542 
 379   0.0000       0.958744        26.0888 
 380   0.0000       0.961164        26.1546 
 381   0.0000       0.963461        26.2171 
 382   0.0000       0.966523        26.3004 
 383   0.0000       0.971767        26.4431 
 384   0.0000       0.977582        26.6013 
 385   0.0000       0.977813        26.6076 
 386   0.0000       0.981511        26.7083 
 387   0.0000       0.982838        26.7444 
 388   0.0000       0.985995        26.8303 
 389   0.0000       0.991612        26.9831 
 390   0.0000       0.992676        27.0121 
 391   0.0000       0.999019        27.1847 
 392   0.0000       1.000509        27.2252 
 393   0.0000       1.003297        27.3011 
 394   0.0000       1.010312        27.4920 
 395   0.0000       1.014339        27.6016 
 396   0.0000       1.017148        27.6780 
 397   0.0000       1.019407        27.7395 
 398   0.0000       1.028438        27.9852 
 399   0.0000       1.028966        27.9996 
 400   0.0000       1.031313        28.0634 
 401   0.0000       1.034292        28.1445 
 402   0.0000       1.037534        28.2327 
 403   0.0000       1.045952        28.4618 
 404   0.0000       1.049547        28.5596 
 405   0.0000       1.052244        28.6330 
 406   0.0000       1.053386        28.6641 
 407   0.0000       1.057400        28.7733 
 408   0.0000       1.061118        28.8745 
 409   0.0000       1.063924        28.9508 
 410   0.0000       1.066193        29.0126 
 411   0.0000       1.070331        29.1252 
 412   0.0000       1.073090        29.2003 
 413   0.0000       1.074623        29.2420 
 414   0.0000       1.077081        29.3089 
 415   0.0000       1.079745        29.3814 
 416   0.0000       1.083188        29.4750 
 417   0.0000       1.087234        29.5852 
 418   0.0000       1.087589        29.5948 
 419   0.0000       1.091044        29.6888 
 420   0.0000       1.095534        29.8110 
 421   0.0000       1.101961        29.9859 
 422   0.0000       1.105207        30.0742 
 423   0.0000       1.106044        30.0970 
 424   0.0000       1.109502        30.1911 
 425   0.0000       1.112938        30.2846 
 426   0.0000       1.117487        30.4084 
 427   0.0000       1.119872        30.4733 
 428   0.0000       1.122422        30.5426 
 429   0.0000       1.126923        30.6651 
 430   0.0000       1.132507        30.8171 
 431   0.0000       1.143909        31.1273 
 432   0.0000       1.147746        31.2318 
 433   0.0000       1.150669        31.3113 
 434   0.0000       1.155021        31.4297 
 435   0.0000       1.158968        31.5371 
 436   0.0000       1.162985        31.6464 
 437   0.0000       1.169188        31.8152 
 438   0.0000       1.176188        32.0057 
 439   0.0000       1.180721        32.1290 
 440   0.0000       1.190847        32.4046 
 441   0.0000       1.202091        32.7106 
 442   0.0000       1.203069        32.7372 
 443   0.0000       1.211022        32.9536 
 444   0.0000       1.213907        33.0321 
 445   0.0000       1.219052        33.1721 
 446   0.0000       1.230818        33.4923 
 447   0.0000       1.236732        33.6532 
 448   0.0000       1.242864        33.8201 
 449   0.0000       1.247808        33.9546 
 450   0.0000       1.255665        34.1684 
 451   0.0000       1.261962        34.3397 
 452   0.0000       1.269649        34.5489 
 453   0.0000       1.273108        34.6430 
 454   0.0000       1.275386        34.7050 
 455   0.0000       1.284060        34.9411 
 456   0.0000       1.289289        35.0833 
 457   0.0000       1.290945        35.1284 
 458   0.0000       1.299492        35.3610 
 459   0.0000       1.309112        35.6228 
 460   0.0000       1.313317        35.7372 
 461   0.0000       1.323517        36.0147 
 462   0.0000       1.330412        36.2023 
 463   0.0000       1.332092        36.2481 
 464   0.0000       1.335666        36.3453 
 465   0.0000       1.339928        36.4613 
 466   0.0000       1.345985        36.6261 
 467   0.0000       1.354109        36.8472 
 468   0.0000       1.362147        37.0659 
 469   0.0000       1.362762        37.0827 
 470   0.0000       1.369982        37.2791 
 471   0.0000       1.378277        37.5048 
 472   0.0000       1.385661        37.7058 
 473   0.0000       1.396110        37.9901 
 474   0.0000       1.399235        38.0751 
 475   0.0000       1.407290        38.2943 
 476   0.0000       1.414222        38.4829 
 477   0.0000       1.426385        38.8139 
 478   0.0000       1.429134        38.8887 
 479   0.0000       1.440457        39.1968 
 480   0.0000       1.451848        39.5068 
 481   0.0000       1.455721        39.6122 
 482   0.0000       1.460027        39.7293 
 483   0.0000       1.468212        39.9521 
 484   0.0000       1.470393        40.0114 
 485   0.0000       1.481054        40.3015 
 486   0.0000       1.483847        40.3775 
 487   0.0000       1.489116        40.5209 
 488   0.0000       1.494526        40.6681 
 489   0.0000       1.499427        40.8015 
 490   0.0000       1.500715        40.8365 
 491   0.0000       1.503819        40.9210 
 492   0.0000       1.510404        41.1002 
 493   0.0000       1.517124        41.2830 
 494   0.0000       1.523764        41.4637 
 495   0.0000       1.532481        41.7009 
 496   0.0000       1.533677        41.7335 
 497   0.0000       1.536829        41.8192 
 498   0.0000       1.539706        41.8975 
 499   0.0000       1.542204        41.9655 
 500   0.0000       1.546281        42.0764 
 501   0.0000       1.547949        42.1218 
 502   0.0000       1.551638        42.2222 
 503   0.0000       1.559195        42.4279 
 504   0.0000       1.561285        42.4847 
 505   0.0000       1.562692        42.5230 
 506   0.0000       1.568919        42.6925 
 507   0.0000       1.571752        42.7695 
 508   0.0000       1.584805        43.1247 
 509   0.0000       1.588066        43.2135 
 510   0.0000       1.601560        43.5807 
 511   0.0000       1.610977        43.8369 
 512   0.0000       1.622675        44.1552 
 513   0.0000       1.627569        44.2884 
 514   0.0000       1.634930        44.4887 
 515   0.0000       1.654354        45.0173 
 516   0.0000       1.659009        45.1439 
 517   0.0000       1.690397        45.9980 
 518   0.0000       1.700670        46.2776 
 519   0.0000       1.709247        46.5110 
 520   0.0000       1.716132        46.6983 
 521   0.0000       1.722542        46.8728 
 522   0.0000       1.734825        47.2070 
 523   0.0000       1.752691        47.6931 
 524   0.0000       1.755818        47.7782 
 525   0.0000       1.771518        48.2054 
 526   0.0000       1.782577        48.5064 
 527   0.0000       1.786292        48.6075 
 528   0.0000       1.789218        48.6871 
 529   0.0000       1.803293        49.0701 
 530   0.0000       1.806480        49.1568 
 531   0.0000       1.817574        49.4587 
 532   0.0000       1.825622        49.6777 
 533   0.0000       1.833871        49.9022 
 534   0.0000       1.841524        50.1104 
 535   0.0000       1.843831        50.1732 
 536   0.0000       1.851046        50.3695 
 537   0.0000       1.853407        50.4338 
 538   0.0000       1.854418        50.4613 
 539   0.0000       1.861947        50.6662 
 540   0.0000       1.866664        50.7945 
 541   0.0000       1.876611        51.0652 
 542   0.0000       1.877709        51.0951 
 543   0.0000       1.880026        51.1581 
 544   0.0000       1.881452        51.1969 
 545   0.0000       1.885817        51.3157 
 546   0.0000       1.891953        51.4827 
 547   0.0000       1.895829        51.5881 
 548   0.0000       1.900704        51.7208 
 549   0.0000       1.914567        52.0980 
 550   0.0000       1.915036        52.1108 
 551   0.0000       1.927574        52.4520 
 552   0.0000       1.932008        52.5726 
 553   0.0000       1.932829        52.5950 
 554   0.0000       1.939001        52.7629 
 555   0.0000       1.940338        52.7993 
 556   0.0000       1.947420        52.9920 
 557   0.0000       1.958793        53.3015 
 558   0.0000       1.960301        53.3425 
 559   0.0000       1.964906        53.4678 
 560   0.0000       1.974926        53.7405 
 561   0.0000       1.984602        54.0038 
 562   0.0000       1.991312        54.1864 
 563   0.0000       1.992598        54.2213 
 564   0.0000       1.997132        54.3447 
 565   0.0000       2.001023        54.4506 
 566   0.0000       2.011791        54.7436 
 567   0.0000       2.017765        54.9062 
 568   0.0000       2.026588        55.1463 
 569   0.0000       2.030014        55.2395 
 570   0.0000       2.035699        55.3942 
 571   0.0000       2.044720        55.6397 
 572   0.0000       2.048865        55.7525 
 573   0.0000       2.053357        55.8747 
 574   0.0000       2.059749        56.0486 
 575   0.0000       2.071819        56.3771 
 576   0.0000       2.074210        56.4421 
 577   0.0000       2.077965        56.5443 
 578   0.0000       2.081790        56.6484 
 579   0.0000       2.089586        56.8605 
 580   0.0000       2.092297        56.9343 
 581   0.0000       2.099543        57.1315 
 582   0.0000       2.108000        57.3616 
 583   0.0000       2.112682        57.4890 
 584   0.0000       2.122113        57.7456 
 585   0.0000       2.126714        57.8708 
 586   0.0000       2.132825        58.0371 
 587   0.0000       2.140752        58.2528 
 588   0.0000       2.142645        58.3043 
 589   0.0000       2.145384        58.3789 
 590   0.0000       2.149252        58.4841 
 591   0.0000       2.164368        58.8955 
 592   0.0000       2.165701        58.9317 
 593   0.0000       2.174566        59.1729 
 594   0.0000       2.181421        59.3595 
 595   0.0000       2.185917        59.4818 
 596   0.0000       2.188646        59.5561 
 597   0.0000       2.193325        59.6834 
 598   0.0000       2.199566        59.8532 
 599   0.0000       2.203905        59.9713 
 600   0.0000       2.207250        60.0623 
 601   0.0000       2.212832        60.2142 
 602   0.0000       2.216737        60.3205 
 603   0.0000       2.220938        60.4348 
 604   0.0000       2.224016        60.5186 
 605   0.0000       2.234632        60.8074 
 606   0.0000       2.241857        61.0040 
 607   0.0000       2.249430        61.2101 
 608   0.0000       2.256180        61.3938 
 609   0.0000       2.261524        61.5392 
 610   0.0000       2.271980        61.8237 
 611   0.0000       2.274994        61.9057 
 612   0.0000       2.277073        61.9623 
 613   0.0000       2.283029        62.1244 
 614   0.0000       2.292376        62.3787 
 615   0.0000       2.297476        62.5175 
 616   0.0000       2.303059        62.6694 
 617   0.0000       2.304078        62.6971 
 618   0.0000       2.311657        62.9034 
 619   0.0000       2.315439        63.0063 
 620   0.0000       2.316799        63.0433 
 621   0.0000       2.322467        63.1975 
 622   0.0000       2.325635        63.2838 
 623   0.0000       2.329194        63.3806 
 624   0.0000       2.330061        63.4042 
 625   0.0000       2.334873        63.5351 
 626   0.0000       2.338670        63.6384 
 627   0.0000       2.346679        63.8564 
 628   0.0000       2.352228        64.0074 
 629   0.0000       2.360817        64.2411 
 630   0.0000       2.362189        64.2784 
 631   0.0000       2.367907        64.4340 
 632   0.0000       2.372082        64.5476 
 633   0.0000       2.374304        64.6081 
 634   0.0000       2.376246        64.6609 
 635   0.0000       2.378944        64.7343 
 636   0.0000       2.384468        64.8847 
 637   0.0000       2.389277        65.0155 
 638   0.0000       2.396783        65.2198 
 639   0.0000       2.400413        65.3185 
 640   0.0000       2.402936        65.3872 
 641   0.0000       2.406837        65.4934 
 642   0.0000       2.413008        65.6613 
 643   0.0000       2.427901        66.0665 
 644   0.0000       2.435183        66.2647 
 645   0.0000       2.438993        66.3684 
 646   0.0000       2.441974        66.4495 
 647   0.0000       2.452175        66.7271 
 648   0.0000       2.473286        67.3015 
 649   0.0000       2.478262        67.4369 
 650   0.0000       2.488776        67.7230 
 651   0.0000       2.494975        67.8917 
 652   0.0000       2.507103        68.2217 
 653   0.0000       2.522057        68.6287 
 654   0.0000       2.534330        68.9626 
 655   0.0000       2.553153        69.4748 
 656   0.0000       2.558128        69.6102 
 657   0.0000       2.563674        69.7611 
 658   0.0000       2.574016        70.0425 
 659   0.0000       2.585571        70.3570 
 660   0.0000       2.590512        70.4914 
 661   0.0000       2.601207        70.7825 
 662   0.0000       2.605574        70.9013 
 663   0.0000       2.620791        71.3153 
 664   0.0000       2.630900        71.5904 
 665   0.0000       2.635388        71.7125 
 666   0.0000       2.639661        71.8288 
 667   0.0000       2.644288        71.9547 
 668   0.0000       2.652706        72.1838 
 669   0.0000       2.657222        72.3067 
 670   0.0000       2.666652        72.5633 
 671   0.0000       2.670617        72.6712 
 672   0.0000       2.677474        72.8578 
 673   0.0000       2.695919        73.3597 
 674   0.0000       2.699469        73.4563 
 675   0.0000       2.702565        73.5405 
 676   0.0000       2.716702        73.9252 
 677   0.0000       2.730711        74.3064 
 678   0.0000       2.736300        74.4585 
 679   0.0000       2.737973        74.5040 
 680   0.0000       2.740686        74.5778 
 681   0.0000       2.746809        74.7445 
 682   0.0000       2.754981        74.9668 
 683   0.0000       2.765866        75.2630 
 684   0.0000       2.769148        75.3523 
 685   0.0000       2.776626        75.5558 
 686   0.0000       2.783888        75.7534 
 687   0.0000       2.788588        75.8813 
 688   0.0000       2.793296        76.0095 
 689   0.0000       2.796479        76.0961 
 690   0.0000       2.811667        76.5093 
 691   0.0000       2.814624        76.5898 
 692   0.0000       2.820218        76.7420 
 693   0.0000       2.829075        76.9831 
 694   0.0000       2.831802        77.0573 
 695   0.0000       2.834334        77.1261 
 696   0.0000       2.838563        77.2412 
 697   0.0000       2.849199        77.5307 
 698   0.0000       2.854134        77.6649 
 699   0.0000       2.864814        77.9556 
 700   0.0000       2.875804        78.2546 
 701   0.0000       2.884074        78.4797 
 702   0.0000       2.892623        78.7123 
 703   0.0000       2.902476        78.9804 
 704   0.0000       2.911518        79.2264 
 705   0.0000       2.918634        79.4201 
 706   0.0000       2.920340        79.4665 
 707   0.0000       2.933957        79.8370 
 708   0.0000       2.938177        79.9519 
 709   0.0000       2.954290        80.3903 
 710   0.0000       2.976784        81.0024 
 711   0.0000       2.985745        81.2463 
 712   0.0000       3.026336        82.3508 
 713   0.0000       3.030628        82.4676 
 714   0.0000       3.036084        82.6160 
 715   0.0000       3.081921        83.8633 
 716   0.0000       3.103038        84.4379 
 717   0.0000       3.110476        84.6404 
 718   0.0000       3.132879        85.2500 
 719   0.0000       3.153253        85.8044 
 720   0.0000       3.165247        86.1307 
 721   0.0000       3.191720        86.8511 
 722   0.0000       3.250719        88.4566 
 723   0.0000       3.283272        89.3424 
 724   0.0000       3.290876        89.5493 
 725   0.0000       3.299052        89.7718 
 726   0.0000       3.365412        91.5775 
 727   0.0000       3.399465        92.5041 
 728   0.0000       3.492328        95.0311 
 729   0.0000       3.508371        95.4676 
 730   0.0000       3.554979        96.7359 
 731   0.0000       3.557418        96.8023 
 732   0.0000      13.237133       360.2007 
 733   0.0000      13.259054       360.7972 
 734   0.0000      13.390507       364.3742 
 735   0.0000      13.503833       367.4580 
 736   0.0000      13.516579       367.8048 
 737   0.0000      13.568510       369.2179 
 738   0.0000      13.652890       371.5140 
 739   0.0000      13.663734       371.8091 
 740   0.0000      13.669502       371.9660 
 741   0.0000      13.708018       373.0141 
 742   0.0000      13.740794       373.9060 
 743   0.0000      13.771453       374.7403 
 744   0.0000      13.788526       375.2049 
 745   0.0000      13.820150       376.0654 
 746   0.0000      13.914231       378.6255 
 747   0.0000      13.924786       378.9127 
 748   0.0000      13.950082       379.6010 
 749   0.0000      13.966838       380.0570 
 750   0.0000      13.982136       380.4733 
 751   0.0000      14.046851       382.2342 
 752   0.0000      14.055850       382.4791 
 753   0.0000      14.109686       383.9441 
 754   0.0000      14.130230       384.5031 
 755   0.0000      14.137655       384.7052 
 756   0.0000      14.148575       385.0023 
 757   0.0000      14.160758       385.3338 
 758   0.0000      14.163931       385.4202 
 759   0.0000      14.173952       385.6928 
 760   0.0000      14.216096       386.8396 
 761   0.0000      14.219415       386.9300 
 762   0.0000      14.242296       387.5526 
 763   0.0000      14.289448       388.8356 
 764   0.0000      14.295981       389.0134 
 765   0.0000      14.381093       391.3294 
 766   0.0000      14.395606       391.7243 
 767   0.0000      14.563767       396.3002 
 768   0.0000      14.581383       396.7796 
 769   0.0000      14.583800       396.8454 
 770   0.0000      19.392975       527.7097 
 771   0.0000      19.436025       528.8811 
 772   0.0000      19.450107       529.2643 
 773   0.0000      19.596065       533.2360 
 774   0.0000      19.606158       533.5107 
 775   0.0000      25.708973       699.5767 
 776   0.0000      25.801166       702.0854 
 777   0.0000      25.826253       702.7681 
 778   0.0000      25.932457       705.6580 

                 SPIN DOWN ORBITALS
  NO   OCC          E(Eh)            E(eV) 
   0   1.0000     -19.586189      -532.9673 
   1   1.0000     -19.542739      -531.7850 
   2   1.0000     -19.488610      -530.3121 
   3   1.0000     -19.471124      -529.8362 
   4   1.0000     -14.685965      -399.6254 
   5   1.0000     -14.675529      -399.3414 
   6   1.0000     -14.670351      -399.2005 
   7   1.0000     -14.659297      -398.8998 
   8   1.0000     -14.640917      -398.3996 
   9   1.0000     -10.561901      -287.4039 
  10   1.0000     -10.552096      -287.1371 
  11   1.0000     -10.551858      -287.1307 
  12   1.0000     -10.515939      -286.1533 
  13   1.0000     -10.511375      -286.0291 
  14   1.0000     -10.510439      -286.0036 
  15   1.0000     -10.500229      -285.7257 
  16   1.0000     -10.499915      -285.7172 
  17   1.0000     -10.497163      -285.6423 
  18   1.0000     -10.494174      -285.5610 
  19   1.0000     -10.484923      -285.3093 
  20   1.0000     -10.481545      -285.2174 
  21   1.0000     -10.475863      -285.0627 
  22   1.0000     -10.468170      -284.8534 
  23   1.0000     -10.465026      -284.7678 
  24   1.0000     -10.464476      -284.7529 
  25   1.0000     -10.462190      -284.6907 
  26   1.0000     -10.462077      -284.6876 
  27   1.0000     -10.457642      -284.5669 
  28   1.0000     -10.457426      -284.5610 
  29   1.0000     -10.454671      -284.4861 
  30   1.0000     -10.451244      -284.3928 
  31   1.0000     -10.449548      -284.3467 
  32   1.0000     -10.448717      -284.3241 
  33   1.0000     -10.448652      -284.3223 
  34   1.0000     -10.448307      -284.3129 
  35   1.0000     -10.448099      -284.3072 
  36   1.0000     -10.447835      -284.3001 
  37   1.0000     -10.447509      -284.2912 
  38   1.0000     -10.446974      -284.2766 
  39   1.0000     -10.446594      -284.2663 
  40   1.0000     -10.445308      -284.2313 
  41   1.0000     -10.443827      -284.1910 
  42   1.0000     -10.436987      -284.0049 
  43   1.0000     -10.434881      -283.9475 
  44   1.0000     -10.432137      -283.8729 
  45   1.0000     -10.423088      -283.6267 
  46   1.0000     -10.422913      -283.6219 
  47   1.0000      -1.264488       -34.4085 
  48   1.0000      -1.167702       -31.7748 
  49   1.0000      -1.166580       -31.7442 
  50   1.0000      -1.154155       -31.4061 
  51   1.0000      -1.108026       -30.1509 
  52   1.0000      -1.074059       -29.2266 
  53   1.0000      -1.043505       -28.3952 
  54   1.0000      -1.033611       -28.1260 
  55   1.0000      -1.029565       -28.0159 
  56   1.0000      -0.974711       -26.5232 
  57   1.0000      -0.968279       -26.3482 
  58   1.0000      -0.963196       -26.2099 
  59   1.0000      -0.953472       -25.9453 
  60   1.0000      -0.902759       -24.5653 
  61   1.0000      -0.894605       -24.3434 
  62   1.0000      -0.892945       -24.2983 
  63   1.0000      -0.888044       -24.1649 
  64   1.0000      -0.881681       -23.9918 
  65   1.0000      -0.848970       -23.1017 
  66   1.0000      -0.841927       -22.9100 
  67   1.0000      -0.840592       -22.8737 
  68   1.0000      -0.836952       -22.7746 
  69   1.0000      -0.820466       -22.3260 
  70   1.0000      -0.785540       -21.3756 
  71   1.0000      -0.783561       -21.3218 
  72   1.0000      -0.772606       -21.0237 
  73   1.0000      -0.768121       -20.9016 
  74   1.0000      -0.765823       -20.8391 
  75   1.0000      -0.764324       -20.7983 
  76   1.0000      -0.758146       -20.6302 
  77   1.0000      -0.731002       -19.8916 
  78   1.0000      -0.712304       -19.3828 
  79   1.0000      -0.710335       -19.3292 
  80   1.0000      -0.704676       -19.1752 
  81   1.0000      -0.701148       -19.0792 
  82   1.0000      -0.688050       -18.7228 
  83   1.0000      -0.678887       -18.4734 
  84   1.0000      -0.665849       -18.1187 
  85   1.0000      -0.660698       -17.9785 
  86   1.0000      -0.652560       -17.7571 
  87   1.0000      -0.647002       -17.6058 
  88   1.0000      -0.643042       -17.4981 
  89   1.0000      -0.615545       -16.7498 
  90   1.0000      -0.611146       -16.6301 
  91   1.0000      -0.602334       -16.3903 
  92   1.0000      -0.600640       -16.3442 
  93   1.0000      -0.587313       -15.9816 
  94   1.0000      -0.585691       -15.9375 
  95   1.0000      -0.583860       -15.8876 
  96   1.0000      -0.580250       -15.7894 
  97   1.0000      -0.569466       -15.4960 
  98   1.0000      -0.567339       -15.4381 
  99   1.0000      -0.557816       -15.1789 
 100   1.0000      -0.549989       -14.9660 
 101   1.0000      -0.541782       -14.7426 
 102   1.0000      -0.538073       -14.6417 
 103   1.0000      -0.535026       -14.5588 
 104   1.0000      -0.532843       -14.4994 
 105   1.0000      -0.530787       -14.4434 
 106   1.0000      -0.523570       -14.2471 
 107   1.0000      -0.519471       -14.1355 
 108   1.0000      -0.516930       -14.0664 
 109   1.0000      -0.514039       -13.9877 
 110   1.0000      -0.511800       -13.9268 
 111   1.0000      -0.501990       -13.6598 
 112   1.0000      -0.498198       -13.5567 
 113   1.0000      -0.496033       -13.4977 
 114   1.0000      -0.489563       -13.3217 
 115   1.0000      -0.486253       -13.2316 
 116   1.0000      -0.484700       -13.1894 
 117   1.0000      -0.482452       -13.1282 
 118   1.0000      -0.479585       -13.0502 
 119   1.0000      -0.478997       -13.0342 
 120   1.0000      -0.475273       -12.9328 
 121   1.0000      -0.473625       -12.8880 
 122   1.0000      -0.465091       -12.6558 
 123   1.0000      -0.464266       -12.6333 
 124   1.0000      -0.461435       -12.5563 
 125   1.0000      -0.453192       -12.3320 
 126   1.0000      -0.451846       -12.2954 
 127   1.0000      -0.446243       -12.1429 
 128   1.0000      -0.445372       -12.1192 
 129   1.0000      -0.441082       -12.0025 
 130   1.0000      -0.438199       -11.9240 
 131   1.0000      -0.433672       -11.8008 
 132   1.0000      -0.430137       -11.7046 
 133   1.0000      -0.425556       -11.5800 
 134   1.0000      -0.423385       -11.5209 
 135   1.0000      -0.422043       -11.4844 
 136   1.0000      -0.420843       -11.4517 
 137   1.0000      -0.416251       -11.3268 
 138   1.0000      -0.415147       -11.2967 
 139   1.0000      -0.408436       -11.1141 
 140   1.0000      -0.406470       -11.0606 
 141   1.0000      -0.405336       -11.0298 
 142   1.0000      -0.402348       -10.9485 
 143   1.0000      -0.398383       -10.8406 
 144   1.0000      -0.394785       -10.7426 
 145   1.0000      -0.394500       -10.7349 
 146   1.0000      -0.393400       -10.7050 
 147   1.0000      -0.385494       -10.4898 
 148   1.0000      -0.379989       -10.3400 
 149   1.0000      -0.375774       -10.2253 
 150   1.0000      -0.360722        -9.8158 
 151   1.0000      -0.357186        -9.7195 
 152   1.0000      -0.351359        -9.5610 
 153   1.0000      -0.348216        -9.4754 
 154   1.0000      -0.342354        -9.3159 
 155   1.0000      -0.319728        -8.7002 
 156   1.0000      -0.313584        -8.5331 
 157   1.0000      -0.308224        -8.3872 
 158   1.0000      -0.306291        -8.3346 
 159   1.0000      -0.302185        -8.2229 
 160   1.0000      -0.298879        -8.1329 
 161   1.0000      -0.296952        -8.0805 
 162   1.0000      -0.292533        -7.9602 
 163   1.0000      -0.290630        -7.9084 
 164   1.0000      -0.272037        -7.4025 
 165   0.0000      -0.088496        -2.4081 
 166   0.0000      -0.060240        -1.6392 
 167   0.0000      -0.043186        -1.1751 
 168   0.0000      -0.003299        -0.0898 
 169   0.0000       0.012749         0.3469 
 170   0.0000       0.014104         0.3838 
 171   0.0000       0.021268         0.5787 
 172   0.0000       0.023337         0.6350 
 173   0.0000       0.045137         1.2282 
 174   0.0000       0.053077         1.4443 
 175   0.0000       0.062607         1.7036 
 176   0.0000       0.097373         2.6497 
 177   0.0000       0.101905         2.7730 
 178   0.0000       0.114532         3.1166 
 179   0.0000       0.118079         3.2131 
 180   0.0000       0.136734         3.7207 
 181   0.0000       0.143332         3.9003 
 182   0.0000       0.150800         4.1035 
 183   0.0000       0.153688         4.1821 
 184   0.0000       0.160393         4.3645 
 185   0.0000       0.164424         4.4742 
 186   0.0000       0.168708         4.5908 
 187   0.0000       0.173330         4.7166 
 188   0.0000       0.177447         4.8286 
 189   0.0000       0.180949         4.9239 
 190   0.0000       0.185877         5.0580 
 191   0.0000       0.186837         5.0841 
 192   0.0000       0.188779         5.1369 
 193   0.0000       0.190744         5.1904 
 194   0.0000       0.192020         5.2251 
 195   0.0000       0.195576         5.3219 
 196   0.0000       0.197848         5.3837 
 197   0.0000       0.200686         5.4609 
 198   0.0000       0.203882         5.5479 
 199   0.0000       0.206697         5.6245 
 200   0.0000       0.208930         5.6853 
 201   0.0000       0.210960         5.7405 
 202   0.0000       0.213891         5.8203 
 203   0.0000       0.216754         5.8982 
 204   0.0000       0.218451         5.9444 
 205   0.0000       0.219781         5.9805 
 206   0.0000       0.220997         6.0136 
 207   0.0000       0.222615         6.0577 
 208   0.0000       0.225808         6.1446 
 209   0.0000       0.226446         6.1619 
 210   0.0000       0.227846         6.2000 
 211   0.0000       0.230901         6.2831 
 212   0.0000       0.232693         6.3319 
 213   0.0000       0.236435         6.4337 
 214   0.0000       0.239718         6.5231 
 215   0.0000       0.242694         6.6040 
 216   0.0000       0.243265         6.6196 
 217   0.0000       0.248173         6.7531 
 218   0.0000       0.254139         6.9155 
 219   0.0000       0.257685         7.0120 
 220   0.0000       0.259780         7.0690 
 221   0.0000       0.260594         7.0911 
 222   0.0000       0.265294         7.2190 
 223   0.0000       0.267318         7.2741 
 224   0.0000       0.271367         7.3843 
 225   0.0000       0.276546         7.5252 
 226   0.0000       0.279014         7.5924 
 227   0.0000       0.280715         7.6386 
 228   0.0000       0.281385         7.6569 
 229   0.0000       0.289528         7.8785 
 230   0.0000       0.292355         7.9554 
 231   0.0000       0.296952         8.0805 
 232   0.0000       0.299649         8.1539 
 233   0.0000       0.302354         8.2275 
 234   0.0000       0.303103         8.2479 
 235   0.0000       0.305949         8.3253 
 236   0.0000       0.310424         8.4471 
 237   0.0000       0.313457         8.5296 
 238   0.0000       0.317726         8.6458 
 239   0.0000       0.319372         8.6906 
 240   0.0000       0.323923         8.8144 
 241   0.0000       0.327883         8.9222 
 242   0.0000       0.329873         8.9763 
 243   0.0000       0.331544         9.0218 
 244   0.0000       0.337718         9.1898 
 245   0.0000       0.338280         9.2051 
 246   0.0000       0.342092         9.3088 
 247   0.0000       0.350983         9.5507 
 248   0.0000       0.354548         9.6477 
 249   0.0000       0.357308         9.7228 
 250   0.0000       0.361382         9.8337 
 251   0.0000       0.369931        10.0663 
 252   0.0000       0.377342        10.2680 
 253   0.0000       0.379102        10.3159 
 254   0.0000       0.389725        10.6050 
 255   0.0000       0.394218        10.7272 
 256   0.0000       0.400731        10.9045 
 257   0.0000       0.408789        11.1237 
 258   0.0000       0.415948        11.3185 
 259   0.0000       0.427050        11.6206 
 260   0.0000       0.428666        11.6646 
 261   0.0000       0.448794        12.2123 
 262   0.0000       0.458547        12.4777 
 263   0.0000       0.464782        12.6473 
 264   0.0000       0.466828        12.7030 
 265   0.0000       0.475040        12.9265 
 266   0.0000       0.476143        12.9565 
 267   0.0000       0.487170        13.2566 
 268   0.0000       0.491987        13.3877 
 269   0.0000       0.496234        13.5032 
 270   0.0000       0.501932        13.6583 
 271   0.0000       0.505024        13.7424 
 272   0.0000       0.507247        13.8029 
 273   0.0000       0.510142        13.8817 
 274   0.0000       0.512004        13.9323 
 275   0.0000       0.517564        14.0836 
 276   0.0000       0.523239        14.2381 
 277   0.0000       0.525714        14.3054 
 278   0.0000       0.526449        14.3254 
 279   0.0000       0.530699        14.4410 
 280   0.0000       0.534548        14.5458 
 281   0.0000       0.539494        14.6804 
 282   0.0000       0.541854        14.7446 
 283   0.0000       0.544853        14.8262 
 284   0.0000       0.546331        14.8664 
 285   0.0000       0.551323        15.0023 
 286   0.0000       0.559736        15.2312 
 287   0.0000       0.562037        15.2938 
 288   0.0000       0.569262        15.4904 
 289   0.0000       0.572224        15.5710 
 290   0.0000       0.576559        15.6890 
 291   0.0000       0.577950        15.7268 
 292   0.0000       0.583092        15.8667 
 293   0.0000       0.585677        15.9371 
 294   0.0000       0.591586        16.0979 
 295   0.0000       0.595509        16.2046 
 296   0.0000       0.597834        16.2679 
 297   0.0000       0.599875        16.3234 
 298   0.0000       0.602908        16.4059 
 299   0.0000       0.605349        16.4724 
 300   0.0000       0.608143        16.5484 
 301   0.0000       0.609364        16.5816 
 302   0.0000       0.615277        16.7425 
 303   0.0000       0.618221        16.8226 
 304   0.0000       0.620237        16.8775 
 305   0.0000       0.623700        16.9717 
 306   0.0000       0.623973        16.9792 
 307   0.0000       0.627777        17.0827 
 308   0.0000       0.630424        17.1547 
 309   0.0000       0.631238        17.1768 
 310   0.0000       0.632794        17.2192 
 311   0.0000       0.634500        17.2656 
 312   0.0000       0.637039        17.3347 
 313   0.0000       0.638349        17.3704 
 314   0.0000       0.641290        17.4504 
 315   0.0000       0.645347        17.5608 
 316   0.0000       0.647203        17.6113 
 317   0.0000       0.651677        17.7330 
 318   0.0000       0.654291        17.8042 
 319   0.0000       0.657256        17.8849 
 320   0.0000       0.660672        17.9778 
 321   0.0000       0.664219        18.0743 
 322   0.0000       0.666601        18.1391 
 323   0.0000       0.671090        18.2613 
 324   0.0000       0.674300        18.3486 
 325   0.0000       0.677401        18.4330 
 326   0.0000       0.686904        18.6916 
 327   0.0000       0.688085        18.7237 
 328   0.0000       0.692178        18.8351 
 329   0.0000       0.694698        18.9037 
 330   0.0000       0.699065        19.0225 
 331   0.0000       0.701690        19.0940 
 332   0.0000       0.709646        19.3104 
 333   0.0000       0.713268        19.4090 
 334   0.0000       0.714020        19.4295 
 335   0.0000       0.719085        19.5673 
 336   0.0000       0.723219        19.6798 
 337   0.0000       0.724463        19.7136 
 338   0.0000       0.729283        19.8448 
 339   0.0000       0.733339        19.9552 
 340   0.0000       0.736458        20.0400 
 341   0.0000       0.741860        20.1870 
 342   0.0000       0.749658        20.3992 
 343   0.0000       0.750095        20.4111 
 344   0.0000       0.754320        20.5261 
 345   0.0000       0.755291        20.5525 
 346   0.0000       0.761710        20.7272 
 347   0.0000       0.766484        20.8571 
 348   0.0000       0.772128        21.0107 
 349   0.0000       0.776779        21.1372 
 350   0.0000       0.783502        21.3202 
 351   0.0000       0.788465        21.4552 
 352   0.0000       0.793473        21.5915 
 353   0.0000       0.797688        21.7062 
 354   0.0000       0.802050        21.8249 
 355   0.0000       0.808907        22.0115 
 356   0.0000       0.833509        22.6809 
 357   0.0000       0.839074        22.8324 
 358   0.0000       0.843515        22.9532 
 359   0.0000       0.843897        22.9636 
 360   0.0000       0.857262        23.3273 
 361   0.0000       0.863610        23.5000 
 362   0.0000       0.866070        23.5670 
 363   0.0000       0.873993        23.7826 
 364   0.0000       0.875994        23.8370 
 365   0.0000       0.882262        24.0076 
 366   0.0000       0.893608        24.3163 
 367   0.0000       0.899790        24.4845 
 368   0.0000       0.901578        24.5332 
 369   0.0000       0.907084        24.6830 
 370   0.0000       0.916308        24.9340 
 371   0.0000       0.921322        25.0704 
 372   0.0000       0.930720        25.3262 
 373   0.0000       0.935684        25.4613 
 374   0.0000       0.941012        25.6062 
 375   0.0000       0.945042        25.7159 
 376   0.0000       0.947558        25.7844 
 377   0.0000       0.951361        25.8879 
 378   0.0000       0.954579        25.9754 
 379   0.0000       0.959954        26.1217 
 380   0.0000       0.962107        26.1803 
 381   0.0000       0.964616        26.2485 
 382   0.0000       0.968200        26.3460 
 383   0.0000       0.973998        26.5038 
 384   0.0000       0.978967        26.6390 
 385   0.0000       0.980251        26.6740 
 386   0.0000       0.983042        26.7499 
 387   0.0000       0.983922        26.7739 
 388   0.0000       0.986628        26.8475 
 389   0.0000       0.992611        27.0103 
 390   0.0000       0.994401        27.0590 
 391   0.0000       1.000461        27.2239 
 392   0.0000       1.001188        27.2437 
 393   0.0000       1.004939        27.3458 
 394   0.0000       1.011401        27.5216 
 395   0.0000       1.015350        27.6291 
 396   0.0000       1.018241        27.7077 
 397   0.0000       1.022332        27.8191 
 398   0.0000       1.029754        28.0210 
 399   0.0000       1.030162        28.0321 
 400   0.0000       1.031856        28.0782 
 401   0.0000       1.035595        28.1800 
 402   0.0000       1.039333        28.2817 
 403   0.0000       1.048560        28.5328 
 404   0.0000       1.050825        28.5944 
 405   0.0000       1.052688        28.6451 
 406   0.0000       1.054449        28.6930 
 407   0.0000       1.058034        28.7906 
 408   0.0000       1.061655        28.8891 
 409   0.0000       1.064250        28.9597 
 410   0.0000       1.067432        29.0463 
 411   0.0000       1.071078        29.1455 
 412   0.0000       1.073748        29.2182 
 413   0.0000       1.076350        29.2890 
 414   0.0000       1.078979        29.3605 
 415   0.0000       1.081729        29.4354 
 416   0.0000       1.084524        29.5114 
 417   0.0000       1.088266        29.6132 
 418   0.0000       1.090828        29.6829 
 419   0.0000       1.092401        29.7258 
 420   0.0000       1.096178        29.8285 
 421   0.0000       1.104229        30.0476 
 422   0.0000       1.106325        30.1046 
 423   0.0000       1.109470        30.1902 
 424   0.0000       1.110513        30.2186 
 425   0.0000       1.114115        30.3166 
 426   0.0000       1.118090        30.4248 
 427   0.0000       1.122361        30.5410 
 428   0.0000       1.126303        30.6483 
 429   0.0000       1.128343        30.7038 
 430   0.0000       1.134119        30.8610 
 431   0.0000       1.147638        31.2288 
 432   0.0000       1.151529        31.3347 
 433   0.0000       1.152763        31.3683 
 434   0.0000       1.155953        31.4551 
 435   0.0000       1.161420        31.6039 
 436   0.0000       1.165706        31.7205 
 437   0.0000       1.170931        31.8626 
 438   0.0000       1.177731        32.0477 
 439   0.0000       1.183283        32.1988 
 440   0.0000       1.193770        32.4841 
 441   0.0000       1.203909        32.7600 
 442   0.0000       1.204822        32.7849 
 443   0.0000       1.212160        32.9845 
 444   0.0000       1.215729        33.0817 
 445   0.0000       1.220533        33.2124 
 446   0.0000       1.233959        33.5777 
 447   0.0000       1.239234        33.7213 
 448   0.0000       1.245394        33.8889 
 449   0.0000       1.251149        34.0455 
 450   0.0000       1.257547        34.2196 
 451   0.0000       1.264797        34.4169 
 452   0.0000       1.271567        34.6011 
 453   0.0000       1.274142        34.6712 
 454   0.0000       1.277305        34.7572 
 455   0.0000       1.286552        35.0089 
 456   0.0000       1.290745        35.1230 
 457   0.0000       1.293260        35.1914 
 458   0.0000       1.301562        35.4173 
 459   0.0000       1.309975        35.6462 
 460   0.0000       1.314772        35.7768 
 461   0.0000       1.326290        36.0902 
 462   0.0000       1.332011        36.2459 
 463   0.0000       1.334343        36.3093 
 464   0.0000       1.338599        36.4251 
 465   0.0000       1.345201        36.6048 
 466   0.0000       1.349189        36.7133 
 467   0.0000       1.358398        36.9639 
 468   0.0000       1.363836        37.1119 
 469   0.0000       1.365337        37.1527 
 470   0.0000       1.374679        37.4069 
 471   0.0000       1.381521        37.5931 
 472   0.0000       1.390031        37.8247 
 473   0.0000       1.398854        38.0648 
 474   0.0000       1.403736        38.1976 
 475   0.0000       1.413011        38.4500 
 476   0.0000       1.416657        38.5492 
 477   0.0000       1.429726        38.9048 
 478   0.0000       1.432718        38.9862 
 479   0.0000       1.443516        39.2801 
 480   0.0000       1.454554        39.5804 
 481   0.0000       1.459868        39.7250 
 482   0.0000       1.462520        39.7972 
 483   0.0000       1.471135        40.0316 
 484   0.0000       1.474413        40.1208 
 485   0.0000       1.483453        40.3668 
 486   0.0000       1.485857        40.4322 
 487   0.0000       1.492038        40.6004 
 488   0.0000       1.496073        40.7102 
 489   0.0000       1.501778        40.8655 
 490   0.0000       1.503385        40.9092 
 491   0.0000       1.505921        40.9782 
 492   0.0000       1.512713        41.1630 
 493   0.0000       1.519900        41.3586 
 494   0.0000       1.525450        41.5096 
 495   0.0000       1.534826        41.7647 
 496   0.0000       1.536497        41.8102 
 497   0.0000       1.538564        41.8664 
 498   0.0000       1.541109        41.9357 
 499   0.0000       1.545974        42.0681 
 500   0.0000       1.548233        42.1296 
 501   0.0000       1.550201        42.1831 
 502   0.0000       1.555270        42.3211 
 503   0.0000       1.560480        42.4628 
 504   0.0000       1.562031        42.5050 
 505   0.0000       1.563879        42.5553 
 506   0.0000       1.570692        42.7407 
 507   0.0000       1.572936        42.8018 
 508   0.0000       1.586425        43.1688 
 509   0.0000       1.590122        43.2694 
 510   0.0000       1.605291        43.6822 
 511   0.0000       1.612062        43.8664 
 512   0.0000       1.623827        44.1866 
 513   0.0000       1.629237        44.3338 
 514   0.0000       1.636950        44.5437 
 515   0.0000       1.655582        45.0507 
 516   0.0000       1.659304        45.1519 
 517   0.0000       1.693416        46.0802 
 518   0.0000       1.701622        46.3035 
 519   0.0000       1.711904        46.5833 
 520   0.0000       1.716897        46.7192 
 521   0.0000       1.723367        46.8952 
 522   0.0000       1.737741        47.2863 
 523   0.0000       1.754042        47.7299 
 524   0.0000       1.757129        47.8139 
 525   0.0000       1.777448        48.3668 
 526   0.0000       1.784094        48.5477 
 527   0.0000       1.790399        48.7192 
 528   0.0000       1.795265        48.8517 
 529   0.0000       1.807676        49.1894 
 530   0.0000       1.812212        49.3128 
 531   0.0000       1.822610        49.5957 
 532   0.0000       1.827312        49.7237 
 533   0.0000       1.836725        49.9798 
 534   0.0000       1.844318        50.1864 
 535   0.0000       1.847206        50.2650 
 536   0.0000       1.853705        50.4419 
 537   0.0000       1.854022        50.4505 
 538   0.0000       1.858130        50.5623 
 539   0.0000       1.863597        50.7111 
 540   0.0000       1.868772        50.8519 
 541   0.0000       1.878467        51.1157 
 542   0.0000       1.880151        51.1615 
 543   0.0000       1.881288        51.1925 
 544   0.0000       1.884432        51.2780 
 545   0.0000       1.887213        51.3537 
 546   0.0000       1.893697        51.5301 
 547   0.0000       1.897200        51.6254 
 548   0.0000       1.902909        51.7808 
 549   0.0000       1.915322        52.1186 
 550   0.0000       1.916639        52.1544 
 551   0.0000       1.929359        52.5005 
 552   0.0000       1.933293        52.6076 
 553   0.0000       1.935348        52.6635 
 554   0.0000       1.941678        52.8358 
 555   0.0000       1.943882        52.8957 
 556   0.0000       1.949574        53.0506 
 557   0.0000       1.959654        53.3249 
 558   0.0000       1.961415        53.3728 
 559   0.0000       1.967017        53.5253 
 560   0.0000       1.978534        53.8386 
 561   0.0000       1.986186        54.0469 
 562   0.0000       1.993452        54.2446 
 563   0.0000       1.996477        54.3269 
 564   0.0000       1.998974        54.3948 
 565   0.0000       2.003159        54.5087 
 566   0.0000       2.014211        54.8095 
 567   0.0000       2.020227        54.9732 
 568   0.0000       2.027187        55.1626 
 569   0.0000       2.032368        55.3036 
 570   0.0000       2.040304        55.5195 
 571   0.0000       2.047732        55.7216 
 572   0.0000       2.050202        55.7888 
 573   0.0000       2.054881        55.9161 
 574   0.0000       2.061968        56.1090 
 575   0.0000       2.073464        56.4218 
 576   0.0000       2.075029        56.4644 
 577   0.0000       2.078508        56.5591 
 578   0.0000       2.084469        56.7213 
 579   0.0000       2.090262        56.8789 
 580   0.0000       2.099791        57.1382 
 581   0.0000       2.101373        57.1813 
 582   0.0000       2.108891        57.3858 
 583   0.0000       2.114216        57.5307 
 584   0.0000       2.124151        57.8011 
 585   0.0000       2.130250        57.9670 
 586   0.0000       2.135080        58.0985 
 587   0.0000       2.141987        58.2864 
 588   0.0000       2.143830        58.3366 
 589   0.0000       2.149138        58.4810 
 590   0.0000       2.152745        58.5792 
 591   0.0000       2.165613        58.9293 
 592   0.0000       2.169836        59.0442 
 593   0.0000       2.176764        59.2328 
 594   0.0000       2.183952        59.4284 
 595   0.0000       2.186248        59.4908 
 596   0.0000       2.191075        59.6222 
 597   0.0000       2.195422        59.7405 
 598   0.0000       2.200990        59.8920 
 599   0.0000       2.204747        59.9942 
 600   0.0000       2.208942        60.1084 
 601   0.0000       2.215183        60.2782 
 602   0.0000       2.218019        60.3554 
 603   0.0000       2.222393        60.4744 
 604   0.0000       2.225078        60.5474 
 605   0.0000       2.235747        60.8378 
 606   0.0000       2.245577        61.1053 
 607   0.0000       2.250227        61.2318 
 608   0.0000       2.259612        61.4872 
 609   0.0000       2.268271        61.7228 
 610   0.0000       2.273983        61.8782 
 611   0.0000       2.276497        61.9466 
 612   0.0000       2.280729        62.0618 
 613   0.0000       2.284897        62.1752 
 614   0.0000       2.293293        62.4037 
 615   0.0000       2.298462        62.5443 
 616   0.0000       2.304291        62.7030 
 617   0.0000       2.307050        62.7780 
 618   0.0000       2.314741        62.9873 
 619   0.0000       2.317942        63.0744 
 620   0.0000       2.320712        63.1498 
 621   0.0000       2.326340        63.3029 
 622   0.0000       2.328760        63.3688 
 623   0.0000       2.330214        63.4084 
 624   0.0000       2.332869        63.4806 
 625   0.0000       2.338239        63.6267 
 626   0.0000       2.340800        63.6964 
 627   0.0000       2.348782        63.9136 
 628   0.0000       2.353481        64.0415 
 629   0.0000       2.361652        64.2638 
 630   0.0000       2.364933        64.3531 
 631   0.0000       2.369884        64.4878 
 632   0.0000       2.375347        64.6365 
 633   0.0000       2.377420        64.6929 
 634   0.0000       2.379323        64.7447 
 635   0.0000       2.382053        64.8190 
 636   0.0000       2.386731        64.9463 
 637   0.0000       2.391537        65.0770 
 638   0.0000       2.399703        65.2992 
 639   0.0000       2.403717        65.4085 
 640   0.0000       2.404781        65.4374 
 641   0.0000       2.411918        65.6316 
 642   0.0000       2.414940        65.7139 
 643   0.0000       2.430385        66.1341 
 644   0.0000       2.437404        66.3251 
 645   0.0000       2.440718        66.4153 
 646   0.0000       2.444203        66.5101 
 647   0.0000       2.457836        66.8811 
 648   0.0000       2.475167        67.3527 
 649   0.0000       2.482722        67.5583 
 650   0.0000       2.491353        67.7932 
 651   0.0000       2.498664        67.9921 
 652   0.0000       2.509347        68.2828 
 653   0.0000       2.525048        68.7101 
 654   0.0000       2.536539        69.0227 
 655   0.0000       2.554302        69.5061 
 656   0.0000       2.563200        69.7482 
 657   0.0000       2.569831        69.9287 
 658   0.0000       2.574406        70.0531 
 659   0.0000       2.588512        70.4370 
 660   0.0000       2.593163        70.5636 
 661   0.0000       2.604903        70.8830 
 662   0.0000       2.608518        70.9814 
 663   0.0000       2.623120        71.3787 
 664   0.0000       2.631834        71.6158 
 665   0.0000       2.637888        71.7806 
 666   0.0000       2.640369        71.8481 
 667   0.0000       2.644984        71.9737 
 668   0.0000       2.655615        72.2630 
 669   0.0000       2.660263        72.3894 
 670   0.0000       2.670493        72.6678 
 671   0.0000       2.673193        72.7413 
 672   0.0000       2.684265        73.0426 
 673   0.0000       2.697314        73.3976 
 674   0.0000       2.702084        73.5275 
 675   0.0000       2.705287        73.6146 
 676   0.0000       2.717685        73.9520 
 677   0.0000       2.732993        74.3685 
 678   0.0000       2.740025        74.5599 
 679   0.0000       2.742696        74.6325 
 680   0.0000       2.744240        74.6746 
 681   0.0000       2.747612        74.7663 
 682   0.0000       2.756879        75.0185 
 683   0.0000       2.766942        75.2923 
 684   0.0000       2.771860        75.4262 
 685   0.0000       2.777794        75.5876 
 686   0.0000       2.785594        75.7999 
 687   0.0000       2.790034        75.9207 
 688   0.0000       2.794071        76.0305 
 689   0.0000       2.797833        76.1329 
 690   0.0000       2.813024        76.5463 
 691   0.0000       2.815660        76.6180 
 692   0.0000       2.821230        76.7696 
 693   0.0000       2.831059        77.0370 
 694   0.0000       2.834353        77.1267 
 695   0.0000       2.838436        77.2378 
 696   0.0000       2.839784        77.2744 
 697   0.0000       2.849846        77.5482 
 698   0.0000       2.854553        77.6763 
 699   0.0000       2.866389        77.9984 
 700   0.0000       2.876139        78.2637 
 701   0.0000       2.885316        78.5134 
 702   0.0000       2.895438        78.7889 
 703   0.0000       2.902725        78.9872 
 704   0.0000       2.913391        79.2774 
 705   0.0000       2.919067        79.4318 
 706   0.0000       2.921550        79.4994 
 707   0.0000       2.934181        79.8431 
 708   0.0000       2.941086        80.0310 
 709   0.0000       2.957506        80.4778 
 710   0.0000       2.979629        81.0798 
 711   0.0000       2.989429        81.3465 
 712   0.0000       3.029627        82.4403 
 713   0.0000       3.033395        82.5429 
 714   0.0000       3.038316        82.6768 
 715   0.0000       3.082230        83.8717 
 716   0.0000       3.105914        84.5162 
 717   0.0000       3.110973        84.6539 
 718   0.0000       3.133098        85.2559 
 719   0.0000       3.154423        85.8362 
 720   0.0000       3.165499        86.1376 
 721   0.0000       3.192949        86.8845 
 722   0.0000       3.251779        88.4854 
 723   0.0000       3.283654        89.3528 
 724   0.0000       3.291083        89.5549 
 725   0.0000       3.301295        89.8328 
 726   0.0000       3.367698        91.6397 
 727   0.0000       3.401008        92.5461 
 728   0.0000       3.492766        95.0430 
 729   0.0000       3.509252        95.4916 
 730   0.0000       3.556155        96.7679 
 731   0.0000       3.558307        96.8265 
 732   0.0000      13.237616       360.2139 
 733   0.0000      13.260330       360.8319 
 734   0.0000      13.391505       364.4014 
 735   0.0000      13.503847       367.4583 
 736   0.0000      13.519829       367.8933 
 737   0.0000      13.569403       369.2422 
 738   0.0000      13.654289       371.5521 
 739   0.0000      13.663821       371.8115 
 740   0.0000      13.670818       372.0019 
 741   0.0000      13.708732       373.0336 
 742   0.0000      13.740778       373.9056 
 743   0.0000      13.773223       374.7884 
 744   0.0000      13.788429       375.2022 
 745   0.0000      13.820861       376.0847 
 746   0.0000      13.914243       378.6258 
 747   0.0000      13.924778       378.9125 
 748   0.0000      13.950168       379.6034 
 749   0.0000      13.970459       380.1555 
 750   0.0000      13.982367       380.4796 
 751   0.0000      14.047658       382.2562 
 752   0.0000      14.060886       382.6161 
 753   0.0000      14.109598       383.9417 
 754   0.0000      14.131343       384.5334 
 755   0.0000      14.137844       384.7103 
 756   0.0000      14.149012       385.0142 
 757   0.0000      14.161720       385.3600 
 758   0.0000      14.164290       385.4299 
 759   0.0000      14.174673       385.7125 
 760   0.0000      14.218667       386.9096 
 761   0.0000      14.220788       386.9673 
 762   0.0000      14.244190       387.6041 
 763   0.0000      14.290024       388.8513 
 764   0.0000      14.299683       389.1142 
 765   0.0000      14.381040       391.3280 
 766   0.0000      14.398765       391.8103 
 767   0.0000      14.564451       396.3189 
 768   0.0000      14.582131       396.8000 
 769   0.0000      14.584245       396.8575 
 770   0.0000      19.393065       527.7121 
 771   0.0000      19.435919       528.8783 
 772   0.0000      19.449991       529.2612 
 773   0.0000      19.596586       533.2502 
 774   0.0000      19.606894       533.5307 
 775   0.0000      25.714057       699.7151 
 776   0.0000      25.809602       702.3150 
 777   0.0000      25.827036       702.7894 
 778   0.0000      25.932591       705.6617 

                    ********************************
                    * MULLIKEN POPULATION ANALYSIS *
                    ********************************

--------------------------------------------
MULLIKEN ATOMIC CHARGES AND SPIN POPULATIONS
--------------------------------------------
   0 C :   -0.303414    0.012828
   1 C :    0.136314    0.014605
   2 C :   -0.288872    0.011526
   3 C :   -0.234764   -0.008258
   4 C :   -0.259665    0.013084
   5 C :   -0.234106   -0.007738
   6 C :   -0.628011   -0.042836
   7 C :    0.370834    0.517816
   8 C :    0.111796   -0.065364
   9 C :    0.102222    0.206767
  10 C :    0.516190    0.049261
  11 N :   -0.741099   -0.028647
  12 N :   -0.375474    0.121914
  13 C :   -0.126389   -0.103743
  14 C :   -0.130189    0.173892
  15 N :   -0.348114   -0.097845
  16 O :   -0.459345    0.223236
  17 H :    0.463382   -0.000610
  18 H :    0.272925    0.004999
  19 H :    0.272884   -0.009890
  20 H :    0.249958   -0.000219
  21 H :    0.250549    0.000534
  22 H :    0.249903   -0.000754
  23 H :    0.250157    0.000563
  24 H :    0.247185   -0.000352
  25 H :    0.295288    0.010706
  26 H :    0.285504    0.005378
  27 H :    0.470944   -0.002925
  28 C :   -0.298918    0.193429
  29 C :    0.024965   -0.191593
  30 C :   -0.287367    0.194543
  31 C :   -0.236180   -0.125829
  32 C :   -0.262255    0.202702
  33 C :   -0.242518   -0.125322
  34 C :    0.302625    0.608997
  35 O :   -0.604501    0.089452
  36 C :   -0.010734   -0.194118
  37 C :    0.222917    0.171141
  38 C :    0.176528   -0.107571
  39 C :   -0.323063    0.242324
  40 C :   -0.241314   -0.145482
  41 C :   -0.360628    0.240145
  42 N :   -0.443045    0.021106
  43 C :    0.548332   -0.028715
  44 O :   -0.443437    0.000734
  45 C :   -0.241697    0.001972
  46 C :   -0.370538   -0.000278
  47 C :   -0.136014    0.000111
  48 C :   -0.379092   -0.000018
  49 C :   -0.222673   -0.000203
  50 C :   -0.389307   -0.000391
  51 C :    0.594828    0.000464
  52 N :   -0.643700   -0.000845
  53 C :   -0.250041   -0.000121
  54 C :   -0.640505   -0.001143
  55 C :   -0.642060    0.000003
  56 C :   -0.634637    0.000014
  57 O :   -0.538567    0.000279
  58 H :    0.238604    0.000029
  59 H :    0.248185   -0.000020
  60 H :    0.239705    0.000006
  61 H :    0.241666   -0.000001
  62 H :    0.248790    0.000109
  63 H :    0.258489    0.000021
  64 H :    0.237643   -0.000001
  65 H :    0.228641    0.000003
  66 H :    0.231052   -0.000007
  67 H :    0.230125   -0.000001
  68 H :    0.229858   -0.000002
  69 H :    0.230734   -0.000000
  70 H :    0.436233   -0.001870
  71 H :    0.243801    0.000197
  72 H :    0.241873   -0.000004
  73 H :    0.242369   -0.000145
  74 H :    0.260109   -0.013851
  75 H :    0.256725    0.007040
  76 H :    0.256407   -0.014333
  77 H :    0.250918   -0.011074
  78 H :    0.248960    0.006295
  79 H :    0.249606   -0.011690
  80 H :    0.249302    0.006288
  81 H :    0.254101   -0.010696
  82 H :    0.256820    0.000000
  83 H :    0.245282   -0.000010
Sum of atomic charges         :    0.0000000
Sum of atomic spin populations:    2.0000000

-----------------------------------------------------
MULLIKEN REDUCED ORBITAL CHARGES AND SPIN POPULATIONS
-----------------------------------------------------
CHARGE
  0 C s       :     3.287245  s :     3.287245
      pz      :     0.988746  p :     2.976313
      px      :     1.087920
      py      :     0.899647
      dz2     :     0.004688  d :     0.039856
      dxz     :     0.003235
      dyz     :     0.006554
      dx2y2   :     0.014842
      dxy     :     0.010536
  1 C s       :     3.147708  s :     3.147708
      pz      :     0.977680  p :     2.669431
      px      :     0.841048
      py      :     0.850704
      dz2     :     0.004376  d :     0.046547
      dxz     :     0.007612
      dyz     :     0.006158
      dx2y2   :     0.014171
      dxy     :     0.014230
  2 C s       :     3.282694  s :     3.282694
      pz      :     0.994216  p :     2.966276
      px      :     0.930619
      py      :     1.041440
      dz2     :     0.003972  d :     0.039903
      dxz     :     0.006474
      dyz     :     0.004211
      dx2y2   :     0.011994
      dxy     :     0.013251
  3 C s       :     3.251394  s :     3.251394
      pz      :     0.978632  p :     2.942952
      px      :     1.059463
      py      :     0.904857
      dz2     :     0.004744  d :     0.040417
      dxz     :     0.003262
      dyz     :     0.006825
      dx2y2   :     0.014980
      dxy     :     0.010607
  4 C s       :     3.256186  s :     3.256186
      pz      :     1.000009  p :     2.963287
      px      :     0.946089
      py      :     1.017189
      dz2     :     0.003551  d :     0.040193
      dxz     :     0.006450
      dyz     :     0.004694
      dx2y2   :     0.011537
      dxy     :     0.013961
  5 C s       :     3.251756  s :     3.251756
      pz      :     0.985731  p :     2.941916
      px      :     0.934320
      py      :     1.021865
      dz2     :     0.003963  d :     0.040435
      dxz     :     0.006748
      dyz     :     0.004241
      dx2y2   :     0.011726
      dxy     :     0.013755
  6 C s       :     3.429258  s :     3.429258
      pz      :     0.896799  p :     3.155232
      px      :     1.181484
      py      :     1.076949
      dz2     :     0.012296  d :     0.043521
      dxz     :     0.007899
      dyz     :     0.006215
      dx2y2   :     0.008174
      dxy     :     0.008937
  7 C s       :     3.098654  s :     3.098654
      pz      :     0.758181  p :     2.465131
      px      :     0.842382
      py      :     0.864568
      dz2     :     0.013913  d :     0.065381
      dxz     :     0.017671
      dyz     :     0.012643
      dx2y2   :     0.011848
      dxy     :     0.009306
  8 C s       :     3.146811  s :     3.146811
      pz      :     0.853648  p :     2.676389
      px      :     0.868910
      py      :     0.953831
      dz2     :     0.010956  d :     0.065005
      dxz     :     0.018555
      dyz     :     0.013957
      dx2y2   :     0.010768
      dxy     :     0.010769
  9 C s       :     3.108728  s :     3.108728
      pz      :     0.837491  p :     2.726417
      px      :     0.930630
      py      :     0.958295
      dz2     :     0.019990  d :     0.062633
      dxz     :     0.015410
      dyz     :     0.012935
      dx2y2   :     0.006399
      dxy     :     0.007899
 10 C s       :     2.929973  s :     2.929973
      pz      :     0.758953  p :     2.435873
      px      :     0.841799
      py      :     0.835120
      dz2     :     0.039931  d :     0.117964
      dxz     :     0.022848
      dyz     :     0.021890
      dx2y2   :     0.016832
      dxy     :     0.016464
 11 N s       :     3.620915  s :     3.620915
      pz      :     1.244815  p :     4.082507
      px      :     1.394990
      py      :     1.442703
      dz2     :     0.009392  d :     0.037677
      dxz     :     0.009425
      dyz     :     0.006921
      dx2y2   :     0.006037
      dxy     :     0.005902
 12 N s       :     3.615742  s :     3.615742
      pz      :     1.404437  p :     3.715490
      px      :     1.137219
      py      :     1.173833
      dz2     :     0.012607  d :     0.044242
      dxz     :     0.008476
      dyz     :     0.007908
      dx2y2   :     0.007105
      dxy     :     0.008146
 13 C s       :     3.199903  s :     3.199903
      pz      :     0.857972  p :     2.866839
      px      :     1.021909
      py      :     0.986958
      dz2     :     0.020254  d :     0.059647
      dxz     :     0.014744
      dyz     :     0.012461
      dx2y2   :     0.003650
      dxy     :     0.008538
 14 C s       :     3.194013  s :     3.194013
      pz      :     1.053300  p :     2.878085
      px      :     0.909215
      py      :     0.915569
      dz2     :     0.012593  d :     0.058091
      dxz     :     0.016458
      dyz     :     0.010363
      dx2y2   :     0.008588
      dxy     :     0.010089
 15 N s       :     3.613983  s :     3.613983
      pz      :     1.441860  p :     3.688656
      px      :     1.116333
      py      :     1.130463
      dz2     :     0.012326  d :     0.045475
      dxz     :     0.009523
      dyz     :     0.008144
      dx2y2   :     0.008408
      dxy     :     0.007073
 16 O s       :     3.772928  s :     3.772928
      pz      :     1.691615  p :     4.658786
      px      :     1.499755
      py      :     1.467416
      dz2     :     0.004275  d :     0.027631
      dxz     :     0.006495
      dyz     :     0.005336
      dx2y2   :     0.006611
      dxy     :     0.004914
 17 H s       :     0.536618  s :     0.536618
 18 H s       :     0.727075  s :     0.727075
 19 H s       :     0.727116  s :     0.727116
 20 H s       :     0.750042  s :     0.750042
 21 H s       :     0.749451  s :     0.749451
 22 H s       :     0.750097  s :     0.750097
 23 H s       :     0.749843  s :     0.749843
 24 H s       :     0.752815  s :     0.752815
 25 H s       :     0.704712  s :     0.704712
 26 H s       :     0.714496  s :     0.714496
 27 H s       :     0.529056  s :     0.529056
 28 C s       :     3.285933  s :     3.285933
      pz      :     1.079723  p :     2.972863
      px      :     0.916677
      py      :     0.976463
      dz2     :     0.011620  d :     0.040122
      dxz     :     0.011787
      dyz     :     0.004288
      dx2y2   :     0.006070
      dxy     :     0.006358
 29 C s       :     3.206432  s :     3.206432
      pz      :     0.833888  p :     2.722062
      px      :     0.868932
      py      :     1.019243
      dz2     :     0.010701  d :     0.046540
      dxz     :     0.015209
      dyz     :     0.007586
      dx2y2   :     0.005974
      dxy     :     0.007071
 30 C s       :     3.280279  s :     3.280279
      pz      :     0.898647  p :     2.967502
      px      :     1.076639
      py      :     0.992217
      dz2     :     0.011906  d :     0.039585
      dxz     :     0.011000
      dyz     :     0.006914
      dx2y2   :     0.006617
      dxy     :     0.003147
 31 C s       :     3.250738  s :     3.250738
      pz      :     1.037167  p :     2.944727
      px      :     0.916809
      py      :     0.990751
      dz2     :     0.011635  d :     0.040715
      dxz     :     0.012964
      dyz     :     0.003581
      dx2y2   :     0.005934
      dxy     :     0.006601
 32 C s       :     3.258488  s :     3.258488
      pz      :     1.002713  p :     2.963677
      px      :     0.970642
      py      :     0.990323
      dz2     :     0.009744  d :     0.040090
      dxz     :     0.015132
      dyz     :     0.004451
      dx2y2   :     0.005681
      dxy     :     0.005081
 33 C s       :     3.249124  s :     3.249124
      pz      :     0.901405  p :     2.952739
      px      :     1.049532
      py      :     1.001802
      dz2     :     0.011921  d :     0.040655
      dxz     :     0.011523
      dyz     :     0.007385
      dx2y2   :     0.006337
      dxy     :     0.003489
 34 C s       :     3.126700  s :     3.126700
      pz      :     0.807437  p :     2.497629
      px      :     0.711347
      py      :     0.978845
      dz2     :     0.015456  d :     0.073046
      dxz     :     0.021746
      dyz     :     0.007852
      dx2y2   :     0.013310
      dxy     :     0.014680
 35 O s       :     3.823202  s :     3.823202
      pz      :     1.632613  p :     4.751249
      px      :     1.327175
      py      :     1.791461
      dz2     :     0.005640  d :     0.030050
      dxz     :     0.010788
      dyz     :     0.003165
      dx2y2   :     0.004556
      dxy     :     0.005901
 36 C s       :     3.218917  s :     3.218917
      pz      :     0.831701  p :     2.744347
      px      :     0.924688
      py      :     0.987957
      dz2     :     0.012850  d :     0.047470
      dxz     :     0.009941
      dyz     :     0.010663
      dx2y2   :     0.007314
      dxy     :     0.006703
 37 C s       :     3.139006  s :     3.139006
      pz      :     0.798691  p :     2.565149
      px      :     0.849624
      py      :     0.916835
      dz2     :     0.014335  d :     0.072927
      dxz     :     0.019668
      dyz     :     0.015149
      dx2y2   :     0.012389
      dxy     :     0.011386
 38 C s       :     3.097727  s :     3.097727
      pz      :     0.867034  p :     2.660152
      px      :     0.852593
      py      :     0.940524
      dz2     :     0.014646  d :     0.065594
      dxz     :     0.016038
      dyz     :     0.012379
      dx2y2   :     0.011841
      dxy     :     0.010690
 39 C s       :     3.295462  s :     3.295462
      pz      :     1.028610  p :     2.988220
      px      :     0.966138
      py      :     0.993472
      dz2     :     0.010177  d :     0.039381
      dxz     :     0.010224
      dyz     :     0.007241
      dx2y2   :     0.006247
      dxy     :     0.005491
 40 C s       :     3.247228  s :     3.247228
      pz      :     0.991149  p :     2.952972
      px      :     0.982884
      py      :     0.978939
      dz2     :     0.009281  d :     0.041114
      dxz     :     0.012419
      dyz     :     0.007668
      dx2y2   :     0.006135
      dxy     :     0.005610
 41 C s       :     3.277309  s :     3.277309
      pz      :     0.922463  p :     3.044275
      px      :     1.073581
      py      :     1.048231
      dz2     :     0.011089  d :     0.039043
      dxz     :     0.010056
      dyz     :     0.008490
      dx2y2   :     0.002511
      dxy     :     0.006897
 42 N s       :     3.615749  s :     3.615749
      pz      :     1.302742  p :     3.781771
      px      :     1.224553
      py      :     1.254477
      dz2     :     0.014971  d :     0.045525
      dxz     :     0.007834
      dyz     :     0.008887
      dx2y2   :     0.005918
      dxy     :     0.007915
 43 C s       :     3.020976  s :     3.020976
      pz      :     0.752989  p :     2.331366
      px      :     0.765867
      py      :     0.812510
      dz2     :     0.022432  d :     0.099327
      dxz     :     0.030067
      dyz     :     0.025048
      dx2y2   :     0.010403
      dxy     :     0.011378
 44 O s       :     3.808151  s :     3.808151
      pz      :     1.620454  p :     4.594664
      px      :     1.437680
      py      :     1.536530
      dz2     :     0.007137  d :     0.040623
      dxz     :     0.012336
      dyz     :     0.010099
      dx2y2   :     0.006868
      dxy     :     0.004183
 45 C s       :     3.310506  s :     3.310506
      pz      :     0.971608  p :     2.877478
      px      :     0.933913
      py      :     0.971957
      dz2     :     0.010072  d :     0.053712
      dxz     :     0.010130
      dyz     :     0.011710
      dx2y2   :     0.008306
      dxy     :     0.013494
 46 C s       :     3.312230  s :     3.312230
      pz      :     1.066874  p :     3.015936
      px      :     1.049401
      py      :     0.899662
      dz2     :     0.009661  d :     0.042371
      dxz     :     0.004669
      dyz     :     0.010201
      dx2y2   :     0.010468
      dxy     :     0.007372
 47 C s       :     3.251753  s :     3.251753
      pz      :     0.938916  p :     2.830539
      px      :     0.941414
      py      :     0.950210
      dz2     :     0.011195  d :     0.053722
      dxz     :     0.010511
      dyz     :     0.010035
      dx2y2   :     0.011128
      dxy     :     0.010854
 48 C s       :     3.319767  s :     3.319767
      pz      :     0.917133  p :     3.016333
      px      :     1.088873
      py      :     1.010327
      dz2     :     0.009647  d :     0.042992
      dxz     :     0.009313
      dyz     :     0.006952
      dx2y2   :     0.008191
      dxy     :     0.008889
 49 C s       :     3.275035  s :     3.275035
      pz      :     0.994419  p :     2.895106
      px      :     0.941218
      py      :     0.959469
      dz2     :     0.010057  d :     0.052532
      dxz     :     0.011558
      dyz     :     0.010054
      dx2y2   :     0.010477
      dxy     :     0.010386
 50 C s       :     3.324967  s :     3.324967
      pz      :     0.961443  p :     3.021598
      px      :     1.099838
      py      :     0.960317
      dz2     :     0.006442  d :     0.042741
      dxz     :     0.010159
      dyz     :     0.009659
      dx2y2   :     0.006899
      dxy     :     0.009581
 51 C s       :     2.951050  s :     2.951050
      pz      :     0.761142  p :     2.332721
      px      :     0.835082
      py      :     0.736497
      dz2     :     0.036379  d :     0.121401
      dxz     :     0.030261
      dyz     :     0.023745
      dx2y2   :     0.016401
      dxy     :     0.014615
 52 N s       :     3.557313  s :     3.557313
      pz      :     1.158708  p :     4.050979
      px      :     1.321982
      py      :     1.570289
      dz2     :     0.009121  d :     0.035407
      dxz     :     0.011174
      dyz     :     0.006791
      dx2y2   :     0.005634
      dxy     :     0.002687
 53 C s       :     3.272944  s :     3.272944
      pz      :     0.955906  p :     2.919497
      px      :     0.843866
      py      :     1.119725
      dz2     :     0.006668  d :     0.057601
      dxz     :     0.014434
      dyz     :     0.014946
      dx2y2   :     0.012865
      dxy     :     0.008687
 54 C s       :     3.391258  s :     3.391258
      pz      :     1.146005  p :     3.212280
      px      :     1.038075
      py      :     1.028201
      dz2     :     0.005352  d :     0.036967
      dxz     :     0.006641
      dyz     :     0.010675
      dx2y2   :     0.005407
      dxy     :     0.008892
 55 C s       :     3.382802  s :     3.382802
      pz      :     1.082536  p :     3.222326
      px      :     1.080139
      py      :     1.059651
      dz2     :     0.010484  d :     0.036932
      dxz     :     0.005649
      dyz     :     0.004924
      dx2y2   :     0.009310
      dxy     :     0.006565
 56 C s       :     3.379841  s :     3.379841
      pz      :     0.965268  p :     3.218097
      px      :     1.135754
      py      :     1.117075
      dz2     :     0.007092  d :     0.036699
      dxz     :     0.009166
      dyz     :     0.006484
      dx2y2   :     0.005386
      dxy     :     0.008571
 57 O s       :     3.776353  s :     3.776353
      pz      :     1.708306  p :     4.737357
      px      :     1.475636
      py      :     1.553415
      dz2     :     0.003754  d :     0.024856
      dxz     :     0.007266
      dyz     :     0.003542
      dx2y2   :     0.004910
      dxy     :     0.005384
 58 H s       :     0.761396  s :     0.761396
 59 H s       :     0.751815  s :     0.751815
 60 H s       :     0.760295  s :     0.760295
 61 H s       :     0.758334  s :     0.758334
 62 H s       :     0.751210  s :     0.751210
 63 H s       :     0.741511  s :     0.741511
 64 H s       :     0.762357  s :     0.762357
 65 H s       :     0.771359  s :     0.771359
 66 H s       :     0.768948  s :     0.768948
 67 H s       :     0.769875  s :     0.769875
 68 H s       :     0.770142  s :     0.770142
 69 H s       :     0.769266  s :     0.769266
 70 H s       :     0.563767  s :     0.563767
 71 H s       :     0.756199  s :     0.756199
 72 H s       :     0.758127  s :     0.758127
 73 H s       :     0.757631  s :     0.757631
 74 H s       :     0.739891  s :     0.739891
 75 H s       :     0.743275  s :     0.743275
 76 H s       :     0.743593  s :     0.743593
 77 H s       :     0.749082  s :     0.749082
 78 H s       :     0.751040  s :     0.751040
 79 H s       :     0.750394  s :     0.750394
 80 H s       :     0.750698  s :     0.750698
 81 H s       :     0.745899  s :     0.745899
 82 H s       :     0.743180  s :     0.743180
 83 H s       :     0.754718  s :     0.754718

SPIN
  0 C s       :     0.001351  s :     0.001351
      pz      :     0.008482  p :     0.011444
      px      :     0.000585
      py      :     0.002377
      dz2     :    -0.000037  d :     0.000033
      dxz     :    -0.000012
      dyz     :    -0.000015
      dx2y2   :     0.000058
      dxy     :     0.000040
  1 C s       :     0.004035  s :     0.004035
      pz      :    -0.004001  p :     0.010306
      px      :     0.004598
      py      :     0.009709
      dz2     :     0.000179  d :     0.000264
      dxz     :     0.000030
      dyz     :     0.000016
      dx2y2   :    -0.000041
      dxy     :     0.000079
  2 C s       :     0.001184  s :     0.001184
      pz      :     0.008319  p :     0.010313
      px      :     0.000499
      py      :     0.001496
      dz2     :    -0.000021  d :     0.000029
      dxz     :    -0.000028
      dyz     :    -0.000025
      dx2y2   :     0.000002
      dxy     :     0.000101
  3 C s       :    -0.001064  s :    -0.001064
      pz      :    -0.005485  p :    -0.007377
      px      :    -0.000759
      py      :    -0.001133
      dz2     :     0.000052  d :     0.000183
      dxz     :     0.000009
      dyz     :     0.000114
      dx2y2   :     0.000002
      dxy     :     0.000005
  4 C s       :     0.001436  s :     0.001436
      pz      :     0.009573  p :     0.011747
      px      :     0.000669
      py      :     0.001505
      dz2     :    -0.000028  d :    -0.000099
      dxz     :    -0.000036
      dyz     :    -0.000024
      dx2y2   :    -0.000006
      dxy     :    -0.000005
  5 C s       :    -0.000975  s :    -0.000975
      pz      :    -0.005488  p :    -0.006937
      px      :    -0.000586
      py      :    -0.000863
      dz2     :     0.000028  d :     0.000174
      dxz     :     0.000108
      dyz     :     0.000022
      dx2y2   :     0.000011
      dxy     :     0.000006
  6 C s       :    -0.010190  s :    -0.010190
      pz      :    -0.019978  p :    -0.036144
      px      :    -0.007996
      py      :    -0.008170
      dz2     :     0.000039  d :     0.003497
      dxz     :     0.001217
      dyz     :     0.001822
      dx2y2   :     0.000048
      dxy     :     0.000372
  7 C s       :     0.052795  s :     0.052795
      pz      :     0.021433  p :     0.465513
      px      :     0.159806
      py      :     0.284275
      dz2     :    -0.000610  d :    -0.000492
      dxz     :    -0.000075
      dyz     :     0.000231
      dx2y2   :     0.000659
      dxy     :    -0.000697
  8 C s       :    -0.020111  s :    -0.020111
      pz      :    -0.018803  p :    -0.051158
      px      :    -0.019345
      py      :    -0.013010
      dz2     :     0.000048  d :     0.005905
      dxz     :     0.001048
      dyz     :     0.002749
      dx2y2   :     0.001611
      dxy     :     0.000449
  9 C s       :     0.018673  s :     0.018673
      pz      :     0.007097  p :     0.188646
      px      :     0.070254
      py      :     0.111295
      dz2     :    -0.000063  d :    -0.000553
      dxz     :    -0.000410
      dyz     :    -0.000520
      dx2y2   :     0.000828
      dxy     :    -0.000388
 10 C s       :     0.001383  s :     0.001383
      pz      :    -0.003632  p :     0.042947
      px      :     0.014696
      py      :     0.031884
      dz2     :    -0.000138  d :     0.004931
      dxz     :     0.000567
      dyz     :     0.000792
      dx2y2   :     0.003517
      dxy     :     0.000194
 11 N s       :    -0.006548  s :    -0.006548
      pz      :    -0.008060  p :    -0.025824
      px      :    -0.010783
      py      :    -0.006980
      dz2     :     0.000029  d :     0.003725
      dxz     :     0.000732
      dyz     :     0.001354
      dx2y2   :     0.001532
      dxy     :     0.000078
 12 N s       :     0.006928  s :     0.006928
      pz      :     0.004936  p :     0.115509
      px      :     0.045746
      py      :     0.064827
      dz2     :    -0.000020  d :    -0.000523
      dxz     :    -0.000020
      dyz     :     0.000142
      dx2y2   :    -0.000549
      dxy     :    -0.000076
 13 C s       :    -0.012631  s :    -0.012631
      pz      :    -0.008497  p :    -0.093642
      px      :    -0.033481
      py      :    -0.051664
      dz2     :     0.000138  d :     0.002529
      dxz     :     0.000824
      dyz     :     0.001244
      dx2y2   :     0.000107
      dxy     :     0.000216
 14 C s       :     0.018650  s :     0.018650
      pz      :     0.010350  p :     0.156675
      px      :     0.056073
      py      :     0.090252
      dz2     :    -0.000137  d :    -0.001433
      dxz     :    -0.000171
      dyz     :    -0.000192
      dx2y2   :    -0.000595
      dxy     :    -0.000337
 15 N s       :    -0.006622  s :    -0.006622
      pz      :    -0.007094  p :    -0.093948
      px      :    -0.035283
      py      :    -0.051570
      dz2     :     0.000026  d :     0.002725
      dxz     :     0.000102
      dyz     :     0.000373
      dx2y2   :     0.001985
      dxy     :     0.000240
 16 O s       :     0.007849  s :     0.007849
      pz      :     0.005639  p :     0.216846
      px      :     0.070234
      py      :     0.140973
      dz2     :    -0.000051  d :    -0.001460
      dxz     :    -0.000272
      dyz     :    -0.000231
      dx2y2   :    -0.000881
      dxy     :    -0.000025
 17 H s       :    -0.000610  s :    -0.000610
 18 H s       :     0.004999  s :     0.004999
 19 H s       :    -0.009890  s :    -0.009890
 20 H s       :    -0.000219  s :    -0.000219
 21 H s       :     0.000534  s :     0.000534
 22 H s       :    -0.000754  s :    -0.000754
 23 H s       :     0.000563  s :     0.000563
 24 H s       :    -0.000352  s :    -0.000352
 25 H s       :     0.010706  s :     0.010706
 26 H s       :     0.005378  s :     0.005378
 27 H s       :    -0.002925  s :    -0.002925
 28 C s       :     0.023281  s :     0.023281
      pz      :     0.015009  p :     0.171813
      px      :     0.022684
      py      :     0.134120
      dz2     :    -0.000188  d :    -0.001665
      dxz     :    -0.000112
      dyz     :    -0.000196
      dx2y2   :    -0.000365
      dxy     :    -0.000804
 29 C s       :    -0.036095  s :    -0.036095
      pz      :    -0.031464  p :    -0.162423
      px      :    -0.018943
      py      :    -0.112016
      dz2     :     0.000634  d :     0.006925
      dxz     :     0.000119
      dyz     :     0.003543
      dx2y2   :     0.000262
      dxy     :     0.002368
 30 C s       :     0.022834  s :     0.022834
      pz      :     0.012924  p :     0.173421
      px      :     0.018367
      py      :     0.142130
      dz2     :    -0.000165  d :    -0.001712
      dxz     :    -0.000111
      dyz     :    -0.000917
      dx2y2   :    -0.000357
      dxy     :    -0.000163
 31 C s       :    -0.016478  s :    -0.016478
      pz      :    -0.010107  p :    -0.112039
      px      :    -0.014333
      py      :    -0.087599
      dz2     :     0.000160  d :     0.002689
      dxz     :     0.000068
      dyz     :     0.000426
      dx2y2   :     0.000402
      dxy     :     0.001633
 32 C s       :     0.022328  s :     0.022328
      pz      :     0.011659  p :     0.181883
      px      :     0.014318
      py      :     0.155906
      dz2     :    -0.000164  d :    -0.001510
      dxz     :    -0.000075
      dyz     :    -0.000382
      dx2y2   :    -0.000405
      dxy     :    -0.000484
 33 C s       :    -0.016567  s :    -0.016567
      pz      :    -0.011938  p :    -0.111440
      px      :    -0.013912
      py      :    -0.085590
      dz2     :     0.000191  d :     0.002685
      dxz     :     0.000127
      dyz     :     0.001959
      dx2y2   :     0.000197
      dxy     :     0.000212
 34 C s       :     0.071312  s :     0.071312
      pz      :     0.039449  p :     0.538959
      px      :     0.043164
      py      :     0.456346
      dz2     :    -0.000554  d :    -0.001274
      dxz     :     0.000116
      dyz     :    -0.000685
      dx2y2   :    -0.000583
      dxy     :     0.000432
 35 O s       :     0.003632  s :     0.003632
      pz      :     0.010536  p :     0.084789
      px      :    -0.009451
      py      :     0.083704
      dz2     :    -0.000116  d :     0.001031
      dxz     :    -0.000010
      dyz     :    -0.000121
      dx2y2   :     0.000072
      dxy     :     0.001206
 36 C s       :    -0.037083  s :    -0.037083
      pz      :    -0.032521  p :    -0.165115
      px      :    -0.050563
      py      :    -0.082031
      dz2     :     0.001121  d :     0.008080
      dxz     :     0.000568
      dyz     :     0.004936
      dx2y2   :     0.001051
      dxy     :     0.000404
 37 C s       :     0.021628  s :     0.021628
      pz      :     0.007247  p :     0.150894
      px      :     0.064159
      py      :     0.079488
      dz2     :    -0.000061  d :    -0.001380
      dxz     :    -0.000159
      dyz     :    -0.000038
      dx2y2   :    -0.000768
      dxy     :    -0.000355
 38 C s       :    -0.016832  s :    -0.016832
      pz      :    -0.012979  p :    -0.093766
      px      :    -0.030558
      py      :    -0.050229
      dz2     :     0.000121  d :     0.003027
      dxz     :     0.000815
      dyz     :     0.001539
      dx2y2   :     0.000303
      dxy     :     0.000250
 39 C s       :     0.027190  s :     0.027190
      pz      :     0.014035  p :     0.216773
      px      :     0.068301
      py      :     0.134438
      dz2     :    -0.000201  d :    -0.001639
      dxz     :    -0.000121
      dyz     :    -0.000254
      dx2y2   :    -0.000608
      dxy     :    -0.000456
 40 C s       :    -0.019317  s :    -0.019317
      pz      :    -0.013539  p :    -0.129498
      px      :    -0.043670
      py      :    -0.072289
      dz2     :     0.000150  d :     0.003334
      dxz     :     0.000746
      dyz     :     0.000654
      dx2y2   :     0.001506
      dxy     :     0.000278
 41 C s       :     0.027651  s :     0.027651
      pz      :     0.009589  p :     0.214451
      px      :     0.088481
      py      :     0.116381
      dz2     :    -0.000248  d :    -0.001958
      dxz     :    -0.000352
      dyz     :    -0.000694
      dx2y2   :    -0.000186
      dxy     :    -0.000476
 42 N s       :     0.001488  s :     0.001488
      pz      :     0.001572  p :     0.020363
      px      :     0.007994
      py      :     0.010797
      dz2     :    -0.000009  d :    -0.000745
      dxz     :    -0.000106
      dyz     :    -0.000260
      dx2y2   :    -0.000304
      dxy     :    -0.000066
 43 C s       :    -0.002835  s :    -0.002835
      pz      :    -0.001325  p :    -0.026037
      px      :    -0.009428
      py      :    -0.015285
      dz2     :     0.000002  d :     0.000157
      dxz     :     0.000063
      dyz     :     0.000056
      dx2y2   :     0.000014
      dxy     :     0.000023
 44 O s       :    -0.000099  s :    -0.000099
      pz      :    -0.001336  p :     0.000197
      px      :    -0.000518
      py      :     0.002052
      dz2     :     0.000001  d :     0.000637
      dxz     :     0.000017
      dyz     :     0.000065
      dx2y2   :     0.000513
      dxy     :     0.000042
 45 C s       :     0.000524  s :     0.000524
      pz      :     0.000414  p :     0.001612
      px      :     0.000728
      py      :     0.000470
      dz2     :    -0.000016  d :    -0.000163
      dxz     :    -0.000006
      dyz     :    -0.000031
      dx2y2   :    -0.000052
      dxy     :    -0.000059
 46 C s       :    -0.000053  s :    -0.000053
      pz      :    -0.000138  p :    -0.000228
      px      :    -0.000055
      py      :    -0.000036
      dz2     :     0.000001  d :     0.000004
      dxz     :    -0.000001
      dyz     :     0.000000
      dx2y2   :     0.000002
      dxy     :     0.000001
 47 C s       :     0.000020  s :     0.000020
      pz      :     0.000002  p :     0.000091
      px      :     0.000034
      py      :     0.000055
      dz2     :    -0.000000  d :    -0.000001
      dxz     :    -0.000001
      dyz     :    -0.000000
      dx2y2   :     0.000000
      dxy     :     0.000000
 48 C s       :    -0.000002  s :    -0.000002
      pz      :    -0.000003  p :    -0.000016
      px      :    -0.000005
      py      :    -0.000008
      dz2     :    -0.000000  d :     0.000000
      dxz     :     0.000000
      dyz     :     0.000000
      dx2y2   :     0.000000
      dxy     :    -0.000000
 49 C s       :    -0.000032  s :    -0.000032
      pz      :    -0.000002  p :    -0.000171
      px      :    -0.000056
      py      :    -0.000113
      dz2     :     0.000000  d :    -0.000000
      dxz     :    -0.000000
      dyz     :    -0.000001
      dx2y2   :     0.000000
      dxy     :     0.000000
 50 C s       :    -0.000050  s :    -0.000050
      pz      :    -0.000358  p :    -0.000347
      px      :     0.000093
      py      :    -0.000081
      dz2     :     0.000000  d :     0.000006
      dxz     :     0.000003
      dyz     :     0.000001
      dx2y2   :     0.000000
      dxy     :     0.000001
 51 C s       :     0.000202  s :     0.000202
      pz      :     0.000069  p :     0.000271
      px      :    -0.000025
      py      :     0.000226
      dz2     :    -0.000004  d :    -0.000008
      dxz     :    -0.000007
      dyz     :     0.000004
      dx2y2   :    -0.000002
      dxy     :     0.000002
 52 N s       :    -0.000126  s :    -0.000126
      pz      :    -0.000061  p :    -0.000728
      px      :    -0.000255
      py      :    -0.000412
      dz2     :     0.000001  d :     0.000009
      dxz     :     0.000004
      dyz     :     0.000002
      dx2y2   :     0.000003
      dxy     :    -0.000001
 53 C s       :    -0.000033  s :    -0.000033
      pz      :    -0.000009  p :    -0.000083
      px      :     0.000031
      py      :    -0.000105
      dz2     :    -0.000001  d :    -0.000005
      dxz     :     0.000000
      dyz     :    -0.000000
      dx2y2   :    -0.000001
      dxy     :    -0.000003
 54 C s       :    -0.000178  s :    -0.000178
      pz      :    -0.000156  p :    -0.000954
      px      :    -0.000157
      py      :    -0.000641
      dz2     :    -0.000003  d :    -0.000011
      dxz     :    -0.000007
      dyz     :     0.000005
      dx2y2   :    -0.000001
      dxy     :    -0.000005
 55 C s       :     0.000000  s :     0.000000
      pz      :    -0.000000  p :     0.000003
      px      :     0.000001
      py      :     0.000002
      dz2     :    -0.000000  d :    -0.000000
      dxz     :     0.000000
      dyz     :    -0.000000
      dx2y2   :    -0.000000
      dxy     :    -0.000000
 56 C s       :     0.000001  s :     0.000001
      pz      :    -0.000000  p :     0.000013
      px      :     0.000002
      py      :     0.000011
      dz2     :    -0.000000  d :    -0.000001
      dxz     :    -0.000000
      dyz     :     0.000000
      dx2y2   :    -0.000000
      dxy     :    -0.000000
 57 O s       :     0.000012  s :     0.000012
      pz      :     0.000008  p :     0.000266
      px      :    -0.000008
      py      :     0.000266
      dz2     :    -0.000000  d :    -0.000000
      dxz     :    -0.000000
      dyz     :     0.000000
      dx2y2   :    -0.000002
      dxy     :     0.000002
 58 H s       :     0.000029  s :     0.000029
 59 H s       :    -0.000020  s :    -0.000020
 60 H s       :     0.000006  s :     0.000006
 61 H s       :    -0.000001  s :    -0.000001
 62 H s       :     0.000109  s :     0.000109
 63 H s       :     0.000021  s :     0.000021
 64 H s       :    -0.000001  s :    -0.000001
 65 H s       :     0.000003  s :     0.000003
 66 H s       :    -0.000007  s :    -0.000007
 67 H s       :    -0.000001  s :    -0.000001
 68 H s       :    -0.000002  s :    -0.000002
 69 H s       :    -0.000000  s :    -0.000000
 70 H s       :    -0.001870  s :    -0.001870
 71 H s       :     0.000197  s :     0.000197
 72 H s       :    -0.000004  s :    -0.000004
 73 H s       :    -0.000145  s :    -0.000145
 74 H s       :    -0.013851  s :    -0.013851
 75 H s       :     0.007040  s :     0.007040
 76 H s       :    -0.014333  s :    -0.014333
 77 H s       :    -0.011074  s :    -0.011074
 78 H s       :     0.006295  s :     0.006295
 79 H s       :    -0.011690  s :    -0.011690
 80 H s       :     0.006288  s :     0.006288
 81 H s       :    -0.010696  s :    -0.010696
 82 H s       :     0.000000  s :     0.000000
 83 H s       :    -0.000010  s :    -0.000010


                     *******************************
                     * LOEWDIN POPULATION ANALYSIS *
                     *******************************

-------------------------------------------
LOEWDIN ATOMIC CHARGES AND SPIN POPULATIONS
-------------------------------------------
   0 C :   -0.142993    0.010147
   1 C :   -0.048400    0.018822
   2 C :   -0.140748    0.009198
   3 C :   -0.138603   -0.005174
   4 C :   -0.147286    0.009999
   5 C :   -0.137776   -0.004752
   6 C :   -0.222636   -0.009664
   7 C :    0.052113    0.414572
   8 C :   -0.041565   -0.003897
   9 C :   -0.040342    0.168257
  10 C :    0.099849    0.065938
  11 N :   -0.151787    0.003131
  12 N :   -0.121531    0.104174
  13 C :   -0.072801   -0.072884
  14 C :   -0.089115    0.137280
  15 N :   -0.092546   -0.069333
  16 O :   -0.271058    0.213300
  17 H :    0.287813   -0.000264
  18 H :    0.150969    0.002301
  19 H :    0.150563   -0.004787
  20 H :    0.147694   -0.000020
  21 H :    0.147530    0.000312
  22 H :    0.146765   -0.000352
  23 H :    0.147387    0.000313
  24 H :    0.147978   -0.000149
  25 H :    0.164839    0.008593
  26 H :    0.163830    0.004103
  27 H :    0.355295   -0.002003
  28 C :   -0.125377    0.142206
  29 C :   -0.076537   -0.096538
  30 C :   -0.131527    0.147186
  31 C :   -0.143987   -0.080985
  32 C :   -0.146725    0.155175
  33 C :   -0.146938   -0.080050
  34 C :    0.055920    0.487227
  35 O :   -0.297237    0.109625
  36 C :   -0.099339   -0.098659
  37 C :    0.051173    0.127745
  38 C :   -0.022822   -0.062948
  39 C :   -0.147549    0.186020
  40 C :   -0.137161   -0.091013
  41 C :   -0.156164    0.182028
  42 N :   -0.186350    0.013441
  43 C :    0.133012   -0.022155
  44 O :   -0.058598    0.006123
  45 C :   -0.101234    0.000532
  46 C :   -0.200741   -0.000181
  47 C :   -0.099540    0.000008
  48 C :   -0.205274   -0.000006
  49 C :   -0.112006   -0.000032
  50 C :   -0.196700   -0.000478
  51 C :    0.124687    0.000135
  52 N :   -0.192116   -0.001261
  53 C :   -0.132114   -0.000045
  54 C :   -0.330864   -0.001161
  55 C :   -0.340895    0.000001
  56 C :   -0.337412   -0.000002
  57 O :   -0.341923    0.000287
  58 H :    0.138698    0.000022
  59 H :    0.142923    0.000001
  60 H :    0.136609    0.000004
  61 H :    0.136410   -0.000001
  62 H :    0.142555    0.000066
  63 H :    0.144568    0.000024
  64 H :    0.137786    0.000000
  65 H :    0.133336    0.000001
  66 H :    0.134036   -0.000008
  67 H :    0.132235   -0.000001
  68 H :    0.132993   -0.000002
  69 H :    0.133684    0.000000
  70 H :    0.271273   -0.000661
  71 H :    0.137361    0.000120
  72 H :    0.138775   -0.000009
  73 H :    0.138569   -0.000131
  74 H :    0.156645   -0.006442
  75 H :    0.151561    0.003367
  76 H :    0.149367   -0.006278
  77 H :    0.150050   -0.005099
  78 H :    0.147225    0.003001
  79 H :    0.146467   -0.005354
  80 H :    0.147011    0.003003
  81 H :    0.149332   -0.005003
  82 H :    0.139098   -0.000002
  83 H :    0.130335   -0.000005

----------------------------------------------------
LOEWDIN REDUCED ORBITAL CHARGES AND SPIN POPULATIONS
----------------------------------------------------
CHARGE
  0 C s       :     2.889070  s :     2.889070
      pz      :     1.002507  p :     3.162722
      px      :     1.088571
      py      :     1.071644
      dz2     :     0.008113  d :     0.091201
      dxz     :     0.005939
      dyz     :     0.014950
      dx2y2   :     0.035057
      dxy     :     0.027142
  1 C s       :     2.848357  s :     2.848357
      pz      :     0.958731  p :     3.088345
      px      :     1.082959
      py      :     1.046655
      dz2     :     0.008880  d :     0.111698
      dxz     :     0.016240
      dyz     :     0.012785
      dx2y2   :     0.036133
      dxy     :     0.037661
  2 C s       :     2.888788  s :     2.888788
      pz      :     1.002391  p :     3.160599
      px      :     1.076817
      py      :     1.081391
      dz2     :     0.006965  d :     0.091361
      dxz     :     0.014179
      dyz     :     0.007668
      dx2y2   :     0.030445
      dxy     :     0.032103
  3 C s       :     2.891231  s :     2.891231
      pz      :     0.987540  p :     3.155286
      px      :     1.086199
      py      :     1.081546
      dz2     :     0.008331  d :     0.092086
      dxz     :     0.005953
      dyz     :     0.015358
      dx2y2   :     0.035011
      dxy     :     0.027432
  4 C s       :     2.891706  s :     2.891706
      pz      :     0.995521  p :     3.164093
      px      :     1.089679
      py      :     1.078893
      dz2     :     0.006299  d :     0.091487
      dxz     :     0.013448
      dyz     :     0.008572
      dx2y2   :     0.029426
      dxy     :     0.033742
  5 C s       :     2.891193  s :     2.891193
      pz      :     0.986357  p :     3.154428
      px      :     1.091003
      py      :     1.077067
      dz2     :     0.007031  d :     0.092155
      dxz     :     0.014476
      dyz     :     0.007759
      dx2y2   :     0.029750
      dxy     :     0.033140
  6 C s       :     2.892291  s :     2.892291
      pz      :     1.038225  p :     3.239909
      px      :     1.112132
      py      :     1.089552
      dz2     :     0.028070  d :     0.090436
      dxz     :     0.016200
      dyz     :     0.013772
      dx2y2   :     0.015009
      dxy     :     0.017385
  7 C s       :     2.839559  s :     2.839559
      pz      :     1.058298  p :     2.958115
      px      :     0.960142
      py      :     0.939676
      dz2     :     0.034021  d :     0.150213
      dxz     :     0.041411
      dyz     :     0.027985
      dx2y2   :     0.025028
      dxy     :     0.021768
  8 C s       :     2.824265  s :     2.824265
      pz      :     1.049372  p :     3.060139
      px      :     1.005866
      py      :     1.004901
      dz2     :     0.027748  d :     0.157161
      dxz     :     0.047553
      dyz     :     0.034642
      dx2y2   :     0.021530
      dxy     :     0.025689
  9 C s       :     2.838335  s :     2.838335
      pz      :     1.032969  p :     3.050506
      px      :     1.015616
      py      :     1.001921
      dz2     :     0.050613  d :     0.151501
      dxz     :     0.039235
      dyz     :     0.031144
      dx2y2   :     0.012924
      dxy     :     0.017586
 10 C s       :     2.809859  s :     2.809859
      pz      :     0.939516  p :     2.818243
      px      :     0.969302
      py      :     0.909426
      dz2     :     0.098808  d :     0.272049
      dxz     :     0.050820
      dyz     :     0.048050
      dx2y2   :     0.034344
      dxy     :     0.040028
 11 N s       :     3.107276  s :     3.107276
      pz      :     1.222677  p :     3.955650
      px      :     1.326333
      py      :     1.406641
      dz2     :     0.026061  d :     0.088861
      dxz     :     0.022885
      dyz     :     0.016444
      dx2y2   :     0.011619
      dxy     :     0.011852
 12 N s       :     3.197756  s :     3.197756
      pz      :     1.459003  p :     3.828994
      px      :     1.183994
      py      :     1.185998
      dz2     :     0.026920  d :     0.094781
      dxz     :     0.019663
      dyz     :     0.015060
      dx2y2   :     0.015138
      dxy     :     0.018000
 13 C s       :     2.895920  s :     2.895920
      pz      :     1.041744  p :     3.043566
      px      :     1.018282
      py      :     0.983540
      dz2     :     0.050643  d :     0.133315
      dxz     :     0.034259
      dyz     :     0.028394
      dx2y2   :     0.005639
      dxy     :     0.014380
 14 C s       :     2.895913  s :     2.895913
      pz      :     1.089858  p :     3.063208
      px      :     0.996137
      py      :     0.977213
      dz2     :     0.027061  d :     0.129994
      dxz     :     0.038512
      dyz     :     0.024798
      dx2y2   :     0.016460
      dxy     :     0.023164
 15 N s       :     3.195817  s :     3.195817
      pz      :     1.470799  p :     3.799180
      px      :     1.173662
      py      :     1.154720
      dz2     :     0.026201  d :     0.097548
      dxz     :     0.021675
      dyz     :     0.016048
      dx2y2   :     0.016831
      dxy     :     0.016793
 16 O s       :     3.516432  s :     3.516432
      pz      :     1.690510  p :     4.700657
      px      :     1.527043
      py      :     1.483104
      dz2     :     0.008595  d :     0.053969
      dxz     :     0.013315
      dyz     :     0.010507
      dx2y2   :     0.010197
      dxy     :     0.011354
 17 H s       :     0.712187  s :     0.712187
 18 H s       :     0.849031  s :     0.849031
 19 H s       :     0.849437  s :     0.849437
 20 H s       :     0.852306  s :     0.852306
 21 H s       :     0.852470  s :     0.852470
 22 H s       :     0.853235  s :     0.853235
 23 H s       :     0.852613  s :     0.852613
 24 H s       :     0.852022  s :     0.852022
 25 H s       :     0.835161  s :     0.835161
 26 H s       :     0.836170  s :     0.836170
 27 H s       :     0.644705  s :     0.644705
 28 C s       :     2.888716  s :     2.888716
      pz      :     1.094199  p :     3.146163
      px      :     1.066324
      py      :     0.985639
      dz2     :     0.025775  d :     0.090499
      dxz     :     0.029345
      dyz     :     0.007439
      dx2y2   :     0.014590
      dxy     :     0.013350
 29 C s       :     2.836162  s :     2.836162
      pz      :     1.059201  p :     3.125612
      px      :     1.070952
      py      :     0.995460
      dz2     :     0.028966  d :     0.114763
      dxz     :     0.041190
      dyz     :     0.015898
      dx2y2   :     0.013686
      dxy     :     0.015023
 30 C s       :     2.888294  s :     2.888294
      pz      :     1.071879  p :     3.153299
      px      :     1.091711
      py      :     0.989709
      dz2     :     0.031026  d :     0.089934
      dxz     :     0.028237
      dyz     :     0.014660
      dx2y2   :     0.011074
      dxy     :     0.004938
 31 C s       :     2.889563  s :     2.889563
      pz      :     1.087536  p :     3.161254
      px      :     1.088133
      py      :     0.985585
      dz2     :     0.025748  d :     0.093170
      dxz     :     0.032321
      dyz     :     0.006280
      dx2y2   :     0.014661
      dxy     :     0.014160
 32 C s       :     2.893267  s :     2.893267
      pz      :     1.087075  p :     3.162383
      px      :     1.085850
      py      :     0.989458
      dz2     :     0.023518  d :     0.091075
      dxz     :     0.035831
      dyz     :     0.008822
      dx2y2   :     0.012519
      dxy     :     0.010385
 33 C s       :     2.889232  s :     2.889232
      pz      :     1.091459  p :     3.164709
      px      :     1.082047
      py      :     0.991203
      dz2     :     0.031146  d :     0.092997
      dxz     :     0.029799
      dyz     :     0.015915
      dx2y2   :     0.010648
      dxy     :     0.005489
 34 C s       :     2.831075  s :     2.831075
      pz      :     1.053414  p :     2.942724
      px      :     0.900867
      py      :     0.988442
      dz2     :     0.036059  d :     0.170281
      dxz     :     0.054245
      dyz     :     0.016814
      dx2y2   :     0.031380
      dxy     :     0.031783
 35 O s       :     3.502736  s :     3.502736
      pz      :     1.611078  p :     4.739499
      px      :     1.345302
      py      :     1.783118
      dz2     :     0.008440  d :     0.055002
      dxz     :     0.019943
      dyz     :     0.003498
      dx2y2   :     0.010553
      dxy     :     0.012569
 36 C s       :     2.834815  s :     2.834815
      pz      :     1.061579  p :     3.147231
      px      :     1.049818
      py      :     1.035834
      dz2     :     0.033170  d :     0.117293
      dxz     :     0.027307
      dyz     :     0.025194
      dx2y2   :     0.015615
      dxy     :     0.016007
 37 C s       :     2.820756  s :     2.820756
      pz      :     0.972056  p :     2.957695
      px      :     0.977148
      py      :     1.008491
      dz2     :     0.037569  d :     0.170376
      dxz     :     0.046735
      dyz     :     0.034671
      dx2y2   :     0.025574
      dxy     :     0.025827
 38 C s       :     2.822357  s :     2.822357
      pz      :     1.068268  p :     3.045882
      px      :     0.989205
      py      :     0.988409
      dz2     :     0.037703  d :     0.154583
      dxz     :     0.039327
      dyz     :     0.029015
      dx2y2   :     0.023721
      dxy     :     0.024817
 39 C s       :     2.890146  s :     2.890146
      pz      :     1.081103  p :     3.168116
      px      :     1.054894
      py      :     1.032118
      dz2     :     0.023053  d :     0.089286
      dxz     :     0.024479
      dyz     :     0.015359
      dx2y2   :     0.013231
      dxy     :     0.013164
 40 C s       :     2.885882  s :     2.885882
      pz      :     1.085213  p :     3.157267
      px      :     1.053700
      py      :     1.018355
      dz2     :     0.022885  d :     0.094012
      dxz     :     0.028570
      dyz     :     0.017815
      dx2y2   :     0.012378
      dxy     :     0.012365
 41 C s       :     2.885724  s :     2.885724
      pz      :     1.072143  p :     3.181882
      px      :     1.064040
      py      :     1.045700
      dz2     :     0.028790  d :     0.088558
      dxz     :     0.025064
      dyz     :     0.019373
      dx2y2   :     0.004183
      dxy     :     0.011147
 42 N s       :     3.203533  s :     3.203533
      pz      :     1.381681  p :     3.888816
      px      :     1.251446
      py      :     1.255689
      dz2     :     0.034061  d :     0.094001
      dxz     :     0.016705
      dyz     :     0.015358
      dx2y2   :     0.011936
      dxy     :     0.015940
 43 C s       :     2.828062  s :     2.828062
      pz      :     0.996468  p :     2.817212
      px      :     0.929537
      py      :     0.891207
      dz2     :     0.053878  d :     0.221715
      dxz     :     0.068819
      dyz     :     0.054645
      dx2y2   :     0.020742
      dxy     :     0.023631
 44 O s       :     3.407269  s :     3.407269
      pz      :     1.619241  p :     4.564802
      px      :     1.427506
      py      :     1.518055
      dz2     :     0.013547  d :     0.086527
      dxz     :     0.024716
      dyz     :     0.018162
      dx2y2   :     0.017330
      dxy     :     0.012771
 45 C s       :     2.833053  s :     2.833053
      pz      :     1.062044  p :     3.142856
      px      :     1.033120
      py      :     1.047693
      dz2     :     0.023386  d :     0.125324
      dxz     :     0.023585
      dyz     :     0.027919
      dx2y2   :     0.017782
      dxy     :     0.032652
 46 C s       :     2.902771  s :     2.902771
      pz      :     1.091848  p :     3.210097
      px      :     1.082561
      py      :     1.035687
      dz2     :     0.018380  d :     0.087873
      dxz     :     0.009254
      dyz     :     0.021525
      dx2y2   :     0.021868
      dxy     :     0.016846
 47 C s       :     2.836225  s :     2.836225
      pz      :     1.048964  p :     3.137777
      px      :     1.038664
      py      :     1.050149
      dz2     :     0.026712  d :     0.125539
      dxz     :     0.024933
      dyz     :     0.023257
      dx2y2   :     0.024901
      dxy     :     0.025736
 48 C s       :     2.901892  s :     2.901892
      pz      :     1.047181  p :     3.213533
      px      :     1.092537
      py      :     1.073815
      dz2     :     0.021457  d :     0.089849
      dxz     :     0.019105
      dyz     :     0.016549
      dx2y2   :     0.015447
      dxy     :     0.017292
 49 C s       :     2.841763  s :     2.841763
      pz      :     1.056512  p :     3.147966
      px      :     1.036190
      py      :     1.055264
      dz2     :     0.023593  d :     0.122278
      dxz     :     0.026796
      dyz     :     0.023186
      dx2y2   :     0.023702
      dxy     :     0.025000
 50 C s       :     2.904456  s :     2.904456
      pz      :     1.055424  p :     3.203434
      px      :     1.094394
      py      :     1.053617
      dz2     :     0.015120  d :     0.088810
      dxz     :     0.019316
      dyz     :     0.020894
      dx2y2   :     0.013881
      dxy     :     0.019600
 51 C s       :     2.819978  s :     2.819978
      pz      :     0.981247  p :     2.777475
      px      :     1.011076
      py      :     0.785152
      dz2     :     0.086286  d :     0.277860
      dxz     :     0.071412
      dyz     :     0.051485
      dx2y2   :     0.037616
      dxy     :     0.031062
 52 N s       :     3.095920  s :     3.095920
      pz      :     1.213502  p :     4.011214
      px      :     1.271182
      py      :     1.526531
      dz2     :     0.025487  d :     0.084982
      dxz     :     0.029364
      dyz     :     0.014518
      dx2y2   :     0.010046
      dxy     :     0.005567
 53 C s       :     2.896221  s :     2.896221
      pz      :     1.027909  p :     3.115906
      px      :     0.982272
      py      :     1.105725
      dz2     :     0.014122  d :     0.119987
      dxz     :     0.032223
      dyz     :     0.028125
      dx2y2   :     0.027656
      dxy     :     0.017862
 54 C s       :     2.953587  s :     2.953587
      pz      :     1.136430  p :     3.308067
      px      :     1.085103
      py      :     1.086533
      dz2     :     0.009594  d :     0.069211
      dxz     :     0.011855
      dyz     :     0.018813
      dx2y2   :     0.010669
      dxy     :     0.018279
 55 C s       :     2.949108  s :     2.949108
      pz      :     1.112637  p :     3.322618
      px      :     1.110224
      py      :     1.099757
      dz2     :     0.018665  d :     0.069169
      dxz     :     0.010888
      dyz     :     0.009873
      dx2y2   :     0.016892
      dxy     :     0.012851
 56 C s       :     2.947427  s :     2.947427
      pz      :     1.062190  p :     3.320841
      px      :     1.133130
      py      :     1.125522
      dz2     :     0.015637  d :     0.069144
      dxz     :     0.017062
      dyz     :     0.013325
      dx2y2   :     0.008950
      dxy     :     0.014170
 57 O s       :     3.507865  s :     3.507865
      pz      :     1.703856  p :     4.782882
      px      :     1.530650
      py      :     1.548376
      dz2     :     0.008595  d :     0.051176
      dxz     :     0.016128
      dyz     :     0.006073
      dx2y2   :     0.010517
      dxy     :     0.009862
 58 H s       :     0.861302  s :     0.861302
 59 H s       :     0.857077  s :     0.857077
 60 H s       :     0.863391  s :     0.863391
 61 H s       :     0.863590  s :     0.863590
 62 H s       :     0.857445  s :     0.857445
 63 H s       :     0.855432  s :     0.855432
 64 H s       :     0.862214  s :     0.862214
 65 H s       :     0.866664  s :     0.866664
 66 H s       :     0.865964  s :     0.865964
 67 H s       :     0.867765  s :     0.867765
 68 H s       :     0.867007  s :     0.867007
 69 H s       :     0.866316  s :     0.866316
 70 H s       :     0.728727  s :     0.728727
 71 H s       :     0.862639  s :     0.862639
 72 H s       :     0.861225  s :     0.861225
 73 H s       :     0.861431  s :     0.861431
 74 H s       :     0.843355  s :     0.843355
 75 H s       :     0.848439  s :     0.848439
 76 H s       :     0.850633  s :     0.850633
 77 H s       :     0.849950  s :     0.849950
 78 H s       :     0.852775  s :     0.852775
 79 H s       :     0.853533  s :     0.853533
 80 H s       :     0.852989  s :     0.852989
 81 H s       :     0.850668  s :     0.850668
 82 H s       :     0.860902  s :     0.860902
 83 H s       :     0.869665  s :     0.869665

SPIN
  0 C s       :     0.000239  s :     0.000239
      pz      :     0.007924  p :     0.009686
      px      :     0.000139
      py      :     0.001623
      dz2     :    -0.000059  d :     0.000223
      dxz     :    -0.000024
      dyz     :     0.000013
      dx2y2   :     0.000213
      dxy     :     0.000081
  1 C s       :     0.006008  s :     0.006008
      pz      :    -0.002062  p :     0.012478
      px      :     0.004552
      py      :     0.009988
      dz2     :     0.000226  d :     0.000336
      dxz     :     0.000084
      dyz     :     0.000059
      dx2y2   :    -0.000057
      dxy     :     0.000023
  2 C s       :     0.000219  s :     0.000219
      pz      :     0.007652  p :     0.008791
      px      :     0.000240
      py      :     0.000899
      dz2     :    -0.000014  d :     0.000188
      dxz     :    -0.000058
      dyz     :    -0.000049
      dx2y2   :     0.000005
      dxy     :     0.000304
  3 C s       :    -0.000203  s :    -0.000203
      pz      :    -0.004542  p :    -0.005409
      px      :    -0.000189
      py      :    -0.000677
      dz2     :     0.000119  d :     0.000438
      dxz     :     0.000025
      dyz     :     0.000242
      dx2y2   :     0.000017
      dxy     :     0.000034
  4 C s       :     0.000431  s :     0.000431
      pz      :     0.008449  p :     0.009791
      px      :     0.000295
      py      :     0.001047
      dz2     :    -0.000033  d :    -0.000222
      dxz     :    -0.000092
      dyz     :    -0.000045
      dx2y2   :    -0.000029
      dxy     :    -0.000023
  5 C s       :    -0.000153  s :    -0.000153
      pz      :    -0.004547  p :    -0.005034
      px      :    -0.000152
      py      :    -0.000335
      dz2     :     0.000070  d :     0.000435
      dxz     :     0.000238
      dyz     :     0.000046
      dx2y2   :     0.000056
      dxy     :     0.000026
  6 C s       :    -0.002946  s :    -0.002946
      pz      :    -0.011346  p :    -0.015494
      px      :    -0.002279
      py      :    -0.001868
      dz2     :     0.000678  d :     0.008776
      dxz     :     0.002710
      dyz     :     0.004298
      dx2y2   :     0.000147
      dxy     :     0.000943
  7 C s       :     0.016184  s :     0.016184
      pz      :     0.010024  p :     0.399124
      px      :     0.138681
      py      :     0.250419
      dz2     :    -0.001025  d :    -0.000736
      dxz     :    -0.000592
      dyz     :    -0.000164
      dx2y2   :     0.001860
      dxy     :    -0.000815
  8 C s       :    -0.004063  s :    -0.004063
      pz      :    -0.007231  p :    -0.014267
      px      :    -0.003827
      py      :    -0.003210
      dz2     :     0.000405  d :     0.014433
      dxz     :     0.002839
      dyz     :     0.006239
      dx2y2   :     0.003894
      dxy     :     0.001056
  9 C s       :     0.005657  s :     0.005657
      pz      :     0.006291  p :     0.163777
      px      :     0.059348
      py      :     0.098138
      dz2     :    -0.000221  d :    -0.001176
      dxz     :    -0.000938
      dyz     :    -0.001214
      dx2y2   :     0.001581
      dxy     :    -0.000384
 10 C s       :    -0.000344  s :    -0.000344
      pz      :    -0.000446  p :     0.053701
      px      :     0.017119
      py      :     0.037028
      dz2     :    -0.000282  d :     0.012581
      dxz     :     0.001618
      dyz     :     0.001764
      dx2y2   :     0.008629
      dxy     :     0.000853
 11 N s       :    -0.002020  s :    -0.002020
      pz      :    -0.003765  p :    -0.005110
      px      :    -0.002505
      py      :     0.001159
      dz2     :     0.000294  d :     0.010261
      dxz     :     0.001744
      dyz     :     0.002383
      dx2y2   :     0.005378
      dxy     :     0.000462
 12 N s       :     0.003150  s :     0.003150
      pz      :     0.002932  p :     0.102862
      px      :     0.040590
      py      :     0.059340
      dz2     :    -0.000253  d :    -0.001838
      dxz     :    -0.000427
      dyz     :    -0.000368
      dx2y2   :    -0.000667
      dxy     :    -0.000123
 13 C s       :    -0.004025  s :    -0.004025
      pz      :    -0.005003  p :    -0.074614
      px      :    -0.026946
      py      :    -0.042665
      dz2     :     0.000457  d :     0.005755
      dxz     :     0.001938
      dyz     :     0.002758
      dx2y2   :     0.000340
      dxy     :     0.000262
 14 C s       :     0.005911  s :     0.005911
      pz      :     0.005153  p :     0.134499
      px      :     0.048969
      py      :     0.080377
      dz2     :    -0.000299  d :    -0.003130
      dxz     :    -0.000376
      dyz     :    -0.000381
      dx2y2   :    -0.001570
      dxy     :    -0.000503
 15 N s       :    -0.002830  s :    -0.002830
      pz      :    -0.003478  p :    -0.074162
      px      :    -0.027415
      py      :    -0.043269
      dz2     :     0.000339  d :     0.007659
      dxz     :     0.000738
      dyz     :     0.001572
      dx2y2   :     0.004398
      dxy     :     0.000612
 16 O s       :     0.004532  s :     0.004532
      pz      :     0.005113  p :     0.208839
      px      :     0.067090
      py      :     0.136636
      dz2     :    -0.000068  d :    -0.000071
      dxz     :    -0.000095
      dyz     :    -0.000029
      dx2y2   :     0.000046
      dxy     :     0.000074
 17 H s       :    -0.000264  s :    -0.000264
 18 H s       :     0.002301  s :     0.002301
 19 H s       :    -0.004787  s :    -0.004787
 20 H s       :    -0.000020  s :    -0.000020
 21 H s       :     0.000312  s :     0.000312
 22 H s       :    -0.000352  s :    -0.000352
 23 H s       :     0.000313  s :     0.000313
 24 H s       :    -0.000149  s :    -0.000149
 25 H s       :     0.008593  s :     0.008593
 26 H s       :     0.004103  s :     0.004103
 27 H s       :    -0.002003  s :    -0.002003
 28 C s       :     0.006999  s :     0.006999
      pz      :     0.005675  p :     0.139151
      px      :     0.015778
      py      :     0.117699
      dz2     :    -0.000373  d :    -0.003944
      dxz     :    -0.000464
      dyz     :    -0.000592
      dx2y2   :    -0.000674
      dxy     :    -0.001842
 29 C s       :    -0.008054  s :    -0.008054
      pz      :    -0.009187  p :    -0.105314
      px      :    -0.009479
      py      :    -0.086648
      dz2     :     0.002118  d :     0.016831
      dxz     :     0.000979
      dyz     :     0.007812
      dx2y2   :     0.000509
      dxy     :     0.005414
 30 C s       :     0.006925  s :     0.006925
      pz      :     0.008283  p :     0.144321
      px      :     0.009825
      py      :     0.126213
      dz2     :    -0.000482  d :    -0.004060
      dxz     :    -0.000521
      dyz     :    -0.002203
      dx2y2   :    -0.000427
      dxy     :    -0.000428
 31 C s       :    -0.004468  s :    -0.004468
      pz      :    -0.003428  p :    -0.083003
      px      :    -0.006838
      py      :    -0.072737
      dz2     :     0.000424  d :     0.006487
      dxz     :     0.000353
      dyz     :     0.001039
      dx2y2   :     0.000881
      dxy     :     0.003790
 32 C s       :     0.006448  s :     0.006448
      pz      :     0.004774  p :     0.152074
      px      :     0.008413
      py      :     0.138887
      dz2     :    -0.000375  d :    -0.003347
      dxz     :    -0.000338
      dyz     :    -0.000893
      dx2y2   :    -0.000610
      dxy     :    -0.001131
 33 C s       :    -0.004364  s :    -0.004364
      pz      :    -0.005029  p :    -0.082140
      px      :    -0.006211
      py      :    -0.070900
      dz2     :     0.000545  d :     0.006453
      dxz     :     0.000568
      dyz     :     0.004550
      dx2y2   :     0.000307
      dxy     :     0.000483
 34 C s       :     0.019655  s :     0.019655
      pz      :     0.033339  p :     0.469931
      px      :     0.023967
      py      :     0.412625
      dz2     :    -0.001173  d :    -0.002359
      dxz     :    -0.000250
      dyz     :    -0.001688
      dx2y2   :    -0.000457
      dxy     :     0.001209
 35 O s       :     0.003367  s :     0.003367
      pz      :     0.011808  p :     0.098947
      px      :    -0.004152
      py      :     0.091291
      dz2     :     0.000066  d :     0.007312
      dxz     :     0.000400
      dyz     :     0.000018
      dx2y2   :     0.001427
      dxy     :     0.005401
 36 C s       :    -0.008433  s :    -0.008433
      pz      :    -0.012367  p :    -0.109587
      px      :    -0.030830
      py      :    -0.066390
      dz2     :     0.003413  d :     0.019362
      dxz     :     0.001359
      dyz     :     0.011153
      dx2y2   :     0.002555
      dxy     :     0.000881
 37 C s       :     0.006578  s :     0.006578
      pz      :     0.004991  p :     0.124537
      px      :     0.052284
      py      :     0.067262
      dz2     :    -0.000217  d :    -0.003370
      dxz     :    -0.000512
      dyz     :    -0.000349
      dx2y2   :    -0.001776
      dxy     :    -0.000516
 38 C s       :    -0.004003  s :    -0.004003
      pz      :    -0.005373  p :    -0.066051
      px      :    -0.022195
      py      :    -0.038483
      dz2     :     0.000470  d :     0.007107
      dxz     :     0.002025
      dyz     :     0.003365
      dx2y2   :     0.000749
      dxy     :     0.000499
 39 C s       :     0.007470  s :     0.007470
      pz      :     0.006784  p :     0.182079
      px      :     0.058131
      py      :     0.117164
      dz2     :    -0.000405  d :    -0.003529
      dxz     :    -0.000387
      dyz     :    -0.000546
      dx2y2   :    -0.001492
      dxy     :    -0.000700
 40 C s       :    -0.005203  s :    -0.005203
      pz      :    -0.005272  p :    -0.093882
      px      :    -0.030406
      py      :    -0.058204
      dz2     :     0.000452  d :     0.008072
      dxz     :     0.001899
      dyz     :     0.001679
      dx2y2   :     0.003492
      dxy     :     0.000550
 41 C s       :     0.008344  s :     0.008344
      pz      :     0.006521  p :     0.178214
      px      :     0.067485
      py      :     0.104208
      dz2     :    -0.000661  d :    -0.004530
      dxz     :    -0.001043
      dyz     :    -0.001777
      dx2y2   :    -0.000435
      dxy     :    -0.000614
 42 N s       :     0.000521  s :     0.000521
      pz      :     0.000699  p :     0.015038
      px      :     0.005818
      py      :     0.008521
      dz2     :    -0.000118  d :    -0.002118
      dxz     :    -0.000248
      dyz     :    -0.000551
      dx2y2   :    -0.001005
      dxy     :    -0.000195
 43 C s       :    -0.001043  s :    -0.001043
      pz      :    -0.000808  p :    -0.021571
      px      :    -0.007722
      py      :    -0.013041
      dz2     :     0.000011  d :     0.000459
      dxz     :     0.000220
      dyz     :     0.000210
      dx2y2   :    -0.000000
      dxy     :     0.000019
 44 O s       :     0.000241  s :     0.000241
      pz      :    -0.000503  p :     0.003683
      px      :     0.000826
      py      :     0.003360
      dz2     :     0.000048  d :     0.002199
      dxz     :     0.000214
      dyz     :     0.000450
      dx2y2   :     0.001331
      dxy     :     0.000156
 45 C s       :     0.000143  s :     0.000143
      pz      :     0.000182  p :     0.000840
      px      :     0.000416
      py      :     0.000242
      dz2     :    -0.000056  d :    -0.000451
      dxz     :    -0.000030
      dyz     :    -0.000092
      dx2y2   :    -0.000125
      dxy     :    -0.000147
 46 C s       :    -0.000019  s :    -0.000019
      pz      :    -0.000107  p :    -0.000173
      px      :    -0.000043
      py      :    -0.000024
      dz2     :     0.000003  d :     0.000011
      dxz     :    -0.000001
      dyz     :     0.000001
      dx2y2   :     0.000005
      dxy     :     0.000003
 47 C s       :     0.000005  s :     0.000005
      pz      :    -0.000003  p :     0.000005
      px      :    -0.000005
      py      :     0.000014
      dz2     :    -0.000000  d :    -0.000002
      dxz     :    -0.000001
      dyz     :    -0.000002
      dx2y2   :     0.000000
      dxy     :     0.000001
 48 C s       :    -0.000001  s :    -0.000001
      pz      :    -0.000001  p :    -0.000005
      px      :     0.000001
      py      :    -0.000005
      dz2     :     0.000000  d :     0.000001
      dxz     :     0.000000
      dyz     :    -0.000000
      dx2y2   :     0.000000
      dxy     :     0.000000
 49 C s       :    -0.000002  s :    -0.000002
      pz      :    -0.000005  p :    -0.000027
      px      :    -0.000034
      py      :     0.000012
      dz2     :     0.000001  d :    -0.000003
      dxz     :    -0.000000
      dyz     :    -0.000004
      dx2y2   :    -0.000000
      dxy     :     0.000000
 50 C s       :    -0.000090  s :    -0.000090
      pz      :    -0.000320  p :    -0.000408
      px      :    -0.000007
      py      :    -0.000081
      dz2     :     0.000005  d :     0.000020
      dxz     :     0.000009
      dyz     :     0.000003
      dx2y2   :     0.000002
      dxy     :     0.000001
 51 C s       :     0.000031  s :     0.000031
      pz      :    -0.000014  p :     0.000127
      px      :     0.000011
      py      :     0.000129
      dz2     :    -0.000009  d :    -0.000022
      dxz     :    -0.000024
      dyz     :     0.000003
      dx2y2   :    -0.000001
      dxy     :     0.000009
 52 N s       :    -0.000233  s :    -0.000233
      pz      :    -0.000110  p :    -0.001026
      px      :    -0.000465
      py      :    -0.000451
      dz2     :    -0.000001  d :    -0.000002
      dxz     :     0.000005
      dyz     :     0.000002
      dx2y2   :    -0.000002
      dxy     :    -0.000007
 53 C s       :    -0.000015  s :    -0.000015
      pz      :     0.000005  p :    -0.000008
      px      :     0.000020
      py      :    -0.000032
      dz2     :    -0.000007  d :    -0.000022
      dxz     :    -0.000001
      dyz     :    -0.000002
      dx2y2   :    -0.000004
      dxy     :    -0.000008
 54 C s       :    -0.000241  s :    -0.000241
      pz      :    -0.000195  p :    -0.000915
      px      :    -0.000204
      py      :    -0.000515
      dz2     :     0.000000  d :    -0.000006
      dxz     :    -0.000020
      dyz     :     0.000006
      dx2y2   :     0.000002
      dxy     :     0.000006
 55 C s       :    -0.000000  s :    -0.000000
      pz      :     0.000000  p :     0.000002
      px      :     0.000001
      py      :     0.000001
      dz2     :     0.000000  d :    -0.000000
      dxz     :     0.000000
      dyz     :    -0.000000
      dx2y2   :    -0.000000
      dxy     :    -0.000000
 56 C s       :    -0.000002  s :    -0.000002
      pz      :     0.000000  p :     0.000003
      px      :     0.000000
      py      :     0.000002
      dz2     :    -0.000001  d :    -0.000002
      dxz     :    -0.000000
      dyz     :    -0.000000
      dx2y2   :    -0.000000
      dxy     :    -0.000001
 57 O s       :     0.000019  s :     0.000019
      pz      :     0.000011  p :     0.000266
      px      :    -0.000014
      py      :     0.000269
      dz2     :     0.000000  d :     0.000002
      dxz     :    -0.000001
      dyz     :     0.000001
      dx2y2   :    -0.000003
      dxy     :     0.000004
 58 H s       :     0.000022  s :     0.000022
 59 H s       :     0.000001  s :     0.000001
 60 H s       :     0.000004  s :     0.000004
 61 H s       :    -0.000001  s :    -0.000001
 62 H s       :     0.000066  s :     0.000066
 63 H s       :     0.000024  s :     0.000024
 64 H s       :     0.000000  s :     0.000000
 65 H s       :     0.000001  s :     0.000001
 66 H s       :    -0.000008  s :    -0.000008
 67 H s       :    -0.000001  s :    -0.000001
 68 H s       :    -0.000002  s :    -0.000002
 69 H s       :     0.000000  s :     0.000000
 70 H s       :    -0.000661  s :    -0.000661
 71 H s       :     0.000120  s :     0.000120
 72 H s       :    -0.000009  s :    -0.000009
 73 H s       :    -0.000131  s :    -0.000131
 74 H s       :    -0.006442  s :    -0.006442
 75 H s       :     0.003367  s :     0.003367
 76 H s       :    -0.006278  s :    -0.006278
 77 H s       :    -0.005099  s :    -0.005099
 78 H s       :     0.003001  s :     0.003001
 79 H s       :    -0.005354  s :    -0.005354
 80 H s       :     0.003003  s :     0.003003
 81 H s       :    -0.005003  s :    -0.005003
 82 H s       :    -0.000002  s :    -0.000002
 83 H s       :    -0.000005  s :    -0.000005


                      *****************************
                      * MAYER POPULATION ANALYSIS *
                      *****************************

  NA   - Mulliken gross atomic population
  ZA   - Total nuclear charge
  QA   - Mulliken gross atomic charge
  VA   - Mayer's total valence
  BVA  - Mayer's bonded valence
  FA   - Mayer's free valence

  ATOM       NA         ZA         QA         VA         BVA        FA
  0 C      6.3034     6.0000    -0.3034     3.7847     3.7846     0.0001
  1 C      5.8637     6.0000     0.1363     3.6622     3.6615     0.0007
  2 C      6.2889     6.0000    -0.2889     3.7934     3.7933     0.0001
  3 C      6.2348     6.0000    -0.2348     3.7964     3.7964     0.0000
  4 C      6.2597     6.0000    -0.2597     3.7987     3.7986     0.0001
  5 C      6.2341     6.0000    -0.2341     3.7991     3.7991     0.0000
  6 C      6.6280     6.0000    -0.6280     3.6414     3.6404     0.0010
  7 C      5.6292     6.0000     0.3708     3.4733     3.2786     0.1946
  8 C      5.8882     6.0000     0.1118     3.7876     3.7852     0.0024
  9 C      5.8978     6.0000     0.1022     3.7849     3.7519     0.0330
 10 C      5.4838     6.0000     0.5162     4.0443     4.0385     0.0058
 11 N      7.7411     7.0000    -0.7411     3.0685     3.0670     0.0015
 12 N      7.3755     7.0000    -0.3755     3.0967     3.0846     0.0121
 13 C      6.1264     6.0000    -0.1264     3.8456     3.8391     0.0065
 14 C      6.1302     6.0000    -0.1302     3.8249     3.8044     0.0204
 15 N      7.3481     7.0000    -0.3481     3.1018     3.0956     0.0062
 16 O      8.4593     8.0000    -0.4593     2.1887     2.1417     0.0469
 17 H      0.5366     1.0000     0.4634     0.8180     0.8180     0.0000
 18 H      0.7271     1.0000     0.2729     0.8910     0.8910     0.0000
 19 H      0.7271     1.0000     0.2729     0.8912     0.8911     0.0001
 20 H      0.7500     1.0000     0.2500     0.9135     0.9135     0.0000
 21 H      0.7495     1.0000     0.2505     0.8999     0.8999     0.0000
 22 H      0.7501     1.0000     0.2499     0.9004     0.9004     0.0000
 23 H      0.7498     1.0000     0.2502     0.8998     0.8998     0.0000
 24 H      0.7528     1.0000     0.2472     0.9083     0.9083     0.0000
 25 H      0.7047     1.0000     0.2953     0.8787     0.8786     0.0001
 26 H      0.7145     1.0000     0.2855     0.8958     0.8957     0.0000
 27 H      0.5291     1.0000     0.4709     0.7713     0.7713     0.0000
 28 C      6.2989     6.0000    -0.2989     3.7965     3.7737     0.0229
 29 C      5.9750     6.0000     0.0250     3.7267     3.7110     0.0157
 30 C      6.2874     6.0000    -0.2874     3.7895     3.7658     0.0237
 31 C      6.2362     6.0000    -0.2362     3.7895     3.7811     0.0084
 32 C      6.2623     6.0000    -0.2623     3.7998     3.7735     0.0262
 33 C      6.2425     6.0000    -0.2425     3.8135     3.8052     0.0083
 34 C      5.6974     6.0000     0.3026     3.6918     3.4327     0.2591
 35 O      8.6045     8.0000    -0.6045     2.0136     2.0010     0.0126
 36 C      6.0107     6.0000    -0.0107     3.6431     3.6255     0.0176
 37 C      5.7771     6.0000     0.2229     3.6375     3.6183     0.0191
 38 C      5.8235     6.0000     0.1765     3.8718     3.8660     0.0058
 39 C      6.3231     6.0000    -0.3231     3.7776     3.7395     0.0381
 40 C      6.2413     6.0000    -0.2413     3.8444     3.8333     0.0111
 41 C      6.3606     6.0000    -0.3606     3.8150     3.7785     0.0365
 42 N      7.4430     7.0000    -0.4430     3.0736     3.0733     0.0003
 43 C      5.4517     6.0000     0.5483     3.6348     3.6342     0.0006
 44 O      8.4434     8.0000    -0.4434     2.2397     2.2396     0.0001
 45 C      6.2417     6.0000    -0.2417     3.8098     3.8098     0.0000
 46 C      6.3705     6.0000    -0.3705     3.6038     3.6038     0.0000
 47 C      6.1360     6.0000    -0.1360     3.8041     3.8041     0.0000
 48 C      6.3791     6.0000    -0.3791     3.5794     3.5794     0.0000
 49 C      6.2227     6.0000    -0.2227     3.7707     3.7707     0.0000
 50 C      6.3893     6.0000    -0.3893     3.5903     3.5903     0.0000
 51 C      5.4052     6.0000     0.5948     3.8807     3.8807     0.0000
 52 N      7.6437     7.0000    -0.6437     3.0442     3.0442     0.0000
 53 C      6.2500     6.0000    -0.2500     3.6156     3.6156     0.0000
 54 C      6.6405     6.0000    -0.6405     3.6687     3.6687     0.0000
 55 C      6.6421     6.0000    -0.6421     3.6999     3.6999     0.0000
 56 C      6.6346     6.0000    -0.6346     3.7090     3.7090     0.0000
 57 O      8.5386     8.0000    -0.5386     2.0952     2.0952     0.0000
 58 H      0.7614     1.0000     0.2386     0.9071     0.9071     0.0000
 59 H      0.7518     1.0000     0.2482     0.9110     0.9110     0.0000
 60 H      0.7603     1.0000     0.2397     0.9101     0.9101     0.0000
 61 H      0.7583     1.0000     0.2417     0.9057     0.9057    -0.0000
 62 H      0.7512     1.0000     0.2488     0.9057     0.9057     0.0000
 63 H      0.7415     1.0000     0.2585     0.9050     0.9050     0.0000
 64 H      0.7624     1.0000     0.2376     0.9159     0.9159     0.0000
 65 H      0.7714     1.0000     0.2286     0.9114     0.9114     0.0000
 66 H      0.7689     1.0000     0.2311     0.9112     0.9112     0.0000
 67 H      0.7699     1.0000     0.2301     0.9128     0.9128     0.0000
 68 H      0.7701     1.0000     0.2299     0.9124     0.9124     0.0000
 69 H      0.7693     1.0000     0.2307     0.9095     0.9095     0.0000
 70 H      0.5638     1.0000     0.4362     0.8228     0.8228     0.0000
 71 H      0.7562     1.0000     0.2438     0.9078     0.9078     0.0000
 72 H      0.7581     1.0000     0.2419     0.9073     0.9073     0.0000
 73 H      0.7576     1.0000     0.2424     0.9101     0.9101     0.0000
 74 H      0.7399     1.0000     0.2601     0.8993     0.8991     0.0002
 75 H      0.7433     1.0000     0.2567     0.8984     0.8983     0.0001
 76 H      0.7436     1.0000     0.2564     0.9044     0.9042     0.0002
 77 H      0.7491     1.0000     0.2509     0.9084     0.9082     0.0001
 78 H      0.7510     1.0000     0.2490     0.9007     0.9006     0.0000
 79 H      0.7504     1.0000     0.2496     0.9004     0.9002     0.0001
 80 H      0.7507     1.0000     0.2493     0.9010     0.9009     0.0000
 81 H      0.7459     1.0000     0.2541     0.9004     0.9003     0.0001
 82 H      0.7432     1.0000     0.2568     0.9048     0.9048     0.0000
 83 H      0.7547     1.0000     0.2453     0.8967     0.8967     0.0000

  Mayer bond orders larger than 0.100000
B(  0-C ,  1-C ) :   1.3884 B(  0-C ,  5-C ) :   1.4288 B(  0-C , 20-H ) :   0.9027 
B(  1-C ,  2-C ) :   1.3970 B(  1-C ,  6-C ) :   0.9205 B(  2-C ,  3-C ) :   1.4245 
B(  2-C , 24-H ) :   0.9094 B(  3-C ,  4-C ) :   1.4215 B(  3-C , 23-H ) :   0.9091 
B(  4-C ,  5-C ) :   1.4191 B(  4-C , 22-H ) :   0.9091 B(  5-C , 21-H ) :   0.9092 
B(  6-C ,  7-C ) :   0.9386 B(  6-C , 25-H ) :   0.8900 B(  6-C , 26-H ) :   0.9021 
B(  7-C ,  8-C ) :   1.1698 B(  7-C , 11-N ) :   1.1683 B(  8-C ,  9-C ) :   1.1976 
B(  8-C , 12-N ) :   1.3669 B(  9-C , 10-C ) :   1.0363 B(  9-C , 15-N ) :   1.4481 
B( 10-C , 11-N ) :   1.1272 B( 10-C , 16-O ) :   1.8429 B( 11-N , 17-H ) :   0.5872 
B( 12-N , 13-C ) :   1.6048 B( 13-C , 14-C ) :   1.2577 B( 13-C , 18-H ) :   0.8942 
B( 14-C , 15-N ) :   1.5526 B( 14-C , 19-H ) :   0.8952 B( 16-O , 70-H ) :   0.1187 
B( 17-H , 57-O ) :   0.1853 B( 27-H , 35-O ) :   0.7158 B( 28-C , 29-C ) :   1.3214 
B( 28-C , 33-C ) :   1.4626 B( 28-C , 81-H ) :   0.9057 B( 29-C , 30-C ) :   1.3130 
B( 29-C , 34-C ) :   1.1070 B( 30-C , 31-C ) :   1.4416 B( 30-C , 77-H ) :   0.9067 
B( 31-C , 32-C ) :   1.3990 B( 31-C , 78-H ) :   0.9101 B( 32-C , 33-C ) :   1.3933 
B( 32-C , 79-H ) :   0.9085 B( 33-C , 80-H ) :   0.9090 B( 34-C , 35-O ) :   1.1612 
B( 34-C , 36-C ) :   1.1316 B( 36-C , 37-C ) :   1.2271 B( 36-C , 41-C ) :   1.2775 
B( 37-C , 38-C ) :   1.3040 B( 37-C , 44-O ) :   1.0246 B( 38-C , 39-C ) :   1.2911 
B( 38-C , 42-N ) :   1.2333 B( 39-C , 40-C ) :   1.4308 B( 39-C , 74-H ) :   0.9040 
B( 40-C , 41-C ) :   1.4500 B( 40-C , 75-H ) :   0.9051 B( 41-C , 76-H ) :   0.9000 
B( 42-N , 43-C ) :   1.7041 B( 43-C , 44-O ) :   1.0467 B( 43-C , 45-C ) :   0.9213 
B( 45-C , 46-C ) :   0.9739 B( 45-C , 50-C ) :   0.9590 B( 45-C , 54-C ) :   1.0005 
B( 46-C , 47-C ) :   0.9720 B( 46-C , 58-H ) :   0.9059 B( 46-C , 59-H ) :   0.8999 
B( 47-C , 48-C ) :   0.9543 B( 47-C , 53-C ) :   0.9564 B( 47-C , 55-C ) :   1.0042 
B( 48-C , 49-C ) :   0.9541 B( 48-C , 60-H ) :   0.9123 B( 48-C , 61-H ) :   0.9132 
B( 49-C , 50-C ) :   0.9608 B( 49-C , 51-C ) :   0.9080 B( 49-C , 56-C ) :   1.0083 
B( 50-C , 62-H ) :   0.9037 B( 50-C , 63-H ) :   0.8976 B( 51-C , 52-N ) :   1.3044 
B( 51-C , 57-O ) :   1.7073 B( 52-N , 53-C ) :   0.9362 B( 52-N , 57-O ) :   0.1016 
B( 52-N , 70-H ) :   0.6744 B( 53-C , 82-H ) :   0.8860 B( 53-C , 83-H ) :   0.8996 
B( 54-C , 71-H ) :   0.9107 B( 54-C , 72-H ) :   0.9164 B( 54-C , 73-H ) :   0.9130 
B( 55-C , 67-H ) :   0.9207 B( 55-C , 68-H ) :   0.9211 B( 55-C , 69-H ) :   0.9214 
B( 56-C , 64-H ) :   0.9154 B( 56-C , 65-H ) :   0.9186 B( 56-C , 66-H ) :   0.9240 


-------
TIMINGS
-------

Total SCF time: 0 days 0 hours 9 min 31 sec 

Total time                  ....     571.694 sec
Sum of individual times     ....     567.028 sec  ( 99.2%)

Fock matrix formation       ....     531.144 sec  ( 92.9%)
  Split-RI-J                ....      43.152 sec  (  8.1% of F)
  Chain of spheres X        ....     395.827 sec  ( 74.5% of F)
  XC integration            ....      23.505 sec  (  4.4% of F)
    Basis function eval.    ....       3.430 sec  ( 14.6% of XC)
    Density eval.           ....       8.906 sec  ( 37.9% of XC)
    XC-Functional eval.     ....       0.335 sec  (  1.4% of XC)
    XC-Potential eval.      ....       5.554 sec  ( 23.6% of XC)
Diagonalization             ....      18.920 sec  (  3.3%)
Density matrix formation    ....       0.568 sec  (  0.1%)
Population analysis         ....       0.784 sec  (  0.1%)
Initial guess               ....       0.643 sec  (  0.1%)
Orbital Transformation      ....       0.000 sec  (  0.0%)
Orbital Orthonormalization  ....       0.000 sec  (  0.0%)
DIIS solution               ....       7.525 sec  (  1.3%)
Grid generation             ....       7.444 sec  (  1.3%)

Maximum memory used throughout the entire SCF-calculation: 371.5 MB


-------------------------------------------------------------------------------
                          DFT DISPERSION CORRECTION                            
                                                                               
                              DFTD3 V3.1  Rev 1                                
                          USING Becke-Johnson damping                          
-------------------------------------------------------------------------------
The PBEh-3c composite method is recognized
Using three-body term ABC
Active option DFTDOPT                   ...         4   

molecular C6(AA) [au] = 78015.337199 


            DFT-D V3
 parameters
 s6 scaling factor         :     1.0000 
 a1 scaling factor         :     0.4860 
 s8 scaling factor         :     0.0000 
 a2 scaling factor         :     4.5000 
 Damping factor alpha9(ATM):    16.0000 
 ad hoc parameters k1-k3   :    16.0000     1.3333    -4.0000 

 Edisp/kcal,au: -49.909625827686  -0.079536042987 
 E6   /kcal   : -51.230834250 
 E8   /kcal   :  -0.000000000 
 E6(ABC)      :   1.321208422 
 % E8         :   0.000000000 
 % E6(ABC)    :  -2.647201618 

-------------------------   ----------------
Dispersion correction           -0.079536043
-------------------------   ----------------

------------------   -----------------
gCP correction             0.157514647
------------------   -----------------

-------------------------   --------------------
FINAL SINGLE POINT ENERGY     -2040.624199366742
-------------------------   --------------------


           ************************************************************
           *        Program running with 12 parallel MPI-processes    *
           *              working on a common directory               *
           ************************************************************
------------------------------------------------------------------------------
                         ORCA SCF GRADIENT CALCULATION
------------------------------------------------------------------------------

 ... reading COSX grid (gridx3)
Gradient of the Kohn-Sham DFT energy:
Kohn-Sham wavefunction type      ... UKS
Hartree-Fock exchange scaling    ...    0.420
Number of operators              ...    2
Number of atoms                  ...   84
Basis set dimensions             ...  779
Integral neglect threshold       ... 2.5e-11
Integral primitive cutoff        ... 2.5e-12
SHARK Integral package           ... ON

Nuc. rep. gradient       (SHARK) ... done (  0.0 sec)
HCore & Overlap gradient (SHARK) ... done (  1.5 sec)
RI-J gradient            (SHARK) ... done (  6.4 sec)
COSX-gradient                    ... done ( 82.0 sec)
Exchange-correlation gradient    ... done
Dispersion correction            ... done
gCP correction                   ... done

------------------
CARTESIAN GRADIENT
------------------

   1   C   :    0.000802225   -0.000577883    0.000821854
   2   C   :   -0.003100974   -0.005488178    0.001195596
   3   C   :   -0.000767644    0.000094957    0.000621714
   4   C   :    0.002721077   -0.000068094   -0.000546368
   5   C   :    0.001499927    0.002215350    0.000715883
   6   C   :   -0.001431520    0.002293314   -0.000132288
   7   C   :    0.005026915    0.007421099   -0.002393418
   8   C   :   -0.001191643   -0.003949291   -0.000004351
   9   C   :   -0.000930207    0.002424841   -0.017806825
  10   C   :    0.010116084   -0.010096222    0.014369948
  11   C   :   -0.012119859    0.005801680    0.003965105
  12   N   :    0.006104811   -0.002333461   -0.006332046
  13   N   :   -0.004633459    0.006501614    0.004578913
  14   C   :   -0.001278716   -0.002037501    0.004461457
  15   C   :   -0.004339698    0.003725887   -0.003456580
  16   N   :   -0.003497982    0.002173297    0.002158475
  17   O   :    0.008837804   -0.004294293   -0.003646567
  18   H   :   -0.000540385   -0.000570015   -0.001645788
  19   H   :    0.001319053   -0.000676299   -0.003033061
  20   H   :    0.003059954   -0.001830631    0.000033104
  21   H   :   -0.002370397    0.000464175    0.000516028
  22   H   :   -0.000641556    0.001349997    0.000429456
  23   H   :    0.000789443    0.001109232    0.000670648
  24   H   :    0.001558537   -0.000026007    0.000106463
  25   H   :    0.001312681   -0.002132348   -0.000608958
  26   H   :    0.000493220   -0.004039625    0.001575907
  27   H   :   -0.002923321   -0.000463005    0.001476283
  28   H   :   -0.034573018   -0.010315154    0.047215340
  29   C   :    0.004620249   -0.000509020   -0.001778689
  30   C   :    0.000573319   -0.002313557    0.004837770
  31   C   :    0.002453797    0.000128194   -0.005564202
  32   C   :   -0.000852364    0.000302375    0.003619922
  33   C   :   -0.000883074   -0.000465812    0.001597794
  34   C   :   -0.003614714   -0.000288506    0.000697457
  35   C   :    0.009164844   -0.002188437    0.003147487
  36   O   :    0.026043976    0.011291939   -0.048577966
  37   C   :   -0.005193181    0.005195292   -0.003533252
  38   C   :    0.005443711    0.000608496   -0.015347197
  39   C   :    0.001551626   -0.004429859    0.015985689
  40   C   :   -0.003000085    0.002273474    0.004599579
  41   C   :    0.002100612    0.000633435   -0.004594436
  42   C   :   -0.001779787   -0.001298362    0.006724674
  43   N   :   -0.003037654   -0.001017400    0.007804598
  44   C   :   -0.000507617   -0.002295338   -0.015096785
  45   O   :    0.001399098    0.001806347   -0.009678655
  46   C   :   -0.003774893   -0.003594573    0.005937500
  47   C   :    0.008966978    0.000531404    0.001578751
  48   C   :   -0.001398648    0.002822529   -0.000530207
  49   C   :    0.003430043   -0.006437182   -0.004232787
  50   C   :   -0.000016864    0.001071029    0.005401128
  51   C   :    0.004477516    0.001171727   -0.004540833
  52   C   :    0.003286821    0.005534985    0.001420842
  53   N   :    0.000108549    0.000130033   -0.004080652
  54   C   :   -0.002568985    0.003509559    0.000428067
  55   C   :    0.004694383    0.002259971   -0.000920490
  56   C   :    0.005725638   -0.005331221    0.003854434
  57   C   :    0.002472504   -0.003872362   -0.006479385
  58   O   :   -0.002394054    0.000204349    0.003033233
  59   H   :   -0.001465465   -0.001045550    0.000134544
  60   H   :   -0.004260344    0.000600458   -0.001471435
  61   H   :   -0.001257148    0.001436634    0.001066667
  62   H   :   -0.000856032    0.002428913    0.000637458
  63   H   :   -0.000248676   -0.000028166    0.000704883
  64   H   :   -0.003118419    0.000817213    0.003726475
  65   H   :   -0.000951041    0.000724021    0.003084967
  66   H   :   -0.001719096    0.000662328    0.000639387
  67   H   :    0.000147368    0.002155738    0.001575025
  68   H   :    0.000501875    0.002447993   -0.000646312
  69   H   :   -0.002656166    0.000338779    0.000211837
  70   H   :   -0.001509012    0.000414137   -0.003547306
  71   H   :   -0.001630949    0.000556932    0.002813318
  72   H   :   -0.001204733   -0.002878243    0.001506339
  73   H   :   -0.001674440   -0.001724303   -0.000742583
  74   H   :   -0.001775074    0.000609949    0.001007697
  75   H   :   -0.000343275    0.000609371   -0.003411147
  76   H   :    0.000932319   -0.000673220   -0.000543332
  77   H   :    0.000417896   -0.000921195   -0.002070837
  78   H   :    0.001226633    0.000941072    0.002741036
  79   H   :    0.000607597    0.000275410    0.001224279
  80   H   :   -0.000884309   -0.000257503    0.001328146
  81   H   :   -0.001008872   -0.000076373   -0.000749228
  82   H   :   -0.002179153   -0.001411912   -0.000017232
  83   H   :    0.000050156    0.003674608   -0.000298841
  84   H   :   -0.001722002   -0.001429498   -0.000300666

Difference to translation invariance:
           :    0.0002127386    0.0003585427   -0.0003775476

Difference to rotation invariance:
           :   -0.0012818408   -0.0011310653    0.0066765708

Norm of the cartesian gradient     ...    0.1017600085
RMS gradient                       ...    0.0064102780
MAX gradient                       ...    0.0485779657

-------
TIMINGS
-------

Total SCF gradient time            ...      107.514 sec

One electron gradient       ....       1.487 sec  (  1.4%)
RI-J Coulomb gradient       ....       6.430 sec  (  6.0%)
COSX gradient               ....      82.034 sec  ( 76.3%)
XC gradient                 ....       7.847 sec  (  7.3%)
CPCM gradient               ....       2.628 sec  (  2.4%)
   A-Matrix (El+Nuc)        ....       0.680 sec  (  0.6%)
   Potential                ....       1.948 sec  (  1.8%)

Maximum memory used throughout the entire SCFGRAD-calculation: 157.6 MB
------------------------------------------------------------------------------
                         ORCA GEOMETRY RELAXATION STEP
------------------------------------------------------------------------------

Reading the OPT-File                    .... done
Getting information on internals        .... done
Copying old internal coords+grads       .... done
Making the new internal coordinates     .... (new redundants).... done
Validating the new internal coordinates .... (new redundants).... done
Calculating the B-matrix                .... done
Calculating the G,G- and P matrices     .... done
Transforming gradient to internals      .... done
Projecting the internal gradient        .... done
Number of atoms                         ....  84
Number of internal coordinates          .... 514
Current Energy                          .... -2040.624199367 Eh
Current gradient norm                   ....     0.101760008 Eh/bohr
Maximum allowed component of the step   ....  0.300
Current trust radius                    ....  0.300
Evaluating the initial hessian          ....  (Almloef) done
Projecting the Hessian                  .... done
Forming the augmented Hessian           .... done
Diagonalizing the augmented Hessian     .... done
Last element of RFO vector              ....  0.948357175
Lowest eigenvalues of augmented Hessian:
 -0.017632501  0.000310720  0.000789354  0.001317952  0.001711305
Length of the computed step             ....  0.334477839
Warning: the length of the step is outside the trust region - taking restricted step instead
The input lambda is                     ....    -0.017633
   iter:   1  x=   -0.023244  g=    3.898348 f(x)=     0.021875
   iter:   2  x=   -0.024809  g=    2.594663 f(x)=     0.004062
   iter:   3  x=   -0.024892  g=    2.353782 f(x)=     0.000193
   iter:   4  x=   -0.024892  g=    2.342131 f(x)=     0.000000
   iter:   5  x=   -0.024892  g=    2.342102 f(x)=     0.000000
   iter:   6  x=   -0.024892  g=    2.342102 f(x)=     0.000000
The output lambda is                    ....    -0.024892 (6 iterations)
The final length of the internal step   ....  0.300000000
Converting the step to cartesian space:
 Initial RMS(Int)=    0.0132324327
Transforming coordinates:
 Iter   0:  RMS(Cart)=    0.0974873205 RMS(Int)=    0.8296115700
 Iter   1:  RMS(Cart)=    0.0058964923 RMS(Int)=    0.2771341999
 Iter   2:  RMS(Cart)=    0.0003240852 RMS(Int)=    0.0001018295
 Iter   3:  RMS(Cart)=    0.0000188288 RMS(Int)=    0.0000051862
 Iter   4:  RMS(Cart)=    0.0000008593 RMS(Int)=    0.0000007208
 Iter   5:  RMS(Cart)=    0.0000000792 RMS(Int)=    0.0000001054
done
Storing new coordinates                 .... done

                                .--------------------.
          ----------------------|Geometry convergence|-------------------------
          Item                value                   Tolerance       Converged
          ---------------------------------------------------------------------
          RMS gradient        0.0034295450            0.0001000000      NO
          MAX gradient        0.0593887475            0.0003000000      NO
          RMS step            0.0132324327            0.0020000000      NO
          MAX step            0.1433892920            0.0040000000      NO
          ........................................................
          Max(Bonds)      0.0759      Max(Angles)    1.38
          Max(Dihed)        2.67      Max(Improp)    0.00
          ---------------------------------------------------------------------

The optimization has not yet converged - more geometry cycles are needed


    ---------------------------------------------------------------------------
                         Redundant Internal Coordinates
                            (Angstroem and degrees)

        Definition                    Value    dE/dq     Step     New-Value
    ----------------------------------------------------------------------------
     1. B(C   1,C   0)                1.3887 -0.004092  0.0032    1.3919   
     2. B(C   2,C   1)                1.3881 -0.003317  0.0027    1.3908   
     3. B(C   3,C   2)                1.3845 -0.004144  0.0033    1.3878   
     4. B(C   4,C   3)                1.3850 -0.003641  0.0029    1.3878   
     5. B(C   5,C   4)                1.3851 -0.003729  0.0030    1.3881   
     6. B(C   5,C   0)                1.3842 -0.004103  0.0033    1.3875   
     7. B(C   6,C   1)                1.5176 -0.000288  0.0006    1.5183   
     8. B(C   7,C   6)                1.4804 -0.004579  0.0048    1.4852   
     9. B(C   8,C   7)                1.4113  0.000143 -0.0003    1.4110   
    10. B(C   9,C   8)                1.4330  0.013584 -0.0139    1.4191   
    11. B(C  10,C   9)                1.4584 -0.001115  0.0009    1.4593   
    12. B(N  11,C  10)                1.3851  0.004743 -0.0035    1.3816   
    13. B(N  11,C   7)                1.3535 -0.000451  0.0010    1.3545   
    14. B(N  12,C   8)                1.3419  0.006560 -0.0051    1.3368   
    15. B(C  13,N  12)                1.3169 -0.000673  0.0006    1.3175   
    16. B(C  14,C  13)                1.4049 -0.001962  0.0020    1.4069   
    17. B(N  15,C   9)                1.3226  0.003076 -0.0023    1.3203   
    18. B(N  15,C  14)                1.3247  0.001588 -0.0010    1.3237   
    19. B(O  16,C  10)                1.2302  0.003740 -0.0021    1.2281   
    20. B(H  17,N  11)                1.0436  0.000117  0.0013    1.0449   
    21. B(H  18,C  13)                1.0813 -0.001501  0.0020    1.0833   
    22. B(H  19,C  14)                1.0804 -0.001626  0.0022    1.0826   
    23. B(H  20,C   0)                1.0806 -0.003373  0.0040    1.0846   
    24. B(H  21,C   5)                1.0804 -0.001562  0.0021    1.0825   
    25. B(H  22,C   4)                1.0803 -0.001499  0.0020    1.0823   
    26. B(H  23,C   3)                1.0804 -0.001553  0.0021    1.0824   
    27. B(H  24,C   2)                1.0802 -0.002563  0.0034    1.0836   
    28. B(H  25,C   6)                1.0911 -0.000275  0.0004    1.0915   
    29. B(H  26,C   6)                1.0895  0.000740 -0.0009    1.0886   
    30. B(H  27,H  26)                2.7296 -0.000070  0.0106    2.7401   
    31. B(C  29,C  28)                1.4057 -0.001587  0.0013    1.4070   
    32. B(C  30,C  29)                1.4064 -0.002372  0.0020    1.4084   
    33. B(C  31,C  30)                1.3776 -0.005913  0.0047    1.3822   
    34. B(C  32,C  31)                1.3879 -0.002938  0.0025    1.3904   
    35. B(C  33,C  32)                1.3887 -0.002940  0.0024    1.3911   
    36. B(C  33,C  28)                1.3778 -0.003830  0.0029    1.3807   
    37. B(C  34,C  29)                1.4348 -0.005875  0.0056    1.4403   
    38. B(O  35,C  34)                1.3589  0.008555 -0.0068    1.3520   
    39. B(O  35,H  27)                1.0386  0.059389 -0.0759    0.9627   
    40. B(C  36,C  34)                1.4208 -0.009694  0.0090    1.4298   
    41. B(C  37,C  36)                1.4093  0.003364 -0.0034    1.4059   
    42. B(C  38,C  37)                1.4031  0.013246 -0.0117    1.3914   
    43. B(C  39,C  38)                1.3924  0.001117 -0.0011    1.3913   
    44. B(C  40,C  39)                1.3847 -0.002946  0.0027    1.3874   
    45. B(C  41,C  40)                1.3847 -0.004410  0.0040    1.3887   
    46. B(C  41,C  36)                1.4149  0.000533 -0.0003    1.4146   
    47. B(N  42,C  38)                1.3777 -0.003709  0.0035    1.3813   
    48. B(C  43,N  42)                1.2925  0.009383 -0.0060    1.2866   
    49. B(O  44,C  43)                1.3560  0.004358 -0.0037    1.3523   
    50. B(O  44,C  37)                1.3570  0.004622 -0.0041    1.3529   
    51. B(C  45,C  43)                1.4971 -0.004645  0.0053    1.5024   
    52. B(C  46,C  45)                1.5353 -0.001172  0.0021    1.5374   
    53. B(C  47,C  46)                1.5362 -0.002921  0.0045    1.5407   
    54. B(C  48,C  47)                1.5278  0.001428 -0.0033    1.5246   
    55. B(C  49,C  48)                1.5275  0.001493 -0.0017    1.5258   
    56. B(C  50,C  49)                1.5377 -0.003269  0.0040    1.5417   
    57. B(C  50,C  45)                1.5347 -0.004704  0.0071    1.5418   
    58. B(C  51,C  49)                1.5226  0.002686 -0.0024    1.5202   
    59. B(N  52,C  51)                1.3246 -0.004185  0.0029    1.3275   
    60. B(C  53,N  52)                1.4464 -0.004518  0.0047    1.4511   
    61. B(C  53,C  47)                1.5321  0.001461 -0.0022    1.5298   
    62. B(C  54,C  45)                1.5425 -0.001888  0.0026    1.5452   
    63. B(C  55,C  47)                1.5323  0.002451 -0.0033    1.5290   
    64. B(C  56,C  49)                1.5316  0.001164 -0.0016    1.5300   
    65. B(O  57,H  17)                1.6562 -0.000379  0.0117    1.6680   
    66. B(O  57,C  51)                1.2406  0.000484  0.0000    1.2407   
    67. B(H  58,C  46)                1.0918 -0.001246  0.0017    1.0936   
    68. B(H  59,C  46)                1.0905 -0.001259  0.0017    1.0922   
    69. B(H  60,C  48)                1.0916 -0.001798  0.0025    1.0941   
    70. B(H  61,C  48)                1.0925 -0.001695  0.0024    1.0949   
    71. B(H  62,C  50)                1.0921 -0.000559  0.0008    1.0929   
    72. B(H  63,C  50)                1.0924  0.000214 -0.0003    1.0921   
    73. B(H  64,H  20)                3.8765 -0.001029  0.0138    3.8904   
    74. B(H  64,C  56)                1.0875 -0.001092  0.0012    1.0887   
    75. B(H  65,C  56)                1.0871 -0.001896  0.0026    1.0897   
    76. B(H  66,C  56)                1.0884 -0.001847  0.0025    1.0909   
    77. B(H  67,C  55)                1.0875 -0.002432  0.0033    1.0908   
    78. B(H  68,C  55)                1.0871 -0.002546  0.0035    1.0906   
    79. B(H  69,C  55)                1.0871 -0.003341  0.0045    1.0917   
    80. B(H  70,O  16)                1.8533 -0.003230  0.0321    1.8854   
    81. B(H  70,N  52)                1.0239 -0.000272 -0.0003    1.0237   
    82. B(H  71,C  54)                1.0874 -0.003632  0.0050    1.0924   
    83. B(H  72,C  54)                1.0880 -0.001785  0.0024    1.0905   
    84. B(H  73,C  54)                1.0873 -0.002113  0.0029    1.0902   
    85. B(H  74,C  39)                1.0764 -0.003417  0.0045    1.0809   
    86. B(H  75,N  15)                3.5224 -0.000877  0.0088    3.5312   
    87. B(H  75,C  40)                1.0804 -0.001201  0.0016    1.0820   
    88. B(H  76,C  41)                1.0823 -0.000635  0.0009    1.0832   
    89. B(H  77,C  30)                1.0793 -0.001777  0.0024    1.0816   
    90. B(H  78,C  31)                1.0806 -0.001389  0.0018    1.0825   
    91. B(H  79,C  32)                1.0799 -0.001605  0.0021    1.0820   
    92. B(H  80,H  71)                2.9211 -0.001145  0.0250    2.9461   
    93. B(H  80,C  33)                1.0812 -0.001336  0.0018    1.0830   
    94. B(H  81,C  28)                1.0799 -0.001009  0.0013    1.0812   
    95. B(H  82,C  53)                1.0940  0.002123 -0.0030    1.0910   
    96. B(H  83,C  53)                1.0970  0.001648 -0.0023    1.0947   
    97. A(C   1,C   0,C   5)          120.16 -0.000815    0.12    120.28   
    98. A(C   1,C   0,H  20)          119.78 -0.000118    0.02    119.79   
    99. A(C   5,C   0,H  20)          120.06  0.000933   -0.14    119.92   
   100. A(C   2,C   1,C   6)          120.38 -0.000476    0.01    120.39   
   101. A(C   0,C   1,C   2)          119.54  0.001425   -0.20    119.34   
   102. A(C   0,C   1,C   6)          120.04 -0.000950    0.19    120.23   
   103. A(C   1,C   2,C   3)          120.18 -0.001077    0.15    120.33   
   104. A(C   3,C   2,H  24)          120.08  0.000652   -0.09    119.99   
   105. A(C   1,C   2,H  24)          119.74  0.000424   -0.06    119.68   
   106. A(C   2,C   3,H  23)          119.77 -0.000088    0.01    119.78   
   107. A(C   2,C   3,C   4)          120.15  0.000025   -0.01    120.14   
   108. A(C   4,C   3,H  23)          120.09  0.000064   -0.01    120.08   
   109. A(C   3,C   4,H  22)          120.11 -0.000242    0.03    120.14   
   110. A(C   3,C   4,C   5)          119.80  0.000500   -0.07    119.73   
   111. A(C   5,C   4,H  22)          120.09 -0.000258    0.04    120.12   
   112. A(C   0,C   5,C   4)          120.16 -0.000063    0.01    120.17   
   113. A(C   0,C   5,H  21)          119.73 -0.000075    0.01    119.74   
   114. A(C   4,C   5,H  21)          120.11  0.000138   -0.02    120.09   
   115. A(H  25,C   6,H  26)          110.50  0.001925   -1.15    109.35   
   116. A(C   1,C   6,H  26)          110.21  0.000564    0.01    110.21   
   117. A(C   1,C   6,H  25)          109.61  0.001425    0.08    109.69   
   118. A(C   1,C   6,C   7)          106.87 -0.006865    1.38    108.25   
   119. A(C   7,C   6,H  25)          109.60  0.000335    0.20    109.80   
   120. A(C   7,C   6,H  26)          109.98  0.002350   -0.42    109.56   
   121. A(C   8,C   7,N  11)          107.49  0.002779   -0.30    107.19   
   122. A(C   6,C   7,N  11)          122.20 -0.003133    0.52    122.72   
   123. A(C   6,C   7,C   8)          129.92  0.000339   -0.20    129.72   
   124. A(C   9,C   8,N  12)          121.69 -0.003443    0.39    122.07   
   125. A(C   7,C   8,N  12)          130.62  0.004753   -0.55    130.07   
   126. A(C   7,C   8,C   9)          107.68 -0.001301    0.16    107.84   
   127. A(C   8,C   9,C  10)          106.85 -0.003241    0.40    107.25   
   128. A(C  10,C   9,N  15)          130.74  0.006682   -0.78    129.96   
   129. A(C   8,C   9,N  15)          122.39 -0.003449    0.39    122.78   
   130. A(C   9,C  10,N  11)          104.88  0.003242   -0.39    104.49   
   131. A(N  11,C  10,O  16)          123.38 -0.006639    0.88    124.26   
   132. A(C   9,C  10,O  16)          131.73  0.003394   -0.49    131.24   
   133. A(C  10,N  11,H  17)          122.44  0.001673   -0.15    122.29   
   134. A(C   7,N  11,H  17)          124.22 -0.000164   -0.00    124.22   
   135. A(C   7,N  11,C  10)          113.09 -0.001491    0.14    113.23   
   136. A(C   8,N  12,C  13)          114.77  0.002173   -0.27    114.49   
   137. A(N  12,C  13,H  18)          116.01 -0.003495    0.49    116.50   
   138. A(C  14,C  13,H  18)          120.72  0.002660   -0.43    120.29   
   139. A(N  12,C  13,C  14)          123.26  0.000829   -0.05    123.21   
   140. A(C  13,C  14,N  15)          122.88  0.001777   -0.17    122.71   
   141. A(C  13,C  14,H  19)          121.09  0.002318   -0.39    120.70   
   142. A(N  15,C  14,H  19)          116.02 -0.004097    0.57    116.59   
   143. A(C   9,N  15,C  14)          115.00  0.002100   -0.26    114.74   
   144. A(C  10,O  16,H  70)          113.93  0.003120   -0.71    113.23   
   145. A(N  11,H  17,O  57)          170.96  0.002326   -0.15    170.81   
   146. A(C  29,C  28,C  33)          120.58 -0.001812    0.22    120.80   
   147. A(C  29,C  28,H  81)          119.47 -0.001360    0.24    119.71   
   148. A(C  33,C  28,H  81)          119.90  0.003159   -0.44    119.46   
   149. A(C  30,C  29,C  34)          120.08 -0.001906    0.27    120.35   
   150. A(C  28,C  29,C  34)          121.77  0.000790   -0.09    121.67   
   151. A(C  28,C  29,C  30)          118.05  0.001096   -0.15    117.90   
   152. A(C  29,C  30,H  77)          118.81 -0.002562    0.39    119.19   
   153. A(C  29,C  30,C  31)          120.80 -0.000060    0.00    120.80   
   154. A(C  31,C  30,H  77)          120.39  0.002627   -0.40    119.99   
   155. A(C  30,C  31,C  32)          120.39 -0.000386    0.07    120.46   
   156. A(C  32,C  31,H  78)          119.93  0.000036   -0.01    119.91   
   157. A(C  30,C  31,H  78)          119.69  0.000350   -0.06    119.63   
   158. A(C  33,C  32,H  79)          120.16 -0.000563    0.07    120.23   
   159. A(C  31,C  32,C  33)          119.52  0.000886   -0.10    119.41   
   160. A(C  31,C  32,H  79)          120.32 -0.000326    0.04    120.36   
   161. A(C  32,C  33,H  80)          119.69 -0.001405    0.22    119.91   
   162. A(C  28,C  33,C  32)          120.60  0.000283   -0.05    120.55   
   163. A(C  28,C  33,H  80)          119.70  0.001119   -0.17    119.54   
   164. A(O  35,C  34,C  36)          120.34  0.000415    0.02    120.36   
   165. A(C  29,C  34,C  36)          124.84 -0.005236    0.62    125.46   
   166. A(C  29,C  34,O  35)          114.82  0.004823   -0.65    114.18   
   167. A(H  27,O  35,C  34)          110.39 -0.002052    0.36    110.75   
   168. A(C  34,C  36,C  37)          123.58 -0.003540    0.40    123.98   
   169. A(C  37,C  36,C  41)          113.79  0.003622   -0.50    113.29   
   170. A(C  34,C  36,C  41)          122.56 -0.000098    0.12    122.68   
   171. A(C  36,C  37,C  38)          123.08 -0.008051    0.98    124.07   
   172. A(C  36,C  37,O  44)          129.62  0.003525   -0.43    129.19   
   173. A(C  38,C  37,O  44)          107.25  0.004515   -0.54    106.70   
   174. A(C  37,C  38,C  39)          121.26  0.001252   -0.26    121.00   
   175. A(C  39,C  38,N  42)          130.88  0.001843   -0.16    130.72   
   176. A(C  37,C  38,N  42)          107.84 -0.003091    0.41    108.25   
   177. A(C  38,C  39,C  40)          116.57  0.000451   -0.04    116.52   
   178. A(C  40,C  39,H  74)          122.25  0.000398   -0.07    122.18   
   179. A(C  38,C  39,H  74)          121.17 -0.000847    0.12    121.29   
   180. A(C  41,C  40,H  75)          118.59 -0.000269   -0.02    118.57   
   181. A(C  39,C  40,H  75)          119.09 -0.001618    0.16    119.25   
   182. A(C  39,C  40,C  41)          122.32  0.001888   -0.14    122.18   
   183. A(C  40,C  41,H  76)          118.15  0.001730   -0.30    117.85   
   184. A(C  36,C  41,H  76)          118.80 -0.002588    0.35    119.16   
   185. A(C  36,C  41,C  40)          122.96  0.000860   -0.06    122.90   
   186. A(C  38,N  42,C  43)          105.38  0.000923   -0.16    105.21   
   187. A(O  44,C  43,C  45)          118.25  0.003500   -0.59    117.67   
   188. A(N  42,C  43,C  45)          126.87 -0.007454    1.08    127.95   
   189. A(N  42,C  43,O  44)          114.50  0.003914   -0.49    114.01   
   190. A(C  37,O  44,C  43)          105.01 -0.006213    0.74    105.75   
   191. A(C  50,C  45,C  54)          108.77  0.000376   -0.30    108.47   
   192. A(C  46,C  45,C  54)          108.68 -0.003088    0.45    109.13   
   193. A(C  43,C  45,C  54)          105.14  0.001912   -0.32    104.82   
   194. A(C  46,C  45,C  50)          111.26  0.003700   -0.90    110.36   
   195. A(C  43,C  45,C  50)          111.09 -0.004475    1.38    112.47   
   196. A(C  43,C  45,C  46)          111.65  0.001422   -0.28    111.37   
   197. A(C  45,C  46,C  47)          115.87 -0.002813    0.81    116.68   
   198. A(H  58,C  46,H  59)          108.11  0.000925   -0.71    107.40   
   199. A(C  47,C  46,H  59)          109.23 -0.000534    0.37    109.60   
   200. A(C  45,C  46,H  59)          108.36  0.000293    0.47    108.83   
   201. A(C  47,C  46,H  58)          107.63  0.001500   -0.46    107.17   
   202. A(C  45,C  46,H  58)          107.39  0.000887   -0.61    106.78   
   203. A(C  46,C  47,C  48)          109.86  0.001118   -0.22    109.64   
   204. A(C  53,C  47,C  55)          108.43  0.000892   -0.25    108.18   
   205. A(C  48,C  47,C  55)          110.34 -0.000382    0.04    110.38   
   206. A(C  46,C  47,C  55)          108.20  0.000131   -0.11    108.08   
   207. A(C  48,C  47,C  53)          107.76 -0.000166   -0.26    107.50   
   208. A(C  46,C  47,C  53)          112.24 -0.001602    0.81    113.06   
   209. A(H  60,C  48,H  61)          107.96  0.000529   -0.43    107.53   
   210. A(C  49,C  48,H  61)          109.76 -0.000077    0.16    109.92   
   211. A(C  47,C  48,H  61)          109.70  0.000068    0.12    109.82   
   212. A(C  49,C  48,H  60)          109.29  0.000929   -0.11    109.18   
   213. A(C  47,C  48,H  60)          110.25  0.000831   -0.09    110.16   
   214. A(C  47,C  48,C  49)          109.85 -0.002224    0.34    110.19   
   215. A(C  51,C  49,C  56)          109.02 -0.000347    0.36    109.38   
   216. A(C  50,C  49,C  56)          109.26 -0.000378    0.06    109.31   
   217. A(C  48,C  49,C  56)          110.62 -0.000111   -0.17    110.45   
   218. A(C  50,C  49,C  51)          108.33 -0.000484    0.22    108.55   
   219. A(C  48,C  49,C  51)          110.19  0.000465   -0.17    110.02   
   220. A(C  48,C  49,C  50)          109.39  0.000835   -0.29    109.10   
   221. A(H  62,C  50,H  63)          108.01  0.001018   -0.78    107.23   
   222. A(C  49,C  50,H  63)          109.47  0.000181    0.36    109.83   
   223. A(C  45,C  50,H  63)          109.40 -0.001195    0.64    110.04   
   224. A(C  49,C  50,H  62)          107.99  0.001461   -0.81    107.18   
   225. A(C  45,C  50,H  62)          108.50  0.001332   -0.65    107.84   
   226. A(C  45,C  50,C  49)          113.33 -0.002585    1.12    114.45   
   227. A(N  52,C  51,O  57)          121.20 -0.003739    0.41    121.61   
   228. A(C  49,C  51,O  57)          120.89  0.003695   -0.37    120.52   
   229. A(C  49,C  51,N  52)          117.91  0.000036   -0.03    117.87   
   230. A(C  51,N  52,C  53)          128.31  0.000597   -0.07    128.24   
   231. A(C  53,N  52,H  70)          113.75 -0.004953    0.72    114.47   
   232. A(C  51,N  52,H  70)          117.91  0.004379   -0.67    117.24   
   233. A(C  47,C  53,N  52)          113.59  0.001439   -0.14    113.45   
   234. A(H  82,C  53,H  83)          107.98  0.001165   -0.43    107.55   
   235. A(N  52,C  53,H  83)          107.44 -0.001149    0.38    107.82   
   236. A(C  47,C  53,H  83)          109.71 -0.000454    0.00    109.72   
   237. A(N  52,C  53,H  82)          107.69 -0.001474    0.27    107.96   
   238. A(C  47,C  53,H  82)          110.25  0.000438   -0.09    110.15   
   239. A(H  72,C  54,H  73)          108.71  0.000973   -0.24    108.47   
   240. A(H  71,C  54,H  73)          108.62  0.001489   -0.31    108.31   
   241. A(C  45,C  54,H  73)          110.14  0.000884   -0.20    109.95   
   242. A(H  71,C  54,H  72)          108.83  0.002129   -0.24    108.58   
   243. A(C  45,C  54,H  72)          110.18 -0.002053    0.38    110.56   
   244. A(C  45,C  54,H  71)          110.31 -0.003298    0.59    110.91   
   245. A(C  47,C  55,H  69)          110.33 -0.002470    0.42    110.75   
   246. A(H  67,C  55,H  68)          108.22  0.000581   -0.11    108.11   
   247. A(C  47,C  55,H  68)          110.51 -0.000410    0.06    110.58   
   248. A(C  47,C  55,H  67)          110.70 -0.000585    0.11    110.81   
   249. A(H  68,C  55,H  69)          108.51  0.001564   -0.29    108.22   
   250. A(H  67,C  55,H  69)          108.50  0.001454   -0.22    108.28   
   251. A(H  65,C  56,H  66)          108.77  0.001114   -0.38    108.39   
   252. A(H  64,C  56,H  66)          108.22  0.001945   -0.08    108.14   
   253. A(C  49,C  56,H  66)          110.39 -0.001947    0.36    110.75   
   254. A(H  64,C  56,H  65)          108.99  0.001379   -0.31    108.68   
   255. A(C  49,C  56,H  65)          110.27  0.001592   -0.37    109.89   
   256. A(C  49,C  56,H  64)          110.16 -0.003979    0.77    110.93   
   257. A(H  17,O  57,C  51)          122.58  0.001077    0.02    122.60   
   258. A(O  16,H  70,N  52)          174.64  0.004243   -0.98    173.65   
   259. D(C   6,C   1,C   0,H  20)     -1.78  0.000437   -0.45     -2.23   
   260. D(C   2,C   1,C   0,C   5)      0.77  0.000417   -0.43      0.34   
   261. D(C   6,C   1,C   0,C   5)    178.51  0.000351   -0.39    178.11   
   262. D(C   2,C   1,C   0,H  20)   -179.52  0.000503   -0.49   -180.00   
   263. D(C   3,C   2,C   1,C   6)   -178.54 -0.000378    0.43   -178.11   
   264. D(H  24,C   2,C   1,C   6)      1.64 -0.000061    0.09      1.73   
   265. D(H  24,C   2,C   1,C   0)    179.37 -0.000138    0.13    179.50   
   266. D(C   3,C   2,C   1,C   0)     -0.81 -0.000454    0.47     -0.34   
   267. D(H  23,C   3,C   2,C   1)   -179.66  0.000142   -0.15   -179.81   
   268. D(C   4,C   3,C   2,H  24)   -179.68 -0.000056    0.06   -179.62   
   269. D(C   4,C   3,C   2,C   1)      0.49  0.000261   -0.28      0.22   
   270. D(H  23,C   3,C   2,H  24)      0.16 -0.000176    0.19      0.35   
   271. D(H  22,C   4,C   3,C   2)    179.74 -0.000212    0.22    179.96   
   272. D(C   5,C   4,C   3,H  23)   -179.98  0.000075   -0.08   -180.05   
   273. D(C   5,C   4,C   3,C   2)     -0.14 -0.000046    0.05     -0.08   
   274. D(H  22,C   4,C   3,H  23)     -0.11 -0.000091    0.10     -0.01   
   275. D(C   0,C   5,C   4,H  22)   -179.78  0.000172   -0.19   -179.96   
   276. D(H  21,C   5,C   4,H  22)      0.13 -0.000010    0.01      0.14   
   277. D(H  21,C   5,C   4,C   3)   -180.00 -0.000176    0.18   -179.82   
   278. D(H  21,C   5,C   0,C   1)    179.68 -0.000004    0.01    179.69   
   279. D(C   4,C   5,C   0,C   1)     -0.41 -0.000185    0.20     -0.21   
   280. D(H  21,C   5,C   0,H  20)     -0.03 -0.000087    0.07      0.03   
   281. D(C   0,C   5,C   4,C   3)      0.09  0.000006   -0.01      0.08   
   282. D(C   4,C   5,C   0,H  20)    179.87 -0.000268    0.26    180.13   
   283. D(H  26,C   6,C   1,C   0)    154.44  0.002190   -1.49    152.95   
   284. D(H  26,C   6,C   1,C   2)    -27.84  0.002166   -1.46    -29.30   
   285. D(H  25,C   6,C   1,C   2)   -149.67 -0.001533   -0.08   -149.75   
   286. D(H  25,C   6,C   1,C   0)     32.61 -0.001509   -0.11     32.50   
   287. D(C   7,C   6,C   1,C   2)     91.63  0.001226   -1.14     90.49   
   288. D(C   7,C   6,C   1,C   0)    -86.09  0.001249   -1.17    -87.26   
   289. D(C   8,C   7,C   6,H  25)    151.05  0.002864   -1.56    149.49   
   290. D(C   8,C   7,C   6,C   1)    -90.24  0.000816   -0.58    -90.82   
   291. D(N  11,C   7,C   6,H  26)   -158.76 -0.001234    0.19   -158.57   
   292. D(N  11,C   7,C   6,H  25)    -37.08  0.002885   -1.39    -38.47   
   293. D(N  11,C   7,C   6,C   1)     81.62  0.000837   -0.40     81.22   
   294. D(C   8,C   7,C   6,H  26)     29.38 -0.001256    0.01     29.39   
   295. D(N  12,C   8,C   7,C   6)     -9.25 -0.000527    0.54     -8.71   
   296. D(N  12,C   8,C   7,N  11)    177.97 -0.000185    0.33    178.30   
   297. D(C   9,C   8,C   7,C   6)    172.09 -0.000915    0.85    172.94   
   298. D(C   9,C   8,C   7,N  11)     -0.70 -0.000573    0.64     -0.06   
   299. D(N  15,C   9,C   8,N  12)      0.46  0.000251   -0.28      0.17   
   300. D(C  10,C   9,C   8,N  12)   -178.03  0.000407   -0.49   -178.53   
   301. D(N  15,C   9,C   8,C   7)    179.27  0.000726   -0.57    178.69   
   302. D(C  10,C   9,C   8,C   7)      0.78  0.000882   -0.78     -0.01   
   303. D(O  16,C  10,C   9,N  15)      0.19 -0.000819    0.59      0.78   
   304. D(N  11,C  10,C   9,N  15)   -178.87 -0.000464    0.37   -178.51   
   305. D(O  16,C  10,C   9,C   8)    178.51 -0.001226    0.85    179.36   
   306. D(N  11,C  10,C   9,C   8)     -0.56 -0.000872    0.63      0.07   
   307. D(H  17,N  11,C  10,O  16)     -4.52  0.000968   -0.58     -5.11   
   308. D(C   7,N  11,C  10,C   9)      0.13  0.000583   -0.25     -0.12   
   309. D(C   7,N  11,C  10,O  16)   -179.03  0.000792   -0.43   -179.47   
   310. D(H  17,N  11,C   7,C   8)   -174.04 -0.000283   -0.09   -174.13   
   311. D(H  17,N  11,C   7,C   6)     12.49 -0.000232   -0.22     12.28   
   312. D(H  17,N  11,C  10,C   9)    174.64  0.000759   -0.40    174.24   
   313. D(C  10,N  11,C   7,C   6)   -173.11  0.000063   -0.38   -173.49   
   314. D(C  10,N  11,C   7,C   8)      0.36  0.000012   -0.25      0.11   
   315. D(C  13,N  12,C   8,C   9)     -1.15 -0.000674    0.70     -0.45   
   316. D(C  13,N  12,C   8,C   7)   -179.65 -0.001154    1.05   -178.61   
   317. D(H  18,C  13,N  12,C   8)   -179.77  0.000275   -0.21   -179.97   
   318. D(C  14,C  13,N  12,C   8)      1.16  0.000736   -0.72      0.44   
   319. D(H  19,C  14,C  13,N  12)    178.90 -0.000608    0.62    179.52   
   320. D(N  15,C  14,C  13,H  18)   -179.50  0.000235   -0.23   -179.72   
   321. D(N  15,C  14,C  13,N  12)     -0.47 -0.000302    0.32     -0.15   
   322. D(H  19,C  14,C  13,H  18)     -0.13 -0.000071    0.08     -0.06   
   323. D(C   9,N  15,C  14,H  19)   -179.70  0.000077   -0.14   -179.84   
   324. D(C   9,N  15,C  14,C  13)     -0.30 -0.000179    0.14     -0.16   
   325. D(C  14,N  15,C   9,C  10)    178.39 -0.000266    0.14    178.53   
   326. D(C  14,N  15,C   9,C   8)      0.30  0.000156   -0.15      0.15   
   327. D(H  70,O  16,C  10,N  11)     12.68  0.000023    0.27     12.95   
   328. D(H  70,O  16,C  10,C   9)   -166.24  0.000334    0.03   -166.21   
   329. D(O  57,H  17,N  11,C  10)    -63.92  0.000011    0.02    -63.90   
   330. D(O  57,H  17,N  11,C   7)    109.97  0.000151   -0.14    109.83   
   331. D(C  34,C  29,C  28,H  81)     -1.65  0.000671   -0.70     -2.35   
   332. D(C  34,C  29,C  28,C  33)   -178.97  0.000910   -1.01   -179.98   
   333. D(C  30,C  29,C  28,H  81)    174.55  0.000237   -0.22    174.33   
   334. D(C  30,C  29,C  28,C  33)     -2.77  0.000477   -0.53     -3.30   
   335. D(H  77,C  30,C  29,C  34)     -1.65 -0.000006    0.13     -1.52   
   336. D(H  77,C  30,C  29,C  28)   -177.92  0.000316   -0.33   -178.25   
   337. D(C  31,C  30,C  29,C  34)    179.25 -0.000407    0.58    179.84   
   338. D(C  31,C  30,C  29,C  28)      2.98 -0.000085    0.13      3.11   
   339. D(H  78,C  31,C  30,H  77)     -0.16 -0.000243    0.31      0.15   
   340. D(H  78,C  31,C  30,C  29)    178.92  0.000117   -0.14    178.78   
   341. D(C  32,C  31,C  30,H  77)    179.91 -0.000460    0.58    180.49   
   342. D(C  32,C  31,C  30,C  29)     -1.01 -0.000100    0.12     -0.88   
   343. D(H  79,C  32,C  31,H  78)     -0.14 -0.000042    0.06     -0.08   
   344. D(H  79,C  32,C  31,C  30)    179.79  0.000176   -0.20    179.59   
   345. D(C  33,C  32,C  31,H  78)    178.82 -0.000242    0.28    179.10   
   346. D(C  33,C  32,C  31,C  30)     -1.25 -0.000023    0.02     -1.24   
   347. D(H  80,C  33,C  32,H  79)      1.49  0.000290   -0.31      1.18   
   348. D(H  80,C  33,C  32,C  31)   -177.47  0.000487   -0.53   -178.00   
   349. D(C  28,C  33,C  32,H  79)   -179.58  0.000181   -0.20   -179.78   
   350. D(C  28,C  33,C  32,C  31)      1.46  0.000378   -0.42      1.04   
   351. D(H  80,C  33,C  28,H  81)      2.21 -0.000393    0.47      2.68   
   352. D(H  80,C  33,C  28,C  29)    179.52 -0.000755    0.80    180.32   
   353. D(C  32,C  33,C  28,H  81)   -176.72 -0.000256    0.35   -176.37   
   354. D(C  32,C  33,C  28,C  29)      0.59 -0.000619    0.68      1.27   
   355. D(C  36,C  34,C  29,C  30)    154.37  0.001060   -1.48    152.89   
   356. D(O  35,C  34,C  29,C  28)    150.11  0.001262   -1.47    148.65   
   357. D(O  35,C  34,C  29,C  30)    -26.01  0.001590   -1.94    -27.95   
   358. D(C  36,C  34,C  29,C  28)    -29.50  0.000732   -1.01    -30.51   
   359. D(H  27,O  35,C  34,C  36)     -8.06  0.002185   -2.67    -10.73   
   360. D(H  27,O  35,C  34,C  29)    172.30  0.001706   -2.24    170.06   
   361. D(C  41,C  36,C  34,O  35)    -22.30  0.001119   -1.96    -24.26   
   362. D(C  41,C  36,C  34,C  29)    157.30  0.001690   -2.44    154.86   
   363. D(C  37,C  36,C  34,O  35)    154.41  0.000849   -1.48    152.94   
   364. D(C  37,C  36,C  34,C  29)    -25.99  0.001420   -1.96    -27.95   
   365. D(O  44,C  37,C  36,C  34)     -1.76  0.001483   -1.43     -3.19   
   366. D(C  38,C  37,C  36,C  41)     -1.75  0.001348   -1.24     -2.99   
   367. D(C  38,C  37,C  36,C  34)   -178.73  0.001685   -1.70   -180.42   
   368. D(O  44,C  37,C  36,C  41)    175.21  0.001147   -0.97    174.24   
   369. D(N  42,C  38,C  37,O  44)      1.54 -0.001326    1.14      2.68   
   370. D(N  42,C  38,C  37,C  36)    179.09 -0.001424    1.35    180.44   
   371. D(C  39,C  38,C  37,O  44)   -176.85 -0.001469    1.30   -175.56   
   372. D(C  39,C  38,C  37,C  36)      0.70 -0.001567    1.50      2.20   
   373. D(H  74,C  39,C  38,N  42)      1.44  0.000358   -0.22      1.22   
   374. D(H  74,C  39,C  38,C  37)    179.41  0.000447   -0.41    179.00   
   375. D(C  40,C  39,C  38,N  42)   -177.45  0.000242   -0.27   -177.72   
   376. D(C  40,C  39,C  38,C  37)      0.53  0.000331   -0.46      0.06   
   377. D(H  75,C  40,C  39,H  74)      0.59  0.000187   -0.04      0.56   
   378. D(H  75,C  40,C  39,C  38)    179.46  0.000290    0.02    179.48   
   379. D(C  41,C  40,C  39,H  74)   -179.44  0.000782   -0.76   -180.19   
   380. D(C  41,C  40,C  39,C  38)     -0.57  0.000885   -0.70     -1.27   
   381. D(C  36,C  41,C  40,C  39)     -0.62 -0.001074    0.92      0.30   
   382. D(H  76,C  41,C  36,C  37)    178.41  0.000157   -0.18    178.23   
   383. D(C  40,C  41,C  36,C  37)      1.72  0.000063    0.04      1.76   
   384. D(C  40,C  41,C  36,C  34)    178.72 -0.000389    0.51    179.23   
   385. D(H  76,C  41,C  36,C  34)     -4.59 -0.000295    0.29     -4.30   
   386. D(H  76,C  41,C  40,H  75)      2.64 -0.000441    0.41      3.05   
   387. D(H  76,C  41,C  40,C  39)   -177.33 -0.001033    1.12   -176.21   
   388. D(C  36,C  41,C  40,H  75)    179.35 -0.000483    0.21    179.56   
   389. D(C  43,N  42,C  38,C  39)    176.50  0.001597   -1.32    175.18   
   390. D(C  43,N  42,C  38,C  37)     -1.68  0.001462   -1.14     -2.83   
   391. D(C  45,C  43,N  42,C  38)    174.04 -0.000889    0.71    174.74   
   392. D(O  44,C  43,N  42,C  38)      1.27 -0.000863    0.74      2.01   
   393. D(C  37,O  44,C  43,C  45)   -173.75  0.000989   -0.14   -173.89   
   394. D(C  37,O  44,C  43,N  42)     -0.32  0.000105   -0.04     -0.36   
   395. D(C  43,O  44,C  37,C  38)     -0.77  0.000804   -0.68     -1.45   
   396. D(C  43,O  44,C  37,C  36)   -178.11  0.001290   -0.95   -179.07   
   397. D(C  54,C  45,C  43,O  44)     77.27  0.001022   -0.38     76.89   
   398. D(C  54,C  45,C  43,N  42)    -95.26  0.001062   -0.36    -95.62   
   399. D(C  50,C  45,C  43,O  44)    -40.22  0.001739   -0.54    -40.76   
   400. D(C  50,C  45,C  43,N  42)    147.25  0.001779   -0.52    146.73   
   401. D(C  46,C  45,C  43,O  44)   -165.06 -0.000801   -0.18   -165.24   
   402. D(C  46,C  45,C  43,N  42)     22.41 -0.000761   -0.16     22.25   
   403. D(H  59,C  46,C  45,C  54)     72.20  0.000603    0.15     72.35   
   404. D(H  59,C  46,C  45,C  50)   -168.06  0.001351   -0.48   -168.55   
   405. D(H  59,C  46,C  45,C  43)    -43.32 -0.000664    0.44    -42.89   
   406. D(H  58,C  46,C  45,C  54)    -44.37 -0.001102    1.07    -43.30   
   407. D(H  58,C  46,C  45,C  50)     75.37 -0.000354    0.43     75.80   
   408. D(H  58,C  46,C  45,C  43)   -159.89 -0.002369    1.35   -158.54   
   409. D(C  47,C  46,C  45,C  54)   -164.67 -0.001873    1.59   -163.07   
   410. D(C  47,C  46,C  45,C  50)    -44.93 -0.001126    0.96    -43.97   
   411. D(C  47,C  46,C  45,C  43)     79.81 -0.003141    1.88     81.68   
   412. D(C  55,C  47,C  46,H  59)    -65.80 -0.002282    1.42    -64.38   
   413. D(C  55,C  47,C  46,H  58)     51.35 -0.000637    0.51     51.86   
   414. D(C  55,C  47,C  46,C  45)    171.53 -0.000203   -0.10    171.43   
   415. D(C  53,C  47,C  46,H  59)     53.81 -0.002067    1.52     55.33   
   416. D(C  53,C  47,C  46,H  58)    170.96 -0.000422    0.61    171.57   
   417. D(C  53,C  47,C  46,C  45)    -68.87  0.000012    0.01    -68.86   
   418. D(C  48,C  47,C  46,H  59)    173.68 -0.002561    1.57    175.26   
   419. D(C  48,C  47,C  46,H  58)    -69.17 -0.000916    0.67    -68.50   
   420. D(C  48,C  47,C  46,C  45)     51.01 -0.000483    0.06     51.07   
   421. D(H  61,C  48,C  47,C  53)    -57.06  0.000047   -0.02    -57.08   
   422. D(H  61,C  48,C  47,C  46)   -179.63  0.001434   -0.72   -180.35   
   423. D(H  60,C  48,C  47,C  55)    -57.60 -0.000390    0.05    -57.55   
   424. D(H  60,C  48,C  47,C  53)   -175.82 -0.001152    0.49   -175.33   
   425. D(H  60,C  48,C  47,C  46)     61.61  0.000235   -0.21     61.40   
   426. D(C  49,C  48,C  47,C  55)   -178.11 -0.000647    0.03   -178.07   
   427. D(C  49,C  48,C  47,C  53)     63.67 -0.001409    0.47     64.15   
   428. D(H  61,C  48,C  47,C  55)     61.16  0.000809   -0.46     60.70   
   429. D(C  49,C  48,C  47,C  46)    -58.90 -0.000022   -0.22    -59.12   
   430. D(C  56,C  49,C  48,H  61)    -56.35 -0.000483    0.00    -56.35   
   431. D(C  56,C  49,C  48,H  60)     61.88  0.000668   -0.49     61.38   
   432. D(C  56,C  49,C  48,C  47)   -177.04  0.000887   -0.47   -177.51   
   433. D(C  51,C  49,C  48,H  61)     64.27 -0.000685    0.23     64.50   
   434. D(C  51,C  49,C  48,H  60)   -177.50  0.000466   -0.26   -177.77   
   435. D(C  51,C  49,C  48,C  47)    -56.42  0.000686   -0.24    -56.66   
   436. D(C  50,C  49,C  48,H  61)   -176.74 -0.000482    0.22   -176.52   
   437. D(C  50,C  49,C  48,H  60)    -58.52  0.000669   -0.27    -58.79   
   438. D(C  50,C  49,C  48,C  47)     62.56  0.000889   -0.24     62.32   
   439. D(H  63,C  50,C  49,C  56)     59.11  0.001463   -0.84     58.27   
   440. D(H  63,C  50,C  49,C  51)    -59.53  0.002374   -1.43    -60.96   
   441. D(H  63,C  50,C  49,C  48)   -179.67  0.001610   -1.19   -180.86   
   442. D(H  62,C  50,C  49,C  56)    -58.25 -0.000678    0.35    -57.90   
   443. D(H  62,C  50,C  49,C  51)   -176.89  0.000233   -0.24   -177.13   
   444. D(H  62,C  50,C  49,C  48)     62.97 -0.000531   -0.00     62.97   
   445. D(C  45,C  50,C  49,C  56)   -178.47 -0.001737    1.03   -177.44   
   446. D(C  45,C  50,C  49,C  51)     62.89 -0.000826    0.43     63.33   
   447. D(C  45,C  50,C  49,C  48)    -57.24 -0.001590    0.67    -56.57   
   448. D(H  63,C  50,C  45,C  54)    -70.34 -0.001629    0.34    -70.00   
   449. D(H  63,C  50,C  45,C  46)    169.98 -0.000322    0.53    170.51   
   450. D(H  63,C  50,C  45,C  43)     44.92 -0.001594    0.54     45.46   
   451. D(H  62,C  50,C  45,C  54)     47.27 -0.000317   -0.61     46.67   
   452. D(H  62,C  50,C  45,C  46)    -72.41  0.000990   -0.42    -72.83   
   453. D(H  62,C  50,C  45,C  43)    162.53 -0.000282   -0.40    162.13   
   454. D(C  49,C  50,C  45,C  54)    167.20  0.000804   -1.37    165.83   
   455. D(C  49,C  50,C  45,C  46)     47.51  0.002111   -1.18     46.34   
   456. D(C  49,C  50,C  45,C  43)    -77.54  0.000839   -1.16    -78.71   
   457. D(O  57,C  51,C  49,C  56)    -34.46  0.001636   -1.68    -36.13   
   458. D(O  57,C  51,C  49,C  50)     84.33  0.000707   -1.28     83.05   
   459. D(O  57,C  51,C  49,C  48)   -156.03  0.001703   -1.59   -157.62   
   460. D(N  52,C  51,C  49,C  56)    145.23  0.000013    0.11    145.34   
   461. D(N  52,C  51,C  49,C  50)    -95.98 -0.000915    0.51    -95.47   
   462. D(N  52,C  51,C  49,C  48)     23.66  0.000080    0.20     23.85   
   463. D(H  70,N  52,C  51,O  57)     -1.30  0.000305    0.24     -1.06   
   464. D(H  70,N  52,C  51,C  49)    179.01  0.001908   -1.55    177.46   
   465. D(C  53,N  52,C  51,O  57)   -179.06 -0.000362    0.92   -178.14   
   466. D(C  53,N  52,C  51,C  49)      1.25  0.001242   -0.87      0.38   
   467. D(H  83,C  53,N  52,C  51)   -114.90 -0.000812    0.90   -114.01   
   468. D(H  82,C  53,N  52,H  70)    -48.83 -0.001653    1.75    -47.08   
   469. D(H  82,C  53,N  52,C  51)    129.01 -0.000840    1.07    130.08   
   470. D(C  47,C  53,N  52,C  51)      6.63 -0.001279    1.09      7.71   
   471. D(H  83,C  53,C  47,C  55)    -37.30 -0.000753    0.05    -37.26   
   472. D(H  83,C  53,C  47,C  48)     82.14 -0.000807   -0.20     81.94   
   473. D(H  83,C  53,C  47,C  46)   -156.77 -0.000520   -0.14   -156.91   
   474. D(H  82,C  53,C  47,C  55)     81.49  0.000666   -0.54     80.95   
   475. D(H  82,C  53,C  47,C  48)   -159.07  0.000613   -0.78   -159.85   
   476. D(C  47,C  53,N  52,H  70)   -171.21 -0.002092    1.77   -169.44   
   477. D(H  82,C  53,C  47,C  46)    -37.98  0.000900   -0.72    -38.70   
   478. D(N  52,C  53,C  47,C  55)   -157.56  0.000078   -0.35   -157.91   
   479. D(N  52,C  53,C  47,C  48)    -38.12  0.000024   -0.60    -38.71   
   480. D(H  83,C  53,N  52,H  70)     67.26 -0.001625    1.58     68.84   
   481. D(N  52,C  53,C  47,C  46)     82.98  0.000311   -0.54     82.44   
   482. D(H  73,C  54,C  45,C  50)    -61.21 -0.002259    0.78    -60.43   
   483. D(H  73,C  54,C  45,C  46)     60.07  0.000603   -0.23     59.84   
   484. D(H  73,C  54,C  45,C  43)    179.74  0.001749   -0.51    179.23   
   485. D(H  72,C  54,C  45,C  50)    178.87 -0.002725    0.97    179.83   
   486. D(H  72,C  54,C  45,C  46)    -59.86  0.000138   -0.04    -59.90   
   487. D(H  72,C  54,C  45,C  43)     59.82  0.001283   -0.32     59.49   
   488. D(H  71,C  54,C  45,C  50)     58.69 -0.001944    0.65     59.33   
   489. D(H  71,C  54,C  45,C  46)    179.97  0.000919   -0.36    179.61   
   490. D(H  71,C  54,C  45,C  43)    -60.36  0.002064   -0.65    -61.01   
   491. D(H  69,C  55,C  47,C  53)    -59.51  0.000528   -0.38    -59.89   
   492. D(H  69,C  55,C  47,C  48)   -177.32  0.000418    0.07   -177.25   
   493. D(H  69,C  55,C  47,C  46)     62.47 -0.000802    0.39     62.85   
   494. D(H  68,C  55,C  47,C  53)   -179.51  0.000438   -0.33   -179.85   
   495. D(H  68,C  55,C  47,C  48)     62.68  0.000327    0.11     62.79   
   496. D(H  68,C  55,C  47,C  46)    -57.54 -0.000892    0.43    -57.11   
   497. D(H  67,C  55,C  47,C  53)     60.60  0.000357   -0.31     60.29   
   498. D(H  67,C  55,C  47,C  48)    -57.20  0.000247    0.13    -57.07   
   499. D(H  67,C  55,C  47,C  46)   -177.42 -0.000973    0.46   -176.97   
   500. D(H  66,C  56,C  49,C  51)    -62.85  0.000368    0.00    -62.84   
   501. D(H  66,C  56,C  49,C  50)    178.95  0.001372   -0.51    178.44   
   502. D(H  66,C  56,C  49,C  48)     58.47  0.000650   -0.08     58.39   
   503. D(H  65,C  56,C  49,C  51)    176.94 -0.000794    0.49    177.43   
   504. D(H  65,C  56,C  49,C  50)     58.73  0.000210   -0.02     58.72   
   505. D(H  65,C  56,C  49,C  48)    -61.74 -0.000512    0.41    -61.33   
   506. D(H  64,C  56,C  49,C  51)     56.61 -0.000974    0.62     57.23   
   507. D(H  64,C  56,C  49,C  50)    -61.60  0.000030    0.11    -61.49   
   508. D(H  64,C  56,C  49,C  48)    177.93 -0.000692    0.54    178.46   
   509. D(H  17,O  57,C  51,N  52)      7.35 -0.001734    0.50      7.85   
   510. D(H  17,O  57,C  51,C  49)   -172.97 -0.003398    2.35   -170.63   
   511. D(C  51,O  57,H  17,N  11)     55.97 -0.000103   -0.13     55.84   
   512. D(O  16,H  70,N  52,C  51)   -104.57 -0.000950    0.34   -104.23   
   513. D(N  52,H  70,O  16,C  10)     93.12 -0.000624   -0.57     92.55   
   514. D(O  16,H  70,N  52,C  53)     73.51 -0.000290   -0.26     73.25   
    ----------------------------------------------------------------------------

         *************************************************************
         *                GEOMETRY OPTIMIZATION CYCLE   2            *
         *************************************************************
---------------------------------
CARTESIAN COORDINATES (ANGSTROEM)
---------------------------------
  C     -2.983193   -2.341810   -2.425566
  C     -3.628666   -1.161793   -2.067177
  C     -5.017411   -1.103285   -2.114176
  C     -5.752064   -2.208137   -2.521120
  C     -5.104404   -3.381930   -2.880126
  C     -3.718600   -3.445898   -2.832221
  C     -2.825468    0.031562   -1.581589
  C     -2.634743   -0.102106   -0.114808
  C     -3.430899    0.380203    0.945613
  C     -2.911349   -0.149851    2.155135
  C     -1.762792   -0.979622    1.805905
  N     -1.675577   -0.888039    0.430111
  N     -4.477722    1.211310    0.926692
  C     -4.981645    1.482131    2.113501
  C     -4.462936    0.953623    3.309733
  N     -3.422986    0.135203    3.338443
  O     -0.991038   -1.629777    2.505798
  H     -0.887116   -1.312083   -0.108660
  H     -5.832226    2.152665    2.135991
  H     -4.904550    1.209697    4.264368
  H     -1.900386   -2.395572   -2.391686
  H     -3.207397   -4.357569   -3.113753
  H     -5.677301   -4.243763   -3.196868
  H     -6.832422   -2.151773   -2.557250
  H     -5.525929   -0.190070   -1.828552
  H     -1.854731    0.048703   -2.080392
  H     -3.358056    0.956344   -1.796823
  H     -2.193768    2.909621   -0.267805
  C      1.962582    3.289930   -1.531321
  C      0.615510    2.945644   -1.746733
  C      0.180273    2.787911   -3.076909
  C      1.067555    2.904217   -4.130402
  C      2.406083    3.197929   -3.895327
  C      2.842076    3.400017   -2.589894
  C     -0.317752    2.825856   -0.656238
  O     -1.589992    3.151950   -0.977364
  C      0.011212    2.421469    0.675096
  C      1.087836    1.576033    0.995078
  C      1.415847    1.187549    2.290168
  C      0.645276    1.591326    3.375963
  C     -0.453079    2.390535    3.093099
  C     -0.760652    2.794285    1.800369
  N      2.527646    0.370123    2.228003
  C      2.784014    0.244127    0.973483
  O      1.956511    0.949005    0.169227
  C      3.952345   -0.450803    0.333858
  C      4.576224   -1.487239    1.282691
  C      3.884749   -2.862152    1.356375
  C      3.689440   -3.413584   -0.051521
  C      2.840668   -2.453713   -0.879917
  C      3.582392   -1.108588   -1.010563
  C      1.509435   -2.206685   -0.188645
  N      1.447840   -2.393136    1.124264
  C      2.509188   -2.806102    2.023439
  C      4.979824    0.671172    0.063494
  C      4.774413   -3.797475    2.175907
  C      2.588971   -3.030164   -2.274639
  O      0.526156   -1.816496   -0.836757
  H      5.598760   -1.658347    0.934825
  H      4.639727   -1.055314    2.283879
  H      4.658428   -3.550292   -0.540764
  H      3.203731   -4.393568   -0.002147
  H      4.510010   -1.302822   -1.554873
  H      2.991202   -0.417305   -1.615001
  H      1.961172   -2.363469   -2.863497
  H      3.536226   -3.168082   -2.795383
  H      2.088603   -3.997314   -2.208479
  H      4.351208   -4.802227    2.211569
  H      5.769504   -3.864202    1.734652
  H      4.878747   -3.433394    3.199799
  H      0.557953   -2.185896    1.585904
  H      4.567886    1.421755   -0.615019
  H      5.263695    1.162849    0.994512
  H      5.876650    0.252054   -0.393144
  H      0.886430    1.279473    4.382423
  H     -1.087840    2.722994    3.903795
  H     -1.597680    3.468559    1.666339
  H     -0.857745    2.551368   -3.267854
  H      0.716545    2.759773   -5.144150
  H      3.100596    3.281982   -4.720721
  H      3.875852    3.661050   -2.400084
  H      2.306225    3.508247   -0.529659
  H      2.527204   -2.110959    2.864104
  H      2.249209   -3.793836    2.417422

----------------------------
CARTESIAN COORDINATES (A.U.)
----------------------------
  NO LB      ZA    FRAG     MASS         X           Y           Z
   0 C     6.0000    0    12.011   -5.637417   -4.425380   -4.583655
   1 C     6.0000    0    12.011   -6.857186   -2.195471   -3.906398
   2 C     6.0000    0    12.011   -9.481532   -2.084906   -3.995214
   3 C     6.0000    0    12.011  -10.869826   -4.172775   -4.764227
   4 C     6.0000    0    12.011   -9.645925   -6.390921   -5.442649
   5 C     6.0000    0    12.011   -7.027136   -6.511803   -5.352121
   6 C     6.0000    0    12.011   -5.339361    0.059644   -2.988770
   7 C     6.0000    0    12.011   -4.978943   -0.192953   -0.216956
   8 C     6.0000    0    12.011   -6.483460    0.718480    1.786950
   9 C     6.0000    0    12.011   -5.501653   -0.283177    4.072615
  10 C     6.0000    0    12.011   -3.331194   -1.851218    3.412666
  11 N     7.0000    0    14.007   -3.166381   -1.678150    0.812792
  12 N     7.0000    0    14.007   -8.461669    2.289044    1.751193
  13 C     6.0000    0    12.011   -9.413945    2.800821    3.993938
  14 C     6.0000    0    12.011   -8.433727    1.802086    6.254489
  15 N     7.0000    0    14.007   -6.468507    0.255497    6.308742
  16 O     8.0000    0    15.999   -1.872791   -3.079833    4.735272
  17 H     1.0000    0     1.008   -1.676407   -2.479477   -0.205338
  18 H     1.0000    0     1.008  -11.021309    4.067948    4.036438
  19 H     1.0000    0     1.008   -9.268257    2.285996    8.058488
  20 H     1.0000    0     1.008   -3.591210   -4.526976   -4.519631
  21 H     1.0000    0     1.008   -6.061101   -8.234612   -5.884140
  22 H     1.0000    0     1.008  -10.728544   -8.019550   -6.041206
  23 H     1.0000    0     1.008  -12.911407   -4.066261   -4.832501
  24 H     1.0000    0     1.008  -10.442493   -0.359181   -3.455462
  25 H     1.0000    0     1.008   -3.504933    0.092036   -3.931371
  26 H     1.0000    0     1.008   -6.345805    1.807228   -3.395504
  27 H     1.0000    0     1.008   -4.145622    5.498387   -0.506078
  28 C     6.0000    0    12.011    3.708743    6.217068   -2.893777
  29 C     6.0000    0    12.011    1.163146    5.566461   -3.300848
  30 C     6.0000    0    12.011    0.340666    5.268388   -5.814515
  31 C     6.0000    0    12.011    2.017386    5.488175   -7.805329
  32 C     6.0000    0    12.011    4.546838    6.043210   -7.361101
  33 C     6.0000    0    12.011    5.370745    6.425101   -4.894191
  34 C     6.0000    0    12.011   -0.600465    5.340093   -1.240110
  35 O     8.0000    0    15.999   -3.004650    5.956322   -1.846951
  36 C     6.0000    0    12.011    0.021188    4.575914    1.275746
  37 C     6.0000    0    12.011    2.055712    2.978271    1.880425
  38 C     6.0000    0    12.011    2.675562    2.244143    4.327790
  39 C     6.0000    0    12.011    1.219395    3.007171    6.379645
  40 C     6.0000    0    12.011   -0.856195    4.517456    5.845111
  41 C     6.0000    0    12.011   -1.437423    5.280433    3.402204
  42 N     7.0000    0    14.007    4.776559    0.699432    4.210315
  43 C     6.0000    0    12.011    5.261024    0.461334    1.839616
  44 O     8.0000    0    15.999    3.697271    1.793360    0.319792
  45 C     6.0000    0    12.011    7.468850   -0.851894    0.630900
  46 C     6.0000    0    12.011    8.647810   -2.810474    2.423935
  47 C     6.0000    0    12.011    7.341111   -5.408684    2.563177
  48 C     6.0000    0    12.011    6.972030   -6.450739   -0.097360
  49 C     6.0000    0    12.011    5.368084   -4.636846   -1.662803
  50 C     6.0000    0    12.011    6.769741   -2.094928   -1.909687
  51 C     6.0000    0    12.011    2.852419   -4.170031   -0.356488
  52 N     7.0000    0    14.007    2.736021   -4.522372    2.124551
  53 C     6.0000    0    12.011    4.741678   -5.302765    3.823745
  54 C     6.0000    0    12.011    9.410503    1.268331    0.119986
  55 C     6.0000    0    12.011    9.022333   -7.176187    4.111869
  56 C     6.0000    0    12.011    4.892446   -5.726180   -4.298445
  57 O     8.0000    0    15.999    0.994290   -3.432679   -1.581241
  58 H     1.0000    0     1.008   10.580123   -3.133821    1.766563
  59 H     1.0000    0     1.008    8.767813   -1.994255    4.315905
  60 H     1.0000    0     1.008    8.803153   -6.709079   -1.021896
  61 H     1.0000    0     1.008    6.054174   -8.302640   -0.004056
  62 H     1.0000    0     1.008    8.522684   -2.461977   -2.938283
  63 H     1.0000    0     1.008    5.652552   -0.788592   -3.051910
  64 H     1.0000    0     1.008    3.706079   -4.466310   -5.411225
  65 H     1.0000    0     1.008    6.682499   -5.986808   -5.282509
  66 H     1.0000    0     1.008    3.946888   -7.553829   -4.173421
  67 H     1.0000    0     1.008    8.222592   -9.074893    4.179259
  68 H     1.0000    0     1.008   10.902783   -7.302284    3.278017
  69 H     1.0000    0     1.008    9.219496   -6.488175    6.046743
  70 H     1.0000    0     1.008    1.054378   -4.130745    2.996925
  71 H     1.0000    0     1.008    8.632054    2.686728   -1.162217
  72 H     1.0000    0     1.008    9.946943    2.197467    1.879356
  73 H     1.0000    0     1.008   11.105259    0.476313   -0.742934
  74 H     1.0000    0     1.008    1.675109    2.417854    8.281580
  75 H     1.0000    0     1.008   -2.055720    5.145713    7.377103
  76 H     1.0000    0     1.008   -3.019177    6.554627    3.148923
  77 H     1.0000    0     1.008   -1.620902    4.821386   -6.175350
  78 H     1.0000    0     1.008    1.354073    5.215215   -9.721035
  79 H     1.0000    0     1.008    5.859277    6.202046   -8.920871
  80 H     1.0000    0     1.008    7.324299    6.918383   -4.535501
  81 H     1.0000    0     1.008    4.358133    6.629627   -1.000911
  82 H     1.0000    0     1.008    4.775724   -3.989135    5.412371
  83 H     1.0000    0     1.008    4.250389   -7.169312    4.568266

--------------------------------
INTERNAL COORDINATES (ANGSTROEM)
--------------------------------
 C      0   0   0     0.000000000000     0.00000000     0.00000000
 C      1   0   0     1.391947745097     0.00000000     0.00000000
 C      2   1   0     1.390770685950   119.34106497     0.00000000
 C      3   2   1     1.387810588854   120.33186160   359.66141322
 C      4   3   2     1.387853990896   120.14153054     0.21504952
 C      1   2   3     1.387516278630   120.28200314     0.33517368
 C      2   1   3     1.518229651413   120.22306258   177.77680877
 C      7   2   1     1.485156384300   108.24471831   272.73487627
 C      8   7   2     1.411021086348   129.71763210   269.17807011
 C      9   8   7     1.419095574335   107.83588478   172.94258258
 C     10   9   8     1.459337970594   107.25103112     0.00000000
 N      8   7   2     1.354484055583   122.71725619    81.21818069
 N      9   8   7     1.336763004209   130.07116607   351.29977468
 C     13   9   8     1.317497014240   114.49259123   181.39341501
 C     14  13   9     1.406894401040   123.20840192     0.44077682
 N     10   9   8     1.320319951132   122.77615115   178.69099762
 O     11  10   9     1.228069653154   131.24153317   179.35334607
 H     12   8   7     1.044872066947   124.22216043    12.26678611
 H     14  13   9     1.083332555602   116.50271375   180.03123061
 H     15  14  13     1.082554975986   120.69917645   179.52048123
 H      1   2   3     1.084669393032   119.79511985   179.99540827
 H      6   1   2     1.082466462819   119.74212581   179.69323134
 H      5   4   3     1.082263286669   120.14417284   179.96037706
 H      4   3   2     1.082430465273   119.78059238   180.18572580
 H      3   2   1     1.083574221872   119.68034442   179.49787901
 H      7   2   1     1.091526187659   109.67456396    32.49777253
 H      7   2   1     1.088667143528   110.22142826   152.94576407
 H     27   7   2     2.740210304832   106.69851809   164.05707130
 C     28  27   7     4.360774965865   107.78594276    62.39067058
 C     29  28  27     1.406960734408    27.18566668    24.79122237
 C     30  29  28     1.408430962286   117.89625208   162.70557580
 C     31  30  29     1.382260974984   120.79836638     3.10717058
 C     32  31  30     1.390390577105   120.45619089   359.11900864
 C     29  28  27     1.380654141647   146.74701412    47.04786649
 C     30  29  28     1.440315470140   121.65535065   346.01562900
 O     28  27   7     0.962675225163    91.98505602    92.56102990
 C     35  30  29     1.429753812754   125.41134162   329.49708166
 C     37  35  30     1.405798641936   123.93502836   332.05728026
 C     38  37  35     1.391318823618   124.07971914   179.56855888
 C     39  38  37     1.391317686193   120.98590558     2.20292082
 C     40  39  38     1.387490419951   116.51899638     0.07388399
 C     41  40  39     1.388800594392   122.17699172   358.73948438
 N     39  38  37     1.381357389166   108.24550914   180.44206431
 C     43  39  38     1.286631167667   105.20072937   357.17045802
 O     44  43  39     1.352198778507   114.01317695     1.99989297
 C     44  43  39     1.502346508018   127.97932900   174.73681331
 C     46  44  43     1.537435883497   111.38593961    22.25706729
 C     47  46  44     1.540764409909   116.67744886    81.68577262
 C     48  47  46     1.524595720678   109.63868395    51.05739657
 C     49  48  47     1.525780662531   110.18776204   300.87893898
 C     50  49  48     1.541617717690   109.10373683    62.32536996
 C     50  49  48     1.520217277303   110.02781132   303.34358486
 N     52  50  49     1.327511760549   117.87379702    23.84615188
 C     53  52  50     1.451039393428   128.23544416     0.38573107
 C     46  44  43     1.545197873074   104.81722724   264.38046673
 C     48  47  46     1.529040326338   108.08139994   171.41958208
 C     50  49  48     1.529998162978   110.45176760   182.49856267
 O     52  50  49     1.240618925891   120.50412365   202.37398244
 H     47  46  44     1.093558082842   106.77407747   201.45666838
 H     47  46  44     1.092230517124   108.82727345   317.10369651
 H     49  48  47     1.094068962476   110.16245767    61.40099671
 H     49  48  47     1.094860577176   109.81152134   179.65375186
 H     51  50  49     1.092920264833   107.18759255    62.96891514
 H     51  50  49     1.092119263116   109.80070297   179.13719870
 H     57  50  49     1.088745233597   110.92741599   178.46314832
 H     57  50  49     1.089719393011   109.89529964   298.66591977
 H     57  50  49     1.090928540859   110.74365786    58.38999125
 H     56  48  47     1.090825464414   110.80713615   183.03386769
 H     56  48  47     1.090580818367   110.57704125   302.89376441
 H     56  48  47     1.091693111345   110.75015903    62.85337593
 H     53  52  50     1.023699069979   117.25125080   177.46932482
 H     55  46  44     1.092449872842   110.90480380   299.00263253
 H     55  46  44     1.090470395236   110.55485831    59.50131409
 H     55  46  44     1.090172043388   109.94734962   179.23943400
 H     40  39  38     1.080912156542   121.28947539   179.01069658
 H     41  40  39     1.081978595130   119.25202371   179.48526898
 H     42  41  40     1.083155841787   117.85902103   183.78277838
 H     31  30  29     1.081615688423   119.19526022   181.74624429
 H     32  31  30     1.082477115650   119.62923775   178.77945976
 H     33  32  31     1.081983542610   120.35654190   179.58418399
 H     34  29  28     1.082986740498   119.53172576   168.70311711
 H     29  28  27     1.081239091557    92.98717328   214.89116404
 H     54  53  52     1.090993131037   107.95279596   130.07440369
 H     54  53  52     1.094728297387   107.82416309   245.99263874

---------------------------
INTERNAL COORDINATES (A.U.)
---------------------------
 C      0   0   0     0.000000000000     0.00000000     0.00000000
 C      1   0   0     2.630400030963     0.00000000     0.00000000
 C      2   1   0     2.628175711531   119.34106497     0.00000000
 C      3   2   1     2.622581938690   120.33186160   359.66141322
 C      4   3   2     2.622663956663   120.14153054     0.21504952
 C      1   2   3     2.622025772967   120.28200314     0.33517368
 C      2   1   3     2.869038249569   120.22306258   177.77680877
 C      7   2   1     2.806538832371   108.24471831   272.73487627
 C      8   7   2     2.666443422385   129.71763210   269.17807011
 C      9   8   7     2.681701993353   107.83588478   172.94258258
 C     10   9   8     2.757749101256   107.25103112     0.00000000
 N      8   7   2     2.559603917815   122.71725619    81.21818069
 N      9   8   7     2.526115983914   130.07116607   351.29977468
 C     13   9   8     2.489708539172   114.49259123   181.39341501
 C     14  13   9     2.658645117312   123.20840192     0.44077682
 N     10   9   8     2.495043116792   122.77615115   178.69099762
 O     11  10   9     2.320715317841   131.24153317   179.35334607
 H     12   8   7     1.974522051513   124.22216043    12.26678611
 H     14  13   9     2.047201842049   116.50271375   180.03123061
 H     15  14  13     2.045732429527   120.69917645   179.52048123
 H      1   2   3     2.049728098677   119.79511985   179.99540827
 H      6   1   2     2.045565163882   119.74212581   179.69323134
 H      5   4   3     2.045181216602   120.14417284   179.96037706
 H      4   3   2     2.045497138378   119.78059238   180.18572580
 H      3   2   1     2.047658525115   119.68034442   179.49787901
 H      7   2   1     2.062685562678   109.67456396    32.49777253
 H      7   2   1     2.057282752267   110.22142826   152.94576407
 H     27   7   2     5.178247025481   106.69851809   164.05707130
 C     28  27   7     8.240670417145   107.78594276    62.39067058
 C     29  28  27     2.658770469211    27.18566668    24.79122237
 C     30  29  28     2.661548797256   117.89625208   162.70557580
 C     31  30  29     2.612094688326   120.79836638     3.10717058
 C     32  31  30     2.627457409913   120.45619089   359.11900864
 C     29  28  27     2.609058213376   146.74701412    47.04786649
 C     30  29  28     2.721801785015   121.65535065   346.01562900
 O     28  27   7     1.819192531470    91.98505602    92.56102990
 C     35  30  29     2.701843145035   125.41134162   329.49708166
 C     37  35  30     2.656574432697   123.93502836   332.05728026
 C     38  37  35     2.629211541607   124.07971914   179.56855888
 C     39  38  37     2.629209392186   120.98590558     2.20292082
 C     40  39  38     2.621976907147   116.51899638     0.07388399
 C     41  40  39     2.624452778028   122.17699172   358.73948438
 N     39  38  37     2.610387158592   108.24550914   180.44206431
 C     43  39  38     2.431380542258   105.20072937   357.17045802
 O     44  43  39     2.555285370000   114.01317695     1.99989297
 C     44  43  39     2.839023458407   127.97932900   174.73681331
 C     46  44  43     2.905332768273   111.38593961    22.25706729
 C     47  46  44     2.911622771620   116.67744886    81.68577262
 C     48  47  46     2.881068377031   109.63868395    51.05739657
 C     49  48  47     2.883307592617   110.18776204   300.87893898
 C     50  49  48     2.913235289635   109.10373683    62.32536996
 C     50  49  48     2.872794318158   110.02781132   303.34358486
 N     52  50  49     2.508633666998   117.87379702    23.84615188
 C     53  52  50     2.742067063110   128.23544416     0.38573107
 C     46  44  43     2.920000802828   104.81722724   264.38046673
 C     48  47  46     2.889467464500   108.08139994   171.41958208
 C     50  49  48     2.891277513432   110.45176760   182.49856267
 O     52  50  49     2.344430006493   120.50412365   202.37398244
 H     47  46  44     2.066525288108   106.77407747   201.45666838
 H     47  46  44     2.064016552475   108.82727345   317.10369651
 H     49  48  47     2.067490710703   110.16245767    61.40099671
 H     49  48  47     2.068986645689   109.81152134   179.65375186
 H     51  50  49     2.065319986747   107.18759255    62.96891514
 H     51  50  49     2.063806312869   109.80070297   179.13719870
 H     57  50  49     2.057430321111   110.92741599   178.46314832
 H     57  50  49     2.059271215614   109.89529964   298.66591977
 H     57  50  49     2.061556173902   110.74365786    58.38999125
 H     56  48  47     2.061361387650   110.80713615   183.03386769
 H     56  48  47     2.060899073622   110.57704125   302.89376441
 H     56  48  47     2.063001002731   110.75015903    62.85337593
 H     53  52  50     1.934510885810   117.25125080   177.46932482
 H     55  46  44     2.064431074708   110.90480380   299.00263253
 H     55  46  44     2.060690404145   110.55485831    59.50131409
 H     55  46  44     2.060126600861   109.94734962   179.23943400
 H     40  39  38     2.042627950690   121.28947539   179.01069658
 H     41  40  39     2.044643227561   119.25202371   179.48526898
 H     42  41  40     2.046867901334   117.85902103   183.78277838
 H     31  30  29     2.043957433271   119.19526022   181.74624429
 H     32  31  30     2.045585294816   119.62923775   178.77945976
 H     33  32  31     2.044652576942   120.35654190   179.58418399
 H     34  29  28     2.046548346210   119.53172576   168.70311711
 H     29  28  27     2.043245768332    92.98717328   214.89116404
 H     54  53  52     2.061678231649   107.95279596   130.07440369
 H     54  53  52     2.068736673116   107.82416309   245.99263874


           ************************************************************
           *        Program running with 12 parallel MPI-processes    *
           *              working on a common directory               *
           ************************************************************
------------------------------------------------------------------------------
                   ___                                                        
                  /   \      - P O W E R E D   B Y -                         
                 /     \                                                     
                 |  |  |   _    _      __       _____    __    __             
                 |  |  |  | |  | |    /  \     |  _  \  |  |  /  |          
                  \  \/   | |  | |   /    \    | | | |  |  | /  /          
                 / \  \   | |__| |  /  /\  \   | |_| |  |  |/  /          
                |  |  |   |  __  | /  /__\  \  |    /   |      \           
                |  |  |   | |  | | |   __   |  |    \   |  |\   \          
                \     /   | |  | | |  |  |  |  | |\  \  |  | \   \       
                 \___/    |_|  |_| |__|  |__|  |_| \__\ |__|  \__/        
                                                                              
                      - O R C A' S   B I G   F R I E N D -                    
                                      &                                       
                       - I N T E G R A L  F E E D E R -                       
                                                                              
 v1 FN, 2020, v2 2021                                                         
------------------------------------------------------------------------------


Reading SHARK input file orca.SHARKINP.tmp ... ok
----------------------
SHARK INTEGRAL PACKAGE
----------------------

Number of atoms                             ...     84
Number of basis functions                   ...    779
Number of shells                            ...    403
Maximum angular momentum                    ...      2
Integral batch strategy                     ... SHARK/LIBINT Hybrid
RI-J (if used) integral strategy            ... SPLIT-RIJ (Revised 2003 algorithm where possible)
Printlevel                                  ...      1
Contraction scheme used                     ... SEGMENTED contraction
Coulomb Range Separation                    ... NOT USED
Exchange Range Separation                   ... NOT USED
Finite Nucleus Model                        ... NOT USED
Auxiliary Coulomb fitting basis             ... AVAILABLE
   # of basis functions in Aux-J            ...   2710
   # of shells in Aux-J                     ...    890
   Maximum angular momentum in Aux-J        ...      4
Auxiliary J/K fitting basis                 ... NOT available
Auxiliary Correlation fitting basis         ... NOT available
Auxiliary 'external' fitting basis          ... NOT available
Integral threshold                          ...     2.500000e-11
Primitive cut-off                           ...     2.500000e-12
Primitive pair pre-selection threshold      ...     2.500000e-12

Calculating pre-screening integrals         ... done (  0.1 sec) Dimension = 403
Organizing shell pair data                  ... done (  0.2 sec)
Shell pair information
Total number of shell pairs                 ...     81406
Shell pairs after pre-screening             ...     41792
Total number of primitive shell pairs       ...    289142
Primitive shell pairs kept                  ...     85257
          la=0 lb=0:  14891 shell pairs
          la=1 lb=0:  15139 shell pairs
          la=1 lb=1:   3505 shell pairs
          la=2 lb=0:   5027 shell pairs
          la=2 lb=1:   2775 shell pairs
          la=2 lb=2:    455 shell pairs

Calculating one electron integrals          ... done (  0.1 sec)
Calculating RI/J V-Matrix + Cholesky decomp.... done (  0.3 sec)
Calculating Nuclear repulsion               ... done (  0.0 sec) ENN=   6282.925077375909 Eh

SHARK setup successfully completed in   0.9 seconds

Maximum memory used throughout the entire GTOINT-calculation: 63.7 MB


           ************************************************************
           *        Program running with 12 parallel MPI-processes    *
           *              working on a common directory               *
           ************************************************************

Diagonalization of the overlap matrix:
Smallest eigenvalue                        ... 3.984e-04
Time for diagonalization                   ...    0.199 sec
Threshold for overlap eigenvalues          ... 1.000e-08
Number of eigenvalues below threshold      ... 0
Time for construction of square roots      ...    0.173 sec
Total time needed                          ...    0.376 sec

-------------------
DFT GRID GENERATION
-------------------

General Integration Accuracy     IntAcc      ... 4.159
Radial Grid Type                 RadialGrid  ... OptM3 with GC (2021)
Angular Grid (max. ang.)         AngularGrid ... 3 (Lebedev-194)
Angular grid pruning method      GridPruning ... 4 (adaptive)
Weight generation scheme         WeightScheme... Becke
Basis function cutoff            BFCut       ... 1.0000e-11
Integration weight cutoff        WCut        ... 1.0000e-14
Angular grids for H and He will be reduced by one unit
Partially contracted basis set               ... off
Rotationally invariant grid construction     ... off

Total number of grid points                  ...   199927
Total number of batches                      ...     3171
Average number of points per batch           ...       63
Average number of grid points per atom       ...     2380
Time for grid setup =    1.367 sec

--------------------
COSX GRID GENERATION
--------------------

GRIDX 1
-------
General Integration Accuracy     IntAcc      ... 3.816
Radial Grid Type                 RadialGrid  ... OptM3 with GC (2021)
Angular Grid (max. ang.)         AngularGrid ... 1 (Lebedev-50)
Angular grid pruning method      GridPruning ... 4 (adaptive)
Weight generation scheme         WeightScheme... Becke
Basis function cutoff            BFCut       ... 1.0000e-11
Integration weight cutoff        WCut        ... 1.0000e-14
Angular grids for H and He will be reduced by one unit
Partially contracted basis set               ... on
Rotationally invariant grid construction     ... off

Total number of grid points                  ...    49801
Total number of batches                      ...      818
Average number of points per batch           ...       60
Average number of grid points per atom       ...      593
UseSFitting                                  ... on

GRIDX 2
-------
General Integration Accuracy     IntAcc      ... 4.020
Radial Grid Type                 RadialGrid  ... OptM3 with GC (2021)
Angular Grid (max. ang.)         AngularGrid ... 2 (Lebedev-110)
Angular grid pruning method      GridPruning ... 4 (adaptive)
Weight generation scheme         WeightScheme... Becke
Basis function cutoff            BFCut       ... 1.0000e-11
Integration weight cutoff        WCut        ... 1.0000e-14
Angular grids for H and He will be reduced by one unit
Partially contracted basis set               ... on
Rotationally invariant grid construction     ... off

Total number of grid points                  ...   106588
Total number of batches                      ...     1702
Average number of points per batch           ...       62
Average number of grid points per atom       ...     1269
UseSFitting                                  ... on

GRIDX 3
-------
General Integration Accuracy     IntAcc      ... 4.338
Radial Grid Type                 RadialGrid  ... OptM3 with GC (2021)
Angular Grid (max. ang.)         AngularGrid ... 3 (Lebedev-194)
Angular grid pruning method      GridPruning ... 4 (adaptive)
Weight generation scheme         WeightScheme... Becke
Basis function cutoff            BFCut       ... 1.0000e-11
Integration weight cutoff        WCut        ... 1.0000e-14
Angular grids for H and He will be reduced by one unit
Partially contracted basis set               ... on
Rotationally invariant grid construction     ... off

Total number of grid points                  ...   231695
Total number of batches                      ...     3663
Average number of points per batch           ...       63
Average number of grid points per atom       ...     2758
UseSFitting                                  ... on

Time for X-Grid setup             =    4.014 sec


--------------------
CPCM SOLVATION MODEL
--------------------
CPCM parameters:
  Epsilon                                         ...       9.0800
  Refrac                                          ...       1.4240
  Rsolv                                           ...       1.3000
  Surface type                                    ... GAUSSIAN VDW
  Epsilon function type                           ...         CPCM
Radii:
 Radius for C  used is    3.8550 Bohr (=   2.0400 Ang.)
 Radius for N  used is    3.5149 Bohr (=   1.8600 Ang.)
 Radius for O  used is    3.4469 Bohr (=   1.8240 Ang.)
 Radius for H  used is    2.4944 Bohr (=   1.3200 Ang.)
Calculating surface                               ...        done! (  0.0s)
GEPOL surface points                              ...         4206
GEPOL Volume                                      ...    4836.7282
GEPOL Surface-area                                ...    2220.8119
Calculating surface distance matrix               ...        done! (  0.1s)
Performing Cholesky decomposition & store         ...        done! (  0.9s)
Overall time for CPCM initialization              ...                 1.1s
--------------
SCF ITERATIONS
--------------
ITER       Energy         Delta-E        Max-DP      RMS-DP      [F,P]     Damp
               ***  Starting incremental Fock matrix formation  ***
  0  -2040.6959514857   0.000000000000 0.00292332  0.00003927  0.0125564 0.7000
  1  -2040.6994036538  -0.003452168059 0.00218053  0.00003481  0.0094749 0.7000
                               ***Turning on DIIS***
  2  -2040.7021201335  -0.002716479677 0.00553292  0.00008984  0.0068943 0.0000
  3  -2040.7093606119  -0.007240478403 0.00250720  0.00001932  0.0022248 0.0000
  4  -2040.7096045855  -0.000243973660 0.00142415  0.00000822  0.0020773 0.0000
  5  -2040.7096585515  -0.000053965943 0.00057927  0.00000641  0.0004539 0.0000
               *** Restarting incremental Fock matrix formation ***
                                   *** Resetting DIIS ***
  6  -2040.7096753197  -0.000016768202 0.00021673  0.00000229  0.0001797 0.0000
  7  -2040.7096766110  -0.000001291336 0.00017044  0.00000114  0.0002223 0.0000
  8  -2040.7096774274  -0.000000816416 0.00011518  0.00000099  0.0000390 0.0000
  9  -2040.7096778103  -0.000000382860 0.00006429  0.00000057  0.0000223 0.0000
 10  -2040.7096779972  -0.000000186894 0.00003829  0.00000036  0.0000151 0.0000
 11  -2040.7096780441  -0.000000046901 0.00002785  0.00000021  0.0000095 0.0000
 12  -2040.7096780587  -0.000000014555 0.00002146  0.00000017  0.0000078 0.0000
 13  -2040.7096780648  -0.000000006156 0.00001238  0.00000010  0.0000049 0.0000
 14  -2040.7096780579   0.000000006907 0.00000676  0.00000006  0.0000041 0.0000
 15  -2040.7096780460   0.000000011858 0.00000428  0.00000004  0.0000015 0.0000
                            ***DIIS convergence achieved***

               *****************************************************
               *                     SUCCESS                       *
               *           SCF CONVERGED AFTER  16 CYCLES          *
               *****************************************************

Old exchange energy                            =   -116.104120885 Eh
New exchange energy                            =   -116.104164456 Eh
Exchange energy change after final integration =     -0.000043572 Eh
Total energy after final integration           =  -2040.709721617 Eh
Final COS-X integration done in                =    46.228 sec
Total Energy       :        -2040.70972162 Eh          -55530.53464 eV
  Last Energy change         ...    9.2064e-10  Tolerance :   1.0000e-08
  Last MAX-Density change    ...    0.0000e+00  Tolerance :   1.0000e-07
             **** THE GBW FILE WAS UPDATED (orca.gbw) ****
             **** DENSITY orca.scfp WAS UPDATED ****
             **** ENERGY FILE WAS UPDATED (orca.en.tmp) ****
----------------------
UHF SPIN CONTAMINATION
----------------------

Warning: in a DFT calculation there is little theoretical justification to 
         calculate <S**2> as in Hartree-Fock theory. We will do it anyways
         but you should keep in mind that the values have only limited relevance

Expectation value of <S**2>     :     2.094531
Ideal value S*(S+1) for S=1.0   :     2.000000
Deviation                       :     0.094531

             **** THE GBW FILE WAS UPDATED (orca.gbw) ****
             **** DENSITY orca.scfp WAS UPDATED ****
Total SCF time: 0 days 0 hours 6 min 26 sec 

Maximum memory used throughout the entire SCF-calculation: 375.2 MB


-------------------------------------------------------------------------------
                          DFT DISPERSION CORRECTION                            
                                                                               
                              DFTD3 V3.1  Rev 1                                
                          USING Becke-Johnson damping                          
-------------------------------------------------------------------------------
-------------------------   ----------------
Dispersion correction           -0.078257654
-------------------------   ----------------

------------------   -----------------
gCP correction             0.154410595
------------------   -----------------

-------------------------   --------------------
FINAL SINGLE POINT ENERGY     -2040.633568675970
-------------------------   --------------------


           ************************************************************
           *        Program running with 12 parallel MPI-processes    *
           *              working on a common directory               *
           ************************************************************
------------------------------------------------------------------------------
                         ORCA SCF GRADIENT CALCULATION
------------------------------------------------------------------------------

 ... reading COSX grid (gridx3)
Gradient of the Kohn-Sham DFT energy:
Kohn-Sham wavefunction type      ... UKS
Hartree-Fock exchange scaling    ...    0.420
Number of operators              ...    2
Number of atoms                  ...   84
Basis set dimensions             ...  779
Integral neglect threshold       ... 2.5e-11
Integral primitive cutoff        ... 2.5e-12
SHARK Integral package           ... ON

Nuc. rep. gradient       (SHARK) ... done (  0.0 sec)
HCore & Overlap gradient (SHARK) ... done (  1.5 sec)
RI-J gradient            (SHARK) ... done (  6.0 sec)
COSX-gradient                    ... done ( 85.4 sec)
Exchange-correlation gradient    ... done
Dispersion correction            ... done
gCP correction                   ... done

------------------
CARTESIAN GRADIENT
------------------

   1   C   :    0.000403810   -0.000453265    0.000558178
   2   C   :   -0.002069132   -0.002858728    0.000709249
   3   C   :   -0.000321310    0.000482233   -0.000058455
   4   C   :    0.000872158   -0.000365773   -0.000305896
   5   C   :    0.000472978    0.000736539    0.000170910
   6   C   :   -0.000654070    0.000625412   -0.000139801
   7   C   :    0.002800373    0.006243353   -0.002916279
   8   C   :   -0.000592632   -0.001958873    0.002962089
   9   C   :   -0.001572119    0.000203365   -0.008984815
  10   C   :    0.005440942   -0.005015737    0.007455293
  11   C   :   -0.007749046    0.003124099    0.002866361
  12   N   :    0.000748261    0.000060923   -0.001619896
  13   N   :   -0.000481664    0.001778132    0.002171818
  14   C   :    0.000312739   -0.001413569    0.003059064
  15   C   :   -0.002134584    0.001747033   -0.002964711
  16   N   :   -0.001367689    0.001289996   -0.000640404
  17   O   :    0.005461590   -0.002890406   -0.002803250
  18   H   :    0.000937464   -0.001038927   -0.001936766
  19   H   :    0.000102849    0.000043908   -0.002006785
  20   H   :    0.001586392   -0.001158655    0.000917305
  21   H   :    0.000462060    0.000105697    0.000140043
  22   H   :    0.000025904    0.000002499    0.000017537
  23   H   :    0.000009906   -0.000035914    0.000083500
  24   H   :    0.000008759   -0.000019997    0.000012108
  25   H   :    0.000198506   -0.000089546    0.000023747
  26   H   :    0.000091031   -0.002811761    0.000795534
  27   H   :   -0.001395837   -0.001003891    0.001216058
  28   H   :    0.002774243    0.001581099   -0.000352876
  29   C   :    0.003340983    0.001474208   -0.001209889
  30   C   :   -0.000812054   -0.001442231    0.002573973
  31   C   :    0.000989799    0.000365846   -0.003744160
  32   C   :   -0.000456782    0.000045256    0.001016313
  33   C   :   -0.000224361   -0.000163425    0.000402092
  34   C   :   -0.001922620   -0.000396280    0.000975956
  35   C   :    0.001041858   -0.000026834    0.003124874
  36   O   :   -0.003892062   -0.000365277   -0.003190010
  37   C   :   -0.001421054    0.002119587   -0.001031254
  38   C   :    0.003283136    0.001123790   -0.006396474
  39   C   :   -0.000669837   -0.002724567    0.004887618
  40   C   :   -0.000705497    0.001100976    0.000369151
  41   C   :    0.000359877    0.000707654   -0.002904089
  42   C   :   -0.000592735   -0.001422321    0.004186397
  43   N   :    0.000618040    0.002883999    0.001055749
  44   C   :   -0.001249282   -0.000335205   -0.005356083
  45   O   :    0.000011942   -0.000431072    0.002211963
  46   C   :   -0.001201503   -0.001575873    0.004114780
  47   C   :    0.005700151    0.000008470    0.000621892
  48   C   :   -0.001313318    0.000026118    0.000069505
  49   C   :    0.000817850   -0.002536787   -0.001541701
  50   C   :   -0.000445789    0.000332777    0.002682820
  51   C   :    0.004357110    0.000025426   -0.004587762
  52   C   :    0.001218574    0.000129034    0.000760407
  53   N   :    0.000437007   -0.001099612   -0.003082139
  54   C   :   -0.000789767    0.000250584    0.002567540
  55   C   :    0.002738766    0.001455626    0.000244103
  56   C   :    0.002314998   -0.002595013    0.001082743
  57   C   :    0.001358408   -0.002125343   -0.003510604
  58   O   :   -0.001469013    0.001759936    0.000950419
  59   H   :   -0.000639875   -0.000494049   -0.000292363
  60   H   :   -0.002643459    0.000866944   -0.000486574
  61   H   :   -0.000090882    0.001062212    0.000383632
  62   H   :   -0.001077536    0.000870645    0.000524108
  63   H   :   -0.000320059   -0.000282596    0.000049789
  64   H   :   -0.001579931    0.000320290    0.002171621
  65   H   :   -0.001282127    0.000610366    0.001599968
  66   H   :   -0.000298756    0.000413254    0.000173852
  67   H   :   -0.000460101    0.000424186    0.000835564
  68   H   :   -0.000363290    0.000403890   -0.000392149
  69   H   :   -0.000476228    0.000154266   -0.000557038
  70   H   :   -0.000817834    0.000877250   -0.000529365
  71   H   :   -0.002672529    0.001254217    0.001582295
  72   H   :   -0.001379275    0.000294220   -0.000689123
  73   H   :   -0.000815528   -0.000594845    0.000361164
  74   H   :   -0.000339320   -0.000117807    0.000233041
  75   H   :    0.000390267   -0.000335976   -0.000386362
  76   H   :    0.000127925   -0.000209203    0.000306398
  77   H   :    0.000390331    0.000152562   -0.000628098
  78   H   :   -0.000229152    0.000531290    0.001617919
  79   H   :    0.000199785    0.000000977   -0.000073021
  80   H   :    0.000111021   -0.000090689    0.000104302
  81   H   :    0.000356964   -0.000164361   -0.000094793
  82   H   :   -0.001160429    0.000129366   -0.000435173
  83   H   :    0.000440781    0.001106472   -0.001232281
  84   H   :   -0.000926416   -0.000109231    0.000008436

Difference to translation invariance:
           :    0.0002390543    0.0005523386   -0.0000712584

Difference to rotation invariance:
           :   -0.0013981051   -0.0015287664    0.0031941334

Norm of the cartesian gradient     ...    0.0311055432
RMS gradient                       ...    0.0019594650
MAX gradient                       ...    0.0089848147

-------
TIMINGS
-------

Total SCF gradient time            ...      109.859 sec

One electron gradient       ....       1.537 sec  (  1.4%)
RI-J Coulomb gradient       ....       6.015 sec  (  5.5%)
COSX gradient               ....      85.362 sec  ( 77.7%)
XC gradient                 ....       9.155 sec  (  8.3%)
CPCM gradient               ....       3.184 sec  (  2.9%)
   A-Matrix (El+Nuc)        ....       1.234 sec  (  1.1%)
   Potential                ....       1.950 sec  (  1.8%)

Maximum memory used throughout the entire SCFGRAD-calculation: 153.6 MB
------------------------------------------------------------------------------
                         ORCA GEOMETRY RELAXATION STEP
------------------------------------------------------------------------------

Reading the OPT-File                    .... done
Getting information on internals        .... done
Copying old internal coords+grads       .... done
Making the new internal coordinates     .... (new redundants).... done
Validating the new internal coordinates .... (new redundants).... done
Calculating the B-matrix                .... done
Calculating the G,G- and P matrices     .... done
Transforming gradient to internals      .... done
Projecting the internal gradient        .... done
Number of atoms                         ....  84
Number of internal coordinates          .... 514
Current Energy                          .... -2040.633568676 Eh
Current gradient norm                   ....     0.031105543 Eh/bohr
Maximum allowed component of the step   ....  0.300
Current trust radius                    ....  0.300
Updating the Hessian (BFGS)             .... done
Forming the augmented Hessian           .... done
Diagonalizing the augmented Hessian     .... done
Last element of RFO vector              ....  0.914620742
Lowest eigenvalues of augmented Hessian:
 -0.006086172  0.000618972  0.000790343  0.001239549  0.001707853
Length of the computed step             ....  0.442055217
Warning: the length of the step is outside the trust region - taking restricted step instead
The input lambda is                     ....    -0.006086
   iter:   1  x=   -0.009814  g=   28.274394 f(x)=     0.105413
   iter:   2  x=   -0.013507  g=   10.989871 f(x)=     0.040582
   iter:   3  x=   -0.015109  g=    6.280865 f(x)=     0.010059
   iter:   4  x=   -0.015284  g=    5.197885 f(x)=     0.000912
   iter:   5  x=   -0.015286  g=    5.097985 f(x)=     0.000009
   iter:   6  x=   -0.015286  g=    5.097017 f(x)=     0.000000
   iter:   7  x=   -0.015286  g=    5.097017 f(x)=    -0.000000
The output lambda is                    ....    -0.015286 (7 iterations)
The final length of the internal step   ....  0.300000000
Converting the step to cartesian space:
 Initial RMS(Int)=    0.0132324327
Transforming coordinates:
 Iter   0:  RMS(Cart)=    0.3111291258 RMS(Int)=    0.8302530919
 Iter   1:  RMS(Cart)=    0.0368982745 RMS(Int)=    0.2773632909
 Iter   2:  RMS(Cart)=    0.0037754599 RMS(Int)=    0.0009192245
 Iter   3:  RMS(Cart)=    0.0004414256 RMS(Int)=    0.0001337423
 Iter   4:  RMS(Cart)=    0.0000382511 RMS(Int)=    0.0000116841
 Iter   5:  RMS(Cart)=    0.0000029845 RMS(Int)=    0.0000008547
 Iter   6:  RMS(Cart)=    0.0000004390 RMS(Int)=    0.0000001263
 Iter   7:  RMS(Cart)=    0.0000000582 RMS(Int)=    0.0000000180
done
Storing new coordinates                 .... done

                                .--------------------.
          ----------------------|Geometry convergence|-------------------------
          Item                value                   Tolerance       Converged
          ---------------------------------------------------------------------
          Energy change      -0.0093693092            0.0000050000      NO
          RMS gradient        0.0011119908            0.0001000000      NO
          MAX gradient        0.0058850285            0.0003000000      NO
          RMS step            0.0132324327            0.0020000000      NO
          MAX step            0.0915370390            0.0040000000      NO
          ........................................................
          Max(Bonds)      0.0484      Max(Angles)    1.89
          Max(Dihed)        3.06      Max(Improp)    0.00
          ---------------------------------------------------------------------

The optimization has not yet converged - more geometry cycles are needed


    ---------------------------------------------------------------------------
                         Redundant Internal Coordinates
                            (Angstroem and degrees)

        Definition                    Value    dE/dq     Step     New-Value
    ----------------------------------------------------------------------------
     1. B(C   1,C   0)                1.3919 -0.000132  0.0011    1.3930   
     2. B(C   2,C   1)                1.3908 -0.000532  0.0012    1.3920   
     3. B(C   3,C   2)                1.3878 -0.000460  0.0013    1.3891   
     4. B(C   4,C   3)                1.3879 -0.000586  0.0013    1.3892   
     5. B(C   5,C   4)                1.3881 -0.000639  0.0014    1.3895   
     6. B(C   5,C   0)                1.3875 -0.000615  0.0015    1.3890   
     7. B(C   6,C   1)                1.5182  0.001415 -0.0019    1.5163   
     8. B(C   7,C   6)                1.4852 -0.000555  0.0024    1.4875   
     9. B(C   8,C   7)                1.4110 -0.001433  0.0013    1.4123   
    10. B(C   9,C   8)                1.4191  0.005885 -0.0102    1.4089   
    11. B(C  10,C   9)                1.4593 -0.002589  0.0031    1.4624   
    12. B(N  11,C  10)                1.3816  0.001920 -0.0020    1.3796   
    13. B(N  11,C   7)                1.3545 -0.001946  0.0020    1.3565   
    14. B(N  12,C   8)                1.3368  0.000904 -0.0023    1.3345   
    15. B(C  13,N  12)                1.3175 -0.000394  0.0005    1.3180   
    16. B(C  14,C  13)                1.4069 -0.001442  0.0020    1.4089   
    17. B(N  15,C   9)                1.3203 -0.000294 -0.0005    1.3198   
    18. B(N  15,C  14)                1.3237  0.000174 -0.0004    1.3233   
    19. B(O  16,C  10)                1.2281  0.000793 -0.0010    1.2271   
    20. B(H  17,N  11)                1.0449  0.001994 -0.0018    1.0431   
    21. B(H  18,C  13)                1.0833 -0.000097  0.0007    1.0840   
    22. B(H  19,C  14)                1.0826 -0.000110  0.0008    1.0833   
    23. B(H  20,C   0)                1.0847  0.000476  0.0006    1.0853   
    24. B(H  21,C   5)                1.0825  0.000003  0.0006    1.0830   
    25. B(H  22,C   4)                1.0823  0.000002  0.0005    1.0828   
    26. B(H  23,C   3)                1.0824 -0.000004  0.0006    1.0830   
    27. B(H  24,C   2)                1.0836 -0.000159  0.0012    1.0847   
    28. B(H  25,C   6)                1.0915 -0.000331  0.0006    1.0921   
    29. B(H  26,C   6)                1.0887 -0.000323  0.0001    1.0887   
    30. B(H  27,H  26)                2.7402  0.000309 -0.0308    2.7094   
    31. B(C  29,C  28)                1.4070  0.000947 -0.0005    1.4064   
    32. B(C  30,C  29)                1.4084  0.000811 -0.0002    1.4082   
    33. B(C  31,C  30)                1.3823 -0.001309  0.0024    1.3847   
    34. B(C  32,C  31)                1.3904 -0.000395  0.0010    1.3914   
    35. B(C  33,C  32)                1.3911 -0.000379  0.0010    1.3921   
    36. B(C  33,C  28)                1.3807 -0.001566  0.0022    1.3828   
    37. B(C  34,C  29)                1.4403 -0.000524  0.0021    1.4425   
    38. B(O  35,C  34)                1.3521  0.002294 -0.0041    1.3480   
    39. B(O  35,H  27)                0.9627 -0.002383 -0.0175    0.9451   
    40. B(C  36,C  34)                1.4298  0.000295  0.0021    1.4318   
    41. B(C  37,C  36)                1.4058  0.003023 -0.0037    1.4021   
    42. B(C  38,C  37)                1.3913  0.003939 -0.0070    1.3843   
    43. B(C  39,C  38)                1.3913 -0.000351  0.0000    1.3913   
    44. B(C  40,C  39)                1.3875 -0.000145  0.0008    1.3883   
    45. B(C  41,C  40)                1.3888 -0.002019  0.0028    1.3916   
    46. B(C  41,C  36)                1.4146  0.001185 -0.0012    1.4134   
    47. B(N  42,C  38)                1.3814  0.000470  0.0001    1.3815   
    48. B(C  43,N  42)                1.2866  0.001724 -0.0030    1.2837   
    49. B(O  44,C  43)                1.3522 -0.000132 -0.0006    1.3516   
    50. B(O  44,C  37)                1.3527 -0.001109  0.0003    1.3530   
    51. B(C  45,C  43)                1.5023  0.000320  0.0013    1.5037   
    52. B(C  46,C  45)                1.5374  0.000941 -0.0024    1.5350   
    53. B(C  47,C  46)                1.5408  0.000768 -0.0009    1.5398   
    54. B(C  48,C  47)                1.5246  0.000194 -0.0024    1.5222   
    55. B(C  49,C  48)                1.5258  0.000955 -0.0009    1.5249   
    56. B(C  50,C  49)                1.5416  0.003207 -0.0028    1.5388   
    57. B(C  50,C  45)                1.5418  0.001531  0.0011    1.5429   
    58. B(C  51,C  49)                1.5202  0.002059 -0.0050    1.5152   
    59. B(N  52,C  51)                1.3275 -0.001530  0.0014    1.3289   
    60. B(C  53,N  52)                1.4510 -0.001747  0.0042    1.4552   
    61. B(C  53,C  47)                1.5298 -0.000676  0.0014    1.5312   
    62. B(C  54,C  45)                1.5452  0.000525 -0.0001    1.5451   
    63. B(C  55,C  47)                1.5290  0.000890 -0.0022    1.5268   
    64. B(C  56,C  49)                1.5300  0.001214 -0.0022    1.5278   
    65. B(O  57,H  17)                1.6679  0.000102  0.0064    1.6743   
    66. B(O  57,C  51)                1.2406  0.001233 -0.0007    1.2399   
    67. B(H  58,C  46)                1.0936 -0.000428  0.0011    1.0947   
    68. B(H  59,C  46)                1.0922 -0.000264  0.0009    1.0931   
    69. B(H  60,C  48)                1.0941 -0.000387  0.0013    1.0953   
    70. B(H  61,C  48)                1.0949 -0.000267  0.0011    1.0959   
    71. B(H  62,C  50)                1.0929 -0.000247  0.0006    1.0935   
    72. B(H  63,C  50)                1.0921 -0.000146  0.0001    1.0923   
    73. B(H  64,H  20)                3.8904  0.000022  0.0028    3.8932   
    74. B(H  64,C  56)                1.0887  0.000259  0.0001    1.0888   
    75. B(H  65,C  56)                1.0897 -0.000399  0.0013    1.0910   
    76. B(H  66,C  56)                1.0909 -0.000105  0.0009    1.0918   
    77. B(H  67,C  55)                1.0908 -0.000231  0.0013    1.0921   
    78. B(H  68,C  55)                1.0906 -0.000221  0.0013    1.0919   
    79. B(H  69,C  55)                1.0917 -0.000291  0.0017    1.0934   
    80. B(H  70,O  16)                1.8854 -0.003613  0.0484    1.9339   
    81. B(H  70,N  52)                1.0237 -0.000277 -0.0009    1.0228   
    82. B(H  71,C  54)                1.0924  0.000551  0.0004    1.0929   
    83. B(H  72,C  54)                1.0905 -0.000178  0.0009    1.0914   
    84. B(H  73,C  54)                1.0902 -0.000328  0.0013    1.0915   
    85. B(H  74,C  39)                1.0809 -0.000171  0.0015    1.0824   
    86. B(H  75,N  15)                3.5312  0.001378 -0.0372    3.4940   
    87. B(H  75,C  40)                1.0820  0.000148  0.0002    1.0822   
    88. B(H  76,C  41)                1.0832 -0.000135  0.0004    1.0836   
    89. B(H  77,C  30)                1.0816 -0.000180  0.0009    1.0825   
    90. B(H  78,C  31)                1.0825  0.000002  0.0005    1.0830   
    91. B(H  79,C  32)                1.0820 -0.000019  0.0006    1.0826   
    92. B(H  80,H  71)                2.9462 -0.000601  0.0155    2.9617   
    93. B(H  80,C  33)                1.0830  0.000194  0.0002    1.0832   
    94. B(H  81,C  28)                1.0812 -0.000745  0.0015    1.0827   
    95. B(H  82,C  53)                1.0910 -0.000246 -0.0004    1.0906   
    96. B(H  83,C  53)                1.0947  0.000331 -0.0011    1.0936   
    97. A(C   1,C   0,C   5)          120.28 -0.000583    0.11    120.39   
    98. A(C   1,C   0,H  20)          119.80  0.000128   -0.01    119.79   
    99. A(C   5,C   0,H  20)          119.92  0.000454   -0.10    119.82   
   100. A(C   2,C   1,C   6)          120.40  0.000493   -0.05    120.35   
   101. A(C   0,C   1,C   2)          119.34  0.000836   -0.17    119.17   
   102. A(C   0,C   1,C   6)          120.22 -0.001326    0.22    120.44   
   103. A(C   1,C   2,C   3)          120.33 -0.000699    0.14    120.47   
   104. A(C   3,C   2,H  24)          119.99  0.000492   -0.10    119.89   
   105. A(C   1,C   2,H  24)          119.68  0.000208   -0.04    119.64   
   106. A(C   2,C   3,H  23)          119.78 -0.000049    0.01    119.79   
   107. A(C   2,C   3,C   4)          120.14  0.000122   -0.02    120.12   
   108. A(C   4,C   3,H  23)          120.08 -0.000073    0.01    120.09   
   109. A(C   3,C   4,H  22)          120.14 -0.000155    0.03    120.17   
   110. A(C   3,C   4,C   5)          119.73  0.000327   -0.06    119.67   
   111. A(C   5,C   4,H  22)          120.12 -0.000172    0.03    120.16   
   112. A(C   0,C   5,C   4)          120.17 -0.000004    0.00    120.18   
   113. A(C   0,C   5,H  21)          119.74 -0.000018    0.01    119.75   
   114. A(C   4,C   5,H  21)          120.09  0.000022   -0.01    120.08   
   115. A(H  25,C   6,H  26)          109.35  0.001405   -1.05    108.30   
   116. A(C   1,C   6,H  26)          110.22  0.000843   -0.20    110.02   
   117. A(C   1,C   6,H  25)          109.67 -0.000353    0.24    109.92   
   118. A(C   1,C   6,C   7)          108.24 -0.002774    1.02    109.26   
   119. A(C   7,C   6,H  25)          109.79  0.000205    0.19    109.98   
   120. A(C   7,C   6,H  26)          109.54  0.000639   -0.14    109.41   
   121. A(C   8,C   7,N  11)          107.19  0.001158   -0.22    106.97   
   122. A(C   6,C   7,N  11)          122.72 -0.002329    0.36    123.08   
   123. A(C   6,C   7,C   8)          129.72  0.001181   -0.17    129.55   
   124. A(C   9,C   8,N  12)          122.07 -0.001596    0.31    122.38   
   125. A(C   7,C   8,N  12)          130.07  0.001980   -0.39    129.69   
   126. A(C   7,C   8,C   9)          107.84 -0.000395    0.09    107.92   
   127. A(C   8,C   9,C  10)          107.25 -0.001693    0.35    107.60   
   128. A(C  10,C   9,N  15)          129.96  0.003118   -0.63    129.33   
   129. A(C   8,C   9,N  15)          122.78 -0.001427    0.29    123.07   
   130. A(C   9,C  10,N  11)          104.49  0.001475   -0.35    104.14   
   131. A(N  11,C  10,O  16)          124.26 -0.003510    0.79    125.05   
   132. A(C   9,C  10,O  16)          131.24  0.002028   -0.43    130.81   
   133. A(C  10,N  11,H  17)          122.29  0.001542   -0.01    122.28   
   134. A(C   7,N  11,H  17)          124.22 -0.001001   -0.12    124.11   
   135. A(C   7,N  11,C  10)          113.23 -0.000546    0.13    113.36   
   136. A(C   8,N  12,C  13)          114.49  0.001220   -0.25    114.24   
   137. A(N  12,C  13,H  18)          116.50 -0.002119    0.47    116.97   
   138. A(C  14,C  13,H  18)          120.29  0.001976   -0.46    119.83   
   139. A(N  12,C  13,C  14)          123.21  0.000141   -0.01    123.20   
   140. A(C  13,C  14,N  15)          122.71  0.000511   -0.10    122.61   
   141. A(C  13,C  14,H  19)          120.70  0.001960   -0.45    120.25   
   142. A(N  15,C  14,H  19)          116.59 -0.002471    0.55    117.14   
   143. A(C   9,N  15,C  14)          114.74  0.001148   -0.23    114.51   
   144. A(C  10,O  16,H  70)          113.23  0.001812   -0.84    112.39   
   145. A(N  11,H  17,O  57)          170.83  0.000039    0.03    170.86   
   146. A(C  29,C  28,C  33)          120.80 -0.000311    0.10    120.90   
   147. A(C  29,C  28,H  81)          119.71 -0.000755    0.20    119.90   
   148. A(C  33,C  28,H  81)          119.45  0.001059   -0.29    119.16   
   149. A(C  30,C  29,C  34)          120.37 -0.001065    0.22    120.59   
   150. A(C  28,C  29,C  34)          121.66  0.001466   -0.19    121.46   
   151. A(C  28,C  29,C  30)          117.90 -0.000432    0.02    117.92   
   152. A(C  29,C  30,H  77)          119.20 -0.001826    0.40    119.60   
   153. A(C  29,C  30,C  31)          120.80  0.000290   -0.04    120.76   
   154. A(C  31,C  30,H  77)          119.99  0.001536   -0.37    119.62   
   155. A(C  30,C  31,C  32)          120.46 -0.000306    0.07    120.53   
   156. A(C  32,C  31,H  78)          119.91 -0.000056    0.01    119.92   
   157. A(C  30,C  31,H  78)          119.63  0.000363   -0.08    119.55   
   158. A(C  33,C  32,H  79)          120.23 -0.000309    0.06    120.29   
   159. A(C  31,C  32,C  33)          119.41  0.000354   -0.06    119.35   
   160. A(C  31,C  32,H  79)          120.36 -0.000048    0.01    120.36   
   161. A(C  32,C  33,H  80)          119.91 -0.000682    0.15    120.07   
   162. A(C  28,C  33,C  32)          120.55  0.000379   -0.05    120.49   
   163. A(C  28,C  33,H  80)          119.53  0.000302   -0.10    119.43   
   164. A(O  35,C  34,C  36)          120.39  0.003339   -0.57    119.82   
   165. A(C  29,C  34,C  36)          125.41 -0.000634    0.36    125.77   
   166. A(C  29,C  34,O  35)          114.19 -0.002706    0.21    114.40   
   167. A(H  27,O  35,C  34)          110.76 -0.002318    0.42    111.18   
   168. A(C  34,C  36,C  37)          123.94 -0.000558    0.32    124.25   
   169. A(C  37,C  36,C  41)          113.29 -0.000533   -0.06    113.23   
   170. A(C  34,C  36,C  41)          122.73  0.001076   -0.23    122.49   
   171. A(C  36,C  37,C  38)          124.08 -0.001234    0.36    124.44   
   172. A(C  36,C  37,O  44)          129.17  0.002078   -0.31    128.86   
   173. A(C  38,C  37,O  44)          106.71 -0.000876   -0.00    106.70   
   174. A(C  37,C  38,C  39)          120.99 -0.000219   -0.02    120.97   
   175. A(C  39,C  38,N  42)          130.74  0.000684   -0.17    130.57   
   176. A(C  37,C  38,N  42)          108.25 -0.000455    0.18    108.42   
   177. A(C  38,C  39,C  40)          116.52  0.000283   -0.03    116.49   
   178. A(C  40,C  39,H  74)          122.18  0.000493   -0.11    122.07   
   179. A(C  38,C  39,H  74)          121.29 -0.000787    0.15    121.44   
   180. A(C  41,C  40,H  75)          118.57 -0.000279    0.01    118.58   
   181. A(C  39,C  40,H  75)          119.25 -0.000716    0.15    119.40   
   182. A(C  39,C  40,C  41)          122.18  0.000996   -0.16    122.01   
   183. A(C  40,C  41,H  76)          117.86  0.000342   -0.16    117.69   
   184. A(C  36,C  41,H  76)          119.16 -0.000997    0.24    119.40   
   185. A(C  36,C  41,C  40)          122.89  0.000650   -0.06    122.83   
   186. A(C  38,N  42,C  43)          105.20  0.000109   -0.04    105.16   
   187. A(O  44,C  43,C  45)          117.63 -0.002630    0.43    118.06   
   188. A(N  42,C  43,C  45)          127.98  0.003077   -0.26    127.72   
   189. A(N  42,C  43,O  44)          114.01 -0.000513   -0.04    113.97   
   190. A(C  37,O  44,C  43)          105.75  0.001623   -0.02    105.73   
   191. A(C  50,C  45,C  54)          108.47  0.002600   -0.46    108.01   
   192. A(C  46,C  45,C  54)          109.13 -0.001799    0.53    109.66   
   193. A(C  43,C  45,C  54)          104.82 -0.001462    0.56    105.38   
   194. A(C  46,C  45,C  50)          110.36 -0.000455   -0.37    109.99   
   195. A(C  43,C  45,C  50)          112.46 -0.003134    1.68    114.14   
   196. A(C  43,C  45,C  46)          111.39  0.004192   -1.89    109.50   
   197. A(C  45,C  46,C  47)          116.68  0.000982   -0.20    116.48   
   198. A(H  58,C  46,H  59)          107.40  0.001016   -0.57    106.83   
   199. A(C  47,C  46,H  59)          109.58 -0.000407    0.05    109.63   
   200. A(C  45,C  46,H  59)          108.83 -0.000656    0.36    109.19   
   201. A(C  47,C  46,H  58)          107.17 -0.000197    0.20    107.37   
   202. A(C  45,C  46,H  58)          106.77 -0.000684    0.11    106.88   
   203. A(C  46,C  47,C  48)          109.64  0.000154   -0.24    109.39   
   204. A(C  53,C  47,C  55)          108.17 -0.000243    0.10    108.27   
   205. A(C  48,C  47,C  55)          110.38  0.000299    0.09    110.47   
   206. A(C  46,C  47,C  55)          108.08 -0.000055   -0.08    108.00   
   207. A(C  48,C  47,C  53)          107.50 -0.000470   -0.03    107.47   
   208. A(C  46,C  47,C  53)          113.06  0.000321    0.17    113.23   
   209. A(H  60,C  48,H  61)          107.53  0.000668   -0.46    107.07   
   210. A(C  49,C  48,H  61)          109.93 -0.000158    0.12    110.05   
   211. A(C  47,C  48,H  61)          109.81 -0.000526    0.18    109.99   
   212. A(C  49,C  48,H  60)          109.18 -0.000143   -0.00    109.18   
   213. A(C  47,C  48,H  60)          110.16  0.000232   -0.07    110.09   
   214. A(C  47,C  48,C  49)          110.19 -0.000056    0.23    110.41   
   215. A(C  51,C  49,C  56)          109.37 -0.001255    0.65    110.02   
   216. A(C  50,C  49,C  56)          109.31 -0.000314    0.13    109.44   
   217. A(C  48,C  49,C  56)          110.45  0.000821   -0.13    110.32   
   218. A(C  50,C  49,C  51)          108.55  0.002251   -1.07    107.48   
   219. A(C  48,C  49,C  51)          110.03 -0.000673    0.22    110.24   
   220. A(C  48,C  49,C  50)          109.10 -0.000798    0.18    109.28   
   221. A(H  62,C  50,H  63)          107.24  0.000630   -0.61    106.63   
   222. A(C  49,C  50,H  63)          109.80  0.001139    0.19    110.00   
   223. A(C  45,C  50,H  63)          110.03 -0.001808    0.66    110.69   
   224. A(C  49,C  50,H  62)          107.19 -0.000926   -0.35    106.84   
   225. A(C  45,C  50,H  62)          107.85  0.001718   -0.62    107.22   
   226. A(C  45,C  50,C  49)          114.44 -0.000624    0.63    115.07   
   227. A(N  52,C  51,O  57)          121.61 -0.002362    0.46    122.06   
   228. A(C  49,C  51,O  57)          120.50  0.003357   -0.49    120.01   
   229. A(C  49,C  51,N  52)          117.87 -0.000973    0.03    117.91   
   230. A(C  51,N  52,C  53)          128.24  0.001425   -0.18    128.05   
   231. A(C  53,N  52,H  70)          114.46 -0.004656    1.22    115.67   
   232. A(C  51,N  52,H  70)          117.25  0.003238   -1.05    116.20   
   233. A(C  47,C  53,N  52)          113.45  0.000353    0.03    113.48   
   234. A(H  82,C  53,H  83)          107.55  0.000511   -0.35    107.19   
   235. A(N  52,C  53,H  83)          107.82 -0.000754    0.26    108.08   
   236. A(C  47,C  53,H  83)          109.72  0.000117   -0.09    109.63   
   237. A(N  52,C  53,H  82)          107.95 -0.000151    0.15    108.10   
   238. A(C  47,C  53,H  82)          110.15 -0.000077   -0.01    110.14   
   239. A(H  72,C  54,H  73)          108.47  0.000675   -0.23    108.24   
   240. A(H  71,C  54,H  73)          108.31  0.000773   -0.26    108.05   
   241. A(C  45,C  54,H  73)          109.95  0.000203   -0.11    109.83   
   242. A(H  71,C  54,H  72)          108.58  0.001109   -0.21    108.37   
   243. A(C  45,C  54,H  72)          110.55 -0.001236    0.35    110.91   
   244. A(C  45,C  54,H  71)          110.90 -0.001430    0.44    111.35   
   245. A(C  47,C  55,H  69)          110.75 -0.001534    0.40    111.15   
   246. A(H  67,C  55,H  68)          108.11  0.000519   -0.13    107.98   
   247. A(C  47,C  55,H  68)          110.58 -0.000455    0.10    110.68   
   248. A(C  47,C  55,H  67)          110.81 -0.000503    0.14    110.94   
   249. A(H  68,C  55,H  69)          108.22  0.001098   -0.30    107.92   
   250. A(H  67,C  55,H  69)          108.28  0.000988   -0.23    108.05   
   251. A(H  65,C  56,H  66)          108.39  0.000716   -0.37    108.02   
   252. A(H  64,C  56,H  66)          108.13  0.000838    0.02    108.15   
   253. A(C  49,C  56,H  66)          110.74 -0.000963    0.31    111.05   
   254. A(H  64,C  56,H  65)          108.68  0.001187   -0.37    108.31   
   255. A(C  49,C  56,H  65)          109.90  0.000723   -0.31    109.58   
   256. A(C  49,C  56,H  64)          110.93 -0.002396    0.71    111.64   
   257. A(H  17,O  57,C  51)          122.59 -0.000291    0.39    122.98   
   258. A(O  16,H  70,N  52)          173.67  0.001044   -0.60    173.07   
   259. D(C   6,C   1,C   0,H  20)     -2.23  0.000154   -0.30     -2.53   
   260. D(C   2,C   1,C   0,C   5)      0.34  0.000145   -0.26      0.07   
   261. D(C   6,C   1,C   0,C   5)    178.11  0.000250   -0.41    177.70   
   262. D(C   2,C   1,C   0,H  20)    180.00  0.000049   -0.16    179.84   
   263. D(C   3,C   2,C   1,C   6)   -178.11 -0.000191    0.38   -177.73   
   264. D(H  24,C   2,C   1,C   6)      1.73 -0.000114    0.21      1.94   
   265. D(H  24,C   2,C   1,C   0)    179.50 -0.000050    0.07    179.57   
   266. D(C   3,C   2,C   1,C   0)     -0.34 -0.000127    0.24     -0.10   
   267. D(H  23,C   3,C   2,C   1)   -179.81  0.000025   -0.06   -179.87   
   268. D(C   4,C   3,C   2,H  24)   -179.62 -0.000027    0.06   -179.56   
   269. D(C   4,C   3,C   2,C   1)      0.22  0.000050   -0.11      0.11   
   270. D(H  23,C   3,C   2,H  24)      0.35 -0.000052    0.11      0.46   
   271. D(H  22,C   4,C   3,C   2)    179.96 -0.000049    0.10    180.06   
   272. D(C   5,C   4,C   3,H  23)    179.94  0.000031   -0.05    179.89   
   273. D(C   5,C   4,C   3,C   2)     -0.08  0.000006   -0.00     -0.09   
   274. D(H  22,C   4,C   3,H  23)     -0.01 -0.000024    0.05      0.04   
   275. D(C   0,C   5,C   4,H  22)   -179.96  0.000067   -0.12   -180.09   
   276. D(H  21,C   5,C   4,H  22)      0.14  0.000022   -0.03      0.11   
   277. D(H  21,C   5,C   4,C   3)   -179.82 -0.000033    0.08   -179.74   
   278. D(H  21,C   5,C   0,C   1)    179.69 -0.000041    0.05    179.75   
   279. D(C   4,C   5,C   0,C   1)     -0.21 -0.000086    0.15     -0.06   
   280. D(H  21,C   5,C   0,H  20)      0.03  0.000056   -0.05     -0.02   
   281. D(C   0,C   5,C   4,C   3)      0.08  0.000012   -0.02      0.06   
   282. D(C   4,C   5,C   0,H  20)   -179.87  0.000012    0.05   -179.82   
   283. D(H  26,C   6,C   1,C   0)    152.95  0.001062   -1.24    151.71   
   284. D(H  26,C   6,C   1,C   2)    -29.30  0.001175   -1.39    -30.69   
   285. D(H  25,C   6,C   1,C   2)   -149.75 -0.000873   -0.11   -149.86   
   286. D(H  25,C   6,C   1,C   0)     32.50 -0.000986    0.04     32.54   
   287. D(C   7,C   6,C   1,C   2)     90.49  0.000751   -1.06     89.43   
   288. D(C   7,C   6,C   1,C   0)    -87.27  0.000637   -0.91    -88.17   
   289. D(C   8,C   7,C   6,H  25)    149.49  0.001401   -1.26    148.23   
   290. D(C   8,C   7,C   6,C   1)    -90.82 -0.000577   -0.27    -91.10   
   291. D(N  11,C   7,C   6,H  26)   -158.57 -0.000680   -0.26   -158.83   
   292. D(N  11,C   7,C   6,H  25)    -38.47  0.001572   -1.53    -40.00   
   293. D(N  11,C   7,C   6,C   1)     81.22 -0.000407   -0.55     80.67   
   294. D(C   8,C   7,C   6,H  26)     29.39 -0.000851    0.01     29.40   
   295. D(N  12,C   8,C   7,C   6)     -8.70 -0.000521    0.36     -8.34   
   296. D(N  12,C   8,C   7,N  11)    178.30 -0.000443    0.56    178.87   
   297. D(C   9,C   8,C   7,C   6)    172.94 -0.000031   -0.28    172.66   
   298. D(C   9,C   8,C   7,N  11)     -0.05  0.000047   -0.07     -0.13   
   299. D(N  15,C   9,C   8,N  12)      0.17 -0.000175    0.10      0.28   
   300. D(C  10,C   9,C   8,N  12)   -178.53 -0.000128   -0.26   -178.78   
   301. D(N  15,C   9,C   8,C   7)    178.69 -0.000548    0.66    179.35   
   302. D(C  10,C   9,C   8,C   7)     -0.01 -0.000501    0.30      0.29   
   303. D(O  16,C  10,C   9,N  15)      0.78  0.000276   -0.09      0.69   
   304. D(N  11,C  10,C   9,N  15)   -178.51  0.000887   -0.82   -179.33   
   305. D(O  16,C  10,C   9,C   8)    179.35  0.000137    0.33    179.68   
   306. D(N  11,C  10,C   9,C   8)      0.07  0.000748   -0.41     -0.34   
   307. D(H  17,N  11,C  10,O  16)     -5.09 -0.000369   -0.25     -5.35   
   308. D(C   7,N  11,C  10,C   9)     -0.10 -0.000762    0.38      0.28   
   309. D(C   7,N  11,C  10,O  16)   -179.46 -0.000254   -0.26   -179.72   
   310. D(H  17,N  11,C   7,C   8)   -174.14  0.000419   -0.22   -174.35   
   311. D(H  17,N  11,C   7,C   6)     12.27  0.000212    0.01     12.28   
   312. D(H  17,N  11,C  10,C   9)    174.26 -0.000878    0.39    174.65   
   313. D(C  10,N  11,C   7,C   6)   -173.50  0.000260    0.03   -173.47   
   314. D(C  10,N  11,C   7,C   8)      0.10  0.000467   -0.20     -0.10   
   315. D(C  13,N  12,C   8,C   9)     -0.45 -0.000266    0.52      0.07   
   316. D(C  13,N  12,C   8,C   7)   -178.61  0.000257   -0.19   -178.80   
   317. D(H  18,C  13,N  12,C   8)   -179.97  0.000175   -0.24   -180.21   
   318. D(C  14,C  13,N  12,C   8)      0.44  0.000471   -0.74     -0.30   
   319. D(H  19,C  14,C  13,N  12)    179.52 -0.000343    0.58    180.10   
   320. D(N  15,C  14,C  13,H  18)   -179.72  0.000073   -0.17   -179.89   
   321. D(N  15,C  14,C  13,N  12)     -0.14 -0.000250    0.36      0.21   
   322. D(H  19,C  14,C  13,H  18)     -0.06 -0.000020    0.05     -0.00   
   323. D(C   9,N  15,C  14,H  19)   -179.84 -0.000125    0.09   -179.75   
   324. D(C   9,N  15,C  14,C  13)     -0.16 -0.000201    0.29      0.13   
   325. D(C  14,N  15,C   9,C  10)    178.52  0.000244   -0.03    178.50   
   326. D(C  14,N  15,C   9,C   8)      0.14  0.000391   -0.50     -0.35   
   327. D(H  70,O  16,C  10,N  11)     12.95 -0.000343    0.27     13.23   
   328. D(H  70,O  16,C  10,C   9)   -166.21  0.000333   -0.56   -166.77   
   329. D(O  57,H  17,N  11,C  10)    -63.91  0.000758   -0.14    -64.05   
   330. D(O  57,H  17,N  11,C   7)    109.82  0.000678   -0.12    109.70   
   331. D(C  34,C  29,C  28,H  81)     -2.35  0.000106   -0.16     -2.51   
   332. D(C  34,C  29,C  28,C  33)   -179.99  0.000264   -0.35   -180.34   
   333. D(C  30,C  29,C  28,H  81)    174.34 -0.000550    0.79    175.13   
   334. D(C  30,C  29,C  28,C  33)     -3.30 -0.000392    0.60     -2.70   
   335. D(H  77,C  30,C  29,C  34)     -1.52 -0.000036    0.09     -1.43   
   336. D(H  77,C  30,C  29,C  28)   -178.25  0.000524   -0.83   -179.08   
   337. D(C  31,C  30,C  29,C  34)    179.84 -0.000069    0.17    180.01   
   338. D(C  31,C  30,C  29,C  28)      3.11  0.000491   -0.75      2.36   
   339. D(H  78,C  31,C  30,H  77)      0.15 -0.000155    0.28      0.44   
   340. D(H  78,C  31,C  30,C  29)    178.78 -0.000168    0.22    178.99   
   341. D(C  32,C  31,C  30,H  77)   -179.51 -0.000199    0.38   -179.13   
   342. D(C  32,C  31,C  30,C  29)     -0.88 -0.000211    0.31     -0.57   
   343. D(H  79,C  32,C  31,H  78)     -0.08 -0.000021    0.06     -0.02   
   344. D(H  79,C  32,C  31,C  30)    179.58  0.000024   -0.03    179.55   
   345. D(C  33,C  32,C  31,H  78)    179.10 -0.000234    0.39    179.50   
   346. D(C  33,C  32,C  31,C  30)     -1.24 -0.000189    0.30     -0.94   
   347. D(H  80,C  33,C  32,H  79)      1.18  0.000160   -0.23      0.95   
   348. D(H  80,C  33,C  32,C  31)   -178.00  0.000370   -0.56   -178.57   
   349. D(C  28,C  33,C  32,H  79)   -179.78  0.000065   -0.12   -179.89   
   350. D(C  28,C  33,C  32,C  31)      1.04  0.000275   -0.45      0.59   
   351. D(H  80,C  33,C  28,H  81)      2.68  0.000133   -0.10      2.58   
   352. D(H  80,C  33,C  28,C  29)   -179.67 -0.000067    0.10   -179.57   
   353. D(C  32,C  33,C  28,H  81)   -176.37  0.000236   -0.22   -176.59   
   354. D(C  32,C  33,C  28,C  29)      1.27  0.000037   -0.01      1.26   
   355. D(C  36,C  34,C  29,C  30)    152.89 -0.000112    0.16    153.05   
   356. D(O  35,C  34,C  29,C  28)    148.66 -0.000776    0.81    149.47   
   357. D(O  35,C  34,C  29,C  30)    -27.95 -0.000127   -0.15    -28.10   
   358. D(C  36,C  34,C  29,C  28)    -30.50 -0.000761    1.12    -29.38   
   359. D(H  27,O  35,C  34,C  36)    -10.74  0.001116   -1.52    -12.26   
   360. D(H  27,O  35,C  34,C  29)    170.05  0.001164   -1.23    168.83   
   361. D(C  41,C  36,C  34,O  35)    -24.26 -0.000213    0.90    -23.37   
   362. D(C  41,C  36,C  34,C  29)    154.85 -0.000278    0.57    155.42   
   363. D(C  37,C  36,C  34,O  35)    152.94 -0.000624    1.45    154.39   
   364. D(C  37,C  36,C  34,C  29)    -27.94 -0.000689    1.12    -26.82   
   365. D(O  44,C  37,C  36,C  34)     -3.19 -0.001836    2.31     -0.88   
   366. D(C  38,C  37,C  36,C  41)     -2.99 -0.001156    1.27     -1.73   
   367. D(C  38,C  37,C  36,C  34)    179.57 -0.000821    0.76    180.33   
   368. D(O  44,C  37,C  36,C  41)    174.25 -0.002171    2.81    177.06   
   369. D(N  42,C  38,C  37,O  44)      2.67  0.001774   -2.02      0.65   
   370. D(N  42,C  38,C  37,C  36)   -179.56  0.001030   -0.79   -180.35   
   371. D(C  39,C  38,C  37,O  44)   -175.57  0.001443   -1.68   -177.24   
   372. D(C  39,C  38,C  37,C  36)      2.20  0.000698   -0.44      1.76   
   373. D(H  74,C  39,C  38,N  42)      1.22 -0.000634    0.58      1.80   
   374. D(H  74,C  39,C  38,C  37)    179.01 -0.000246    0.16    179.17   
   375. D(C  40,C  39,C  38,N  42)   -177.72  0.000005   -0.29   -178.00   
   376. D(C  40,C  39,C  38,C  37)      0.07  0.000392   -0.71     -0.64   
   377. D(H  75,C  40,C  39,H  74)      0.56 -0.000385    0.32      0.88   
   378. D(H  75,C  40,C  39,C  38)    179.49 -0.001044    1.21    180.69   
   379. D(C  41,C  40,C  39,H  74)    179.81 -0.000313    0.10    179.91   
   380. D(C  41,C  40,C  39,C  38)     -1.26 -0.000972    0.98     -0.28   
   381. D(C  36,C  41,C  40,C  39)      0.30  0.000434   -0.10      0.20   
   382. D(H  76,C  41,C  36,C  37)    178.22  0.000549   -0.65    177.57   
   383. D(C  40,C  41,C  36,C  37)      1.75  0.000642   -1.02      0.73   
   384. D(C  40,C  41,C  36,C  34)    179.23  0.000264   -0.50    178.72   
   385. D(H  76,C  41,C  36,C  34)     -4.30  0.000172   -0.14     -4.44   
   386. D(H  76,C  41,C  40,H  75)      3.04  0.000639   -0.69      2.35   
   387. D(H  76,C  41,C  40,C  39)   -176.22  0.000570   -0.47   -176.69   
   388. D(C  36,C  41,C  40,H  75)    179.56  0.000503   -0.32    179.24   
   389. D(C  43,N  42,C  38,C  39)    175.18 -0.001670    1.91    177.09   
   390. D(C  43,N  42,C  38,C  37)     -2.83 -0.002021    2.29     -0.54   
   391. D(C  45,C  43,N  42,C  38)    174.74  0.000713   -0.63    174.11   
   392. D(O  44,C  43,N  42,C  38)      2.00  0.001589   -1.82      0.18   
   393. D(C  37,O  44,C  43,C  45)   -173.90 -0.000114   -0.47   -174.36   
   394. D(C  37,O  44,C  43,N  42)     -0.36 -0.000464    0.57      0.21   
   395. D(C  43,O  44,C  37,C  38)     -1.45 -0.000832    0.93     -0.52   
   396. D(C  43,O  44,C  37,C  36)   -179.07  0.000068   -0.43   -179.50   
   397. D(C  54,C  45,C  43,O  44)     76.89 -0.001385    3.06     79.95   
   398. D(C  54,C  45,C  43,N  42)    -95.62 -0.000632    1.86    -93.76   
   399. D(C  50,C  45,C  43,O  44)    -40.75 -0.002001    2.43    -38.32   
   400. D(C  50,C  45,C  43,N  42)    146.74 -0.001249    1.23    147.97   
   401. D(C  46,C  45,C  43,O  44)   -165.23 -0.002250    3.06   -162.18   
   402. D(C  46,C  45,C  43,N  42)     22.26 -0.001497    1.86     24.12   
   403. D(H  59,C  46,C  45,C  54)     72.35 -0.000658   -0.70     71.65   
   404. D(H  59,C  46,C  45,C  50)   -168.55  0.001142   -1.15   -169.71   
   405. D(H  59,C  46,C  45,C  43)    -42.90 -0.000190   -0.64    -43.54   
   406. D(H  58,C  46,C  45,C  54)    -43.30 -0.001160   -0.27    -43.57   
   407. D(H  58,C  46,C  45,C  50)     75.80  0.000640   -0.72     75.08   
   408. D(H  58,C  46,C  45,C  43)   -158.54 -0.000692   -0.21   -158.76   
   409. D(C  47,C  46,C  45,C  54)   -163.07 -0.001016   -0.48   -163.55   
   410. D(C  47,C  46,C  45,C  50)    -43.97  0.000784   -0.93    -44.90   
   411. D(C  47,C  46,C  45,C  43)     81.69 -0.000548   -0.42     81.26   
   412. D(C  55,C  47,C  46,H  59)    -64.38 -0.001114    1.76    -62.62   
   413. D(C  55,C  47,C  46,H  58)     51.86 -0.000233    1.22     53.08   
   414. D(C  55,C  47,C  46,C  45)    171.42 -0.000635    1.38    172.80   
   415. D(C  53,C  47,C  46,H  59)     55.33 -0.001255    1.93     57.25   
   416. D(C  53,C  47,C  46,H  58)    171.57 -0.000374    1.39    172.96   
   417. D(C  53,C  47,C  46,C  45)    -68.87 -0.000776    1.55    -67.32   
   418. D(C  48,C  47,C  46,H  59)    175.26 -0.001534    1.84    177.09   
   419. D(C  48,C  47,C  46,H  58)    -68.50 -0.000653    1.30    -67.20   
   420. D(C  48,C  47,C  46,C  45)     51.06 -0.001055    1.46     52.52   
   421. D(H  61,C  48,C  47,C  53)    -57.08  0.000746   -0.78    -57.86   
   422. D(H  61,C  48,C  47,C  46)    179.65  0.000556   -0.83    178.83   
   423. D(H  60,C  48,C  47,C  55)    -57.55 -0.000295   -0.12    -57.68   
   424. D(H  60,C  48,C  47,C  53)   -175.33  0.000107   -0.28   -175.61   
   425. D(H  60,C  48,C  47,C  46)     61.40 -0.000083   -0.32     61.08   
   426. D(C  49,C  48,C  47,C  55)   -178.08 -0.000230   -0.22   -178.30   
   427. D(C  49,C  48,C  47,C  53)     64.15  0.000171   -0.38     63.77   
   428. D(H  61,C  48,C  47,C  55)     60.70  0.000344   -0.63     60.07   
   429. D(C  49,C  48,C  47,C  46)    -59.12 -0.000018   -0.42    -59.54   
   430. D(C  56,C  49,C  48,H  61)    -56.34  0.000194   -0.39    -56.74   
   431. D(C  56,C  49,C  48,H  60)     61.39  0.000828   -0.89     60.50   
   432. D(C  56,C  49,C  48,C  47)   -177.50  0.000989   -0.83   -178.33   
   433. D(C  51,C  49,C  48,H  61)     64.50 -0.001280    0.48     64.98   
   434. D(C  51,C  49,C  48,H  60)   -177.77 -0.000646   -0.02   -177.79   
   435. D(C  51,C  49,C  48,C  47)    -56.66 -0.000486    0.04    -56.62   
   436. D(C  50,C  49,C  48,H  61)   -176.52  0.000580   -0.59   -177.11   
   437. D(C  50,C  49,C  48,H  60)    -58.79  0.001214   -1.08    -59.87   
   438. D(C  50,C  49,C  48,C  47)     62.33  0.001374   -1.03     61.30   
   439. D(H  63,C  50,C  49,C  56)     58.26  0.000054   -0.18     58.09   
   440. D(H  63,C  50,C  49,C  51)    -60.96  0.000427   -0.41    -61.37   
   441. D(H  63,C  50,C  49,C  48)    179.14  0.000375   -0.14    179.00   
   442. D(H  62,C  50,C  49,C  56)    -57.91 -0.000774    0.64    -57.27   
   443. D(H  62,C  50,C  49,C  51)   -177.13 -0.000401    0.40   -176.73   
   444. D(H  62,C  50,C  49,C  48)     62.97 -0.000453    0.67     63.64   
   445. D(C  45,C  50,C  49,C  56)   -177.44 -0.001906    1.27   -176.17   
   446. D(C  45,C  50,C  49,C  51)     63.33 -0.001534    1.04     64.37   
   447. D(C  45,C  50,C  49,C  48)    -56.57 -0.001585    1.31    -55.26   
   448. D(H  63,C  50,C  45,C  54)    -69.99 -0.000932    1.03    -68.96   
   449. D(H  63,C  50,C  45,C  46)    170.51 -0.000066    0.89    171.41   
   450. D(H  63,C  50,C  45,C  43)     45.47 -0.002891    2.38     47.85   
   451. D(H  62,C  50,C  45,C  54)     46.67 -0.000183    0.32     46.99   
   452. D(H  62,C  50,C  45,C  46)    -72.83  0.000683    0.18    -72.65   
   453. D(H  62,C  50,C  45,C  43)    162.12 -0.002141    1.67    163.79   
   454. D(C  49,C  50,C  45,C  54)    165.84 -0.000538   -0.16    165.68   
   455. D(C  49,C  50,C  45,C  46)     46.34  0.000329   -0.30     46.04   
   456. D(C  49,C  50,C  45,C  43)    -78.71 -0.002496    1.19    -77.52   
   457. D(O  57,C  51,C  49,C  56)    -36.13  0.000817   -0.83    -36.96   
   458. D(O  57,C  51,C  49,C  50)     83.05  0.001037   -0.92     82.13   
   459. D(O  57,C  51,C  49,C  48)   -157.63  0.001034   -1.23   -158.85   
   460. D(N  52,C  51,C  49,C  56)    145.34 -0.000123    1.04    146.38   
   461. D(N  52,C  51,C  49,C  50)    -95.48  0.000097    0.95    -94.52   
   462. D(N  52,C  51,C  49,C  48)     23.85  0.000095    0.65     24.49   
   463. D(H  70,N  52,C  51,O  57)     -1.04 -0.000481   -0.00     -1.05   
   464. D(H  70,N  52,C  51,C  49)    177.47  0.000559   -1.89    175.58   
   465. D(C  53,N  52,C  51,O  57)   -178.12 -0.000513    0.41   -177.72   
   466. D(C  53,N  52,C  51,C  49)      0.39  0.000527   -1.47     -1.09   
   467. D(H  83,C  53,N  52,C  51)   -114.01 -0.000640    1.16   -112.85   
   468. D(H  82,C  53,N  52,H  70)    -47.08 -0.000991    1.81    -45.27   
   469. D(H  82,C  53,N  52,C  51)    130.07 -0.000771    1.36    131.44   
   470. D(C  47,C  53,N  52,C  51)      7.71 -0.000798    1.25      8.96   
   471. D(H  83,C  53,C  47,C  55)    -37.26 -0.000216   -0.08    -37.34   
   472. D(H  83,C  53,C  47,C  48)     81.94 -0.000253    0.07     82.01   
   473. D(H  83,C  53,C  47,C  46)   -156.91 -0.000183   -0.15   -157.06   
   474. D(H  82,C  53,C  47,C  55)     80.95  0.000434   -0.58     80.37   
   475. D(H  82,C  53,C  47,C  48)   -159.85  0.000397   -0.43   -160.28   
   476. D(C  47,C  53,N  52,H  70)   -169.44 -0.001017    1.69   -167.75   
   477. D(H  82,C  53,C  47,C  46)    -38.70  0.000468   -0.64    -39.35   
   478. D(N  52,C  53,C  47,C  55)   -157.92  0.000428   -0.37   -158.28   
   479. D(N  52,C  53,C  47,C  48)    -38.72  0.000390   -0.22    -38.93   
   480. D(H  83,C  53,N  52,H  70)     68.84 -0.000860    1.60     70.44   
   481. D(N  52,C  53,C  47,C  46)     82.43  0.000461   -0.43     82.00   
   482. D(H  73,C  54,C  45,C  50)    -60.43 -0.001064    0.90    -59.53   
   483. D(H  73,C  54,C  45,C  46)     59.84 -0.001124    0.50     60.33   
   484. D(H  73,C  54,C  45,C  43)    179.24  0.002083   -1.14    178.10   
   485. D(H  72,C  54,C  45,C  50)    179.83 -0.001250    1.03    180.86   
   486. D(H  72,C  54,C  45,C  46)    -59.90 -0.001311    0.63    -59.28   
   487. D(H  72,C  54,C  45,C  43)     59.50  0.001897   -1.01     58.50   
   488. D(H  71,C  54,C  45,C  50)     59.33 -0.000880    0.78     60.11   
   489. D(H  71,C  54,C  45,C  46)    179.60 -0.000941    0.38    179.98   
   490. D(H  71,C  54,C  45,C  43)    -61.00  0.002267   -1.25    -62.25   
   491. D(H  69,C  55,C  47,C  53)    -59.89 -0.000242    0.04    -59.85   
   492. D(H  69,C  55,C  47,C  48)   -177.25  0.000299   -0.04   -177.29   
   493. D(H  69,C  55,C  47,C  46)     62.85 -0.000031    0.26     63.11   
   494. D(H  68,C  55,C  47,C  53)   -179.85 -0.000321    0.09   -179.76   
   495. D(H  68,C  55,C  47,C  48)     62.79  0.000221    0.02     62.81   
   496. D(H  68,C  55,C  47,C  46)    -57.11 -0.000110    0.31    -56.80   
   497. D(H  67,C  55,C  47,C  53)     60.29 -0.000345    0.10     60.39   
   498. D(H  67,C  55,C  47,C  48)    -57.07  0.000196    0.03    -57.04   
   499. D(H  67,C  55,C  47,C  46)   -176.97 -0.000134    0.32   -176.65   
   500. D(H  66,C  56,C  49,C  51)    -62.85  0.001382   -0.38    -63.22   
   501. D(H  66,C  56,C  49,C  50)    178.44 -0.000422    0.46    178.90   
   502. D(H  66,C  56,C  49,C  48)     58.39  0.000253    0.23     58.62   
   503. D(H  65,C  56,C  49,C  51)    177.43  0.000637    0.09    177.52   
   504. D(H  65,C  56,C  49,C  50)     58.72 -0.001167    0.93     59.65   
   505. D(H  65,C  56,C  49,C  48)    -61.33 -0.000492    0.70    -60.63   
   506. D(H  64,C  56,C  49,C  51)     57.23  0.000220    0.30     57.53   
   507. D(H  64,C  56,C  49,C  50)    -61.49 -0.001584    1.14    -60.35   
   508. D(H  64,C  56,C  49,C  48)    178.46 -0.000909    0.91    179.37   
   509. D(H  17,O  57,C  51,N  52)      7.85 -0.001570    0.92      8.76   
   510. D(H  17,O  57,C  51,C  49)   -170.63 -0.002570    2.85   -167.77   
   511. D(C  51,O  57,H  17,N  11)     55.82  0.001426   -0.66     55.16   
   512. D(O  16,H  70,N  52,C  51)   -104.24  0.000045    0.31   -103.93   
   513. D(N  52,H  70,O  16,C  10)     92.53  0.000963   -0.70     91.83   
   514. D(O  16,H  70,N  52,C  53)     73.24  0.000215   -0.07     73.17   
    ----------------------------------------------------------------------------

         *************************************************************
         *                GEOMETRY OPTIMIZATION CYCLE   3            *
         *************************************************************
---------------------------------
CARTESIAN COORDINATES (ANGSTROEM)
---------------------------------
  C     -2.880975   -2.219033   -2.576582
  C     -3.496052   -1.021311   -2.219233
  C     -4.883402   -0.926213   -2.280768
  C     -5.646020   -2.010829   -2.695191
  C     -5.027526   -3.203009   -3.050284
  C     -3.642960   -3.304057   -2.990521
  C     -2.669396    0.146726   -1.717830
  C     -2.505954    0.035273   -0.243700
  C     -3.305188    0.567036    0.792158
  C     -2.834832    0.046063    2.013666
  C     -1.703101   -0.830301    1.713993
  N     -1.587452   -0.774157    0.340397
  N     -4.324261    1.426141    0.726674
  C     -4.843451    1.739956    1.896771
  C     -4.372894    1.213017    3.115785
  N     -3.363753    0.359496    3.181569
  O     -0.981738   -1.489951    2.455488
  H     -0.807348   -1.239390   -0.172604
  H     -5.672711    2.438125    1.895426
  H     -4.836575    1.503006    4.050916
  H     -1.799683   -2.303385   -2.534835
  H     -3.153683   -4.229005   -3.269884
  H     -5.621154   -4.048612   -3.374380
  H     -6.724578   -1.924118   -2.740965
  H     -5.370705    0.000605   -1.997547
  H     -1.690764    0.144445   -2.202625
  H     -3.166788    1.085528   -1.956144
  H     -2.346810    2.637739    0.108093
  C      1.667195    3.043317   -1.519624
  C      0.310767    2.681189   -1.603768
  C     -0.234433    2.460105   -2.883222
  C      0.557393    2.549147   -4.015609
  C      1.906924    2.871176   -3.910732
  C      2.452567    3.123292   -2.655100
  C     -0.518320    2.587214   -0.427069
  O     -1.818242    2.874916   -0.638674
  C     -0.069225    2.248787    0.889985
  C      1.059305    1.462093    1.161688
  C      1.492700    1.126601    2.432989
  C      0.788358    1.536366    3.560704
  C     -0.348609    2.300965    3.336711
  C     -0.763808    2.647628    2.054497
  N      2.622298    0.339580    2.315978
  C      2.818955    0.220491    1.053092
  O      1.910868    0.871197    0.292386
  C      3.981023   -0.434665    0.359383
  C      4.624214   -1.465721    1.297531
  C      3.936432   -2.841130    1.378690
  C      3.756651   -3.400640   -0.025646
  C      2.905992   -2.456860   -0.868905
  C      3.617511   -1.097832   -0.984989
  C      1.569555   -2.213677   -0.197391
  N      1.497131   -2.374731    1.119723
  C      2.553113   -2.785642    2.032342
  C      4.984921    0.704497    0.073893
  C      4.822856   -3.764138    2.211464
  C      2.692004   -3.039833   -2.264799
  O      0.603842   -1.815646   -0.865351
  H      5.644603   -1.630502    0.936998
  H      4.708052   -1.037465    2.299754
  H      4.732012   -3.532187   -0.506411
  H      3.285960   -4.389147    0.022628
  H      4.553084   -1.274121   -1.522938
  H      3.025180   -0.418706   -1.602213
  H      2.077130   -2.387099   -2.882427
  H      3.656220   -3.170454   -2.758320
  H      2.204872   -4.015476   -2.211788
  H      4.407282   -4.773286    2.250979
  H      5.824199   -3.828586    1.780972
  H      4.920546   -3.397704    3.236969
  H      0.603117   -2.136899    1.555892
  H      4.554988    1.455493   -0.593351
  H      5.286415    1.198796    0.999064
  H      5.878652    0.299408   -0.404042
  H      1.112739    1.267222    4.557657
  H     -0.925998    2.654437    4.181036
  H     -1.630022    3.292154    1.962723
  H     -1.279421    2.194795   -2.980550
  H      0.121380    2.359267   -4.988590
  H      2.525270    2.933067   -4.797206
  H      3.496226    3.397842   -2.562314
  H      2.099402    3.297874   -0.560131
  H      2.563007   -2.091452    2.873364
  H      2.294432   -3.771098    2.429676

----------------------------
CARTESIAN COORDINATES (A.U.)
----------------------------
  NO LB      ZA    FRAG     MASS         X           Y           Z
   0 C     6.0000    0    12.011   -5.444253   -4.193364   -4.869033
   1 C     6.0000    0    12.011   -6.606582   -1.929999   -4.193742
   2 C     6.0000    0    12.011   -9.228292   -1.750290   -4.310027
   3 C     6.0000    0    12.011  -10.669431   -3.799915   -5.093172
   4 C     6.0000    0    12.011   -9.500647   -6.052811   -5.764202
   5 C     6.0000    0    12.011   -6.884197   -6.243763   -5.651266
   6 C     6.0000    0    12.011   -5.044428    0.277271   -3.246228
   7 C     6.0000    0    12.011   -4.735566    0.066656   -0.460525
   8 C     6.0000    0    12.011   -6.245901    1.071543    1.496962
   9 C     6.0000    0    12.011   -5.357056    0.087046    3.805278
  10 C     6.0000    0    12.011   -3.218394   -1.569041    3.238978
  11 N     7.0000    0    14.007   -2.999849   -1.462946    0.643256
  12 N     7.0000    0    14.007   -8.171669    2.695017    1.373215
  13 C     6.0000    0    12.011   -9.152795    3.288041    3.584378
  14 C     6.0000    0    12.011   -8.263573    2.292270    5.887981
  15 N     7.0000    0    14.007   -6.356571    0.679350    6.012295
  16 O     8.0000    0    15.999   -1.855215   -2.815600    4.640199
  17 H     1.0000    0     1.008   -1.525666   -2.342108   -0.326175
  18 H     1.0000    0     1.008  -10.719870    4.607389    3.581836
  19 H     1.0000    0     1.008   -9.139802    2.840270    7.655121
  20 H     1.0000    0     1.008   -3.400907   -4.352766   -4.790144
  21 H     1.0000    0     1.008   -5.959597   -7.991662   -6.179185
  22 H     1.0000    0     1.008  -10.622442   -7.650768   -6.376655
  23 H     1.0000    0     1.008  -12.707610   -3.636056   -5.179672
  24 H     1.0000    0     1.008  -10.149162    0.001144   -3.774817
  25 H     1.0000    0     1.008   -3.195080    0.272961   -4.162358
  26 H     1.0000    0     1.008   -5.984362    2.051350   -3.696576
  27 H     1.0000    0     1.008   -4.434827    4.984605    0.204267
  28 C     6.0000    0    12.011    3.150543    5.751035   -2.871672
  29 C     6.0000    0    12.011    0.587265    5.066713   -3.030682
  30 C     6.0000    0    12.011   -0.443014    4.648925   -5.448499
  31 C     6.0000    0    12.011    1.053320    4.817190   -7.588401
  32 C     6.0000    0    12.011    3.603565    5.425735   -7.390213
  33 C     6.0000    0    12.011    4.634681    5.902166   -5.017413
  34 C     6.0000    0    12.011   -0.979482    4.889126   -0.807043
  35 O     8.0000    0    15.999   -3.435979    5.432804   -1.206919
  36 C     6.0000    0    12.011   -0.130816    4.249592    1.681827
  37 C     6.0000    0    12.011    2.001796    2.762955    2.195272
  38 C     6.0000    0    12.011    2.820794    2.128968    4.597682
  39 C     6.0000    0    12.011    1.489780    2.903311    6.728755
  40 C     6.0000    0    12.011   -0.658776    4.348193    6.305470
  41 C     6.0000    0    12.011   -1.443388    5.003292    3.882437
  42 N     7.0000    0    14.007    4.955425    0.641714    4.376564
  43 C     6.0000    0    12.011    5.327053    0.416667    1.990056
  44 O     8.0000    0    15.999    3.611017    1.646325    0.552529
  45 C     6.0000    0    12.011    7.523043   -0.821397    0.679135
  46 C     6.0000    0    12.011    8.738498   -2.769812    2.451979
  47 C     6.0000    0    12.011    7.438778   -5.368957    2.605346
  48 C     6.0000    0    12.011    7.099041   -6.426279   -0.048464
  49 C     6.0000    0    12.011    5.491529   -4.642792   -1.641993
  50 C     6.0000    0    12.011    6.836105   -2.074602   -1.861360
  51 C     6.0000    0    12.011    2.966030   -4.183243   -0.373015
  52 N     7.0000    0    14.007    2.829168   -4.487591    2.115969
  53 C     6.0000    0    12.011    4.824685   -5.264100    3.840570
  54 C     6.0000    0    12.011    9.420135    1.331306    0.139638
  55 C     6.0000    0    12.011    9.113876   -7.113189    4.179062
  56 C     6.0000    0    12.011    5.087150   -5.744452   -4.279850
  57 O     8.0000    0    15.999    1.141095   -3.431073   -1.635276
  58 H     1.0000    0     1.008   10.666754   -3.081203    1.770670
  59 H     1.0000    0     1.008    8.896930   -1.960525    4.345905
  60 H     1.0000    0     1.008    8.942207   -6.674866   -0.956978
  61 H     1.0000    0     1.008    6.209565   -8.294285    0.042760
  62 H     1.0000    0     1.008    8.604082   -2.407740   -2.877936
  63 H     1.0000    0     1.008    5.716761   -0.791240   -3.027745
  64 H     1.0000    0     1.008    3.925207   -4.510963   -5.446998
  65 H     1.0000    0     1.008    6.909254   -5.991290   -5.212470
  66 H     1.0000    0     1.008    4.166605   -7.588150   -4.179674
  67 H     1.0000    0     1.008    8.328555   -9.020204    4.253733
  68 H     1.0000    0     1.008   11.006141   -7.234979    3.365549
  69 H     1.0000    0     1.008    9.298484   -6.420731    6.116986
  70 H     1.0000    0     1.008    1.139725   -4.038154    2.940209
  71 H     1.0000    0     1.008    8.607679    2.750482   -1.121271
  72 H     1.0000    0     1.008    9.989877    2.265396    1.887957
  73 H     1.0000    0     1.008   11.109042    0.565799   -0.763528
  74 H     1.0000    0     1.008    2.102772    2.394703    8.612723
  75 H     1.0000    0     1.008   -1.749883    5.016159    7.901014
  76 H     1.0000    0     1.008   -3.080296    6.221269    3.709009
  77 H     1.0000    0     1.008   -2.417756    4.147561   -5.632423
  78 H     1.0000    0     1.008    0.229374    4.458368   -9.427068
  79 H     1.0000    0     1.008    4.772069    5.542693   -9.065406
  80 H     1.0000    0     1.008    6.606909    6.420991   -4.842073
  81 H     1.0000    0     1.008    3.967294    6.232079   -1.058495
  82 H     1.0000    0     1.008    4.843382   -3.952271    5.429871
  83 H     1.0000    0     1.008    4.335848   -7.126342    4.591423

--------------------------------
INTERNAL COORDINATES (ANGSTROEM)
--------------------------------
 C      0   0   0     0.000000000000     0.00000000     0.00000000
 C      1   0   0     1.393038367377     0.00000000     0.00000000
 C      2   1   0     1.391965624969   119.17458416     0.00000000
 C      3   2   1     1.389144440058   120.46484261   359.90115861
 C      4   3   2     1.389216083102   120.12455186     0.10772661
 C      1   2   3     1.388972946406   120.38888920     0.07265737
 C      2   1   3     1.516270187252   120.42657730   177.63020043
 C      7   2   1     1.487345116765   109.26452102   271.81559237
 C      8   7   2     1.412285023985   129.53452844   268.89439282
 C      9   8   7     1.408804806912   107.92487143   172.68872145
 C     10   9   8     1.462406173207   107.59621869     0.29283079
 N      8   7   2     1.356462942044   123.08620506    80.66996606
 N      9   8   7     1.334488262849   129.68478879   351.67135161
 C     13   9   8     1.318015517957   114.23807026   181.21356643
 C     14  13   9     1.408929700479   123.19538864   359.70705315
 N     10   9   8     1.319846691369   123.06709796   179.34629075
 O     11  10   9     1.226913711696   130.79492520   179.63955492
 H     12   8   7     1.043155906600   124.10751092    12.25411125
 H     14  13   9     1.084026650120   116.97389858   179.79924424
 H     15  14  13     1.083310780271   120.25122240   180.09152811
 H      1   2   3     1.085380413104   119.79028588   179.83828665
 H      6   1   2     1.083035043186   119.74765143   179.74764448
 H      5   4   3     1.082809463426   120.17222504   180.06157426
 H      4   3   2     1.083005625802   119.79020097   180.12768736
 H      3   2   1     1.084744790911   119.64163956   179.57071283
 H      7   2   1     1.092132663751   109.88503109    32.54030571
 H      7   2   1     1.088825805135   110.04554200   151.70993258
 H      9   8   7     2.382067642769    83.62673232   287.84564597
 C     28   9   8     4.350424254877   124.03543384   328.12091657
 C     29  28   9     1.406454581665    26.94137909    75.23338278
 C     30  29  28     1.408234176151   117.91487076   164.30704655
 C     31  30  29     1.384636268090   120.76646460     2.35822228
 C     32  31  30     1.391379398886   120.52440463   359.42399800
 C     29  28   9     1.382936367644   146.78057427    95.85388983
 C     30  29  28     1.442510364552   121.48533128   346.68626563
 O     28   9   8     0.945144530239   132.07017045     9.72450460
 C     35  30  29     1.432078744148   125.82879083   330.59703559
 C     37  35  30     1.402244429557   124.27489259   333.12430344
 C     38  37  35     1.384409947578   124.46029621   180.36686621
 C     39  38  37     1.391310784723   120.96169925     1.74395408
 C     40  39  38     1.388336204817   116.48807221   359.36500921
 C     41  40  39     1.391631410063   122.01751105   359.72168087
 N     39  38  37     1.381696825704   108.43347983   179.61498435
 C     43  39  38     1.283641679760   105.15385296   359.47982161
 O     44  43  39     1.351560748091   113.96226236     0.21625368
[truncated: 4,080,526 more chars]
