# Supplementary material for: Photochemical Deracemization of 4,7-Diaza-1-isoindolinones by Unidirectional Hydrogen Atom Shuttling
Source: J Am Chem Soc. 2024 Dec 30;147(2):1434–9. doi: 10.1021/jacs.4c16053 (PMC11744763; doi:10.1021/jacs.4c16053)
Supplement: Supplementary file 3 — ja4c16053_si_003.zip [file ja4c16053_si_003.zip › to_zip/3b_1b/s0bs_opt.out]

                                 *****************
                                 * O   R   C   A *
                                 *****************

                                            #,                                       
                                            ###                                      
                                            ####                                     
                                            #####                                    
                                            ######                                   
                                           ########,                                 
                                     ,,################,,,,,                         
                               ,,#################################,,                 
                          ,,##########################################,,             
                       ,#########################################, ''#####,          
                    ,#############################################,,   '####,        
                  ,##################################################,,,,####,       
                ,###########''''           ''''###############################       
              ,#####''   ,,,,##########,,,,          '''####'''          '####       
            ,##' ,,,,###########################,,,                        '##       
           ' ,,###''''                  '''############,,,                           
         ,,##''                                '''############,,,,        ,,,,,,###''
      ,#''                                            '''#######################'''  
     '                                                          ''''####''''         
             ,#######,   #######,   ,#######,      ##                                
            ,#'     '#,  ##    ##  ,#'     '#,    #''#        ######   ,####,        
            ##       ##  ##   ,#'  ##            #'  '#       #        #'  '#        
            ##       ##  #######   ##           ,######,      #####,   #    #        
            '#,     ,#'  ##    ##  '#,     ,#' ,#      #,         ##   #,  ,#        
             '#######'   ##     ##  '#######'  #'      '#     #####' # '####'        


                  #######################################################
                  #                        -***-                        #
                  #          Department of theory and spectroscopy      #
                  #    Directorship and core code : Frank Neese         #
                  #        Max Planck Institute fuer Kohlenforschung    #
                  #                Kaiser Wilhelm Platz 1               #
                  #                 D-45470 Muelheim/Ruhr               #
                  #                      Germany                        #
                  #                                                     #
                  #                  All rights reserved                #
                  #                        -***-                        #
                  #######################################################


                         Program Version 5.0.3 -  RELEASE  -


 With contributions from (in alphabetic order):
   Daniel Aravena         : Magnetic Suceptibility
   Michael Atanasov       : Ab Initio Ligand Field Theory (pilot matlab implementation)
   Alexander A. Auer      : GIAO ZORA, VPT2 properties, NMR spectrum
   Ute Becker             : Parallelization
   Giovanni Bistoni       : ED, misc. LED, open-shell LED, HFLD
   Martin Brehm           : Molecular dynamics
   Dmytro Bykov           : SCF Hessian
   Vijay G. Chilkuri      : MRCI spin determinant printing, contributions to CSF-ICE
   Dipayan Datta          : RHF DLPNO-CCSD density
   Achintya Kumar Dutta   : EOM-CC, STEOM-CC
   Dmitry Ganyushin       : Spin-Orbit,Spin-Spin,Magnetic field MRCI
   Miquel Garcia          : C-PCM and meta-GGA Hessian, CC/C-PCM, Gaussian charge scheme
   Yang Guo               : DLPNO-NEVPT2, F12-NEVPT2, CIM, IAO-localization
   Andreas Hansen         : Spin unrestricted coupled pair/coupled cluster methods
   Benjamin Helmich-Paris : MC-RPA, TRAH-SCF, COSX integrals
   Lee Huntington         : MR-EOM, pCC
   Robert Izsak           : Overlap fitted RIJCOSX, COSX-SCS-MP3, EOM
   Marcus Kettner         : VPT2
   Christian Kollmar      : KDIIS, OOCD, Brueckner-CCSD(T), CCSD density, CASPT2, CASPT2-K
   Simone Kossmann        : Meta GGA functionals, TD-DFT gradient, OOMP2, MP2 Hessian
   Martin Krupicka        : Initial AUTO-CI
   Lucas Lang             : DCDCAS
   Marvin Lechner         : AUTO-CI (C++ implementation), FIC-MRCC
   Dagmar Lenk            : GEPOL surface, SMD
   Dimitrios Liakos       : Extrapolation schemes; Compound Job, initial MDCI parallelization
   Dimitrios Manganas     : Further ROCIS development; embedding schemes
   Dimitrios Pantazis     : SARC Basis sets
   Anastasios Papadopoulos: AUTO-CI, single reference methods and gradients
   Taras Petrenko         : DFT Hessian,TD-DFT gradient, ASA, ECA, R-Raman, ABS, FL, XAS/XES, NRVS
   Peter Pinski           : DLPNO-MP2, DLPNO-MP2 Gradient
   Christoph Reimann      : Effective Core Potentials
   Marius Retegan         : Local ZFS, SOC
   Christoph Riplinger    : Optimizer, TS searches, QM/MM, DLPNO-CCSD(T), (RO)-DLPNO pert. Triples
   Tobias Risthaus        : Range-separated hybrids, TD-DFT gradient, RPA, STAB
   Michael Roemelt        : Original ROCIS implementation
   Masaaki Saitow         : Open-shell DLPNO-CCSD energy and density
   Barbara Sandhoefer     : DKH picture change effects
   Avijit Sen             : IP-ROCIS
   Kantharuban Sivalingam : CASSCF convergence, NEVPT2, FIC-MRCI
   Bernardo de Souza      : ESD, SOC TD-DFT
   Georgi Stoychev        : AutoAux, RI-MP2 NMR, DLPNO-MP2 response
   Willem Van den Heuvel  : Paramagnetic NMR
   Boris Wezisla          : Elementary symmetry handling
   Frank Wennmohs         : Technical directorship


 We gratefully acknowledge several colleagues who have allowed us to
 interface, adapt or use parts of their codes:
   Stefan Grimme, W. Hujo, H. Kruse, P. Pracht,  : VdW corrections, initial TS optimization,
                  C. Bannwarth, S. Ehlert          DFT functionals, gCP, sTDA/sTD-DF
   Ed Valeev, F. Pavosevic, A. Kumar             : LibInt (2-el integral package), F12 methods
   Garnet Chan, S. Sharma, J. Yang, R. Olivares  : DMRG
   Ulf Ekstrom                                   : XCFun DFT Library
   Mihaly Kallay                                 : mrcc  (arbitrary order and MRCC methods)
   Jiri Pittner, Ondrej Demel                    : Mk-CCSD
   Frank Weinhold                                : gennbo (NPA and NBO analysis)
   Christopher J. Cramer and Donald G. Truhlar   : smd solvation model
   Lars Goerigk                                  : TD-DFT with DH, B97 family of functionals
   V. Asgeirsson, H. Jonsson                     : NEB implementation
   FAccTs GmbH                                   : IRC, NEB, NEB-TS, DLPNO-Multilevel, CI-OPT
                                                   MM, QMMM, 2- and 3-layer-ONIOM, Crystal-QMMM,
                                                   LR-CPCM, SF, NACMEs, symmetry and pop. for TD-DFT,
                                                   nearIR, NL-DFT gradient (VV10), updates on ESD,
                                                   ML-optimized integration grids
   S Lehtola, MJT Oliveira, MAL Marques          : LibXC Library
   Liviu Ungur et al                             : ANISO software


 Your calculation uses the libint2 library for the computation of 2-el integrals
 For citations please refer to: http://libint.valeyev.net

 Your ORCA version has been built with support for libXC version: 5.1.0
 For citations please refer to: https://tddft.org/programs/libxc/

 This ORCA versions uses:
   CBLAS   interface :  Fast vector & matrix operations
   LAPACKE interface :  Fast linear algebra routines
   SCALAPACK package :  Parallel linear algebra routines
   Shared memory     :  Shared parallel matrices
   BLAS/LAPACK       :  OpenBLAS 0.3.15  USE64BITINT DYNAMIC_ARCH NO_AFFINITY SkylakeX SINGLE_THREADED
        Core in use  :  SkylakeX
   Copyright (c) 2011-2014, The OpenBLAS Project


***************************************
The coordinates will be read from file: coord.xyz
***************************************


Your calculation utilizes the geometrical counterpoise correction gCP
Please cite in your paper:
H.Kruse, S. Grimme J.Chem.Phys., 136, (2012), 154101 
   

Your calculation utilizes the atom-pairwise dispersion correction
with the Becke-Johnson damping scheme (D3BJ)
Cite in your paper:
S.Grimme, S.Ehrlich, L.Goerigk, J Comput Chem, (2011), 32, 1456–1465 
S.Grimme, J.Antony, S.Ehrlich and H.Krieg, J.Chem.Phys., 132, (2010), 154104 
   

Your calculation employs the composite approach PBEh-3c.
Please cite in your paper:
S. Grimme, J. G. Brandenburg, C. Bannwarth, A. Hansen J.Chem.Phys., 143, (2015), 054107 
   

================================================================================

----- Orbital basis set information -----
Your calculation utilizes the basis: def2-mSVP

----- AuxJ basis set information -----
Your calculation utilizes the auxiliary basis: def2/J
   F. Weigend, Phys. Chem. Chem. Phys. 8, 1057 (2006).

================================================================================
                                        WARNINGS
                       Please study these warnings very carefully!
================================================================================


WARNING: Geometry Optimization
  ===> : Switching off AutoStart
         For restart on a previous wavefunction, please use MOREAD

WARNING: Broken symmetry calculations need fully converged wavefunctions
  ===> : Setting SCFConvForced true
         You can overwrite this default with %scf ConvForced false 


INFO   : the flag for use of the SHARK integral package has been found!

================================================================================
                                       INPUT FILE
================================================================================
NAME = orca.inp
|  1> !UKS PBEH-3c OPT CPCM(DCM)
|  2> %scf BrokenSym 1, 1
|  3> end
|  4> %pal nprocs 12 end
|  5> * XYZFILE 0 3 coord.xyz
|  6> 
|  7>                          ****END OF INPUT****
================================================================================

                       *****************************
                       * Geometry Optimization Run *
                       *****************************

Geometry optimization settings:
Update method            Update   .... BFGS
Choice of coordinates    CoordSys .... Z-matrix Internals
Initial Hessian          InHess   .... Almoef's Model

Convergence Tolerances:
Energy Change            TolE     ....  5.0000e-06 Eh
Max. Gradient            TolMAXG  ....  3.0000e-04 Eh/bohr
RMS Gradient             TolRMSG  ....  1.0000e-04 Eh/bohr
Max. Displacement        TolMAXD  ....  4.0000e-03 bohr
RMS Displacement         TolRMSD  ....  2.0000e-03 bohr
Strict Convergence                ....  False
------------------------------------------------------------------------------
                        ORCA OPTIMIZATION COORDINATE SETUP
------------------------------------------------------------------------------

The optimization will be done in new redundant internal coordinates
Making redundant internal coordinates   ...  (new redundants) done
Evaluating the initial hessian          ...  (Almloef) done
Evaluating the coordinates              ...  done
Calculating the B-matrix                .... done
Calculating the G-matrix                .... done
Diagonalizing the G-matrix              .... done
Small eigenvalue found = 2.737e-03
Small eigenvalue found = 4.784e-03
Small eigenvalue found = 5.403e-03
Small eigenvalue found = 8.434e-03
Small eigenvalue found = 9.103e-03
Small eigenvalue found = 1.145e-02
Small eigenvalue found = 1.549e-02
Small eigenvalue found = 1.752e-02
Small eigenvalue found = 2.238e-02
Small eigenvalue found = 2.948e-02
The first mode is                       ....  271
The number of degrees of freedom        ....  246

    -----------------------------------------------------------------
                    Redundant Internal Coordinates


    -----------------------------------------------------------------
         Definition                    Initial Value    Approx d2E/dq
    -----------------------------------------------------------------
      1. B(C   1,C   0)                  1.3897         0.625428   
      2. B(C   2,C   1)                  1.3930         0.617957   
      3. B(C   3,C   2)                  1.3865         0.632951   
      4. B(C   4,C   3)                  1.3899         0.625113   
      5. B(C   5,C   0)                  1.3895         0.625908   
      6. B(C   5,C   4)                  1.3875         0.630528   
      7. B(C   6,C   1)                  1.5124         0.398477   
      8. B(C   7,C   6)                  1.4839         0.442543   
      9. B(C   8,C   7)                  1.4112         0.577988   
     10. B(C   9,C   8)                  1.4071         0.586750   
     11. B(C  10,C   9)                  1.4682         0.468776   
     12. B(N  11,C  10)                  1.3802         0.580018   
     13. B(N  11,C   7)                  1.3593         0.626357   
     14. B(N  12,C   8)                  1.3384         0.676280   
     15. B(C  13,N  12)                  1.3188         0.726798   
     16. B(C  14,C  13)                  1.4086         0.583531   
     17. B(N  15,C   9)                  1.3193         0.725643   
     18. B(N  15,C  14)                  1.3242         0.712518   
     19. B(O  16,C  10)                  1.2211         1.040802   
     20. B(H  17,N  11)                  1.0373         0.391393   
     21. B(H  18,C  13)                  1.0830         0.369492   
     22. B(H  19,C  14)                  1.0825         0.370133   
     23. B(H  20,C   0)                  1.0831         0.369346   
     24. B(H  21,C   5)                  1.0824         0.370303   
     25. B(H  22,C   4)                  1.0823         0.370421   
     26. B(H  23,C   3)                  1.0824         0.370250   
     27. B(H  24,C   2)                  1.0842         0.367845   
     28. B(H  25,C   6)                  1.0931         0.356025   
     29. B(H  26,C   6)                  1.0896         0.360674   
     30. B(H  27,N  12)                  1.9683         0.012804   
     31. B(C  29,C  28)                  1.4065         0.587979   
     32. B(C  30,C  29)                  1.4079         0.584930   
     33. B(C  31,C  30)                  1.3835         0.639835   
     34. B(C  32,C  31)                  1.3910         0.622566   
     35. B(C  33,C  32)                  1.3915         0.621299   
     36. B(C  33,C  28)                  1.3831         0.640882   
     37. B(C  34,C  29)                  1.4394         0.521157   
     38. B(O  35,C  34)                  1.3486         0.651427   
     39. B(O  35,H  27)                  0.9767         0.489003   
     40. B(C  36,C  34)                  1.4375         0.524667   
     41. B(C  37,C  36)                  1.4028         0.596120   
     42. B(C  38,C  37)                  1.3877         0.630162   
     43. B(C  39,O  16)                  3.9998         0.000038   
     44. B(C  39,C  38)                  1.3909         0.622762   
     45. B(C  40,C  39)                  1.3883         0.628818   
     46. B(C  41,C  40)                  1.3903         0.624079   
     47. B(C  41,C  36)                  1.4117         0.576824   
     48. B(N  42,C  38)                  1.3831         0.573948   
     49. B(C  43,N  42)                  1.2837         0.826970   
     50. B(O  44,C  43)                  1.3580         0.629401   
     51. B(O  44,C  37)                  1.3572         0.631272   
     52. B(C  45,C  43)                  1.5036         0.411630   
     53. B(C  46,C  45)                  1.5383         0.362307   
     54. B(C  47,C  46)                  1.5359         0.365604   
     55. B(C  48,C  47)                  1.5219         0.384926   
     56. B(C  49,C  48)                  1.5262         0.378876   
     57. B(C  50,C  49)                  1.5390         0.361362   
     58. B(C  50,C  45)                  1.5396         0.360638   
     59. B(C  51,C  49)                  1.5178         0.390732   
     60. B(N  52,C  51)                  1.3316         0.693429   
     61. B(C  53,N  52)                  1.4504         0.448212   
     62. B(C  53,C  47)                  1.5259         0.379244   
     63. B(C  54,C  45)                  1.5443         0.354413   
     64. B(C  55,C  47)                  1.5270         0.377775   
     65. B(C  56,C  49)                  1.5262         0.378822   
     66. B(O  57,H  17)                  1.7007         0.034219   
     67. B(O  57,C  51)                  1.2370         0.981864   
     68. B(H  58,C  46)                  1.0945         0.354139   
     69. B(H  59,C  46)                  1.0923         0.357043   
     70. B(H  60,C  48)                  1.0950         0.353543   
     71. B(H  61,C  48)                  1.0958         0.352566   
     72. B(H  62,C  50)                  1.0946         0.354082   
     73. B(H  63,C  50)                  1.0930         0.356095   
     74. B(H  64,H  20)                  3.2186         0.000028   
     75. B(H  64,C  56)                  1.0889         0.361529   
     76. B(H  65,C  56)                  1.0910         0.358815   
     77. B(H  66,C  56)                  1.0911         0.358696   
     78. B(H  67,C  55)                  1.0915         0.358144   
     79. B(H  68,C  55)                  1.0910         0.358842   
     80. B(H  69,C  55)                  1.0922         0.357144   
     81. B(H  70,N  52)                  1.0132         0.427635   
     82. B(H  71,C  54)                  1.0902         0.359854   
     83. B(H  72,C  54)                  1.0911         0.358627   
     84. B(H  73,C  54)                  1.0907         0.359220   
     85. B(H  74,C  39)                  1.0812         0.371933   
     86. B(H  75,C  40)                  1.0819         0.370971   
     87. B(H  76,C  41)                  1.0818         0.371088   
     88. B(H  77,C  30)                  1.0816         0.371342   
     89. B(H  78,H  25)                  4.7346         0.000000   
     90. B(H  78,C  31)                  1.0825         0.370170   
     91. B(H  79,C  32)                  1.0820         0.370832   
     92. B(H  80,H  71)                  2.7822         0.000138   
     93. B(H  80,C  33)                  1.0827         0.369947   
     94. B(H  81,C  28)                  1.0820         0.370784   
     95. B(H  82,C  53)                  1.0910         0.358769   
     96. B(H  83,C  53)                  1.0945         0.354198   
     97. A(C   1,C   0,H  20)          119.6472         0.354952   
     98. A(C   5,C   0,H  20)          119.9122         0.354998   
     99. A(C   1,C   0,C   5)          120.4403         0.435490   
    100. A(C   0,C   1,C   2)          119.0982         0.434489   
    101. A(C   2,C   1,C   6)          119.7422         0.400978   
    102. A(C   0,C   1,C   6)          121.1461         0.401828   
    103. A(C   1,C   2,H  24)          119.5909         0.353985   
    104. A(C   1,C   2,C   3)          120.5524         0.435426   
    105. A(C   3,C   2,H  24)          119.8566         0.355427   
    106. A(C   2,C   3,H  23)          119.7978         0.355820   
    107. A(C   2,C   3,C   4)          120.0757         0.436329   
    108. A(C   4,C   3,H  23)          120.1264         0.355069   
    109. A(C   5,C   4,H  22)          120.1899         0.355617   
    110. A(C   3,C   4,C   5)          119.6553         0.436028   
    111. A(C   3,C   4,H  22)          120.1547         0.355097   
    112. A(C   0,C   5,C   4)          120.1776         0.436128   
    113. A(C   0,C   5,H  21)          119.7138         0.355154   
    114. A(C   4,C   5,H  21)          120.1086         0.355597   
    115. A(C   1,C   6,H  26)          109.5437         0.327867   
    116. A(H  25,C   6,H  26)          107.2164         0.290393   
    117. A(C   7,C   6,H  25)          109.8543         0.332889   
    118. A(C   1,C   6,H  25)          110.3471         0.327167   
    119. A(C   1,C   6,C   7)          110.8323         0.378270   
    120. A(C   7,C   6,H  26)          108.9651         0.333606   
    121. A(C   6,C   7,N  11)          122.8146         0.406814   
    122. A(C   8,C   7,N  11)          106.9342         0.426613   
    123. A(C   6,C   7,C   8)          130.0522         0.403674   
    124. A(C   9,C   8,N  12)          122.0197         0.433696   
    125. A(C   7,C   8,C   9)          108.1022         0.424418   
    126. A(C   7,C   8,N  12)          129.8291         0.432524   
    127. A(C  10,C   9,N  15)          129.0842         0.421887   
    128. A(C   8,C   9,N  15)          123.3354         0.439237   
    129. A(C   8,C   9,C  10)          107.5645         0.408890   
    130. A(C   9,C  10,N  11)          103.9642         0.405430   
    131. A(N  11,C  10,O  16)          125.8295         0.464918   
    132. A(C   9,C  10,O  16)          130.2007         0.450203   
    133. A(C  10,N  11,H  17)          122.9772         0.348665   
    134. A(C   7,N  11,H  17)          123.3623         0.353222   
    135. A(C   7,N  11,C  10)          113.3984         0.424101   
    136. A(C   8,N  12,H  27)          105.5892         0.212975   
    137. A(C  13,N  12,H  27)          120.1031         0.215014   
    138. A(C   8,N  12,C  13)          114.4200         0.447830   
    139. A(N  12,C  13,C  14)          123.0608         0.438927   
    140. A(N  12,C  13,H  18)          117.3366         0.361910   
    141. A(C  14,C  13,H  18)          119.5920         0.350834   
    142. A(C  13,C  14,N  15)          122.6354         0.437359   
    143. A(C  13,C  14,H  19)          119.6599         0.350937   
    144. A(N  15,C  14,H  19)          117.6927         0.360793   
    145. A(C   9,N  15,C  14)          114.4555         0.451964   
    146. A(N  11,H  17,O  57)          168.1298         0.206940   
    147. A(N  12,H  27,O  35)          169.2733         0.188294   
    148. A(C  29,C  28,C  33)          120.9065         0.432515   
    149. A(C  29,C  28,H  81)          120.1162         0.351492   
    150. A(C  33,C  28,H  81)          118.9274         0.356660   
    151. A(C  30,C  29,C  34)          120.3989         0.416422   
    152. A(C  28,C  29,C  34)          121.7238         0.416807   
    153. A(C  28,C  29,C  30)          117.8191         0.425485   
    154. A(C  31,C  30,H  77)          119.2786         0.356652   
    155. A(C  29,C  30,C  31)          120.8559         0.431984   
    156. A(C  29,C  30,H  77)          119.8519         0.351272   
    157. A(C  30,C  31,C  32)          120.5620         0.436859   
    158. A(C  32,C  31,H  78)          119.9928         0.354810   
    159. A(C  30,C  31,H  78)          119.4451         0.356461   
    160. A(C  31,C  32,C  33)          119.2696         0.434552   
    161. A(C  33,C  32,H  79)          120.3461         0.354795   
    162. A(C  31,C  32,H  79)          120.3812         0.354917   
    163. A(C  32,C  33,H  80)          120.0369         0.354651   
    164. A(C  28,C  33,C  32)          120.5552         0.436828   
    165. A(C  28,C  33,H  80)          119.3979         0.356524   
    166. A(O  35,C  34,C  36)          119.2835         0.422244   
    167. A(C  29,C  34,C  36)          125.6507         0.408462   
    168. A(C  29,C  34,O  35)          114.9534         0.421739   
    169. A(H  27,O  35,C  34)          112.7834         0.369358   
    170. A(C  34,C  36,C  37)          125.5064         0.418329   
    171. A(C  37,C  36,C  41)          113.2678         0.425470   
    172. A(C  34,C  36,C  41)          121.2015         0.415885   
    173. A(C  36,C  37,C  38)          124.1356         0.432273   
    174. A(C  38,C  37,O  44)          106.6912         0.433892   
    175. A(C  36,C  37,O  44)          129.1644         0.429584   
    176. A(C  37,C  38,C  39)          121.1112         0.435687   
    177. A(C  39,C  38,N  42)          130.4237         0.425639   
    178. A(C  37,C  38,N  42)          108.4620         0.426540   
    179. A(C  38,C  39,C  40)          116.4716         0.435519   
    180. A(C  40,C  39,H  74)          121.9696         0.355698   
    181. A(C  38,C  39,H  74)          121.5529         0.355115   
    182. A(C  41,C  40,H  75)          118.6092         0.355086   
    183. A(C  39,C  40,H  75)          119.4986         0.355542   
    184. A(C  39,C  40,C  41)          121.8836         0.435685   
    185. A(C  40,C  41,H  76)          118.1797         0.355105   
    186. A(C  36,C  41,H  76)          118.7116         0.350405   
    187. A(C  36,C  41,C  40)          123.0808         0.428978   
    188. A(C  38,N  42,C  43)          105.2373         0.445003   
    189. A(O  44,C  43,C  45)          117.0276         0.401990   
    190. A(N  42,C  43,C  45)          128.2233         0.421940   
    191. A(N  42,C  43,O  44)          114.0218         0.452512   
    192. A(C  37,O  44,C  43)          105.5073         0.430960   
    193. A(C  50,C  45,C  54)          108.0806         0.357947   
    194. A(C  46,C  45,C  54)          107.9297         0.358229   
    195. A(C  43,C  45,C  54)          104.9612         0.366119   
    196. A(C  46,C  45,C  50)          110.2989         0.359292   
    197. A(C  43,C  45,C  50)          114.0263         0.367214   
    198. A(C  43,C  45,C  46)          111.1911         0.367505   
    199. A(H  58,C  46,H  59)          106.1187         0.289691   
    200. A(C  47,C  46,H  59)          109.8957         0.322721   
    201. A(C  45,C  46,H  59)          109.9039         0.322243   
    202. A(C  47,C  46,H  58)          105.9554         0.322290   
    203. A(C  45,C  46,H  58)          106.0716         0.321812   
    204. A(C  45,C  46,C  47)          118.1018         0.360130   
    205. A(C  46,C  47,C  48)          108.9821         0.363871   
    206. A(C  53,C  47,C  55)          107.7838         0.364986   
    207. A(C  48,C  47,C  55)          110.6613         0.365916   
    208. A(C  46,C  47,C  55)          107.8633         0.362707   
    209. A(C  48,C  47,C  53)          107.4581         0.366160   
    210. A(C  46,C  47,C  53)          114.0984         0.362948   
    211. A(H  60,C  48,H  61)          106.7434         0.289042   
    212. A(C  49,C  48,H  61)          110.2375         0.323943   
    213. A(C  47,C  48,H  61)          110.2388         0.324787   
    214. A(C  49,C  48,H  60)          109.0718         0.324091   
    215. A(C  47,C  48,H  60)          110.2967         0.324935   
    216. A(C  47,C  48,C  49)          110.1883         0.366099   
    217. A(C  51,C  49,C  56)          110.0151         0.367030   
    218. A(C  50,C  49,C  56)          109.1282         0.362156   
    219. A(C  48,C  49,C  56)          110.1263         0.365098   
    220. A(C  50,C  49,C  51)          107.9340         0.364077   
    221. A(C  48,C  49,C  51)          110.3894         0.367039   
    222. A(C  48,C  49,C  50)          109.2029         0.362165   
    223. A(H  62,C  50,H  63)          105.9338         0.289563   
    224. A(C  49,C  50,H  63)          110.1849         0.321965   
    225. A(C  45,C  50,H  63)          111.0853         0.321859   
    226. A(C  49,C  50,H  62)          106.5092         0.321666   
    227. A(C  45,C  50,H  62)          106.9673         0.321560   
    228. A(C  45,C  50,C  49)          115.5546         0.359132   
    229. A(N  52,C  51,O  57)          121.7555         0.475294   
    230. A(C  49,C  51,O  57)          120.3171         0.431075   
    231. A(C  49,C  51,N  52)          117.8826         0.405179   
    232. A(C  51,N  52,C  53)          127.9452         0.412471   
    233. A(C  53,N  52,H  70)          115.5119         0.338907   
    234. A(C  51,N  52,H  70)          116.5395         0.364850   
    235. A(C  47,C  53,N  52)          113.2905         0.373514   
    236. A(H  82,C  53,H  83)          107.2788         0.289917   
    237. A(N  52,C  53,H  83)          108.2387         0.331297   
    238. A(C  47,C  53,H  83)          109.0191         0.324241   
    239. A(N  52,C  53,H  82)          108.2759         0.332002   
    240. A(C  47,C  53,H  82)          110.5404         0.324925   
    241. A(H  72,C  54,H  73)          107.9879         0.290541   
    242. A(H  71,C  54,H  73)          107.7402         0.290697   
    243. A(C  45,C  54,H  73)          109.5371         0.321402   
    244. A(H  71,C  54,H  72)          108.2905         0.290621   
    245. A(C  45,C  54,H  72)          111.1346         0.321315   
    246. A(C  45,C  54,H  71)          112.0090         0.321495   
    247. A(C  47,C  55,H  69)          111.3372         0.324475   
    248. A(H  67,C  55,H  68)          107.8043         0.290431   
    249. A(C  47,C  55,H  68)          110.8292         0.324728   
    250. A(C  47,C  55,H  67)          111.1521         0.324624   
    251. A(H  68,C  55,H  69)          107.7002         0.290304   
    252. A(H  67,C  55,H  69)          107.8586         0.290215   
    253. A(H  65,C  56,H  66)          107.6784         0.290498   
    254. A(H  64,C  56,H  66)          108.1533         0.290842   
    255. A(C  49,C  56,H  66)          111.3732         0.324854   
    256. A(H  64,C  56,H  65)          107.8841         0.290857   
    257. A(C  49,C  56,H  65)          109.3526         0.324872   
    258. A(C  49,C  56,H  64)          112.2353         0.325274   
    259. A(H  17,O  57,C  51)          120.2846         0.257505   
    260. D(C   2,C   1,C   0,H  20)   -179.5189         0.027096   
    261. D(C   2,C   1,C   0,C   5)      0.2735         0.027096   
    262. D(C   6,C   1,C   0,C   5)    178.9314         0.027096   
    263. D(C   6,C   1,C   0,H  20)     -0.8610         0.027096   
    264. D(H  24,C   2,C   1,C   6)      1.2526         0.026414   
    265. D(C   3,C   2,C   1,C   6)   -178.8301         0.026414   
    266. D(H  24,C   2,C   1,C   0)    179.9297         0.026414   
    267. D(C   3,C   2,C   1,C   0)     -0.1531         0.026414   
    268. D(H  23,C   3,C   2,C   1)   -179.8788         0.027794   
    269. D(H  23,C   3,C   2,H  24)      0.0383         0.027794   
    270. D(C   4,C   3,C   2,C   1)     -0.0117         0.027794   
    271. D(C   4,C   3,C   2,H  24)    179.9053         0.027794   
    272. D(C   5,C   4,C   3,H  23)    179.9244         0.027067   
    273. D(H  22,C   4,C   3,H  23)     -0.0254         0.027067   
    274. D(C   5,C   4,C   3,C   2)      0.0578         0.027067   
    275. D(H  22,C   4,C   3,C   2)   -179.8920         0.027067   
    276. D(H  21,C   5,C   4,H  22)     -0.0621         0.027568   
    277. D(H  21,C   5,C   0,C   1)    179.8437         0.027140   
    278. D(H  21,C   5,C   4,C   3)    179.9881         0.027568   
    279. D(C   0,C   5,C   4,H  22)   -179.9879         0.027568   
    280. D(H  21,C   5,C   0,H  20)     -0.3645         0.027140   
    281. D(C   4,C   5,C   0,H  20)    179.5617         0.027140   
    282. D(C   0,C   5,C   4,C   3)      0.0623         0.027568   
    283. D(C   4,C   5,C   0,C   1)     -0.2301         0.027140   
    284. D(H  25,C   6,C   1,C   0)     17.8441         0.011788   
    285. D(H  26,C   6,C   1,C   0)    135.6592         0.011788   
    286. D(H  25,C   6,C   1,C   2)   -163.5066         0.011788   
    287. D(C   7,C   6,C   1,C   2)     74.5772         0.011788   
    288. D(H  26,C   6,C   1,C   2)    -45.6914         0.011788   
    289. D(C   7,C   6,C   1,C   0)   -104.0722         0.011788   
    290. D(C   8,C   7,C   6,C   1)   -103.2465         0.014449   
    291. D(N  11,C   7,C   6,H  26)   -168.4579         0.014449   
    292. D(N  11,C   7,C   6,C   1)     70.9296         0.014449   
    293. D(N  11,C   7,C   6,H  25)    -51.2746         0.014449   
    294. D(C   8,C   7,C   6,H  25)    134.5493         0.014449   
    295. D(C   8,C   7,C   6,H  26)     17.3660         0.014449   
    296. D(N  12,C   8,C   7,N  11)    176.6728         0.022944   
    297. D(N  12,C   8,C   7,C   6)     -8.4415         0.022944   
    298. D(C   9,C   8,C   7,N  11)     -0.7744         0.022944   
    299. D(C   9,C   8,C   7,C   6)    174.1112         0.022944   
    300. D(N  15,C   9,C   8,N  12)      2.6649         0.023679   
    301. D(N  15,C   9,C   8,C   7)   -179.6472         0.023679   
    302. D(C  10,C   9,C   8,C   7)      1.6866         0.023679   
    303. D(C  10,C   9,C   8,N  12)   -176.0014         0.023679   
    304. D(N  11,C  10,C   9,N  15)    179.5155         0.014964   
    305. D(O  16,C  10,C   9,N  15)     -1.3266         0.014964   
    306. D(N  11,C  10,C   9,C   8)     -1.9201         0.014964   
    307. D(O  16,C  10,C   9,C   8)    177.2378         0.014964   
    308. D(C   7,N  11,C  10,O  16)   -177.6884         0.026983   
    309. D(C   7,N  11,C  10,C   9)      1.5182         0.026983   
    310. D(H  17,N  11,C   7,C   8)   -174.7904         0.031820   
    311. D(H  17,N  11,C   7,C   6)      9.8667         0.031820   
    312. D(H  17,N  11,C  10,O  16)     -3.3952         0.026983   
    313. D(H  17,N  11,C  10,C   9)    175.8114         0.026983   
    314. D(C  10,N  11,C   7,C   8)     -0.5224         0.031820   
    315. D(C  10,N  11,C   7,C   6)   -175.8653         0.031820   
    316. D(H  27,N  12,C   8,C   9)    131.6903         0.037594   
    317. D(C  13,N  12,C   8,C   9)     -2.6206         0.037594   
    318. D(H  27,N  12,C   8,C   7)    -45.4477         0.037594   
    319. D(C  13,N  12,C   8,C   7)   -179.7586         0.037594   
    320. D(H  18,C  13,N  12,C   8)    179.4178         0.044054   
    321. D(C  14,C  13,N  12,H  27)   -126.5717         0.044054   
    322. D(C  14,C  13,N  12,C   8)      0.6131         0.044054   
    323. D(H  18,C  13,N  12,H  27)     52.2330         0.044054   
    324. D(H  19,C  14,C  13,H  18)      1.6038         0.023408   
    325. D(H  19,C  14,C  13,N  12)   -179.6173         0.023408   
    326. D(N  15,C  14,C  13,H  18)   -177.1032         0.023408   
    327. D(N  15,C  14,C  13,N  12)      1.6757         0.023408   
    328. D(C   9,N  15,C  14,H  19)    179.5491         0.038150   
    329. D(C   9,N  15,C  14,C  13)     -1.7198         0.038150   
    330. D(C  14,N  15,C   9,C  10)    178.0407         0.039714   
    331. D(C  14,N  15,C   9,C   8)     -0.3211         0.039714   
    332. D(O  57,H  17,N  11,C  10)   -105.1596         0.168047   
    333. D(O  57,H  17,N  11,C   7)     68.5674         0.168047   
    334. D(O  35,H  27,N  12,C  13)    144.5435         0.001585   
    335. D(O  35,H  27,N  12,C   8)     13.4052         0.001585   
    336. D(C  34,C  29,C  28,H  81)     -1.7255         0.023783   
    337. D(C  30,C  29,C  28,H  81)    175.5113         0.023783   
    338. D(C  30,C  29,C  28,C  33)     -1.8926         0.023783   
    339. D(C  34,C  29,C  28,C  33)   -179.1294         0.023783   
    340. D(H  77,C  30,C  29,C  34)     -2.0616         0.023525   
    341. D(H  77,C  30,C  29,C  28)   -179.3366         0.023525   
    342. D(C  31,C  30,C  29,C  34)    179.2908         0.023525   
    343. D(C  31,C  30,C  29,C  28)      2.0158         0.023525   
    344. D(H  78,C  31,C  30,H  77)      0.3652         0.028443   
    345. D(H  78,C  31,C  30,C  29)    179.0205         0.028443   
    346. D(C  32,C  31,C  30,H  77)   -179.5215         0.028443   
    347. D(C  32,C  31,C  30,C  29)     -0.8662         0.028443   
    348. D(H  79,C  32,C  31,H  78)      0.2906         0.026834   
    349. D(H  79,C  32,C  31,C  30)   -179.8233         0.026834   
    350. D(C  33,C  32,C  31,H  78)    179.6483         0.026834   
    351. D(C  33,C  32,C  31,C  30)     -0.4656         0.026834   
    352. D(H  80,C  33,C  32,H  79)      1.1075         0.026718   
    353. D(C  28,C  33,C  32,H  79)    179.9478         0.026718   
    354. D(C  28,C  33,C  32,C  31)      0.5898         0.026718   
    355. D(H  80,C  33,C  28,H  81)      2.0316         0.028542   
    356. D(H  80,C  33,C  28,C  29)    179.4659         0.028542   
    357. D(C  32,C  33,C  28,H  81)   -176.8160         0.028542   
    358. D(C  32,C  33,C  28,C  29)      0.6182         0.028542   
    359. D(H  80,C  33,C  32,C  31)   -178.2505         0.026718   
    360. D(C  36,C  34,C  29,C  30)    155.9917         0.018525   
    361. D(C  36,C  34,C  29,C  28)    -26.8418         0.018525   
    362. D(O  35,C  34,C  29,C  30)    -27.9111         0.018525   
    363. D(O  35,C  34,C  29,C  28)    149.2554         0.018525   
    364. D(H  27,O  35,C  34,C  36)    -31.7306         0.031373   
    365. D(H  27,O  35,C  34,C  29)    151.9050         0.031373   
    366. D(C  34,O  35,H  27,N  12)    -38.9914         0.260113   
    367. D(C  41,C  36,C  34,O  35)    -26.0583         0.018780   
    368. D(C  41,C  36,C  34,C  29)    149.8846         0.018780   
    369. D(C  37,C  36,C  34,O  35)    152.0252         0.018780   
    370. D(C  37,C  36,C  34,C  29)    -32.0319         0.018780   
    371. D(O  44,C  37,C  36,C  41)    179.7404         0.024481   
    372. D(O  44,C  37,C  36,C  34)      1.5247         0.024481   
    373. D(C  38,C  37,C  36,C  41)     -1.4836         0.024481   
    374. D(C  38,C  37,C  36,C  34)   -179.6992         0.024481   
    375. D(N  42,C  38,C  37,O  44)      2.3473         0.027534   
    376. D(C  39,C  38,C  37,O  44)   -178.2311         0.027534   
    377. D(C  39,C  38,C  37,C  36)      2.7596         0.027534   
    378. D(N  42,C  38,C  37,C  36)   -176.6621         0.027534   
    379. D(H  74,C  39,C  38,C  37)    178.9275         0.029180   
    380. D(H  74,C  39,C  38,N  42)     -1.7931         0.029180   
    381. D(C  40,C  39,C  38,C  37)     -1.9347         0.029180   
    382. D(C  40,C  39,C  38,N  42)    177.3447         0.029180   
    383. D(H  75,C  40,C  39,H  74)      0.3290         0.029789   
    384. D(H  75,C  40,C  39,C  38)   -178.8049         0.029789   
    385. D(C  41,C  40,C  39,H  74)    179.2456         0.029789   
    386. D(C  41,C  40,C  39,C  38)      0.1117         0.029789   
    387. D(H  76,C  41,C  40,C  39)   -176.9649         0.026972   
    388. D(C  36,C  41,C  40,H  75)   -179.9875         0.026972   
    389. D(C  36,C  41,C  40,C  39)      1.0866         0.026972   
    390. D(H  76,C  41,C  36,C  37)    177.6337         0.022848   
    391. D(H  76,C  41,C  36,C  34)     -4.0645         0.022848   
    392. D(C  40,C  41,C  36,C  37)     -0.4079         0.022848   
    393. D(H  76,C  41,C  40,H  75)      1.9610         0.026972   
    394. D(C  40,C  41,C  36,C  34)    177.8939         0.022848   
    395. D(C  43,N  42,C  38,C  39)    179.8042         0.023929   
    396. D(C  43,N  42,C  38,C  37)     -0.8463         0.023929   
    397. D(C  45,C  43,N  42,C  38)    168.8026         0.053135   
    398. D(O  44,C  43,N  42,C  38)     -1.0283         0.053135   
    399. D(C  37,O  44,C  43,C  45)   -168.5353         0.029129   
    400. D(C  37,O  44,C  43,N  42)      2.5070         0.029129   
    401. D(C  43,O  44,C  37,C  38)     -2.8306         0.029316   
    402. D(C  43,O  44,C  37,C  36)    176.1118         0.029316   
    403. D(C  54,C  45,C  43,O  44)     64.6657         0.012546   
    404. D(C  54,C  45,C  43,N  42)   -104.9044         0.012546   
    405. D(C  50,C  45,C  43,O  44)    -53.4232         0.012546   
    406. D(C  50,C  45,C  43,N  42)    137.0067         0.012546   
    407. D(C  46,C  45,C  43,O  44)   -178.8878         0.012546   
    408. D(C  46,C  45,C  43,N  42)     11.5421         0.012546   
    409. D(H  59,C  46,C  45,C  54)     73.8393         0.010522   
    410. D(H  59,C  46,C  45,C  50)   -168.2899         0.010522   
    411. D(H  59,C  46,C  45,C  43)    -40.7723         0.010522   
    412. D(H  58,C  46,C  45,C  54)    -40.4653         0.010522   
    413. D(H  58,C  46,C  45,C  50)     77.4055         0.010522   
    414. D(H  58,C  46,C  45,C  43)   -155.0769         0.010522   
    415. D(C  47,C  46,C  45,C  54)   -159.0295         0.010522   
    416. D(C  47,C  46,C  45,C  50)    -41.1587         0.010522   
    417. D(C  47,C  46,C  45,C  43)     86.3589         0.010522   
    418. D(C  55,C  47,C  46,H  58)     51.9405         0.010701   
    419. D(C  55,C  47,C  46,C  45)    170.5659         0.010701   
    420. D(C  53,C  47,C  46,H  59)     57.4161         0.010701   
    421. D(C  53,C  47,C  46,H  58)    171.6557         0.010701   
    422. D(C  53,C  47,C  46,C  45)    -69.7190         0.010701   
    423. D(C  48,C  47,C  46,H  59)    177.5095         0.010701   
    424. D(C  48,C  47,C  46,H  58)    -68.2510         0.010701   
    425. D(C  55,C  47,C  46,H  59)    -62.2990         0.010701   
    426. D(C  48,C  47,C  46,C  45)     50.3744         0.010701   
    427. D(H  61,C  48,C  47,C  55)     59.8777         0.011794   
    428. D(H  61,C  48,C  47,C  53)    -57.5597         0.011794   
    429. D(H  61,C  48,C  47,C  46)    178.3281         0.011794   
    430. D(H  60,C  48,C  47,C  55)    -57.7505         0.011794   
    431. D(H  60,C  48,C  47,C  53)   -175.1878         0.011794   
    432. D(H  60,C  48,C  47,C  46)     60.6999         0.011794   
    433. D(C  49,C  48,C  47,C  55)   -178.2265         0.011794   
    434. D(C  49,C  48,C  47,C  53)     64.3361         0.011794   
    435. D(C  49,C  48,C  47,C  46)    -59.7762         0.011794   
    436. D(C  56,C  49,C  48,H  61)    -55.5519         0.011444   
    437. D(C  56,C  49,C  48,H  60)     61.3416         0.011444   
    438. D(C  56,C  49,C  48,C  47)   -177.4485         0.011444   
    439. D(C  51,C  49,C  48,H  61)     66.1233         0.011444   
    440. D(C  51,C  49,C  48,H  60)   -176.9831         0.011444   
    441. D(C  51,C  49,C  48,C  47)    -55.7732         0.011444   
    442. D(C  50,C  49,C  48,H  61)   -175.3665         0.011444   
    443. D(C  50,C  49,C  48,H  60)    -58.4730         0.011444   
    444. D(C  50,C  49,C  48,C  47)     62.7369         0.011444   
    445. D(H  63,C  50,C  49,C  51)    -61.6452         0.010471   
    446. D(H  63,C  50,C  49,C  48)    178.3223         0.010471   
    447. D(H  62,C  50,C  49,C  56)    -56.5638         0.010471   
    448. D(H  62,C  50,C  49,C  48)     63.8643         0.010471   
    449. D(C  45,C  50,C  49,C  56)   -175.1901         0.010471   
    450. D(C  45,C  50,C  49,C  51)     65.2705         0.010471   
    451. D(C  45,C  50,C  49,C  48)    -54.7620         0.010471   
    452. D(H  63,C  50,C  45,C  54)    -73.0101         0.010432   
    453. D(H  63,C  50,C  45,C  46)    169.2120         0.010432   
    454. D(H  63,C  50,C  45,C  43)     43.2772         0.010432   
    455. D(H  62,C  50,C  45,C  54)     42.1568         0.010432   
    456. D(H  62,C  50,C  45,C  46)    -75.6211         0.010432   
    457. D(H  62,C  50,C  49,C  51)   -176.1032         0.010471   
    458. D(H  62,C  50,C  45,C  43)    158.4441         0.010432   
    459. D(C  49,C  50,C  45,C  54)    160.5293         0.010432   
    460. D(C  49,C  50,C  45,C  46)     42.7515         0.010432   
    461. D(H  63,C  50,C  49,C  56)     57.8942         0.010471   
    462. D(C  49,C  50,C  45,C  43)    -83.1834         0.010432   
    463. D(O  57,C  51,C  49,C  56)    -36.4980         0.011356   
    464. D(O  57,C  51,C  49,C  50)     82.4786         0.011356   
    465. D(O  57,C  51,C  49,C  48)   -158.2390         0.011356   
    466. D(N  52,C  51,C  49,C  56)    145.8943         0.011356   
    467. D(N  52,C  51,C  49,C  50)    -95.1291         0.011356   
    468. D(N  52,C  51,C  49,C  48)     24.1533         0.011356   
    469. D(H  70,N  52,C  51,O  57)      0.6777         0.039716   
    470. D(H  70,N  52,C  51,C  49)    178.2490         0.039716   
    471. D(C  53,N  52,C  51,O  57)    179.9734         0.039716   
    472. D(C  53,N  52,C  51,C  49)     -2.4553         0.039716   
    473. D(H  83,C  53,N  52,H  70)     69.8876         0.017136   
    474. D(H  83,C  53,N  52,C  51)   -109.4143         0.017136   
    475. D(H  82,C  53,N  52,H  70)    -46.0999         0.017136   
    476. D(H  82,C  53,N  52,C  51)    134.5983         0.017136   
    477. D(C  47,C  53,N  52,H  70)   -169.0871         0.017136   
    478. D(C  47,C  53,N  52,C  51)     11.6111         0.017136   
    479. D(H  83,C  53,C  47,C  55)    -39.8011         0.011465   
    480. D(H  83,C  53,C  47,C  48)     79.4946         0.011465   
    481. D(H  83,C  53,C  47,C  46)   -159.5610         0.011465   
    482. D(H  82,C  53,C  47,C  55)     77.8869         0.011465   
    483. D(H  82,C  53,C  47,C  48)   -162.8173         0.011465   
    484. D(H  82,C  53,C  47,C  46)    -41.8730         0.011465   
    485. D(N  52,C  53,C  47,C  55)   -160.3853         0.011465   
    486. D(N  52,C  53,C  47,C  48)    -41.0895         0.011465   
    487. D(N  52,C  53,C  47,C  46)     79.8548         0.011465   
    488. D(H  73,C  54,C  45,C  50)    -61.1703         0.010100   
    489. D(H  73,C  54,C  45,C  46)     58.1179         0.010100   
    490. D(H  73,C  54,C  45,C  43)    176.7853         0.010100   
    491. D(H  72,C  54,C  45,C  50)    179.5888         0.010100   
    492. D(H  72,C  54,C  45,C  46)    -61.1230         0.010100   
    493. D(H  72,C  54,C  45,C  43)     57.5444         0.010100   
    494. D(H  71,C  54,C  45,C  50)     58.3125         0.010100   
    495. D(H  71,C  54,C  45,C  46)    177.6007         0.010100   
    496. D(H  71,C  54,C  45,C  43)    -63.7319         0.010100   
    497. D(H  69,C  55,C  47,C  53)    -60.0326         0.011381   
    498. D(H  69,C  55,C  47,C  48)   -177.2699         0.011381   
    499. D(H  69,C  55,C  47,C  46)     63.6016         0.011381   
    500. D(H  68,C  55,C  47,C  53)   -179.8904         0.011381   
    501. D(H  68,C  55,C  47,C  48)     62.8723         0.011381   
    502. D(H  68,C  55,C  47,C  46)    -56.2562         0.011381   
    503. D(H  67,C  55,C  47,C  53)     60.2432         0.011381   
    504. D(H  67,C  55,C  47,C  48)    -56.9941         0.011381   
    505. D(H  67,C  55,C  47,C  46)   -176.1227         0.011381   
    506. D(H  66,C  56,C  49,C  50)   -178.2850         0.011441   
    507. D(H  66,C  56,C  49,C  48)     61.8552         0.011441   
    508. D(H  65,C  56,C  49,C  51)   -178.9295         0.011441   
    509. D(H  65,C  56,C  49,C  50)     62.8279         0.011441   
    510. D(H  65,C  56,C  49,C  48)    -57.0319         0.011441   
    511. D(H  64,C  56,C  49,C  51)     61.3865         0.011441   
    512. D(H  64,C  56,C  49,C  50)    -56.8562         0.011441   
    513. D(H  66,C  56,C  49,C  51)    -60.0424         0.011441   
    514. D(H  64,C  56,C  49,C  48)   -176.7160         0.011441   
    515. D(H  17,O  57,C  51,N  52)     26.2815         0.078534   
    516. D(H  17,O  57,C  51,C  49)   -151.2316         0.078534   
    517. D(C  51,O  57,H  17,N  11)     66.3501         0.002070   
    -----------------------------------------------------------------

Number of atoms                         .... 84
Number of degrees of freedom            .... 517

         *************************************************************
         *                GEOMETRY OPTIMIZATION CYCLE   1            *
         *************************************************************
---------------------------------
CARTESIAN COORDINATES (ANGSTROEM)
---------------------------------
  C     -2.411409   -2.134924   -2.763534
  C     -3.013099   -1.056395   -2.126291
  C     -4.403240   -0.968795   -2.109780
  C     -5.178042   -1.941490   -2.722843
  C     -4.570238   -3.015916   -3.361513
  C     -3.186018   -3.109522   -3.380701
  C     -2.186339    0.000805   -1.428972
  C     -2.238470   -0.174744    0.043567
  C     -2.964041    0.542594    1.018479
  C     -2.779939   -0.096404    2.258530
  C     -1.872275   -1.230008    2.042391
  N     -1.623294   -1.203241    0.685054
  N     -3.682058    1.665766    0.898589
  C     -4.237124    2.080449    2.020760
  C     -4.080336    1.409521    3.249347
  N     -3.333865    0.323537    3.379817
  O     -1.404240   -2.028023    2.839363
  H     -0.957591   -1.848886    0.220289
  H     -4.821408    2.991377    1.979617
  H     -4.566343    1.795462    4.136305
  H     -1.331410   -2.215992   -2.774998
  H     -2.704995   -3.943232   -3.875799
  H     -5.173786   -3.775030   -3.841998
  H     -6.257263   -1.860250   -2.704291
  H     -4.881064   -0.131357   -1.613910
  H     -1.149070   -0.040818   -1.771321
  H     -2.569918    0.988837   -1.681591
  H     -2.570461    2.893146   -0.165342
  C      1.588265    3.239874   -1.550942
  C      0.203580    3.034792   -1.688507
  C     -0.331557    3.015009   -2.990641
  C      0.488223    3.150671   -4.096851
  C      1.859342    3.327750   -3.943611
  C      2.399959    3.377164   -2.662344
  C     -0.660146    2.908060   -0.544082
  O     -1.919545    3.353367   -0.729667
  C     -0.266023    2.434465    0.754729
  C      0.726676    1.475599    1.005615
  C      1.080518    1.034262    2.272758
  C      0.413165    1.489899    3.404838
  C     -0.585937    2.431165    3.197326
  C     -0.906293    2.893944    1.926037
  N      2.137886    0.151206    2.149590
  C      2.367181    0.073171    0.888960
  O      1.529276    0.822731    0.127224
  C      3.542873   -0.556257    0.194438
  C      4.383664   -1.393992    1.173085
  C      3.974194   -2.854952    1.411477
  C      3.797069   -3.545134    0.066744
  C      2.717930   -2.839178   -0.749505
  C      3.165970   -1.395712   -1.039908
  C      1.418945   -2.776849    0.033054
  N      1.488322   -2.842369    1.361260
  C      2.669079   -3.017905    2.185099
  C      4.408484    0.631496   -0.279824
  C      5.082339   -3.526061    2.219700
  C      2.497011   -3.569731   -2.071165
  O      0.341929   -2.624240   -0.555843
  H      5.393233   -1.429398    0.751724
  H      4.471969   -0.872044    2.128562
  H      4.737193   -3.530450   -0.494488
  H      3.533253   -4.598530    0.213161
  H      4.062906   -1.467854   -1.663144
  H      2.417140   -0.883859   -1.649831
  H      1.773306   -3.061806   -2.706786
  H      3.440681   -3.625013   -2.615824
  H      2.148468   -4.590631   -1.907765
  H      4.877624   -4.588669    2.362145
  H      6.042734   -3.436777    1.709947
  H      5.186510   -3.069774    3.206588
  H      0.611753   -2.771373    1.864433
  H      3.888537    1.249093   -1.012447
  H      4.698820    1.266280    0.558798
  H      5.318681    0.255298   -0.748405
  H      0.671562    1.137919    4.393945
  H     -1.123378    2.833461    4.045755
  H     -1.660706    3.664278    1.837856
  H     -1.393857    2.870477   -3.134016
  H      0.054487    3.116216   -5.088050
  H      2.497369    3.436391   -4.810706
  H      3.461398    3.542850   -2.528029
  H      2.027980    3.334401   -0.566803
  H      2.620700   -2.304192    3.008853
  H      2.636108   -4.021007    2.621706

----------------------------
CARTESIAN COORDINATES (A.U.)
----------------------------
  NO LB      ZA    FRAG     MASS         X           Y           Z
   0 C     6.0000    0    12.011   -4.556903   -4.034421   -5.222323
   1 C     6.0000    0    12.011   -5.693931   -1.996296   -4.018107
   2 C     6.0000    0    12.011   -8.320917   -1.830757   -3.986906
   3 C     6.0000    0    12.011   -9.785081   -3.668884   -5.145427
   4 C     6.0000    0    12.011   -8.636498   -5.699255   -6.352338
   5 C     6.0000    0    12.011   -6.020702   -5.876145   -6.388600
   6 C     6.0000    0    12.011   -4.131583    0.001521   -2.700366
   7 C     6.0000    0    12.011   -4.230096   -0.330218    0.082330
   8 C     6.0000    0    12.011   -5.601227    1.025353    1.924646
   9 C     6.0000    0    12.011   -5.253324   -0.182177    4.268002
  10 C     6.0000    0    12.011   -3.538088   -2.324379    3.859560
  11 N     7.0000    0    14.007   -3.067580   -2.273795    1.294565
  12 N     7.0000    0    14.007   -6.958081    3.147842    1.698087
  13 C     6.0000    0    12.011   -8.007004    3.931479    3.818683
  14 C     6.0000    0    12.011   -7.710717    2.663609    6.140376
  15 N     7.0000    0    14.007   -6.300092    0.611396    6.386929
  16 O     8.0000    0    15.999   -2.653629   -3.832408    5.365619
  17 H     1.0000    0     1.008   -1.809584   -3.493889    0.416286
  18 H     1.0000    0     1.008   -9.111141    5.652884    3.740934
  19 H     1.0000    0     1.008   -8.629138    3.392932    7.816484
  20 H     1.0000    0     1.008   -2.516000   -4.187618   -5.243986
  21 H     1.0000    0     1.008   -5.111700   -7.451629   -7.324198
  22 H     1.0000    0     1.008   -9.777038   -7.133772   -7.260324
  23 H     1.0000    0     1.008  -11.824513   -3.515363   -5.110370
  24 H     1.0000    0     1.008   -9.223875   -0.248229   -3.049848
  25 H     1.0000    0     1.008   -2.171428   -0.077135   -3.347311
  26 H     1.0000    0     1.008   -4.856442    1.868630   -3.177747
  27 H     1.0000    0     1.008   -4.857468    5.467254   -0.312451
  28 C     6.0000    0    12.011    3.001385    6.122475   -2.930855
  29 C     6.0000    0    12.011    0.384710    5.734926   -3.190815
  30 C     6.0000    0    12.011   -0.626552    5.697542   -5.651492
  31 C     6.0000    0    12.011    0.922608    5.953905   -7.741926
  32 C     6.0000    0    12.011    3.513648    6.288537   -7.452344
  33 C     6.0000    0    12.011    4.535265    6.381916   -5.031102
  34 C     6.0000    0    12.011   -1.247496    5.495438   -1.028166
  35 O     8.0000    0    15.999   -3.627415    6.336944   -1.378871
  36 C     6.0000    0    12.011   -0.502711    4.600471    1.426231
  37 C     6.0000    0    12.011    1.373219    2.788479    1.900336
  38 C     6.0000    0    12.011    2.041883    1.954472    4.294890
  39 C     6.0000    0    12.011    0.780769    2.815501    6.434211
  40 C     6.0000    0    12.011   -1.107261    4.594235    6.042071
  41 C     6.0000    0    12.011   -1.712645    5.468761    3.639682
  42 N     7.0000    0    14.007    4.040020    0.285739    4.062137
  43 C     6.0000    0    12.011    4.473324    0.138273    1.679891
  44 O     8.0000    0    15.999    2.889912    1.554736    0.240418
  45 C     6.0000    0    12.011    6.695060   -1.051174    0.367434
  46 C     6.0000    0    12.011    8.283925   -2.634263    2.216809
  47 C     6.0000    0    12.011    7.510139   -5.395077    2.667305
  48 C     6.0000    0    12.011    7.175421   -6.699332    0.126127
  49 C     6.0000    0    12.011    5.136143   -5.365270   -1.416360
  50 C     6.0000    0    12.011    5.982816   -2.637513   -1.965141
  51 C     6.0000    0    12.011    2.681418   -5.247484    0.062464
  52 N     7.0000    0    14.007    2.812520   -5.371299    2.572409
  53 C     6.0000    0    12.011    5.043828   -5.703014    4.129239
  54 C     6.0000    0    12.011    8.330827    1.193355   -0.528791
  55 C     6.0000    0    12.011    9.604229   -6.663289    4.194625
  56 C     6.0000    0    12.011    4.718667   -6.745815   -3.913935
  57 O     8.0000    0    15.999    0.646152   -4.959094   -1.050392
  58 H     1.0000    0     1.008   10.191733   -2.701170    1.420553
  59 H     1.0000    0     1.008    8.450797   -1.647924    4.022399
  60 H     1.0000    0     1.008    8.951998   -6.671583   -0.934447
  61 H     1.0000    0     1.008    6.676881   -8.689962    0.402816
  62 H     1.0000    0     1.008    7.677779   -2.773842   -3.142886
  63 H     1.0000    0     1.008    4.567734   -1.670252   -3.117729
  64 H     1.0000    0     1.008    3.351062   -5.785975   -5.115085
  65 H     1.0000    0     1.008    6.501945   -6.850282   -4.943191
  66 H     1.0000    0     1.008    4.060016   -8.675036   -3.605154
  67 H     1.0000    0     1.008    9.217374   -8.671327    4.463808
  68 H     1.0000    0     1.008   11.419112   -6.494567    3.231332
  69 H     1.0000    0     1.008    9.801083   -5.801033    6.059573
  70 H     1.0000    0     1.008    1.156045   -5.237136    3.523267
  71 H     1.0000    0     1.008    7.348270    2.360443   -1.913247
  72 H     1.0000    0     1.008    8.879484    2.392923    1.055975
  73 H     1.0000    0     1.008   10.050850    0.482443   -1.414280
  74 H     1.0000    0     1.008    1.269068    2.150356    8.303352
  75 H     1.0000    0     1.008   -2.122876    5.354465    7.645369
  76 H     1.0000    0     1.008   -3.138280    6.924483    3.473045
  77 H     1.0000    0     1.008   -2.634008    5.424415   -5.922433
  78 H     1.0000    0     1.008    0.102966    5.888795   -9.615021
  79 H     1.0000    0     1.008    4.719344    6.493838   -9.090917
  80 H     1.0000    0     1.008    6.541094    6.695015   -4.777282
  81 H     1.0000    0     1.008    3.832326    6.301104   -1.071103
  82 H     1.0000    0     1.008    4.952404   -4.354292    5.685909
  83 H     1.0000    0     1.008    4.981523   -7.598602    4.954306

--------------------------------
INTERNAL COORDINATES (ANGSTROEM)
--------------------------------
 C      0   0   0     0.000000000000     0.00000000     0.00000000
 C      1   0   0     1.389724787956     0.00000000     0.00000000
 C      2   1   0     1.392996143164   119.09816280     0.00000000
 C      3   2   1     1.386470309142   120.55239700   359.84693025
 C      4   3   2     1.389862039446   120.07571893     0.00000000
 C      5   4   3     1.387514067340   119.65531663     0.05781231
 C      2   1   3     1.512433604522   121.14605659   178.65787311
 C      7   2   1     1.483882343975   110.83228410   255.92783832
 C      8   7   2     1.411197871347   130.05223481   256.75347405
 C      9   8   7     1.407102169366   108.10224246   174.11120206
 C     10   9   8     1.468206275270   107.56449542     1.68660134
 N      8   7   2     1.359320807761   122.81460064    70.92961521
 N      9   8   7     1.338446201106   129.82909838   351.55845255
 C     13   9   8     1.318835774329   114.42003270   180.24142751
 C     14  13   9     1.408599500835   123.06078780     0.61308980
 N     10   9   8     1.319268697803   123.33537449   180.35284089
 O     11  10   9     1.221085186384   130.20067973   177.23776601
 H     12   8   7     1.037316486651   123.36232002     9.86666361
 H     14  13   9     1.082991517521   117.33655222   179.41775840
 H     15  14  13     1.082519608447   119.65991961   180.38267902
 H      1   2   3     1.083098561793   119.64720717   180.48112979
 H      6   5   4     1.082394492556   120.10857706   179.98812578
 H      5   4   3     1.082307561807   120.15474609   180.10799840
 H      4   3   2     1.082433284874   119.79775807   180.12122502
 H      3   2   1     1.084207381647   119.59090811   179.92967429
 H      7   2   1     1.093097809791   110.34712074    17.84408602
 H      7   2   1     1.089566716879   109.54365523   135.65923431
 H     13   9   8     1.968262537657   105.58922947   314.55230283
 C     26   7   2     4.278376680876   124.18027661   157.03059131
 C     29  26   7     1.406532742168    41.69363530   330.41131267
 C     30  29  26     1.407947640994   117.81909849   265.42881621
 C     31  30  29     1.383525660282   120.85586177     2.01575439
 C     32  31  30     1.390973623739   120.56195006   359.13380367
 C     29  26   7     1.383080730669   114.21807371   220.42564903
 C     30  29  26     1.439371974098   121.72383613    88.19205477
 O     28  13   9     0.976707391594   169.27326897    13.40515122
 C     35  30  29     1.437545077216   125.65074287   333.15821527
 C     37  35  30     1.402789457071   125.50640137   327.96809405
 C     38  37  35     1.387672340741   124.13564666   180.30078687
 C     39  38  37     1.390888029224   121.11115055     2.75961291
 C     40  39  38     1.388253582442   116.47160984   358.06525311
 C     41  40  39     1.390312772496   121.88360883     0.11168226
 N     39  38  37     1.383107306947   108.46200055   183.33793305
 C     43  39  38     1.283687872273   105.23732013   359.15373795
 O     38  37  35     1.357193359198   129.16443997     1.52470821
 C     44  43  39     1.503593670735   128.22326212   168.80262470
 C     46  44  43     1.538336536795   111.19106578    11.54213840
 C     47  46  44     1.535870951870   118.10182788    86.35886124
 C     48  47  46     1.521851844127   108.98207765    50.37436695
 C     49  48  47     1.526164260944   110.18827357   300.22384532
 C     50  49  48     1.539047936776   109.20286307    62.73692111
 C     50  49  48     1.517776573479   110.38943728   304.22679166
 N     52  50  49     1.331629611820   117.88260564    24.15329793
 C     53  52  50     1.450417160422   127.94524512   357.54467019
 C     46  44  43     1.544333157580   104.96117925   255.09560613
 C     48  47  46     1.526956300918   107.86329014   170.56586155
 C     50  49  48     1.526203433414   110.12628477   182.55151807
 O     52  50  49     1.236953604610   120.31705777   201.76101367
 H     47  46  44     1.094543926012   106.07158288   204.92306153
 H     47  46  44     1.092320750864   109.90391911   319.22767047
 H     49  48  47     1.095002115543   110.29666238    60.69993732
 H     49  48  47     1.095755699755   110.23879478   178.32809706
 H     51  50  49     1.094587289379   106.50919184    63.86427278
 H     51  50  49     1.093044200859   110.18485955   178.32230077
 H     57  50  49     1.088922132109   112.23534224   183.28399648
 H     57  50  49     1.090973272467   109.35262136   302.96805330
 H     57  50  49     1.091063091181   111.37322016    61.85515440
 H     56  48  47     1.091482910265   111.15205519   183.87731621
 H     56  48  47     1.090952752396   110.82919676   303.74375975
 H     56  48  47     1.092244078082   111.33724392    63.60156615
 H     53  52  50     1.013210366999   116.53949958   178.24898777
 H     55  46  44     1.090185921626   112.00896862   296.26814973
 H     55  46  44     1.091115425268   111.13457229    57.54443716
 H     55  46  44     1.090665708478   109.53706208   176.78531668
 H     40  39  38     1.081198850484   121.55293113   178.92748183
 H     41  40  39     1.081903896063   119.49859241   181.19507130
 H     42  41  40     1.081818135436   118.17972361   183.03511558
 H     31  30  29     1.081632122874   119.85190839   180.66341070
 H     32  31  30     1.082492463714   119.44510780   179.02048927
 H     33  32  31     1.082005602889   120.38117617   180.17665578
 H     34  29  26     1.082656318388   119.39790204   226.22990022
 H     29  26   7     1.082041343441   111.95257998    81.56271079
 H     54  53  52     1.091007836820   108.27588570   134.59828839
 H     54  53  52     1.094498300111   108.23872013   250.58574558

---------------------------
INTERNAL COORDINATES (A.U.)
---------------------------
 C      0   0   0     0.000000000000     0.00000000     0.00000000
 C      1   0   0     2.626199250759     0.00000000     0.00000000
 C      2   1   0     2.632381216188   119.09816280     0.00000000
 C      3   2   1     2.620049177092   120.55239700   359.84693025
 C      4   3   2     2.626458618485   120.07571893     0.00000000
 C      5   4   3     2.622021594236   119.65531663     0.05781231
 C      2   1   3     2.858085308285   121.14605659   178.65787311
 C      7   2   1     2.804131245074   110.83228410   255.92783832
 C      8   7   2     2.666777497618   130.05223481   256.75347405
 C      9   8   7     2.659037742548   108.10224246   174.11120206
 C     10   9   8     2.774507768365   107.56449542     1.68660134
 N      8   7   2     2.568744054809   122.81460064    70.92961521
 N      9   8   7     2.529296765078   129.82909838   351.55845255
 C     13   9   8     2.492238429099   114.42003270   180.24142751
 C     14  13   9     2.661867288956   123.06078780     0.61308980
 N     10   9   8     2.493056535902   123.33537449   180.35284089
 O     11  10   9     2.307516588455   130.20067973   177.23776601
 H     12   8   7     1.960244073972   123.36232002     9.86666361
 H     14  13   9     2.046557373475   117.33655222   179.41775840
 H     15  14  13     2.045665594564   119.65991961   180.38267902
 H      1   2   3     2.046759657834   119.64720717   180.48112979
 H      6   5   4     2.045429159795   120.10857706   179.98812578
 H      5   4   3     2.045264884487   120.15474609   180.10799840
 H      4   3   2     2.045502466652   119.79775807   180.12122502
 H      3   2   1     2.048855023688   119.59090811   179.92967429
 H      7   2   1     2.065655498095   110.34712074    17.84408602
 H      7   2   1     2.058982699537   109.54365523   135.65923431
 H     13   9   8     3.719477155828   105.58922947   314.55230283
 C     26   7   2     8.084960224610   124.18027661   157.03059131
 C     29  26   7     2.657961681091    41.69363530   330.41131267
 C     30  29  26     2.660635452379   117.81909849   265.42881621
 C     31  30  29     2.614484597185   120.85586177     2.01575439
 C     32  31  30     2.628559208375   120.56195006   359.13380367
 C     29  26   7     2.613643802068   114.21807371   220.42564903
 C     30  29  26     2.720018835887   121.72383613    88.19205477
 O     28  13   9     1.845709483090   169.27326897    13.40515122
 C     35  30  29     2.716566501104   125.65074287   333.15821527
 C     37  35  30     2.650887897416   125.50640137   327.96809405
 C     38  37  35     2.622320687618   124.13564666   180.30078687
 C     39  38  37     2.628397458183   121.11115055     2.75961291
 C     40  39  38     2.623419075250   116.47160984   358.06525311
 C     41  40  39     2.627310380510   121.88360883     0.11168226
 N     39  38  37     2.613694023955   108.46200055   183.33793305
 C     43  39  38     2.425818520032   105.23732013   359.15373795
 O     38  37  35     2.564723759661   129.16443997     1.52470821
 C     44  43  39     2.841380254387   128.22326212   168.80262470
 C     46  44  43     2.907034756347   111.19106578    11.54213840
 C     47  46  44     2.902375476080   118.10182788    86.35886124
 C     48  47  46     2.875883201802   108.98207765    50.37436695
 C     49  48  47     2.884032488563   110.18827357   300.22384532
 C     50  49  48     2.908379107482   109.20286307    62.73692111
 C     50  49  48     2.868182056358   110.38943728   304.22679166
 N     52  50  49     2.516415278160   117.88260564    24.15329793
 C     53  52  50     2.740891213137   127.94524512   357.54467019
 C     46  44  43     2.918366727359   104.96117925   255.09560613
 C     48  47  46     2.885529227200   107.86329014   170.56586155
 C     50  49  48     2.884106513803   110.12628477   182.55151807
 O     52  50  49     2.337503553080   120.31705777   201.76101367
 H     47  46  44     2.068388261709   106.07158288   204.92306153
 H     47  46  44     2.064187069531   109.90391911   319.22767047
 H     49  48  47     2.069254114441   110.29666238    60.69993732
 H     49  48  47     2.070678182220   110.23879478   178.32809706
 H     51  50  49     2.068470206597   106.50919184    63.86427278
 H     51  50  49     2.065554191894   110.18485955   178.32230077
 H     57  50  49     2.057764610851   112.23534224   183.28399648
 H     57  50  49     2.061640704391   109.35262136   302.96805330
 H     57  50  49     2.061810437162   111.37322016    61.85515440
 H     56  48  47     2.062603780256   111.15205519   183.87731621
 H     56  48  47     2.061601927076   110.82919676   303.74375975
 H     56  48  47     2.064042178973   111.33724392    63.60156615
 H     53  52  50     1.914690109678   116.53949958   178.24898777
 H     55  46  44     2.060152826930   112.00896862   296.26814973
 H     55  46  44     2.061909334254   111.13457229    57.54443716
 H     55  46  44     2.061059492682   109.53706208   176.78531668
 H     40  39  38     2.043169723724   121.55293113   178.92748183
 H     41  40  39     2.044502066781   119.49859241   181.19507130
 H     42  41  40     2.044340002683   118.17972361   183.03511558
 H     31  30  29     2.043988489883   119.85190839   180.66341070
 H     32  31  30     2.045614298453   119.44510780   179.02048927
 H     33  32  31     2.044694264829   120.38117617   180.17665578
 H     34  29  26     2.045923938914   119.39790204   226.22990022
 H     29  26   7     2.044761804685   111.95257998    81.56271079
 H     54  53  52     2.061706021552   108.27588570   134.59828839
 H     54  53  52     2.068302041251   108.23872013   250.58574558

---------------------
BASIS SET INFORMATION
---------------------
There are 4 groups of distinct atoms

 Group   1 Type C   : 8s4p1d contracted to 4s2p1d pattern {5111/31/1}
 Group   2 Type N   : 8s4p1d contracted to 4s2p1d pattern {5111/31/1}
 Group   3 Type O   : 8s4p1d contracted to 4s2p1d pattern {5111/31/1}
 Group   4 Type H   : 4s contracted to 2s pattern {31}

Atom   0C    basis set group =>   1
Atom   1C    basis set group =>   1
Atom   2C    basis set group =>   1
Atom   3C    basis set group =>   1
Atom   4C    basis set group =>   1
Atom   5C    basis set group =>   1
Atom   6C    basis set group =>   1
Atom   7C    basis set group =>   1
Atom   8C    basis set group =>   1
Atom   9C    basis set group =>   1
Atom  10C    basis set group =>   1
Atom  11N    basis set group =>   2
Atom  12N    basis set group =>   2
Atom  13C    basis set group =>   1
Atom  14C    basis set group =>   1
Atom  15N    basis set group =>   2
Atom  16O    basis set group =>   3
Atom  17H    basis set group =>   4
Atom  18H    basis set group =>   4
Atom  19H    basis set group =>   4
Atom  20H    basis set group =>   4
Atom  21H    basis set group =>   4
Atom  22H    basis set group =>   4
Atom  23H    basis set group =>   4
Atom  24H    basis set group =>   4
Atom  25H    basis set group =>   4
Atom  26H    basis set group =>   4
Atom  27H    basis set group =>   4
Atom  28C    basis set group =>   1
Atom  29C    basis set group =>   1
Atom  30C    basis set group =>   1
Atom  31C    basis set group =>   1
Atom  32C    basis set group =>   1
Atom  33C    basis set group =>   1
Atom  34C    basis set group =>   1
Atom  35O    basis set group =>   3
Atom  36C    basis set group =>   1
Atom  37C    basis set group =>   1
Atom  38C    basis set group =>   1
Atom  39C    basis set group =>   1
Atom  40C    basis set group =>   1
Atom  41C    basis set group =>   1
Atom  42N    basis set group =>   2
Atom  43C    basis set group =>   1
Atom  44O    basis set group =>   3
Atom  45C    basis set group =>   1
Atom  46C    basis set group =>   1
Atom  47C    basis set group =>   1
Atom  48C    basis set group =>   1
Atom  49C    basis set group =>   1
Atom  50C    basis set group =>   1
Atom  51C    basis set group =>   1
Atom  52N    basis set group =>   2
Atom  53C    basis set group =>   1
Atom  54C    basis set group =>   1
Atom  55C    basis set group =>   1
Atom  56C    basis set group =>   1
Atom  57O    basis set group =>   3
Atom  58H    basis set group =>   4
Atom  59H    basis set group =>   4
Atom  60H    basis set group =>   4
Atom  61H    basis set group =>   4
Atom  62H    basis set group =>   4
Atom  63H    basis set group =>   4
Atom  64H    basis set group =>   4
Atom  65H    basis set group =>   4
Atom  66H    basis set group =>   4
Atom  67H    basis set group =>   4
Atom  68H    basis set group =>   4
Atom  69H    basis set group =>   4
Atom  70H    basis set group =>   4
Atom  71H    basis set group =>   4
Atom  72H    basis set group =>   4
Atom  73H    basis set group =>   4
Atom  74H    basis set group =>   4
Atom  75H    basis set group =>   4
Atom  76H    basis set group =>   4
Atom  77H    basis set group =>   4
Atom  78H    basis set group =>   4
Atom  79H    basis set group =>   4
Atom  80H    basis set group =>   4
Atom  81H    basis set group =>   4
Atom  82H    basis set group =>   4
Atom  83H    basis set group =>   4
---------------------------------
AUXILIARY/J BASIS SET INFORMATION
---------------------------------
There are 4 groups of distinct atoms

 Group   1 Type C   : 12s5p4d2f1g contracted to 6s4p3d1f1g pattern {711111/2111/211/2/1}
 Group   2 Type N   : 12s5p4d2f1g contracted to 6s4p3d1f1g pattern {711111/2111/211/2/1}
 Group   3 Type O   : 12s5p4d2f1g contracted to 6s4p3d1f1g pattern {711111/2111/211/2/1}
 Group   4 Type H   : 5s2p1d contracted to 3s1p1d pattern {311/2/1}

Atom   0C    basis set group =>   1
Atom   1C    basis set group =>   1
Atom   2C    basis set group =>   1
Atom   3C    basis set group =>   1
Atom   4C    basis set group =>   1
Atom   5C    basis set group =>   1
Atom   6C    basis set group =>   1
Atom   7C    basis set group =>   1
Atom   8C    basis set group =>   1
Atom   9C    basis set group =>   1
Atom  10C    basis set group =>   1
Atom  11N    basis set group =>   2
Atom  12N    basis set group =>   2
Atom  13C    basis set group =>   1
Atom  14C    basis set group =>   1
Atom  15N    basis set group =>   2
Atom  16O    basis set group =>   3
Atom  17H    basis set group =>   4
Atom  18H    basis set group =>   4
Atom  19H    basis set group =>   4
Atom  20H    basis set group =>   4
Atom  21H    basis set group =>   4
Atom  22H    basis set group =>   4
Atom  23H    basis set group =>   4
Atom  24H    basis set group =>   4
Atom  25H    basis set group =>   4
Atom  26H    basis set group =>   4
Atom  27H    basis set group =>   4
Atom  28C    basis set group =>   1
Atom  29C    basis set group =>   1
Atom  30C    basis set group =>   1
Atom  31C    basis set group =>   1
Atom  32C    basis set group =>   1
Atom  33C    basis set group =>   1
Atom  34C    basis set group =>   1
Atom  35O    basis set group =>   3
Atom  36C    basis set group =>   1
Atom  37C    basis set group =>   1
Atom  38C    basis set group =>   1
Atom  39C    basis set group =>   1
Atom  40C    basis set group =>   1
Atom  41C    basis set group =>   1
Atom  42N    basis set group =>   2
Atom  43C    basis set group =>   1
Atom  44O    basis set group =>   3
Atom  45C    basis set group =>   1
Atom  46C    basis set group =>   1
Atom  47C    basis set group =>   1
Atom  48C    basis set group =>   1
Atom  49C    basis set group =>   1
Atom  50C    basis set group =>   1
Atom  51C    basis set group =>   1
Atom  52N    basis set group =>   2
Atom  53C    basis set group =>   1
Atom  54C    basis set group =>   1
Atom  55C    basis set group =>   1
Atom  56C    basis set group =>   1
Atom  57O    basis set group =>   3
Atom  58H    basis set group =>   4
Atom  59H    basis set group =>   4
Atom  60H    basis set group =>   4
Atom  61H    basis set group =>   4
Atom  62H    basis set group =>   4
Atom  63H    basis set group =>   4
Atom  64H    basis set group =>   4
Atom  65H    basis set group =>   4
Atom  66H    basis set group =>   4
Atom  67H    basis set group =>   4
Atom  68H    basis set group =>   4
Atom  69H    basis set group =>   4
Atom  70H    basis set group =>   4
Atom  71H    basis set group =>   4
Atom  72H    basis set group =>   4
Atom  73H    basis set group =>   4
Atom  74H    basis set group =>   4
Atom  75H    basis set group =>   4
Atom  76H    basis set group =>   4
Atom  77H    basis set group =>   4
Atom  78H    basis set group =>   4
Atom  79H    basis set group =>   4
Atom  80H    basis set group =>   4
Atom  81H    basis set group =>   4
Atom  82H    basis set group =>   4
Atom  83H    basis set group =>   4


           ************************************************************
           *        Program running with 12 parallel MPI-processes    *
           *              working on a common directory               *
           ************************************************************
------------------------------------------------------------------------------
                           ORCA GTO INTEGRAL CALCULATION
                           -- RI-GTO INTEGRALS CHOSEN --
------------------------------------------------------------------------------
------------------------------------------------------------------------------
                   ___                                                        
                  /   \      - P O W E R E D   B Y -                         
                 /     \                                                     
                 |  |  |   _    _      __       _____    __    __             
                 |  |  |  | |  | |    /  \     |  _  \  |  |  /  |          
                  \  \/   | |  | |   /    \    | | | |  |  | /  /          
                 / \  \   | |__| |  /  /\  \   | |_| |  |  |/  /          
                |  |  |   |  __  | /  /__\  \  |    /   |      \           
                |  |  |   | |  | | |   __   |  |    \   |  |\   \          
                \     /   | |  | | |  |  |  |  | |\  \  |  | \   \       
                 \___/    |_|  |_| |__|  |__|  |_| \__\ |__|  \__/        
                                                                              
                      - O R C A' S   B I G   F R I E N D -                    
                                      &                                       
                       - I N T E G R A L  F E E D E R -                       
                                                                              
 v1 FN, 2020, v2 2021                                                         
------------------------------------------------------------------------------


Reading SHARK input file orca.SHARKINP.tmp ... ok
----------------------
SHARK INTEGRAL PACKAGE
----------------------

Number of atoms                             ...     84
Number of basis functions                   ...    779
Number of shells                            ...    403
Maximum angular momentum                    ...      2
Integral batch strategy                     ... SHARK/LIBINT Hybrid
RI-J (if used) integral strategy            ... SPLIT-RIJ (Revised 2003 algorithm where possible)
Printlevel                                  ...      1
Contraction scheme used                     ... SEGMENTED contraction
Coulomb Range Separation                    ... NOT USED
Exchange Range Separation                   ... NOT USED
Finite Nucleus Model                        ... NOT USED
Auxiliary Coulomb fitting basis             ... AVAILABLE
   # of basis functions in Aux-J            ...   2710
   # of shells in Aux-J                     ...    890
   Maximum angular momentum in Aux-J        ...      4
Auxiliary J/K fitting basis                 ... NOT available
Auxiliary Correlation fitting basis         ... NOT available
Auxiliary 'external' fitting basis          ... NOT available
Integral threshold                          ...     2.500000e-11
Primitive cut-off                           ...     2.500000e-12
Primitive pair pre-selection threshold      ...     2.500000e-12

Calculating pre-screening integrals         ... done (  0.1 sec) Dimension = 403
Organizing shell pair data                  ... done (  0.3 sec)
Shell pair information
Total number of shell pairs                 ...     81406
Shell pairs after pre-screening             ...     42806
Total number of primitive shell pairs       ...    289142
Primitive shell pairs kept                  ...     87377
          la=0 lb=0:  15200 shell pairs
          la=1 lb=0:  15566 shell pairs
          la=1 lb=1:   3576 shell pairs
          la=2 lb=0:   5145 shell pairs
          la=2 lb=1:   2854 shell pairs
          la=2 lb=2:    465 shell pairs

Calculating one electron integrals          ... done (  0.1 sec)
Calculating RI/J V-Matrix + Cholesky decomp.... done (  0.4 sec)
Calculating Nuclear repulsion               ... done (  0.0 sec) ENN=   6353.414774880952 Eh

SHARK setup successfully completed in   1.2 seconds

Maximum memory used throughout the entire GTOINT-calculation: 64.6 MB


           ************************************************************
           *        Program running with 12 parallel MPI-processes    *
           *              working on a common directory               *
           ************************************************************
-------------------------------------------------------------------------------
                                 ORCA SCF
-------------------------------------------------------------------------------

------------
SCF SETTINGS
------------
Hamiltonian:
 Density Functional     Method          .... DFT(GTOs)
 Exchange Functional    Exchange        .... PBE
   PBE kappa parameter   XKappa         ....  1.024500
   PBE mue parameter    XMuePBE         ....  0.123457
 Correlation Functional Correlation     .... PBE
   PBE beta parameter  CBetaPBE         ....  0.030000
 LDA part of GGA corr.  LDAOpt          .... PW91-LDA
 Gradients option       PostSCFGGA      .... off
 Hybrid DFT is turned on
   Fraction HF Exchange ScalHFX         ....  0.420000
   Scaling of DF-GGA-X  ScalDFX         ....  0.580000
   Scaling of DF-GGA-C  ScalDFC         ....  1.000000
   Scaling of DF-LDA-C  ScalLDAC        ....  1.000000
   Perturbative correction              ....  0.000000
   Density functional embedding theory  .... OFF
 RI-approximation to the Coulomb term is turned on
   Number of AuxJ basis functions       .... 2710
   RIJ-ON(X) (HFX calculated with O(N)) .... on
   Number of AuxJ basis functions       .... 2710
   RIJ-COSX (HFX calculated with COS-X)).... on


General Settings:
 Integral files         IntName         .... orca
 Hartree-Fock type      HFTyp           .... UHF
 Total Charge           Charge          ....    0
 Multiplicity           Mult            ....    3
 Number of Electrons    NEL             ....  332
 Basis Dimension        Dim             ....  779
 Nuclear Repulsion      ENuc            ....   6353.4147748810 Eh

Convergence Acceleration:
 DIIS                   CNVDIIS         .... on
   Start iteration      DIISMaxIt       ....    12
   Startup error        DIISStart       ....  0.200000
   # of expansion vecs  DIISMaxEq       ....     5
   Bias factor          DIISBfac        ....   1.050
   Max. coefficient     DIISMaxC        ....  10.000
 Trust-Rad. Augm. Hess. CNVTRAH         .... auto
   Auto Start mean grad. ratio tolernc. ....  1.125000
   Auto Start start iteration           ....    20
   Auto Start num. interpolation iter.  ....    10
   Max. Number of Micro iterations      ....    16
   Max. Number of Macro iterations      .... Maxiter - #DIIS iter
   Number of Davidson start vectors     ....     2
   Converg. threshold I  (grad. norm)   ....   1.000e-05
   Converg. threshold II (energy diff.) ....   1.000e-08
   Grad. Scal. Fac. for Micro threshold ....   0.100
   Minimum threshold for Micro iter.    ....   0.010
   NR start threshold (gradient norm)   ....   0.001
   Initial trust radius                 ....   0.400
   Minimum AH scaling param. (alpha)    ....   1.000
   Maximum AH scaling param. (alpha)    .... 1000.000
   Orbital update algorithm             .... Taylor
   White noise on init. David. guess    .... on
   Maximum white noise                  ....   0.010
   Quad. conv. algorithm                .... NR
   COSX micro iterations for RIJONX calc.... off
 SOSCF                  CNVSOSCF        .... off
 Level Shifting         CNVShift        .... on
   Level shift para.    LevelShift      ....    0.2500
   Turn off err/grad.   ShiftErr        ....    0.0010
 Zerner damping         CNVZerner       .... off
 Static damping         CNVDamp         .... on
   Fraction old density DampFac         ....    0.7000
   Max. Damping (<1)    DampMax         ....    0.9800
   Min. Damping (>=0)   DampMin         ....    0.0000
   Turn off err/grad.   DampErr         ....    0.1000
 Fernandez-Rico         CNVRico         .... off

SCF Procedure:
 Maximum # iterations   MaxIter         ....   125
 SCF integral mode      SCFMode         .... Direct
   Integral package                     .... SHARK and LIBINT hybrid scheme
 Reset frequency        DirectResetFreq ....    20
 Integral Threshold     Thresh          ....  2.500e-11 Eh
 Primitive CutOff       TCut            ....  2.500e-12 Eh

Convergence Tolerance:
 Convergence Check Mode ConvCheckMode   .... Total+1el-Energy
 Convergence forced     ConvForced      .... 1
 Energy Change          TolE            ....  1.000e-08 Eh
 1-El. energy change                    ....  1.000e-05 Eh
 DIIS Error             TolErr          ....  5.000e-07


The Broken Symmetry feature is operative
   Number of electrons in the 'A' domain  ... 1
   Number of electrons in the 'B' domain  ... 1
We will first do a calculation with S=  1.0
and then try to converge to the broken symmetry state with Ms=  0.0


Diagonalization of the overlap matrix:
Smallest eigenvalue                        ... 3.872e-04
Time for diagonalization                   ...    0.247 sec
Threshold for overlap eigenvalues          ... 1.000e-08
Number of eigenvalues below threshold      ... 0
Time for construction of square roots      ...    0.153 sec
Total time needed                          ...    0.404 sec

--------------------------------
INITIAL GUESS: MINIMAL BASIS EHT
--------------------------------
The minimal basis has 272 functions
EHT matrix was diagonalized
Basis set overlap was calculated now projecting the orbitals
Using GuessMode=FMatrix for the initial guess
C*T matrix was formed
Effective Fockian was calculated
Effective Fockian was diagonalized
Initial density was built
                      ------------------
                      INITIAL GUESS DONE
                      ------------------
-------------------
DFT GRID GENERATION
-------------------

General Integration Accuracy     IntAcc      ... 4.159
Radial Grid Type                 RadialGrid  ... OptM3 with GC (2021)
Angular Grid (max. ang.)         AngularGrid ... 3 (Lebedev-194)
Angular grid pruning method      GridPruning ... 4 (adaptive)
Weight generation scheme         WeightScheme... Becke
Basis function cutoff            BFCut       ... 1.0000e-11
Integration weight cutoff        WCut        ... 1.0000e-14
Angular grids for H and He will be reduced by one unit
Partially contracted basis set               ... off
Rotationally invariant grid construction     ... off

Total number of grid points                  ...   199604
Total number of batches                      ...     3163
Average number of points per batch           ...       63
Average number of grid points per atom       ...     2376
Time for grid setup =    2.914 sec

--------------------
COSX GRID GENERATION
--------------------

GRIDX 1
-------
General Integration Accuracy     IntAcc      ... 3.816
Radial Grid Type                 RadialGrid  ... OptM3 with GC (2021)
Angular Grid (max. ang.)         AngularGrid ... 1 (Lebedev-50)
Angular grid pruning method      GridPruning ... 4 (adaptive)
Weight generation scheme         WeightScheme... Becke
Basis function cutoff            BFCut       ... 1.0000e-11
Integration weight cutoff        WCut        ... 1.0000e-14
Angular grids for H and He will be reduced by one unit
Partially contracted basis set               ... on
Rotationally invariant grid construction     ... off

Total number of grid points                  ...    49793
Total number of batches                      ...      815
Average number of points per batch           ...       61
Average number of grid points per atom       ...      593
UseSFitting                                  ... on

GRIDX 2
-------
General Integration Accuracy     IntAcc      ... 4.020
Radial Grid Type                 RadialGrid  ... OptM3 with GC (2021)
Angular Grid (max. ang.)         AngularGrid ... 2 (Lebedev-110)
Angular grid pruning method      GridPruning ... 4 (adaptive)
Weight generation scheme         WeightScheme... Becke
Basis function cutoff            BFCut       ... 1.0000e-11
Integration weight cutoff        WCut        ... 1.0000e-14
Angular grids for H and He will be reduced by one unit
Partially contracted basis set               ... on
Rotationally invariant grid construction     ... off

Total number of grid points                  ...   106438
Total number of batches                      ...     1706
Average number of points per batch           ...       62
Average number of grid points per atom       ...     1267
UseSFitting                                  ... on

GRIDX 3
-------
General Integration Accuracy     IntAcc      ... 4.338
Radial Grid Type                 RadialGrid  ... OptM3 with GC (2021)
Angular Grid (max. ang.)         AngularGrid ... 3 (Lebedev-194)
Angular grid pruning method      GridPruning ... 4 (adaptive)
Weight generation scheme         WeightScheme... Becke
Basis function cutoff            BFCut       ... 1.0000e-11
Integration weight cutoff        WCut        ... 1.0000e-14
Angular grids for H and He will be reduced by one unit
Partially contracted basis set               ... on
Rotationally invariant grid construction     ... off

Total number of grid points                  ...   231247
Total number of batches                      ...     3655
Average number of points per batch           ...       63
Average number of grid points per atom       ...     2753
UseSFitting                                  ... on

Time for X-Grid setup             =    7.835 sec


--------------------
CPCM SOLVATION MODEL
--------------------
CPCM parameters:
  Epsilon                                         ...       9.0800
  Refrac                                          ...       1.4240
  Rsolv                                           ...       1.3000
  Surface type                                    ... GAUSSIAN VDW
  Epsilon function type                           ...         CPCM
Radii:
 Radius for C  used is    3.8550 Bohr (=   2.0400 Ang.)
 Radius for N  used is    3.5149 Bohr (=   1.8600 Ang.)
 Radius for O  used is    3.4469 Bohr (=   1.8240 Ang.)
 Radius for H  used is    2.4944 Bohr (=   1.3200 Ang.)
Calculating surface                               ...        done! (  0.0s)
GEPOL surface points                              ...         4125
GEPOL Volume                                      ...    4800.1755
GEPOL Surface-area                                ...    2148.2671
Calculating surface distance matrix               ...        done! (  0.3s)
Performing Cholesky decomposition & store         ...        done! (  1.5s)
Overall time for CPCM initialization              ...                 1.8s
--------------
SCF ITERATIONS
--------------
ITER       Energy         Delta-E        Max-DP      RMS-DP      [F,P]     Damp
               ***  Starting incremental Fock matrix formation  ***
  0  -2034.7348208201   0.000000000000 0.11273077  0.00145800  0.2754600 0.7000
  1  -2036.7335973103  -1.998776490200 0.07087226  0.00096175  0.1500767 0.7000
                               ***Turning on DIIS***
  2  -2037.8888769329  -1.155279622670 0.04004241  0.00065328  0.1064335 0.7000
  3  -2038.6966804567  -0.807803523786 0.12836568  0.00164204  0.0751454 0.0000
  4  -2040.6574561151  -1.960775658353 0.02905989  0.00024681  0.0290124 0.0000
  5  -2040.6777644987  -0.020308383669 0.01218092  0.00011611  0.0224824 0.0000
  6  -2040.6944087940  -0.016644295279 0.00938657  0.00008858  0.0054380 0.0000
  7  -2040.7002535228  -0.005844728744 0.01192504  0.00008219  0.0054241 0.0000
  8  -2040.7047522712  -0.004498748383 0.01019364  0.00007468  0.0043721 0.0000
  9  -2040.7080463914  -0.003294120271 0.00704135  0.00006169  0.0034585 0.0000
 10  -2040.7100836329  -0.002037241441 0.00484884  0.00003988  0.0025516 0.0000
 11  -2040.7110812447  -0.000997611835 0.00379639  0.00003213  0.0018253 0.0000
 12  -2040.7116450820  -0.000563837314 0.00288900  0.00002421  0.0012814 0.0000
 13  -2040.7119468474  -0.000301765411 0.00563190  0.00004305  0.0009007 0.0000
               *** Restarting incremental Fock matrix formation ***
                                   *** Resetting DIIS ***
 14  -2040.7123434697  -0.000396622286 0.00117916  0.00000874  0.0003456 0.0000
 15  -2040.7123539969  -0.000010527217 0.00025614  0.00000235  0.0003204 0.0000
 16  -2040.7123576928  -0.000003695909 0.00061838  0.00000301  0.0001337 0.0000
 17  -2040.7123601797  -0.000002486876 0.00018807  0.00000100  0.0000793 0.0000
 18  -2040.7123606463  -0.000000466621 0.00013352  0.00000075  0.0000579 0.0000
 19  -2040.7123609330  -0.000000286615 0.00009668  0.00000049  0.0000317 0.0000
 20  -2040.7123609805  -0.000000047591 0.00005774  0.00000034  0.0000184 0.0000
 21  -2040.7123610803  -0.000000099799 0.00003817  0.00000024  0.0000108 0.0000
 22  -2040.7123610468   0.000000033517 0.00002463  0.00000015  0.0000097 0.0000
 23  -2040.7123610826  -0.000000035775 0.00001405  0.00000009  0.0000042 0.0000
 24  -2040.7123610661   0.000000016501 0.00000581  0.00000004  0.0000018 0.0000
 25  -2040.7123610469   0.000000019228 0.00000539  0.00000003  0.0000015 0.0000
 26  -2040.7123610350   0.000000011893 0.00000179  0.00000001  0.0000012 0.0000
                            ***DIIS convergence achieved***

               *****************************************************
               *                     SUCCESS                       *
               *           SCF CONVERGED AFTER  27 CYCLES          *
               *****************************************************

Old exchange energy                            =   -116.108291077 Eh
New exchange energy                            =   -116.108252001 Eh
Exchange energy change after final integration =      0.000039077 Eh
Total energy after final integration           =  -2040.712321973 Eh
Final COS-X integration done in                =    57.652 sec

----------------
TOTAL SCF ENERGY
----------------

Total Energy       :        -2040.71232197 Eh          -55530.60540 eV

Components:
Nuclear Repulsion  :         6353.41477488 Eh          172885.20534 eV
Electronic Energy  :        -8394.12709685 Eh         -228415.81074 eV
One Electron Energy:       -15430.78049630 Eh         -419892.88425 eV
Two Electron Energy:         7036.65339944 Eh          191477.07351 eV
Max COSX asymmetry :            0.00000230 Eh               0.00006 eV
CPCM Dielectric    :           -0.03554915 Eh              -0.96734 eV

Virial components:
Potential Energy   :        -4066.01072471 Eh         -110641.77674 eV
Kinetic Energy     :         2025.29840274 Eh           55111.17134 eV
Virial Ratio       :            2.00761069


DFT components:
N(Alpha)           :      167.000323387090 electrons
N(Beta)            :      165.000353691943 electrons
N(Total)           :      332.000677079033 electrons
E(X)               :     -154.310757828267 Eh       
E(C)               :      -14.661327901541 Eh       
E(XC)              :     -168.972085729808 Eh       
DFET-embed. en.    :        0.000000000000 Eh       
CPCM Solvation Model Properties:
Surface-charge          :           -0.03076856
Charge-correction       :           -0.00025260 Eh              -0.00687 eV
Free-energy (cav+disp)  :  This term is not implemented in the current solvation scheme

---------------
SCF CONVERGENCE
---------------

  Last Energy change         ...   -1.4343e-08  Tolerance :   1.0000e-08
  Last MAX-Density change    ...    0.0000e+00  Tolerance :   1.0000e-07
  Last RMS-Density change    ...    0.0000e+00  Tolerance :   5.0000e-09
  Last DIIS Error            ...    7.9414e-07  Tolerance :   5.0000e-07

             **** THE GBW FILE WAS UPDATED (orca.gbw) ****
             **** DENSITY orca.scfp WAS UPDATED ****
             **** ENERGY FILE WAS UPDATED (orca.en.tmp) ****
----------------------
UHF SPIN CONTAMINATION
----------------------

Warning: in a DFT calculation there is little theoretical justification to 
         calculate <S**2> as in Hartree-Fock theory. We will do it anyways
         but you should keep in mind that the values have only limited relevance

Expectation value of <S**2>     :     2.097399
Ideal value S*(S+1) for S=1.0   :     2.000000
Deviation                       :     0.097399

             **** THE GBW FILE WAS UPDATED (orca.gbw) ****
             **** DENSITY orca.scfp WAS UPDATED ****
----------------
ORBITAL ENERGIES
----------------
                 SPIN UP ORBITALS
  NO   OCC          E(Eh)            E(eV) 
   0   1.0000     -19.582855      -532.8766 
   1   1.0000     -19.528563      -531.3992 
   2   1.0000     -19.492333      -530.4133 
   3   1.0000     -19.473925      -529.9124 
   4   1.0000     -14.685919      -399.6242 
   5   1.0000     -14.681711      -399.5097 
   6   1.0000     -14.675783      -399.3484 
   7   1.0000     -14.667586      -399.1253 
   8   1.0000     -14.643388      -398.4669 
   9   1.0000     -10.560885      -287.3763 
  10   1.0000     -10.555131      -287.2197 
  11   1.0000     -10.551145      -287.1113 
  12   1.0000     -10.519782      -286.2578 
  13   1.0000     -10.519066      -286.2383 
  14   1.0000     -10.517384      -286.1926 
  15   1.0000     -10.504454      -285.8407 
  16   1.0000     -10.500563      -285.7348 
  17   1.0000     -10.498982      -285.6918 
  18   1.0000     -10.498782      -285.6864 
  19   1.0000     -10.482195      -285.2350 
  20   1.0000     -10.480002      -285.1754 
  21   1.0000     -10.477040      -285.0947 
  22   1.0000     -10.471527      -284.9447 
  23   1.0000     -10.465378      -284.7774 
  24   1.0000     -10.464368      -284.7499 
  25   1.0000     -10.462003      -284.6856 
  26   1.0000     -10.461783      -284.6796 
  27   1.0000     -10.459173      -284.6086 
  28   1.0000     -10.458112      -284.5797 
  29   1.0000     -10.456129      -284.5257 
  30   1.0000     -10.452082      -284.4156 
  31   1.0000     -10.452008      -284.4136 
  32   1.0000     -10.450305      -284.3672 
  33   1.0000     -10.449677      -284.3502 
  34   1.0000     -10.449253      -284.3386 
  35   1.0000     -10.448945      -284.3302 
  36   1.0000     -10.448863      -284.3280 
  37   1.0000     -10.448075      -284.3066 
  38   1.0000     -10.447891      -284.3016 
  39   1.0000     -10.447373      -284.2875 
  40   1.0000     -10.447297      -284.2854 
  41   1.0000     -10.446914      -284.2750 
  42   1.0000     -10.438403      -284.0434 
  43   1.0000     -10.436322      -283.9868 
  44   1.0000     -10.433426      -283.9080 
  45   1.0000     -10.425774      -283.6997 
  46   1.0000     -10.425156      -283.6829 
  47   1.0000      -1.263809       -34.3900 
  48   1.0000      -1.180771       -32.1304 
  49   1.0000      -1.176568       -32.0160 
  50   1.0000      -1.158355       -31.5205 
  51   1.0000      -1.118333       -30.4314 
  52   1.0000      -1.081905       -29.4401 
  53   1.0000      -1.043956       -28.4075 
  54   1.0000      -1.037901       -28.2427 
  55   1.0000      -1.037347       -28.2277 
  56   1.0000      -0.976610       -26.5749 
  57   1.0000      -0.966850       -26.3093 
  58   1.0000      -0.963449       -26.2168 
  59   1.0000      -0.955356       -25.9966 
  60   1.0000      -0.904883       -24.6231 
  61   1.0000      -0.899994       -24.4901 
  62   1.0000      -0.896404       -24.3924 
  63   1.0000      -0.893426       -24.3114 
  64   1.0000      -0.885855       -24.1053 
  65   1.0000      -0.850079       -23.1318 
  66   1.0000      -0.841101       -22.8875 
  67   1.0000      -0.840453       -22.8699 
  68   1.0000      -0.840332       -22.8666 
  69   1.0000      -0.829205       -22.5638 
  70   1.0000      -0.790522       -21.5112 
  71   1.0000      -0.787103       -21.4182 
  72   1.0000      -0.772420       -21.0186 
  73   1.0000      -0.771923       -21.0051 
  74   1.0000      -0.769166       -20.9301 
  75   1.0000      -0.767333       -20.8802 
  76   1.0000      -0.765694       -20.8356 
  77   1.0000      -0.733871       -19.9697 
  78   1.0000      -0.717108       -19.5135 
  79   1.0000      -0.715736       -19.4762 
  80   1.0000      -0.705705       -19.2032 
  81   1.0000      -0.702065       -19.1042 
  82   1.0000      -0.687509       -18.7081 
  83   1.0000      -0.680516       -18.5178 
  84   1.0000      -0.672911       -18.3108 
  85   1.0000      -0.663638       -18.0585 
  86   1.0000      -0.657745       -17.8982 
  87   1.0000      -0.649850       -17.6833 
  88   1.0000      -0.645320       -17.5600 
  89   1.0000      -0.620031       -16.8719 
  90   1.0000      -0.613526       -16.6949 
  91   1.0000      -0.604760       -16.4564 
  92   1.0000      -0.602640       -16.3987 
  93   1.0000      -0.587999       -16.0003 
  94   1.0000      -0.586778       -15.9671 
  95   1.0000      -0.585246       -15.9254 
  96   1.0000      -0.582067       -15.8388 
  97   1.0000      -0.572746       -15.5852 
  98   1.0000      -0.569320       -15.4920 
  99   1.0000      -0.558617       -15.2007 
 100   1.0000      -0.555057       -15.1039 
 101   1.0000      -0.550942       -14.9919 
 102   1.0000      -0.545641       -14.8477 
 103   1.0000      -0.541103       -14.7242 
 104   1.0000      -0.536141       -14.5891 
 105   1.0000      -0.530570       -14.4375 
 106   1.0000      -0.527988       -14.3673 
 107   1.0000      -0.524143       -14.2626 
 108   1.0000      -0.521041       -14.1782 
 109   1.0000      -0.519494       -14.1361 
 110   1.0000      -0.513947       -13.9852 
 111   1.0000      -0.503660       -13.7053 
 112   1.0000      -0.502992       -13.6871 
 113   1.0000      -0.499461       -13.5910 
 114   1.0000      -0.492213       -13.3938 
 115   1.0000      -0.491351       -13.3703 
 116   1.0000      -0.488118       -13.2824 
 117   1.0000      -0.485825       -13.2200 
 118   1.0000      -0.483913       -13.1679 
 119   1.0000      -0.482254       -13.1228 
 120   1.0000      -0.481198       -13.0941 
 121   1.0000      -0.479416       -13.0456 
 122   1.0000      -0.476013       -12.9530 
 123   1.0000      -0.475160       -12.9298 
 124   1.0000      -0.461327       -12.5534 
 125   1.0000      -0.453439       -12.3387 
 126   1.0000      -0.450359       -12.2549 
 127   1.0000      -0.448440       -12.2027 
 128   1.0000      -0.445791       -12.1306 
 129   1.0000      -0.438935       -11.9440 
 130   1.0000      -0.437700       -11.9104 
 131   1.0000      -0.434345       -11.8191 
 132   1.0000      -0.431107       -11.7310 
 133   1.0000      -0.426935       -11.6175 
 134   1.0000      -0.426066       -11.5938 
 135   1.0000      -0.423273       -11.5179 
 136   1.0000      -0.421987       -11.4829 
 137   1.0000      -0.421059       -11.4576 
 138   1.0000      -0.419839       -11.4244 
 139   1.0000      -0.418205       -11.3799 
 140   1.0000      -0.409641       -11.1469 
 141   1.0000      -0.407570       -11.0905 
 142   1.0000      -0.403412       -10.9774 
 143   1.0000      -0.402844       -10.9619 
 144   1.0000      -0.398400       -10.8410 
 145   1.0000      -0.394374       -10.7315 
 146   1.0000      -0.393811       -10.7161 
 147   1.0000      -0.390993       -10.6395 
 148   1.0000      -0.387891       -10.5551 
 149   1.0000      -0.382931       -10.4201 
 150   1.0000      -0.375721       -10.2239 
 151   1.0000      -0.359513        -9.7829 
 152   1.0000      -0.356097        -9.6899 
 153   1.0000      -0.352635        -9.5957 
 154   1.0000      -0.346385        -9.4256 
 155   1.0000      -0.329018        -8.9530 
 156   1.0000      -0.323988        -8.8162 
 157   1.0000      -0.321366        -8.7448 
 158   1.0000      -0.312706        -8.5092 
 159   1.0000      -0.307390        -8.3645 
 160   1.0000      -0.303061        -8.2467 
 161   1.0000      -0.298844        -8.1320 
 162   1.0000      -0.298036        -8.1100 
 163   1.0000      -0.293116        -7.9761 
 164   1.0000      -0.284962        -7.7542 
 165   1.0000      -0.228371        -6.2143 
 166   1.0000      -0.197982        -5.3874 
 167   0.0000      -0.056436        -1.5357 
 168   0.0000      -0.016144        -0.4393 
 169   0.0000       0.006776         0.1844 
 170   0.0000       0.012986         0.3534 
 171   0.0000       0.015258         0.4152 
 172   0.0000       0.016524         0.4496 
 173   0.0000       0.027902         0.7593 
 174   0.0000       0.041321         1.1244 
 175   0.0000       0.052216         1.4209 
 176   0.0000       0.076842         2.0910 
 177   0.0000       0.082479         2.2444 
 178   0.0000       0.111901         3.0450 
 179   0.0000       0.130146         3.5415 
 180   0.0000       0.137171         3.7326 
 181   0.0000       0.141636         3.8541 
 182   0.0000       0.148461         4.0398 
 183   0.0000       0.150710         4.1010 
 184   0.0000       0.155545         4.2326 
 185   0.0000       0.159956         4.3526 
 186   0.0000       0.164923         4.4878 
 187   0.0000       0.171372         4.6633 
 188   0.0000       0.173492         4.7210 
 189   0.0000       0.175658         4.7799 
 190   0.0000       0.180968         4.9244 
 191   0.0000       0.184411         5.0181 
 192   0.0000       0.187171         5.0932 
 193   0.0000       0.189051         5.1443 
 194   0.0000       0.191501         5.2110 
 195   0.0000       0.192377         5.2348 
 196   0.0000       0.197458         5.3731 
 197   0.0000       0.199199         5.4205 
 198   0.0000       0.202319         5.5054 
 199   0.0000       0.203933         5.5493 
 200   0.0000       0.206210         5.6113 
 201   0.0000       0.209855         5.7104 
 202   0.0000       0.211084         5.7439 
 203   0.0000       0.213986         5.8229 
 204   0.0000       0.214722         5.8429 
 205   0.0000       0.217737         5.9249 
 206   0.0000       0.220385         5.9970 
 207   0.0000       0.221867         6.0373 
 208   0.0000       0.223573         6.0837 
 209   0.0000       0.225653         6.1403 
 210   0.0000       0.226948         6.1756 
 211   0.0000       0.229602         6.2478 
 212   0.0000       0.231129         6.2893 
 213   0.0000       0.232958         6.3391 
 214   0.0000       0.236411         6.4331 
 215   0.0000       0.238949         6.5021 
 216   0.0000       0.243296         6.6204 
 217   0.0000       0.246869         6.7177 
 218   0.0000       0.248670         6.7667 
 219   0.0000       0.252339         6.8665 
 220   0.0000       0.256069         6.9680 
 221   0.0000       0.258694         7.0394 
 222   0.0000       0.261049         7.1035 
 223   0.0000       0.267925         7.2906 
 224   0.0000       0.269952         7.3458 
 225   0.0000       0.276212         7.5161 
 226   0.0000       0.276873         7.5341 
 227   0.0000       0.281041         7.6475 
 228   0.0000       0.281318         7.6550 
 229   0.0000       0.284924         7.7532 
 230   0.0000       0.288826         7.8593 
 231   0.0000       0.293754         7.9935 
 232   0.0000       0.295610         8.0440 
 233   0.0000       0.298729         8.1288 
 234   0.0000       0.301794         8.2122 
 235   0.0000       0.302362         8.2277 
 236   0.0000       0.307126         8.3573 
 237   0.0000       0.310760         8.4562 
 238   0.0000       0.312731         8.5099 
 239   0.0000       0.316702         8.6179 
 240   0.0000       0.319491         8.6938 
 241   0.0000       0.322975         8.7886 
 242   0.0000       0.328854         8.9486 
 243   0.0000       0.330638         8.9971 
 244   0.0000       0.334095         9.0912 
 245   0.0000       0.336962         9.1692 
 246   0.0000       0.339232         9.2310 
 247   0.0000       0.345262         9.3951 
 248   0.0000       0.352178         9.5832 
 249   0.0000       0.356512         9.7012 
 250   0.0000       0.363945         9.9035 
 251   0.0000       0.371224        10.1015 
 252   0.0000       0.376840        10.2543 
 253   0.0000       0.379389        10.3237 
 254   0.0000       0.384708        10.4684 
 255   0.0000       0.390470        10.6252 
 256   0.0000       0.403886        10.9903 
 257   0.0000       0.405456        11.0330 
 258   0.0000       0.415310        11.3012 
 259   0.0000       0.420535        11.4433 
 260   0.0000       0.420735        11.4488 
 261   0.0000       0.449655        12.2357 
 262   0.0000       0.453765        12.3476 
 263   0.0000       0.455592        12.3973 
 264   0.0000       0.461283        12.5521 
 265   0.0000       0.467130        12.7113 
 266   0.0000       0.473513        12.8849 
 267   0.0000       0.479227        13.0404 
 268   0.0000       0.482076        13.1179 
 269   0.0000       0.493202        13.4207 
 270   0.0000       0.495959        13.4957 
 271   0.0000       0.497879        13.5480 
 272   0.0000       0.502498        13.6737 
 273   0.0000       0.506383        13.7794 
 274   0.0000       0.511127        13.9085 
 275   0.0000       0.514093        13.9892 
 276   0.0000       0.515398        14.0247 
 277   0.0000       0.522153        14.2085 
 278   0.0000       0.524179        14.2636 
 279   0.0000       0.527559        14.3556 
 280   0.0000       0.532149        14.4805 
 281   0.0000       0.533612        14.5203 
 282   0.0000       0.536065        14.5871 
 283   0.0000       0.542542        14.7633 
 284   0.0000       0.544192        14.8082 
 285   0.0000       0.548224        14.9179 
 286   0.0000       0.558788        15.2054 
 287   0.0000       0.562803        15.3146 
 288   0.0000       0.564437        15.3591 
 289   0.0000       0.567885        15.4529 
 290   0.0000       0.572205        15.5705 
 291   0.0000       0.576939        15.6993 
 292   0.0000       0.578612        15.7448 
 293   0.0000       0.585571        15.9342 
 294   0.0000       0.588467        16.0130 
 295   0.0000       0.592730        16.1290 
 296   0.0000       0.596212        16.2237 
 297   0.0000       0.599207        16.3053 
 298   0.0000       0.601938        16.3796 
 299   0.0000       0.604836        16.4584 
 300   0.0000       0.606529        16.5045 
 301   0.0000       0.609295        16.5798 
 302   0.0000       0.612615        16.6701 
 303   0.0000       0.617419        16.8008 
 304   0.0000       0.622190        16.9307 
 305   0.0000       0.623346        16.9621 
 306   0.0000       0.626032        17.0352 
 307   0.0000       0.628455        17.1011 
 308   0.0000       0.629376        17.1262 
 309   0.0000       0.631418        17.1817 
 310   0.0000       0.634544        17.2668 
 311   0.0000       0.635890        17.3035 
 312   0.0000       0.638515        17.3749 
 313   0.0000       0.641037        17.4435 
 314   0.0000       0.642288        17.4776 
 315   0.0000       0.647379        17.6161 
 316   0.0000       0.650106        17.6903 
 317   0.0000       0.652588        17.7578 
 318   0.0000       0.654078        17.7984 
 319   0.0000       0.658789        17.9266 
 320   0.0000       0.664399        18.0792 
 321   0.0000       0.666047        18.1240 
 322   0.0000       0.669467        18.2171 
 323   0.0000       0.674230        18.3467 
 324   0.0000       0.676674        18.4132 
 325   0.0000       0.680297        18.5118 
 326   0.0000       0.683552        18.6004 
 327   0.0000       0.688628        18.7385 
 328   0.0000       0.694213        18.8905 
 329   0.0000       0.698511        19.0075 
 330   0.0000       0.703456        19.1420 
 331   0.0000       0.704686        19.1755 
 332   0.0000       0.713345        19.4111 
 333   0.0000       0.714457        19.4414 
 334   0.0000       0.715770        19.4771 
 335   0.0000       0.720651        19.6099 
 336   0.0000       0.723378        19.6841 
 337   0.0000       0.727067        19.7845 
 338   0.0000       0.730510        19.8782 
 339   0.0000       0.735516        20.0144 
 340   0.0000       0.740133        20.1400 
 341   0.0000       0.742075        20.1929 
 342   0.0000       0.745930        20.2978 
 343   0.0000       0.748138        20.3579 
 344   0.0000       0.751796        20.4574 
 345   0.0000       0.754096        20.5200 
 346   0.0000       0.762179        20.7399 
 347   0.0000       0.765877        20.8406 
 348   0.0000       0.768173        20.9031 
 349   0.0000       0.774078        21.0637 
 350   0.0000       0.776599        21.1323 
 351   0.0000       0.782828        21.3018 
 352   0.0000       0.790759        21.5176 
 353   0.0000       0.794357        21.6156 
 354   0.0000       0.820607        22.3298 
 355   0.0000       0.824314        22.4307 
 356   0.0000       0.830065        22.5872 
 357   0.0000       0.839423        22.8419 
 358   0.0000       0.841575        22.9004 
 359   0.0000       0.849450        23.1147 
 360   0.0000       0.852561        23.1994 
 361   0.0000       0.859716        23.3941 
 362   0.0000       0.870216        23.6798 
 363   0.0000       0.874478        23.7958 
 364   0.0000       0.881162        23.9776 
 365   0.0000       0.885169        24.0867 
 366   0.0000       0.892772        24.2936 
 367   0.0000       0.897585        24.4245 
 368   0.0000       0.900271        24.4976 
 369   0.0000       0.910531        24.7768 
 370   0.0000       0.915574        24.9140 
 371   0.0000       0.922714        25.1083 
 372   0.0000       0.925300        25.1787 
 373   0.0000       0.929908        25.3041 
 374   0.0000       0.931016        25.3342 
 375   0.0000       0.937636        25.5144 
 376   0.0000       0.947877        25.7930 
 377   0.0000       0.950318        25.8595 
 378   0.0000       0.951917        25.9030 
 379   0.0000       0.959888        26.1199 
 380   0.0000       0.960821        26.1453 
 381   0.0000       0.962382        26.1877 
 382   0.0000       0.968057        26.3422 
 383   0.0000       0.970889        26.4192 
 384   0.0000       0.975439        26.5430 
 385   0.0000       0.978253        26.6196 
 386   0.0000       0.980896        26.6915 
 387   0.0000       0.982736        26.7416 
 388   0.0000       0.988659        26.9028 
 389   0.0000       0.990027        26.9400 
 390   0.0000       0.997546        27.1446 
 391   0.0000       1.000992        27.2384 
 392   0.0000       1.007014        27.4022 
 393   0.0000       1.009502        27.4699 
 394   0.0000       1.011608        27.5272 
 395   0.0000       1.015955        27.6456 
 396   0.0000       1.017467        27.6867 
 397   0.0000       1.019887        27.7525 
 398   0.0000       1.029358        28.0103 
 399   0.0000       1.029999        28.0277 
 400   0.0000       1.035145        28.1677 
 401   0.0000       1.035255        28.1707 
 402   0.0000       1.039325        28.2815 
 403   0.0000       1.042479        28.3673 
 404   0.0000       1.047843        28.5133 
 405   0.0000       1.053931        28.6789 
 406   0.0000       1.055993        28.7350 
 407   0.0000       1.056987        28.7621 
 408   0.0000       1.058525        28.8039 
 409   0.0000       1.059666        28.8350 
 410   0.0000       1.064309        28.9613 
 411   0.0000       1.065846        29.0031 
 412   0.0000       1.067584        29.0504 
 413   0.0000       1.076417        29.2908 
 414   0.0000       1.077636        29.3240 
 415   0.0000       1.079819        29.3834 
 416   0.0000       1.081490        29.4288 
 417   0.0000       1.087540        29.5935 
 418   0.0000       1.089903        29.6578 
 419   0.0000       1.096485        29.8369 
 420   0.0000       1.098726        29.8979 
 421   0.0000       1.100980        29.9592 
 422   0.0000       1.103678        30.0326 
 423   0.0000       1.108619        30.1671 
 424   0.0000       1.110968        30.2310 
 425   0.0000       1.115869        30.3643 
 426   0.0000       1.118473        30.4352 
 427   0.0000       1.121498        30.5175 
 428   0.0000       1.129202        30.7272 
 429   0.0000       1.131633        30.7933 
 430   0.0000       1.137469        30.9521 
 431   0.0000       1.140847        31.0440 
 432   0.0000       1.152380        31.3579 
 433   0.0000       1.152877        31.3714 
 434   0.0000       1.159408        31.5491 
 435   0.0000       1.166650        31.7462 
 436   0.0000       1.170741        31.8575 
 437   0.0000       1.173865        31.9425 
 438   0.0000       1.176933        32.0260 
 439   0.0000       1.183867        32.2147 
 440   0.0000       1.190854        32.4048 
 441   0.0000       1.194013        32.4907 
 442   0.0000       1.199094        32.6290 
 443   0.0000       1.206481        32.8300 
 444   0.0000       1.218277        33.1510 
 445   0.0000       1.221931        33.2504 
 446   0.0000       1.227067        33.3902 
 447   0.0000       1.237384        33.6709 
 448   0.0000       1.239851        33.7381 
 449   0.0000       1.245185        33.8832 
 450   0.0000       1.254721        34.1427 
 451   0.0000       1.257136        34.2084 
 452   0.0000       1.267755        34.4974 
 453   0.0000       1.277095        34.7515 
 454   0.0000       1.279385        34.8138 
 455   0.0000       1.289850        35.0986 
 456   0.0000       1.294716        35.2310 
 457   0.0000       1.299271        35.3550 
 458   0.0000       1.303247        35.4632 
 459   0.0000       1.305864        35.5344 
 460   0.0000       1.313188        35.7337 
 461   0.0000       1.314089        35.7582 
 462   0.0000       1.327309        36.1179 
 463   0.0000       1.327935        36.1350 
 464   0.0000       1.331539        36.2330 
 465   0.0000       1.341203        36.4960 
 466   0.0000       1.344558        36.5873 
 467   0.0000       1.350938        36.7609 
 468   0.0000       1.355598        36.8877 
 469   0.0000       1.361440        37.0467 
 470   0.0000       1.374126        37.3919 
 471   0.0000       1.377219        37.4760 
 472   0.0000       1.384847        37.6836 
 473   0.0000       1.390490        37.8372 
 474   0.0000       1.400779        38.1171 
 475   0.0000       1.407017        38.2869 
 476   0.0000       1.416648        38.5490 
 477   0.0000       1.426109        38.8064 
 478   0.0000       1.428918        38.8828 
 479   0.0000       1.439560        39.1724 
 480   0.0000       1.443558        39.2812 
 481   0.0000       1.455543        39.6073 
 482   0.0000       1.462882        39.8070 
 483   0.0000       1.466236        39.8983 
 484   0.0000       1.468998        39.9735 
 485   0.0000       1.477063        40.1929 
 486   0.0000       1.483193        40.3597 
 487   0.0000       1.486666        40.4542 
 488   0.0000       1.490039        40.5460 
 489   0.0000       1.494986        40.6806 
 490   0.0000       1.504146        40.9299 
 491   0.0000       1.510285        41.0970 
 492   0.0000       1.515296        41.2333 
 493   0.0000       1.519161        41.3385 
 494   0.0000       1.525436        41.5092 
 495   0.0000       1.529618        41.6230 
 496   0.0000       1.533941        41.7407 
 497   0.0000       1.536790        41.8182 
 498   0.0000       1.539411        41.8895 
 499   0.0000       1.543353        41.9968 
 500   0.0000       1.544781        42.0356 
 501   0.0000       1.549152        42.1546 
 502   0.0000       1.550183        42.1826 
 503   0.0000       1.555512        42.3276 
 504   0.0000       1.561024        42.4776 
 505   0.0000       1.562181        42.5091 
 506   0.0000       1.565941        42.6114 
 507   0.0000       1.570338        42.7311 
 508   0.0000       1.579892        42.9911 
 509   0.0000       1.585490        43.1434 
 510   0.0000       1.599526        43.5253 
 511   0.0000       1.605858        43.6976 
 512   0.0000       1.619734        44.0752 
 513   0.0000       1.631149        44.3858 
 514   0.0000       1.643677        44.7267 
 515   0.0000       1.654200        45.0131 
 516   0.0000       1.656778        45.0832 
 517   0.0000       1.681224        45.7484 
 518   0.0000       1.687981        45.9323 
 519   0.0000       1.710304        46.5397 
 520   0.0000       1.717058        46.7235 
 521   0.0000       1.722835        46.8807 
 522   0.0000       1.730820        47.0980 
 523   0.0000       1.737076        47.2682 
 524   0.0000       1.745487        47.4971 
 525   0.0000       1.769616        48.1537 
 526   0.0000       1.775740        48.3203 
 527   0.0000       1.778067        48.3837 
 528   0.0000       1.789084        48.6834 
 529   0.0000       1.808910        49.2229 
 530   0.0000       1.814874        49.3852 
 531   0.0000       1.815595        49.4049 
 532   0.0000       1.823068        49.6082 
 533   0.0000       1.831627        49.8411 
 534   0.0000       1.839024        50.0424 
 535   0.0000       1.843149        50.1546 
 536   0.0000       1.846384        50.2427 
 537   0.0000       1.850867        50.3647 
 538   0.0000       1.857796        50.5532 
 539   0.0000       1.861210        50.6461 
 540   0.0000       1.864999        50.7492 
 541   0.0000       1.873181        50.9718 
 542   0.0000       1.875526        51.0357 
 543   0.0000       1.879049        51.1315 
 544   0.0000       1.881951        51.2105 
 545   0.0000       1.885477        51.3064 
 546   0.0000       1.894785        51.5597 
 547   0.0000       1.899242        51.6810 
 548   0.0000       1.903246        51.7899 
 549   0.0000       1.908968        51.9457 
 550   0.0000       1.913960        52.0815 
 551   0.0000       1.923017        52.3280 
 552   0.0000       1.928606        52.4800 
 553   0.0000       1.932665        52.5905 
 554   0.0000       1.936834        52.7039 
 555   0.0000       1.941597        52.8335 
 556   0.0000       1.950199        53.0676 
 557   0.0000       1.956630        53.2426 
 558   0.0000       1.961147        53.3655 
 559   0.0000       1.973945        53.7138 
 560   0.0000       1.978366        53.8341 
 561   0.0000       1.980838        53.9013 
 562   0.0000       1.983105        53.9630 
 563   0.0000       1.989971        54.1499 
 564   0.0000       1.995549        54.3016 
 565   0.0000       2.000285        54.4305 
 566   0.0000       2.004619        54.5484 
 567   0.0000       2.012789        54.7708 
 568   0.0000       2.022356        55.0311 
 569   0.0000       2.024005        55.0760 
 570   0.0000       2.037306        55.4379 
 571   0.0000       2.039920        55.5090 
 572   0.0000       2.046724        55.6942 
 573   0.0000       2.051282        55.8182 
 574   0.0000       2.058043        56.0022 
 575   0.0000       2.064196        56.1696 
 576   0.0000       2.071169        56.3594 
 577   0.0000       2.073147        56.4132 
 578   0.0000       2.074543        56.4512 
 579   0.0000       2.078758        56.5659 
 580   0.0000       2.089957        56.8706 
 581   0.0000       2.099713        57.1361 
 582   0.0000       2.105561        57.2952 
 583   0.0000       2.110849        57.4391 
 584   0.0000       2.115515        57.5661 
 585   0.0000       2.118055        57.6352 
 586   0.0000       2.127366        57.8886 
 587   0.0000       2.135560        58.1115 
 588   0.0000       2.139231        58.2114 
 589   0.0000       2.149870        58.5009 
 590   0.0000       2.154235        58.6197 
 591   0.0000       2.161487        58.8170 
 592   0.0000       2.166046        58.9411 
 593   0.0000       2.171469        59.0887 
 594   0.0000       2.179165        59.2981 
 595   0.0000       2.182534        59.3898 
 596   0.0000       2.188544        59.5533 
 597   0.0000       2.193604        59.6910 
 598   0.0000       2.199904        59.8624 
 599   0.0000       2.203298        59.9548 
 600   0.0000       2.206182        60.0333 
 601   0.0000       2.209394        60.1207 
 602   0.0000       2.217287        60.3354 
 603   0.0000       2.220655        60.4271 
 604   0.0000       2.222743        60.4839 
 605   0.0000       2.226540        60.5872 
 606   0.0000       2.228094        60.6295 
 607   0.0000       2.240715        60.9730 
 608   0.0000       2.247872        61.1677 
 609   0.0000       2.256601        61.4052 
 610   0.0000       2.267013        61.6886 
 611   0.0000       2.272424        61.8358 
 612   0.0000       2.281524        62.0834 
 613   0.0000       2.284833        62.1735 
 614   0.0000       2.285924        62.2031 
 615   0.0000       2.293092        62.3982 
 616   0.0000       2.299605        62.5754 
 617   0.0000       2.302694        62.6595 
 618   0.0000       2.309841        62.8540 
 619   0.0000       2.311496        62.8990 
 620   0.0000       2.313533        62.9544 
 621   0.0000       2.319206        63.1088 
 622   0.0000       2.320889        63.1546 
 623   0.0000       2.326873        63.3174 
 624   0.0000       2.330039        63.4036 
 625   0.0000       2.336065        63.5675 
 626   0.0000       2.348930        63.9176 
 627   0.0000       2.349858        63.9429 
 628   0.0000       2.351989        64.0009 
 629   0.0000       2.355953        64.1087 
 630   0.0000       2.359219        64.1976 
 631   0.0000       2.362212        64.2791 
 632   0.0000       2.365385        64.3654 
 633   0.0000       2.375689        64.6458 
 634   0.0000       2.376335        64.6634 
 635   0.0000       2.379963        64.7621 
 636   0.0000       2.382619        64.8344 
 637   0.0000       2.389941        65.0336 
 638   0.0000       2.392817        65.1119 
 639   0.0000       2.396096        65.2011 
 640   0.0000       2.396719        65.2180 
 641   0.0000       2.405260        65.4505 
 642   0.0000       2.414373        65.6984 
 643   0.0000       2.427032        66.0429 
 644   0.0000       2.436647        66.3045 
 645   0.0000       2.441330        66.4320 
 646   0.0000       2.447667        66.6044 
 647   0.0000       2.458150        66.8897 
 648   0.0000       2.472643        67.2840 
 649   0.0000       2.478973        67.4563 
 650   0.0000       2.490342        67.7656 
 651   0.0000       2.499127        68.0047 
 652   0.0000       2.506643        68.2092 
 653   0.0000       2.530576        68.8605 
 654   0.0000       2.540653        69.1347 
 655   0.0000       2.550469        69.4018 
 656   0.0000       2.555563        69.5404 
 657   0.0000       2.563365        69.7527 
 658   0.0000       2.574774        70.0632 
 659   0.0000       2.581295        70.2406 
 660   0.0000       2.593632        70.5763 
 661   0.0000       2.600681        70.7681 
 662   0.0000       2.614153        71.1347 
 663   0.0000       2.622014        71.3486 
 664   0.0000       2.630977        71.5925 
 665   0.0000       2.634131        71.6784 
 666   0.0000       2.640117        71.8412 
 667   0.0000       2.647723        72.0482 
 668   0.0000       2.653527        72.2061 
 669   0.0000       2.663481        72.4770 
 670   0.0000       2.669231        72.6335 
 671   0.0000       2.675380        72.8008 
 672   0.0000       2.679430        72.9110 
 673   0.0000       2.683746        73.0284 
 674   0.0000       2.706644        73.6515 
 675   0.0000       2.713110        73.8275 
 676   0.0000       2.714961        73.8779 
 677   0.0000       2.730016        74.2875 
 678   0.0000       2.732366        74.3515 
 679   0.0000       2.735107        74.4260 
 680   0.0000       2.740025        74.5599 
 681   0.0000       2.743887        74.6649 
 682   0.0000       2.754370        74.9502 
 683   0.0000       2.765543        75.2542 
 684   0.0000       2.769119        75.3515 
 685   0.0000       2.779824        75.6428 
 686   0.0000       2.782182        75.7070 
 687   0.0000       2.784728        75.7763 
 688   0.0000       2.794351        76.0382 
 689   0.0000       2.804934        76.3261 
 690   0.0000       2.807734        76.4023 
 691   0.0000       2.812419        76.5298 
 692   0.0000       2.816329        76.6362 
 693   0.0000       2.826638        76.9167 
 694   0.0000       2.832242        77.0692 
 695   0.0000       2.838845        77.2489 
 696   0.0000       2.841707        77.3268 
 697   0.0000       2.844135        77.3929 
 698   0.0000       2.849177        77.5300 
 699   0.0000       2.868323        78.0510 
 700   0.0000       2.872574        78.1667 
 701   0.0000       2.887892        78.5835 
 702   0.0000       2.892062        78.6970 
 703   0.0000       2.904679        79.0403 
 704   0.0000       2.910198        79.1905 
 705   0.0000       2.912637        79.2569 
 706   0.0000       2.926240        79.6270 
 707   0.0000       2.937563        79.9352 
 708   0.0000       2.945278        80.1451 
 709   0.0000       2.951559        80.3160 
 710   0.0000       2.979794        81.0843 
 711   0.0000       3.007356        81.8343 
 712   0.0000       3.013983        82.0147 
 713   0.0000       3.031230        82.4840 
 714   0.0000       3.043350        82.8138 
 715   0.0000       3.077990        83.7564 
 716   0.0000       3.098939        84.3264 
 717   0.0000       3.112339        84.6910 
 718   0.0000       3.121729        84.9466 
 719   0.0000       3.158016        85.9340 
 720   0.0000       3.162481        86.0555 
 721   0.0000       3.192866        86.8823 
 722   0.0000       3.251292        88.4722 
 723   0.0000       3.272009        89.0359 
 724   0.0000       3.294206        89.6399 
 725   0.0000       3.296592        89.7048 
 726   0.0000       3.365842        91.5892 
 727   0.0000       3.398535        92.4788 
 728   0.0000       3.482634        94.7673 
 729   0.0000       3.496053        95.1324 
 730   0.0000       3.563427        96.9658 
 731   0.0000       3.568885        97.1143 
 732   0.0000      13.235381       360.1530 
 733   0.0000      13.264184       360.9368 
 734   0.0000      13.393314       364.4506 
 735   0.0000      13.497407       367.2831 
 736   0.0000      13.529830       368.1654 
 737   0.0000      13.579479       369.5164 
 738   0.0000      13.654279       371.5518 
 739   0.0000      13.661152       371.7389 
 740   0.0000      13.670071       371.9815 
 741   0.0000      13.713431       373.1614 
 742   0.0000      13.734239       373.7276 
 743   0.0000      13.769949       374.6994 
 744   0.0000      13.784641       375.0991 
 745   0.0000      13.830807       376.3554 
 746   0.0000      13.912984       378.5916 
 747   0.0000      13.922050       378.8382 
 748   0.0000      13.944476       379.4485 
 749   0.0000      13.971329       380.1792 
 750   0.0000      13.992834       380.7644 
 751   0.0000      14.053245       382.4082 
 752   0.0000      14.064607       382.7174 
 753   0.0000      14.101007       383.7079 
 754   0.0000      14.122455       384.2915 
 755   0.0000      14.133416       384.5898 
 756   0.0000      14.142734       384.8434 
 757   0.0000      14.154640       385.1673 
 758   0.0000      14.159730       385.3059 
 759   0.0000      14.169352       385.5677 
 760   0.0000      14.187420       386.0593 
 761   0.0000      14.210045       386.6750 
 762   0.0000      14.261463       388.0741 
 763   0.0000      14.284948       388.7132 
 764   0.0000      14.296784       389.0353 
 765   0.0000      14.355650       390.6371 
 766   0.0000      14.418851       392.3569 
 767   0.0000      14.555759       396.0823 
 768   0.0000      14.569423       396.4542 
 769   0.0000      14.592527       397.0828 
 770   0.0000      19.399316       527.8822 
 771   0.0000      19.409084       528.1480 
 772   0.0000      19.446572       529.1681 
 773   0.0000      19.583079       532.8827 
 774   0.0000      19.631593       534.2028 
 775   0.0000      25.743163       700.5071 
 776   0.0000      25.798591       702.0153 
 777   0.0000      25.811216       702.3589 
 778   0.0000      25.892263       704.5643 

                 SPIN DOWN ORBITALS
  NO   OCC          E(Eh)            E(eV) 
   0   1.0000     -19.582690      -532.8721 
   1   1.0000     -19.524941      -531.3007 
   2   1.0000     -19.485490      -530.2271 
   3   1.0000     -19.473928      -529.9125 
   4   1.0000     -14.686034      -399.6273 
   5   1.0000     -14.678711      -399.4280 
   6   1.0000     -14.678083      -399.4110 
   7   1.0000     -14.667605      -399.1258 
   8   1.0000     -14.642982      -398.4558 
   9   1.0000     -10.560501      -287.3658 
  10   1.0000     -10.555128      -287.2196 
  11   1.0000     -10.551654      -287.1251 
  12   1.0000     -10.514679      -286.1189 
  13   1.0000     -10.510045      -285.9929 
  14   1.0000     -10.508851      -285.9604 
  15   1.0000     -10.506228      -285.8890 
  16   1.0000     -10.501524      -285.7610 
  17   1.0000     -10.495880      -285.6074 
  18   1.0000     -10.495737      -285.6035 
  19   1.0000     -10.483731      -285.2768 
  20   1.0000     -10.479969      -285.1744 
  21   1.0000     -10.479903      -285.1727 
  22   1.0000     -10.471527      -284.9447 
  23   1.0000     -10.464642      -284.7574 
  24   1.0000     -10.464561      -284.7552 
  25   1.0000     -10.464368      -284.7499 
  26   1.0000     -10.462699      -284.7045 
  27   1.0000     -10.459172      -284.6085 
  28   1.0000     -10.454931      -284.4931 
  29   1.0000     -10.453924      -284.4657 
  30   1.0000     -10.452802      -284.4352 
  31   1.0000     -10.449677      -284.3502 
  32   1.0000     -10.449490      -284.3451 
  33   1.0000     -10.449234      -284.3381 
  34   1.0000     -10.448923      -284.3297 
  35   1.0000     -10.448895      -284.3289 
  36   1.0000     -10.448822      -284.3269 
  37   1.0000     -10.448040      -284.3056 
  38   1.0000     -10.447848      -284.3004 
  39   1.0000     -10.447316      -284.2859 
  40   1.0000     -10.447260      -284.2844 
  41   1.0000     -10.445732      -284.2428 
  42   1.0000     -10.438405      -284.0434 
  43   1.0000     -10.436322      -283.9868 
  44   1.0000     -10.433452      -283.9087 
  45   1.0000     -10.425774      -283.6997 
  46   1.0000     -10.425156      -283.6829 
  47   1.0000      -1.263033       -34.3689 
  48   1.0000      -1.170474       -31.8502 
  49   1.0000      -1.166399       -31.7393 
  50   1.0000      -1.157960       -31.5097 
  51   1.0000      -1.113307       -30.2946 
  52   1.0000      -1.075150       -29.2563 
  53   1.0000      -1.043963       -28.4077 
  54   1.0000      -1.037465       -28.2309 
  55   1.0000      -1.035372       -28.1739 
  56   1.0000      -0.974302       -26.5121 
  57   1.0000      -0.966058       -26.2878 
  58   1.0000      -0.961170       -26.1548 
  59   1.0000      -0.954343       -25.9690 
  60   1.0000      -0.904578       -24.6148 
  61   1.0000      -0.896886       -24.4055 
  62   1.0000      -0.893664       -24.3178 
  63   1.0000      -0.889704       -24.2101 
  64   1.0000      -0.878513       -23.9056 
  65   1.0000      -0.847646       -23.0656 
  66   1.0000      -0.840157       -22.8618 
  67   1.0000      -0.838560       -22.8184 
  68   1.0000      -0.838151       -22.8073 
  69   1.0000      -0.820635       -22.3306 
  70   1.0000      -0.788442       -21.4546 
  71   1.0000      -0.786699       -21.4072 
  72   1.0000      -0.772052       -21.0086 
  73   1.0000      -0.767368       -20.8811 
  74   1.0000      -0.766830       -20.8665 
  75   1.0000      -0.764982       -20.8162 
  76   1.0000      -0.757099       -20.6017 
  77   1.0000      -0.731832       -19.9142 
  78   1.0000      -0.715728       -19.4760 
  79   1.0000      -0.711448       -19.3595 
  80   1.0000      -0.704285       -19.1646 
  81   1.0000      -0.699281       -19.0284 
  82   1.0000      -0.687136       -18.6979 
  83   1.0000      -0.678529       -18.4637 
  84   1.0000      -0.670583       -18.2475 
  85   1.0000      -0.662126       -18.0174 
  86   1.0000      -0.654697       -17.8152 
  87   1.0000      -0.649703       -17.6793 
  88   1.0000      -0.644863       -17.5476 
  89   1.0000      -0.617165       -16.7939 
  90   1.0000      -0.610376       -16.6092 
  91   1.0000      -0.602016       -16.3817 
  92   1.0000      -0.598635       -16.2897 
  93   1.0000      -0.586619       -15.9627 
  94   1.0000      -0.585382       -15.9291 
  95   1.0000      -0.584093       -15.8940 
  96   1.0000      -0.580633       -15.7998 
  97   1.0000      -0.572291       -15.5728 
  98   1.0000      -0.565554       -15.3895 
  99   1.0000      -0.556106       -15.1324 
 100   1.0000      -0.551957       -15.0195 
 101   1.0000      -0.542879       -14.7725 
 102   1.0000      -0.541315       -14.7299 
 103   1.0000      -0.535072       -14.5601 
 104   1.0000      -0.532771       -14.4974 
 105   1.0000      -0.528203       -14.3731 
 106   1.0000      -0.525380       -14.2963 
 107   1.0000      -0.520679       -14.1684 
 108   1.0000      -0.518005       -14.0956 
 109   1.0000      -0.514775       -14.0077 
 110   1.0000      -0.512508       -13.9460 
 111   1.0000      -0.501488       -13.6462 
 112   1.0000      -0.498630       -13.5684 
 113   1.0000      -0.498210       -13.5570 
 114   1.0000      -0.490173       -13.3383 
 115   1.0000      -0.488501       -13.2928 
 116   1.0000      -0.484691       -13.1891 
 117   1.0000      -0.481849       -13.1118 
 118   1.0000      -0.480595       -13.0777 
 119   1.0000      -0.479845       -13.0572 
 120   1.0000      -0.477198       -12.9852 
 121   1.0000      -0.474901       -12.9227 
 122   1.0000      -0.472213       -12.8496 
 123   1.0000      -0.463292       -12.6068 
 124   1.0000      -0.460886       -12.5414 
 125   1.0000      -0.453336       -12.3359 
 126   1.0000      -0.450153       -12.2493 
 127   1.0000      -0.446152       -12.1404 
 128   1.0000      -0.443757       -12.0753 
 129   1.0000      -0.438350       -11.9281 
 130   1.0000      -0.433899       -11.8070 
 131   1.0000      -0.430275       -11.7084 
 132   1.0000      -0.427666       -11.6374 
 133   1.0000      -0.424030       -11.5384 
 134   1.0000      -0.422323       -11.4920 
 135   1.0000      -0.421706       -11.4752 
 136   1.0000      -0.420716       -11.4483 
 137   1.0000      -0.415742       -11.3129 
 138   1.0000      -0.412489       -11.2244 
 139   1.0000      -0.408333       -11.1113 
 140   1.0000      -0.407741       -11.0952 
 141   1.0000      -0.405243       -11.0272 
 142   1.0000      -0.403242       -10.9728 
 143   1.0000      -0.399887       -10.8815 
 144   1.0000      -0.396368       -10.7857 
 145   1.0000      -0.393463       -10.7067 
 146   1.0000      -0.391500       -10.6533 
 147   1.0000      -0.384885       -10.4733 
 148   1.0000      -0.382825       -10.4172 
 149   1.0000      -0.375643       -10.2218 
 150   1.0000      -0.361367        -9.8333 
 151   1.0000      -0.358690        -9.7604 
 152   1.0000      -0.352540        -9.5931 
 153   1.0000      -0.350682        -9.5425 
 154   1.0000      -0.345862        -9.4114 
 155   1.0000      -0.322485        -8.7753 
 156   1.0000      -0.313558        -8.5323 
 157   1.0000      -0.311922        -8.4878 
 158   1.0000      -0.308477        -8.3941 
 159   1.0000      -0.305924        -8.3246 
 160   1.0000      -0.298459        -8.1215 
 161   1.0000      -0.295695        -8.0463 
 162   1.0000      -0.292523        -7.9600 
 163   1.0000      -0.291230        -7.9248 
 164   1.0000      -0.275079        -7.4853 
 165   0.0000      -0.087084        -2.3697 
 166   0.0000      -0.057741        -1.5712 
 167   0.0000      -0.048994        -1.3332 
 168   0.0000      -0.003907        -0.1063 
 169   0.0000       0.011523         0.3136 
 170   0.0000       0.014508         0.3948 
 171   0.0000       0.020882         0.5682 
 172   0.0000       0.024610         0.6697 
 173   0.0000       0.044255         1.2042 
 174   0.0000       0.049783         1.3547 
 175   0.0000       0.060657         1.6506 
 176   0.0000       0.097750         2.6599 
 177   0.0000       0.104582         2.8458 
 178   0.0000       0.113434         3.0867 
 179   0.0000       0.131209         3.5704 
 180   0.0000       0.140154         3.8138 
 181   0.0000       0.143380         3.9016 
 182   0.0000       0.149571         4.0700 
 183   0.0000       0.151421         4.1204 
 184   0.0000       0.157460         4.2847 
 185   0.0000       0.160834         4.3765 
 186   0.0000       0.165667         4.5080 
 187   0.0000       0.171773         4.6742 
 188   0.0000       0.174803         4.7566 
 189   0.0000       0.178432         4.8554 
 190   0.0000       0.182854         4.9757 
 191   0.0000       0.186934         5.0867 
 192   0.0000       0.187825         5.1110 
 193   0.0000       0.190784         5.1915 
 194   0.0000       0.194404         5.2900 
 195   0.0000       0.198035         5.3888 
 196   0.0000       0.199350         5.4246 
 197   0.0000       0.201062         5.4712 
 198   0.0000       0.203939         5.5495 
 199   0.0000       0.207345         5.6422 
 200   0.0000       0.207987         5.6596 
 201   0.0000       0.211744         5.7619 
 202   0.0000       0.213191         5.8012 
 203   0.0000       0.215138         5.8542 
 204   0.0000       0.216768         5.8986 
 205   0.0000       0.218902         5.9566 
 206   0.0000       0.221944         6.0394 
 207   0.0000       0.223355         6.0778 
 208   0.0000       0.224079         6.0975 
 209   0.0000       0.227123         6.1803 
 210   0.0000       0.229049         6.2327 
 211   0.0000       0.231093         6.2884 
 212   0.0000       0.233298         6.3484 
 213   0.0000       0.234452         6.3798 
 214   0.0000       0.237965         6.4754 
 215   0.0000       0.242450         6.5974 
 216   0.0000       0.244387         6.6501 
 217   0.0000       0.249034         6.7766 
 218   0.0000       0.250383         6.8133 
 219   0.0000       0.253290         6.8924 
 220   0.0000       0.258094         7.0231 
 221   0.0000       0.260292         7.0829 
 222   0.0000       0.262845         7.1524 
 223   0.0000       0.269486         7.3331 
 224   0.0000       0.272304         7.4098 
 225   0.0000       0.277633         7.5548 
 226   0.0000       0.279460         7.6045 
 227   0.0000       0.282976         7.7002 
 228   0.0000       0.284119         7.7313 
 229   0.0000       0.287429         7.8213 
 230   0.0000       0.290093         7.8938 
 231   0.0000       0.295061         8.0290 
 232   0.0000       0.301101         8.1934 
 233   0.0000       0.301900         8.2151 
 234   0.0000       0.302649         8.2355 
 235   0.0000       0.303820         8.2674 
 236   0.0000       0.308694         8.4000 
 237   0.0000       0.312642         8.5074 
 238   0.0000       0.313471         8.5300 
 239   0.0000       0.318216         8.6591 
 240   0.0000       0.320706         8.7269 
 241   0.0000       0.324459         8.8290 
 242   0.0000       0.329581         8.9683 
 243   0.0000       0.331348         9.0164 
 244   0.0000       0.335271         9.1232 
 245   0.0000       0.338602         9.2138 
 246   0.0000       0.340340         9.2611 
 247   0.0000       0.347996         9.4694 
 248   0.0000       0.353229         9.6119 
 249   0.0000       0.358956         9.7677 
 250   0.0000       0.364909         9.9297 
 251   0.0000       0.373197        10.1552 
 252   0.0000       0.379078        10.3152 
 253   0.0000       0.381276        10.3751 
 254   0.0000       0.389609        10.6018 
 255   0.0000       0.397102        10.8057 
 256   0.0000       0.406171        11.0525 
 257   0.0000       0.408301        11.1104 
 258   0.0000       0.418626        11.3914 
 259   0.0000       0.422698        11.5022 
 260   0.0000       0.424568        11.5531 
 261   0.0000       0.453925        12.3519 
 262   0.0000       0.456044        12.4096 
 263   0.0000       0.459728        12.5098 
 264   0.0000       0.463419        12.6103 
 265   0.0000       0.470763        12.8101 
 266   0.0000       0.477321        12.9886 
 267   0.0000       0.484827        13.1928 
 268   0.0000       0.486273        13.2322 
 269   0.0000       0.495674        13.4880 
 270   0.0000       0.499775        13.5996 
 271   0.0000       0.501234        13.6393 
 272   0.0000       0.503450        13.6996 
 273   0.0000       0.508820        13.8457 
 274   0.0000       0.512195        13.9375 
 275   0.0000       0.516993        14.0681 
 276   0.0000       0.518989        14.1224 
 277   0.0000       0.523635        14.2488 
 278   0.0000       0.525985        14.3128 
 279   0.0000       0.530108        14.4250 
 280   0.0000       0.533935        14.5291 
 281   0.0000       0.535954        14.5841 
 282   0.0000       0.538317        14.6484 
 283   0.0000       0.545722        14.8499 
 284   0.0000       0.547966        14.9109 
 285   0.0000       0.552272        15.0281 
 286   0.0000       0.560775        15.2595 
 287   0.0000       0.564505        15.3610 
 288   0.0000       0.566396        15.4124 
 289   0.0000       0.570173        15.5152 
 290   0.0000       0.573340        15.6014 
 291   0.0000       0.578229        15.7344 
 292   0.0000       0.579710        15.7747 
 293   0.0000       0.586489        15.9592 
 294   0.0000       0.590802        16.0765 
 295   0.0000       0.594129        16.1671 
 296   0.0000       0.598601        16.2888 
 297   0.0000       0.600033        16.3277 
 298   0.0000       0.604708        16.4549 
 299   0.0000       0.606216        16.4960 
 300   0.0000       0.608301        16.5527 
 301   0.0000       0.610221        16.6050 
 302   0.0000       0.616466        16.7749 
 303   0.0000       0.619459        16.8563 
 304   0.0000       0.623434        16.9645 
 305   0.0000       0.624480        16.9930 
 306   0.0000       0.627930        17.0869 
 307   0.0000       0.630333        17.1522 
 308   0.0000       0.631314        17.1789 
 309   0.0000       0.632665        17.2157 
 310   0.0000       0.636653        17.3242 
 311   0.0000       0.639277        17.3956 
 312   0.0000       0.641063        17.4442 
 313   0.0000       0.643013        17.4973 
 314   0.0000       0.644666        17.5422 
 315   0.0000       0.648310        17.6414 
 316   0.0000       0.652539        17.7565 
 317   0.0000       0.654249        17.8030 
 318   0.0000       0.655317        17.8321 
 319   0.0000       0.660438        17.9714 
 320   0.0000       0.667422        18.1615 
 321   0.0000       0.667798        18.1717 
 322   0.0000       0.673032        18.3141 
 323   0.0000       0.675520        18.3818 
 324   0.0000       0.678798        18.4710 
 325   0.0000       0.681399        18.5418 
 326   0.0000       0.686611        18.6836 
 327   0.0000       0.690869        18.7995 
 328   0.0000       0.695468        18.9246 
 329   0.0000       0.699803        19.0426 
 330   0.0000       0.704525        19.1711 
 331   0.0000       0.706178        19.2161 
 332   0.0000       0.715374        19.4663 
 333   0.0000       0.717124        19.5139 
 334   0.0000       0.718557        19.5529 
 335   0.0000       0.721376        19.6296 
 336   0.0000       0.725583        19.7441 
 337   0.0000       0.728621        19.8268 
 338   0.0000       0.731690        19.9103 
 339   0.0000       0.737200        20.0602 
 340   0.0000       0.742816        20.2131 
 341   0.0000       0.743100        20.2208 
 342   0.0000       0.747671        20.3452 
 343   0.0000       0.749425        20.3929 
 344   0.0000       0.754058        20.5190 
 345   0.0000       0.756048        20.5731 
 346   0.0000       0.764397        20.8003 
 347   0.0000       0.767084        20.8734 
 348   0.0000       0.770662        20.9708 
 349   0.0000       0.776625        21.1330 
 350   0.0000       0.779203        21.2032 
 351   0.0000       0.784630        21.3509 
 352   0.0000       0.792497        21.5649 
 353   0.0000       0.796228        21.6665 
 354   0.0000       0.824107        22.4251 
 355   0.0000       0.827899        22.5283 
 356   0.0000       0.831272        22.6200 
 357   0.0000       0.840275        22.8650 
 358   0.0000       0.845027        22.9944 
 359   0.0000       0.852428        23.1957 
 360   0.0000       0.855705        23.2849 
 361   0.0000       0.860712        23.4212 
 362   0.0000       0.871990        23.7281 
 363   0.0000       0.877244        23.8710 
 364   0.0000       0.882650        24.0181 
 365   0.0000       0.889205        24.1965 
 366   0.0000       0.893927        24.3250 
 367   0.0000       0.900191        24.4955 
 368   0.0000       0.901841        24.5404 
 369   0.0000       0.913548        24.8589 
 370   0.0000       0.917000        24.9528 
 371   0.0000       0.924368        25.1533 
 372   0.0000       0.927728        25.2448 
 373   0.0000       0.930809        25.3286 
 374   0.0000       0.933718        25.4078 
 375   0.0000       0.938822        25.5467 
 376   0.0000       0.949872        25.8473 
 377   0.0000       0.951486        25.8913 
 378   0.0000       0.953269        25.9398 
 379   0.0000       0.960014        26.1233 
 380   0.0000       0.963606        26.2210 
 381   0.0000       0.964016        26.2322 
 382   0.0000       0.970034        26.3960 
 383   0.0000       0.972248        26.4562 
 384   0.0000       0.976606        26.5748 
 385   0.0000       0.980691        26.6860 
 386   0.0000       0.981832        26.7170 
 387   0.0000       0.983437        26.7607 
 388   0.0000       0.989605        26.9285 
 389   0.0000       0.990733        26.9592 
 390   0.0000       0.999287        27.1920 
 391   0.0000       1.001382        27.2490 
 392   0.0000       1.007803        27.4237 
 393   0.0000       1.010541        27.4982 
 394   0.0000       1.013074        27.5671 
 395   0.0000       1.016889        27.6710 
 396   0.0000       1.018310        27.7096 
 397   0.0000       1.020369        27.7657 
 398   0.0000       1.030368        28.0377 
 399   0.0000       1.031082        28.0572 
 400   0.0000       1.035838        28.1866 
 401   0.0000       1.036427        28.2026 
 402   0.0000       1.040473        28.3127 
 403   0.0000       1.044280        28.4163 
 404   0.0000       1.049092        28.5473 
 405   0.0000       1.054697        28.6998 
 406   0.0000       1.056001        28.7353 
 407   0.0000       1.058401        28.8005 
 408   0.0000       1.059527        28.8312 
 409   0.0000       1.061646        28.8889 
 410   0.0000       1.065725        28.9998 
 411   0.0000       1.067785        29.0559 
 412   0.0000       1.070489        29.1295 
 413   0.0000       1.078113        29.3369 
 414   0.0000       1.078860        29.3573 
 415   0.0000       1.081083        29.4178 
 416   0.0000       1.082420        29.4542 
 417   0.0000       1.089987        29.6601 
 418   0.0000       1.092040        29.7159 
 419   0.0000       1.098414        29.8894 
 420   0.0000       1.099707        29.9245 
 421   0.0000       1.103135        30.0178 
 422   0.0000       1.105115        30.0717 
 423   0.0000       1.112265        30.2663 
 424   0.0000       1.113116        30.2894 
 425   0.0000       1.117276        30.4026 
 426   0.0000       1.120860        30.5002 
 427   0.0000       1.124264        30.5928 
 428   0.0000       1.132469        30.8160 
 429   0.0000       1.133854        30.8537 
 430   0.0000       1.138943        30.9922 
 431   0.0000       1.142180        31.0803 
 432   0.0000       1.153476        31.3877 
 433   0.0000       1.157764        31.5044 
 434   0.0000       1.162046        31.6209 
 435   0.0000       1.168883        31.8069 
 436   0.0000       1.172557        31.9069 
 437   0.0000       1.174896        31.9705 
 438   0.0000       1.179480        32.0953 
 439   0.0000       1.185762        32.2662 
 440   0.0000       1.192559        32.4512 
 441   0.0000       1.196316        32.5534 
 442   0.0000       1.201269        32.6882 
 443   0.0000       1.208449        32.8836 
 444   0.0000       1.221504        33.2388 
 445   0.0000       1.224049        33.3081 
 446   0.0000       1.228894        33.4399 
 447   0.0000       1.240845        33.7651 
 448   0.0000       1.242193        33.8018 
 449   0.0000       1.246458        33.9178 
 450   0.0000       1.257974        34.2312 
 451   0.0000       1.259497        34.2727 
 452   0.0000       1.269931        34.5566 
 453   0.0000       1.279017        34.8038 
 454   0.0000       1.281722        34.8774 
 455   0.0000       1.291608        35.1464 
 456   0.0000       1.296178        35.2708 
 457   0.0000       1.301458        35.4145 
 458   0.0000       1.305536        35.5254 
 459   0.0000       1.308319        35.6012 
 460   0.0000       1.315267        35.7902 
 461   0.0000       1.316611        35.8268 
 462   0.0000       1.330515        36.2052 
 463   0.0000       1.332237        36.2520 
 464   0.0000       1.334190        36.3052 
 465   0.0000       1.343324        36.5537 
 466   0.0000       1.346151        36.6306 
 467   0.0000       1.354223        36.8503 
 468   0.0000       1.358537        36.9677 
 469   0.0000       1.365037        37.1445 
 470   0.0000       1.378440        37.5093 
 471   0.0000       1.381181        37.5838 
 472   0.0000       1.387014        37.7426 
 473   0.0000       1.394377        37.9429 
 474   0.0000       1.403969        38.2040 
 475   0.0000       1.410986        38.3949 
 476   0.0000       1.418209        38.5914 
 477   0.0000       1.430628        38.9294 
 478   0.0000       1.431980        38.9661 
 479   0.0000       1.444607        39.3098 
 480   0.0000       1.445579        39.3362 
 481   0.0000       1.459204        39.7070 
 482   0.0000       1.464951        39.8633 
 483   0.0000       1.470925        40.0259 
 484   0.0000       1.471687        40.0466 
 485   0.0000       1.479370        40.2557 
 486   0.0000       1.484427        40.3933 
 487   0.0000       1.489056        40.5193 
 488   0.0000       1.493092        40.6291 
 489   0.0000       1.496640        40.7256 
 490   0.0000       1.505696        40.9721 
 491   0.0000       1.514028        41.1988 
 492   0.0000       1.519846        41.3571 
 493   0.0000       1.521450        41.4008 
 494   0.0000       1.526987        41.5514 
 495   0.0000       1.531643        41.6781 
 496   0.0000       1.536628        41.8138 
 497   0.0000       1.538422        41.8626 
 498   0.0000       1.540937        41.9310 
 499   0.0000       1.545544        42.0564 
 500   0.0000       1.548123        42.1266 
 501   0.0000       1.550403        42.1886 
 502   0.0000       1.553844        42.2822 
 503   0.0000       1.556980        42.3676 
 504   0.0000       1.562634        42.5214 
 505   0.0000       1.564403        42.5696 
 506   0.0000       1.566236        42.6194 
 507   0.0000       1.573242        42.8101 
 508   0.0000       1.583495        43.0891 
 509   0.0000       1.587403        43.1954 
 510   0.0000       1.601743        43.5856 
 511   0.0000       1.606839        43.7243 
 512   0.0000       1.621245        44.1163 
 513   0.0000       1.633086        44.4385 
 514   0.0000       1.644474        44.7484 
 515   0.0000       1.655275        45.0423 
 516   0.0000       1.658256        45.1234 
 517   0.0000       1.684499        45.8376 
 518   0.0000       1.690883        46.0113 
 519   0.0000       1.711053        46.5601 
 520   0.0000       1.719453        46.7887 
 521   0.0000       1.725605        46.9561 
 522   0.0000       1.731781        47.1242 
 523   0.0000       1.738220        47.2994 
 524   0.0000       1.745829        47.5064 
 525   0.0000       1.771619        48.2082 
 526   0.0000       1.779672        48.4273 
 527   0.0000       1.780606        48.4528 
 528   0.0000       1.795918        48.8694 
 529   0.0000       1.812515        49.3210 
 530   0.0000       1.817201        49.4486 
 531   0.0000       1.819390        49.5081 
 532   0.0000       1.827559        49.7304 
 533   0.0000       1.832913        49.8761 
 534   0.0000       1.842162        50.1278 
 535   0.0000       1.845264        50.2122 
 536   0.0000       1.848922        50.3117 
 537   0.0000       1.852290        50.4034 
 538   0.0000       1.859990        50.6129 
 539   0.0000       1.863157        50.6991 
 540   0.0000       1.869474        50.8710 
 541   0.0000       1.874438        51.0060 
 542   0.0000       1.878566        51.1184 
 543   0.0000       1.881718        51.2042 
 544   0.0000       1.883976        51.2656 
 545   0.0000       1.886339        51.3299 
 546   0.0000       1.897543        51.6348 
 547   0.0000       1.900073        51.7036 
 548   0.0000       1.905840        51.8606 
 549   0.0000       1.910645        51.9913 
 550   0.0000       1.916701        52.1561 
 551   0.0000       1.923615        52.3442 
 552   0.0000       1.932059        52.5740 
 553   0.0000       1.935831        52.6766 
 554   0.0000       1.937820        52.7308 
 555   0.0000       1.942341        52.8538 
 556   0.0000       1.952447        53.1288 
 557   0.0000       1.960048        53.3356 
 558   0.0000       1.963204        53.4215 
 559   0.0000       1.975318        53.7511 
 560   0.0000       1.980344        53.8879 
 561   0.0000       1.983503        53.9739 
 562   0.0000       1.984459        53.9999 
 563   0.0000       1.991632        54.1951 
 564   0.0000       1.997927        54.3664 
 565   0.0000       2.003248        54.5112 
 566   0.0000       2.009409        54.6788 
 567   0.0000       2.015903        54.8555 
 568   0.0000       2.022956        55.0474 
 569   0.0000       2.025994        55.1301 
 570   0.0000       2.039449        55.4962 
 571   0.0000       2.041683        55.5570 
 572   0.0000       2.049917        55.7811 
 573   0.0000       2.054821        55.9145 
 574   0.0000       2.059925        56.0534 
 575   0.0000       2.067605        56.2624 
 576   0.0000       2.072448        56.3942 
 577   0.0000       2.074440        56.4484 
 578   0.0000       2.076102        56.4936 
 579   0.0000       2.079877        56.5963 
 580   0.0000       2.091191        56.9042 
 581   0.0000       2.101820        57.1934 
 582   0.0000       2.110461        57.4286 
 583   0.0000       2.112455        57.4828 
 584   0.0000       2.118192        57.6389 
 585   0.0000       2.120549        57.7031 
 586   0.0000       2.130316        57.9688 
 587   0.0000       2.136372        58.1336 
 588   0.0000       2.141277        58.2671 
 589   0.0000       2.152623        58.5758 
 590   0.0000       2.156896        58.6921 
 591   0.0000       2.164482        58.8985 
 592   0.0000       2.167180        58.9720 
 593   0.0000       2.175934        59.2102 
 594   0.0000       2.181217        59.3539 
 595   0.0000       2.183937        59.4279 
 596   0.0000       2.191237        59.6266 
 597   0.0000       2.195267        59.7363 
 598   0.0000       2.201228        59.8984 
 599   0.0000       2.204346        59.9833 
 600   0.0000       2.208972        60.1092 
 601   0.0000       2.211570        60.1799 
 602   0.0000       2.218452        60.3672 
 603   0.0000       2.221366        60.4464 
 604   0.0000       2.223688        60.5096 
 605   0.0000       2.228024        60.6276 
 606   0.0000       2.229827        60.6767 
 607   0.0000       2.243716        61.0546 
 608   0.0000       2.252377        61.2903 
 609   0.0000       2.257571        61.4316 
 610   0.0000       2.268048        61.7167 
 611   0.0000       2.278397        61.9983 
 612   0.0000       2.283089        62.1260 
 613   0.0000       2.286894        62.2296 
 614   0.0000       2.289784        62.3082 
 615   0.0000       2.295133        62.4538 
 616   0.0000       2.302209        62.6463 
 617   0.0000       2.304125        62.6984 
 618   0.0000       2.310061        62.8600 
 619   0.0000       2.314785        62.9885 
 620   0.0000       2.317903        63.0733 
 621   0.0000       2.322764        63.2056 
 622   0.0000       2.325753        63.2870 
 623   0.0000       2.327292        63.3288 
 624   0.0000       2.331975        63.4563 
 625   0.0000       2.339059        63.6490 
 626   0.0000       2.349548        63.9344 
 627   0.0000       2.352523        64.0154 
 628   0.0000       2.353688        64.0471 
 629   0.0000       2.356926        64.1352 
 630   0.0000       2.361338        64.2553 
 631   0.0000       2.363394        64.3112 
 632   0.0000       2.369549        64.4787 
 633   0.0000       2.377767        64.7023 
 634   0.0000       2.379346        64.7453 
 635   0.0000       2.384037        64.8730 
 636   0.0000       2.386202        64.9318 
 637   0.0000       2.391787        65.0838 
 638   0.0000       2.395632        65.1885 
 639   0.0000       2.398934        65.2783 
 640   0.0000       2.400676        65.3257 
 641   0.0000       2.406713        65.4900 
 642   0.0000       2.417205        65.7755 
 643   0.0000       2.430409        66.1348 
 644   0.0000       2.438763        66.3621 
 645   0.0000       2.443891        66.5017 
 646   0.0000       2.453698        66.7685 
 647   0.0000       2.462690        67.0132 
 648   0.0000       2.475429        67.3598 
 649   0.0000       2.482729        67.5585 
 650   0.0000       2.494237        67.8716 
 651   0.0000       2.500418        68.0398 
 652   0.0000       2.508252        68.2530 
 653   0.0000       2.531838        68.8948 
 654   0.0000       2.544857        69.2491 
 655   0.0000       2.551969        69.4426 
 656   0.0000       2.560457        69.6736 
 657   0.0000       2.569129        69.9096 
 658   0.0000       2.575386        70.0798 
 659   0.0000       2.584248        70.3210 
 660   0.0000       2.595092        70.6161 
 661   0.0000       2.603793        70.8528 
 662   0.0000       2.616945        71.2107 
 663   0.0000       2.624402        71.4136 
 664   0.0000       2.631934        71.6186 
 665   0.0000       2.635471        71.7148 
 666   0.0000       2.643000        71.9197 
 667   0.0000       2.647907        72.0532 
 668   0.0000       2.655278        72.2538 
 669   0.0000       2.666978        72.5722 
 670   0.0000       2.671590        72.6976 
 671   0.0000       2.678635        72.8894 
 672   0.0000       2.682998        73.0081 
 673   0.0000       2.688163        73.1486 
 674   0.0000       2.709156        73.7199 
 675   0.0000       2.714836        73.8744 
 676   0.0000       2.719122        73.9911 
 677   0.0000       2.732514        74.3555 
 678   0.0000       2.736505        74.4641 
 679   0.0000       2.738292        74.5127 
 680   0.0000       2.741980        74.6131 
 681   0.0000       2.746366        74.7324 
 682   0.0000       2.755282        74.9750 
 683   0.0000       2.768249        75.3279 
 684   0.0000       2.772414        75.4412 
 685   0.0000       2.781223        75.6809 
 686   0.0000       2.783616        75.7461 
 687   0.0000       2.785545        75.7985 
 688   0.0000       2.795384        76.0663 
 689   0.0000       2.805840        76.3508 
 690   0.0000       2.808464        76.4222 
 691   0.0000       2.813611        76.5623 
 692   0.0000       2.817736        76.6745 
 693   0.0000       2.827714        76.9460 
 694   0.0000       2.835374        77.1544 
 695   0.0000       2.841071        77.3095 
 696   0.0000       2.844338        77.3984 
 697   0.0000       2.846114        77.4467 
 698   0.0000       2.849550        77.5402 
 699   0.0000       2.869003        78.0696 
 700   0.0000       2.873222        78.1843 
 701   0.0000       2.890948        78.6667 
 702   0.0000       2.894027        78.7505 
 703   0.0000       2.905122        79.0524 
 704   0.0000       2.910698        79.2041 
 705   0.0000       2.914953        79.3199 
 706   0.0000       2.927239        79.6542 
 707   0.0000       2.938454        79.9594 
 708   0.0000       2.946852        80.1879 
 709   0.0000       2.953721        80.3748 
 710   0.0000       2.982334        81.1534 
 711   0.0000       3.012495        81.9742 
 712   0.0000       3.017862        82.1202 
 713   0.0000       3.033270        82.5395 
 714   0.0000       3.045993        82.8857 
 715   0.0000       3.078592        83.7727 
 716   0.0000       3.101895        84.4069 
 717   0.0000       3.112989        84.7087 
 718   0.0000       3.121918        84.9517 
 719   0.0000       3.158115        85.9367 
 720   0.0000       3.163707        86.0888 
 721   0.0000       3.194129        86.9167 
 722   0.0000       3.252493        88.5048 
 723   0.0000       3.272096        89.0382 
 724   0.0000       3.295398        89.6723 
 725   0.0000       3.298240        89.7497 
 726   0.0000       3.367971        91.6471 
 727   0.0000       3.400109        92.5217 
 728   0.0000       3.483040        94.7783 
 729   0.0000       3.496944        95.1567 
 730   0.0000       3.564317        96.9900 
 731   0.0000       3.570077        97.1467 
 732   0.0000      13.235991       360.1696 
 733   0.0000      13.265235       360.9654 
 734   0.0000      13.394270       364.4766 
 735   0.0000      13.497422       367.2835 
 736   0.0000      13.533061       368.2533 
 737   0.0000      13.580476       369.5435 
 738   0.0000      13.655268       371.5787 
 739   0.0000      13.661215       371.7406 
 740   0.0000      13.671692       372.0257 
 741   0.0000      13.714049       373.1782 
 742   0.0000      13.734219       373.7271 
 743   0.0000      13.769969       374.6999 
 744   0.0000      13.785681       375.1275 
 745   0.0000      13.832147       376.3919 
 746   0.0000      13.912990       378.5917 
 747   0.0000      13.922052       378.8383 
 748   0.0000      13.944450       379.4478 
 749   0.0000      13.975329       380.2880 
 750   0.0000      13.992941       380.7673 
 751   0.0000      14.057037       382.5114 
 752   0.0000      14.066512       382.7692 
 753   0.0000      14.100894       383.7048 
 754   0.0000      14.122464       384.2918 
 755   0.0000      14.134395       384.6165 
 756   0.0000      14.143064       384.8523 
 757   0.0000      14.155706       385.1963 
 758   0.0000      14.160180       385.3181 
 759   0.0000      14.170422       385.5968 
 760   0.0000      14.191442       386.1688 
 761   0.0000      14.210388       386.6843 
 762   0.0000      14.263501       388.1296 
 763   0.0000      14.284963       388.7136 
 764   0.0000      14.301166       389.1545 
 765   0.0000      14.355672       390.6377 
 766   0.0000      14.421370       392.4254 
 767   0.0000      14.556416       396.1002 
 768   0.0000      14.569682       396.4612 
 769   0.0000      14.593278       397.1033 
 770   0.0000      19.399318       527.8823 
 771   0.0000      19.409270       528.1531 
 772   0.0000      19.446689       529.1713 
 773   0.0000      19.583571       532.8961 
 774   0.0000      19.632360       534.2237 
 775   0.0000      25.747866       700.6351 
 776   0.0000      25.807248       702.2509 
 777   0.0000      25.811416       702.3643 
 778   0.0000      25.892435       704.5690 

                    ********************************
                    * MULLIKEN POPULATION ANALYSIS *
                    ********************************

--------------------------------------------
MULLIKEN ATOMIC CHARGES AND SPIN POPULATIONS
--------------------------------------------
   0 C :   -0.316997    0.002779
   1 C :    0.144389    0.022173
   2 C :   -0.280787    0.001458
   3 C :   -0.233994   -0.000969
   4 C :   -0.261685    0.003324
   5 C :   -0.233038    0.000123
   6 C :   -0.637189   -0.047041
   7 C :    0.402147    0.543145
   8 C :    0.147898   -0.070623
   9 C :    0.096933    0.205361
  10 C :    0.497281    0.026059
  11 N :   -0.749717   -0.015814
  12 N :   -0.436426    0.131053
  13 C :   -0.107292   -0.117273
  14 C :   -0.128937    0.189740
  15 N :   -0.339174   -0.108311
  16 O :   -0.435344    0.216917
  17 H :    0.454016   -0.001161
  18 H :    0.280783    0.005689
  19 H :    0.276238   -0.010650
  20 H :    0.251455    0.000229
  21 H :    0.250521    0.000201
  22 H :    0.250478   -0.000216
  23 H :    0.250611    0.000204
  24 H :    0.248248   -0.000049
  25 H :    0.291879    0.019070
  26 H :    0.282619    0.002266
  27 H :    0.475827    0.000188
  28 C :   -0.309616    0.202855
  29 C :    0.043887   -0.200421
  30 C :   -0.290568    0.202633
  31 C :   -0.235549   -0.131933
  32 C :   -0.267121    0.210635
  33 C :   -0.238775   -0.131725
  34 C :    0.272037    0.640975
  35 O :   -0.626118    0.081054
  36 C :   -0.047262   -0.190132
  37 C :    0.255961    0.154161
  38 C :    0.169832   -0.100344
  39 C :   -0.332009    0.224972
  40 C :   -0.237044   -0.133969
  41 C :   -0.339082    0.220554
  42 N :   -0.438977    0.020108
  43 C :    0.550187   -0.027742
  44 O :   -0.448401    0.001783
  45 C :   -0.246213    0.001760
  46 C :   -0.368012   -0.000154
  47 C :   -0.140325    0.000053
  48 C :   -0.384430   -0.000018
  49 C :   -0.227202   -0.000057
  50 C :   -0.385829   -0.000662
  51 C :    0.614479    0.000363
  52 N :   -0.631301   -0.000370
  53 C :   -0.230375   -0.000052
  54 C :   -0.653236   -0.000938
  55 C :   -0.644021    0.000000
  56 C :   -0.637383    0.000008
  57 O :   -0.528670   -0.000021
  58 H :    0.236917    0.000049
  59 H :    0.248913   -0.000029
  60 H :    0.239824    0.000002
  61 H :    0.243342    0.000000
  62 H :    0.249251    0.000081
  63 H :    0.259396    0.000042
  64 H :    0.239552    0.000000
  65 H :    0.228884    0.000007
  66 H :    0.234471   -0.000009
  67 H :    0.231004   -0.000000
  68 H :    0.230916   -0.000001
  69 H :    0.231843    0.000000
  70 H :    0.403524   -0.000655
  71 H :    0.252083    0.000109
  72 H :    0.242326   -0.000004
  73 H :    0.242166    0.000106
  74 H :    0.260098   -0.012867
  75 H :    0.255708    0.006686
  76 H :    0.262976   -0.012734
  77 H :    0.249485   -0.011632
  78 H :    0.249130    0.006647
  79 H :    0.249095   -0.012136
  80 H :    0.249981    0.006516
  81 H :    0.248866   -0.011400
  82 H :    0.256104   -0.000023
  83 H :    0.244537   -0.000006
Sum of atomic charges         :    0.0000000
Sum of atomic spin populations:    2.0000000

-----------------------------------------------------
MULLIKEN REDUCED ORBITAL CHARGES AND SPIN POPULATIONS
-----------------------------------------------------
CHARGE
  0 C s       :     3.294437  s :     3.294437
      pz      :     0.969147  p :     2.982828
      px      :     1.089689
      py      :     0.923993
      dz2     :     0.006387  d :     0.039731
      dxz     :     0.004778
      dyz     :     0.006303
      dx2y2   :     0.013351
      dxy     :     0.008913
  1 C s       :     3.147744  s :     3.147744
      pz      :     0.960139  p :     2.661715
      px      :     0.833765
      py      :     0.867812
      dz2     :     0.005903  d :     0.046153
      dxz     :     0.008803
      dyz     :     0.006128
      dx2y2   :     0.012861
      dxy     :     0.012458
  2 C s       :     3.282570  s :     3.282570
      pz      :     1.003976  p :     2.958550
      px      :     0.916848
      py      :     1.037726
      dz2     :     0.003969  d :     0.039667
      dxz     :     0.007897
      dyz     :     0.005743
      dx2y2   :     0.010474
      dxy     :     0.011585
  3 C s       :     3.252191  s :     3.252191
      pz      :     0.963347  p :     2.941672
      px      :     1.058036
      py      :     0.920290
      dz2     :     0.006535  d :     0.040130
      dxz     :     0.004830
      dyz     :     0.006288
      dx2y2   :     0.013466
      dxy     :     0.009010
  4 C s       :     3.259236  s :     3.259236
      pz      :     1.000531  p :     2.962493
      px      :     0.952677
      py      :     1.009285
      dz2     :     0.004041  d :     0.039956
      dxz     :     0.008069
      dyz     :     0.005643
      dx2y2   :     0.009828
      dxy     :     0.012374
  5 C s       :     3.252692  s :     3.252692
      pz      :     0.996147  p :     2.940285
      px      :     0.927349
      py      :     1.016789
      dz2     :     0.003941  d :     0.040061
      dxz     :     0.008251
      dyz     :     0.005672
      dx2y2   :     0.010227
      dxy     :     0.011970
  6 C s       :     3.429862  s :     3.429862
      pz      :     0.876586  p :     3.163673
      px      :     1.161781
      py      :     1.125307
      dz2     :     0.013308  d :     0.043654
      dxz     :     0.007152
      dyz     :     0.006287
      dx2y2   :     0.010317
      dxy     :     0.006590
  7 C s       :     3.098039  s :     3.098039
      pz      :     0.742713  p :     2.435479
      px      :     0.883193
      py      :     0.809572
      dz2     :     0.013031  d :     0.064335
      dxz     :     0.013621
      dyz     :     0.017609
      dx2y2   :     0.011959
      dxy     :     0.008115
  8 C s       :     3.138662  s :     3.138662
      pz      :     0.865737  p :     2.647301
      px      :     0.897980
      py      :     0.883585
      dz2     :     0.011590  d :     0.066139
      dxz     :     0.011762
      dyz     :     0.019803
      dx2y2   :     0.011825
      dxy     :     0.011159
  9 C s       :     3.111103  s :     3.111103
      pz      :     0.836770  p :     2.728651
      px      :     0.963184
      py      :     0.928697
      dz2     :     0.020611  d :     0.063313
      dxz     :     0.011909
      dyz     :     0.015049
      dx2y2   :     0.006300
      dxy     :     0.009445
 10 C s       :     2.921680  s :     2.921680
      pz      :     0.765285  p :     2.460768
      px      :     0.845037
      py      :     0.850446
      dz2     :     0.043814  d :     0.120272
      dxz     :     0.021313
      dyz     :     0.023988
      dx2y2   :     0.014009
      dxy     :     0.017147
 11 N s       :     3.622210  s :     3.622210
      pz      :     1.231271  p :     4.089670
      px      :     1.476810
      py      :     1.381590
      dz2     :     0.009336  d :     0.037836
      dxz     :     0.008005
      dyz     :     0.008552
      dx2y2   :     0.004772
      dxy     :     0.007172
 12 N s       :     3.639213  s :     3.639213
      pz      :     1.416631  p :     3.753584
      px      :     1.125463
      py      :     1.211490
      dz2     :     0.011305  d :     0.043629
      dxz     :     0.008697
      dyz     :     0.008234
      dx2y2   :     0.007921
      dxy     :     0.007472
 13 C s       :     3.204070  s :     3.204070
      pz      :     0.857637  p :     2.843882
      px      :     0.953262
      py      :     1.032983
      dz2     :     0.019373  d :     0.059340
      dxz     :     0.012037
      dyz     :     0.014329
      dx2y2   :     0.004678
      dxy     :     0.008924
 14 C s       :     3.194800  s :     3.194800
      pz      :     1.034349  p :     2.876318
      px      :     0.949730
      py      :     0.892239
      dz2     :     0.011375  d :     0.057818
      dxz     :     0.010938
      dyz     :     0.016703
      dx2y2   :     0.008526
      dxy     :     0.010276
 15 N s       :     3.616887  s :     3.616887
      pz      :     1.461890  p :     3.676403
      px      :     1.063734
      py      :     1.150780
      dz2     :     0.011391  d :     0.045883
      dxz     :     0.009731
      dyz     :     0.009293
      dx2y2   :     0.008845
      dxy     :     0.006624
 16 O s       :     3.760328  s :     3.760328
      pz      :     1.628746  p :     4.646491
      px      :     1.526097
      py      :     1.491648
      dz2     :     0.005270  d :     0.028525
      dxz     :     0.005767
      dyz     :     0.007418
      dx2y2   :     0.005810
      dxy     :     0.004260
 17 H s       :     0.545984  s :     0.545984
 18 H s       :     0.719217  s :     0.719217
 19 H s       :     0.723762  s :     0.723762
 20 H s       :     0.748545  s :     0.748545
 21 H s       :     0.749479  s :     0.749479
 22 H s       :     0.749522  s :     0.749522
 23 H s       :     0.749389  s :     0.749389
 24 H s       :     0.751752  s :     0.751752
 25 H s       :     0.708121  s :     0.708121
 26 H s       :     0.717381  s :     0.717381
 27 H s       :     0.524173  s :     0.524173
 28 C s       :     3.291997  s :     3.291997
      pz      :     1.068659  p :     2.977911
      px      :     0.925595
      py      :     0.983656
      dz2     :     0.011290  d :     0.039709
      dxz     :     0.012769
      dyz     :     0.003607
      dx2y2   :     0.006022
      dxy     :     0.006021
 29 C s       :     3.204455  s :     3.204455
      pz      :     0.826585  p :     2.705211
      px      :     0.859668
      py      :     1.018957
      dz2     :     0.011287  d :     0.046448
      dxz     :     0.014972
      dyz     :     0.007258
      dx2y2   :     0.005907
      dxy     :     0.007023
 30 C s       :     3.282221  s :     3.282221
      pz      :     0.897263  p :     2.969081
      px      :     1.079532
      py      :     0.992286
      dz2     :     0.011745  d :     0.039266
      dxz     :     0.011172
      dyz     :     0.006794
      dx2y2   :     0.006798
      dxy     :     0.002758
 31 C s       :     3.250764  s :     3.250764
      pz      :     1.033640  p :     2.944374
      px      :     0.920781
      py      :     0.989953
      dz2     :     0.011280  d :     0.040412
      dxz     :     0.013513
      dyz     :     0.003336
      dx2y2   :     0.005866
      dxy     :     0.006417
 32 C s       :     3.262006  s :     3.262006
      pz      :     1.009049  p :     2.965297
      px      :     0.960785
      py      :     0.995463
      dz2     :     0.009938  d :     0.039818
      dxz     :     0.014945
      dyz     :     0.004178
      dx2y2   :     0.005531
      dxy     :     0.005227
 33 C s       :     3.247154  s :     3.247154
      pz      :     0.900027  p :     2.951208
      px      :     1.053054
      py      :     0.998128
      dz2     :     0.011926  d :     0.040412
      dxz     :     0.011492
      dyz     :     0.007356
      dx2y2   :     0.006761
      dxy     :     0.002876
 34 C s       :     3.131598  s :     3.131598
      pz      :     0.807296  p :     2.521935
      px      :     0.752925
      py      :     0.961714
      dz2     :     0.015424  d :     0.074430
      dxz     :     0.022821
      dyz     :     0.008029
      dx2y2   :     0.013377
      dxy     :     0.014780
 35 O s       :     3.802055  s :     3.802055
      pz      :     1.750311  p :     4.793833
      px      :     1.322043
      py      :     1.721480
      dz2     :     0.002905  d :     0.030230
      dxz     :     0.008177
      dyz     :     0.005210
      dx2y2   :     0.004341
      dxy     :     0.009597
 36 C s       :     3.229598  s :     3.229598
      pz      :     0.851376  p :     2.770635
      px      :     0.960860
      py      :     0.958400
      dz2     :     0.012713  d :     0.047028
      dxz     :     0.009334
      dyz     :     0.010900
      dx2y2   :     0.007362
      dxy     :     0.006720
 37 C s       :     3.133909  s :     3.133909
      pz      :     0.775976  p :     2.536094
      px      :     0.881747
      py      :     0.878371
      dz2     :     0.014280  d :     0.074036
      dxz     :     0.019066
      dyz     :     0.017379
      dx2y2   :     0.012408
      dxy     :     0.010903
 38 C s       :     3.098575  s :     3.098575
      pz      :     0.872554  p :     2.666083
      px      :     0.875794
      py      :     0.917735
      dz2     :     0.014429  d :     0.065510
      dxz     :     0.015695
      dyz     :     0.013675
      dx2y2   :     0.011497
      dxy     :     0.010214
 39 C s       :     3.303522  s :     3.303522
      pz      :     1.027036  p :     2.989038
      px      :     0.977398
      py      :     0.984604
      dz2     :     0.010076  d :     0.039449
      dxz     :     0.009181
      dyz     :     0.008589
      dx2y2   :     0.006287
      dxy     :     0.005315
 40 C s       :     3.244982  s :     3.244982
      pz      :     0.998016  p :     2.951449
      px      :     0.979654
      py      :     0.973779
      dz2     :     0.009459  d :     0.040613
      dxz     :     0.010494
      dyz     :     0.008884
      dx2y2   :     0.006003
      dxy     :     0.005773
 41 C s       :     3.280265  s :     3.280265
      pz      :     0.899354  p :     3.019605
      px      :     1.067902
      py      :     1.052349
      dz2     :     0.011379  d :     0.039212
      dxz     :     0.009234
      dyz     :     0.009137
      dx2y2   :     0.002231
      dxy     :     0.007231
 42 N s       :     3.612320  s :     3.612320
      pz      :     1.289827  p :     3.780798
      px      :     1.240113
      py      :     1.250858
      dz2     :     0.015111  d :     0.045859
      dxz     :     0.007776
      dyz     :     0.009078
      dx2y2   :     0.005794
      dxy     :     0.008100
 43 C s       :     3.014013  s :     3.014013
      pz      :     0.763618  p :     2.336126
      px      :     0.766188
      py      :     0.806321
      dz2     :     0.022097  d :     0.099674
      dxz     :     0.030496
      dyz     :     0.025187
      dx2y2   :     0.010284
      dxy     :     0.011610
 44 O s       :     3.799357  s :     3.799357
      pz      :     1.628986  p :     4.608979
      px      :     1.460651
      py      :     1.519342
      dz2     :     0.007163  d :     0.040065
      dxz     :     0.011698
      dyz     :     0.010302
      dx2y2   :     0.006811
      dxy     :     0.004091
 45 C s       :     3.315365  s :     3.315365
      pz      :     0.970235  p :     2.877662
      px      :     0.938933
      py      :     0.968495
      dz2     :     0.008022  d :     0.053186
      dxz     :     0.011834
      dyz     :     0.012503
      dx2y2   :     0.008515
      dxy     :     0.012311
 46 C s       :     3.312437  s :     3.312437
      pz      :     1.059982  p :     3.013240
      px      :     1.038485
      py      :     0.914772
      dz2     :     0.007224  d :     0.042334
      dxz     :     0.007236
      dyz     :     0.011097
      dx2y2   :     0.011165
      dxy     :     0.005612
 47 C s       :     3.250502  s :     3.250502
      pz      :     0.935000  p :     2.835464
      px      :     0.947146
      py      :     0.953318
      dz2     :     0.009731  d :     0.054359
      dxz     :     0.012511
      dyz     :     0.010580
      dx2y2   :     0.012644
      dxy     :     0.008893
 48 C s       :     3.320647  s :     3.320647
      pz      :     0.934975  p :     3.020573
      px      :     1.039539
      py      :     1.046059
      dz2     :     0.008199  d :     0.043211
      dxz     :     0.011680
      dyz     :     0.006654
      dx2y2   :     0.011878
      dxy     :     0.004799
 49 C s       :     3.274361  s :     3.274361
      pz      :     0.995512  p :     2.899963
      px      :     0.941246
      py      :     0.963205
      dz2     :     0.008765  d :     0.052879
      dxz     :     0.013739
      dyz     :     0.009795
      dx2y2   :     0.012403
      dxy     :     0.008178
 50 C s       :     3.327461  s :     3.327461
      pz      :     0.978566  p :     3.015806
      px      :     1.135213
      py      :     0.902027
      dz2     :     0.004702  d :     0.042562
      dxz     :     0.012444
      dyz     :     0.009456
      dx2y2   :     0.008497
      dxy     :     0.007462
 51 C s       :     2.937740  s :     2.937740
      pz      :     0.756205  p :     2.326308
      px      :     0.838870
      py      :     0.731234
      dz2     :     0.035193  d :     0.121472
      dxz     :     0.033114
      dyz     :     0.021884
      dx2y2   :     0.015310
      dxy     :     0.015971
 52 N s       :     3.554418  s :     3.554418
      pz      :     1.153701  p :     4.041446
      px      :     1.262761
      py      :     1.624984
      dz2     :     0.008669  d :     0.035437
      dxz     :     0.012561
      dyz     :     0.005853
      dx2y2   :     0.006176
      dxy     :     0.002178
 53 C s       :     3.269070  s :     3.269070
      pz      :     0.968795  p :     2.903590
      px      :     0.793742
      py      :     1.141053
      dz2     :     0.005712  d :     0.057715
      dxz     :     0.014879
      dyz     :     0.014900
      dx2y2   :     0.015385
      dxy     :     0.006840
 54 C s       :     3.395543  s :     3.395543
      pz      :     1.132454  p :     3.220801
      px      :     1.072254
      py      :     1.016092
      dz2     :     0.003096  d :     0.036892
      dxz     :     0.008420
      dyz     :     0.011932
      dx2y2   :     0.004998
      dxy     :     0.008447
 55 C s       :     3.384143  s :     3.384143
      pz      :     1.084710  p :     3.222901
      px      :     1.036287
      py      :     1.101904
      dz2     :     0.008410  d :     0.036977
      dxz     :     0.007746
      dyz     :     0.005605
      dx2y2   :     0.011689
      dxy     :     0.003527
 56 C s       :     3.380836  s :     3.380836
      pz      :     0.983823  p :     3.219769
      px      :     1.138563
      py      :     1.097383
      dz2     :     0.005985  d :     0.036778
      dxz     :     0.010930
      dyz     :     0.006349
      dx2y2   :     0.008509
      dxy     :     0.005004
 57 O s       :     3.774893  s :     3.774893
      pz      :     1.727868  p :     4.728246
      px      :     1.443588
      py      :     1.556791
      dz2     :     0.003483  d :     0.025531
      dxz     :     0.007703
      dyz     :     0.002732
      dx2y2   :     0.005015
      dxy     :     0.006598
 58 H s       :     0.763083  s :     0.763083
 59 H s       :     0.751087  s :     0.751087
 60 H s       :     0.760176  s :     0.760176
 61 H s       :     0.756658  s :     0.756658
 62 H s       :     0.750749  s :     0.750749
 63 H s       :     0.740604  s :     0.740604
 64 H s       :     0.760448  s :     0.760448
 65 H s       :     0.771116  s :     0.771116
 66 H s       :     0.765529  s :     0.765529
 67 H s       :     0.768996  s :     0.768996
 68 H s       :     0.769084  s :     0.769084
 69 H s       :     0.768157  s :     0.768157
 70 H s       :     0.596476  s :     0.596476
 71 H s       :     0.747917  s :     0.747917
 72 H s       :     0.757674  s :     0.757674
 73 H s       :     0.757834  s :     0.757834
 74 H s       :     0.739902  s :     0.739902
 75 H s       :     0.744292  s :     0.744292
 76 H s       :     0.737024  s :     0.737024
 77 H s       :     0.750515  s :     0.750515
 78 H s       :     0.750870  s :     0.750870
 79 H s       :     0.750905  s :     0.750905
 80 H s       :     0.750019  s :     0.750019
 81 H s       :     0.751134  s :     0.751134
 82 H s       :     0.743896  s :     0.743896
 83 H s       :     0.755463  s :     0.755463

SPIN
  0 C s       :    -0.000025  s :    -0.000025
      pz      :     0.000148  p :     0.002684
      px      :     0.000228
      py      :     0.002307
      dz2     :     0.000024  d :     0.000121
      dxz     :     0.000006
      dyz     :     0.000036
      dx2y2   :     0.000019
      dxy     :     0.000036
  1 C s       :     0.005437  s :     0.005437
      pz      :     0.004718  p :     0.016703
      px      :     0.005224
      py      :     0.006761
      dz2     :     0.000050  d :     0.000033
      dxz     :     0.000007
      dyz     :    -0.000007
      dx2y2   :    -0.000048
      dxy     :     0.000031
  2 C s       :    -0.000140  s :    -0.000140
      pz      :     0.001223  p :     0.001508
      px      :    -0.000119
      py      :     0.000405
      dz2     :     0.000028  d :     0.000090
      dxz     :     0.000004
      dyz     :    -0.000004
      dx2y2   :     0.000003
      dxy     :     0.000058
  3 C s       :    -0.000213  s :    -0.000213
      pz      :    -0.000005  p :    -0.000817
      px      :    -0.000227
      py      :    -0.000586
      dz2     :     0.000038  d :     0.000061
      dxz     :     0.000001
      dyz     :     0.000024
      dx2y2   :    -0.000005
      dxy     :     0.000003
  4 C s       :     0.000342  s :     0.000342
      pz      :     0.001902  p :     0.002991
      px      :     0.000093
      py      :     0.000996
      dz2     :    -0.000005  d :    -0.000008
      dxz     :     0.000000
      dyz     :    -0.000004
      dx2y2   :    -0.000003
      dxy     :     0.000004
  5 C s       :    -0.000013  s :    -0.000013
      pz      :    -0.000459  p :     0.000085
      px      :     0.000024
      py      :     0.000520
      dz2     :     0.000000  d :     0.000051
      dxz     :     0.000036
      dyz     :     0.000000
      dx2y2   :     0.000014
      dxy     :     0.000001
  6 C s       :    -0.011686  s :    -0.011686
      pz      :    -0.021824  p :    -0.039333
      px      :    -0.012076
      py      :    -0.005432
      dz2     :     0.000108  d :     0.003977
      dxz     :     0.002348
      dyz     :     0.001202
      dx2y2   :     0.000185
      dxy     :     0.000134
  7 C s       :     0.056025  s :     0.056025
      pz      :     0.028511  p :     0.487574
      px      :     0.293593
      py      :     0.165470
      dz2     :    -0.000573  d :    -0.000454
      dxz     :    -0.000245
      dyz     :     0.000204
      dx2y2   :     0.000911
      dxy     :    -0.000750
  8 C s       :    -0.020559  s :    -0.020559
      pz      :    -0.019032  p :    -0.056363
      px      :    -0.026389
      py      :    -0.010942
      dz2     :     0.000216  d :     0.006300
      dxz     :     0.001767
      dyz     :     0.001824
      dx2y2   :     0.002386
      dxy     :     0.000107
  9 C s       :     0.018859  s :     0.018859
      pz      :     0.011647  p :     0.187444
      px      :     0.114399
      py      :     0.061398
      dz2     :    -0.000106  d :    -0.000941
      dxz     :    -0.000583
      dyz     :    -0.000345
      dx2y2   :     0.000445
      dxy     :    -0.000352
 10 C s       :    -0.000564  s :    -0.000564
      pz      :    -0.003740  p :     0.021681
      px      :     0.018147
      py      :     0.007274
      dz2     :    -0.000054  d :     0.004942
      dxz     :     0.001501
      dyz     :     0.000443
      dx2y2   :     0.002833
      dxy     :     0.000219
 11 N s       :    -0.005760  s :    -0.005760
      pz      :    -0.007578  p :    -0.013714
      px      :    -0.000683
      py      :    -0.005452
      dz2     :     0.000125  d :     0.003660
      dxz     :     0.001534
      dyz     :     0.000619
      dx2y2   :     0.000968
      dxy     :     0.000413
 12 N s       :     0.007988  s :     0.007988
      pz      :     0.009682  p :     0.123876
      px      :     0.080689
      py      :     0.033505
      dz2     :    -0.000025  d :    -0.000811
      dxz     :    -0.000088
      dyz     :    -0.000013
      dx2y2   :    -0.000506
      dxy     :    -0.000179
 13 C s       :    -0.014153  s :    -0.014153
      pz      :    -0.011937  p :    -0.105835
      px      :    -0.062633
      py      :    -0.031266
      dz2     :     0.000373  d :     0.002716
      dxz     :     0.001306
      dyz     :     0.000634
      dx2y2   :     0.000181
      dxy     :     0.000222
 14 C s       :     0.020324  s :     0.020324
      pz      :     0.015290  p :     0.171036
      px      :     0.101439
      py      :     0.054307
      dz2     :    -0.000157  d :    -0.001620
      dxz     :    -0.000347
      dyz     :    -0.000091
      dx2y2   :    -0.000571
      dxy     :    -0.000454
 15 N s       :    -0.007250  s :    -0.007250
      pz      :    -0.008731  p :    -0.103851
      px      :    -0.060010
      py      :    -0.035109
      dz2     :     0.000034  d :     0.002790
      dxz     :     0.000155
      dyz     :     0.000309
      dx2y2   :     0.002065
      dxy     :     0.000227
 16 O s       :     0.007908  s :     0.007908
      pz      :     0.007835  p :     0.210465
      px      :     0.121063
      py      :     0.081568
      dz2     :    -0.000077  d :    -0.001456
      dxz     :    -0.000467
      dyz     :    -0.000145
      dx2y2   :    -0.000708
      dxy     :    -0.000058
 17 H s       :    -0.001161  s :    -0.001161
 18 H s       :     0.005689  s :     0.005689
 19 H s       :    -0.010650  s :    -0.010650
 20 H s       :     0.000229  s :     0.000229
 21 H s       :     0.000201  s :     0.000201
 22 H s       :    -0.000216  s :    -0.000216
 23 H s       :     0.000204  s :     0.000204
 24 H s       :    -0.000049  s :    -0.000049
 25 H s       :     0.019070  s :     0.019070
 26 H s       :     0.002266  s :     0.002266
 27 H s       :     0.000188  s :     0.000188
 28 C s       :     0.024263  s :     0.024263
      pz      :     0.012554  p :     0.180329
      px      :     0.019649
      py      :     0.148126
      dz2     :    -0.000177  d :    -0.001737
      dxz     :    -0.000141
      dyz     :    -0.000216
      dx2y2   :    -0.000362
      dxy     :    -0.000840
 29 C s       :    -0.037334  s :    -0.037334
      pz      :    -0.034511  p :    -0.170233
      px      :    -0.017435
      py      :    -0.118287
      dz2     :     0.001010  d :     0.007146
      dxz     :     0.000111
      dyz     :     0.003483
      dx2y2   :     0.000241
      dxy     :     0.002301
 30 C s       :     0.023694  s :     0.023694
      pz      :     0.010455  p :     0.180696
      px      :     0.016966
      py      :     0.153275
      dz2     :    -0.000172  d :    -0.001757
      dxz     :    -0.000099
      dyz     :    -0.000948
      dx2y2   :    -0.000390
      dxy     :    -0.000148
 31 C s       :    -0.017222  s :    -0.017222
      pz      :    -0.010350  p :    -0.117480
      px      :    -0.013722
      py      :    -0.093409
      dz2     :     0.000141  d :     0.002769
      dxz     :     0.000092
      dyz     :     0.000497
      dx2y2   :     0.000351
      dxy     :     0.001688
 32 C s       :     0.023227  s :     0.023227
      pz      :     0.011393  p :     0.188984
      px      :     0.012838
      py      :     0.164753
      dz2     :    -0.000174  d :    -0.001575
      dxz     :    -0.000059
      dyz     :    -0.000399
      dx2y2   :    -0.000387
      dxy     :    -0.000556
 33 C s       :    -0.017307  s :    -0.017307
      pz      :    -0.012257  p :    -0.117177
      px      :    -0.012468
      py      :    -0.092451
      dz2     :     0.000095  d :     0.002759
      dxz     :     0.000113
      dyz     :     0.002136
      dx2y2   :     0.000231
      dxy     :     0.000183
 34 C s       :     0.075087  s :     0.075087
      pz      :     0.050272  p :     0.567188
      px      :     0.063993
      py      :     0.452922
      dz2     :    -0.000457  d :    -0.001300
      dxz     :     0.000280
      dyz     :    -0.000814
      dx2y2   :    -0.000468
      dxy     :     0.000160
 35 O s       :     0.003378  s :     0.003378
      pz      :     0.021719  p :     0.076167
      px      :    -0.011444
      py      :     0.065892
      dz2     :    -0.000060  d :     0.001509
      dxz     :    -0.000049
      dyz     :    -0.000046
      dx2y2   :     0.000155
      dxy     :     0.001509
 36 C s       :    -0.037234  s :    -0.037234
      pz      :    -0.033331  p :    -0.160670
      px      :    -0.062791
      py      :    -0.064548
      dz2     :     0.001216  d :     0.007773
      dxz     :     0.000891
      dyz     :     0.004065
      dx2y2   :     0.001243
      dxy     :     0.000358
 37 C s       :     0.020912  s :     0.020912
      pz      :     0.006470  p :     0.134659
      px      :     0.070043
      py      :     0.058147
      dz2     :    -0.000057  d :    -0.001410
      dxz     :    -0.000172
      dyz     :    -0.000039
      dx2y2   :    -0.000854
      dxy     :    -0.000288
 38 C s       :    -0.015491  s :    -0.015491
      pz      :    -0.011400  p :    -0.087658
      px      :    -0.034189
      py      :    -0.042069
      dz2     :     0.000106  d :     0.002806
      dxz     :     0.000983
      dyz     :     0.001259
      dx2y2   :     0.000290
      dxy     :     0.000168
 39 C s       :     0.025258  s :     0.025258
      pz      :     0.012330  p :     0.201229
      px      :     0.084554
      py      :     0.104345
      dz2     :    -0.000182  d :    -0.001515
      dxz     :    -0.000138
      dyz     :    -0.000214
      dx2y2   :    -0.000581
      dxy     :    -0.000399
 40 C s       :    -0.017793  s :    -0.017793
      pz      :    -0.012065  p :    -0.119215
      px      :    -0.052735
      py      :    -0.054415
      dz2     :     0.000127  d :     0.003039
      dxz     :     0.000808
      dyz     :     0.000390
      dx2y2   :     0.001516
      dxy     :     0.000198
 41 C s       :     0.026416  s :     0.026416
      pz      :     0.007535  p :     0.195917
      px      :     0.108960
      py      :     0.079422
      dz2     :    -0.000227  d :    -0.001778
      dxz     :    -0.000465
      dyz     :    -0.000492
      dx2y2   :    -0.000135
      dxy     :    -0.000460
 42 N s       :     0.001384  s :     0.001384
      pz      :     0.001558  p :     0.019429
      px      :     0.007915
      py      :     0.009956
      dz2     :    -0.000007  d :    -0.000705
      dxz     :    -0.000125
      dyz     :    -0.000239
      dx2y2   :    -0.000293
      dxy     :    -0.000041
 43 C s       :    -0.002818  s :    -0.002818
      pz      :    -0.001242  p :    -0.025082
      px      :    -0.008978
      py      :    -0.014862
      dz2     :     0.000003  d :     0.000158
      dxz     :     0.000050
      dyz     :     0.000069
      dx2y2   :     0.000014
      dxy     :     0.000021
 44 O s       :    -0.000027  s :    -0.000027
      pz      :    -0.001433  p :     0.001289
      px      :     0.001001
      py      :     0.001721
      dz2     :     0.000010  d :     0.000521
      dxz     :     0.000017
      dyz     :     0.000053
      dx2y2   :     0.000435
      dxy     :     0.000006
 45 C s       :     0.000532  s :     0.000532
      pz      :     0.000428  p :     0.001388
      px      :     0.000727
      py      :     0.000234
      dz2     :    -0.000013  d :    -0.000160
      dxz     :    -0.000006
      dyz     :    -0.000059
      dx2y2   :    -0.000037
      dxy     :    -0.000046
 46 C s       :    -0.000033  s :    -0.000033
      pz      :    -0.000084  p :    -0.000126
      px      :    -0.000031
      py      :    -0.000011
      dz2     :     0.000003  d :     0.000005
      dxz     :     0.000000
      dyz     :    -0.000001
      dx2y2   :     0.000003
      dxy     :     0.000000
 47 C s       :     0.000010  s :     0.000010
      pz      :     0.000002  p :     0.000044
      px      :     0.000022
      py      :     0.000021
      dz2     :     0.000000  d :    -0.000001
      dxz     :    -0.000000
      dyz     :    -0.000001
      dx2y2   :    -0.000000
      dxy     :    -0.000000
 48 C s       :    -0.000003  s :    -0.000003
      pz      :    -0.000003  p :    -0.000015
      px      :    -0.000005
      py      :    -0.000006
      dz2     :    -0.000000  d :    -0.000000
      dxz     :     0.000000
      dyz     :    -0.000000
      dx2y2   :     0.000000
      dxy     :    -0.000000
 49 C s       :    -0.000007  s :    -0.000007
      pz      :     0.000001  p :    -0.000049
      px      :    -0.000024
      py      :    -0.000026
      dz2     :     0.000000  d :    -0.000001
      dxz     :    -0.000000
      dyz     :    -0.000002
      dx2y2   :     0.000000
      dxy     :     0.000000
 50 C s       :    -0.000093  s :    -0.000093
      pz      :    -0.000403  p :    -0.000574
      px      :    -0.000010
      py      :    -0.000161
      dz2     :     0.000001  d :     0.000005
      dxz     :     0.000002
      dyz     :     0.000001
      dx2y2   :     0.000000
      dxy     :     0.000001
 51 C s       :     0.000041  s :     0.000041
      pz      :     0.000043  p :     0.000330
      px      :     0.000105
      py      :     0.000182
      dz2     :    -0.000003  d :    -0.000007
      dxz     :    -0.000003
      dyz     :     0.000000
      dx2y2   :    -0.000002
      dxy     :     0.000001
 52 N s       :    -0.000032  s :    -0.000032
      pz      :    -0.000044  p :    -0.000338
      px      :    -0.000031
      py      :    -0.000264
      dz2     :     0.000000  d :     0.000001
      dxz     :     0.000001
      dyz     :     0.000001
      dx2y2   :    -0.000001
      dxy     :    -0.000000
 53 C s       :    -0.000010  s :    -0.000010
      pz      :    -0.000010  p :    -0.000039
      px      :     0.000014
      py      :    -0.000043
      dz2     :    -0.000000  d :    -0.000002
      dxz     :    -0.000000
      dyz     :    -0.000000
      dx2y2   :    -0.000000
      dxy     :    -0.000001
 54 C s       :    -0.000112  s :    -0.000112
      pz      :    -0.000313  p :    -0.000827
      px      :     0.000018
      py      :    -0.000532
      dz2     :    -0.000001  d :     0.000001
      dxz     :    -0.000001
      dyz     :     0.000003
      dx2y2   :     0.000000
      dxy     :    -0.000000
 55 C s       :    -0.000000  s :    -0.000000
      pz      :    -0.000000  p :     0.000001
      px      :    -0.000000
      py      :     0.000001
      dz2     :    -0.000000  d :    -0.000000
      dxz     :    -0.000000
      dyz     :     0.000000
      dx2y2   :    -0.000000
      dxy     :     0.000000
 56 C s       :     0.000000  s :     0.000000
      pz      :    -0.000001  p :     0.000008
      px      :     0.000000
      py      :     0.000010
      dz2     :    -0.000000  d :    -0.000001
      dxz     :     0.000000
      dyz     :     0.000000
      dx2y2   :    -0.000000
      dxy     :    -0.000000
 57 O s       :    -0.000015  s :    -0.000015
      pz      :    -0.000036  p :    -0.000007
      px      :    -0.000047
      py      :     0.000076
      dz2     :    -0.000001  d :     0.000001
      dxz     :     0.000000
      dyz     :    -0.000000
      dx2y2   :    -0.000000
      dxy     :     0.000002
 58 H s       :     0.000049  s :     0.000049
 59 H s       :    -0.000029  s :    -0.000029
 60 H s       :     0.000002  s :     0.000002
 61 H s       :     0.000000  s :     0.000000
 62 H s       :     0.000081  s :     0.000081
 63 H s       :     0.000042  s :     0.000042
 64 H s       :     0.000000  s :     0.000000
 65 H s       :     0.000007  s :     0.000007
 66 H s       :    -0.000009  s :    -0.000009
 67 H s       :    -0.000000  s :    -0.000000
 68 H s       :    -0.000001  s :    -0.000001
 69 H s       :     0.000000  s :     0.000000
 70 H s       :    -0.000655  s :    -0.000655
 71 H s       :     0.000109  s :     0.000109
 72 H s       :    -0.000004  s :    -0.000004
 73 H s       :     0.000106  s :     0.000106
 74 H s       :    -0.012867  s :    -0.012867
 75 H s       :     0.006686  s :     0.006686
 76 H s       :    -0.012734  s :    -0.012734
 77 H s       :    -0.011632  s :    -0.011632
 78 H s       :     0.006647  s :     0.006647
 79 H s       :    -0.012136  s :    -0.012136
 80 H s       :     0.006516  s :     0.006516
 81 H s       :    -0.011400  s :    -0.011400
 82 H s       :    -0.000023  s :    -0.000023
 83 H s       :    -0.000006  s :    -0.000006


                     *******************************
                     * LOEWDIN POPULATION ANALYSIS *
                     *******************************

-------------------------------------------
LOEWDIN ATOMIC CHARGES AND SPIN POPULATIONS
-------------------------------------------
   0 C :   -0.142889    0.002993
   1 C :   -0.050772    0.023021
   2 C :   -0.137485    0.001669
   3 C :   -0.139549   -0.000240
   4 C :   -0.146686    0.002743
   5 C :   -0.139393    0.000569
   6 C :   -0.226059   -0.011044
   7 C :    0.055879    0.437593
   8 C :   -0.033741   -0.008045
   9 C :   -0.040480    0.164837
  10 C :    0.091426    0.047513
  11 N :   -0.153413    0.014384
  12 N :   -0.127713    0.111118
  13 C :   -0.060326   -0.082568
  14 C :   -0.088641    0.149534
  15 N :   -0.080636   -0.077912
  16 O :   -0.265556    0.205993
  17 H :    0.285671   -0.000585
  18 H :    0.154664    0.002670
  19 H :    0.151955   -0.005182
  20 H :    0.148483    0.000226
  21 H :    0.147678    0.000171
  22 H :    0.146968   -0.000112
  23 H :    0.147594    0.000150
  24 H :    0.147877   -0.000001
  25 H :    0.164873    0.015762
  26 H :    0.161812    0.001899
  27 H :    0.323783    0.001662
  28 C :   -0.129809    0.149568
  29 C :   -0.076825   -0.100345
  30 C :   -0.132470    0.153425
  31 C :   -0.144463   -0.085248
  32 C :   -0.149366    0.161187
  33 C :   -0.147077   -0.084772
  34 C :    0.054428    0.509832
  35 O :   -0.307538    0.103692
  36 C :   -0.098589   -0.095323
  37 C :    0.052399    0.114281
  38 C :   -0.027458   -0.059013
  39 C :   -0.144850    0.172711
  40 C :   -0.142519   -0.083580
  41 C :   -0.142103    0.167511
  42 N :   -0.181263    0.012949
  43 C :    0.131047   -0.021798
  44 O :   -0.069360    0.006214
  45 C :   -0.099423    0.000508
  46 C :   -0.200677   -0.000117
  47 C :   -0.102117    0.000007
  48 C :   -0.205494   -0.000014
  49 C :   -0.113840   -0.000009
  50 C :   -0.194427   -0.000639
  51 C :    0.130616    0.000152
  52 N :   -0.188232   -0.000534
  53 C :   -0.127685   -0.000042
  54 C :   -0.333603   -0.000938
  55 C :   -0.339929   -0.000000
  56 C :   -0.335797   -0.000007
  57 O :   -0.334393    0.000002
  58 H :    0.139044    0.000037
  59 H :    0.142721    0.000002
  60 H :    0.136364    0.000002
  61 H :    0.136517   -0.000000
  62 H :    0.143849    0.000049
  63 H :    0.144413    0.000032
  64 H :    0.136724    0.000001
  65 H :    0.134152    0.000004
  66 H :    0.135572   -0.000010
  67 H :    0.132576   -0.000000
  68 H :    0.133440   -0.000000
  69 H :    0.134141    0.000000
  70 H :    0.272221   -0.000267
  71 H :    0.138689    0.000113
  72 H :    0.138678    0.000005
  73 H :    0.138177    0.000036
  74 H :    0.156825   -0.006032
  75 H :    0.150769    0.003338
  76 H :    0.151632   -0.005804
  77 H :    0.149672   -0.005372
  78 H :    0.146974    0.003173
  79 H :    0.146423   -0.005585
  80 H :    0.146838    0.003093
  81 H :    0.148792   -0.005278
  82 H :    0.139687   -0.000010
  83 H :    0.130602   -0.000004

----------------------------------------------------
LOEWDIN REDUCED ORBITAL CHARGES AND SPIN POPULATIONS
----------------------------------------------------
CHARGE
  0 C s       :     2.891942  s :     2.891942
      pz      :     1.016386  p :     3.160472
      px      :     1.090235
      py      :     1.053851
      dz2     :     0.012096  d :     0.090475
      dxz     :     0.010459
      dyz     :     0.015666
      dx2y2   :     0.029882
      dxy     :     0.022372
  1 C s       :     2.848177  s :     2.848177
      pz      :     0.979119  p :     3.091381
      px      :     1.080089
      py      :     1.032173
      dz2     :     0.012299  d :     0.111214
      dxz     :     0.020628
      dyz     :     0.013756
      dx2y2   :     0.032202
      dxy     :     0.032330
  2 C s       :     2.890443  s :     2.890443
      pz      :     1.017245  p :     3.156671
      px      :     1.076464
      py      :     1.062963
      dz2     :     0.007881  d :     0.090371
      dxz     :     0.017978
      dyz     :     0.010359
      dx2y2   :     0.026604
      dxy     :     0.027549
  3 C s       :     2.893131  s :     2.893131
      pz      :     1.008873  p :     3.155201
      px      :     1.086636
      py      :     1.059693
      dz2     :     0.012398  d :     0.091217
      dxz     :     0.010608
      dyz     :     0.015522
      dx2y2   :     0.029990
      dxy     :     0.022699
  4 C s       :     2.894118  s :     2.894118
      pz      :     1.012754  p :     3.161932
      px      :     1.089883
      py      :     1.059295
      dz2     :     0.007995  d :     0.090636
      dxz     :     0.017687
      dyz     :     0.010718
      dx2y2   :     0.025026
      dxy     :     0.029210
  5 C s       :     2.893507  s :     2.893507
      pz      :     1.007442  p :     3.154851
      px      :     1.090858
      py      :     1.056551
      dz2     :     0.007869  d :     0.091035
      dxz     :     0.018477
      dyz     :     0.010241
      dx2y2   :     0.025954
      dxy     :     0.028494
  6 C s       :     2.889769  s :     2.889769
      pz      :     1.031475  p :     3.245545
      px      :     1.113023
      py      :     1.101046
      dz2     :     0.029858  d :     0.090745
      dxz     :     0.015392
      dyz     :     0.014441
      dx2y2   :     0.018657
      dxy     :     0.012397
  7 C s       :     2.839457  s :     2.839457
      pz      :     1.047487  p :     2.956671
      px      :     0.953049
      py      :     0.956135
      dz2     :     0.031768  d :     0.147993
      dxz     :     0.030188
      dyz     :     0.041241
      dx2y2   :     0.025519
      dxy     :     0.019277
  8 C s       :     2.818113  s :     2.818113
      pz      :     1.057586  p :     3.054738
      px      :     0.989278
      py      :     1.007875
      dz2     :     0.029626  d :     0.160890
      dxz     :     0.028837
      dyz     :     0.051099
      dx2y2   :     0.024885
      dxy     :     0.026443
  9 C s       :     2.835549  s :     2.835549
      pz      :     1.036860  p :     3.050961
      px      :     0.996956
      py      :     1.017146
      dz2     :     0.053472  d :     0.153970
      dxz     :     0.027986
      dyz     :     0.038306
      dx2y2   :     0.012180
      dxy     :     0.022026
 10 C s       :     2.808578  s :     2.808578
      pz      :     0.946867  p :     2.821735
      px      :     0.912221
      py      :     0.962646
      dz2     :     0.108647  d :     0.278261
      dxz     :     0.045906
      dyz     :     0.054257
      dx2y2   :     0.028702
      dxy     :     0.040749
 11 N s       :     3.104513  s :     3.104513
      pz      :     1.219875  p :     3.959825
      px      :     1.402376
      py      :     1.337574
      dz2     :     0.025893  d :     0.089074
      dxz     :     0.018841
      dyz     :     0.021574
      dx2y2   :     0.009445
      dxy     :     0.013321
 12 N s       :     3.189352  s :     3.189352
      pz      :     1.458055  p :     3.843490
      px      :     1.143084
      py      :     1.242352
      dz2     :     0.023725  d :     0.094872
      dxz     :     0.016544
      dyz     :     0.019622
      dx2y2   :     0.017294
      dxy     :     0.017686
 13 C s       :     2.898249  s :     2.898249
      pz      :     1.039458  p :     3.029892
      px      :     0.956721
      py      :     1.033714
      dz2     :     0.048468  d :     0.132185
      dxz     :     0.026931
      dyz     :     0.033621
      dx2y2   :     0.007479
      dxy     :     0.015686
 14 C s       :     2.895726  s :     2.895726
      pz      :     1.082608  p :     3.063583
      px      :     0.982100
      py      :     0.998875
      dz2     :     0.025304  d :     0.129332
      dxz     :     0.023274
      dyz     :     0.041371
      dx2y2   :     0.016900
      dxy     :     0.022482
 15 N s       :     3.194898  s :     3.194898
      pz      :     1.484689  p :     3.787487
      px      :     1.094224
      py      :     1.208574
      dz2     :     0.023775  d :     0.098251
      dxz     :     0.018741
      dyz     :     0.020604
      dx2y2   :     0.018638
      dxy     :     0.016493
 16 O s       :     3.515895  s :     3.515895
      pz      :     1.642650  p :     4.694428
      px      :     1.529650
      py      :     1.522128
      dz2     :     0.010497  d :     0.055233
      dxz     :     0.010258
      dyz     :     0.016208
      dx2y2   :     0.009118
      dxy     :     0.009153
 17 H s       :     0.714329  s :     0.714329
 18 H s       :     0.845336  s :     0.845336
 19 H s       :     0.848045  s :     0.848045
 20 H s       :     0.851517  s :     0.851517
 21 H s       :     0.852322  s :     0.852322
 22 H s       :     0.853032  s :     0.853032
 23 H s       :     0.852406  s :     0.852406
 24 H s       :     0.852123  s :     0.852123
 25 H s       :     0.835127  s :     0.835127
 26 H s       :     0.838188  s :     0.838188
 27 H s       :     0.676217  s :     0.676217
 28 C s       :     2.890317  s :     2.890317
      pz      :     1.093568  p :     3.150073
      px      :     1.069000
      py      :     0.987505
      dz2     :     0.025187  d :     0.089418
      dxz     :     0.031183
      dyz     :     0.006275
      dx2y2   :     0.014209
      dxy     :     0.012565
 29 C s       :     2.839130  s :     2.839130
      pz      :     1.057824  p :     3.123334
      px      :     1.075559
      py      :     0.989951
      dz2     :     0.030160  d :     0.114362
      dxz     :     0.040617
      dyz     :     0.015011
      dx2y2   :     0.013918
      dxy     :     0.014656
 30 C s       :     2.890706  s :     2.890706
      pz      :     1.071216  p :     3.152856
      px      :     1.092146
      py      :     0.989494
      dz2     :     0.030539  d :     0.088909
      dxz     :     0.028525
      dyz     :     0.014344
      dx2y2   :     0.011254
      dxy     :     0.004246
 31 C s       :     2.892283  s :     2.892283
      pz      :     1.087596  p :     3.160005
      px      :     1.088605
      py      :     0.983804
      dz2     :     0.025097  d :     0.092176
      dxz     :     0.033241
      dyz     :     0.005881
      dx2y2   :     0.014357
      dxy     :     0.013599
 32 C s       :     2.895207  s :     2.895207
      pz      :     1.087149  p :     3.163863
      px      :     1.087078
      py      :     0.989636
      dz2     :     0.023677  d :     0.090297
      dxz     :     0.035622
      dyz     :     0.007908
      dx2y2   :     0.012542
      dxy     :     0.010548
 33 C s       :     2.891754  s :     2.891754
      pz      :     1.091547  p :     3.163200
      px      :     1.083912
      py      :     0.987742
      dz2     :     0.031082  d :     0.092122
      dxz     :     0.029741
      dyz     :     0.015703
      dx2y2   :     0.011221
      dxy     :     0.004375
 34 C s       :     2.832119  s :     2.832119
      pz      :     1.045627  p :     2.940342
      px      :     0.906416
      py      :     0.988299
      dz2     :     0.035460  d :     0.173111
      dxz     :     0.056529
      dyz     :     0.017342
      dx2y2   :     0.030710
      dxy     :     0.033071
 35 O s       :     3.470711  s :     3.470711
      pz      :     1.728555  p :     4.780374
      px      :     1.335787
      py      :     1.716032
      dz2     :     0.005301  d :     0.056452
      dxz     :     0.015657
      dyz     :     0.005758
      dx2y2   :     0.010758
      dxy     :     0.018978
 36 C s       :     2.836990  s :     2.836990
      pz      :     1.063213  p :     3.145313
      px      :     1.043464
      py      :     1.038635
      dz2     :     0.032713  d :     0.116287
      dxz     :     0.024656
      dyz     :     0.027151
      dx2y2   :     0.015648
      dxy     :     0.016119
 37 C s       :     2.818585  s :     2.818585
      pz      :     0.964414  p :     2.955512
      px      :     0.989886
      py      :     1.001212
      dz2     :     0.037360  d :     0.173503
      dxz     :     0.045209
      dyz     :     0.040609
      dx2y2   :     0.025284
      dxy     :     0.025041
 38 C s       :     2.820017  s :     2.820017
      pz      :     1.074301  p :     3.052617
      px      :     0.990844
      py      :     0.987472
      dz2     :     0.037200  d :     0.154824
      dxz     :     0.038105
      dyz     :     0.032863
      dx2y2   :     0.022633
      dxy     :     0.024024
 39 C s       :     2.891876  s :     2.891876
      pz      :     1.080044  p :     3.163779
      px      :     1.044430
      py      :     1.039305
      dz2     :     0.023134  d :     0.089195
      dxz     :     0.021383
      dyz     :     0.018835
      dx2y2   :     0.012975
      dxy     :     0.012868
 40 C s       :     2.888438  s :     2.888438
      pz      :     1.085676  p :     3.161451
      px      :     1.041490
      py      :     1.034285
      dz2     :     0.022839  d :     0.092630
      dxz     :     0.023768
      dyz     :     0.020900
      dx2y2   :     0.012165
      dxy     :     0.012959
 41 C s       :     2.887954  s :     2.887954
      pz      :     1.067818  p :     3.165518
      px      :     1.052416
      py      :     1.045283
      dz2     :     0.029537  d :     0.088631
      dxz     :     0.022436
      dyz     :     0.021507
      dx2y2   :     0.003535
      dxy     :     0.011616
 42 N s       :     3.203650  s :     3.203650
      pz      :     1.371831  p :     3.883324
      px      :     1.255376
      py      :     1.256118
      dz2     :     0.034833  d :     0.094289
      dxz     :     0.016126
      dyz     :     0.016001
      dx2y2   :     0.011368
      dxy     :     0.015961
 43 C s       :     2.827926  s :     2.827926
      pz      :     1.008222  p :     2.818690
      px      :     0.921243
      py      :     0.889225
      dz2     :     0.052900  d :     0.222337
      dxz     :     0.069214
      dyz     :     0.055318
      dx2y2   :     0.020825
      dxy     :     0.024079
 44 O s       :     3.406618  s :     3.406618
      pz      :     1.624813  p :     4.577313
      px      :     1.448848
      py      :     1.503652
      dz2     :     0.013716  d :     0.085430
      dxz     :     0.023048
      dyz     :     0.018965
      dx2y2   :     0.017077
      dxy     :     0.012624
 45 C s       :     2.836253  s :     2.836253
      pz      :     1.059888  p :     3.139708
      px      :     1.032788
      py      :     1.047032
      dz2     :     0.017661  d :     0.123462
      dxz     :     0.028001
      dyz     :     0.030138
      dx2y2   :     0.018120
      dxy     :     0.029544
 46 C s       :     2.903398  s :     2.903398
      pz      :     1.089855  p :     3.209689
      px      :     1.076953
      py      :     1.042882
      dz2     :     0.014034  d :     0.087589
      dxz     :     0.014221
      dyz     :     0.022865
      dx2y2   :     0.023340
      dxy     :     0.013129
 47 C s       :     2.833505  s :     2.833505
      pz      :     1.048707  p :     3.141193
      px      :     1.040991
      py      :     1.051495
      dz2     :     0.023025  d :     0.127419
      dxz     :     0.030198
      dyz     :     0.024714
      dx2y2   :     0.029088
      dxy     :     0.020394
 48 C s       :     2.901630  s :     2.901630
      pz      :     1.052219  p :     3.213368
      px      :     1.077220
      py      :     1.083929
      dz2     :     0.018282  d :     0.090495
      dxz     :     0.024258
      dyz     :     0.015441
      dx2y2   :     0.022400
      dxy     :     0.010114
 49 C s       :     2.840643  s :     2.840643
      pz      :     1.056439  p :     3.150068
      px      :     1.038263
      py      :     1.055367
      dz2     :     0.020111  d :     0.123128
      dxz     :     0.032252
      dyz     :     0.023024
      dx2y2   :     0.028837
      dxy     :     0.018904
 50 C s       :     2.906138  s :     2.906138
      pz      :     1.058428  p :     3.200020
      px      :     1.110791
      py      :     1.030801
      dz2     :     0.011167  d :     0.088269
      dxz     :     0.022590
      dyz     :     0.021461
      dx2y2   :     0.017855
      dxy     :     0.015196
 51 C s       :     2.819117  s :     2.819117
      pz      :     0.984794  p :     2.772590
      px      :     1.029113
      py      :     0.758684
      dz2     :     0.083691  d :     0.277676
      dxz     :     0.079241
      dyz     :     0.045568
      dx2y2   :     0.036348
      dxy     :     0.032828
 52 N s       :     3.095292  s :     3.095292
      pz      :     1.204548  p :     4.008792
      px      :     1.227443
      py      :     1.576801
      dz2     :     0.024906  d :     0.084148
      dxz     :     0.032043
      dyz     :     0.011634
      dx2y2   :     0.010391
      dxy     :     0.005175
 53 C s       :     2.894729  s :     2.894729
      pz      :     1.037743  p :     3.112906
      px      :     0.951349
      py      :     1.123814
      dz2     :     0.011961  d :     0.120051
      dxz     :     0.033459
      dyz     :     0.027661
      dx2y2   :     0.032325
      dxy     :     0.014646
 54 C s       :     2.955561  s :     2.955561
      pz      :     1.128637  p :     3.309160
      px      :     1.100361
      py      :     1.080163
      dz2     :     0.005808  d :     0.068882
      dxz     :     0.014725
      dyz     :     0.021543
      dx2y2   :     0.009863
      dxy     :     0.016942
 55 C s       :     2.949614  s :     2.949614
      pz      :     1.112853  p :     3.320907
      px      :     1.091431
      py      :     1.116623
      dz2     :     0.015134  d :     0.069409
      dxz     :     0.015314
      dyz     :     0.010230
      dx2y2   :     0.021078
      dxy     :     0.007652
 56 C s       :     2.946877  s :     2.946877
      pz      :     1.068214  p :     3.319421
      px      :     1.135696
      py      :     1.115510
      dz2     :     0.013285  d :     0.069499
      dxz     :     0.019866
      dyz     :     0.013485
      dx2y2   :     0.014461
      dxy     :     0.008401
 57 O s       :     3.509220  s :     3.509220
      pz      :     1.719008  p :     4.773178
      px      :     1.511775
      py      :     1.542395
      dz2     :     0.008190  d :     0.051994
      dxz     :     0.017395
      dyz     :     0.003984
      dx2y2   :     0.012845
      dxy     :     0.009580
 58 H s       :     0.860956  s :     0.860956
 59 H s       :     0.857279  s :     0.857279
 60 H s       :     0.863636  s :     0.863636
 61 H s       :     0.863483  s :     0.863483
 62 H s       :     0.856151  s :     0.856151
 63 H s       :     0.855587  s :     0.855587
 64 H s       :     0.863276  s :     0.863276
 65 H s       :     0.865848  s :     0.865848
 66 H s       :     0.864428  s :     0.864428
 67 H s       :     0.867424  s :     0.867424
 68 H s       :     0.866560  s :     0.866560
 69 H s       :     0.865859  s :     0.865859
 70 H s       :     0.727779  s :     0.727779
 71 H s       :     0.861311  s :     0.861311
 72 H s       :     0.861322  s :     0.861322
 73 H s       :     0.861823  s :     0.861823
 74 H s       :     0.843175  s :     0.843175
 75 H s       :     0.849231  s :     0.849231
 76 H s       :     0.848368  s :     0.848368
 77 H s       :     0.850328  s :     0.850328
 78 H s       :     0.853026  s :     0.853026
 79 H s       :     0.853577  s :     0.853577
 80 H s       :     0.853162  s :     0.853162
 81 H s       :     0.851208  s :     0.851208
 82 H s       :     0.860313  s :     0.860313
 83 H s       :     0.869398  s :     0.869398

SPIN
  0 C s       :    -0.000013  s :    -0.000013
      pz      :     0.000755  p :     0.002608
      px      :     0.000083
      py      :     0.001770
      dz2     :     0.000050  d :     0.000398
      dxz     :     0.000029
      dyz     :     0.000163
      dx2y2   :     0.000088
      dxy     :     0.000069
  1 C s       :     0.006152  s :     0.006152
      pz      :     0.005282  p :     0.016997
      px      :     0.004590
      py      :     0.007125
      dz2     :     0.000056  d :    -0.000128
      dxz     :    -0.000022
      dyz     :    -0.000024
      dx2y2   :    -0.000078
      dxy     :    -0.000061
  2 C s       :    -0.000098  s :    -0.000098
      pz      :     0.001492  p :     0.001450
      px      :    -0.000056
      py      :     0.000014
      dz2     :     0.000068  d :     0.000317
      dxz     :     0.000040
      dyz     :    -0.000010
      dx2y2   :     0.000025
      dxy     :     0.000193
  3 C s       :    -0.000026  s :    -0.000026
      pz      :     0.000108  p :    -0.000368
      px      :    -0.000036
      py      :    -0.000440
      dz2     :     0.000093  d :     0.000153
      dxz     :     0.000001
      dyz     :     0.000049
      dx2y2   :    -0.000007
      dxy     :     0.000017
  4 C s       :     0.000143  s :     0.000143
      pz      :     0.001782  p :     0.002612
      px      :     0.000033
      py      :     0.000796
      dz2     :     0.000002  d :    -0.000012
      dxz     :    -0.000008
      dyz     :    -0.000005
      dx2y2   :    -0.000006
      dxy     :     0.000006
  5 C s       :     0.000088  s :     0.000088
      pz      :    -0.000261  p :     0.000339
      px      :     0.000091
      py      :     0.000510
      dz2     :     0.000008  d :     0.000141
      dxz     :     0.000069
      dyz     :     0.000005
      dx2y2   :     0.000055
      dxy     :     0.000004
  6 C s       :    -0.003439  s :    -0.003439
      pz      :    -0.011965  p :    -0.017554
      px      :    -0.003433
      py      :    -0.002156
      dz2     :     0.000804  d :     0.009949
      dxz     :     0.005390
      dyz     :     0.002953
      dx2y2   :     0.000399
      dxy     :     0.000404
  7 C s       :     0.017142  s :     0.017142
      pz      :     0.016104  p :     0.421038
      px      :     0.261889
      py      :     0.143046
      dz2     :    -0.000995  d :    -0.000588
      dxz     :    -0.000773
      dyz     :    -0.000244
      dx2y2   :     0.001994
      dxy     :    -0.000570
  8 C s       :    -0.004403  s :    -0.004403
      pz      :    -0.006902  p :    -0.019134
      px      :    -0.007497
      py      :    -0.004735
      dz2     :     0.000751  d :     0.015491
      dxz     :     0.004388
      dyz     :     0.004362
      dx2y2   :     0.005548
      dxy     :     0.000442
  9 C s       :     0.005649  s :     0.005649
      pz      :     0.009733  p :     0.161175
      px      :     0.099124
      py      :     0.052318
      dz2     :    -0.000341  d :    -0.001987
      dxz     :    -0.001239
      dyz     :    -0.000894
      dx2y2   :     0.000825
      dxy     :    -0.000338
 10 C s       :    -0.001037  s :    -0.001037
      pz      :    -0.000657  p :     0.035851
      px      :     0.023509
      py      :     0.013000
      dz2     :    -0.000035  d :     0.012700
      dxz     :     0.003748
      dyz     :     0.001144
      dx2y2   :     0.006943
      dxy     :     0.000900
 11 N s       :    -0.001601  s :    -0.001601
      pz      :    -0.003319  p :     0.005918
      px      :     0.006553
      py      :     0.002685
      dz2     :     0.000434  d :     0.010066
      dxz     :     0.003283
      dyz     :     0.001165
      dx2y2   :     0.003917
      dxy     :     0.001266
 12 N s       :     0.003861  s :     0.003861
      pz      :     0.007542  p :     0.109619
      px      :     0.072795
      py      :     0.029282
      dz2     :    -0.000293  d :    -0.002362
      dxz     :    -0.000539
      dyz     :    -0.000455
      dx2y2   :    -0.000850
      dxy     :    -0.000224
 13 C s       :    -0.004502  s :    -0.004502
      pz      :    -0.007497  p :    -0.084330
      px      :    -0.052582
      py      :    -0.024250
      dz2     :     0.000993  d :     0.006264
      dxz     :     0.002982
      dyz     :     0.001534
      dx2y2   :     0.000425
      dxy     :     0.000330
 14 C s       :     0.006495  s :     0.006495
      pz      :     0.009465  p :     0.146569
      px      :     0.089722
      py      :     0.047383
      dz2     :    -0.000358  d :    -0.003530
      dxz     :    -0.000676
      dyz     :    -0.000297
      dx2y2   :    -0.001450
      dxy     :    -0.000749
 15 N s       :    -0.003084  s :    -0.003084
      pz      :    -0.005242  p :    -0.082737
      px      :    -0.050151
      py      :    -0.027345
      dz2     :     0.000401  d :     0.007909
      dxz     :     0.000863
      dyz     :     0.001210
      dx2y2   :     0.004909
      dxy     :     0.000527
 16 O s       :     0.004240  s :     0.004240
      pz      :     0.007189  p :     0.202179
      px      :     0.116622
      py      :     0.078367
      dz2     :    -0.000075  d :    -0.000426
      dxz     :    -0.000157
      dyz     :    -0.000091
      dx2y2   :    -0.000147
      dxy     :     0.000043
 17 H s       :    -0.000585  s :    -0.000585
 18 H s       :     0.002670  s :     0.002670
 19 H s       :    -0.005182  s :    -0.005182
 20 H s       :     0.000226  s :     0.000226
 21 H s       :     0.000171  s :     0.000171
 22 H s       :    -0.000112  s :    -0.000112
 23 H s       :     0.000150  s :     0.000150
 24 H s       :    -0.000001  s :    -0.000001
 25 H s       :     0.015762  s :     0.015762
 26 H s       :     0.001899  s :     0.001899
 27 H s       :     0.001662  s :     0.001662
 28 C s       :     0.007340  s :     0.007340
      pz      :     0.004437  p :     0.146335
      px      :     0.012260
      py      :     0.129638
      dz2     :    -0.000361  d :    -0.004107
      dxz     :    -0.000541
      dyz     :    -0.000645
      dx2y2   :    -0.000601
      dxy     :    -0.001959
 29 C s       :    -0.008387  s :    -0.008387
      pz      :    -0.010451  p :    -0.109280
      px      :    -0.008341
      py      :    -0.090488
      dz2     :     0.003075  d :     0.017322
      dxz     :     0.000962
      dyz     :     0.007588
      dx2y2   :     0.000431
      dxy     :     0.005266
 30 C s       :     0.007145  s :     0.007145
      pz      :     0.006350  p :     0.150450
      px      :     0.008315
      py      :     0.135786
      dz2     :    -0.000489  d :    -0.004171
      dxz     :    -0.000506
      dyz     :    -0.002290
      dx2y2   :    -0.000460
      dxy     :    -0.000426
 31 C s       :    -0.004720  s :    -0.004720
      pz      :    -0.003426  p :    -0.087184
      px      :    -0.006059
      py      :    -0.077699
      dz2     :     0.000376  d :     0.006657
      dxz     :     0.000402
      dyz     :     0.001203
      dx2y2   :     0.000745
      dxy     :     0.003931
 32 C s       :     0.006739  s :     0.006739
      pz      :     0.004499  p :     0.157938
      px      :     0.006797
      py      :     0.146641
      dz2     :    -0.000397  d :    -0.003489
      dxz     :    -0.000315
      dyz     :    -0.000924
      dx2y2   :    -0.000537
      dxy     :    -0.001316
 33 C s       :    -0.004638  s :    -0.004638
      pz      :    -0.005001  p :    -0.086747
      px      :    -0.004923
      py      :    -0.076823
      dz2     :     0.000363  d :     0.006614
      dxz     :     0.000542
      dyz     :     0.004914
      dx2y2   :     0.000345
      dxy     :     0.000450
 34 C s       :     0.020961  s :     0.020961
      pz      :     0.046022  p :     0.491087
      px      :     0.039838
      py      :     0.405227
      dz2     :    -0.001048  d :    -0.002216
      dxz     :     0.000178
      dyz     :    -0.001771
      dx2y2   :    -0.000145
      dxy     :     0.000570
 35 O s       :     0.003599  s :     0.003599
      pz      :     0.023288  p :     0.091355
      px      :    -0.005380
      py      :     0.073448
      dz2     :     0.000114  d :     0.008738
      dxz     :     0.000454
      dyz     :    -0.000013
      dx2y2   :     0.002544
      dxy     :     0.005639
 36 C s       :    -0.008149  s :    -0.008149
      pz      :    -0.011458  p :    -0.106156
      px      :    -0.041928
      py      :    -0.052769
      dz2     :     0.003761  d :     0.018982
      dxz     :     0.002038
      dyz     :     0.009461
      dx2y2   :     0.003061
      dxy     :     0.000660
 37 C s       :     0.006387  s :     0.006387
      pz      :     0.004326  p :     0.111328
      px      :     0.058010
      py      :     0.048992
      dz2     :    -0.000203  d :    -0.003434
      dxz     :    -0.000544
      dyz     :    -0.000351
      dx2y2   :    -0.001977
      dxy     :    -0.000359
 38 C s       :    -0.003681  s :    -0.003681
      pz      :    -0.004562  p :    -0.061955
      px      :    -0.025086
      py      :    -0.032307
      dz2     :     0.000393  d :     0.006623
      dxz     :     0.002376
      dyz     :     0.002819
      dx2y2   :     0.000733
      dxy     :     0.000302
 39 C s       :     0.007017  s :     0.007017
      pz      :     0.005693  p :     0.168962
      px      :     0.072824
      py      :     0.090445
      dz2     :    -0.000370  d :    -0.003268
      dxz     :    -0.000375
      dyz     :    -0.000521
      dx2y2   :    -0.001474
      dxy     :    -0.000529
 40 C s       :    -0.004799  s :    -0.004799
      pz      :    -0.004436  p :    -0.086138
      px      :    -0.038515
      py      :    -0.043187
      dz2     :     0.000400  d :     0.007357
      dxz     :     0.001995
      dyz     :     0.001050
      dx2y2   :     0.003551
      dxy     :     0.000360
 41 C s       :     0.007977  s :     0.007977
      pz      :     0.005942  p :     0.163720
      px      :     0.086504
      py      :     0.071274
      dz2     :    -0.000564  d :    -0.004186
      dxz     :    -0.001271
      dyz     :    -0.001381
      dx2y2   :    -0.000421
      dxy     :    -0.000548
 42 N s       :     0.000498  s :     0.000498
      pz      :     0.000695  p :     0.014449
      px      :     0.005967
      py      :     0.007787
      dz2     :    -0.000111  d :    -0.001998
      dxz     :    -0.000270
      dyz     :    -0.000532
      dx2y2   :    -0.000958
      dxy     :    -0.000128
 43 C s       :    -0.001029  s :    -0.001029
      pz      :    -0.000809  p :    -0.021225
      px      :    -0.007876
      py      :    -0.012541
      dz2     :     0.000013  d :     0.000456
      dxz     :     0.000197
      dyz     :     0.000230
      dx2y2   :    -0.000003
      dxy     :     0.000017
 44 O s       :     0.000210  s :     0.000210
      pz      :    -0.000699  p :     0.004139
      px      :     0.002083
      py      :     0.002755
      dz2     :     0.000054  d :     0.001865
      dxz     :     0.000259
      dyz     :     0.000376
      dx2y2   :     0.001127
      dxy     :     0.000049
 45 C s       :     0.000150  s :     0.000150
      pz      :     0.000211  p :     0.000810
      px      :     0.000370
      py      :     0.000230
      dz2     :    -0.000041  d :    -0.000452
      dxz     :    -0.000036
      dyz     :    -0.000167
      dx2y2   :    -0.000095
      dxy     :    -0.000113
 46 C s       :    -0.000010  s :    -0.000010
      pz      :    -0.000065  p :    -0.000120
      px      :    -0.000029
      py      :    -0.000025
      dz2     :     0.000007  d :     0.000013
      dxz     :     0.000001
      dyz     :    -0.000002
      dx2y2   :     0.000007
      dxy     :     0.000000
 47 C s       :     0.000004  s :     0.000004
      pz      :    -0.000002  p :     0.000006
      px      :    -0.000003
      py      :     0.000011
      dz2     :    -0.000000  d :    -0.000003
      dxz     :    -0.000001
      dyz     :    -0.000002
      dx2y2   :    -0.000000
      dxy     :    -0.000000
 48 C s       :    -0.000004  s :    -0.000004
      pz      :    -0.000002  p :    -0.000010
      px      :    -0.000001
      py      :    -0.000008
      dz2     :     0.000000  d :     0.000000
      dxz     :     0.000000
      dyz     :    -0.000000
      dx2y2   :     0.000000
      dxy     :    -0.000000
 49 C s       :     0.000002  s :     0.000002
      pz      :    -0.000001  p :    -0.000005
      px      :    -0.000020
      py      :     0.000015
      dz2     :     0.000001  d :    -0.000006
      dxz     :    -0.000000
      dyz     :    -0.000007
      dx2y2   :    -0.000001
      dxy     :     0.000001
 50 C s       :    -0.000117  s :    -0.000117
      pz      :    -0.000369  p :    -0.000544
      px      :    -0.000025
      py      :    -0.000149
      dz2     :     0.000005  d :     0.000022
      dxz     :     0.000009
      dyz     :     0.000004
      dx2y2   :     0.000001
      dxy     :     0.000002
 51 C s       :     0.000011  s :     0.000011
      pz      :     0.000001  p :     0.000160
      px      :     0.000056
      py      :     0.000103
      dz2     :    -0.000008  d :    -0.000020
      dxz     :    -0.000009
      dyz     :    -0.000001
      dx2y2   :    -0.000004
      dxy     :     0.000002
 52 N s       :    -0.000087  s :    -0.000087
      pz      :    -0.000040  p :    -0.000447
      px      :    -0.000103
      py      :    -0.000304
      dz2     :     0.000001  d :    -0.000000
      dxz     :     0.000002
      dyz     :     0.000002
      dx2y2   :    -0.000004
      dxy     :    -0.000001
 53 C s       :    -0.000010  s :    -0.000010
      pz      :    -0.000004  p :    -0.000023
      px      :     0.000003
      py      :    -0.000022
      dz2     :    -0.000002  d :    -0.000010
      dxz     :    -0.000001
      dyz     :    -0.000001
      dx2y2   :    -0.000003
      dxy     :    -0.000003
 54 C s       :    -0.000153  s :    -0.000153
      pz      :    -0.000345  p :    -0.000799
      px      :    -0.000001
      py      :    -0.000453
      dz2     :     0.000003  d :     0.000013
      dxz     :    -0.000009
      dyz     :     0.000005
      dx2y2   :     0.000005
      dxy     :     0.000009
 55 C s       :    -0.000000  s :    -0.000000
      pz      :     0.000000  p :    -0.000000
      px      :     0.000000
      py      :    -0.000000
      dz2     :     0.000000  d :     0.000000
      dxz     :    -0.000000
      dyz     :     0.000000
      dx2y2   :    -0.000000
      dxy     :     0.000000
 56 C s       :    -0.000004  s :    -0.000004
      pz      :    -0.000002  p :    -0.000001
      px      :     0.000000
      py      :     0.000000
      dz2     :    -0.000001  d :    -0.000002
      dxz     :     0.000000
      dyz     :    -0.000000
      dx2y2   :    -0.000001
      dxy     :    -0.000000
 57 O s       :    -0.000007  s :    -0.000007
      pz      :    -0.000027  p :     0.000005
      px      :    -0.000053
      py      :     0.000085
      dz2     :    -0.000000  d :     0.000004
      dxz     :     0.000000
      dyz     :     0.000000
      dx2y2   :     0.000000
      dxy     :     0.000003
 58 H s       :     0.000037  s :     0.000037
 59 H s       :     0.000002  s :     0.000002
 60 H s       :     0.000002  s :     0.000002
 61 H s       :    -0.000000  s :    -0.000000
 62 H s       :     0.000049  s :     0.000049
 63 H s       :     0.000032  s :     0.000032
 64 H s       :     0.000001  s :     0.000001
 65 H s       :     0.000004  s :     0.000004
 66 H s       :    -0.000010  s :    -0.000010
 67 H s       :    -0.000000  s :    -0.000000
 68 H s       :    -0.000000  s :    -0.000000
 69 H s       :     0.000000  s :     0.000000
 70 H s       :    -0.000267  s :    -0.000267
 71 H s       :     0.000113  s :     0.000113
 72 H s       :     0.000005  s :     0.000005
 73 H s       :     0.000036  s :     0.000036
 74 H s       :    -0.006032  s :    -0.006032
 75 H s       :     0.003338  s :     0.003338
 76 H s       :    -0.005804  s :    -0.005804
 77 H s       :    -0.005372  s :    -0.005372
 78 H s       :     0.003173  s :     0.003173
 79 H s       :    -0.005585  s :    -0.005585
 80 H s       :     0.003093  s :     0.003093
 81 H s       :    -0.005278  s :    -0.005278
 82 H s       :    -0.000010  s :    -0.000010
 83 H s       :    -0.000004  s :    -0.000004


                      *****************************
                      * MAYER POPULATION ANALYSIS *
                      *****************************

  NA   - Mulliken gross atomic population
  ZA   - Total nuclear charge
  QA   - Mulliken gross atomic charge
  VA   - Mayer's total valence
  BVA  - Mayer's bonded valence
  FA   - Mayer's free valence

  ATOM       NA         ZA         QA         VA         BVA        FA
  0 C      6.3170     6.0000    -0.3170     3.8052     3.8052     0.0000
  1 C      5.8556     6.0000     0.1444     3.6785     3.6780     0.0006
  2 C      6.2808     6.0000    -0.2808     3.7707     3.7706     0.0000
  3 C      6.2340     6.0000    -0.2340     3.7984     3.7984     0.0000
  4 C      6.2617     6.0000    -0.2617     3.7983     3.7983     0.0000
  5 C      6.2330     6.0000    -0.2330     3.7905     3.7905     0.0000
  6 C      6.6372     6.0000    -0.6372     3.6203     3.6190     0.0012
  7 C      5.5979     6.0000     0.4021     3.4489     3.2356     0.2133
  8 C      5.8521     6.0000     0.1479     3.7345     3.7319     0.0026
  9 C      5.9031     6.0000     0.0969     3.7806     3.7484     0.0322
 10 C      5.5027     6.0000     0.4973     4.1009     4.0973     0.0037
 11 N      7.7497     7.0000    -0.7497     3.0659     3.0641     0.0018
 12 N      7.4364     7.0000    -0.4364     3.0970     3.0833     0.0136
 13 C      6.1073     6.0000    -0.1073     3.8272     3.8190     0.0083
 14 C      6.1289     6.0000    -0.1289     3.8254     3.8012     0.0242
 15 N      7.3392     7.0000    -0.3392     3.1063     3.0986     0.0077
 16 O      8.4353     8.0000    -0.4353     2.2056     2.1614     0.0442
 17 H      0.5460     1.0000     0.4540     0.8264     0.8264     0.0000
 18 H      0.7192     1.0000     0.2808     0.8881     0.8880     0.0000
 19 H      0.7238     1.0000     0.2762     0.8902     0.8901     0.0001
 20 H      0.7485     1.0000     0.2515     0.9126     0.9126     0.0000
 21 H      0.7495     1.0000     0.2505     0.9001     0.9001     0.0000
 22 H      0.7495     1.0000     0.2505     0.9006     0.9006     0.0000
 23 H      0.7494     1.0000     0.2506     0.9000     0.9000     0.0000
 24 H      0.7518     1.0000     0.2482     0.9069     0.9069     0.0000
 25 H      0.7081     1.0000     0.2919     0.8824     0.8821     0.0004
 26 H      0.7174     1.0000     0.2826     0.8966     0.8966     0.0000
 27 H      0.5242     1.0000     0.4758     0.7875     0.7875     0.0000
 28 C      6.3096     6.0000    -0.3096     3.8000     3.7748     0.0251
 29 C      5.9561     6.0000     0.0439     3.7159     3.6988     0.0171
 30 C      6.2906     6.0000    -0.2906     3.7918     3.7661     0.0257
 31 C      6.2355     6.0000    -0.2355     3.7892     3.7799     0.0093
 32 C      6.2671     6.0000    -0.2671     3.8003     3.7721     0.0283
 33 C      6.2388     6.0000    -0.2388     3.8093     3.8001     0.0092
 34 C      5.7280     6.0000     0.2720     3.7221     3.4363     0.2859
 35 O      8.6261     8.0000    -0.6261     1.9741     1.9624     0.0116
 36 C      6.0473     6.0000    -0.0473     3.6679     3.6510     0.0169
 37 C      5.7440     6.0000     0.2560     3.6051     3.5896     0.0155
 38 C      5.8302     6.0000     0.1698     3.8622     3.8571     0.0051
 39 C      6.3320     6.0000    -0.3320     3.7773     3.7445     0.0327
 40 C      6.2370     6.0000    -0.2370     3.8212     3.8119     0.0093
 41 C      6.3391     6.0000    -0.3391     3.8142     3.7834     0.0308
 42 N      7.4390     7.0000    -0.4390     3.0825     3.0823     0.0002
 43 C      5.4498     6.0000     0.5502     3.6617     3.6612     0.0006
 44 O      8.4484     8.0000    -0.4484     2.2423     2.2422     0.0001
 45 C      6.2462     6.0000    -0.2462     3.8077     3.8077     0.0000
 46 C      6.3680     6.0000    -0.3680     3.5931     3.5931     0.0000
 47 C      6.1403     6.0000    -0.1403     3.8117     3.8117     0.0000
 48 C      6.3844     6.0000    -0.3844     3.5702     3.5702     0.0000
 49 C      6.2272     6.0000    -0.2272     3.7696     3.7696     0.0000
 50 C      6.3858     6.0000    -0.3858     3.5860     3.5860     0.0000
 51 C      5.3855     6.0000     0.6145     3.8703     3.8703     0.0000
 52 N      7.6313     7.0000    -0.6313     3.0761     3.0761     0.0000
 53 C      6.2304     6.0000    -0.2304     3.6082     3.6082     0.0000
 54 C      6.6532     6.0000    -0.6532     3.6657     3.6657     0.0000
 55 C      6.6440     6.0000    -0.6440     3.6933     3.6933     0.0000
 56 C      6.6374     6.0000    -0.6374     3.7073     3.7073     0.0000
 57 O      8.5287     8.0000    -0.5287     2.1048     2.1048     0.0000
 58 H      0.7631     1.0000     0.2369     0.9060     0.9060     0.0000
 59 H      0.7511     1.0000     0.2489     0.9112     0.9112     0.0000
 60 H      0.7602     1.0000     0.2398     0.9104     0.9104     0.0000
 61 H      0.7567     1.0000     0.2433     0.9053     0.9053     0.0000
 62 H      0.7507     1.0000     0.2493     0.9032     0.9032     0.0000
 63 H      0.7406     1.0000     0.2594     0.9033     0.9033     0.0000
 64 H      0.7604     1.0000     0.2396     0.9133     0.9133     0.0000
 65 H      0.7711     1.0000     0.2289     0.9107     0.9107     0.0000
 66 H      0.7655     1.0000     0.2345     0.9102     0.9102     0.0000
 67 H      0.7690     1.0000     0.2310     0.9127     0.9127    -0.0000
 68 H      0.7691     1.0000     0.2309     0.9125     0.9125     0.0000
 69 H      0.7682     1.0000     0.2318     0.9096     0.9096     0.0000
 70 H      0.5965     1.0000     0.4035     0.8379     0.8379     0.0000
 71 H      0.7479     1.0000     0.2521     0.9046     0.9046     0.0000
 72 H      0.7577     1.0000     0.2423     0.9064     0.9064     0.0000
 73 H      0.7578     1.0000     0.2422     0.9097     0.9097     0.0000
 74 H      0.7399     1.0000     0.2601     0.9005     0.9004     0.0002
 75 H      0.7443     1.0000     0.2557     0.8999     0.8999     0.0000
 76 H      0.7370     1.0000     0.2630     0.9028     0.9026     0.0002
 77 H      0.7505     1.0000     0.2495     0.9096     0.9094     0.0001
 78 H      0.7509     1.0000     0.2491     0.9007     0.9007     0.0000
 79 H      0.7509     1.0000     0.2491     0.9012     0.9010     0.0001
 80 H      0.7500     1.0000     0.2500     0.9005     0.9005     0.0000
 81 H      0.7511     1.0000     0.2489     0.9042     0.9041     0.0001
 82 H      0.7439     1.0000     0.2561     0.9043     0.9043     0.0000
 83 H      0.7555     1.0000     0.2445     0.8952     0.8952     0.0000

  Mayer bond orders larger than 0.100000
B(  0-C ,  1-C ) :   1.4133 B(  0-C ,  5-C ) :   1.4133 B(  0-C , 20-H ) :   0.9021 
B(  1-C ,  2-C ) :   1.3766 B(  1-C ,  6-C ) :   0.9351 B(  2-C ,  3-C ) :   1.4352 
B(  2-C , 24-H ) :   0.9092 B(  3-C ,  4-C ) :   1.4119 B(  3-C , 23-H ) :   0.9090 
B(  4-C ,  5-C ) :   1.4271 B(  4-C , 22-H ) :   0.9089 B(  5-C , 21-H ) :   0.9091 
B(  6-C ,  7-C ) :   0.9322 B(  6-C , 25-H ) :   0.8881 B(  6-C , 26-H ) :   0.8908 
B(  7-C ,  8-C ) :   1.1728 B(  7-C , 11-N ) :   1.1464 B(  8-C ,  9-C ) :   1.2132 
B(  8-C , 12-N ) :   1.2956 B(  9-C , 10-C ) :   1.0129 B(  9-C , 15-N ) :   1.4621 
B( 10-C , 11-N ) :   1.1256 B( 10-C , 16-O ) :   1.9373 B( 11-N , 17-H ) :   0.6137 
B( 12-N , 13-C ) :   1.5727 B( 12-N , 27-H ) :   0.1017 B( 13-C , 14-C ) :   1.2647 
B( 13-C , 18-H ) :   0.8904 B( 14-C , 15-N ) :   1.5396 B( 14-C , 19-H ) :   0.8943 
B( 17-H , 57-O ) :   0.1695 B( 27-H , 35-O ) :   0.6512 B( 28-C , 29-C ) :   1.3227 
B( 28-C , 33-C ) :   1.4576 B( 28-C , 81-H ) :   0.9086 B( 29-C , 30-C ) :   1.3035 
B( 29-C , 34-C ) :   1.1087 B( 30-C , 31-C ) :   1.4434 B( 30-C , 77-H ) :   0.9073 
B( 31-C , 32-C ) :   1.3959 B( 31-C , 78-H ) :   0.9098 B( 32-C , 33-C ) :   1.3939 
B( 32-C , 79-H ) :   0.9088 B( 33-C , 80-H ) :   0.9083 B( 34-C , 35-O ) :   1.1859 
B( 34-C , 36-C ) :   1.1109 B( 36-C , 37-C ) :   1.2282 B( 36-C , 41-C ) :   1.3158 
B( 37-C , 38-C ) :   1.3002 B( 37-C , 44-O ) :   1.0229 B( 38-C , 39-C ) :   1.2950 
B( 38-C , 42-N ) :   1.2317 B( 39-C , 40-C ) :   1.4284 B( 39-C , 74-H ) :   0.9051 
B( 40-C , 41-C ) :   1.4389 B( 40-C , 75-H ) :   0.9055 B( 41-C , 76-H ) :   0.8977 
B( 42-N , 43-C ) :   1.7216 B( 43-C , 44-O ) :   1.0533 B( 43-C , 45-C ) :   0.9253 
B( 45-C , 46-C ) :   0.9699 B( 45-C , 50-C ) :   0.9543 B( 45-C , 54-C ) :   0.9974 
B( 46-C , 47-C ) :   0.9719 B( 46-C , 58-H ) :   0.9037 B( 46-C , 59-H ) :   0.9012 
B( 47-C , 48-C ) :   0.9531 B( 47-C , 53-C ) :   0.9614 B( 47-C , 55-C ) :   1.0019 
B( 48-C , 49-C ) :   0.9524 B( 48-C , 60-H ) :   0.9116 B( 48-C , 61-H ) :   0.9130 
B( 49-C , 50-C ) :   0.9605 B( 49-C , 51-C ) :   0.9064 B( 49-C , 56-C ) :   1.0050 
B( 50-C , 62-H ) :   0.9015 B( 50-C , 63-H ) :   0.9004 B( 51-C , 52-N ) :   1.2769 
B( 51-C , 57-O ) :   1.7370 B( 52-N , 53-C ) :   0.9241 B( 52-N , 70-H ) :   0.7584 
B( 53-C , 82-H ) :   0.8923 B( 53-C , 83-H ) :   0.8978 B( 54-C , 71-H ) :   0.9046 
B( 54-C , 72-H ) :   0.9163 B( 54-C , 73-H ) :   0.9109 B( 55-C , 67-H ) :   0.9199 
B( 55-C , 68-H ) :   0.9206 B( 55-C , 69-H ) :   0.9206 B( 56-C , 64-H ) :   0.9163 
B( 56-C , 65-H ) :   0.9175 B( 56-C , 66-H ) :   0.9230 


                ***UHF Natural Orbitals were saved in orca.unso***


                ***UHF Natural Orbitals were saved in orca.uno***

QR-MO GENERATION
 Dim     =  779
 Mult    =    3
 NEl     =  332
 N(DOMO) =  165
 N(SOMO) =    2
 N(VMO)  =  612


                ***Quasi-Restricted Orbitals were saved in orca.qro***

Orbital Energies of Quasi-Restricted MO's
   0( 2) :   -19.582690 a.u.  -532.872 eV
   1( 2) :   -19.524941 a.u.  -531.301 eV
   2( 2) :   -19.485491 a.u.  -530.227 eV
   3( 2) :   -19.473930 a.u.  -529.913 eV
   4( 2) :   -14.686033 a.u.  -399.627 eV
   5( 2) :   -14.678711 a.u.  -399.428 eV
   6( 2) :   -14.678084 a.u.  -399.411 eV
   7( 2) :   -14.667604 a.u.  -399.126 eV
   8( 2) :   -14.642982 a.u.  -398.456 eV
   9( 2) :   -10.560500 a.u.  -287.366 eV
  10( 2) :   -10.555127 a.u.  -287.220 eV
  11( 2) :   -10.551654 a.u.  -287.125 eV
  12( 2) :   -10.514678 a.u.  -286.119 eV
  13( 2) :   -10.510042 a.u.  -285.993 eV
  14( 2) :   -10.508847 a.u.  -285.960 eV
  15( 2) :   -10.506227 a.u.  -285.889 eV
  16( 2) :   -10.501524 a.u.  -285.761 eV
  17( 2) :   -10.495881 a.u.  -285.607 eV
  18( 2) :   -10.495736 a.u.  -285.603 eV
  19( 2) :   -10.483731 a.u.  -285.277 eV
  20( 2) :   -10.479968 a.u.  -285.174 eV
  21( 2) :   -10.479903 a.u.  -285.173 eV
  22( 2) :   -10.471527 a.u.  -284.945 eV
  23( 2) :   -10.464642 a.u.  -284.757 eV
  24( 2) :   -10.464561 a.u.  -284.755 eV
  25( 2) :   -10.464368 a.u.  -284.750 eV
  26( 2) :   -10.462699 a.u.  -284.705 eV
  27( 2) :   -10.459172 a.u.  -284.609 eV
  28( 2) :   -10.454931 a.u.  -284.493 eV
  29( 2) :   -10.453924 a.u.  -284.466 eV
  30( 2) :   -10.452803 a.u.  -284.435 eV
  31( 2) :   -10.449677 a.u.  -284.350 eV
  32( 2) :   -10.449490 a.u.  -284.345 eV
  33( 2) :   -10.449235 a.u.  -284.338 eV
  34( 2) :   -10.448923 a.u.  -284.330 eV
  35( 2) :   -10.448895 a.u.  -284.329 eV
  36( 2) :   -10.448821 a.u.  -284.327 eV
  37( 2) :   -10.448040 a.u.  -284.306 eV
  38( 2) :   -10.447849 a.u.  -284.300 eV
  39( 2) :   -10.447316 a.u.  -284.286 eV
  40( 2) :   -10.447260 a.u.  -284.284 eV
  41( 2) :   -10.445733 a.u.  -284.243 eV
  42( 2) :   -10.438405 a.u.  -284.043 eV
  43( 2) :   -10.436322 a.u.  -283.987 eV
  44( 2) :   -10.433452 a.u.  -283.909 eV
  45( 2) :   -10.425774 a.u.  -283.700 eV
  46( 2) :   -10.425156 a.u.  -283.683 eV
  47( 2) :    -1.263031 a.u.   -34.369 eV
  48( 2) :    -1.170433 a.u.   -31.849 eV
  49( 2) :    -1.166371 a.u.   -31.739 eV
  50( 2) :    -1.157958 a.u.   -31.510 eV
  51( 2) :    -1.113277 a.u.   -30.294 eV
  52( 2) :    -1.075102 a.u.   -29.255 eV
  53( 2) :    -1.043961 a.u.   -28.408 eV
  54( 2) :    -1.037463 a.u.   -28.231 eV
  55( 2) :    -1.035352 a.u.   -28.173 eV
  56( 2) :    -0.974270 a.u.   -26.511 eV
  57( 2) :    -0.966056 a.u.   -26.288 eV
  58( 2) :    -0.961135 a.u.   -26.154 eV
  59( 2) :    -0.954328 a.u.   -25.969 eV
  60( 2) :    -0.904573 a.u.   -24.615 eV
  61( 2) :    -0.896880 a.u.   -24.405 eV
  62( 2) :    -0.893626 a.u.   -24.317 eV
  63( 2) :    -0.889682 a.u.   -24.209 eV
  64( 2) :    -0.878405 a.u.   -23.903 eV
  65( 2) :    -0.847607 a.u.   -23.065 eV
  66( 2) :    -0.840157 a.u.   -22.862 eV
  67( 2) :    -0.838534 a.u.   -22.818 eV
  68( 2) :    -0.838129 a.u.   -22.807 eV
  69( 2) :    -0.820572 a.u.   -22.329 eV
  70( 2) :    -0.788428 a.u.   -21.454 eV
  71( 2) :    -0.786692 a.u.   -21.407 eV
  72( 2) :    -0.772052 a.u.   -21.009 eV
  73( 2) :    -0.767368 a.u.   -20.881 eV
  74( 2) :    -0.766824 a.u.   -20.866 eV
  75( 2) :    -0.764960 a.u.   -20.816 eV
  76( 2) :    -0.756977 a.u.   -20.598 eV
  77( 2) :    -0.731797 a.u.   -19.913 eV
  78( 2) :    -0.715727 a.u.   -19.476 eV
  79( 2) :    -0.711402 a.u.   -19.358 eV
  80( 2) :    -0.704271 a.u.   -19.164 eV
  81( 2) :    -0.699262 a.u.   -19.028 eV
  82( 2) :    -0.687134 a.u.   -18.698 eV
  83( 2) :    -0.678506 a.u.   -18.463 eV
  84( 2) :    -0.670567 a.u.   -18.247 eV
  85( 2) :    -0.662115 a.u.   -18.017 eV
  86( 2) :    -0.654662 a.u.   -17.814 eV
  87( 2) :    -0.649701 a.u.   -17.679 eV
  88( 2) :    -0.644859 a.u.   -17.548 eV
  89( 2) :    -0.617143 a.u.   -16.793 eV
  90( 2) :    -0.610350 a.u.   -16.608 eV
  91( 2) :    -0.601992 a.u.   -16.381 eV
  92( 2) :    -0.598614 a.u.   -16.289 eV
  93( 2) :    -0.586607 a.u.   -15.962 eV
  94( 2) :    -0.585373 a.u.   -15.929 eV
  95( 2) :    -0.584082 a.u.   -15.894 eV
  96( 2) :    -0.580620 a.u.   -15.799 eV
  97( 2) :    -0.572286 a.u.   -15.573 eV
  98( 2) :    -0.565502 a.u.   -15.388 eV
  99( 2) :    -0.556086 a.u.   -15.132 eV
 100( 2) :    -0.551931 a.u.   -15.019 eV
 101( 2) :    -0.542840 a.u.   -14.771 eV
 102( 2) :    -0.541260 a.u.   -14.728 eV
 103( 2) :    -0.534912 a.u.   -14.556 eV
 104( 2) :    -0.532748 a.u.   -14.497 eV
 105( 2) :    -0.528176 a.u.   -14.372 eV
 106( 2) :    -0.525329 a.u.   -14.295 eV
 107( 2) :    -0.520675 a.u.   -14.168 eV
 108( 2) :    -0.517964 a.u.   -14.095 eV
 109( 2) :    -0.514714 a.u.   -14.006 eV
 110( 2) :    -0.512455 a.u.   -13.945 eV
 111( 2) :    -0.501473 a.u.   -13.646 eV
 112( 2) :    -0.498593 a.u.   -13.567 eV
 113( 2) :    -0.498202 a.u.   -13.557 eV
 114( 2) :    -0.490156 a.u.   -13.338 eV
 115( 2) :    -0.488478 a.u.   -13.292 eV
 116( 2) :    -0.484667 a.u.   -13.188 eV
 117( 2) :    -0.481805 a.u.   -13.111 eV
 118( 2) :    -0.480582 a.u.   -13.077 eV
 119( 2) :    -0.479834 a.u.   -13.057 eV
 120( 2) :    -0.477172 a.u.   -12.985 eV
 121( 2) :    -0.474822 a.u.   -12.921 eV
 122( 2) :    -0.472092 a.u.   -12.846 eV
 123( 2) :    -0.463136 a.u.   -12.603 eV
 124( 2) :    -0.460853 a.u.   -12.540 eV
 125( 2) :    -0.453334 a.u.   -12.336 eV
 126( 2) :    -0.450151 a.u.   -12.249 eV
 127( 2) :    -0.446114 a.u.   -12.139 eV
 128( 2) :    -0.443729 a.u.   -12.074 eV
 129( 2) :    -0.438344 a.u.   -11.928 eV
 130( 2) :    -0.433834 a.u.   -11.805 eV
 131( 2) :    -0.430030 a.u.   -11.702 eV
 132( 2) :    -0.427619 a.u.   -11.636 eV
 133( 2) :    -0.423972 a.u.   -11.537 eV
 134( 2) :    -0.422305 a.u.   -11.491 eV
 135( 2) :    -0.421695 a.u.   -11.475 eV
 136( 2) :    -0.420688 a.u.   -11.448 eV
 137( 2) :    -0.415538 a.u.   -11.307 eV
 138( 2) :    -0.412307 a.u.   -11.219 eV
 139( 2) :    -0.408161 a.u.   -11.107 eV
 140( 2) :    -0.407477 a.u.   -11.088 eV
 141( 2) :    -0.405157 a.u.   -11.025 eV
 142( 2) :    -0.403230 a.u.   -10.972 eV
 143( 2) :    -0.399717 a.u.   -10.877 eV
 144( 2) :    -0.396277 a.u.   -10.783 eV
 145( 2) :    -0.393400 a.u.   -10.705 eV
 146( 2) :    -0.391430 a.u.   -10.651 eV
 147( 2) :    -0.384715 a.u.   -10.469 eV
 148( 2) :    -0.382797 a.u.   -10.416 eV
 149( 2) :    -0.375622 a.u.   -10.221 eV
 150( 2) :    -0.360116 a.u.    -9.799 eV
 151( 2) :    -0.358529 a.u.    -9.756 eV
 152( 2) :    -0.352516 a.u.    -9.592 eV
 153( 2) :    -0.350661 a.u.    -9.542 eV
 154( 2) :    -0.345849 a.u.    -9.411 eV
 155( 2) :    -0.322450 a.u.    -8.774 eV
 156( 2) :    -0.312881 a.u.    -8.514 eV
 157( 2) :    -0.311564 a.u.    -8.478 eV
 158( 2) :    -0.307856 a.u.    -8.377 eV
 159( 2) :    -0.305321 a.u.    -8.308 eV
 160( 2) :    -0.298450 a.u.    -8.121 eV
 161( 2) :    -0.294865 a.u.    -8.024 eV
 162( 2) :    -0.291447 a.u.    -7.931 eV
 163( 2) :    -0.291165 a.u.    -7.923 eV
 164( 2) :    -0.274238 a.u.    -7.462 eV
 165( 1) :    -0.156346 a.u.    -4.254 eV alpha=   -6.291 beta=   -2.218
 166( 1) :    -0.124658 a.u.    -3.392 eV alpha=   -5.516 beta=   -1.268
 167( 0) :    -0.057578 a.u.    -1.567 eV
 168( 0) :    -0.017349 a.u.    -0.472 eV
 169( 0) :     0.006397 a.u.     0.174 eV
 170( 0) :     0.012917 a.u.     0.351 eV
 171( 0) :     0.014524 a.u.     0.395 eV
 172( 0) :     0.015890 a.u.     0.432 eV
 173( 0) :     0.027327 a.u.     0.744 eV
 174( 0) :     0.040688 a.u.     1.107 eV
 175( 0) :     0.051744 a.u.     1.408 eV
 176( 0) :     0.076044 a.u.     2.069 eV
 177( 0) :     0.081773 a.u.     2.225 eV
 178( 0) :     0.111888 a.u.     3.045 eV
 179( 0) :     0.130137 a.u.     3.541 eV
 180( 0) :     0.137133 a.u.     3.732 eV
 181( 0) :     0.141607 a.u.     3.853 eV
 182( 0) :     0.148451 a.u.     4.040 eV
 183( 0) :     0.150700 a.u.     4.101 eV
 184( 0) :     0.155512 a.u.     4.232 eV
 185( 0) :     0.159940 a.u.     4.352 eV
 186( 0) :     0.164909 a.u.     4.487 eV
 187( 0) :     0.171359 a.u.     4.663 eV
 188( 0) :     0.173460 a.u.     4.720 eV
 189( 0) :     0.175580 a.u.     4.778 eV
 190( 0) :     0.180900 a.u.     4.923 eV
 191( 0) :     0.184349 a.u.     5.016 eV
 192( 0) :     0.187134 a.u.     5.092 eV
 193( 0) :     0.188992 a.u.     5.143 eV
 194( 0) :     0.191417 a.u.     5.209 eV
 195( 0) :     0.192283 a.u.     5.232 eV
 196( 0) :     0.197445 a.u.     5.373 eV
 197( 0) :     0.199195 a.u.     5.420 eV
 198( 0) :     0.202290 a.u.     5.505 eV
 199( 0) :     0.203872 a.u.     5.548 eV
 200( 0) :     0.206191 a.u.     5.611 eV
 201( 0) :     0.209823 a.u.     5.710 eV
 202( 0) :     0.211052 a.u.     5.743 eV
 203( 0) :     0.213881 a.u.     5.820 eV
 204( 0) :     0.214665 a.u.     5.841 eV
 205( 0) :     0.217709 a.u.     5.924 eV
 206( 0) :     0.220362 a.u.     5.996 eV
 207( 0) :     0.221854 a.u.     6.037 eV
 208( 0) :     0.223566 a.u.     6.084 eV
 209( 0) :     0.225633 a.u.     6.140 eV
 210( 0) :     0.226907 a.u.     6.174 eV
 211( 0) :     0.229587 a.u.     6.247 eV
 212( 0) :     0.231094 a.u.     6.288 eV
 213( 0) :     0.232949 a.u.     6.339 eV
 214( 0) :     0.236384 a.u.     6.432 eV
 215( 0) :     0.238920 a.u.     6.501 eV
 216( 0) :     0.243287 a.u.     6.620 eV
 217( 0) :     0.246845 a.u.     6.717 eV
 218( 0) :     0.248656 a.u.     6.766 eV
 219( 0) :     0.252327 a.u.     6.866 eV
 220( 0) :     0.256052 a.u.     6.968 eV
 221( 0) :     0.258682 a.u.     7.039 eV
 222( 0) :     0.261034 a.u.     7.103 eV
 223( 0) :     0.267910 a.u.     7.290 eV
 224( 0) :     0.269932 a.u.     7.345 eV
 225( 0) :     0.276199 a.u.     7.516 eV
 226( 0) :     0.276846 a.u.     7.533 eV
 227( 0) :     0.281030 a.u.     7.647 eV
 228( 0) :     0.281297 a.u.     7.654 eV
 229( 0) :     0.284908 a.u.     7.753 eV
 230( 0) :     0.288820 a.u.     7.859 eV
 231( 0) :     0.293720 a.u.     7.993 eV
 232( 0) :     0.295577 a.u.     8.043 eV
 233( 0) :     0.298701 a.u.     8.128 eV
 234( 0) :     0.301782 a.u.     8.212 eV
 235( 0) :     0.302357 a.u.     8.228 eV
 236( 0) :     0.307119 a.u.     8.357 eV
 237( 0) :     0.310747 a.u.     8.456 eV
 238( 0) :     0.312728 a.u.     8.510 eV
 239( 0) :     0.316697 a.u.     8.618 eV
 240( 0) :     0.319483 a.u.     8.694 eV
 241( 0) :     0.322964 a.u.     8.788 eV
 242( 0) :     0.328849 a.u.     8.948 eV
 243( 0) :     0.330635 a.u.     8.997 eV
 244( 0) :     0.334088 a.u.     9.091 eV
 245( 0) :     0.336948 a.u.     9.169 eV
 246( 0) :     0.339223 a.u.     9.231 eV
 247( 0) :     0.345248 a.u.     9.395 eV
 248( 0) :     0.352168 a.u.     9.583 eV
 249( 0) :     0.356500 a.u.     9.701 eV
 250( 0) :     0.363940 a.u.     9.903 eV
 251( 0) :     0.371215 a.u.    10.101 eV
 252( 0) :     0.376821 a.u.    10.254 eV
 253( 0) :     0.379376 a.u.    10.323 eV
 254( 0) :     0.384656 a.u.    10.467 eV
 255( 0) :     0.390426 a.u.    10.624 eV
 256( 0) :     0.403876 a.u.    10.990 eV
 257( 0) :     0.405442 a.u.    11.033 eV
 258( 0) :     0.415295 a.u.    11.301 eV
 259( 0) :     0.420527 a.u.    11.443 eV
 260( 0) :     0.420719 a.u.    11.448 eV
 261( 0) :     0.449638 a.u.    12.235 eV
 262( 0) :     0.453754 a.u.    12.347 eV
 263( 0) :     0.455566 a.u.    12.397 eV
 264( 0) :     0.461276 a.u.    12.552 eV
 265( 0) :     0.467115 a.u.    12.711 eV
 266( 0) :     0.473501 a.u.    12.885 eV
 267( 0) :     0.479195 a.u.    13.040 eV
 268( 0) :     0.482064 a.u.    13.118 eV
 269( 0) :     0.493191 a.u.    13.420 eV
 270( 0) :     0.495940 a.u.    13.495 eV
 271( 0) :     0.497871 a.u.    13.548 eV
 272( 0) :     0.502494 a.u.    13.674 eV
 273( 0) :     0.506374 a.u.    13.779 eV
 274( 0) :     0.511122 a.u.    13.908 eV
 275( 0) :     0.514083 a.u.    13.989 eV
 276( 0) :     0.515387 a.u.    14.024 eV
 277( 0) :     0.522146 a.u.    14.208 eV
 278( 0) :     0.524174 a.u.    14.263 eV
 279( 0) :     0.527550 a.u.    14.355 eV
 280( 0) :     0.532143 a.u.    14.480 eV
 281( 0) :     0.533603 a.u.    14.520 eV
 282( 0) :     0.536057 a.u.    14.587 eV
 283( 0) :     0.542533 a.u.    14.763 eV
 284( 0) :     0.544176 a.u.    14.808 eV
 285( 0) :     0.548214 a.u.    14.918 eV
 286( 0) :     0.558779 a.u.    15.205 eV
 287( 0) :     0.562798 a.u.    15.315 eV
 288( 0) :     0.564428 a.u.    15.359 eV
 289( 0) :     0.567876 a.u.    15.453 eV
 290( 0) :     0.572200 a.u.    15.570 eV
 291( 0) :     0.576937 a.u.    15.699 eV
 292( 0) :     0.578605 a.u.    15.745 eV
 293( 0) :     0.585562 a.u.    15.934 eV
 294( 0) :     0.588457 a.u.    16.013 eV
 295( 0) :     0.592726 a.u.    16.129 eV
 296( 0) :     0.596203 a.u.    16.224 eV
 297( 0) :     0.599202 a.u.    16.305 eV
 298( 0) :     0.601930 a.u.    16.379 eV
 299( 0) :     0.604830 a.u.    16.458 eV
 300( 0) :     0.606518 a.u.    16.504 eV
 301( 0) :     0.609290 a.u.    16.580 eV
 302( 0) :     0.612600 a.u.    16.670 eV
 303( 0) :     0.617413 a.u.    16.801 eV
 304( 0) :     0.622183 a.u.    16.930 eV
 305( 0) :     0.623340 a.u.    16.962 eV
 306( 0) :     0.626017 a.u.    17.035 eV
 307( 0) :     0.628450 a.u.    17.101 eV
 308( 0) :     0.629368 a.u.    17.126 eV
 309( 0) :     0.631414 a.u.    17.182 eV
 310( 0) :     0.634535 a.u.    17.267 eV
 311( 0) :     0.635875 a.u.    17.303 eV
 312( 0) :     0.638504 a.u.    17.375 eV
 313( 0) :     0.641024 a.u.    17.443 eV
 314( 0) :     0.642278 a.u.    17.477 eV
 315( 0) :     0.647373 a.u.    17.616 eV
 316( 0) :     0.650098 a.u.    17.690 eV
 317( 0) :     0.652581 a.u.    17.758 eV
 318( 0) :     0.654075 a.u.    17.798 eV
 319( 0) :     0.658781 a.u.    17.926 eV
 320( 0) :     0.664390 a.u.    18.079 eV
 321( 0) :     0.666036 a.u.    18.124 eV
 322( 0) :     0.669453 a.u.    18.217 eV
 323( 0) :     0.674219 a.u.    18.346 eV
 324( 0) :     0.676663 a.u.    18.413 eV
 325( 0) :     0.680295 a.u.    18.512 eV
 326( 0) :     0.683542 a.u.    18.600 eV
 327( 0) :     0.688619 a.u.    18.738 eV
 328( 0) :     0.694208 a.u.    18.890 eV
 329( 0) :     0.698506 a.u.    19.007 eV
 330( 0) :     0.703450 a.u.    19.142 eV
 331( 0) :     0.704679 a.u.    19.175 eV
 332( 0) :     0.713329 a.u.    19.411 eV
 333( 0) :     0.714444 a.u.    19.441 eV
 334( 0) :     0.715757 a.u.    19.477 eV
 335( 0) :     0.720649 a.u.    19.610 eV
 336( 0) :     0.723368 a.u.    19.684 eV
 337( 0) :     0.727057 a.u.    19.784 eV
 338( 0) :     0.730507 a.u.    19.878 eV
 339( 0) :     0.735506 a.u.    20.014 eV
 340( 0) :     0.740125 a.u.    20.140 eV
 341( 0) :     0.742071 a.u.    20.193 eV
 342( 0) :     0.745925 a.u.    20.298 eV
 343( 0) :     0.748127 a.u.    20.358 eV
 344( 0) :     0.751784 a.u.    20.457 eV
 345( 0) :     0.754091 a.u.    20.520 eV
 346( 0) :     0.762170 a.u.    20.740 eV
 347( 0) :     0.765874 a.u.    20.840 eV
 348( 0) :     0.768160 a.u.    20.903 eV
 349( 0) :     0.774068 a.u.    21.063 eV
 350( 0) :     0.776593 a.u.    21.132 eV
 351( 0) :     0.782823 a.u.    21.302 eV
 352( 0) :     0.790754 a.u.    21.518 eV
 353( 0) :     0.794348 a.u.    21.615 eV
 354( 0) :     0.820595 a.u.    22.330 eV
 355( 0) :     0.824305 a.u.    22.430 eV
 356( 0) :     0.830055 a.u.    22.587 eV
 357( 0) :     0.839417 a.u.    22.842 eV
 358( 0) :     0.841568 a.u.    22.900 eV
 359( 0) :     0.849442 a.u.    23.114 eV
 360( 0) :     0.852556 a.u.    23.199 eV
 361( 0) :     0.859714 a.u.    23.394 eV
 362( 0) :     0.870212 a.u.    23.680 eV
 363( 0) :     0.874471 a.u.    23.796 eV
 364( 0) :     0.881157 a.u.    23.978 eV
 365( 0) :     0.885159 a.u.    24.086 eV
 366( 0) :     0.892768 a.u.    24.293 eV
 367( 0) :     0.897582 a.u.    24.424 eV
 368( 0) :     0.900269 a.u.    24.498 eV
 369( 0) :     0.910525 a.u.    24.777 eV
 370( 0) :     0.915569 a.u.    24.914 eV
 371( 0) :     0.922710 a.u.    25.108 eV
 372( 0) :     0.925297 a.u.    25.179 eV
 373( 0) :     0.929904 a.u.    25.304 eV
 374( 0) :     0.931012 a.u.    25.334 eV
 375( 0) :     0.937634 a.u.    25.514 eV
 376( 0) :     0.947871 a.u.    25.793 eV
 377( 0) :     0.950315 a.u.    25.859 eV
 378( 0) :     0.951914 a.u.    25.903 eV
 379( 0) :     0.959886 a.u.    26.120 eV
 380( 0) :     0.960818 a.u.    26.145 eV
 381( 0) :     0.962379 a.u.    26.188 eV
 382( 0) :     0.968051 a.u.    26.342 eV
 383( 0) :     0.970887 a.u.    26.419 eV
 384( 0) :     0.975437 a.u.    26.543 eV
 385( 0) :     0.978251 a.u.    26.620 eV
 386( 0) :     0.980893 a.u.    26.691 eV
 387( 0) :     0.982735 a.u.    26.742 eV
 388( 0) :     0.988658 a.u.    26.903 eV
 389( 0) :     0.990025 a.u.    26.940 eV
 390( 0) :     0.997542 a.u.    27.145 eV
 391( 0) :     1.000991 a.u.    27.238 eV
 392( 0) :     1.007012 a.u.    27.402 eV
 393( 0) :     1.009500 a.u.    27.470 eV
 394( 0) :     1.011605 a.u.    27.527 eV
 395( 0) :     1.015953 a.u.    27.645 eV
 396( 0) :     1.017465 a.u.    27.687 eV
 397( 0) :     1.019886 a.u.    27.753 eV
 398( 0) :     1.029356 a.u.    28.010 eV
 399( 0) :     1.029998 a.u.    28.028 eV
 400( 0) :     1.035143 a.u.    28.168 eV
 401( 0) :     1.035253 a.u.    28.171 eV
 402( 0) :     1.039324 a.u.    28.281 eV
 403( 0) :     1.042474 a.u.    28.367 eV
 404( 0) :     1.047842 a.u.    28.513 eV
 405( 0) :     1.053930 a.u.    28.679 eV
 406( 0) :     1.055991 a.u.    28.735 eV
 407( 0) :     1.056984 a.u.    28.762 eV
 408( 0) :     1.058524 a.u.    28.804 eV
 409( 0) :     1.059662 a.u.    28.835 eV
 410( 0) :     1.064305 a.u.    28.961 eV
 411( 0) :     1.065843 a.u.    29.003 eV
 412( 0) :     1.067580 a.u.    29.050 eV
 413( 0) :     1.076415 a.u.    29.291 eV
 414( 0) :     1.077634 a.u.    29.324 eV
 415( 0) :     1.079817 a.u.    29.383 eV
 416( 0) :     1.081489 a.u.    29.429 eV
 417( 0) :     1.087534 a.u.    29.593 eV
 418( 0) :     1.089902 a.u.    29.658 eV
 419( 0) :     1.096483 a.u.    29.837 eV
 420( 0) :     1.098724 a.u.    29.898 eV
 421( 0) :     1.100976 a.u.    29.959 eV
 422( 0) :     1.103675 a.u.    30.033 eV
 423( 0) :     1.108610 a.u.    30.167 eV
 424( 0) :     1.110966 a.u.    30.231 eV
 425( 0) :     1.115866 a.u.    30.364 eV
 426( 0) :     1.118468 a.u.    30.435 eV
 427( 0) :     1.121494 a.u.    30.517 eV
 428( 0) :     1.129199 a.u.    30.727 eV
 429( 0) :     1.131631 a.u.    30.793 eV
 430( 0) :     1.137466 a.u.    30.952 eV
 431( 0) :     1.140846 a.u.    31.044 eV
 432( 0) :     1.152376 a.u.    31.358 eV
 433( 0) :     1.152869 a.u.    31.371 eV
 434( 0) :     1.159404 a.u.    31.549 eV
 435( 0) :     1.166646 a.u.    31.746 eV
 436( 0) :     1.170739 a.u.    31.857 eV
 437( 0) :     1.173863 a.u.    31.942 eV
 438( 0) :     1.176931 a.u.    32.026 eV
 439( 0) :     1.183866 a.u.    32.215 eV
 440( 0) :     1.190852 a.u.    32.405 eV
 441( 0) :     1.194011 a.u.    32.491 eV
 442( 0) :     1.199091 a.u.    32.629 eV
 443( 0) :     1.206479 a.u.    32.830 eV
 444( 0) :     1.218274 a.u.    33.151 eV
 445( 0) :     1.221929 a.u.    33.250 eV
 446( 0) :     1.227065 a.u.    33.390 eV
 447( 0) :     1.237379 a.u.    33.671 eV
 448( 0) :     1.239850 a.u.    33.738 eV
 449( 0) :     1.245184 a.u.    33.883 eV
 450( 0) :     1.254719 a.u.    34.143 eV
 451( 0) :     1.257134 a.u.    34.208 eV
 452( 0) :     1.267753 a.u.    34.497 eV
 453( 0) :     1.277094 a.u.    34.751 eV
 454( 0) :     1.279383 a.u.    34.814 eV
 455( 0) :     1.289850 a.u.    35.099 eV
 456( 0) :     1.294714 a.u.    35.231 eV
 457( 0) :     1.299270 a.u.    35.355 eV
 458( 0) :     1.303246 a.u.    35.463 eV
 459( 0) :     1.305862 a.u.    35.534 eV
 460( 0) :     1.313187 a.u.    35.734 eV
 461( 0) :     1.314088 a.u.    35.758 eV
 462( 0) :     1.327308 a.u.    36.118 eV
 463( 0) :     1.327931 a.u.    36.135 eV
 464( 0) :     1.331536 a.u.    36.233 eV
 465( 0) :     1.341202 a.u.    36.496 eV
 466( 0) :     1.344557 a.u.    36.587 eV
 467( 0) :     1.350935 a.u.    36.761 eV
 468( 0) :     1.355595 a.u.    36.888 eV
 469( 0) :     1.361438 a.u.    37.047 eV
 470( 0) :     1.374123 a.u.    37.392 eV
 471( 0) :     1.377216 a.u.    37.476 eV
 472( 0) :     1.384842 a.u.    37.683 eV
 473( 0) :     1.390483 a.u.    37.837 eV
 474( 0) :     1.400778 a.u.    38.117 eV
 475( 0) :     1.407014 a.u.    38.287 eV
 476( 0) :     1.416647 a.u.    38.549 eV
 477( 0) :     1.426104 a.u.    38.806 eV
 478( 0) :     1.428915 a.u.    38.883 eV
 479( 0) :     1.439556 a.u.    39.172 eV
 480( 0) :     1.443556 a.u.    39.281 eV
 481( 0) :     1.455539 a.u.    39.607 eV
 482( 0) :     1.462880 a.u.    39.807 eV
 483( 0) :     1.466234 a.u.    39.898 eV
 484( 0) :     1.468997 a.u.    39.973 eV
 485( 0) :     1.477061 a.u.    40.193 eV
 486( 0) :     1.483192 a.u.    40.360 eV
 487( 0) :     1.486665 a.u.    40.454 eV
 488( 0) :     1.490038 a.u.    40.546 eV
 489( 0) :     1.494985 a.u.    40.681 eV
 490( 0) :     1.504145 a.u.    40.930 eV
 491( 0) :     1.510284 a.u.    41.097 eV
 492( 0) :     1.515294 a.u.    41.233 eV
 493( 0) :     1.519159 a.u.    41.338 eV
 494( 0) :     1.525435 a.u.    41.509 eV
 495( 0) :     1.529616 a.u.    41.623 eV
 496( 0) :     1.533939 a.u.    41.741 eV
 497( 0) :     1.536788 a.u.    41.818 eV
 498( 0) :     1.539409 a.u.    41.889 eV
 499( 0) :     1.543351 a.u.    41.997 eV
 500( 0) :     1.544780 a.u.    42.036 eV
 501( 0) :     1.549151 a.u.    42.155 eV
 502( 0) :     1.550182 a.u.    42.183 eV
 503( 0) :     1.555511 a.u.    42.328 eV
 504( 0) :     1.561023 a.u.    42.478 eV
 505( 0) :     1.562180 a.u.    42.509 eV
 506( 0) :     1.565941 a.u.    42.611 eV
 507( 0) :     1.570336 a.u.    42.731 eV
 508( 0) :     1.579890 a.u.    42.991 eV
 509( 0) :     1.585490 a.u.    43.143 eV
 510( 0) :     1.599524 a.u.    43.525 eV
 511( 0) :     1.605858 a.u.    43.698 eV
 512( 0) :     1.619733 a.u.    44.075 eV
 513( 0) :     1.631148 a.u.    44.386 eV
 514( 0) :     1.643676 a.u.    44.727 eV
 515( 0) :     1.654199 a.u.    45.013 eV
 516( 0) :     1.656777 a.u.    45.083 eV
 517( 0) :     1.681220 a.u.    45.748 eV
 518( 0) :     1.687978 a.u.    45.932 eV
 519( 0) :     1.710303 a.u.    46.540 eV
 520( 0) :     1.717057 a.u.    46.723 eV
 521( 0) :     1.722834 a.u.    46.881 eV
 522( 0) :     1.730820 a.u.    47.098 eV
 523( 0) :     1.737075 a.u.    47.268 eV
 524( 0) :     1.745487 a.u.    47.497 eV
 525( 0) :     1.769614 a.u.    48.154 eV
 526( 0) :     1.775735 a.u.    48.320 eV
 527( 0) :     1.778065 a.u.    48.384 eV
 528( 0) :     1.789074 a.u.    48.683 eV
 529( 0) :     1.808907 a.u.    49.223 eV
 530( 0) :     1.814871 a.u.    49.385 eV
 531( 0) :     1.815593 a.u.    49.405 eV
 532( 0) :     1.823065 a.u.    49.608 eV
 533( 0) :     1.831626 a.u.    49.841 eV
 534( 0) :     1.839021 a.u.    50.042 eV
 535( 0) :     1.843147 a.u.    50.155 eV
 536( 0) :     1.846382 a.u.    50.243 eV
 537( 0) :     1.850867 a.u.    50.365 eV
 538( 0) :     1.857794 a.u.    50.553 eV
 539( 0) :     1.861208 a.u.    50.646 eV
 540( 0) :     1.864996 a.u.    50.749 eV
 541( 0) :     1.873179 a.u.    50.972 eV
 542( 0) :     1.875524 a.u.    51.036 eV
 543( 0) :     1.879047 a.u.    51.131 eV
 544( 0) :     1.881948 a.u.    51.210 eV
 545( 0) :     1.885476 a.u.    51.306 eV
 546( 0) :     1.894783 a.u.    51.560 eV
 547( 0) :     1.899241 a.u.    51.681 eV
 548( 0) :     1.903242 a.u.    51.790 eV
 549( 0) :     1.908967 a.u.    51.946 eV
 550( 0) :     1.913957 a.u.    52.081 eV
 551( 0) :     1.923016 a.u.    52.328 eV
 552( 0) :     1.928601 a.u.    52.480 eV
 553( 0) :     1.932663 a.u.    52.590 eV
 554( 0) :     1.936834 a.u.    52.704 eV
 555( 0) :     1.941596 a.u.    52.834 eV
 556( 0) :     1.950198 a.u.    53.068 eV
 557( 0) :     1.956627 a.u.    53.243 eV
 558( 0) :     1.961145 a.u.    53.365 eV
 559( 0) :     1.973944 a.u.    53.714 eV
 560( 0) :     1.978365 a.u.    53.834 eV
 561( 0) :     1.980836 a.u.    53.901 eV
 562( 0) :     1.983105 a.u.    53.963 eV
 563( 0) :     1.989969 a.u.    54.150 eV
 564( 0) :     1.995546 a.u.    54.302 eV
 565( 0) :     2.000283 a.u.    54.430 eV
 566( 0) :     2.004612 a.u.    54.548 eV
 567( 0) :     2.012788 a.u.    54.771 eV
 568( 0) :     2.022356 a.u.    55.031 eV
 569( 0) :     2.024004 a.u.    55.076 eV
 570( 0) :     2.037302 a.u.    55.438 eV
 571( 0) :     2.039919 a.u.    55.509 eV
 572( 0) :     2.046720 a.u.    55.694 eV
 573( 0) :     2.051279 a.u.    55.818 eV
 574( 0) :     2.058040 a.u.    56.002 eV
 575( 0) :     2.064193 a.u.    56.170 eV
 576( 0) :     2.071168 a.u.    56.359 eV
 577( 0) :     2.073146 a.u.    56.413 eV
 578( 0) :     2.074542 a.u.    56.451 eV
 579( 0) :     2.078757 a.u.    56.566 eV
 580( 0) :     2.089956 a.u.    56.871 eV
 581( 0) :     2.099713 a.u.    57.136 eV
 582( 0) :     2.105560 a.u.    57.295 eV
 583( 0) :     2.110848 a.u.    57.439 eV
 584( 0) :     2.115514 a.u.    57.566 eV
 585( 0) :     2.118053 a.u.    57.635 eV
 586( 0) :     2.127364 a.u.    57.889 eV
 587( 0) :     2.135559 a.u.    58.112 eV
 588( 0) :     2.139230 a.u.    58.211 eV
 589( 0) :     2.149868 a.u.    58.501 eV
 590( 0) :     2.154233 a.u.    58.620 eV
 591( 0) :     2.161485 a.u.    58.817 eV
 592( 0) :     2.166045 a.u.    58.941 eV
 593( 0) :     2.171468 a.u.    59.089 eV
 594( 0) :     2.179163 a.u.    59.298 eV
 595( 0) :     2.182533 a.u.    59.390 eV
 596( 0) :     2.188541 a.u.    59.553 eV
 597( 0) :     2.193604 a.u.    59.691 eV
 598( 0) :     2.199903 a.u.    59.862 eV
 599( 0) :     2.203297 a.u.    59.955 eV
 600( 0) :     2.206180 a.u.    60.033 eV
 601( 0) :     2.209393 a.u.    60.121 eV
 602( 0) :     2.217286 a.u.    60.335 eV
 603( 0) :     2.220654 a.u.    60.427 eV
 604( 0) :     2.222743 a.u.    60.484 eV
 605( 0) :     2.226539 a.u.    60.587 eV
 606( 0) :     2.228094 a.u.    60.630 eV
 607( 0) :     2.240713 a.u.    60.973 eV
 608( 0) :     2.247868 a.u.    61.168 eV
 609( 0) :     2.256600 a.u.    61.405 eV
 610( 0) :     2.267011 a.u.    61.689 eV
 611( 0) :     2.272416 a.u.    61.836 eV
 612( 0) :     2.281523 a.u.    62.083 eV
 613( 0) :     2.284832 a.u.    62.173 eV
 614( 0) :     2.285923 a.u.    62.203 eV
 615( 0) :     2.293091 a.u.    62.398 eV
 616( 0) :     2.299603 a.u.    62.575 eV
 617( 0) :     2.302693 a.u.    62.659 eV
 618( 0) :     2.309841 a.u.    62.854 eV
 619( 0) :     2.311493 a.u.    62.899 eV
 620( 0) :     2.313530 a.u.    62.954 eV
 621( 0) :     2.319202 a.u.    63.109 eV
 622( 0) :     2.320889 a.u.    63.155 eV
 623( 0) :     2.326873 a.u.    63.317 eV
 624( 0) :     2.330038 a.u.    63.404 eV
 625( 0) :     2.336064 a.u.    63.568 eV
 626( 0) :     2.348929 a.u.    63.918 eV
 627( 0) :     2.349857 a.u.    63.943 eV
 628( 0) :     2.351988 a.u.    64.001 eV
 629( 0) :     2.355952 a.u.    64.109 eV
 630( 0) :     2.359218 a.u.    64.198 eV
 631( 0) :     2.362212 a.u.    64.279 eV
 632( 0) :     2.365383 a.u.    64.365 eV
 633( 0) :     2.375688 a.u.    64.646 eV
 634( 0) :     2.376334 a.u.    64.663 eV
 635( 0) :     2.379958 a.u.    64.762 eV
 636( 0) :     2.382619 a.u.    64.834 eV
 637( 0) :     2.389940 a.u.    65.034 eV
 638( 0) :     2.392816 a.u.    65.112 eV
 639( 0) :     2.396095 a.u.    65.201 eV
 640( 0) :     2.396717 a.u.    65.218 eV
 641( 0) :     2.405260 a.u.    65.450 eV
 642( 0) :     2.414372 a.u.    65.698 eV
 643( 0) :     2.427030 a.u.    66.043 eV
 644( 0) :     2.436646 a.u.    66.305 eV
 645( 0) :     2.441329 a.u.    66.432 eV
 646( 0) :     2.447665 a.u.    66.604 eV
 647( 0) :     2.458149 a.u.    66.890 eV
 648( 0) :     2.472642 a.u.    67.284 eV
 649( 0) :     2.478972 a.u.    67.456 eV
 650( 0) :     2.490340 a.u.    67.766 eV
 651( 0) :     2.499127 a.u.    68.005 eV
 652( 0) :     2.506642 a.u.    68.209 eV
 653( 0) :     2.530576 a.u.    68.860 eV
 654( 0) :     2.540652 a.u.    69.135 eV
 655( 0) :     2.550469 a.u.    69.402 eV
 656( 0) :     2.555562 a.u.    69.540 eV
 657( 0) :     2.563364 a.u.    69.753 eV
 658( 0) :     2.574774 a.u.    70.063 eV
 659( 0) :     2.581295 a.u.    70.241 eV
 660( 0) :     2.593632 a.u.    70.576 eV
 661( 0) :     2.600681 a.u.    70.768 eV
 662( 0) :     2.614153 a.u.    71.135 eV
 663( 0) :     2.622014 a.u.    71.349 eV
 664( 0) :     2.630976 a.u.    71.593 eV
 665( 0) :     2.634131 a.u.    71.678 eV
 666( 0) :     2.640115 a.u.    71.841 eV
 667( 0) :     2.647723 a.u.    72.048 eV
 668( 0) :     2.653525 a.u.    72.206 eV
 669( 0) :     2.663479 a.u.    72.477 eV
 670( 0) :     2.669229 a.u.    72.633 eV
 671( 0) :     2.675379 a.u.    72.801 eV
 672( 0) :     2.679429 a.u.    72.911 eV
 673( 0) :     2.683745 a.u.    73.028 eV
 674( 0) :     2.706643 a.u.    73.652 eV
 675( 0) :     2.713109 a.u.    73.827 eV
 676( 0) :     2.714959 a.u.    73.878 eV
 677( 0) :     2.730016 a.u.    74.288 eV
 678( 0) :     2.732366 a.u.    74.351 eV
 679( 0) :     2.735106 a.u.    74.426 eV
 680( 0) :     2.740025 a.u.    74.560 eV
 681( 0) :     2.743886 a.u.    74.665 eV
 682( 0) :     2.754369 a.u.    74.950 eV
 683( 0) :     2.765542 a.u.    75.254 eV
 684( 0) :     2.769117 a.u.    75.352 eV
 685( 0) :     2.779823 a.u.    75.643 eV
 686( 0) :     2.782182 a.u.    75.707 eV
 687( 0) :     2.784728 a.u.    75.776 eV
 688( 0) :     2.794351 a.u.    76.038 eV
 689( 0) :     2.804934 a.u.    76.326 eV
 690( 0) :     2.807733 a.u.    76.402 eV
 691( 0) :     2.812418 a.u.    76.530 eV
 692( 0) :     2.816329 a.u.    76.636 eV
 693( 0) :     2.826638 a.u.    76.917 eV
 694( 0) :     2.832241 a.u.    77.069 eV
 695( 0) :     2.838845 a.u.    77.249 eV
 696( 0) :     2.841706 a.u.    77.327 eV
 697( 0) :     2.844135 a.u.    77.393 eV
 698( 0) :     2.849177 a.u.    77.530 eV
 699( 0) :     2.868323 a.u.    78.051 eV
 700( 0) :     2.872573 a.u.    78.167 eV
 701( 0) :     2.887890 a.u.    78.583 eV
 702( 0) :     2.892061 a.u.    78.697 eV
 703( 0) :     2.904679 a.u.    79.040 eV
 704( 0) :     2.910198 a.u.    79.191 eV
 705( 0) :     2.912636 a.u.    79.257 eV
 706( 0) :     2.926239 a.u.    79.627 eV
 707( 0) :     2.937563 a.u.    79.935 eV
 708( 0) :     2.945277 a.u.    80.145 eV
 709( 0) :     2.951557 a.u.    80.316 eV
 710( 0) :     2.979793 a.u.    81.084 eV
 711( 0) :     3.007353 a.u.    81.834 eV
 712( 0) :     3.013980 a.u.    82.015 eV
 713( 0) :     3.031230 a.u.    82.484 eV
 714( 0) :     3.043349 a.u.    82.814 eV
 715( 0) :     3.077989 a.u.    83.756 eV
 716( 0) :     3.098938 a.u.    84.326 eV
 717( 0) :     3.112339 a.u.    84.691 eV
 718( 0) :     3.121728 a.u.    84.947 eV
 719( 0) :     3.158016 a.u.    85.934 eV
 720( 0) :     3.162481 a.u.    86.055 eV
 721( 0) :     3.192866 a.u.    86.882 eV
 722( 0) :     3.251292 a.u.    88.472 eV
 723( 0) :     3.272009 a.u.    89.036 eV
 724( 0) :     3.294206 a.u.    89.640 eV
 725( 0) :     3.296592 a.u.    89.705 eV
 726( 0) :     3.365842 a.u.    91.589 eV
 727( 0) :     3.398535 a.u.    92.479 eV
 728( 0) :     3.482634 a.u.    94.767 eV
 729( 0) :     3.496053 a.u.    95.132 eV
 730( 0) :     3.563427 a.u.    96.966 eV
 731( 0) :     3.568885 a.u.    97.114 eV
 732( 0) :    13.235381 a.u.   360.153 eV
 733( 0) :    13.264183 a.u.   360.937 eV
 734( 0) :    13.393314 a.u.   364.451 eV
 735( 0) :    13.497407 a.u.   367.283 eV
 736( 0) :    13.529830 a.u.   368.165 eV
 737( 0) :    13.579479 a.u.   369.516 eV
 738( 0) :    13.654279 a.u.   371.552 eV
 739( 0) :    13.661152 a.u.   371.739 eV
 740( 0) :    13.670071 a.u.   371.982 eV
 741( 0) :    13.713431 a.u.   373.161 eV
 742( 0) :    13.734239 a.u.   373.728 eV
 743( 0) :    13.769949 a.u.   374.699 eV
 744( 0) :    13.784640 a.u.   375.099 eV
 745( 0) :    13.830807 a.u.   376.355 eV
 746( 0) :    13.912984 a.u.   378.592 eV
 747( 0) :    13.922050 a.u.   378.838 eV
 748( 0) :    13.944477 a.u.   379.448 eV
 749( 0) :    13.971329 a.u.   380.179 eV
 750( 0) :    13.992834 a.u.   380.764 eV
 751( 0) :    14.053245 a.u.   382.408 eV
 752( 0) :    14.064607 a.u.   382.717 eV
 753( 0) :    14.101007 a.u.   383.708 eV
 754( 0) :    14.122455 a.u.   384.292 eV
 755( 0) :    14.133416 a.u.   384.590 eV
 756( 0) :    14.142734 a.u.   384.843 eV
 757( 0) :    14.154641 a.u.   385.167 eV
 758( 0) :    14.159731 a.u.   385.306 eV
 759( 0) :    14.169352 a.u.   385.568 eV
 760( 0) :    14.187421 a.u.   386.059 eV
 761( 0) :    14.210045 a.u.   386.675 eV
 762( 0) :    14.261463 a.u.   388.074 eV
 763( 0) :    14.284949 a.u.   388.713 eV
 764( 0) :    14.296784 a.u.   389.035 eV
 765( 0) :    14.355651 a.u.   390.637 eV
 766( 0) :    14.418851 a.u.   392.357 eV
 767( 0) :    14.555759 a.u.   396.082 eV
 768( 0) :    14.569423 a.u.   396.454 eV
 769( 0) :    14.592526 a.u.   397.083 eV
 770( 0) :    19.399317 a.u.   527.882 eV
 771( 0) :    19.409084 a.u.   528.148 eV
 772( 0) :    19.446573 a.u.   529.168 eV
 773( 0) :    19.583080 a.u.   532.883 eV
 774( 0) :    19.631593 a.u.   534.203 eV
 775( 0) :    25.743162 a.u.   700.507 eV
 776( 0) :    25.798589 a.u.   702.015 eV
 777( 0) :    25.811215 a.u.   702.359 eV
 778( 0) :    25.892262 a.u.   704.564 eV
------------------------------------------------------------------------------
                           ORCA ORBITAL LOCALIZATION
------------------------------------------------------------------------------

Input orbitals are from                  ... orca.uno
Output orbitals are to                   ... orca.unoloc
Max. number of iterations                ... 64
Localizations seeded randomly            ... on
Convergence tolerance                    ... 1.000e-05
Using relative localization threshhold   ... 1.000e-05
Treshold for strong local MOs            ... 0.000e+00
Treshold for bond MOs                    ... 1.000e-01
Operator                                 ... 0
Orbital range for localization           ... 165 to 166
Localization criterion                   ... PIPEK-MEZEY
Entering Jacobi type localization:
Using Cholesky decomposition as initial guess.
Initial value of the localization sum :     0.454980
ITERATION   0 : L=    0.4559196973 DL=  9.39e-04 (MAX-T)=   1.845 
ITERATION   1 : L=    0.4559196973 DL=  0.00e+00 (MAX-T)=   0.000 
ITERATION   2 : L=    0.4559196973 DL=  0.00e+00 (MAX-T)=   0.000 
LOCALIZATION SUM CONVERGED


--------------------------------------------------------------------------------
                    LOCALIZED MOLECULAR ORBITAL COMPOSITIONS
--------------------------------------------------------------------------------

The Mulliken populations for each LMO on each atom are computed
The LMO`s will be ordered according to atom index and type
  (A) Strongly localized MO`s have populations of >=0.000 on one atom
  (B) Two center bond orbitals have populations of >=0.100 on two atoms
  (C) Other MO`s are considered to be `delocalized`

FOUND  -   2 strongly local MO`s
       -   0 two center bond MO`s
       -   0 significantly delocalized MO`s

Rather strongly localized orbitals:
MO 166:  34C  -   0.464074
MO 165:   7C  -   0.394199
Localized MO's were stored in: orca.unoloc

----------------------------
 BROKEN SYMMETRY INFORMATION
----------------------------

first open orbital = 165
last open orbital  = 166
HOMO(alpha)        = 165
HOMO(beta)         = 165
The new occupation numbers
   0:    1.000    1.000
   1:    1.000    1.000
   2:    1.000    1.000
   3:    1.000    1.000
   4:    1.000    1.000
   5:    1.000    1.000
   6:    1.000    1.000
   7:    1.000    1.000
   8:    1.000    1.000
   9:    1.000    1.000
  10:    1.000    1.000
  11:    1.000    1.000
  12:    1.000    1.000
  13:    1.000    1.000
  14:    1.000    1.000
  15:    1.000    1.000
  16:    1.000    1.000
  17:    1.000    1.000
  18:    1.000    1.000
  19:    1.000    1.000
  20:    1.000    1.000
  21:    1.000    1.000
  22:    1.000    1.000
  23:    1.000    1.000
  24:    1.000    1.000
  25:    1.000    1.000
  26:    1.000    1.000
  27:    1.000    1.000
  28:    1.000    1.000
  29:    1.000    1.000
  30:    1.000    1.000
  31:    1.000    1.000
  32:    1.000    1.000
  33:    1.000    1.000
  34:    1.000    1.000
  35:    1.000    1.000
  36:    1.000    1.000
  37:    1.000    1.000
  38:    1.000    1.000
  39:    1.000    1.000
  40:    1.000    1.000
  41:    1.000    1.000
  42:    1.000    1.000
  43:    1.000    1.000
  44:    1.000    1.000
  45:    1.000    1.000
  46:    1.000    1.000
  47:    1.000    1.000
  48:    1.000    1.000
  49:    1.000    1.000
  50:    1.000    1.000
  51:    1.000    1.000
  52:    1.000    1.000
  53:    1.000    1.000
  54:    1.000    1.000
  55:    1.000    1.000
  56:    1.000    1.000
  57:    1.000    1.000
  58:    1.000    1.000
  59:    1.000    1.000
  60:    1.000    1.000
  61:    1.000    1.000
  62:    1.000    1.000
  63:    1.000    1.000
  64:    1.000    1.000
  65:    1.000    1.000
  66:    1.000    1.000
  67:    1.000    1.000
  68:    1.000    1.000
  69:    1.000    1.000
  70:    1.000    1.000
  71:    1.000    1.000
  72:    1.000    1.000
  73:    1.000    1.000
  74:    1.000    1.000
  75:    1.000    1.000
  76:    1.000    1.000
  77:    1.000    1.000
  78:    1.000    1.000
  79:    1.000    1.000
  80:    1.000    1.000
  81:    1.000    1.000
  82:    1.000    1.000
  83:    1.000    1.000
  84:    1.000    1.000
  85:    1.000    1.000
  86:    1.000    1.000
  87:    1.000    1.000
  88:    1.000    1.000
  89:    1.000    1.000
  90:    1.000    1.000
  91:    1.000    1.000
  92:    1.000    1.000
  93:    1.000    1.000
  94:    1.000    1.000
  95:    1.000    1.000
  96:    1.000    1.000
  97:    1.000    1.000
  98:    1.000    1.000
  99:    1.000    1.000
 100:    1.000    1.000
 101:    1.000    1.000
 102:    1.000    1.000
 103:    1.000    1.000
 104:    1.000    1.000
 105:    1.000    1.000
 106:    1.000    1.000
 107:    1.000    1.000
 108:    1.000    1.000
 109:    1.000    1.000
 110:    1.000    1.000
 111:    1.000    1.000
 112:    1.000    1.000
 113:    1.000    1.000
 114:    1.000    1.000
 115:    1.000    1.000
 116:    1.000    1.000
 117:    1.000    1.000
 118:    1.000    1.000
 119:    1.000    1.000
 120:    1.000    1.000
 121:    1.000    1.000
 122:    1.000    1.000
 123:    1.000    1.000
 124:    1.000    1.000
 125:    1.000    1.000
 126:    1.000    1.000
 127:    1.000    1.000
 128:    1.000    1.000
 129:    1.000    1.000
 130:    1.000    1.000
 131:    1.000    1.000
 132:    1.000    1.000
 133:    1.000    1.000
 134:    1.000    1.000
 135:    1.000    1.000
 136:    1.000    1.000
 137:    1.000    1.000
 138:    1.000    1.000
 139:    1.000    1.000
 140:    1.000    1.000
 141:    1.000    1.000
 142:    1.000    1.000
 143:    1.000    1.000
 144:    1.000    1.000
 145:    1.000    1.000
 146:    1.000    1.000
 147:    1.000    1.000
 148:    1.000    1.000
 149:    1.000    1.000
 150:    1.000    1.000
 151:    1.000    1.000
 152:    1.000    1.000
 153:    1.000    1.000
 154:    1.000    1.000
 155:    1.000    1.000
 156:    1.000    1.000
 157:    1.000    1.000
 158:    1.000    1.000
 159:    1.000    1.000
 160:    1.000    1.000
 161:    1.000    1.000
 162:    1.000    1.000
 163:    1.000    1.000
 164:    1.000    1.000
 165:    1.000    1.000
 166:    0.000    0.000
 167:    0.000    0.000
 168:    0.000    0.000
 169:    0.000    0.000
 170:    0.000    0.000
 171:    0.000    0.000
 172:    0.000    0.000
 173:    0.000    0.000
 174:    0.000    0.000
 175:    0.000    0.000
 176:    0.000    0.000
 177:    0.000    0.000
 178:    0.000    0.000
 179:    0.000    0.000
 180:    0.000    0.000
 181:    0.000    0.000
 182:    0.000    0.000
 183:    0.000    0.000
 184:    0.000    0.000
 185:    0.000    0.000
 186:    0.000    0.000
 187:    0.000    0.000
 188:    0.000    0.000
 189:    0.000    0.000
 190:    0.000    0.000
 191:    0.000    0.000
 192:    0.000    0.000
 193:    0.000    0.000
 194:    0.000    0.000
 195:    0.000    0.000
 196:    0.000    0.000
 197:    0.000    0.000
 198:    0.000    0.000
 199:    0.000    0.000
 200:    0.000    0.000
 201:    0.000    0.000
 202:    0.000    0.000
 203:    0.000    0.000
 204:    0.000    0.000
 205:    0.000    0.000
 206:    0.000    0.000
 207:    0.000    0.000
 208:    0.000    0.000
 209:    0.000    0.000
 210:    0.000    0.000
 211:    0.000    0.000
 212:    0.000    0.000
 213:    0.000    0.000
 214:    0.000    0.000
 215:    0.000    0.000
 216:    0.000    0.000
 217:    0.000    0.000
 218:    0.000    0.000
 219:    0.000    0.000
 220:    0.000    0.000
 221:    0.000    0.000
 222:    0.000    0.000
 223:    0.000    0.000
 224:    0.000    0.000
 225:    0.000    0.000
 226:    0.000    0.000
 227:    0.000    0.000
 228:    0.000    0.000
 229:    0.000    0.000
 230:    0.000    0.000
 231:    0.000    0.000
 232:    0.000    0.000
 233:    0.000    0.000
 234:    0.000    0.000
 235:    0.000    0.000
 236:    0.000    0.000
 237:    0.000    0.000
 238:    0.000    0.000
 239:    0.000    0.000
 240:    0.000    0.000
 241:    0.000    0.000
 242:    0.000    0.000
 243:    0.000    0.000
 244:    0.000    0.000
 245:    0.000    0.000
 246:    0.000    0.000
 247:    0.000    0.000
 248:    0.000    0.000
 249:    0.000    0.000
 250:    0.000    0.000
 251:    0.000    0.000
 252:    0.000    0.000
 253:    0.000    0.000
 254:    0.000    0.000
 255:    0.000    0.000
 256:    0.000    0.000
 257:    0.000    0.000
 258:    0.000    0.000
 259:    0.000    0.000
 260:    0.000    0.000
 261:    0.000    0.000
 262:    0.000    0.000
 263:    0.000    0.000
 264:    0.000    0.000
 265:    0.000    0.000
 266:    0.000    0.000
 267:    0.000    0.000
 268:    0.000    0.000
 269:    0.000    0.000
 270:    0.000    0.000
 271:    0.000    0.000
 272:    0.000    0.000
 273:    0.000    0.000
 274:    0.000    0.000
 275:    0.000    0.000
 276:    0.000    0.000
 277:    0.000    0.000
 278:    0.000    0.000
 279:    0.000    0.000
 280:    0.000    0.000
 281:    0.000    0.000
 282:    0.000    0.000
 283:    0.000    0.000
 284:    0.000    0.000
 285:    0.000    0.000
 286:    0.000    0.000
 287:    0.000    0.000
 288:    0.000    0.000
 289:    0.000    0.000
 290:    0.000    0.000
 291:    0.000    0.000
 292:    0.000    0.000
 293:    0.000    0.000
 294:    0.000    0.000
 295:    0.000    0.000
 296:    0.000    0.000
 297:    0.000    0.000
 298:    0.000    0.000
 299:    0.000    0.000
 300:    0.000    0.000
 301:    0.000    0.000
 302:    0.000    0.000
 303:    0.000    0.000
 304:    0.000    0.000
 305:    0.000    0.000
 306:    0.000    0.000
 307:    0.000    0.000
 308:    0.000    0.000
 309:    0.000    0.000
 310:    0.000    0.000
 311:    0.000    0.000
 312:    0.000    0.000
 313:    0.000    0.000
 314:    0.000    0.000
 315:    0.000    0.000
 316:    0.000    0.000
 317:    0.000    0.000
 318:    0.000    0.000
 319:    0.000    0.000
 320:    0.000    0.000
 321:    0.000    0.000
 322:    0.000    0.000
 323:    0.000    0.000
 324:    0.000    0.000
 325:    0.000    0.000
 326:    0.000    0.000
 327:    0.000    0.000
 328:    0.000    0.000
 329:    0.000    0.000
 330:    0.000    0.000
 331:    0.000    0.000
 332:    0.000    0.000
 333:    0.000    0.000
 334:    0.000    0.000
 335:    0.000    0.000
 336:    0.000    0.000
 337:    0.000    0.000
 338:    0.000    0.000
 339:    0.000    0.000
 340:    0.000    0.000
 341:    0.000    0.000
 342:    0.000    0.000
 343:    0.000    0.000
 344:    0.000    0.000
 345:    0.000    0.000
 346:    0.000    0.000
 347:    0.000    0.000
 348:    0.000    0.000
 349:    0.000    0.000
 350:    0.000    0.000
 351:    0.000    0.000
 352:    0.000    0.000
 353:    0.000    0.000
 354:    0.000    0.000
 355:    0.000    0.000
 356:    0.000    0.000
 357:    0.000    0.000
 358:    0.000    0.000
 359:    0.000    0.000
 360:    0.000    0.000
 361:    0.000    0.000
 362:    0.000    0.000
 363:    0.000    0.000
 364:    0.000    0.000
 365:    0.000    0.000
 366:    0.000    0.000
 367:    0.000    0.000
 368:    0.000    0.000
 369:    0.000    0.000
 370:    0.000    0.000
 371:    0.000    0.000
 372:    0.000    0.000
 373:    0.000    0.000
 374:    0.000    0.000
 375:    0.000    0.000
 376:    0.000    0.000
 377:    0.000    0.000
 378:    0.000    0.000
 379:    0.000    0.000
 380:    0.000    0.000
 381:    0.000    0.000
 382:    0.000    0.000
 383:    0.000    0.000
 384:    0.000    0.000
 385:    0.000    0.000
 386:    0.000    0.000
 387:    0.000    0.000
 388:    0.000    0.000
 389:    0.000    0.000
 390:    0.000    0.000
 391:    0.000    0.000
 392:    0.000    0.000
 393:    0.000    0.000
 394:    0.000    0.000
 395:    0.000    0.000
 396:    0.000    0.000
 397:    0.000    0.000
 398:    0.000    0.000
 399:    0.000    0.000
 400:    0.000    0.000
 401:    0.000    0.000
 402:    0.000    0.000
 403:    0.000    0.000
 404:    0.000    0.000
 405:    0.000    0.000
 406:    0.000    0.000
 407:    0.000    0.000
 408:    0.000    0.000
 409:    0.000    0.000
 410:    0.000    0.000
 411:    0.000    0.000
 412:    0.000    0.000
 413:    0.000    0.000
 414:    0.000    0.000
 415:    0.000    0.000
 416:    0.000    0.000
 417:    0.000    0.000
 418:    0.000    0.000
 419:    0.000    0.000
 420:    0.000    0.000
 421:    0.000    0.000
 422:    0.000    0.000
 423:    0.000    0.000
 424:    0.000    0.000
 425:    0.000    0.000
 426:    0.000    0.000
 427:    0.000    0.000
 428:    0.000    0.000
 429:    0.000    0.000
 430:    0.000    0.000
 431:    0.000    0.000
 432:    0.000    0.000
 433:    0.000    0.000
 434:    0.000    0.000
 435:    0.000    0.000
 436:    0.000    0.000
 437:    0.000    0.000
 438:    0.000    0.000
 439:    0.000    0.000
 440:    0.000    0.000
 441:    0.000    0.000
 442:    0.000    0.000
 443:    0.000    0.000
 444:    0.000    0.000
 445:    0.000    0.000
 446:    0.000    0.000
 447:    0.000    0.000
 448:    0.000    0.000
 449:    0.000    0.000
 450:    0.000    0.000
 451:    0.000    0.000
 452:    0.000    0.000
 453:    0.000    0.000
 454:    0.000    0.000
 455:    0.000    0.000
 456:    0.000    0.000
 457:    0.000    0.000
 458:    0.000    0.000
 459:    0.000    0.000
 460:    0.000    0.000
 461:    0.000    0.000
 462:    0.000    0.000
 463:    0.000    0.000
 464:    0.000    0.000
 465:    0.000    0.000
 466:    0.000    0.000
 467:    0.000    0.000
 468:    0.000    0.000
 469:    0.000    0.000
 470:    0.000    0.000
 471:    0.000    0.000
 472:    0.000    0.000
 473:    0.000    0.000
 474:    0.000    0.000
 475:    0.000    0.000
 476:    0.000    0.000
 477:    0.000    0.000
 478:    0.000    0.000
 479:    0.000    0.000
 480:    0.000    0.000
 481:    0.000    0.000
 482:    0.000    0.000
 483:    0.000    0.000
 484:    0.000    0.000
 485:    0.000    0.000
 486:    0.000    0.000
 487:    0.000    0.000
 488:    0.000    0.000
 489:    0.000    0.000
 490:    0.000    0.000
 491:    0.000    0.000
 492:    0.000    0.000
 493:    0.000    0.000
 494:    0.000    0.000
 495:    0.000    0.000
 496:    0.000    0.000
 497:    0.000    0.000
 498:    0.000    0.000
 499:    0.000    0.000
 500:    0.000    0.000
 501:    0.000    0.000
 502:    0.000    0.000
 503:    0.000    0.000
 504:    0.000    0.000
 505:    0.000    0.000
 506:    0.000    0.000
 507:    0.000    0.000
 508:    0.000    0.000
 509:    0.000    0.000
 510:    0.000    0.000
 511:    0.000    0.000
 512:    0.000    0.000
 513:    0.000    0.000
 514:    0.000    0.000
 515:    0.000    0.000
 516:    0.000    0.000
 517:    0.000    0.000
 518:    0.000    0.000
 519:    0.000    0.000
 520:    0.000    0.000
 521:    0.000    0.000
 522:    0.000    0.000
 523:    0.000    0.000
 524:    0.000    0.000
 525:    0.000    0.000
 526:    0.000    0.000
 527:    0.000    0.000
 528:    0.000    0.000
 529:    0.000    0.000
 530:    0.000    0.000
 531:    0.000    0.000
 532:    0.000    0.000
 533:    0.000    0.000
 534:    0.000    0.000
 535:    0.000    0.000
 536:    0.000    0.000
 537:    0.000    0.000
 538:    0.000    0.000
 539:    0.000    0.000
 540:    0.000    0.000
 541:    0.000    0.000
 542:    0.000    0.000
 543:    0.000    0.000
 544:    0.000    0.000
 545:    0.000    0.000
 546:    0.000    0.000
 547:    0.000    0.000
 548:    0.000    0.000
 549:    0.000    0.000
 550:    0.000    0.000
 551:    0.000    0.000
 552:    0.000    0.000
 553:    0.000    0.000
 554:    0.000    0.000
 555:    0.000    0.000
 556:    0.000    0.000
 557:    0.000    0.000
 558:    0.000    0.000
 559:    0.000    0.000
 560:    0.000    0.000
 561:    0.000    0.000
 562:    0.000    0.000
 563:    0.000    0.000
 564:    0.000    0.000
 565:    0.000    0.000
 566:    0.000    0.000
 567:    0.000    0.000
 568:    0.000    0.000
 569:    0.000    0.000
 570:    0.000    0.000
 571:    0.000    0.000
 572:    0.000    0.000
 573:    0.000    0.000
 574:    0.000    0.000
 575:    0.000    0.000
 576:    0.000    0.000
 577:    0.000    0.000
 578:    0.000    0.000
 579:    0.000    0.000
 580:    0.000    0.000
 581:    0.000    0.000
 582:    0.000    0.000
 583:    0.000    0.000
 584:    0.000    0.000
 585:    0.000    0.000
 586:    0.000    0.000
 587:    0.000    0.000
 588:    0.000    0.000
 589:    0.000    0.000
 590:    0.000    0.000
 591:    0.000    0.000
 592:    0.000    0.000
 593:    0.000    0.000
 594:    0.000    0.000
 595:    0.000    0.000
 596:    0.000    0.000
 597:    0.000    0.000
 598:    0.000    0.000
 599:    0.000    0.000
 600:    0.000    0.000
 601:    0.000    0.000
 602:    0.000    0.000
 603:    0.000    0.000
 604:    0.000    0.000
 605:    0.000    0.000
 606:    0.000    0.000
 607:    0.000    0.000
 608:    0.000    0.000
 609:    0.000    0.000
 610:    0.000    0.000
 611:    0.000    0.000
 612:    0.000    0.000
 613:    0.000    0.000
 614:    0.000    0.000
 615:    0.000    0.000
 616:    0.000    0.000
 617:    0.000    0.000
 618:    0.000    0.000
 619:    0.000    0.000
 620:    0.000    0.000
 621:    0.000    0.000
 622:    0.000    0.000
 623:    0.000    0.000
 624:    0.000    0.000
 625:    0.000    0.000
 626:    0.000    0.000
 627:    0.000    0.000
 628:    0.000    0.000
 629:    0.000    0.000
 630:    0.000    0.000
 631:    0.000    0.000
 632:    0.000    0.000
 633:    0.000    0.000
 634:    0.000    0.000
 635:    0.000    0.000
 636:    0.000    0.000
 637:    0.000    0.000
 638:    0.000    0.000
 639:    0.000    0.000
 640:    0.000    0.000
 641:    0.000    0.000
 642:    0.000    0.000
 643:    0.000    0.000
 644:    0.000    0.000
 645:    0.000    0.000
 646:    0.000    0.000
 647:    0.000    0.000
 648:    0.000    0.000
 649:    0.000    0.000
 650:    0.000    0.000
 651:    0.000    0.000
 652:    0.000    0.000
 653:    0.000    0.000
 654:    0.000    0.000
 655:    0.000    0.000
 656:    0.000    0.000
 657:    0.000    0.000
 658:    0.000    0.000
 659:    0.000    0.000
 660:    0.000    0.000
 661:    0.000    0.000
 662:    0.000    0.000
 663:    0.000    0.000
 664:    0.000    0.000
 665:    0.000    0.000
 666:    0.000    0.000
 667:    0.000    0.000
 668:    0.000    0.000
 669:    0.000    0.000
 670:    0.000    0.000
 671:    0.000    0.000
 672:    0.000    0.000
 673:    0.000    0.000
 674:    0.000    0.000
 675:    0.000    0.000
 676:    0.000    0.000
 677:    0.000    0.000
 678:    0.000    0.000
 679:    0.000    0.000
 680:    0.000    0.000
 681:    0.000    0.000
 682:    0.000    0.000
 683:    0.000    0.000
 684:    0.000    0.000
 685:    0.000    0.000
 686:    0.000    0.000
 687:    0.000    0.000
 688:    0.000    0.000
 689:    0.000    0.000
 690:    0.000    0.000
 691:    0.000    0.000
 692:    0.000    0.000
 693:    0.000    0.000
 694:    0.000    0.000
 695:    0.000    0.000
 696:    0.000    0.000
 697:    0.000    0.000
 698:    0.000    0.000
 699:    0.000    0.000
 700:    0.000    0.000
 701:    0.000    0.000
 702:    0.000    0.000
 703:    0.000    0.000
 704:    0.000    0.000
 705:    0.000    0.000
 706:    0.000    0.000
 707:    0.000    0.000
 708:    0.000    0.000
 709:    0.000    0.000
 710:    0.000    0.000
 711:    0.000    0.000
 712:    0.000    0.000
 713:    0.000    0.000
 714:    0.000    0.000
 715:    0.000    0.000
 716:    0.000    0.000
 717:    0.000    0.000
 718:    0.000    0.000
 719:    0.000    0.000
 720:    0.000    0.000
 721:    0.000    0.000
 722:    0.000    0.000
 723:    0.000    0.000
 724:    0.000    0.000
 725:    0.000    0.000
 726:    0.000    0.000
 727:    0.000    0.000
 728:    0.000    0.000
 729:    0.000    0.000
 730:    0.000    0.000
 731:    0.000    0.000
 732:    0.000    0.000
 733:    0.000    0.000
 734:    0.000    0.000
 735:    0.000    0.000
 736:    0.000    0.000
 737:    0.000    0.000
 738:    0.000    0.000
 739:    0.000    0.000
 740:    0.000    0.000
 741:    0.000    0.000
 742:    0.000    0.000
 743:    0.000    0.000
 744:    0.000    0.000
 745:    0.000    0.000
 746:    0.000    0.000
 747:    0.000    0.000
 748:    0.000    0.000
 749:    0.000    0.000
 750:    0.000    0.000
 751:    0.000    0.000
 752:    0.000    0.000
 753:    0.000    0.000
 754:    0.000    0.000
 755:    0.000    0.000
 756:    0.000    0.000
 757:    0.000    0.000
 758:    0.000    0.000
 759:    0.000    0.000
 760:    0.000    0.000
 761:    0.000    0.000
 762:    0.000    0.000
 763:    0.000    0.000
 764:    0.000    0.000
 765:    0.000    0.000
 766:    0.000    0.000
 767:    0.000    0.000
 768:    0.000    0.000
 769:    0.000    0.000
 770:    0.000    0.000
 771:    0.000    0.000
 772:    0.000    0.000
 773:    0.000    0.000
 774:    0.000    0.000
 775:    0.000    0.000
 776:    0.000    0.000
 777:    0.000    0.000
 778:    0.000    0.000

-------------------
DFT GRID GENERATION
-------------------

General Integration Accuracy     IntAcc      ... 4.159
Radial Grid Type                 RadialGrid  ... OptM3 with GC (2021)
Angular Grid (max. ang.)         AngularGrid ... 3 (Lebedev-194)
Angular grid pruning method      GridPruning ... 4 (adaptive)
Weight generation scheme         WeightScheme... Becke
Basis function cutoff            BFCut       ... 1.0000e-11
Integration weight cutoff        WCut        ... 1.0000e-14
Angular grids for H and He will be reduced by one unit
Partially contracted basis set               ... off
Rotationally invariant grid construction     ... off

Total number of grid points                  ...   199604
Total number of batches                      ...     3163
Average number of points per batch           ...       63
Average number of grid points per atom       ...     2376
Time for grid setup =    2.882 sec

--------------------
COSX GRID GENERATION
--------------------

GRIDX 1
-------
General Integration Accuracy     IntAcc      ... 3.816
Radial Grid Type                 RadialGrid  ... OptM3 with GC (2021)
Angular Grid (max. ang.)         AngularGrid ... 1 (Lebedev-50)
Angular grid pruning method      GridPruning ... 4 (adaptive)
Weight generation scheme         WeightScheme... Becke
Basis function cutoff            BFCut       ... 1.0000e-11
Integration weight cutoff        WCut        ... 1.0000e-14
Angular grids for H and He will be reduced by one unit
Partially contracted basis set               ... on
Rotationally invariant grid construction     ... off

Total number of grid points                  ...    49793
Total number of batches                      ...      815
Average number of points per batch           ...       61
Average number of grid points per atom       ...      593
UseSFitting                                  ... on

GRIDX 2
-------
General Integration Accuracy     IntAcc      ... 4.020
Radial Grid Type                 RadialGrid  ... OptM3 with GC (2021)
Angular Grid (max. ang.)         AngularGrid ... 2 (Lebedev-110)
Angular grid pruning method      GridPruning ... 4 (adaptive)
Weight generation scheme         WeightScheme... Becke
Basis function cutoff            BFCut       ... 1.0000e-11
Integration weight cutoff        WCut        ... 1.0000e-14
Angular grids for H and He will be reduced by one unit
Partially contracted basis set               ... on
Rotationally invariant grid construction     ... off

Total number of grid points                  ...   106438
Total number of batches                      ...     1706
Average number of points per batch           ...       62
Average number of grid points per atom       ...     1267
UseSFitting                                  ... on

GRIDX 3
-------
General Integration Accuracy     IntAcc      ... 4.338
Radial Grid Type                 RadialGrid  ... OptM3 with GC (2021)
Angular Grid (max. ang.)         AngularGrid ... 3 (Lebedev-194)
Angular grid pruning method      GridPruning ... 4 (adaptive)
Weight generation scheme         WeightScheme... Becke
Basis function cutoff            BFCut       ... 1.0000e-11
Integration weight cutoff        WCut        ... 1.0000e-14
Angular grids for H and He will be reduced by one unit
Partially contracted basis set               ... on
Rotationally invariant grid construction     ... off

Total number of grid points                  ...   231247
Total number of batches                      ...     3655
Average number of points per batch           ...       63
Average number of grid points per atom       ...     2753
UseSFitting                                  ... on

Time for X-Grid setup             =    6.805 sec


--------------------
CPCM SOLVATION MODEL
--------------------
CPCM parameters:
  Epsilon                                         ...       9.0800
  Refrac                                          ...       1.4240
  Rsolv                                           ...       1.3000
  Surface type                                    ... GAUSSIAN VDW
  Epsilon function type                           ...         CPCM
Radii:
 Radius for C  used is    3.8550 Bohr (=   2.0400 Ang.)
 Radius for N  used is    3.5149 Bohr (=   1.8600 Ang.)
 Radius for O  used is    3.4469 Bohr (=   1.8240 Ang.)
 Radius for H  used is    2.4944 Bohr (=   1.3200 Ang.)
Calculating surface                               ...        done! (  0.0s)
GEPOL surface points                              ...         4125
GEPOL Volume                                      ...    4800.1755
GEPOL Surface-area                                ...    2148.2671
Calculating surface distance matrix               ...        done! (  0.2s)
Performing Cholesky decomposition & store         ...        done! (  1.3s)
Overall time for CPCM initialization              ...                 1.6s
--------------
SCF ITERATIONS
--------------
ITER       Energy         Delta-E        Max-DP      RMS-DP      [F,P]     Damp
               ***  Starting incremental Fock matrix formation  ***
  0  -2040.7040698332   0.000000000000 0.00502769  0.00002146  0.0096166 0.7000
  1  -2040.7052135618  -0.001143728616 0.00530530  0.00002285  0.0075170 0.7000
                               ***Turning on DIIS***
  2  -2040.7063139514  -0.001100389593 0.01496893  0.00006770  0.0058093 0.0000
  3  -2040.7100813804  -0.003767428965 0.00560605  0.00003430  0.0023015 0.0000
  4  -2040.7110946308  -0.001013250421 0.00307155  0.00002445  0.0013660 0.0000
  5  -2040.7116208971  -0.000526266308 0.00256364  0.00001967  0.0010343 0.0000
  6  -2040.7119395336  -0.000318636453 0.00338805  0.00003175  0.0007464 0.0000
               *** Restarting incremental Fock matrix formation ***
                                   *** Resetting DIIS ***
  7  -2040.7122688579  -0.000329324337 0.00093243  0.00000952  0.0005079 0.0000
  8  -2040.7123206548  -0.000051796919 0.00059955  0.00000430  0.0008280 0.0000
  9  -2040.7123419827  -0.000021327861 0.00178052  0.00001474  0.0003526 0.0000
 10  -2040.7123924315  -0.000050448839 0.00085977  0.00000720  0.0001511 0.0000
 11  -2040.7124008062  -0.000008374626 0.00020761  0.00000167  0.0001228 0.0000
 12  -2040.7124017699  -0.000000963718 0.00008046  0.00000081  0.0000347 0.0000
 13  -2040.7124019423  -0.000000172389 0.00003318  0.00000037  0.0000184 0.0000
 14  -2040.7124019917  -0.000000049399 0.00002854  0.00000024  0.0000144 0.0000
 15  -2040.7124020364  -0.000000044701 0.00001927  0.00000014  0.0000223 0.0000
                 **** Energy Check signals convergence ****

               *****************************************************
               *                     SUCCESS                       *
               *           SCF CONVERGED AFTER  16 CYCLES          *
               *****************************************************

Old exchange energy                            =   -116.107819362 Eh
New exchange energy                            =   -116.107780330 Eh
Exchange energy change after final integration =      0.000039032 Eh
Total energy after final integration           =  -2040.712363010 Eh
Final COS-X integration done in                =    64.377 sec

----------------
TOTAL SCF ENERGY
----------------

Total Energy       :        -2040.71236301 Eh          -55530.60652 eV

Components:
Nuclear Repulsion  :         6353.41477488 Eh          172885.20534 eV
Electronic Energy  :        -8394.12713789 Eh         -228415.81186 eV
One Electron Energy:       -15430.78908527 Eh         -419893.11796 eV
Two Electron Energy:         7036.66194738 Eh          191477.30611 eV
Max COSX asymmetry :            0.00000230 Eh               0.00006 eV
CPCM Dielectric    :           -0.03552522 Eh              -0.96669 eV

Virial components:
Potential Energy   :        -4066.00927195 Eh         -110641.73721 eV
Kinetic Energy     :         2025.29690894 Eh           55111.13069 eV
Virial Ratio       :            2.00761145


DFT components:
N(Alpha)           :      166.000327259748 electrons
N(Beta)            :      166.000346540387 electrons
N(Total)           :      332.000673800135 electrons
E(X)               :     -154.310438877846 Eh       
E(C)               :      -14.661383306293 Eh       
E(XC)              :     -168.971822184140 Eh       
DFET-embed. en.    :        0.000000000000 Eh       
CPCM Solvation Model Properties:
Surface-charge          :           -0.03076769
Charge-correction       :           -0.00025264 Eh              -0.00687 eV
Free-energy (cav+disp)  :  This term is not implemented in the current solvation scheme

---------------
SCF CONVERGENCE
---------------

  Last Energy change         ...   -5.3883e-09  Tolerance :   1.0000e-08
  Last MAX-Density change    ...    0.0000e+00  Tolerance :   1.0000e-07
  Last RMS-Density change    ...    0.0000e+00  Tolerance :   5.0000e-09
  Last DIIS Error            ...    6.6525e-06  Tolerance :   5.0000e-07

             **** THE GBW FILE WAS UPDATED (orca.gbw) ****
             **** DENSITY orca.scfp WAS UPDATED ****
             **** ENERGY FILE WAS UPDATED (orca.en.tmp) ****
----------------------
UHF SPIN CONTAMINATION
----------------------

Warning: in a DFT calculation there is little theoretical justification to 
         calculate <S**2> as in Hartree-Fock theory. We will do it anyways
         but you should keep in mind that the values have only limited relevance

Expectation value of <S**2>     :     1.090253
Ideal value S*(S+1) for S=0.0   :     0.000000
Deviation                       :     1.090253

             **** THE GBW FILE WAS UPDATED (orca.gbw) ****
             **** DENSITY orca.scfp WAS UPDATED ****
----------------
ORBITAL ENERGIES
----------------
                 SPIN UP ORBITALS
  NO   OCC          E(Eh)            E(eV) 
   0   1.0000     -19.582561      -532.8686 
   1   1.0000     -19.525198      -531.3076 
   2   1.0000     -19.492533      -530.4188 
   3   1.0000     -19.473910      -529.9120 
   4   1.0000     -14.685898      -399.6236 
   5   1.0000     -14.681919      -399.5153 
   6   1.0000     -14.675887      -399.3512 
   7   1.0000     -14.667589      -399.1254 
   8   1.0000     -14.642885      -398.4532 
   9   1.0000     -10.560971      -287.3786 
  10   1.0000     -10.555117      -287.2193 
  11   1.0000     -10.551554      -287.1224 
  12   1.0000     -10.518824      -286.2318 
  13   1.0000     -10.514422      -286.1120 
  14   1.0000     -10.509577      -285.9801 
  15   1.0000     -10.504540      -285.8431 
  16   1.0000     -10.500467      -285.7322 
  17   1.0000     -10.499067      -285.6941 
  18   1.0000     -10.498895      -285.6895 
  19   1.0000     -10.483526      -285.2712 
  20   1.0000     -10.479933      -285.1735 
  21   1.0000     -10.479771      -285.1691 
  22   1.0000     -10.471515      -284.9444 
  23   1.0000     -10.465223      -284.7732 
  24   1.0000     -10.464849      -284.7630 
  25   1.0000     -10.464356      -284.7496 
  26   1.0000     -10.461884      -284.6823 
  27   1.0000     -10.459160      -284.6082 
  28   1.0000     -10.454601      -284.4841 
  29   1.0000     -10.453642      -284.4580 
  30   1.0000     -10.452395      -284.4241 
  31   1.0000     -10.449692      -284.3506 
  32   1.0000     -10.449630      -284.3489 
  33   1.0000     -10.449210      -284.3375 
  34   1.0000     -10.449088      -284.3341 
  35   1.0000     -10.449023      -284.3324 
  36   1.0000     -10.448886      -284.3286 
  37   1.0000     -10.448020      -284.3051 
  38   1.0000     -10.447847      -284.3004 
  39   1.0000     -10.447550      -284.2923 
  40   1.0000     -10.447298      -284.2854 
  41   1.0000     -10.445996      -284.2500 
  42   1.0000     -10.438385      -284.0429 
  43   1.0000     -10.436313      -283.9865 
  44   1.0000     -10.433436      -283.9082 
  45   1.0000     -10.425768      -283.6996 
  46   1.0000     -10.425147      -283.6827 
  47   1.0000      -1.262906       -34.3654 
  48   1.0000      -1.176750       -32.0210 
  49   1.0000      -1.170698       -31.8563 
  50   1.0000      -1.158344       -31.5201 
  51   1.0000      -1.118372       -30.4324 
  52   1.0000      -1.081904       -29.4401 
  53   1.0000      -1.043882       -28.4055 
  54   1.0000      -1.037962       -28.2444 
  55   1.0000      -1.037320       -28.2269 
  56   1.0000      -0.974204       -26.5094 
  57   1.0000      -0.966772       -26.3072 
  58   1.0000      -0.961349       -26.1596 
  59   1.0000      -0.954310       -25.9681 
  60   1.0000      -0.904536       -24.6137 
  61   1.0000      -0.899933       -24.4884 
  62   1.0000      -0.896280       -24.3890 
  63   1.0000      -0.893388       -24.3103 
  64   1.0000      -0.878610       -23.9082 
  65   1.0000      -0.847740       -23.0682 
  66   1.0000      -0.840283       -22.8653 
  67   1.0000      -0.838689       -22.8219 
  68   1.0000      -0.838061       -22.8048 
  69   1.0000      -0.829130       -22.5618 
  70   1.0000      -0.790525       -21.5113 
  71   1.0000      -0.787054       -21.4168 
  72   1.0000      -0.772039       -21.0083 
  73   1.0000      -0.769162       -20.9300 
  74   1.0000      -0.767358       -20.8809 
  75   1.0000      -0.766816       -20.8661 
  76   1.0000      -0.757225       -20.6052 
  77   1.0000      -0.731809       -19.9135 
  78   1.0000      -0.717089       -19.5130 
  79   1.0000      -0.715691       -19.4749 
  80   1.0000      -0.704178       -19.1617 
  81   1.0000      -0.699363       -19.0306 
  82   1.0000      -0.687445       -18.7063 
  83   1.0000      -0.678689       -18.4681 
  84   1.0000      -0.672755       -18.3066 
  85   1.0000      -0.663561       -18.0564 
  86   1.0000      -0.655002       -17.8235 
  87   1.0000      -0.649690       -17.6790 
  88   1.0000      -0.644794       -17.5457 
  89   1.0000      -0.619008       -16.8441 
  90   1.0000      -0.611154       -16.6303 
  91   1.0000      -0.603231       -16.4148 
  92   1.0000      -0.601648       -16.3717 
  93   1.0000      -0.587011       -15.9734 
  94   1.0000      -0.586413       -15.9571 
  95   1.0000      -0.584859       -15.9148 
  96   1.0000      -0.581597       -15.8261 
  97   1.0000      -0.572444       -15.5770 
  98   1.0000      -0.567119       -15.4321 
  99   1.0000      -0.557740       -15.1769 
 100   1.0000      -0.553738       -15.0680 
 101   1.0000      -0.550150       -14.9703 
 102   1.0000      -0.545284       -14.8379 
 103   1.0000      -0.540093       -14.6967 
 104   1.0000      -0.532889       -14.5006 
 105   1.0000      -0.530123       -14.4254 
 106   1.0000      -0.526914       -14.3381 
 107   1.0000      -0.520907       -14.1746 
 108   1.0000      -0.519938       -14.1482 
 109   1.0000      -0.515402       -14.0248 
 110   1.0000      -0.512853       -13.9554 
 111   1.0000      -0.503539       -13.7020 
 112   1.0000      -0.502485       -13.6733 
 113   1.0000      -0.499198       -13.5839 
 114   1.0000      -0.490600       -13.3499 
 115   1.0000      -0.489379       -13.3167 
 116   1.0000      -0.486256       -13.2317 
 117   1.0000      -0.484701       -13.1894 
 118   1.0000      -0.483400       -13.1540 
 119   1.0000      -0.481144       -13.0926 
 120   1.0000      -0.480154       -13.0657 
 121   1.0000      -0.478257       -13.0140 
 122   1.0000      -0.475560       -12.9406 
 123   1.0000      -0.466790       -12.7020 
 124   1.0000      -0.461250       -12.5512 
 125   1.0000      -0.453416       -12.3381 
 126   1.0000      -0.450206       -12.2507 
 127   1.0000      -0.447769       -12.1844 
 128   1.0000      -0.445018       -12.1096 
 129   1.0000      -0.438382       -11.9290 
 130   1.0000      -0.433945       -11.8082 
 131   1.0000      -0.431453       -11.7404 
 132   1.0000      -0.427896       -11.6437 
 133   1.0000      -0.425782       -11.5861 
 134   1.0000      -0.424121       -11.5409 
 135   1.0000      -0.421809       -11.4780 
 136   1.0000      -0.421665       -11.4741 
 137   1.0000      -0.420175       -11.4335 
 138   1.0000      -0.415742       -11.3129 
 139   1.0000      -0.411438       -11.1958 
 140   1.0000      -0.408184       -11.1072 
 141   1.0000      -0.406431       -11.0595 
 142   1.0000      -0.403314       -10.9747 
 143   1.0000      -0.402676       -10.9574 
 144   1.0000      -0.397283       -10.8106 
 145   1.0000      -0.394170       -10.7259 
 146   1.0000      -0.392228       -10.6731 
 147   1.0000      -0.390414       -10.6237 
 148   1.0000      -0.384729       -10.4690 
 149   1.0000      -0.382609       -10.4113 
 150   1.0000      -0.375583       -10.2201 
 151   1.0000      -0.358770        -9.7626 
 152   1.0000      -0.356103        -9.6900 
 153   1.0000      -0.352371        -9.5885 
 154   1.0000      -0.345836        -9.4107 
 155   1.0000      -0.324077        -8.8186 
 156   1.0000      -0.321857        -8.7582 
 157   1.0000      -0.313776        -8.5383 
 158   1.0000      -0.309364        -8.4182 
 159   1.0000      -0.306272        -8.3341 
 160   1.0000      -0.298807        -8.1309 
 161   1.0000      -0.296067        -8.0564 
 162   1.0000      -0.293026        -7.9736 
 163   1.0000      -0.292741        -7.9659 
 164   1.0000      -0.275207        -7.4888 
 165   1.0000      -0.227919        -6.2020 
 166   0.0000      -0.058519        -1.5924 
 167   0.0000      -0.056344        -1.5332 
 168   0.0000      -0.004139        -0.1126 
 169   0.0000       0.007045         0.1917 
 170   0.0000       0.013109         0.3567 
 171   0.0000       0.020524         0.5585 
 172   0.0000       0.023830         0.6485 
 173   0.0000       0.028677         0.7803 
 174   0.0000       0.045115         1.2277 
 175   0.0000       0.059672         1.6238 
 176   0.0000       0.080217         2.1828 
 177   0.0000       0.097844         2.6625 
 178   0.0000       0.112323         3.0565 
 179   0.0000       0.130610         3.5541 
 180   0.0000       0.139772         3.8034 
 181   0.0000       0.142430         3.8757 
 182   0.0000       0.148528         4.0417 
 183   0.0000       0.150879         4.1056 
 184   0.0000       0.156078         4.2471 
 185   0.0000       0.160684         4.3724 
 186   0.0000       0.165520         4.5040 
 187   0.0000       0.171588         4.6692 
 188   0.0000       0.173738         4.7277 
 189   0.0000       0.176285         4.7970 
 190   0.0000       0.182111         4.9555 
 191   0.0000       0.185037         5.0351 
 192   0.0000       0.187735         5.1085 
 193   0.0000       0.189726         5.1627 
 194   0.0000       0.192321         5.2333 
 195   0.0000       0.194049         5.2804 
 196   0.0000       0.197865         5.3842 
 197   0.0000       0.199311         5.4235 
 198   0.0000       0.203114         5.5270 
 199   0.0000       0.204817         5.5734 
 200   0.0000       0.206872         5.6293 
 201   0.0000       0.210959         5.7405 
 202   0.0000       0.212040         5.7699 
 203   0.0000       0.214834         5.8459 
 204   0.0000       0.216568         5.8931 
 205   0.0000       0.218628         5.9492 
 206   0.0000       0.221383         6.0241 
 207   0.0000       0.222268         6.0482 
 208   0.0000       0.223691         6.0869 
 209   0.0000       0.226435         6.1616 
 210   0.0000       0.228300         6.2123 
 211   0.0000       0.230864         6.2821 
 212   0.0000       0.232812         6.3351 
 213   0.0000       0.233562         6.3556 
 214   0.0000       0.237632         6.4663 
 215   0.0000       0.240500         6.5443 
 216   0.0000       0.243907         6.6370 
 217   0.0000       0.248014         6.7488 
 218   0.0000       0.249478         6.7886 
 219   0.0000       0.253042         6.8856 
 220   0.0000       0.257101         6.9961 
 221   0.0000       0.259132         7.0513 
 222   0.0000       0.262244         7.1360 
 223   0.0000       0.268945         7.3184 
 224   0.0000       0.271031         7.3751 
 225   0.0000       0.276319         7.5190 
 226   0.0000       0.278728         7.5846 
 227   0.0000       0.281539         7.6611 
 228   0.0000       0.282645         7.6912 
 229   0.0000       0.286636         7.7998 
 230   0.0000       0.289171         7.8687 
 231   0.0000       0.294873         8.0239 
 232   0.0000       0.298401         8.1199 
 233   0.0000       0.301199         8.1961 
 234   0.0000       0.302270         8.2252 
 235   0.0000       0.302615         8.2346 
 236   0.0000       0.307525         8.3682 
 237   0.0000       0.311679         8.4812 
 238   0.0000       0.313289         8.5250 
 239   0.0000       0.317409         8.6371 
 240   0.0000       0.320172         8.7123 
 241   0.0000       0.323394         8.8000 
 242   0.0000       0.329389         8.9631 
 243   0.0000       0.330888         9.0039 
 244   0.0000       0.334761         9.1093 
 245   0.0000       0.338085         9.1998 
 246   0.0000       0.339661         9.2426 
 247   0.0000       0.346689         9.4339 
 248   0.0000       0.352599         9.5947 
 249   0.0000       0.357626         9.7315 
 250   0.0000       0.364192         9.9102 
 251   0.0000       0.372270        10.1300 
 252   0.0000       0.378156        10.2902 
 253   0.0000       0.380540        10.3550 
 254   0.0000       0.387503        10.5445 
 255   0.0000       0.396313        10.7842 
 256   0.0000       0.404224        10.9995 
 257   0.0000       0.407909        11.0998 
 258   0.0000       0.416073        11.3219 
 259   0.0000       0.420671        11.4470 
 260   0.0000       0.422290        11.4911 
 261   0.0000       0.450861        12.2685 
 262   0.0000       0.454367        12.3640 
 263   0.0000       0.456943        12.4341 
 264   0.0000       0.461725        12.5642 
 265   0.0000       0.468401        12.7458 
 266   0.0000       0.474906        12.9229 
 267   0.0000       0.483377        13.1534 
 268   0.0000       0.485431        13.2092 
 269   0.0000       0.493887        13.4393 
 270   0.0000       0.497933        13.5495 
 271   0.0000       0.498941        13.5769 
 272   0.0000       0.503172        13.6920 
 273   0.0000       0.507950        13.8220 
 274   0.0000       0.511840        13.9279 
 275   0.0000       0.515931        14.0392 
 276   0.0000       0.516648        14.0587 
 277   0.0000       0.523016        14.2320 
 278   0.0000       0.525082        14.2882 
 279   0.0000       0.528642        14.3851 
 280   0.0000       0.533494        14.5171 
 281   0.0000       0.534718        14.5504 
 282   0.0000       0.537659        14.6305 
 283   0.0000       0.543264        14.7830 
 284   0.0000       0.546928        14.8827 
 285   0.0000       0.550015        14.9667 
 286   0.0000       0.560273        15.2458 
 287   0.0000       0.563415        15.3313 
 288   0.0000       0.566028        15.4024 
 289   0.0000       0.569246        15.4900 
 290   0.0000       0.572829        15.5875 
 291   0.0000       0.577718        15.7205 
 292   0.0000       0.579370        15.7655 
 293   0.0000       0.586805        15.9678 
 294   0.0000       0.589124        16.0309 
 295   0.0000       0.593679        16.1548 
 296   0.0000       0.598170        16.2770 
 297   0.0000       0.599608        16.3162 
 298   0.0000       0.603800        16.4302 
 299   0.0000       0.605556        16.4780 
 300   0.0000       0.607749        16.5377 
 301   0.0000       0.608531        16.5590 
 302   0.0000       0.615428        16.7466 
 303   0.0000       0.618980        16.8433 
 304   0.0000       0.622875        16.9493 
 305   0.0000       0.623804        16.9746 
 306   0.0000       0.627537        17.0762 
 307   0.0000       0.629486        17.1292 
 308   0.0000       0.630873        17.1669 
 309   0.0000       0.632221        17.2036 
 310   0.0000       0.635709        17.2985 
 311   0.0000       0.637905        17.3583 
 312   0.0000       0.640555        17.4304 
 313   0.0000       0.642033        17.4706 
 314   0.0000       0.644363        17.5340 
 315   0.0000       0.648006        17.6331 
 316   0.0000       0.651234        17.7210 
 317   0.0000       0.653614        17.7858 
 318   0.0000       0.654571        17.8118 
 319   0.0000       0.659266        17.9395 
 320   0.0000       0.666696        18.1417 
 321   0.0000       0.667249        18.1568 
 322   0.0000       0.672372        18.2962 
 323   0.0000       0.674854        18.3637 
 324   0.0000       0.677657        18.4400 
 325   0.0000       0.680855        18.5270 
 326   0.0000       0.685497        18.6533 
 327   0.0000       0.689928        18.7739 
 328   0.0000       0.694741        18.9049 
 329   0.0000       0.699123        19.0241 
 330   0.0000       0.703744        19.1499 
 331   0.0000       0.705662        19.2020 
 332   0.0000       0.714884        19.4530 
 333   0.0000       0.715325        19.4650 
 334   0.0000       0.718142        19.5416 
 335   0.0000       0.721100        19.6221 
 336   0.0000       0.725212        19.7340 
 337   0.0000       0.728044        19.8111 
 338   0.0000       0.730919        19.8893 
 339   0.0000       0.737044        20.0560 
 340   0.0000       0.741304        20.1719 
 341   0.0000       0.742536        20.2054 
 342   0.0000       0.746477        20.3127 
 343   0.0000       0.748688        20.3728 
 344   0.0000       0.753127        20.4936 
 345   0.0000       0.754989        20.5443 
 346   0.0000       0.763045        20.7635 
 347   0.0000       0.766551        20.8589 
 348   0.0000       0.769912        20.9504 
 349   0.0000       0.774679        21.0801 
 350   0.0000       0.777972        21.1697 
 351   0.0000       0.783056        21.3080 
 352   0.0000       0.791548        21.5391 
 353   0.0000       0.794029        21.6066 
 354   0.0000       0.822623        22.3847 
 355   0.0000       0.826655        22.4944 
 356   0.0000       0.830180        22.5903 
 357   0.0000       0.840059        22.8592 
 358   0.0000       0.843959        22.9653 
 359   0.0000       0.850271        23.1371 
 360   0.0000       0.854147        23.2425 
 361   0.0000       0.860272        23.4092 
 362   0.0000       0.870834        23.6966 
 363   0.0000       0.876216        23.8430 
 364   0.0000       0.881418        23.9846 
 365   0.0000       0.886236        24.1157 
 366   0.0000       0.893248        24.3065 
 367   0.0000       0.899196        24.4684 
 368   0.0000       0.901128        24.5210 
 369   0.0000       0.912181        24.8217 
 370   0.0000       0.916642        24.9431 
 371   0.0000       0.923896        25.1405 
 372   0.0000       0.926748        25.2181 
 373   0.0000       0.930807        25.3285 
 374   0.0000       0.932866        25.3846 
 375   0.0000       0.938234        25.5307 
 376   0.0000       0.949423        25.8351 
 377   0.0000       0.951097        25.8807 
 378   0.0000       0.952781        25.9265 
 379   0.0000       0.959750        26.1161 
 380   0.0000       0.961939        26.1757 
 381   0.0000       0.963185        26.2096 
 382   0.0000       0.969100        26.3706 
 383   0.0000       0.971821        26.4446 
 384   0.0000       0.975765        26.5519 
 385   0.0000       0.980122        26.6705 
 386   0.0000       0.981748        26.7147 
 387   0.0000       0.982878        26.7455 
 388   0.0000       0.989394        26.9228 
 389   0.0000       0.990454        26.9516 
 390   0.0000       0.998677        27.1754 
 391   0.0000       1.001216        27.2445 
 392   0.0000       1.007499        27.4154 
 393   0.0000       1.010064        27.4852 
 394   0.0000       1.012492        27.5513 
 395   0.0000       1.016679        27.6652 
 396   0.0000       1.017663        27.6920 
 397   0.0000       1.020220        27.7616 
 398   0.0000       1.029754        28.0210 
 399   0.0000       1.030252        28.0346 
 400   0.0000       1.035583        28.1796 
 401   0.0000       1.035787        28.1852 
 402   0.0000       1.039983        28.2994 
 403   0.0000       1.043104        28.3843 
 404   0.0000       1.048614        28.5342 
 405   0.0000       1.054451        28.6931 
 406   0.0000       1.055687        28.7267 
 407   0.0000       1.057440        28.7744 
 408   0.0000       1.058985        28.8164 
 409   0.0000       1.060047        28.8453 
 410   0.0000       1.064652        28.9707 
 411   0.0000       1.067196        29.0399 
 412   0.0000       1.068825        29.0842 
 413   0.0000       1.077091        29.3091 
 414   0.0000       1.077964        29.3329 
 415   0.0000       1.080362        29.3981 
 416   0.0000       1.081849        29.4386 
 417   0.0000       1.088240        29.6125 
 418   0.0000       1.091294        29.6956 
 419   0.0000       1.098078        29.8802 
 420   0.0000       1.099139        29.9091 
 421   0.0000       1.102035        29.9879 
 422   0.0000       1.104145        30.0453 
 423   0.0000       1.109909        30.2022 
 424   0.0000       1.111531        30.2463 
 425   0.0000       1.116432        30.3797 
 426   0.0000       1.119149        30.4536 
 427   0.0000       1.122776        30.5523 
 428   0.0000       1.131239        30.7826 
 429   0.0000       1.132538        30.8179 
 430   0.0000       1.137827        30.9618 
 431   0.0000       1.141418        31.0596 
 432   0.0000       1.153054        31.3762 
 433   0.0000       1.154502        31.4156 
 434   0.0000       1.160200        31.5706 
 435   0.0000       1.167411        31.7669 
 436   0.0000       1.171818        31.8868 
 437   0.0000       1.174277        31.9537 
 438   0.0000       1.177739        32.0479 
 439   0.0000       1.184980        32.2449 
 440   0.0000       1.191806        32.4307 
 441   0.0000       1.195014        32.5180 
 442   0.0000       1.199961        32.6526 
 443   0.0000       1.206964        32.8432 
 444   0.0000       1.218934        33.1689 
 445   0.0000       1.223232        33.2858 
 446   0.0000       1.228326        33.4244 
 447   0.0000       1.239569        33.7304 
 448   0.0000       1.241226        33.7755 
 449   0.0000       1.246041        33.9065 
 450   0.0000       1.255562        34.1656 
 451   0.0000       1.257680        34.2232 
 452   0.0000       1.268651        34.5217 
 453   0.0000       1.277750        34.7693 
 454   0.0000       1.280801        34.8524 
 455   0.0000       1.290846        35.1257 
 456   0.0000       1.295761        35.2594 
 457   0.0000       1.300577        35.3905 
 458   0.0000       1.303848        35.4795 
 459   0.0000       1.307693        35.5841 
 460   0.0000       1.314108        35.7587 
 461   0.0000       1.315142        35.7868 
 462   0.0000       1.328775        36.1578 
 463   0.0000       1.330361        36.2010 
 464   0.0000       1.332530        36.2600 
 465   0.0000       1.342601        36.5340 
 466   0.0000       1.345187        36.6044 
 467   0.0000       1.352697        36.8088 
 468   0.0000       1.356179        36.9035 
 469   0.0000       1.363297        37.0972 
 470   0.0000       1.376034        37.4438 
 471   0.0000       1.379898        37.5489 
 472   0.0000       1.385319        37.6965 
 473   0.0000       1.391713        37.8704 
 474   0.0000       1.401419        38.1346 
 475   0.0000       1.407644        38.3040 
 476   0.0000       1.417314        38.5671 
 477   0.0000       1.427422        38.8421 
 478   0.0000       1.431060        38.9411 
 479   0.0000       1.440406        39.1955 
 480   0.0000       1.444522        39.3074 
 481   0.0000       1.457198        39.6524 
 482   0.0000       1.463279        39.8178 
 483   0.0000       1.468926        39.9715 
 484   0.0000       1.471278        40.0355 
 485   0.0000       1.477991        40.2182 
 486   0.0000       1.484193        40.3869 
 487   0.0000       1.487412        40.4745 
 488   0.0000       1.492710        40.6187 
 489   0.0000       1.495849        40.7041 
 490   0.0000       1.504942        40.9516 
 491   0.0000       1.512140        41.1474 
 492   0.0000       1.517045        41.2809 
 493   0.0000       1.519677        41.3525 
 494   0.0000       1.526263        41.5317 
 495   0.0000       1.530774        41.6545 
 496   0.0000       1.535820        41.7918 
 497   0.0000       1.537707        41.8431 
 498   0.0000       1.540202        41.9110 
 499   0.0000       1.545039        42.0426 
 500   0.0000       1.547918        42.1210 
 501   0.0000       1.549989        42.1774 
 502   0.0000       1.553657        42.2771 
 503   0.0000       1.556509        42.3548 
 504   0.0000       1.562075        42.5062 
 505   0.0000       1.563638        42.5488 
 506   0.0000       1.566124        42.6164 
 507   0.0000       1.572812        42.7984 
 508   0.0000       1.583155        43.0798 
 509   0.0000       1.587101        43.1872 
 510   0.0000       1.601505        43.5792 
 511   0.0000       1.606137        43.7052 
 512   0.0000       1.620567        44.0979 
 513   0.0000       1.632305        44.4173 
 514   0.0000       1.644257        44.7425 
 515   0.0000       1.654897        45.0320 
 516   0.0000       1.657296        45.0973 
 517   0.0000       1.681629        45.7594 
 518   0.0000       1.688345        45.9422 
 519   0.0000       1.710711        46.5508 
 520   0.0000       1.717445        46.7341 
 521   0.0000       1.723197        46.8906 
 522   0.0000       1.731291        47.1108 
 523   0.0000       1.738003        47.2935 
 524   0.0000       1.745653        47.5016 
 525   0.0000       1.770252        48.1710 
 526   0.0000       1.777077        48.3567 
 527   0.0000       1.779760        48.4297 
 528   0.0000       1.794852        48.8404 
 529   0.0000       1.810245        49.2593 
 530   0.0000       1.815659        49.4066 
 531   0.0000       1.818302        49.4785 
 532   0.0000       1.824570        49.6491 
 533   0.0000       1.832746        49.8715 
 534   0.0000       1.840444        50.0810 
 535   0.0000       1.843650        50.1683 
 536   0.0000       1.847541        50.2742 
 537   0.0000       1.851274        50.3757 
 538   0.0000       1.858187        50.5638 
 539   0.0000       1.862499        50.6812 
 540   0.0000       1.865971        50.7757 
 541   0.0000       1.874224        51.0002 
 542   0.0000       1.876164        51.0530 
 543   0.0000       1.880722        51.1771 
 544   0.0000       1.882360        51.2216 
 545   0.0000       1.885899        51.3179 
 546   0.0000       1.896720        51.6124 
 547   0.0000       1.899843        51.6974 
 548   0.0000       1.903637        51.8006 
 549   0.0000       1.909076        51.9486 
 550   0.0000       1.915210        52.1155 
 551   0.0000       1.923524        52.3418 
 552   0.0000       1.931261        52.5523 
 553   0.0000       1.934271        52.6342 
 554   0.0000       1.937376        52.7187 
 555   0.0000       1.942222        52.8505 
 556   0.0000       1.950703        53.0813 
 557   0.0000       1.958146        53.2838 
 558   0.0000       1.962635        53.4060 
 559   0.0000       1.974434        53.7271 
 560   0.0000       1.978832        53.8468 
 561   0.0000       1.981078        53.9079 
 562   0.0000       1.983458        53.9726 
 563   0.0000       1.990777        54.1718 
 564   0.0000       1.996310        54.3224 
 565   0.0000       2.002560        54.4924 
 566   0.0000       2.009134        54.6713 
 567   0.0000       2.015711        54.8503 
 568   0.0000       2.022824        55.0439 
 569   0.0000       2.025608        55.1196 
 570   0.0000       2.038297        55.4649 
 571   0.0000       2.040171        55.5159 
 572   0.0000       2.048111        55.7319 
 573   0.0000       2.054503        55.9059 
 574   0.0000       2.058334        56.0101 
 575   0.0000       2.067313        56.2545 
 576   0.0000       2.071495        56.3682 
 577   0.0000       2.073501        56.4228 
 578   0.0000       2.075548        56.4785 
 579   0.0000       2.079557        56.5876 
 580   0.0000       2.090937        56.8973 
 581   0.0000       2.099818        57.1390 
 582   0.0000       2.106329        57.3161 
 583   0.0000       2.112104        57.4733 
 584   0.0000       2.117901        57.6310 
 585   0.0000       2.118541        57.6484 
 586   0.0000       2.129882        57.9570 
 587   0.0000       2.135968        58.1226 
 588   0.0000       2.140527        58.2467 
 589   0.0000       2.150198        58.5099 
 590   0.0000       2.156139        58.6715 
 591   0.0000       2.164333        58.8945 
 592   0.0000       2.166696        58.9588 
 593   0.0000       2.171626        59.0929 
 594   0.0000       2.180745        59.3411 
 595   0.0000       2.183593        59.4186 
 596   0.0000       2.189991        59.5927 
 597   0.0000       2.194046        59.7030 
 598   0.0000       2.200262        59.8722 
 599   0.0000       2.203725        59.9664 
 600   0.0000       2.207377        60.0658 
 601   0.0000       2.209890        60.1342 
 602   0.0000       2.217831        60.3502 
 603   0.0000       2.220733        60.4292 
 604   0.0000       2.222998        60.4909 
 605   0.0000       2.226602        60.5889 
 606   0.0000       2.228167        60.6315 
 607   0.0000       2.242294        61.0159 
 608   0.0000       2.248898        61.1956 
 609   0.0000       2.257177        61.4209 
 610   0.0000       2.267752        61.7087 
 611   0.0000       2.272825        61.8467 
 612   0.0000       2.281919        62.0942 
 613   0.0000       2.285110        62.1810 
 614   0.0000       2.287022        62.2330 
 615   0.0000       2.294377        62.4332 
 616   0.0000       2.301018        62.6139 
 617   0.0000       2.304009        62.6953 
 618   0.0000       2.309937        62.8566 
 619   0.0000       2.312762        62.9335 
 620   0.0000       2.316979        63.0482 
 621   0.0000       2.321002        63.1577 
 622   0.0000       2.325244        63.2731 
 623   0.0000       2.327114        63.3240 
 624   0.0000       2.331580        63.4455 
 625   0.0000       2.338114        63.6233 
 626   0.0000       2.349184        63.9245 
 627   0.0000       2.351345        63.9833 
 628   0.0000       2.352764        64.0220 
 629   0.0000       2.356200        64.1155 
 630   0.0000       2.361092        64.2486 
 631   0.0000       2.362326        64.2821 
 632   0.0000       2.365685        64.3736 
 633   0.0000       2.376031        64.6551 
 634   0.0000       2.376700        64.6733 
 635   0.0000       2.383521        64.8589 
 636   0.0000       2.385761        64.9199 
 637   0.0000       2.391353        65.0720 
 638   0.0000       2.393283        65.1245 
 639   0.0000       2.396710        65.2178 
 640   0.0000       2.397301        65.2339 
 641   0.0000       2.406107        65.4735 
 642   0.0000       2.415637        65.7328 
 643   0.0000       2.427795        66.0637 
 644   0.0000       2.437708        66.3334 
 645   0.0000       2.441886        66.4471 
 646   0.0000       2.453320        66.7582 
 647   0.0000       2.462113        66.9975 
 648   0.0000       2.475251        67.3550 
 649   0.0000       2.482575        67.5543 
 650   0.0000       2.494056        67.8667 
 651   0.0000       2.500319        68.0371 
 652   0.0000       2.507026        68.2196 
 653   0.0000       2.531691        68.8908 
 654   0.0000       2.541455        69.1565 
 655   0.0000       2.551177        69.4211 
 656   0.0000       2.556961        69.5784 
 657   0.0000       2.566065        69.8262 
 658   0.0000       2.575349        70.0788 
 659   0.0000       2.584188        70.3193 
 660   0.0000       2.594970        70.6127 
 661   0.0000       2.601017        70.7773 
 662   0.0000       2.616642        71.2024 
 663   0.0000       2.622448        71.3604 
 664   0.0000       2.631559        71.6084 
 665   0.0000       2.634793        71.6964 
 666   0.0000       2.642494        71.9059 
 667   0.0000       2.647904        72.0531 
 668   0.0000       2.655146        72.2502 
 669   0.0000       2.665223        72.5244 
 670   0.0000       2.671138        72.6854 
 671   0.0000       2.676733        72.8376 
 672   0.0000       2.681036        72.9547 
 673   0.0000       2.684634        73.0526 
 674   0.0000       2.708688        73.7072 
 675   0.0000       2.713916        73.8494 
 676   0.0000       2.716199        73.9115 
 677   0.0000       2.730802        74.3089 
 678   0.0000       2.733378        74.3790 
 679   0.0000       2.737564        74.4929 
 680   0.0000       2.741858        74.6097 
 681   0.0000       2.744057        74.6696 
 682   0.0000       2.755168        74.9719 
 683   0.0000       2.766457        75.2791 
 684   0.0000       2.770954        75.4015 
 685   0.0000       2.781024        75.6755 
 686   0.0000       2.782606        75.7186 
 687   0.0000       2.785331        75.7927 
 688   0.0000       2.794442        76.0406 
 689   0.0000       2.805801        76.3497 
 690   0.0000       2.808006        76.4097 
 691   0.0000       2.812875        76.5422 
 692   0.0000       2.816744        76.6475 
 693   0.0000       2.826775        76.9204 
 694   0.0000       2.834915        77.1420 
 695   0.0000       2.839036        77.2541 
 696   0.0000       2.842221        77.3408 
 697   0.0000       2.844525        77.4035 
 698   0.0000       2.849408        77.5363 
 699   0.0000       2.868973        78.0687 
 700   0.0000       2.872970        78.1775 
 701   0.0000       2.888147        78.5905 
 702   0.0000       2.892911        78.7201 
 703   0.0000       2.905024        79.0497 
 704   0.0000       2.910734        79.2051 
 705   0.0000       2.913540        79.2815 
 706   0.0000       2.926266        79.6278 
 707   0.0000       2.938276        79.9546 
 708   0.0000       2.946355        80.1744 
 709   0.0000       2.952302        80.3362 
 710   0.0000       2.981977        81.1437 
 711   0.0000       3.011750        81.9539 
 712   0.0000       3.014098        82.0178 
 713   0.0000       3.031697        82.4967 
 714   0.0000       3.044620        82.8483 
 715   0.0000       3.078505        83.7704 
 716   0.0000       3.101755        84.4031 
 717   0.0000       3.112538        84.6965 
 718   0.0000       3.121788        84.9482 
 719   0.0000       3.158026        85.9343 
 720   0.0000       3.162455        86.0548 
 721   0.0000       3.194102        86.9159 
 722   0.0000       3.252416        88.5028 
 723   0.0000       3.272045        89.0369 
 724   0.0000       3.294311        89.6428 
 725   0.0000       3.296747        89.7091 
 726   0.0000       3.365839        91.5891 
 727   0.0000       3.400123        92.5220 
 728   0.0000       3.482710        94.7693 
 729   0.0000       3.496749        95.1514 
 730   0.0000       3.564339        96.9906 
 731   0.0000       3.568954        97.1162 
 732   0.0000      13.235684       360.1613 
 733   0.0000      13.265107       360.9619 
 734   0.0000      13.394358       364.4790 
 735   0.0000      13.497425       367.2836 
 736   0.0000      13.529917       368.1677 
 737   0.0000      13.579449       369.5156 
 738   0.0000      13.655056       371.5730 
 739   0.0000      13.661212       371.7405 
 740   0.0000      13.671485       372.0200 
 741   0.0000      13.713581       373.1655 
 742   0.0000      13.734224       373.7272 
 743   0.0000      13.770003       374.7008 
 744   0.0000      13.785854       375.1321 
 745   0.0000      13.832197       376.3932 
 746   0.0000      13.912995       378.5918 
 747   0.0000      13.922059       378.8385 
 748   0.0000      13.944471       379.4483 
 749   0.0000      13.971674       380.1886 
 750   0.0000      13.992963       380.7679 
 751   0.0000      14.056251       382.4900 
 752   0.0000      14.066275       382.7628 
 753   0.0000      14.100885       383.7046 
 754   0.0000      14.122464       384.2918 
 755   0.0000      14.133392       384.5891 
 756   0.0000      14.142793       384.8450 
 757   0.0000      14.155490       385.1905 
 758   0.0000      14.159833       385.3086 
 759   0.0000      14.170365       385.5952 
 760   0.0000      14.187586       386.0638 
 761   0.0000      14.210253       386.6807 
 762   0.0000      14.263633       388.1332 
 763   0.0000      14.284977       388.7140 
 764   0.0000      14.300864       389.1463 
 765   0.0000      14.355696       390.6383 
 766   0.0000      14.418905       392.3583 
 767   0.0000      14.556218       396.0948 
 768   0.0000      14.569510       396.4565 
 769   0.0000      14.593497       397.1092 
 770   0.0000      19.399308       527.8820 
 771   0.0000      19.408977       528.1451 
 772   0.0000      19.446576       529.1682 
 773   0.0000      19.583674       532.8988 
 774   0.0000      19.631451       534.1989 
 775   0.0000      25.747561       700.6268 
 776   0.0000      25.798423       702.0108 
 777   0.0000      25.811362       702.3629 
 778   0.0000      25.892491       704.5705 

                 SPIN DOWN ORBITALS
  NO   OCC          E(Eh)            E(eV) 
   0   1.0000     -19.582727      -532.8731 
   1   1.0000     -19.528777      -531.4050 
   2   1.0000     -19.485694      -530.2327 
   3   1.0000     -19.473919      -529.9123 
   4   1.0000     -14.686019      -399.6269 
   5   1.0000     -14.679029      -399.4367 
   6   1.0000     -14.678156      -399.4129 
   7   1.0000     -14.667582      -399.1252 
   8   1.0000     -14.643281      -398.4639 
   9   1.0000     -10.560594      -287.3684 
  10   1.0000     -10.555115      -287.2193 
  11   1.0000     -10.551057      -287.1089 
  12   1.0000     -10.520427      -286.2754 
  13   1.0000     -10.517096      -286.1847 
  14   1.0000     -10.509827      -285.9869 
  15   1.0000     -10.506350      -285.8923 
  16   1.0000     -10.501412      -285.7580 
  17   1.0000     -10.495990      -285.6104 
  18   1.0000     -10.495834      -285.6062 
  19   1.0000     -10.482027      -285.2305 
  20   1.0000     -10.479966      -285.1744 
  21   1.0000     -10.476905      -285.0911 
  22   1.0000     -10.471515      -284.9444 
  23   1.0000     -10.464431      -284.7517 
  24   1.0000     -10.464357      -284.7496 
  25   1.0000     -10.462561      -284.7008 
  26   1.0000     -10.462006      -284.6857 
  27   1.0000     -10.459161      -284.6082 
  28   1.0000     -10.457735      -284.5694 
  29   1.0000     -10.455608      -284.5116 
  30   1.0000     -10.452261      -284.4205 
  31   1.0000     -10.451806      -284.4081 
  32   1.0000     -10.450574      -284.3746 
  33   1.0000     -10.449632      -284.3489 
  34   1.0000     -10.449193      -284.3370 
  35   1.0000     -10.449106      -284.3346 
  36   1.0000     -10.448864      -284.3280 
  37   1.0000     -10.447981      -284.3040 
  38   1.0000     -10.447803      -284.2992 
  39   1.0000     -10.447541      -284.2920 
  40   1.0000     -10.447279      -284.2849 
  41   1.0000     -10.447086      -284.2797 
  42   1.0000     -10.438382      -284.0428 
  43   1.0000     -10.436313      -283.9865 
  44   1.0000     -10.433411      -283.9076 
  45   1.0000     -10.425767      -283.6996 
  46   1.0000     -10.425147      -283.6827 
  47   1.0000      -1.263679       -34.3865 
  48   1.0000      -1.180910       -32.1342 
  49   1.0000      -1.166539       -31.7431 
  50   1.0000      -1.157960       -31.5097 
  51   1.0000      -1.113441       -30.2983 
  52   1.0000      -1.075166       -29.2568 
  53   1.0000      -1.043863       -28.4050 
  54   1.0000      -1.037415       -28.2295 
  55   1.0000      -1.035522       -28.1780 
  56   1.0000      -0.976447       -26.5705 
  57   1.0000      -0.966001       -26.2862 
  58   1.0000      -0.963606       -26.2210 
  59   1.0000      -0.955282       -25.9946 
  60   1.0000      -0.904836       -24.6218 
  61   1.0000      -0.896925       -24.4066 
  62   1.0000      -0.893715       -24.3192 
  63   1.0000      -0.889697       -24.2099 
  64   1.0000      -0.885800       -24.1039 
  65   1.0000      -0.850037       -23.1307 
  66   1.0000      -0.841172       -22.8894 
  67   1.0000      -0.840346       -22.8670 
  68   1.0000      -0.840107       -22.8605 
  69   1.0000      -0.820606       -22.3298 
  70   1.0000      -0.788490       -21.4559 
  71   1.0000      -0.786774       -21.4092 
  72   1.0000      -0.772393       -21.0179 
  73   1.0000      -0.771899       -21.0044 
  74   1.0000      -0.767324       -20.8799 
  75   1.0000      -0.765691       -20.8355 
  76   1.0000      -0.764979       -20.8161 
  77   1.0000      -0.733770       -19.9669 
  78   1.0000      -0.715744       -19.4764 
  79   1.0000      -0.711478       -19.3603 
  80   1.0000      -0.705538       -19.1987 
  81   1.0000      -0.702038       -19.1034 
  82   1.0000      -0.687090       -18.6967 
  83   1.0000      -0.680626       -18.5208 
  84   1.0000      -0.670813       -18.2537 
  85   1.0000      -0.662175       -18.0187 
  86   1.0000      -0.657633       -17.8951 
  87   1.0000      -0.649821       -17.6825 
  88   1.0000      -0.645233       -17.5577 
  89   1.0000      -0.618793       -16.8382 
  90   1.0000      -0.612205       -16.6590 
  91   1.0000      -0.604533       -16.4502 
  92   1.0000      -0.598729       -16.2922 
  93   1.0000      -0.587721       -15.9927 
  94   1.0000      -0.585725       -15.9384 
  95   1.0000      -0.584304       -15.8997 
  96   1.0000      -0.580997       -15.8097 
  97   1.0000      -0.572585       -15.5808 
  98   1.0000      -0.567885       -15.4529 
  99   1.0000      -0.557332       -15.1658 
 100   1.0000      -0.553039       -15.0489 
 101   1.0000      -0.543431       -14.7875 
 102   1.0000      -0.542309       -14.7570 
 103   1.0000      -0.536437       -14.5972 
 104   1.0000      -0.535632       -14.5753 
 105   1.0000      -0.529262       -14.4019 
 106   1.0000      -0.525781       -14.3072 
 107   1.0000      -0.522266       -14.2116 
 108   1.0000      -0.520827       -14.1724 
 109   1.0000      -0.517899       -14.0928 
 110   1.0000      -0.513765       -13.9803 
 111   1.0000      -0.502189       -13.6653 
 112   1.0000      -0.498745       -13.5715 
 113   1.0000      -0.498393       -13.5620 
 114   1.0000      -0.491940       -13.3864 
 115   1.0000      -0.490908       -13.3583 
 116   1.0000      -0.486605       -13.2412 
 117   1.0000      -0.482726       -13.1356 
 118   1.0000      -0.481931       -13.1140 
 119   1.0000      -0.481004       -13.0888 
 120   1.0000      -0.480050       -13.0628 
 121   1.0000      -0.476647       -12.9702 
 122   1.0000      -0.474479       -12.9112 
 123   1.0000      -0.466298       -12.6886 
 124   1.0000      -0.461108       -12.5474 
 125   1.0000      -0.453334       -12.3359 
 126   1.0000      -0.450247       -12.2518 
 127   1.0000      -0.447309       -12.1719 
 128   1.0000      -0.443938       -12.0802 
 129   1.0000      -0.438834       -11.9413 
 130   1.0000      -0.437495       -11.9048 
 131   1.0000      -0.434042       -11.8109 
 132   1.0000      -0.430211       -11.7066 
 133   1.0000      -0.426843       -11.6150 
 134   1.0000      -0.423076       -11.5125 
 135   1.0000      -0.422042       -11.4844 
 136   1.0000      -0.421842       -11.4789 
 137   1.0000      -0.419626       -11.4186 
 138   1.0000      -0.418144       -11.3783 
 139   1.0000      -0.410537       -11.1713 
 140   1.0000      -0.409145       -11.1334 
 141   1.0000      -0.406181       -11.0528 
 142   1.0000      -0.403334       -10.9753 
 143   1.0000      -0.400617       -10.9013 
 144   1.0000      -0.397102       -10.8057 
 145   1.0000      -0.393820       -10.7164 
 146   1.0000      -0.393395       -10.7048 
 147   1.0000      -0.387893       -10.5551 
 148   1.0000      -0.382996       -10.4219 
 149   1.0000      -0.375798       -10.2260 
 150   1.0000      -0.361534        -9.8378 
 151   1.0000      -0.359337        -9.7781 
 152   1.0000      -0.352831        -9.6010 
 153   1.0000      -0.350865        -9.5475 
 154   1.0000      -0.346341        -9.4244 
 155   1.0000      -0.328755        -8.9459 
 156   1.0000      -0.322032        -8.7629 
 157   1.0000      -0.313460        -8.5297 
 158   1.0000      -0.310637        -8.4529 
 159   1.0000      -0.306897        -8.3511 
 160   1.0000      -0.303050        -8.2464 
 161   1.0000      -0.298448        -8.1212 
 162   1.0000      -0.297549        -8.0967 
 163   1.0000      -0.291320        -7.9272 
 164   1.0000      -0.284538        -7.7427 
 165   1.0000      -0.198040        -5.3889 
 166   0.0000      -0.086902        -2.3647 
 167   0.0000      -0.049218        -1.3393 
 168   0.0000      -0.015767        -0.4290 
 169   0.0000       0.011425         0.3109 
 170   0.0000       0.013977         0.3803 
 171   0.0000       0.015779         0.4294 
 172   0.0000       0.016954         0.4613 
 173   0.0000       0.040590         1.1045 
 174   0.0000       0.049525         1.3476 
 175   0.0000       0.052878         1.4389 
 176   0.0000       0.079473         2.1626 
 177   0.0000       0.104218         2.8359 
 178   0.0000       0.112961         3.0738 
 179   0.0000       0.130646         3.5551 
 180   0.0000       0.137570         3.7435 
 181   0.0000       0.142764         3.8848 
 182   0.0000       0.149536         4.0691 
 183   0.0000       0.151225         4.1150 
 184   0.0000       0.157008         4.2724 
 185   0.0000       0.160153         4.3580 
 186   0.0000       0.165108         4.4928 
 187   0.0000       0.171612         4.6698 
 188   0.0000       0.174519         4.7489 
 189   0.0000       0.177697         4.8354 
 190   0.0000       0.181691         4.9441 
 191   0.0000       0.186056         5.0628 
 192   0.0000       0.187422         5.1000 
 193   0.0000       0.190194         5.1754 
 194   0.0000       0.192110         5.2276 
 195   0.0000       0.197589         5.3767 
 196   0.0000       0.199118         5.4183 
 197   0.0000       0.200492         5.4557 
 198   0.0000       0.203048         5.5252 
 199   0.0000       0.206640         5.6230 
 200   0.0000       0.207594         5.6489 
 201   0.0000       0.210973         5.7409 
 202   0.0000       0.212177         5.7736 
 203   0.0000       0.214127         5.8267 
 204   0.0000       0.215040         5.8515 
 205   0.0000       0.218091         5.9346 
 206   0.0000       0.220809         6.0085 
 207   0.0000       0.222780         6.0622 
 208   0.0000       0.223955         6.0941 
 209   0.0000       0.226550         6.1647 
 210   0.0000       0.227470         6.1898 
 211   0.0000       0.229869         6.2551 
 212   0.0000       0.232177         6.3179 
 213   0.0000       0.233888         6.3644 
 214   0.0000       0.237331         6.4581 
 215   0.0000       0.240123         6.5341 
 216   0.0000       0.243794         6.6340 
 217   0.0000       0.248107         6.7513 
 218   0.0000       0.249806         6.7976 
 219   0.0000       0.252702         6.8764 
 220   0.0000       0.257098         6.9960 
 221   0.0000       0.259854         7.0710 
 222   0.0000       0.261617         7.1190 
 223   0.0000       0.268495         7.3061 
 224   0.0000       0.271253         7.3812 
 225   0.0000       0.277111         7.5406 
 226   0.0000       0.277788         7.5590 
 227   0.0000       0.282449         7.6858 
 228   0.0000       0.282877         7.6975 
 229   0.0000       0.285811         7.7773 
 230   0.0000       0.289770         7.8850 
 231   0.0000       0.294134         8.0038 
 232   0.0000       0.296122         8.0579 
 233   0.0000       0.301645         8.2082 
 234   0.0000       0.302063         8.2195 
 235   0.0000       0.303482         8.2582 
 236   0.0000       0.308467         8.3938 
 237   0.0000       0.311784         8.4841 
 238   0.0000       0.312934         8.5154 
 239   0.0000       0.317514         8.6400 
 240   0.0000       0.319880         8.7044 
 241   0.0000       0.324084         8.8188 
 242   0.0000       0.329140         8.9563 
 243   0.0000       0.331096         9.0096 
 244   0.0000       0.334466         9.1013 
 245   0.0000       0.337591         9.1863 
 246   0.0000       0.339965         9.2509 
 247   0.0000       0.346399         9.4260 
 248   0.0000       0.352775         9.5995 
 249   0.0000       0.357904         9.7391 
 250   0.0000       0.364716         9.9244 
 251   0.0000       0.372134        10.1263 
 252   0.0000       0.377616        10.2755 
 253   0.0000       0.380037        10.3413 
 254   0.0000       0.385577        10.4921 
 255   0.0000       0.392447        10.6790 
 256   0.0000       0.405859        11.0440 
 257   0.0000       0.405983        11.0474 
 258   0.0000       0.417737        11.3672 
 259   0.0000       0.422102        11.4860 
 260   0.0000       0.423591        11.5265 
 261   0.0000       0.452925        12.3247 
 262   0.0000       0.455283        12.3889 
 263   0.0000       0.458641        12.4803 
 264   0.0000       0.462899        12.5961 
 265   0.0000       0.469434        12.7739 
 266   0.0000       0.475204        12.9310 
 267   0.0000       0.480457        13.0739 
 268   0.0000       0.483494        13.1565 
 269   0.0000       0.494684        13.4610 
 270   0.0000       0.498798        13.5730 
 271   0.0000       0.499611        13.5951 
 272   0.0000       0.502744        13.6803 
 273   0.0000       0.507154        13.8004 
 274   0.0000       0.511594        13.9212 
 275   0.0000       0.515447        14.0260 
 276   0.0000       0.517088        14.0707 
 277   0.0000       0.522813        14.2265 
 278   0.0000       0.525492        14.2994 
 279   0.0000       0.528821        14.3900 
 280   0.0000       0.532626        14.4935 
 281   0.0000       0.534492        14.5443 
 282   0.0000       0.536918        14.6103 
 283   0.0000       0.544073        14.8050 
 284   0.0000       0.546222        14.8635 
 285   0.0000       0.550623        14.9832 
 286   0.0000       0.559648        15.2288 
 287   0.0000       0.563950        15.3459 
 288   0.0000       0.564483        15.3604 
 289   0.0000       0.569047        15.4845 
 290   0.0000       0.572709        15.5842 
 291   0.0000       0.577512        15.7149 
 292   0.0000       0.579028        15.7562 
 293   0.0000       0.585339        15.9279 
 294   0.0000       0.590249        16.0615 
 295   0.0000       0.593020        16.1369 
 296   0.0000       0.596532        16.2324 
 297   0.0000       0.599715        16.3191 
 298   0.0000       0.603141        16.4123 
 299   0.0000       0.605471        16.4757 
 300   0.0000       0.608448        16.5567 
 301   0.0000       0.609621        16.5886 
 302   0.0000       0.613588        16.6966 
 303   0.0000       0.617865        16.8130 
 304   0.0000       0.622659        16.9434 
 305   0.0000       0.624144        16.9838 
 306   0.0000       0.626243        17.0409 
 307   0.0000       0.629503        17.1296 
 308   0.0000       0.629637        17.1333 
 309   0.0000       0.631617        17.1872 
 310   0.0000       0.634941        17.2776 
 311   0.0000       0.637335        17.3428 
 312   0.0000       0.639254        17.3950 
 313   0.0000       0.641951        17.4684 
 314   0.0000       0.642737        17.4898 
 315   0.0000       0.647778        17.6269 
 316   0.0000       0.651319        17.7233 
 317   0.0000       0.653178        17.7739 
 318   0.0000       0.654852        17.8194 
 319   0.0000       0.659956        17.9583 
 320   0.0000       0.664763        18.0891 
 321   0.0000       0.666917        18.1477 
 322   0.0000       0.670110        18.2346 
 323   0.0000       0.674887        18.3646 
 324   0.0000       0.677860        18.4455 
 325   0.0000       0.680817        18.5260 
 326   0.0000       0.684853        18.6358 
 327   0.0000       0.689451        18.7609 
 328   0.0000       0.695011        18.9122 
 329   0.0000       0.699158        19.0251 
 330   0.0000       0.704139        19.1606 
 331   0.0000       0.705178        19.1889 
 332   0.0000       0.713781        19.4230 
 333   0.0000       0.715843        19.4791 
 334   0.0000       0.716647        19.5009 
 335   0.0000       0.720877        19.6161 
 336   0.0000       0.723883        19.6978 
 337   0.0000       0.727604        19.7991 
 338   0.0000       0.731285        19.8993 
 339   0.0000       0.735879        20.0243 
 340   0.0000       0.741290        20.1715 
 341   0.0000       0.742803        20.2127 
 342   0.0000       0.747272        20.3343 
 343   0.0000       0.748840        20.3770 
 344   0.0000       0.752991        20.4899 
 345   0.0000       0.755003        20.5447 
 346   0.0000       0.763452        20.7746 
 347   0.0000       0.766413        20.8552 
 348   0.0000       0.769028        20.9263 
 349   0.0000       0.775470        21.1016 
 350   0.0000       0.778393        21.1811 
 351   0.0000       0.784434        21.3455 
 352   0.0000       0.791786        21.5456 
 353   0.0000       0.796596        21.6765 
 354   0.0000       0.822469        22.3805 
 355   0.0000       0.825585        22.4653 
 356   0.0000       0.831110        22.6157 
 357   0.0000       0.839997        22.8575 
 358   0.0000       0.842281        22.9196 
 359   0.0000       0.851753        23.1774 
 360   0.0000       0.853966        23.2376 
 361   0.0000       0.860140        23.4056 
 362   0.0000       0.871547        23.7160 
 363   0.0000       0.875780        23.8312 
 364   0.0000       0.882405        24.0115 
 365   0.0000       0.888053        24.1652 
 366   0.0000       0.893510        24.3136 
 367   0.0000       0.898564        24.4512 
 368   0.0000       0.901046        24.5187 
 369   0.0000       0.912010        24.8170 
 370   0.0000       0.915977        24.9250 
 371   0.0000       0.923282        25.1238 
 372   0.0000       0.926254        25.2046 
 373   0.0000       0.930154        25.3108 
 374   0.0000       0.931580        25.3496 
 375   0.0000       0.938208        25.5299 
 376   0.0000       0.948389        25.8070 
 377   0.0000       0.950683        25.8694 
 378   0.0000       0.952313        25.9137 
 379   0.0000       0.960176        26.1277 
 380   0.0000       0.962431        26.1891 
 381   0.0000       0.963298        26.2127 
 382   0.0000       0.968924        26.3658 
 383   0.0000       0.971370        26.4323 
 384   0.0000       0.976271        26.5657 
 385   0.0000       0.978628        26.6298 
 386   0.0000       0.980939        26.6927 
 387   0.0000       0.983401        26.7597 
 388   0.0000       0.988946        26.9106 
 389   0.0000       0.990270        26.9466 
 390   0.0000       0.998206        27.1626 
 391   0.0000       1.001150        27.2427 
 392   0.0000       1.007411        27.4130 
 393   0.0000       1.009956        27.4823 
 394   0.0000       1.012124        27.5413 
 395   0.0000       1.016252        27.6536 
 396   0.0000       1.018112        27.7042 
 397   0.0000       1.020113        27.7587 
 398   0.0000       1.029829        28.0231 
 399   0.0000       1.030842        28.0506 
 400   0.0000       1.035511        28.1777 
 401   0.0000       1.035857        28.1871 
 402   0.0000       1.039856        28.2959 
 403   0.0000       1.043713        28.4009 
 404   0.0000       1.048329        28.5265 
 405   0.0000       1.054236        28.6872 
 406   0.0000       1.056177        28.7400 
 407   0.0000       1.057854        28.7857 
 408   0.0000       1.059093        28.8194 
 409   0.0000       1.061090        28.8737 
 410   0.0000       1.065429        28.9918 
 411   0.0000       1.066416        29.0187 
 412   0.0000       1.069270        29.0963 
 413   0.0000       1.077343        29.3160 
 414   0.0000       1.078726        29.3536 
 415   0.0000       1.080395        29.3991 
 416   0.0000       1.082122        29.4460 
 417   0.0000       1.089341        29.6425 
 418   0.0000       1.090464        29.6730 
 419   0.0000       1.096902        29.8482 
 420   0.0000       1.099192        29.9105 
 421   0.0000       1.102008        29.9872 
 422   0.0000       1.104423        30.0529 
 423   0.0000       1.111664        30.2499 
 424   0.0000       1.112117        30.2622 
 425   0.0000       1.116666        30.3860 
 426   0.0000       1.120051        30.4781 
 427   0.0000       1.123310        30.5668 
 428   0.0000       1.130067        30.7507 
 429   0.0000       1.133240        30.8370 
 430   0.0000       1.138611        30.9832 
 431   0.0000       1.141576        31.0639 
 432   0.0000       1.152896        31.3719 
 433   0.0000       1.156424        31.4679 
 434   0.0000       1.160946        31.5910 
 435   0.0000       1.168203        31.7884 
 436   0.0000       1.171545        31.8794 
 437   0.0000       1.174570        31.9617 
 438   0.0000       1.178350        32.0645 
 439   0.0000       1.184851        32.2414 
 440   0.0000       1.191571        32.4243 
 441   0.0000       1.195354        32.5272 
 442   0.0000       1.200387        32.6642 
 443   0.0000       1.208015        32.8718 
 444   0.0000       1.220796        33.2195 
 445   0.0000       1.222903        33.2769 
 446   0.0000       1.227631        33.4055 
 447   0.0000       1.239035        33.7159 
 448   0.0000       1.240496        33.7556 
 449   0.0000       1.245621        33.8951 
 450   0.0000       1.256920        34.2025 
 451   0.0000       1.259039        34.2602 
 452   0.0000       1.269078        34.5334 
 453   0.0000       1.278267        34.7834 
 454   0.0000       1.280483        34.8437 
 455   0.0000       1.290620        35.1196 
 456   0.0000       1.295206        35.2443 
 457   0.0000       1.300085        35.3771 
 458   0.0000       1.304542        35.4984 
 459   0.0000       1.306757        35.5587 
 460   0.0000       1.314150        35.7598 
 461   0.0000       1.315691        35.8018 
 462   0.0000       1.327982        36.1362 
 463   0.0000       1.330763        36.2119 
 464   0.0000       1.333294        36.2808 
 465   0.0000       1.341971        36.5169 
 466   0.0000       1.345492        36.6127 
 467   0.0000       1.352633        36.8070 
 468   0.0000       1.357855        36.9491 
 469   0.0000       1.363284        37.0968 
 470   0.0000       1.375795        37.4373 
 471   0.0000       1.379247        37.5312 
 472   0.0000       1.386301        37.7232 
 473   0.0000       1.393309        37.9139 
 474   0.0000       1.403323        38.1864 
 475   0.0000       1.410430        38.3798 
 476   0.0000       1.417503        38.5722 
 477   0.0000       1.428699        38.8769 
 478   0.0000       1.430369        38.9223 
 479   0.0000       1.443938        39.2915 
 480   0.0000       1.444745        39.3135 
 481   0.0000       1.457710        39.6663 
 482   0.0000       1.464555        39.8526 
 483   0.0000       1.468074        39.9483 
 484   0.0000       1.469573        39.9891 
 485   0.0000       1.478303        40.2267 
 486   0.0000       1.483348        40.3640 
 487   0.0000       1.488423        40.5021 
 488   0.0000       1.490299        40.5531 
 489   0.0000       1.495727        40.7008 
 490   0.0000       1.504942        40.9516 
 491   0.0000       1.511559        41.1316 
 492   0.0000       1.518617        41.3237 
 493   0.0000       1.520946        41.3871 
 494   0.0000       1.526030        41.5254 
 495   0.0000       1.530927        41.6586 
 496   0.0000       1.535115        41.7726 
 497   0.0000       1.537469        41.8367 
 498   0.0000       1.540187        41.9106 
 499   0.0000       1.543655        42.0050 
 500   0.0000       1.544985        42.0412 
 501   0.0000       1.549445        42.1625 
 502   0.0000       1.550554        42.1927 
 503   0.0000       1.555996        42.3408 
 504   0.0000       1.561084        42.4793 
 505   0.0000       1.563255        42.5383 
 506   0.0000       1.566091        42.6155 
 507   0.0000       1.570827        42.7444 
 508   0.0000       1.580118        42.9972 
 509   0.0000       1.585911        43.1548 
 510   0.0000       1.599795        43.5326 
 511   0.0000       1.606560        43.7167 
 512   0.0000       1.620341        44.0917 
 513   0.0000       1.631942        44.4074 
 514   0.0000       1.643979        44.7350 
 515   0.0000       1.654543        45.0224 
 516   0.0000       1.657707        45.1085 
 517   0.0000       1.683906        45.8214 
 518   0.0000       1.690699        46.0063 
 519   0.0000       1.710740        46.5516 
 520   0.0000       1.718997        46.7763 
 521   0.0000       1.725233        46.9460 
 522   0.0000       1.731271        47.1103 
 523   0.0000       1.737424        47.2777 
 524   0.0000       1.745717        47.5034 
 525   0.0000       1.771007        48.1916 
 526   0.0000       1.777797        48.3763 
 527   0.0000       1.778813        48.4039 
 528   0.0000       1.790573        48.7240 
 529   0.0000       1.810795        49.2742 
 530   0.0000       1.815635        49.4060 
 531   0.0000       1.817387        49.4536 
 532   0.0000       1.826020        49.6885 
 533   0.0000       1.831833        49.8467 
 534   0.0000       1.840987        50.0958 
 535   0.0000       1.844544        50.1926 
 536   0.0000       1.847642        50.2769 
 537   0.0000       1.851843        50.3912 
 538   0.0000       1.859564        50.6013 
 539   0.0000       1.861830        50.6630 
 540   0.0000       1.868554        50.8459 
 541   0.0000       1.873375        50.9771 
 542   0.0000       1.877680        51.0943 
 543   0.0000       1.880542        51.1722 
 544   0.0000       1.883566        51.2544 
 545   0.0000       1.885926        51.3186 
 546   0.0000       1.895589        51.5816 
 547   0.0000       1.899523        51.6887 
 548   0.0000       1.905411        51.8489 
 549   0.0000       1.910322        51.9825 
 550   0.0000       1.915472        52.1226 
 551   0.0000       1.923235        52.3339 
 552   0.0000       1.929255        52.4977 
 553   0.0000       1.934510        52.6407 
 554   0.0000       1.937388        52.7190 
 555   0.0000       1.941784        52.8386 
 556   0.0000       1.951965        53.1157 
 557   0.0000       1.958399        53.2908 
 558   0.0000       1.961910        53.3863 
 559   0.0000       1.974715        53.7347 
 560   0.0000       1.979987        53.8782 
 561   0.0000       1.983330        53.9692 
 562   0.0000       1.984153        53.9915 
 563   0.0000       1.990823        54.1731 
 564   0.0000       1.997098        54.3438 
 565   0.0000       2.001089        54.4524 
 566   0.0000       2.004819        54.5539 
 567   0.0000       2.013125        54.7799 
 568   0.0000       2.022595        55.0376 
 569   0.0000       2.024345        55.0852 
 570   0.0000       2.038722        55.4765 
 571   0.0000       2.041320        55.5471 
 572   0.0000       2.048157        55.7332 
 573   0.0000       2.051952        55.8364 
 574   0.0000       2.059609        56.0448 
 575   0.0000       2.064694        56.1832 
 576   0.0000       2.072213        56.3878 
 577   0.0000       2.074023        56.4370 
 578   0.0000       2.075146        56.4676 
 579   0.0000       2.078968        56.5716 
 580   0.0000       2.090281        56.8794 
 581   0.0000       2.101661        57.1891 
 582   0.0000       2.109807        57.4108 
 583   0.0000       2.110943        57.4417 
 584   0.0000       2.115638        57.5695 
 585   0.0000       2.119869        57.6846 
 586   0.0000       2.127891        57.9028 
 587   0.0000       2.135807        58.1183 
 588   0.0000       2.139903        58.2297 
 589   0.0000       2.152445        58.5710 
 590   0.0000       2.155157        58.6448 
 591   0.0000       2.161967        58.8301 
 592   0.0000       2.166485        58.9531 
 593   0.0000       2.175370        59.1948 
 594   0.0000       2.179757        59.3142 
 595   0.0000       2.182644        59.3928 
 596   0.0000       2.189762        59.5864 
 597   0.0000       2.194934        59.7272 
 598   0.0000       2.200864        59.8886 
 599   0.0000       2.203844        59.9697 
 600   0.0000       2.207626        60.0726 
 601   0.0000       2.211263        60.1715 
 602   0.0000       2.217856        60.3509 
 603   0.0000       2.221331        60.4455 
 604   0.0000       2.223463        60.5035 
 605   0.0000       2.227895        60.6241 
 606   0.0000       2.229719        60.6738 
 607   0.0000       2.241810        61.0028 
 608   0.0000       2.251578        61.2686 
 609   0.0000       2.257170        61.4207 
 610   0.0000       2.267284        61.6959 
 611   0.0000       2.278285        61.9953 
 612   0.0000       2.282833        62.1190 
 613   0.0000       2.286272        62.2126 
 614   0.0000       2.288391        62.2703 
 615   0.0000       2.294158        62.4272 
 616   0.0000       2.300959        62.6123 
 617   0.0000       2.302992        62.6676 
 618   0.0000       2.310064        62.8600 
 619   0.0000       2.313037        62.9409 
 620   0.0000       2.315152        62.9985 
 621   0.0000       2.319332        63.1122 
 622   0.0000       2.322487        63.1981 
 623   0.0000       2.327173        63.3256 
 624   0.0000       2.330579        63.4183 
 625   0.0000       2.337294        63.6010 
 626   0.0000       2.349378        63.9298 
 627   0.0000       2.350931        63.9721 
 628   0.0000       2.353190        64.0335 
 629   0.0000       2.356761        64.1307 
 630   0.0000       2.359492        64.2050 
 631   0.0000       2.363205        64.3061 
 632   0.0000       2.369307        64.4721 
 633   0.0000       2.377065        64.6832 
 634   0.0000       2.379192        64.7411 
 635   0.0000       2.380362        64.7729 
 636   0.0000       2.382908        64.8422 
 637   0.0000       2.390348        65.0447 
 638   0.0000       2.394871        65.1677 
 639   0.0000       2.398219        65.2589 
 640   0.0000       2.400288        65.3152 
 641   0.0000       2.405918        65.4684 
 642   0.0000       2.415942        65.7411 
 643   0.0000       2.429916        66.1214 
 644   0.0000       2.437500        66.3278 
 645   0.0000       2.443538        66.4921 
 646   0.0000       2.448027        66.6142 
 647   0.0000       2.458738        66.9056 
 648   0.0000       2.472844        67.2895 
 649   0.0000       2.479014        67.4574 
 650   0.0000       2.490496        67.7699 
 651   0.0000       2.499316        68.0098 
 652   0.0000       2.507931        68.2443 
 653   0.0000       2.530710        68.8641 
 654   0.0000       2.544108        69.2287 
 655   0.0000       2.551326        69.4251 
 656   0.0000       2.557501        69.5931 
 657   0.0000       2.567982        69.8783 
 658   0.0000       2.574906        70.0668 
 659   0.0000       2.581321        70.2413 
 660   0.0000       2.593819        70.5814 
 661   0.0000       2.603334        70.8403 
 662   0.0000       2.614522        71.1448 
 663   0.0000       2.624001        71.4027 
 664   0.0000       2.631298        71.6013 
 665   0.0000       2.634941        71.7004 
 666   0.0000       2.640336        71.8472 
 667   0.0000       2.647784        72.0499 
 668   0.0000       2.653648        72.2094 
 669   0.0000       2.664809        72.5131 
 670   0.0000       2.669754        72.6477 
 671   0.0000       2.676849        72.8408 
 672   0.0000       2.681630        72.9709 
 673   0.0000       2.687865        73.1405 
 674   0.0000       2.707125        73.6646 
 675   0.0000       2.713371        73.8346 
 676   0.0000       2.718564        73.9759 
 677   0.0000       2.731067        74.3161 
 678   0.0000       2.734579        74.4117 
 679   0.0000       2.736979        74.4770 
 680   0.0000       2.740576        74.5749 
 681   0.0000       2.746244        74.7291 
 682   0.0000       2.754602        74.9565 
 683   0.0000       2.766564        75.2820 
 684   0.0000       2.771562        75.4180 
 685   0.0000       2.779882        75.6444 
 686   0.0000       2.783279        75.7369 
 687   0.0000       2.784756        75.7771 
 688   0.0000       2.795379        76.0661 
 689   0.0000       2.805011        76.3282 
 690   0.0000       2.808186        76.4146 
 691   0.0000       2.812856        76.5417 
 692   0.0000       2.817347        76.6639 
 693   0.0000       2.827661        76.9446 
 694   0.0000       2.832330        77.0716 
 695   0.0000       2.840641        77.2978 
 696   0.0000       2.844043        77.3904 
 697   0.0000       2.845914        77.4413 
 698   0.0000       2.849376        77.5355 
 699   0.0000       2.868402        78.0532 
 700   0.0000       2.872892        78.1754 
 701   0.0000       2.890487        78.6542 
 702   0.0000       2.893496        78.7360 
 703   0.0000       2.904872        79.0456 
 704   0.0000       2.910290        79.1930 
 705   0.0000       2.913960        79.2929 
 706   0.0000       2.927070        79.6496 
 707   0.0000       2.937812        79.9419 
 708   0.0000       2.945791        80.1591 
 709   0.0000       2.952834        80.3507 
 710   0.0000       2.980205        81.0955 
 711   0.0000       3.007732        81.8445 
 712   0.0000       3.017676        82.1151 
 713   0.0000       3.032771        82.5259 
 714   0.0000       3.044916        82.8564 
 715   0.0000       3.078194        83.7619 
 716   0.0000       3.098998        84.3280 
 717   0.0000       3.112910        84.7066 
 718   0.0000       3.121939        84.9523 
 719   0.0000       3.158123        85.9369 
 720   0.0000       3.163628        86.0867 
 721   0.0000       3.192882        86.8827 
 722   0.0000       3.251287        88.4720 
 723   0.0000       3.272091        89.0381 
 724   0.0000       3.295434        89.6733 
 725   0.0000       3.298254        89.7501 
 726   0.0000       3.367909        91.6455 
 727   0.0000       3.398623        92.4812 
 728   0.0000       3.483093        94.7798 
 729   0.0000       3.495876        95.1276 
 730   0.0000       3.563681        96.9727 
 731   0.0000       3.569961        97.1436 
 732   0.0000      13.235762       360.1634 
 733   0.0000      13.264138       360.9355 
 734   0.0000      13.393514       364.4560 
 735   0.0000      13.497442       367.2841 
 736   0.0000      13.533079       368.2538 
 737   0.0000      13.580308       369.5390 
 738   0.0000      13.654097       371.5469 
 739   0.0000      13.661232       371.7410 
 740   0.0000      13.669937       371.9779 
 741   0.0000      13.714008       373.1771 
 742   0.0000      13.734269       373.7285 
 743   0.0000      13.770006       374.7009 
 744   0.0000      13.784962       375.1079 
 745   0.0000      13.830955       376.3594 
 746   0.0000      13.913000       378.5920 
 747   0.0000      13.922067       378.8387 
 748   0.0000      13.944507       379.4493 
 749   0.0000      13.975077       380.2812 
 750   0.0000      13.992869       380.7653 
 751   0.0000      14.053773       382.4226 
 752   0.0000      14.064862       382.7243 
 753   0.0000      14.101034       383.7087 
 754   0.0000      14.122484       384.2923 
 755   0.0000      14.134340       384.6150 
 756   0.0000      14.142991       384.8503 
 757   0.0000      14.154477       385.1629 
 758   0.0000      14.160177       385.3180 
 759   0.0000      14.169454       385.5704 
 760   0.0000      14.191385       386.1672 
 761   0.0000      14.210207       386.6794 
 762   0.0000      14.261657       388.0794 
 763   0.0000      14.284966       388.7137 
 764   0.0000      14.296893       389.0382 
 765   0.0000      14.355691       390.6382 
 766   0.0000      14.421398       392.4262 
 767   0.0000      14.555572       396.0772 
 768   0.0000      14.569728       396.4625 
 769   0.0000      14.592777       397.0896 
 770   0.0000      19.399339       527.8828 
 771   0.0000      19.409133       528.1493 
 772   0.0000      19.446663       529.1706 
 773   0.0000      19.583177       532.8853 
 774   0.0000      19.632161       534.2183 
 775   0.0000      25.742999       700.5026 
 776   0.0000      25.807047       702.2454 
 777   0.0000      25.811367       702.3630 
 778   0.0000      25.892374       704.5673 

                    ********************************
                    * MULLIKEN POPULATION ANALYSIS *
                    ********************************

--------------------------------------------
MULLIKEN ATOMIC CHARGES AND SPIN POPULATIONS
--------------------------------------------
   0 C :   -0.317079    0.002949
   1 C :    0.144464    0.021700
   2 C :   -0.280851    0.001549
   3 C :   -0.234010   -0.001074
   4 C :   -0.261731    0.003448
   5 C :   -0.233054    0.000018
   6 C :   -0.636784   -0.045565
   7 C :    0.401705    0.541925
   8 C :    0.148229   -0.070574
   9 C :    0.097096    0.205799
  10 C :    0.497534    0.025558
  11 N :   -0.749910   -0.016020
  12 N :   -0.436264    0.129246
  13 C :   -0.107243   -0.118865
  14 C :   -0.128552    0.190224
  15 N :   -0.339186   -0.107419
  16 O :   -0.435039    0.216735
  17 H :    0.454012   -0.001149
  18 H :    0.280886    0.005780
  19 H :    0.276358   -0.010687
  20 H :    0.251376    0.000146
  21 H :    0.250473    0.000208
  22 H :    0.250433   -0.000222
  23 H :    0.250558    0.000198
  24 H :    0.248157   -0.000121
  25 H :    0.291676    0.018848
  26 H :    0.282302    0.002068
  27 H :    0.475774   -0.001720
  28 C :   -0.309270   -0.201527
  29 C :    0.043568    0.199329
  30 C :   -0.290333   -0.201217
  31 C :   -0.235506    0.131225
  32 C :   -0.266748   -0.209224
  33 C :   -0.238756    0.130924
  34 C :    0.272263   -0.639936
  35 O :   -0.625730   -0.079740
  36 C :   -0.046938    0.189003
  37 C :    0.255785   -0.153001
  38 C :    0.169856    0.097936
  39 C :   -0.332722   -0.218592
  40 C :   -0.237138    0.133066
  41 C :   -0.340076   -0.216288
  42 N :   -0.439032   -0.019680
  43 C :    0.550138    0.027183
  44 O :   -0.448548   -0.001701
  45 C :   -0.246187   -0.001708
  46 C :   -0.367997    0.000151
  47 C :   -0.140324   -0.000060
  48 C :   -0.384428    0.000020
  49 C :   -0.227201    0.000028
  50 C :   -0.385816    0.000675
  51 C :    0.614487    0.000103
  52 N :   -0.631291    0.000239
  53 C :   -0.230364    0.000084
  54 C :   -0.653228    0.000909
  55 C :   -0.644021   -0.000001
  56 C :   -0.637384    0.000001
  57 O :   -0.528670   -0.000215
  58 H :    0.236888   -0.000048
  59 H :    0.248903    0.000029
  60 H :    0.239814   -0.000003
  61 H :    0.243333   -0.000001
  62 H :    0.249221   -0.000083
  63 H :    0.259371   -0.000042
  64 H :    0.239548    0.000001
  65 H :    0.228877    0.000008
  66 H :    0.234466    0.000008
  67 H :    0.230998    0.000000
  68 H :    0.230910   -0.000001
  69 H :    0.231843   -0.000000
  70 H :    0.403525   -0.000701
  71 H :    0.252042   -0.000107
  72 H :    0.242319    0.000005
  73 H :    0.242139   -0.000107
  74 H :    0.259667    0.012490
  75 H :    0.255369   -0.006717
  76 H :    0.262659    0.012440
  77 H :    0.249762    0.011548
  78 H :    0.249323   -0.006614
  79 H :    0.249341    0.012049
  80 H :    0.250183   -0.006473
  81 H :    0.249151    0.011330
  82 H :    0.256106    0.000022
  83 H :    0.244523    0.000002
Sum of atomic charges         :    0.0000000
Sum of atomic spin populations:    0.0000000

-----------------------------------------------------
MULLIKEN REDUCED ORBITAL CHARGES AND SPIN POPULATIONS
-----------------------------------------------------
CHARGE
  0 C s       :     3.294421  s :     3.294421
      pz      :     0.969213  p :     2.982926
      px      :     1.089653
      py      :     0.924060
      dz2     :     0.006386  d :     0.039732
      dxz     :     0.004777
      dyz     :     0.006303
      dx2y2   :     0.013351
      dxy     :     0.008914
  1 C s       :     3.147787  s :     3.147787
      pz      :     0.959995  p :     2.661602
      px      :     0.833755
      py      :     0.867852
      dz2     :     0.005903  d :     0.046147
      dxz     :     0.008801
      dyz     :     0.006127
      dx2y2   :     0.012862
      dxy     :     0.012454
  2 C s       :     3.282560  s :     3.282560
      pz      :     1.004002  p :     2.958623
      px      :     0.916946
      py      :     1.037676
      dz2     :     0.003969  d :     0.039668
      dxz     :     0.007897
      dyz     :     0.005742
      dx2y2   :     0.010472
      dxy     :     0.011587
  3 C s       :     3.252178  s :     3.252178
      pz      :     0.963379  p :     2.941701
      px      :     1.058011
      py      :     0.920310
      dz2     :     0.006536  d :     0.040131
      dxz     :     0.004829
      dyz     :     0.006289
      dx2y2   :     0.013467
      dxy     :     0.009010
  4 C s       :     3.259215  s :     3.259215
      pz      :     1.000594  p :     2.962560
      px      :     0.952672
      py      :     1.009294
      dz2     :     0.004041  d :     0.039956
      dxz     :     0.008069
      dyz     :     0.005643
      dx2y2   :     0.009828
      dxy     :     0.012374
  5 C s       :     3.252680  s :     3.252680
      pz      :     0.996161  p :     2.940312
      px      :     0.927352
      py      :     1.016799
      dz2     :     0.003941  d :     0.040062
      dxz     :     0.008252
      dyz     :     0.005672
      dx2y2   :     0.010227
      dxy     :     0.011970
  6 C s       :     3.429565  s :     3.429565
      pz      :     0.876731  p :     3.163516
      px      :     1.161567
      py      :     1.125219
      dz2     :     0.013303  d :     0.043703
      dxz     :     0.007176
      dyz     :     0.006306
      dx2y2   :     0.010320
      dxy     :     0.006597
  7 C s       :     3.097795  s :     3.097795
      pz      :     0.742458  p :     2.436172
      px      :     0.884503
      py      :     0.809211
      dz2     :     0.013026  d :     0.064328
      dxz     :     0.013618
      dyz     :     0.017603
      dx2y2   :     0.011966
      dxy     :     0.008114
  8 C s       :     3.138572  s :     3.138572
      pz      :     0.865640  p :     2.647070
      px      :     0.898527
      py      :     0.882902
      dz2     :     0.011589  d :     0.066129
      dxz     :     0.011757
      dyz     :     0.019822
      dx2y2   :     0.011799
      dxy     :     0.011162
  9 C s       :     3.111196  s :     3.111196
      pz      :     0.836796  p :     2.728399
      px      :     0.963178
      py      :     0.928425
      dz2     :     0.020611  d :     0.063309
      dxz     :     0.011910
      dyz     :     0.015049
      dx2y2   :     0.006293
      dxy     :     0.009447
 10 C s       :     2.921688  s :     2.921688
      pz      :     0.765245  p :     2.460518
      px      :     0.844870
      py      :     0.850403
      dz2     :     0.043811  d :     0.120260
      dxz     :     0.021322
      dyz     :     0.023990
      dx2y2   :     0.013991
      dxy     :     0.017146
 11 N s       :     3.622219  s :     3.622219
      pz      :     1.231205  p :     4.089853
      px      :     1.476923
      py      :     1.381725
      dz2     :     0.009339  d :     0.037838
      dxz     :     0.008007
      dyz     :     0.008548
      dx2y2   :     0.004776
      dxy     :     0.007168
 12 N s       :     3.639416  s :     3.639416
      pz      :     1.416836  p :     3.753211
      px      :     1.125193
      py      :     1.211183
      dz2     :     0.011308  d :     0.043636
      dxz     :     0.008697
      dyz     :     0.008234
      dx2y2   :     0.007921
      dxy     :     0.007476
 13 C s       :     3.204088  s :     3.204088
      pz      :     0.857528  p :     2.843825
      px      :     0.953265
      py      :     1.033032
      dz2     :     0.019384  d :     0.059331
      dxz     :     0.012027
      dyz     :     0.014316
      dx2y2   :     0.004679
      dxy     :     0.008924
 14 C s       :     3.194834  s :     3.194834
      pz      :     1.034303  p :     2.875896
      px      :     0.949336
      py      :     0.892256
      dz2     :     0.011376  d :     0.057822
      dxz     :     0.010940
      dyz     :     0.016702
      dx2y2   :     0.008527
      dxy     :     0.010277
 15 N s       :     3.616946  s :     3.616946
      pz      :     1.461884  p :     3.676361
      px      :     1.063711
      py      :     1.150766
      dz2     :     0.011392  d :     0.045878
      dxz     :     0.009735
      dyz     :     0.009291
      dx2y2   :     0.008835
      dxy     :     0.006626
 16 O s       :     3.760414  s :     3.760414
      pz      :     1.628780  p :     4.646096
      px      :     1.525793
      py      :     1.491523
      dz2     :     0.005270  d :     0.028529
      dxz     :     0.005768
      dyz     :     0.007419
      dx2y2   :     0.005811
      dxy     :     0.004260
 17 H s       :     0.545988  s :     0.545988
 18 H s       :     0.719114  s :     0.719114
 19 H s       :     0.723642  s :     0.723642
 20 H s       :     0.748624  s :     0.748624
 21 H s       :     0.749527  s :     0.749527
 22 H s       :     0.749567  s :     0.749567
 23 H s       :     0.749442  s :     0.749442
 24 H s       :     0.751843  s :     0.751843
 25 H s       :     0.708324  s :     0.708324
 26 H s       :     0.717698  s :     0.717698
 27 H s       :     0.524226  s :     0.524226
 28 C s       :     3.292131  s :     3.292131
      pz      :     1.068859  p :     2.977425
      px      :     0.925528
      py      :     0.983037
      dz2     :     0.011292  d :     0.039714
      dxz     :     0.012766
      dyz     :     0.003609
      dx2y2   :     0.006024
      dxy     :     0.006024
 29 C s       :     3.204494  s :     3.204494
      pz      :     0.826509  p :     2.705527
      px      :     0.859641
      py      :     1.019378
      dz2     :     0.011280  d :     0.046411
      dxz     :     0.014979
      dyz     :     0.007233
      dx2y2   :     0.005907
      dxy     :     0.007011
 30 C s       :     3.282355  s :     3.282355
      pz      :     0.897237  p :     2.968707
      px      :     1.079700
      py      :     0.991770
      dz2     :     0.011745  d :     0.039271
      dxz     :     0.011173
      dyz     :     0.006797
      dx2y2   :     0.006797
      dxy     :     0.002759
 31 C s       :     3.250813  s :     3.250813
      pz      :     1.033686  p :     2.944292
      px      :     0.920709
      py      :     0.989897
      dz2     :     0.011280  d :     0.040401
      dxz     :     0.013515
      dyz     :     0.003334
      dx2y2   :     0.005865
      dxy     :     0.006406
 32 C s       :     3.262181  s :     3.262181
      pz      :     1.009176  p :     2.964745
      px      :     0.960858
      py      :     0.994711
      dz2     :     0.009939  d :     0.039823
      dxz     :     0.014946
      dyz     :     0.004179
      dx2y2   :     0.005531
      dxy     :     0.005228
 33 C s       :     3.247198  s :     3.247198
      pz      :     0.899903  p :     2.951157
      px      :     1.053147
      py      :     0.998108
      dz2     :     0.011926  d :     0.040401
      dxz     :     0.011495
      dyz     :     0.007342
      dx2y2   :     0.006761
      dxy     :     0.002877
 34 C s       :     3.132045  s :     3.132045
      pz      :     0.807792  p :     2.521232
      px      :     0.753210
      py      :     0.960230
      dz2     :     0.015432  d :     0.074461
      dxz     :     0.022839
      dyz     :     0.008041
      dx2y2   :     0.013379
      dxy     :     0.014770
 35 O s       :     3.802125  s :     3.802125
      pz      :     1.750750  p :     4.793379
      px      :     1.321826
      py      :     1.720803
      dz2     :     0.002904  d :     0.030225
      dxz     :     0.008175
      dyz     :     0.005211
      dx2y2   :     0.004350
      dxy     :     0.009586
 36 C s       :     3.229335  s :     3.229335
      pz      :     0.851255  p :     2.770576
      px      :     0.960691
      py      :     0.958630
      dz2     :     0.012690  d :     0.047027
      dxz     :     0.009333
      dyz     :     0.010923
      dx2y2   :     0.007357
      dxy     :     0.006725
 37 C s       :     3.133738  s :     3.133738
      pz      :     0.775907  p :     2.536457
      px      :     0.881954
      py      :     0.878597
      dz2     :     0.014274  d :     0.074019
      dxz     :     0.019063
      dyz     :     0.017377
      dx2y2   :     0.012406
      dxy     :     0.010899
 38 C s       :     3.098584  s :     3.098584
      pz      :     0.872705  p :     2.666035
      px      :     0.875664
      py      :     0.917665
      dz2     :     0.014431  d :     0.065525
      dxz     :     0.015702
      dyz     :     0.013684
      dx2y2   :     0.011494
      dxy     :     0.010214
 39 C s       :     3.303109  s :     3.303109
      pz      :     1.026739  p :     2.990180
      px      :     0.978100
      py      :     0.985342
      dz2     :     0.010072  d :     0.039432
      dxz     :     0.009179
      dyz     :     0.008586
      dx2y2   :     0.006284
      dxy     :     0.005312
 40 C s       :     3.244878  s :     3.244878
      pz      :     0.997856  p :     2.951635
      px      :     0.979805
      py      :     0.973974
      dz2     :     0.009455  d :     0.040624
      dxz     :     0.010499
      dyz     :     0.008890
      dx2y2   :     0.006012
      dxy     :     0.005768
 41 C s       :     3.279978  s :     3.279978
      pz      :     0.899272  p :     3.020896
      px      :     1.068414
      py      :     1.053210
      dz2     :     0.011377  d :     0.039202
      dxz     :     0.009232
      dyz     :     0.009136
      dx2y2   :     0.002228
      dxy     :     0.007229
 42 N s       :     3.612275  s :     3.612275
      pz      :     1.289832  p :     3.780900
      px      :     1.240166
      py      :     1.250901
      dz2     :     0.015111  d :     0.045858
      dxz     :     0.007777
      dyz     :     0.009079
      dx2y2   :     0.005793
      dxy     :     0.008098
 43 C s       :     3.013991  s :     3.013991
      pz      :     0.763626  p :     2.336198
      px      :     0.766205
      py      :     0.806366
      dz2     :     0.022097  d :     0.099673
      dxz     :     0.030496
      dyz     :     0.025188
      dx2y2   :     0.010283
      dxy     :     0.011610
 44 O s       :     3.799316  s :     3.799316
      pz      :     1.629031  p :     4.609171
      px      :     1.460722
      py      :     1.519417
      dz2     :     0.007162  d :     0.040062
      dxz     :     0.011695
      dyz     :     0.010299
      dx2y2   :     0.006815
      dxy     :     0.004091
 45 C s       :     3.315358  s :     3.315358
      pz      :     0.970214  p :     2.877644
      px      :     0.938963
      py      :     0.968467
      dz2     :     0.008022  d :     0.053186
      dxz     :     0.011834
      dyz     :     0.012503
      dx2y2   :     0.008515
      dxy     :     0.012312
 46 C s       :     3.312429  s :     3.312429
      pz      :     1.059986  p :     3.013233
      px      :     1.038475
      py      :     0.914772
      dz2     :     0.007224  d :     0.042334
      dxz     :     0.007236
      dyz     :     0.011097
      dx2y2   :     0.011165
      dxy     :     0.005612
 47 C s       :     3.250502  s :     3.250502
      pz      :     0.934993  p :     2.835463
      px      :     0.947142
      py      :     0.953328
      dz2     :     0.009731  d :     0.054359
      dxz     :     0.012511
      dyz     :     0.010581
      dx2y2   :     0.012644
      dxy     :     0.008893
 48 C s       :     3.320644  s :     3.320644
      pz      :     0.934980  p :     3.020573
      px      :     1.039537
      py      :     1.046056
      dz2     :     0.008199  d :     0.043211
      dxz     :     0.011680
      dyz     :     0.006654
      dx2y2   :     0.011879
      dxy     :     0.004799
 49 C s       :     3.274360  s :     3.274360
      pz      :     0.995502  p :     2.899962
      px      :     0.941249
      py      :     0.963211
      dz2     :     0.008764  d :     0.052879
      dxz     :     0.013739
      dyz     :     0.009796
      dx2y2   :     0.012403
      dxy     :     0.008178
 50 C s       :     3.327452  s :     3.327452
      pz      :     0.978590  p :     3.015802
      px      :     1.135180
      py      :     0.902032
      dz2     :     0.004702  d :     0.042562
      dxz     :     0.012445
      dyz     :     0.009456
      dx2y2   :     0.008497
      dxy     :     0.007462
 51 C s       :     2.937734  s :     2.937734
      pz      :     0.756204  p :     2.326308
      px      :     0.838870
      py      :     0.731233
      dz2     :     0.035193  d :     0.121472
      dxz     :     0.033113
      dyz     :     0.021884
      dx2y2   :     0.015310
      dxy     :     0.015971
 52 N s       :     3.554415  s :     3.554415
      pz      :     1.153700  p :     4.041439
      px      :     1.262749
[truncated: 1,005,891 more chars]
