# Supplementary material for: Photochemical Deracemization of 4,7-Diaza-1-isoindolinones by Unidirectional Hydrogen Atom Shuttling
Source: J Am Chem Soc. 2024 Dec 30;147(2):1434–9. doi: 10.1021/jacs.4c16053 (PMC11744763; doi:10.1021/jacs.4c16053)
Supplement: Supplementary file 3 — ja4c16053_si_003.zip [file ja4c16053_si_003.zip › to_zip/3b_1b/s0bs.xyz]

84
Coordinates from ORCA-job orca
  C   -2.50717052346003     -2.16168987448032     -2.77088007450766
  C   -3.08958877873545     -1.06307642343457     -2.15005397143721
  C   -4.47837727964745     -0.96552327496003     -2.10854420867880
  C   -5.27132711195609     -1.94829025563853     -2.68123246302451
  C   -4.68289938515861     -3.04235374742798     -3.30424009798062
  C   -3.29989830943936     -3.14623286911070     -3.34770076026401
  C   -2.24057789532463      0.00228216268077     -1.49328315570523
  C   -2.24744141676229     -0.15921472733732     -0.01788826773225
  C   -2.96658471781220      0.54751365889288      0.96990579143296
  C   -2.74765970845317     -0.08437050533424      2.20785666249916
  C   -1.82297832010277     -1.20026744669211      1.97698824437790
  N   -1.59898223614165     -1.17263545075155      0.61577517443589
  N   -3.69798811304428      1.66308126649486      0.86446209757770
  C   -4.23805631874952      2.07126356532931      1.99709288550778
  C   -4.05394323795831      1.40078849016271      3.22154114761040
  N   -3.28811191714751      0.32668680846131      3.33851370791820
  O   -1.32579324492972     -1.98723007254717      2.76785887247443
  H   -0.92246338209954     -1.80525616734560      0.14744298511687
  H   -4.83197887469059      2.97634122794167      1.96646213169842
  H   -4.53132965383476      1.77839179085712      4.11669007336856
  H   -1.42796229778483     -2.25024332259411     -2.80125203787936
  H   -2.83408663592052     -3.99541848148132     -3.83089543622885
  H   -5.30054681311766     -3.80912688753055     -3.75362256045799
  H   -6.34944033873034     -1.85946619933647     -2.64356617154194
  H   -4.94092798595844     -0.11289338242607     -1.62430899399070
  H   -1.21504002010546     -0.04589958725983     -1.86746785782930
  H   -2.63067353157909      0.98875767560412     -1.74268762259877
  H   -2.57294327712212      2.88964051218029     -0.16410129585725
  C   1.59096239581640      3.19470528210694     -1.54107047735574
  C   0.20770682929168      2.98139739679300     -1.67517822348434
  C   -0.32712020347960      2.93830608921075     -2.97635413674382
  C   0.49258805065562      3.05570026846108     -4.08493970700739
  C   1.86292773062661      3.23936586196112     -3.93449283933126
  C   2.40288815028523      3.31484229986017     -2.65444082276241
  C   -0.65761422577416      2.87289719594814     -0.52744648509646
  O   -1.90693221357120      3.34172724556080     -0.71747877625831
  C   -0.26081540920950      2.41797398665718      0.77690027940108
  C   0.74182840171134      1.47144620644994      1.03714669574034
  C   1.10489446879980      1.04889787239929      2.30776488340772
  C   0.43725001848782      1.51299344288210      3.43665131118813
  C   -0.57220447139476      2.44075837598138      3.22023510512652
  C   -0.90255496536179      2.88498001386720      1.94429420858011
  N   2.17053378559917      0.17462842706805      2.19090812783629
  C   2.39633125729412      0.08537100522086      0.92998421776412
  O   1.54888013057974      0.81712876202089      0.16340091766230
  C   3.58150835811298     -0.53220253107095      0.24099064017675
  C   4.40101399637725     -1.39728297568959      1.21260412788401
  C   3.97067421564980     -2.85777498568828      1.41173710194233
  C   3.81550811746757     -3.51906958243805      0.04978258005162
  C   2.76218466517380     -2.78517051696978     -0.77571080671691
  C   3.22704227744572     -1.33892889781727     -1.02106593715077
  C   1.44590327280415     -2.72822882769287     -0.02275239516305
  N   1.48584833132786     -2.81342036914259      1.30568996325021
  C   2.64607267584118     -3.01768011197475      2.15220193306774
  C   4.45762077095909      0.66540653007293     -0.18750122032210
  C   5.05173641740614     -3.55770087682903      2.23193779871949
  C   2.56695662513270     -3.48298362363602     -2.11881482130163
  O   0.38331392525216     -2.55919207802746     -0.63359962760210
  H   5.41653541026190     -1.43322608494863      0.80570859704817
  H   4.47955955830825     -0.89694201324557      2.18046336341052
  H   4.76743182619841     -3.50491705651738     -0.49115178501770
  H   3.53650537420386     -4.57179436322266      0.17031386692144
  H   4.13798637279327     -1.40219685444656     -1.62455922316988
  H   2.49663654907758     -0.80682704985977     -1.63590633493987
  H   1.86233484389870     -2.95431027204663     -2.75883217217201
  H   3.52225172715803     -3.53393787021220     -2.64344401965835
  H   2.20659222726052     -4.50432972437450     -1.98717198540930
  H   4.83310330339957     -4.62095997510270      2.34646713172861
  H   6.02543802318629     -3.46763296561808      1.74820875649074
  H   5.13553364446975     -3.12378933009195      3.23076428111891
  H   0.59999938851098     -2.74178949651726      1.79319725998161
  H   3.94916069552158      1.30389219018271     -0.91036690448547
  H   4.73754404835876      1.27633508379573      0.67207385628189
  H   5.37332865792149      0.29926010172744     -0.65344342681200
  H   0.70239626164192      1.17645577297634      4.42932402581096
  H   -1.11170504973918      2.84764719949300      4.06521671889233
  H   -1.66443539318271      3.64715252115562      1.84976603340204
  H   -1.38919978934294      2.79154509394530     -3.11878675431292
  H   0.05904142238124      3.00270754141811     -5.07536958986090
  H   2.50093150534333      3.33378301111514     -4.80329506362462
  H   3.46355513286778      3.48744989026847     -2.52290636144785
  H   2.02987059622122      3.30968192065512     -0.55880351460975
  H   2.58854590489808     -2.31660289706299      2.98617200544399
  H   2.59040721923046     -4.02710147552978      2.57156129696623
