# Supplementary material for: Photochemical Deracemization of 4,7-Diaza-1-isoindolinones by Unidirectional Hydrogen Atom Shuttling
Source: J Am Chem Soc. 2024 Dec 30;147(2):1434–9. doi: 10.1021/jacs.4c16053 (PMC11744763; doi:10.1021/jacs.4c16053)
Supplement: Supplementary file 3 — ja4c16053_si_003.zip [file ja4c16053_si_003.zip › to_zip/ent2b_1a/s0_min.xyz]

84
-2040.705714 orca
  C   -3.43567170943050      0.08674877155605      2.00995225971454
  C   -4.81262395466609     -0.43256309786087      1.60702371448974
  C   -5.45642639004595      0.64766920435662      0.74763484505654
  C   -4.67608918407306      0.81823003897377     -0.55320573957706
  C   -3.20734447176550      1.10454482319230     -0.26353908130765
  N   -2.73563185622756      0.75588615062909      0.93272803894527
  C   -4.77094361732441     -0.49553831522533     -1.34776195527648
  C   -4.23932070032064     -1.73771762031606     -0.60978348257070
  C   -4.77579210279674     -1.76035293857024      0.83023739934779
  C   -2.74164228717536     -1.81080876134544     -0.64543046115970
  N   -1.91760338592881     -2.14378665336641      0.28119040553965
  C   -0.67117381476235     -2.10291299996028     -0.31824977009059
  C   -0.83923784549732     -1.75050013000239     -1.65126620274299
  O   -2.15935565645213     -1.57049175296280     -1.85114402910145
  C   0.60002025830207     -2.32131549516803      0.18799601988728
  C   1.67399614538445     -2.18414744320342     -0.68980521215061
  C   1.46445594535288     -1.83880195616162     -2.03761084161475
  C   0.19978391919792     -1.62195366419958     -2.55189218784638
  C   -4.73910789044621     -2.99898980334427     -1.34130198925835
  C   -5.62030373281401     -0.66205822584855      2.88237545899741
  C   -5.27052735841344      1.95123352403127     -1.38412887883638
  O   -2.48095985288430      1.60805501257855     -1.12747050983929
  H   -5.81272954808744     -2.10415959881736      0.75906339974461
  H   -4.24651705958012     -2.51782862077402      1.41384893162489
  H   -6.49253834211962      0.38356760545424      0.51127149913468
  H   -5.49197666015560      1.59322581575403      1.30021353098994
  H   -5.83322324793485     -0.66844191967394     -1.54779749205168
  H   -4.29473800687989     -0.38630784603898     -2.32421525083306
  H   -4.76414838109528      2.06227611927124     -2.34166402612870
  H   -6.32382989797758      1.74611116011344     -1.58229618552452
  H   -5.21222839686038      2.90393972453876     -0.85542720776132
  H   -5.72883980523513      0.26280330784586      3.45166578850989
  H   -6.62055424254972     -1.02947600772329      2.64776485344363
  H   -5.13866563156966     -1.39862980692812      3.52933746089954
  H   -1.73770689251272      0.89094883308158      1.08707589793178
  H   -4.39259157987134     -3.90508432523920     -0.84227947013754
  H   -5.82954184862959     -3.01085493106777     -1.34477627199791
  H   -4.40097260712735     -3.02819693011178     -2.37750283887164
  H   0.74233841395496     -2.55952552157382      1.23319783218994
  C   3.07914658060515     -2.31982636207196     -0.22453938905433
  H   2.32008932356246     -1.74130472886989     -2.69185215073550
  H   -2.80751701686265     -0.73064497712993      2.36900761689459
  H   -3.55122950625915      0.79184397696221      2.83970195998203
  C   3.38013475001193     -3.13009690033352      0.98777718835586
  C   2.72425721610963     -4.33211083542765      1.24888565242172
  C   3.08376206196086     -5.09978096252590      2.34713435831581
  C   4.08530393880121     -4.66281416871336      3.20275460318509
  C   4.74227740063282     -3.46479545864384      2.94819725124318
  C   4.40382252439491     -2.70970190674705      1.83755097524616
  H   1.94771442607003     -4.68607011882834      0.58289208233550
  H   2.57999538984618     -6.03892325842585      2.53411272207587
  H   4.35695694672251     -5.25652656684762      4.06595552071239
  H   5.52361327350693     -3.12254094809095      3.61399569776068
  H   4.92494190565205     -1.78203311466586      1.63716968766529
  H   0.04322160606046     -1.35776976003059     -3.58880191181452
  O   3.98284831151601     -1.76929226302636     -0.82146817249466
  C   3.35880659117601      0.87445187058141      1.26881374420259
  C   2.34318896928020      1.10235598147278      0.36526897540652
  C   2.69755772746776      1.44423861573425     -0.92459096955133
  N   3.94579665118676      1.55221745355493     -1.33251523487551
  C   4.85022897478259      1.29739625544425     -0.39124799347737
  N   4.62412512610608      0.97581608773762      0.87685918032718
  C   0.86998463252748      1.08013145589099      0.45888293665792
  N   0.42920767188971      1.37837591015528     -0.77743519146951
  C   1.46335623513921      1.69740681144541     -1.73674303584175
  C   1.37416866500647      3.14197671404670     -2.25832502243211
  C   1.42837653525527      4.16263535719992     -1.15786368518132
  C   2.63925435754043      4.73870770535111     -0.77979564922268
  C   2.69831374448612      5.64844727051811      0.26713050549808
  C   1.54268305335124      5.99633383210935      0.95324176602862
  C   0.32914870557635      5.43297992729030      0.58144161123422
  C   0.27381871025363      4.52418582723658     -0.46612350184742
  O   0.19571320281074      0.84226525074521      1.45114175285905
  H   -0.56669780896689      1.48525544718653     -0.98355347597592
  H   5.88951931166848      1.36636760683034     -0.69130143091068
  H   3.54562243241464      4.47461870858948     -1.31170585547568
  H   3.64809962500625      6.08720320419563      0.54510039270859
  H   1.58640078731682      6.70596432679349      1.76940927310230
  H   -0.57802898371625      5.70253782313514      1.10705720572461
  H   -0.67886054700213      4.09147100253036     -0.74873977016998
  H   0.44465031380442      3.23595091099548     -2.82394004884075
  H   2.19157048426274      3.29005797015771     -2.96645169894148
  H   1.42443462877992      1.01471399697893     -2.59137531817873
  H   3.16981994808295      0.61119257351599      2.30394217907895
