# Supplementary material for: Photochemical Deracemization of 4,7-Diaza-1-isoindolinones by Unidirectional Hydrogen Atom Shuttling
Source: J Am Chem Soc. 2024 Dec 30;147(2):1434–9. doi: 10.1021/jacs.4c16053 (PMC11744763; doi:10.1021/jacs.4c16053)
Supplement: Supplementary file 3 — ja4c16053_si_003.zip [file ja4c16053_si_003.zip › to_zip/ent2b_1a/thermodynamics/t1/spe.out]

                                 *****************
                                 * O   R   C   A *
                                 *****************

                                            #,                                       
                                            ###                                      
                                            ####                                     
                                            #####                                    
                                            ######                                   
                                           ########,                                 
                                     ,,################,,,,,                         
                               ,,#################################,,                 
                          ,,##########################################,,             
                       ,#########################################, ''#####,          
                    ,#############################################,,   '####,        
                  ,##################################################,,,,####,       
                ,###########''''           ''''###############################       
              ,#####''   ,,,,##########,,,,          '''####'''          '####       
            ,##' ,,,,###########################,,,                        '##       
           ' ,,###''''                  '''############,,,                           
         ,,##''                                '''############,,,,        ,,,,,,###''
      ,#''                                            '''#######################'''  
     '                                                          ''''####''''         
             ,#######,   #######,   ,#######,      ##                                
            ,#'     '#,  ##    ##  ,#'     '#,    #''#        ######   ,####,        
            ##       ##  ##   ,#'  ##            #'  '#       #        #'  '#        
            ##       ##  #######   ##           ,######,      #####,   #    #        
            '#,     ,#'  ##    ##  '#,     ,#' ,#      #,         ##   #,  ,#        
             '#######'   ##     ##  '#######'  #'      '#     #####' # '####'        


                  #######################################################
                  #                        -***-                        #
                  #          Department of theory and spectroscopy      #
                  #    Directorship and core code : Frank Neese         #
                  #        Max Planck Institute fuer Kohlenforschung    #
                  #                Kaiser Wilhelm Platz 1               #
                  #                 D-45470 Muelheim/Ruhr               #
                  #                      Germany                        #
                  #                                                     #
                  #                  All rights reserved                #
                  #                        -***-                        #
                  #######################################################


                         Program Version 5.0.3 -  RELEASE  -


 With contributions from (in alphabetic order):
   Daniel Aravena         : Magnetic Suceptibility
   Michael Atanasov       : Ab Initio Ligand Field Theory (pilot matlab implementation)
   Alexander A. Auer      : GIAO ZORA, VPT2 properties, NMR spectrum
   Ute Becker             : Parallelization
   Giovanni Bistoni       : ED, misc. LED, open-shell LED, HFLD
   Martin Brehm           : Molecular dynamics
   Dmytro Bykov           : SCF Hessian
   Vijay G. Chilkuri      : MRCI spin determinant printing, contributions to CSF-ICE
   Dipayan Datta          : RHF DLPNO-CCSD density
   Achintya Kumar Dutta   : EOM-CC, STEOM-CC
   Dmitry Ganyushin       : Spin-Orbit,Spin-Spin,Magnetic field MRCI
   Miquel Garcia          : C-PCM and meta-GGA Hessian, CC/C-PCM, Gaussian charge scheme
   Yang Guo               : DLPNO-NEVPT2, F12-NEVPT2, CIM, IAO-localization
   Andreas Hansen         : Spin unrestricted coupled pair/coupled cluster methods
   Benjamin Helmich-Paris : MC-RPA, TRAH-SCF, COSX integrals
   Lee Huntington         : MR-EOM, pCC
   Robert Izsak           : Overlap fitted RIJCOSX, COSX-SCS-MP3, EOM
   Marcus Kettner         : VPT2
   Christian Kollmar      : KDIIS, OOCD, Brueckner-CCSD(T), CCSD density, CASPT2, CASPT2-K
   Simone Kossmann        : Meta GGA functionals, TD-DFT gradient, OOMP2, MP2 Hessian
   Martin Krupicka        : Initial AUTO-CI
   Lucas Lang             : DCDCAS
   Marvin Lechner         : AUTO-CI (C++ implementation), FIC-MRCC
   Dagmar Lenk            : GEPOL surface, SMD
   Dimitrios Liakos       : Extrapolation schemes; Compound Job, initial MDCI parallelization
   Dimitrios Manganas     : Further ROCIS development; embedding schemes
   Dimitrios Pantazis     : SARC Basis sets
   Anastasios Papadopoulos: AUTO-CI, single reference methods and gradients
   Taras Petrenko         : DFT Hessian,TD-DFT gradient, ASA, ECA, R-Raman, ABS, FL, XAS/XES, NRVS
   Peter Pinski           : DLPNO-MP2, DLPNO-MP2 Gradient
   Christoph Reimann      : Effective Core Potentials
   Marius Retegan         : Local ZFS, SOC
   Christoph Riplinger    : Optimizer, TS searches, QM/MM, DLPNO-CCSD(T), (RO)-DLPNO pert. Triples
   Tobias Risthaus        : Range-separated hybrids, TD-DFT gradient, RPA, STAB
   Michael Roemelt        : Original ROCIS implementation
   Masaaki Saitow         : Open-shell DLPNO-CCSD energy and density
   Barbara Sandhoefer     : DKH picture change effects
   Avijit Sen             : IP-ROCIS
   Kantharuban Sivalingam : CASSCF convergence, NEVPT2, FIC-MRCI
   Bernardo de Souza      : ESD, SOC TD-DFT
   Georgi Stoychev        : AutoAux, RI-MP2 NMR, DLPNO-MP2 response
   Willem Van den Heuvel  : Paramagnetic NMR
   Boris Wezisla          : Elementary symmetry handling
   Frank Wennmohs         : Technical directorship


 We gratefully acknowledge several colleagues who have allowed us to
 interface, adapt or use parts of their codes:
   Stefan Grimme, W. Hujo, H. Kruse, P. Pracht,  : VdW corrections, initial TS optimization,
                  C. Bannwarth, S. Ehlert          DFT functionals, gCP, sTDA/sTD-DF
   Ed Valeev, F. Pavosevic, A. Kumar             : LibInt (2-el integral package), F12 methods
   Garnet Chan, S. Sharma, J. Yang, R. Olivares  : DMRG
   Ulf Ekstrom                                   : XCFun DFT Library
   Mihaly Kallay                                 : mrcc  (arbitrary order and MRCC methods)
   Jiri Pittner, Ondrej Demel                    : Mk-CCSD
   Frank Weinhold                                : gennbo (NPA and NBO analysis)
   Christopher J. Cramer and Donald G. Truhlar   : smd solvation model
   Lars Goerigk                                  : TD-DFT with DH, B97 family of functionals
   V. Asgeirsson, H. Jonsson                     : NEB implementation
   FAccTs GmbH                                   : IRC, NEB, NEB-TS, DLPNO-Multilevel, CI-OPT
                                                   MM, QMMM, 2- and 3-layer-ONIOM, Crystal-QMMM,
                                                   LR-CPCM, SF, NACMEs, symmetry and pop. for TD-DFT,
                                                   nearIR, NL-DFT gradient (VV10), updates on ESD,
                                                   ML-optimized integration grids
   S Lehtola, MJT Oliveira, MAL Marques          : LibXC Library
   Liviu Ungur et al                             : ANISO software


 Your calculation uses the libint2 library for the computation of 2-el integrals
 For citations please refer to: http://libint.valeyev.net

 Your ORCA version has been built with support for libXC version: 5.1.0
 For citations please refer to: https://tddft.org/programs/libxc/

 This ORCA versions uses:
   CBLAS   interface :  Fast vector & matrix operations
   LAPACKE interface :  Fast linear algebra routines
   SCALAPACK package :  Parallel linear algebra routines
   Shared memory     :  Shared parallel matrices
   BLAS/LAPACK       :  OpenBLAS 0.3.15  USE64BITINT DYNAMIC_ARCH NO_AFFINITY SkylakeX SINGLE_THREADED
        Core in use  :  SkylakeX
   Copyright (c) 2011-2014, The OpenBLAS Project


***************************************
The coordinates will be read from file: coord.xyz
***************************************


Your calculation utilizes the atom-pairwise dispersion correction
based on tight binding partial charges (D4)
Cite in your paper:
E.Caldeweyher, C.Bannwarth, S.Grimme, J.Chem.Phys., (2017), 147, 034112.
E.Caldeweyher, S.Ehlert, A.Hansen, H.Neugebauer, S.Grimme, J.Chem.Phys., (2018), in progress.
   

================================================================================

----- Orbital basis set information -----
Your calculation utilizes the basis: def2-QZVPP
   F. Weigend and R. Ahlrichs, Phys. Chem. Chem. Phys. 7, 3297 (2005).

----- AuxJ basis set information -----
Your calculation utilizes the auxiliary basis: def2/J
   F. Weigend, Phys. Chem. Chem. Phys. 8, 1057 (2006).

================================================================================
                                        WARNINGS
                       Please study these warnings very carefully!
================================================================================


WARNING: your system is open-shell and RHF/RKS was chosen
  ===> : WILL SWITCH to UHF/UKS


INFO   : the flag for use of the SHARK integral package has been found!

================================================================================
                                       INPUT FILE
================================================================================
NAME = orca.inp
|  1> ! RKS PW6B95 D4 def2-QZVPP RIJCOSX def2/J defgrid3 SP
|  2> %maxcore 2500
|  3> %scf
|  4> autotrah false
|  5> end
|  6> %pal
|  7>   nprocs 8
|  8> end
|  9> *xyzfile 0 3 coord.xyz
| 10> 
| 11>                          ****END OF INPUT****
================================================================================

                       ****************************
                       * Single Point Calculation *
                       ****************************

---------------------------------
CARTESIAN COORDINATES (ANGSTROEM)
---------------------------------
  C     -3.800823    0.624521    1.934982
  C     -5.204219    0.417367    1.370666
  C     -5.505751    1.603049    0.462792
  C     -4.546488    1.619771   -0.725042
  C     -3.106719    1.652171   -0.237591
  N     -2.844140    1.076028    0.941168
  C     -4.742468    0.330685   -1.548727
  C     -4.592817   -0.980464   -0.762378
  C     -5.365600   -0.879509    0.563910
  C     -3.146189   -1.336875   -0.576606
  N     -2.175266   -1.138849   -1.396282
  C     -1.079151   -1.739693   -0.802319
  C     -1.491446   -2.305466    0.396470
  O     -2.813959   -2.054405    0.524007
  C      0.240358   -1.848267   -1.210085
  C      1.127885   -2.541466   -0.367360
  C      0.671339   -3.073187    0.863524
  C     -0.648109   -2.980352    1.258575
  C     -5.194079   -2.130408   -1.594129
  C     -6.183362    0.371137    2.540642
  C     -4.830017    2.826406   -1.613435
  O     -2.214867    2.134718   -0.938567
  H     -6.426171   -0.950711    0.300811
  H     -5.162463   -1.745599    1.198531
  H     -6.533630    1.544625    0.089827
  H     -5.428015    2.539361    1.026764
  H     -5.764603    0.359601   -1.939786
  H     -4.077955    0.331037   -2.415198
  H     -4.192868    2.843552   -2.496282
  H     -5.867516    2.797186   -1.950071
  H     -4.684021    3.761734   -1.071272
  H     -7.204884    0.234213    2.183016
  H     -5.953614   -0.454196    3.218008
  H     -6.152751    1.296686    3.118381
  H     -1.863470    1.043528    1.208821
  H     -4.694725   -2.222192   -2.559170
  H     -5.107523   -3.084828   -1.072789
  H     -6.252784   -1.940063   -1.774288
  H      0.559339   -1.432243   -2.156411
  C      2.523950   -2.652910   -0.720481
  H      1.379108   -3.549389    1.527832
  H     -3.425939   -0.294927    2.387810
  H     -3.850671    1.368943    2.736947
  C      3.460552   -3.677089   -0.360050
  C      4.847843   -3.419330   -0.378051
  C      5.752334   -4.415595   -0.059047
  C      5.313827   -5.689617    0.285212
  C      3.947287   -5.961249    0.291492
  C      3.031907   -4.981301   -0.038113
  H      5.217834   -2.430353   -0.614011
  H      6.811388   -4.192427   -0.069159
  H      6.025740   -6.463345    0.539486
  H      3.594111   -6.953759    0.540097
  H      1.978875   -5.227133   -0.069894
  H     -0.985361   -3.394251    2.199004
  O      2.991005   -1.670985   -1.479469
  C      3.314083    0.164919    1.332971
  C      2.360609    0.734290    0.515325
  C      2.785025    1.266626   -0.686048
  N      4.044186    1.278300   -1.075896
  C      4.883270    0.705482   -0.219262
  N      4.586359    0.151210    0.951001
  C      0.896698    0.913331    0.620970
  N      0.528273    1.498793   -0.533649
  C      1.610813    1.816075   -1.437172
  C      1.727031    3.319248   -1.737889
  C      1.892495    4.150330   -0.498006
  C      3.160836    4.499328   -0.039419
  C      3.318254    5.235415    1.127227
  C      2.204787    5.634472    1.853834
  C      0.935259    5.296244    1.403756
  C      0.781789    4.559999    0.237210
  O      0.177542    0.601497    1.559059
  H     -0.449559    1.733905   -0.732336
  H      5.928705    0.689768   -0.505991
  H      4.034983    4.195911   -0.603139
  H      4.311856    5.499135    1.466173
  H      2.324964    6.209723    2.762786
  H      0.061222    5.607908    1.961135
  H     -0.213042    4.302583   -0.106798
  H      0.832064    3.621280   -2.285943
  H      2.574013    3.459669   -2.412035
  H      1.495641    1.281102   -2.386887
  H      3.069250   -0.282224    2.290275

----------------------------
CARTESIAN COORDINATES (A.U.)
----------------------------
  NO LB      ZA    FRAG     MASS         X           Y           Z
   0 C     6.0000    0    12.011   -7.182515    1.180174    3.656587
   1 C     6.0000    0    12.011   -9.834548    0.788709    2.590183
   2 C     6.0000    0    12.011  -10.404361    3.029324    0.874550
   3 C     6.0000    0    12.011   -8.591618    3.060923   -1.370130
   4 C     6.0000    0    12.011   -5.870848    3.122150   -0.448981
   5 N     7.0000    0    14.007   -5.374645    2.033398    1.778549
   6 C     6.0000    0    12.011   -8.961965    0.624903   -2.926670
   7 C     6.0000    0    12.011   -8.679166   -1.852809   -1.440686
   8 C     6.0000    0    12.011  -10.139515   -1.662030    1.065636
   9 C     6.0000    0    12.011   -5.945436   -2.526328   -1.089628
  10 N     7.0000    0    14.007   -4.110658   -2.152113   -2.638591
  11 C     6.0000    0    12.011   -2.039299   -3.287543   -1.516164
  12 C     6.0000    0    12.011   -2.818425   -4.356700    0.749220
  13 O     8.0000    0    15.999   -5.317611   -3.882264    0.990229
  14 C     6.0000    0    12.011    0.454211   -3.492718   -2.286729
  15 C     6.0000    0    12.011    2.131394   -4.802674   -0.694209
  16 C     6.0000    0    12.011    1.268646   -5.807482    1.631823
  17 C     6.0000    0    12.011   -1.224748   -5.632049    2.378362
  18 C     6.0000    0    12.011   -9.815386   -4.025888   -3.012468
  19 C     6.0000    0    12.011  -11.684860    0.701347    4.801118
  20 C     6.0000    0    12.011   -9.127409    5.341134   -3.048950
  21 O     8.0000    0    15.999   -4.185492    4.034033   -1.773634
  22 H     1.0000    0     1.008  -12.143703   -1.796584    0.568450
  23 H     1.0000    0     1.008   -9.755641   -3.298704    2.264895
  24 H     1.0000    0     1.008  -12.346772    2.918919    0.169748
  25 H     1.0000    0     1.008  -10.257461    4.798696    1.940302
  26 H     1.0000    0     1.008  -10.893522    0.679547   -3.665665
  27 H     1.0000    0     1.008   -7.706219    0.625569   -4.564062
  28 H     1.0000    0     1.008   -7.923373    5.373534   -4.717289
  29 H     1.0000    0     1.008  -11.087999    5.285915   -3.685101
  30 H     1.0000    0     1.008   -8.851518    7.108648   -2.024411
  31 H     1.0000    0     1.008  -13.615257    0.442599    4.125303
  32 H     1.0000    0     1.008  -11.250700   -0.858305    6.081154
  33 H     1.0000    0     1.008  -11.627015    2.450381    5.892886
  34 H     1.0000    0     1.008   -3.521449    1.971981    2.284340
  35 H     1.0000    0     1.008   -8.871745   -4.199334   -4.836130
  36 H     1.0000    0     1.008   -9.651820   -5.829480   -2.027278
  37 H     1.0000    0     1.008  -11.816050   -3.666188   -3.352918
  38 H     1.0000    0     1.008    1.056997   -2.706546   -4.075026
  39 C     6.0000    0    12.011    4.769575   -5.013274   -1.361512
  40 H     1.0000    0     1.008    2.606136   -6.707374    2.887183
  41 H     1.0000    0     1.008   -6.474086   -0.557330    4.512306
  42 H     1.0000    0     1.008   -7.276713    2.586928    5.172080
  43 C     6.0000    0    12.011    6.539495   -6.948690   -0.680396
  44 C     6.0000    0    12.011    9.161095   -6.461598   -0.714413
  45 C     6.0000    0    12.011   10.870335   -8.344265   -0.111583
  46 C     6.0000    0    12.011   10.041678  -10.751818    0.538973
  47 C     6.0000    0    12.011    7.459292  -11.265128    0.550840
  48 C     6.0000    0    12.011    5.729474   -9.413295   -0.072023
  49 H     1.0000    0     1.008    9.860278   -4.592702   -1.160312
  50 H     1.0000    0     1.008   12.871658   -7.922538   -0.130692
  51 H     1.0000    0     1.008   11.386997  -12.213952    1.019481
  52 H     1.0000    0     1.008    6.791885  -13.140700    1.020636
  53 H     1.0000    0     1.008    3.739532   -9.877851   -0.132081
  54 H     1.0000    0     1.008   -1.862063   -6.414205    4.155515
  55 O     8.0000    0    15.999    5.652180   -3.157703   -2.795791
  56 C     6.0000    0    12.011    6.262709    0.311652    2.518950
  57 C     6.0000    0    12.011    4.460905    1.387606    0.973823
  58 C     6.0000    0    12.011    5.262934    2.393576   -1.296443
  59 N     7.0000    0    14.007    7.642405    2.415637   -2.033149
  60 C     6.0000    0    12.011    9.228043    1.333168   -0.414346
  61 N     7.0000    0    14.007    8.666962    0.285745    1.797131
  62 C     6.0000    0    12.011    1.694513    1.725946    1.173464
  63 N     7.0000    0    14.007    0.998292    2.832308   -1.008450
  64 C     6.0000    0    12.011    3.043995    3.431885   -2.715862
  65 C     6.0000    0    12.011    3.263617    6.272470   -3.284134
  66 C     6.0000    0    12.011    3.576297    7.842986   -0.941095
  67 C     6.0000    0    12.011    5.973115    8.502498   -0.074492
  68 C     6.0000    0    12.011    6.270590    9.893501    2.130149
  69 C     6.0000    0    12.011    4.166444   10.647609    3.503239
  70 C     6.0000    0    12.011    1.767383   10.008451    2.652714
  71 C     6.0000    0    12.011    1.477367    8.617150    0.448261
  72 O     8.0000    0    15.999    0.335505    1.136664    2.946194
  73 H     1.0000    0     1.008   -0.849543    3.276605   -1.383915
  74 H     1.0000    0     1.008   11.203628    1.303472   -0.956184
  75 H     1.0000    0     1.008    7.625013    7.929122   -1.139768
  76 H     1.0000    0     1.008    8.148228   10.391859    2.770665
  77 H     1.0000    0     1.008    4.393546   11.734676    5.220908
  78 H     1.0000    0     1.008    0.115693   10.597410    3.706009
  79 H     1.0000    0     1.008   -0.402592    8.130704   -0.201819
  80 H     1.0000    0     1.008    1.572372    6.843227   -4.319806
  81 H     1.0000    0     1.008    4.864181    6.537827   -4.558085
  82 H     1.0000    0     1.008    2.826352    2.420932   -4.510562
  83 H     1.0000    0     1.008    5.800043   -0.533326    4.327992

--------------------------------
INTERNAL COORDINATES (ANGSTROEM)
--------------------------------
 C      0   0   0     0.000000000000     0.00000000     0.00000000
 C      1   0   0     1.526723384789     0.00000000     0.00000000
 C      2   1   0     1.523482802270   107.25363217     0.00000000
 C      3   2   1     1.526896110082   110.35094996    63.85260479
 C      4   3   2     1.520392835183   110.22744549   303.23248066
 N      5   4   3     1.338042932945   117.32915173    29.50432171
 C      4   3   2     1.542273966675   109.05591693    61.66346462
 C      7   4   3     1.536180842757   115.31737962   304.66557480
 C      2   1   3     1.535833368488   113.91143537   120.53613938
 C      8   7   4     1.501423353773   111.08829279   279.82830327
 N     10   8   7     1.285991408215   127.73622604   324.99073284
 C     11  10   8     1.383934329466   104.92590655   184.64182118
 C     12  11  10     1.388230678788   108.19969129     0.74815095
 O     13  12  11     1.352159891427   107.23308326     0.14810511
 C     12  11  10     1.385339161226   131.45952709   180.25998633
 C     15  12  11     1.406561410330   117.59888629   180.33909970
 C     16  15  12     1.416416587036   120.15120758   358.57121451
 C     17  16  15     1.380443906203   122.10876766     2.44643686
 C      8   7   4     1.541329800642   108.81720518   164.23003290
 C      2   1   3     1.526336596073   108.08698004   240.61239522
 C      4   3   2     1.524991676717   110.18514944   181.34161530
 O      5   4   3     1.232728392961   120.74012433   206.06801472
 H      9   2   1     1.095034572634   106.43248951   174.82654881
 H      9   2   1     1.092758178755   110.16118396    60.87364699
 H      3   2   1     1.095012799304   110.31838739   184.34139077
 H      3   2   1     1.095803948625   110.13632026   301.87543901
 H      7   4   3     1.094771823400   106.69861773    63.62450983
 H      7   4   3     1.091946657557   110.25454394   178.93687077
 H     21   4   3     1.088885326678   112.08577988   182.64936368
 H     21   4   3     1.091138253283   109.59211421   302.36530036
 H     21   4   3     1.090914274321   111.34564944    61.37900321
 H     20   2   1     1.090940620002   110.68331184   179.41478223
 H     20   2   1     1.092145567760   111.30622028   299.26164909
 H     20   2   1     1.091494318507   111.22650612    59.56309386
 H      6   5   4     1.017058067538   115.77359075   175.16328414
 H     19   8   7     1.090450266408   111.20656046    59.09515871
 H     19   8   7     1.090964950634   111.33807965   179.88924375
 H     19   8   7     1.090662859424   109.73037462   299.36894227
 H     15  12  11     1.081830485167   120.54252394   358.84777928
 C     16  15  12     1.444338299928   120.09576214   181.83584418
 H     17  16  15     1.081207573373   119.22722235   183.77611337
 H      1   2   3     1.091318009512   110.78249571   194.16397321
 H      1   2   3     1.095352335216   108.72372868    77.42987152
 C     40  16  15     1.433901451485   128.68290902   207.07706701
 C     44  40  16     1.411148392144   120.56188377   202.39826075
 C     45  44  40     1.382899502217   120.56152562   181.43730301
 C     46  45  44     1.390659544544   120.72120122     0.00000000
 C     47  46  45     1.393289379908   119.27423262     0.73849310
 C     48  47  46     1.380890194539   120.71296619   359.94275451
 H     45  44  40     1.081963980663   120.39270483     3.22249569
 H     46  45  44     1.082360055232   119.29294794   180.64927964
 H     47  46  45     1.081725140529   120.39436394   180.36293667
 H     48  47  46     1.082411216415   119.98824308   178.88709421
 H     49  48  47     1.081813662474   119.40670975   177.24960265
 H     18  17  16     1.081415131547   121.41350773   179.72659640
 O     40  16  15     1.326039243809   115.03973147    27.09263088
 C     56  40  16     3.374128059893    87.68163572    81.35341950
 C     57  56  40     1.379071843355    70.38162166   245.65509738
 C     58  57  56     1.380871965847   117.54774774   293.32742844
 N     59  58  57     1.318182871139   123.66311365   358.80677050
 C     60  59  58     1.328910885992   114.12169409     1.22911176
 N     57  56  40     1.328448507633    81.16564177   119.62416273
 C     58  57  56     1.478598512166   133.80064775   112.76150575
 N     63  58  57     1.345974396270   105.21150206   182.44739424
 C     64  63  58     1.445307839931   115.26053640   357.15468578
 C     65  64  63     1.537357102440   113.17546099   240.89001342
 C     66  65  64     1.501793770812   112.82535835    56.73372371
 C     67  66  65     1.393122942197   120.71131355    93.70914328
 C     68  67  66     1.388404369694   120.83994503   181.83852658
 C     69  68  67     1.388168752332   120.08535790     0.00000000
 C     70  69  68     1.388765668563   119.57720682   359.79878561
 C     71  70  69     1.387962546011   120.17565018     0.21781585
 O     63  58  57     1.222471479965   127.32802227     2.74681821
 H     64  63  58     1.025139218640   121.81050289   179.54614347
 H     61  60  59     1.084155473720   116.39914503   179.67878267
 H     68  67  66     1.083501212171   119.54451993     2.11011967
 H     69  68  67     1.082441176566   119.75939133   180.15472703
 H     70  69  68     1.082381380559   120.21738404   180.09738699
 H     71  70  69     1.082472358050   120.07422776   180.33615580
 H     72  71  70     1.083648286561   119.62537168   180.11325494
 H     66  65  64     1.092041032155   107.85679672   294.29854947
 H     66  65  64     1.091590205437   107.77247197   179.23515081
 H     65  64  63     1.096092183022   110.84318048   118.85599436
 H     57  56  40     1.084578166549   119.32601638     2.66928288

---------------------------
INTERNAL COORDINATES (A.U.)
---------------------------
 C      0   0   0     0.000000000000     0.00000000     0.00000000
 C      1   0   0     2.885089079505     0.00000000     0.00000000
 C      2   1   0     2.878965266029   107.25363217     0.00000000
 C      3   2   1     2.885415483005   110.35094996    63.85260479
 C      4   3   2     2.873126074473   110.22744549   303.23248066
 N      5   4   3     2.528534698695   117.32915173    29.50432171
 C      4   3   2     2.914475420491   109.05591693    61.66346462
 C      7   4   3     2.902961084987   115.31737962   304.66557480
 C      2   1   3     2.902304453780   113.91143537   120.53613938
 C      8   7   4     2.837278949705   111.08829279   279.82830327
 N     10   8   7     2.430171572103   127.73622604   324.99073284
 C     11  10   8     2.615256870023   104.92590655   184.64182118
 C     12  11  10     2.623375793618   108.19969129     0.74815095
 O     13  12  11     2.555211884071   107.23308326     0.14810511
 C     12  11  10     2.617911617314   131.45952709   180.25998633
 C     15  12  11     2.658015856067   117.59888629   180.33909970
 C     16  15  12     2.676639441042   120.15120758   358.57121451
 C     17  16  15     2.608660925964   122.10876766     2.44643686
 C      8   7   4     2.912691205265   108.81720518   164.23003290
 C      2   1   3     2.884358154759   108.08698004   240.61239522
 C      4   3   2     2.881816625505   110.18514944   181.34161530
 O      5   4   3     2.329519060205   120.74012433   206.06801472
 H      9   2   1     2.069315449454   106.43248951   174.82654881
 H      9   2   1     2.065013688449   110.16118396    60.87364699
 H      3   2   1     2.069274303823   110.31838739   184.34139077
 H      3   2   1     2.070769359372   110.13632026   301.87543901
 H      7   4   3     2.068818925359   106.69861773    63.62450983
 H      7   4   3     2.063480135633   110.25454394   178.93687077
 H     21   4   3     2.057695058666   112.08577988   182.64936368
 H     21   4   3     2.061952472950   109.59211421   302.36530036
 H     21   4   3     2.061529214052   111.34564944    61.37900321
 H     20   2   1     2.061579000174   110.68331184   179.41478223
 H     20   2   1     2.063856021443   111.30622028   299.26164909
 H     20   2   1     2.062625338709   111.22650612    59.56309386
 H      6   5   4     1.921961209942   115.77359075   175.16328414
 H     19   8   7     2.060652366173   111.20656046    59.09515871
 H     19   8   7     2.061624978404   111.33807965   179.88924375
 H     19   8   7     2.061054108751   109.73037462   299.36894227
 H     15  12  11     2.044363340292   120.54252394   358.84777928
 C     16  15  12     2.729403831597   120.09576214   181.83584418
 H     17  16  15     2.043186207596   119.22722235   183.77611337
 H      1   2   3     2.062292162993   110.78249571   194.16397321
 H      1   2   3     2.069915933710   108.72372868    77.42987152
 C     40  16  15     2.709681046340   128.68290902   207.07706701
 C     44  40  16     2.666683995476   120.56188377   202.39826075
 C     45  44  40     2.613301329926   120.56152562   181.43730301
 C     46  45  44     2.627965684711   120.72120122     0.00000000
 C     47  46  45     2.632935353328   119.27423262     0.73849310
 C     48  47  46     2.609504288695   120.71296619   359.94275451
 H     45  44  40     2.044615610221   120.39270483     3.22249569
 H     46  45  44     2.045364082684   119.29294794   180.64927964
 H     47  46  45     2.044164267778   120.39436394   180.36293667
 H     48  47  46     2.045460763308   119.98824308   178.88709421
 H     49  48  47     2.044331550011   119.40670975   177.24960265
 H     18  17  16     2.043578435703   121.41350773   179.72659640
 O     40  16  15     2.505851013630   115.03973147    27.09263088
 C     56  40  16     6.376177973976    87.68163572    81.35341950
 C     57  56  40     2.606068102942    70.38162166   245.65509738
 C     58  57  56     2.609469841460   117.54774774   293.32742844
 N     59  58  57     2.491004620879   123.66311365   358.80677050
 C     60  59  58     2.511277630911   114.12169409     1.22911176
 N     57  56  40     2.510403862443    81.16564177   119.62416273
 C     58  57  56     2.794146250018   133.80064775   112.76150575
 N     63  58  57     2.543522992219   105.21150206   182.44739424
 C     64  63  58     2.731235996679   115.26053640   357.15468578
 C     65  64  63     2.905183893651   113.17546099   240.89001342
 C     66  65  64     2.837978936464   112.82535835    56.73372371
 C     67  66  65     2.632620831635   120.71131355    93.70914328
 C     68  67  66     2.623704021861   120.83994503   181.83852658
 C     69  68  67     2.623258769575   120.08535790     0.00000000
 C     70  69  68     2.624386777775   119.57720682   359.79878561
 C     71  70  69     2.622869096100   120.17565018     0.21781585
 O     63  58  57     2.310136303664   127.32802227     2.74681821
 H     64  63  58     1.937232372371   121.81050289   179.54614347
 H     61  60  59     2.048756931922   116.39914503   179.67878267
 H     68  67  66     2.047520556775   119.54451993     2.11011967
 H     69  68  67     2.045517379790   119.75939133   180.15472703
 H     70  69  68     2.045404381712   120.21738404   180.09738699
 H     71  70  69     2.045576304255   120.07422776   180.33615580
 H     72  71  70     2.047798487093   119.62537168   180.11325494
 H     66  65  64     2.063658477777   107.85679672   294.29854947
 H     66  65  64     2.062806538747   107.77247197   179.23515081
 H     65  64  63     2.071314043443   110.84318048   118.85599436
 H     57  56  40     2.049555705607   119.32601638     2.66928288

---------------------
BASIS SET INFORMATION
---------------------
There are 4 groups of distinct atoms

 Group   1 Type C   : 15s8p3d2f1g contracted to 7s4p3d2f1g pattern {8211111/5111/111/11/1}
 Group   2 Type N   : 15s8p3d2f1g contracted to 7s4p3d2f1g pattern {8211111/5111/111/11/1}
 Group   3 Type O   : 15s8p3d2f1g contracted to 7s4p3d2f1g pattern {8211111/5111/111/11/1}
 Group   4 Type H   : 7s3p2d1f contracted to 4s3p2d1f pattern {4111/111/11/1}

Atom   0C    basis set group =>   1
Atom   1C    basis set group =>   1
Atom   2C    basis set group =>   1
Atom   3C    basis set group =>   1
Atom   4C    basis set group =>   1
Atom   5N    basis set group =>   2
Atom   6C    basis set group =>   1
Atom   7C    basis set group =>   1
Atom   8C    basis set group =>   1
Atom   9C    basis set group =>   1
Atom  10N    basis set group =>   2
Atom  11C    basis set group =>   1
Atom  12C    basis set group =>   1
Atom  13O    basis set group =>   3
Atom  14C    basis set group =>   1
Atom  15C    basis set group =>   1
Atom  16C    basis set group =>   1
Atom  17C    basis set group =>   1
Atom  18C    basis set group =>   1
Atom  19C    basis set group =>   1
Atom  20C    basis set group =>   1
Atom  21O    basis set group =>   3
Atom  22H    basis set group =>   4
Atom  23H    basis set group =>   4
Atom  24H    basis set group =>   4
Atom  25H    basis set group =>   4
Atom  26H    basis set group =>   4
Atom  27H    basis set group =>   4
Atom  28H    basis set group =>   4
Atom  29H    basis set group =>   4
Atom  30H    basis set group =>   4
Atom  31H    basis set group =>   4
Atom  32H    basis set group =>   4
Atom  33H    basis set group =>   4
Atom  34H    basis set group =>   4
Atom  35H    basis set group =>   4
Atom  36H    basis set group =>   4
Atom  37H    basis set group =>   4
Atom  38H    basis set group =>   4
Atom  39C    basis set group =>   1
Atom  40H    basis set group =>   4
Atom  41H    basis set group =>   4
Atom  42H    basis set group =>   4
Atom  43C    basis set group =>   1
Atom  44C    basis set group =>   1
Atom  45C    basis set group =>   1
Atom  46C    basis set group =>   1
Atom  47C    basis set group =>   1
Atom  48C    basis set group =>   1
Atom  49H    basis set group =>   4
Atom  50H    basis set group =>   4
Atom  51H    basis set group =>   4
Atom  52H    basis set group =>   4
Atom  53H    basis set group =>   4
Atom  54H    basis set group =>   4
Atom  55O    basis set group =>   3
Atom  56C    basis set group =>   1
Atom  57C    basis set group =>   1
Atom  58C    basis set group =>   1
Atom  59N    basis set group =>   2
Atom  60C    basis set group =>   1
Atom  61N    basis set group =>   2
Atom  62C    basis set group =>   1
Atom  63N    basis set group =>   2
Atom  64C    basis set group =>   1
Atom  65C    basis set group =>   1
Atom  66C    basis set group =>   1
Atom  67C    basis set group =>   1
Atom  68C    basis set group =>   1
Atom  69C    basis set group =>   1
Atom  70C    basis set group =>   1
Atom  71C    basis set group =>   1
Atom  72O    basis set group =>   3
Atom  73H    basis set group =>   4
Atom  74H    basis set group =>   4
Atom  75H    basis set group =>   4
Atom  76H    basis set group =>   4
Atom  77H    basis set group =>   4
Atom  78H    basis set group =>   4
Atom  79H    basis set group =>   4
Atom  80H    basis set group =>   4
Atom  81H    basis set group =>   4
Atom  82H    basis set group =>   4
Atom  83H    basis set group =>   4
---------------------------------
AUXILIARY/J BASIS SET INFORMATION
---------------------------------
There are 4 groups of distinct atoms

 Group   1 Type C   : 12s5p4d2f1g contracted to 6s4p3d1f1g pattern {711111/2111/211/2/1}
 Group   2 Type N   : 12s5p4d2f1g contracted to 6s4p3d1f1g pattern {711111/2111/211/2/1}
 Group   3 Type O   : 12s5p4d2f1g contracted to 6s4p3d1f1g pattern {711111/2111/211/2/1}
 Group   4 Type H   : 5s2p1d contracted to 3s1p1d pattern {311/2/1}

Atom   0C    basis set group =>   1
Atom   1C    basis set group =>   1
Atom   2C    basis set group =>   1
Atom   3C    basis set group =>   1
Atom   4C    basis set group =>   1
Atom   5N    basis set group =>   2
Atom   6C    basis set group =>   1
Atom   7C    basis set group =>   1
Atom   8C    basis set group =>   1
Atom   9C    basis set group =>   1
Atom  10N    basis set group =>   2
Atom  11C    basis set group =>   1
Atom  12C    basis set group =>   1
Atom  13O    basis set group =>   3
Atom  14C    basis set group =>   1
Atom  15C    basis set group =>   1
Atom  16C    basis set group =>   1
Atom  17C    basis set group =>   1
Atom  18C    basis set group =>   1
Atom  19C    basis set group =>   1
Atom  20C    basis set group =>   1
Atom  21O    basis set group =>   3
Atom  22H    basis set group =>   4
Atom  23H    basis set group =>   4
Atom  24H    basis set group =>   4
Atom  25H    basis set group =>   4
Atom  26H    basis set group =>   4
Atom  27H    basis set group =>   4
Atom  28H    basis set group =>   4
Atom  29H    basis set group =>   4
Atom  30H    basis set group =>   4
Atom  31H    basis set group =>   4
Atom  32H    basis set group =>   4
Atom  33H    basis set group =>   4
Atom  34H    basis set group =>   4
Atom  35H    basis set group =>   4
Atom  36H    basis set group =>   4
Atom  37H    basis set group =>   4
Atom  38H    basis set group =>   4
Atom  39C    basis set group =>   1
Atom  40H    basis set group =>   4
Atom  41H    basis set group =>   4
Atom  42H    basis set group =>   4
Atom  43C    basis set group =>   1
Atom  44C    basis set group =>   1
Atom  45C    basis set group =>   1
Atom  46C    basis set group =>   1
Atom  47C    basis set group =>   1
Atom  48C    basis set group =>   1
Atom  49H    basis set group =>   4
Atom  50H    basis set group =>   4
Atom  51H    basis set group =>   4
Atom  52H    basis set group =>   4
Atom  53H    basis set group =>   4
Atom  54H    basis set group =>   4
Atom  55O    basis set group =>   3
Atom  56C    basis set group =>   1
Atom  57C    basis set group =>   1
Atom  58C    basis set group =>   1
Atom  59N    basis set group =>   2
Atom  60C    basis set group =>   1
Atom  61N    basis set group =>   2
Atom  62C    basis set group =>   1
Atom  63N    basis set group =>   2
Atom  64C    basis set group =>   1
Atom  65C    basis set group =>   1
Atom  66C    basis set group =>   1
Atom  67C    basis set group =>   1
Atom  68C    basis set group =>   1
Atom  69C    basis set group =>   1
Atom  70C    basis set group =>   1
Atom  71C    basis set group =>   1
Atom  72O    basis set group =>   3
Atom  73H    basis set group =>   4
Atom  74H    basis set group =>   4
Atom  75H    basis set group =>   4
Atom  76H    basis set group =>   4
Atom  77H    basis set group =>   4
Atom  78H    basis set group =>   4
Atom  79H    basis set group =>   4
Atom  80H    basis set group =>   4
Atom  81H    basis set group =>   4
Atom  82H    basis set group =>   4
Atom  83H    basis set group =>   4


           ************************************************************
           *        Program running with 8 parallel MPI-processes     *
           *              working on a common directory               *
           ************************************************************
------------------------------------------------------------------------------
                           ORCA GTO INTEGRAL CALCULATION
                           -- RI-GTO INTEGRALS CHOSEN --
------------------------------------------------------------------------------
------------------------------------------------------------------------------
                   ___                                                        
                  /   \      - P O W E R E D   B Y -                         
                 /     \                                                     
                 |  |  |   _    _      __       _____    __    __             
                 |  |  |  | |  | |    /  \     |  _  \  |  |  /  |          
                  \  \/   | |  | |   /    \    | | | |  |  | /  /          
                 / \  \   | |__| |  /  /\  \   | |_| |  |  |/  /          
                |  |  |   |  __  | /  /__\  \  |    /   |      \           
                |  |  |   | |  | | |   __   |  |    \   |  |\   \          
                \     /   | |  | | |  |  |  |  | |\  \  |  | \   \       
                 \___/    |_|  |_| |__|  |__|  |_| \__\ |__|  \__/        
                                                                              
                      - O R C A' S   B I G   F R I E N D -                    
                                      &                                       
                       - I N T E G R A L  F E E D E R -                       
                                                                              
 v1 FN, 2020, v2 2021                                                         
------------------------------------------------------------------------------


Reading SHARK input file orca.SHARKINP.tmp ... ok
----------------------
SHARK INTEGRAL PACKAGE
----------------------

Number of atoms                             ...     84
Number of basis functions                   ...   3789
Number of shells                            ...   1169
Maximum angular momentum                    ...      4
Integral batch strategy                     ... SHARK/LIBINT Hybrid
RI-J (if used) integral strategy            ... SPLIT-RIJ (Revised 2003 algorithm where possible)
Printlevel                                  ...      1
Contraction scheme used                     ... SEGMENTED contraction
Coulomb Range Separation                    ... NOT USED
Exchange Range Separation                   ... NOT USED
Finite Nucleus Model                        ... NOT USED
Auxiliary Coulomb fitting basis             ... AVAILABLE
   # of basis functions in Aux-J            ...   2710
   # of shells in Aux-J                     ...    890
   Maximum angular momentum in Aux-J        ...      4
Auxiliary J/K fitting basis                 ... NOT available
Auxiliary Correlation fitting basis         ... NOT available
Auxiliary 'external' fitting basis          ... NOT available
Integral threshold                          ...     1.000000e-10
Primitive cut-off                           ...     1.000000e-11
Primitive pair pre-selection threshold      ...     1.000000e-11

Calculating pre-screening integrals         ... done (  3.1 sec) Dimension = 1169
Organizing shell pair data                  ... done (  9.8 sec)
Shell pair information
Total number of shell pairs                 ...    683865
Shell pairs after pre-screening             ...    291311
Total number of primitive shell pairs       ...   1703145
Primitive shell pairs kept                  ...    478045
          la=0 lb=0:  46507 shell pairs
          la=1 lb=0:  69500 shell pairs
          la=1 lb=1:  25082 shell pairs
          la=2 lb=0:  39335 shell pairs
          la=2 lb=1:  30274 shell pairs
          la=2 lb=2:   8495 shell pairs
          la=3 lb=0:  22348 shell pairs
          la=3 lb=1:  17510 shell pairs
          la=3 lb=2:   9397 shell pairs
          la=3 lb=3:   2670 shell pairs
          la=4 lb=0:   8122 shell pairs
          la=4 lb=1:   6415 shell pairs
          la=4 lb=2:   3402 shell pairs
          la=4 lb=3:   1878 shell pairs
          la=4 lb=4:    376 shell pairs

Calculating one electron integrals          ... done (  2.1 sec)
Calculating RI/J V-Matrix + Cholesky decomp.... done (  0.6 sec)
Calculating Nuclear repulsion               ... done (  0.0 sec) ENN=   6121.683362537827 Eh

SHARK setup successfully completed in  28.3 seconds

Maximum memory used throughout the entire GTOINT-calculation: 545.0 MB


           ************************************************************
           *        Program running with 8 parallel MPI-processes     *
           *              working on a common directory               *
           ************************************************************
-------------------------------------------------------------------------------
                                 ORCA SCF
-------------------------------------------------------------------------------

------------
SCF SETTINGS
------------
Hamiltonian:
 Density Functional     Method          .... DFT(GTOs)
 Exchange Functional    Exchange        .... PW6
 Correlation Functional Correlation     .... B95
 Gradients option       PostSCFGGA      .... off
 Hybrid DFT is turned on
   Fraction HF Exchange ScalHFX         ....  0.280000
   Scaling of DF-GGA-X  ScalDFX         ....  0.720000
   Scaling of DF-GGA-C  ScalDFC         ....  1.000000
   Scaling of DF-LDA-C  ScalLDAC        ....  1.000000
   Perturbative correction              ....  0.000000
   Density functional embedding theory  .... OFF
   NL short-range parameter             ....  9.000000
 RI-approximation to the Coulomb term is turned on
   Number of AuxJ basis functions       .... 2710
   RIJ-COSX (HFX calculated with COS-X)).... on


General Settings:
 Integral files         IntName         .... orca
 Hartree-Fock type      HFTyp           .... UHF
 Total Charge           Charge          ....    0
 Multiplicity           Mult            ....    3
 Number of Electrons    NEL             ....  332
 Basis Dimension        Dim             .... 3789
 Nuclear Repulsion      ENuc            ....   6121.6833625378 Eh

Convergence Acceleration:
 DIIS                   CNVDIIS         .... on
   Start iteration      DIISMaxIt       ....    12
   Startup error        DIISStart       ....  0.200000
   # of expansion vecs  DIISMaxEq       ....     5
   Bias factor          DIISBfac        ....   1.050
   Max. coefficient     DIISMaxC        ....  10.000
 Trust-Rad. Augm. Hess. CNVTRAH         .... off
 SOSCF                  CNVSOSCF        .... off
 Level Shifting         CNVShift        .... on
   Level shift para.    LevelShift      ....    0.2500
   Turn off err/grad.   ShiftErr        ....    0.0010
 Zerner damping         CNVZerner       .... off
 Static damping         CNVDamp         .... on
   Fraction old density DampFac         ....    0.7000
   Max. Damping (<1)    DampMax         ....    0.9800
   Min. Damping (>=0)   DampMin         ....    0.0000
   Turn off err/grad.   DampErr         ....    0.1000
 Fernandez-Rico         CNVRico         .... off

SCF Procedure:
 Maximum # iterations   MaxIter         ....   125
 SCF integral mode      SCFMode         .... Direct
   Integral package                     .... SHARK and LIBINT hybrid scheme
 Reset frequency        DirectResetFreq ....    20
 Integral Threshold     Thresh          ....  1.000e-10 Eh
 Primitive CutOff       TCut            ....  1.000e-11 Eh

Convergence Tolerance:
 Convergence Check Mode ConvCheckMode   .... Total+1el-Energy
 Convergence forced     ConvForced      .... 0
 Energy Change          TolE            ....  1.000e-06 Eh
 1-El. energy change                    ....  1.000e-03 Eh
 DIIS Error             TolErr          ....  1.000e-06


Diagonalization of the overlap matrix:
Smallest eigenvalue                        ... 3.956e-06
Time for diagonalization                   ...    7.192 sec
Threshold for overlap eigenvalues          ... 1.000e-08
Number of eigenvalues below threshold      ... 0
Time for construction of square roots      ...    3.509 sec
Total time needed                          ...   10.791 sec

Time for model grid setup =    4.391 sec

------------------------------
INITIAL GUESS: MODEL POTENTIAL
------------------------------
Loading Hartree-Fock densities                     ... done
Calculating cut-offs                               ... done
Initializing the effective Hamiltonian             ... done
Setting up the integral package (SHARK)            ... done
Starting the Coulomb interaction                   ... done (  27.8 sec)
Reading the grid                                   ... done
Mapping shells                                     ... done
Starting the XC term evaluation                    ... done (   7.4 sec)
  promolecular density results
     # of electrons  =    331.997365235
     EX              =   -276.752205522
     EC              =    -21.316669947
     EX+EC           =   -298.068875469
Transforming the Hamiltonian                       ... done (   3.9 sec)
Diagonalizing the Hamiltonian                      ... done (   6.3 sec)
Back transforming the eigenvectors                 ... done (   1.8 sec)
Now organizing SCF variables                       ... done
                      ------------------
                      INITIAL GUESS DONE (  53.6 sec)
                      ------------------
-------------------
DFT GRID GENERATION
-------------------

General Integration Accuracy     IntAcc      ... 4.959
Radial Grid Type                 RadialGrid  ... OptM3 with GC (2021)
Angular Grid (max. ang.)         AngularGrid ... 6 (Lebedev-590)
Angular grid pruning method      GridPruning ... 4 (adaptive)
Weight generation scheme         WeightScheme... Becke
Basis function cutoff            BFCut       ... 1.0000e-10
Integration weight cutoff        WCut        ... 1.0000e-14
Angular grids for H and He will be reduced by one unit
Partially contracted basis set               ... off
Rotationally invariant grid construction     ... off

Total number of grid points                  ...   986123
Total number of batches                      ...    15446
Average number of points per batch           ...       63
Average number of grid points per atom       ...    11740
Time for grid setup =   38.044 sec

--------------------
COSX GRID GENERATION
--------------------

GRIDX 1
-------
General Integration Accuracy     IntAcc      ... 4.020
Radial Grid Type                 RadialGrid  ... OptM3 with GC (2021)
Angular Grid (max. ang.)         AngularGrid ... 2 (Lebedev-110)
Angular grid pruning method      GridPruning ... 4 (adaptive)
Weight generation scheme         WeightScheme... Becke
Basis function cutoff            BFCut       ... 1.0000e-10
Integration weight cutoff        WCut        ... 1.0000e-14
Angular grids for H and He will be reduced by one unit
Partially contracted basis set               ... on
Rotationally invariant grid construction     ... off

Total number of grid points                  ...   115889
Total number of batches                      ...     1853
Average number of points per batch           ...       62
Average number of grid points per atom       ...     1380
UseSFitting                                  ... on

GRIDX 2
-------
General Integration Accuracy     IntAcc      ... 4.338
Radial Grid Type                 RadialGrid  ... OptM3 with GC (2021)
Angular Grid (max. ang.)         AngularGrid ... 3 (Lebedev-194)
Angular grid pruning method      GridPruning ... 4 (adaptive)
Weight generation scheme         WeightScheme... Becke
Basis function cutoff            BFCut       ... 1.0000e-10
Integration weight cutoff        WCut        ... 1.0000e-14
Angular grids for H and He will be reduced by one unit
Partially contracted basis set               ... on
Rotationally invariant grid construction     ... off

Total number of grid points                  ...   249834
Total number of batches                      ...     3948
Average number of points per batch           ...       63
Average number of grid points per atom       ...     2974
UseSFitting                                  ... on

GRIDX 3
-------
General Integration Accuracy     IntAcc      ... 4.871
Radial Grid Type                 RadialGrid  ... OptM3 with GC (2021)
Angular Grid (max. ang.)         AngularGrid ... 4 (Lebedev-302)
Angular grid pruning method      GridPruning ... 4 (adaptive)
Weight generation scheme         WeightScheme... Becke
Basis function cutoff            BFCut       ... 1.0000e-10
Integration weight cutoff        WCut        ... 1.0000e-14
Angular grids for H and He will be reduced by one unit
Partially contracted basis set               ... on
Rotationally invariant grid construction     ... off

Total number of grid points                  ...   460014
Total number of batches                      ...     7231
Average number of points per batch           ...       63
Average number of grid points per atom       ...     5476
UseSFitting                                  ... on

Time for X-Grid setup             =   75.911 sec

--------------
SCF ITERATIONS
--------------
ITER       Energy         Delta-E        Max-DP      RMS-DP      [F,P]     Damp
               ***  Starting incremental Fock matrix formation  ***
  0  -2046.6826793679   0.000000000000 0.20909066  0.00019845  0.2093121 0.7000
  1  -2047.4722966741  -0.789617306216 0.08759636  0.00012139  0.0793172 0.7000
                               ***Turning on DIIS***
  2  -2047.7742334507  -0.301936776601 0.07371070  0.00022484  0.0353633 0.0000
  3  -2048.3253111168  -0.551077666093 0.12159671  0.00012967  0.0415244 0.0000
  4  -2048.4349644059  -0.109653289107 0.01603057  0.00004041  0.0282839 0.0000
  5  -2048.4457843783  -0.010819972476 0.01227699  0.00002089  0.0133174 0.0000
  6  -2048.4482919682  -0.002507589827 0.00665546  0.00001217  0.0035333 0.0000
  7  -2048.4493733013  -0.001081333106 0.00386051  0.00000825  0.0021084 0.0000
  8  -2048.4500123942  -0.000639092917 0.00235085  0.00000666  0.0017679 0.0000
  9  -2048.4504461844  -0.000433790213 0.00217817  0.00000530  0.0013911 0.0000
 10  -2048.4507116755  -0.000265491057 0.00186232  0.00000504  0.0011190 0.0000
 11  -2048.4508889884  -0.000177312948 0.00386979  0.00000870  0.0009098 0.0000
               *** Restarting incremental Fock matrix formation ***
                                   *** Resetting DIIS ***
 12  -2048.4511881384  -0.000299150033 0.00210906  0.00001131  0.0005222 0.0000
 13  -2048.4512204217  -0.000032283294 0.00057691  0.00000184  0.0006525 0.0000
 14  -2048.4512387648  -0.000018343062 0.00108738  0.00000363  0.0003729 0.0000
 15  -2048.4512500961  -0.000011331266 0.00106910  0.00000410  0.0002990 0.0000
 16  -2048.4512577140  -0.000007617906 0.00156622  0.00000527  0.0002219 0.0000
 17  -2048.4512612468  -0.000003532780 0.00082869  0.00000224  0.0001718 0.0000
 18  -2048.4512628048  -0.000001558054 0.00221301  0.00000518  0.0001468 0.0000
 19  -2048.4512644826  -0.000001677790 0.00110406  0.00000314  0.0001026 0.0000
 20  -2048.4512652719  -0.000000789281 0.00102609  0.00000368  0.0000762 0.0000
 21  -2048.4512653912  -0.000000119299 0.00141317  0.00000350  0.0000449 0.0000
                 **** Energy Check signals convergence ****

               *****************************************************
               *                     SUCCESS                       *
               *           SCF CONVERGED AFTER  22 CYCLES          *
               *****************************************************

Old exchange energy                            =    -77.505650671 Eh
New exchange energy                            =    -77.505649588 Eh
Exchange energy change after final integration =      0.000001083 Eh
Total energy after final integration           =  -2048.451264231 Eh
Final COS-X integration done in                =  2479.205 sec

----------------
TOTAL SCF ENERGY
----------------

Total Energy       :        -2048.45126423 Eh          -55741.19273 eV

Components:
Nuclear Repulsion  :         6121.68336254 Eh          166579.47303 eV
Electronic Energy  :        -8170.13462677 Eh         -222320.66576 eV
One Electron Energy:       -14970.02924421 Eh         -407355.20527 eV
Two Electron Energy:         6799.89461745 Eh          185034.53951 eV
Max COSX asymmetry :            0.00000011 Eh               0.00000 eV

Virial components:
Potential Energy   :        -4088.46206571 Eh         -111252.70879 eV
Kinetic Energy     :         2040.01080148 Eh           55511.51606 eV
Virial Ratio       :            2.00413746


DFT components:
N(Alpha)           :      166.999965921463 electrons
N(Beta)            :      164.999965164905 electrons
N(Total)           :      331.999931086367 electrons
E(X)               :     -203.167676023805 Eh       
E(C)               :      -11.844947093122 Eh       
E(XC)              :     -215.012623116927 Eh       
DFET-embed. en.    :        0.000000000000 Eh       

---------------
SCF CONVERGENCE
---------------

  Last Energy change         ...    7.7120e-08  Tolerance :   1.0000e-06
  Last MAX-Density change    ...    0.0000e+00  Tolerance :   1.0000e-05
  Last RMS-Density change    ...    0.0000e+00  Tolerance :   1.0000e-06
  Last DIIS Error            ...    2.3870e-05  Tolerance :   1.0000e-06

             **** THE GBW FILE WAS UPDATED (orca.gbw) ****
             **** DENSITY orca.scfp WAS UPDATED ****
             **** ENERGY FILE WAS UPDATED (orca.en.tmp) ****
----------------------
UHF SPIN CONTAMINATION
----------------------

Warning: in a DFT calculation there is little theoretical justification to 
         calculate <S**2> as in Hartree-Fock theory. We will do it anyways
         but you should keep in mind that the values have only limited relevance

Expectation value of <S**2>     :     2.021542
Ideal value S*(S+1) for S=1.0   :     2.000000
Deviation                       :     0.021542

             **** THE GBW FILE WAS UPDATED (orca.gbw) ****
             **** DENSITY orca.scfp WAS UPDATED ****
----------------
ORBITAL ENERGIES
----------------
                 SPIN UP ORBITALS
  NO   OCC          E(Eh)            E(eV) 
   0   1.0000     -19.377726      -527.2947 
   1   1.0000     -19.377259      -527.2820 
   2   1.0000     -19.261819      -524.1407 
   3   1.0000     -19.259482      -524.0772 
   4   1.0000     -14.487286      -394.2191 
   5   1.0000     -14.475993      -393.9118 
   6   1.0000     -14.471295      -393.7840 
   7   1.0000     -14.468409      -393.7054 
   8   1.0000     -14.460724      -393.4963 
   9   1.0000     -10.398556      -282.9591 
  10   1.0000     -10.397650      -282.9344 
  11   1.0000     -10.395923      -282.8875 
  12   1.0000     -10.366737      -282.0933 
  13   1.0000     -10.363818      -282.0138 
  14   1.0000     -10.362185      -281.9694 
  15   1.0000     -10.353159      -281.7238 
  16   1.0000     -10.351871      -281.6887 
  17   1.0000     -10.350765      -281.6586 
  18   1.0000     -10.340883      -281.3897 
  19   1.0000     -10.340065      -281.3675 
  20   1.0000     -10.331837      -281.1436 
  21   1.0000     -10.329519      -281.0805 
  22   1.0000     -10.327119      -281.0152 
  23   1.0000     -10.323314      -280.9117 
  24   1.0000     -10.322510      -280.8898 
  25   1.0000     -10.316465      -280.7253 
  26   1.0000     -10.312607      -280.6203 
  27   1.0000     -10.311723      -280.5963 
  28   1.0000     -10.311461      -280.5891 
  29   1.0000     -10.309963      -280.5484 
  30   1.0000     -10.307828      -280.4902 
  31   1.0000     -10.305740      -280.4335 
  32   1.0000     -10.304956      -280.4121 
  33   1.0000     -10.303584      -280.3748 
  34   1.0000     -10.302551      -280.3467 
  35   1.0000     -10.301961      -280.3306 
  36   1.0000     -10.301839      -280.3273 
  37   1.0000     -10.301439      -280.3164 
  38   1.0000     -10.299844      -280.2730 
  39   1.0000     -10.299117      -280.2532 
  40   1.0000     -10.298832      -280.2455 
  41   1.0000     -10.293280      -280.0944 
  42   1.0000     -10.293008      -280.0870 
  43   1.0000     -10.292271      -280.0669 
  44   1.0000     -10.291760      -280.0530 
  45   1.0000     -10.291061      -280.0340 
  46   1.0000     -10.287244      -279.9301 
  47   1.0000      -1.179762       -32.1030 
  48   1.0000      -1.109834       -30.2001 
  49   1.0000      -1.072725       -29.1903 
  50   1.0000      -1.067898       -29.0590 
  51   1.0000      -1.025486       -27.9049 
  52   1.0000      -0.976481       -26.5714 
  53   1.0000      -0.966327       -26.2951 
  54   1.0000      -0.962654       -26.1951 
  55   1.0000      -0.923339       -25.1253 
  56   1.0000      -0.905999       -24.6535 
  57   1.0000      -0.893425       -24.3113 
  58   1.0000      -0.887430       -24.1482 
  59   1.0000      -0.882479       -24.0135 
  60   1.0000      -0.846092       -23.0233 
  61   1.0000      -0.836800       -22.7705 
  62   1.0000      -0.827701       -22.5229 
  63   1.0000      -0.814154       -22.1543 
  64   1.0000      -0.812086       -22.0980 
  65   1.0000      -0.789755       -21.4903 
  66   1.0000      -0.777500       -21.1569 
  67   1.0000      -0.773361       -21.0442 
  68   1.0000      -0.765432       -20.8285 
  69   1.0000      -0.756599       -20.5881 
  70   1.0000      -0.734320       -19.9819 
  71   1.0000      -0.724287       -19.7089 
  72   1.0000      -0.720857       -19.6155 
  73   1.0000      -0.717495       -19.5240 
  74   1.0000      -0.709922       -19.3180 
  75   1.0000      -0.709037       -19.2939 
  76   1.0000      -0.691482       -18.8162 
  77   1.0000      -0.668927       -18.2024 
  78   1.0000      -0.662786       -18.0353 
  79   1.0000      -0.655213       -17.8293 
  80   1.0000      -0.649026       -17.6609 
  81   1.0000      -0.636152       -17.3106 
  82   1.0000      -0.628490       -17.1021 
  83   1.0000      -0.623441       -16.9647 
  84   1.0000      -0.611294       -16.6342 
  85   1.0000      -0.606662       -16.5081 
  86   1.0000      -0.600123       -16.3302 
  87   1.0000      -0.599832       -16.3223 
  88   1.0000      -0.594878       -16.1875 
  89   1.0000      -0.564808       -15.3692 
  90   1.0000      -0.555920       -15.1274 
  91   1.0000      -0.549851       -14.9622 
  92   1.0000      -0.544752       -14.8235 
  93   1.0000      -0.536908       -14.6100 
  94   1.0000      -0.533681       -14.5222 
  95   1.0000      -0.528398       -14.3784 
  96   1.0000      -0.526144       -14.3171 
  97   1.0000      -0.524063       -14.2605 
  98   1.0000      -0.519239       -14.1292 
  99   1.0000      -0.513366       -13.9694 
 100   1.0000      -0.510387       -13.8883 
 101   1.0000      -0.498163       -13.5557 
 102   1.0000      -0.497148       -13.5281 
 103   1.0000      -0.492540       -13.4027 
 104   1.0000      -0.488100       -13.2819 
 105   1.0000      -0.484364       -13.1802 
 106   1.0000      -0.483404       -13.1541 
 107   1.0000      -0.479065       -13.0360 
 108   1.0000      -0.475808       -12.9474 
 109   1.0000      -0.470892       -12.8136 
 110   1.0000      -0.468640       -12.7523 
 111   1.0000      -0.466701       -12.6996 
 112   1.0000      -0.463913       -12.6237 
 113   1.0000      -0.453292       -12.3347 
 114   1.0000      -0.451049       -12.2737 
 115   1.0000      -0.447203       -12.1690 
 116   1.0000      -0.443232       -12.0609 
 117   1.0000      -0.439551       -11.9608 
 118   1.0000      -0.437265       -11.8986 
 119   1.0000      -0.436445       -11.8763 
 120   1.0000      -0.433465       -11.7952 
 121   1.0000      -0.432760       -11.7760 
 122   1.0000      -0.428378       -11.6568 
 123   1.0000      -0.427379       -11.6296 
 124   1.0000      -0.425689       -11.5836 
 125   1.0000      -0.422301       -11.4914 
 126   1.0000      -0.420451       -11.4410 
 127   1.0000      -0.418866       -11.3979 
 128   1.0000      -0.414713       -11.2849 
 129   1.0000      -0.412950       -11.2369 
 130   1.0000      -0.406590       -11.0639 
 131   1.0000      -0.400780       -10.9058 
 132   1.0000      -0.396258       -10.7827 
 133   1.0000      -0.393929       -10.7194 
 134   1.0000      -0.392308       -10.6752 
 135   1.0000      -0.390882       -10.6364 
 136   1.0000      -0.386812       -10.5257 
 137   1.0000      -0.385169       -10.4810 
 138   1.0000      -0.380415       -10.3516 
 139   1.0000      -0.378312       -10.2944 
 140   1.0000      -0.375325       -10.2131 
 141   1.0000      -0.374746       -10.1974 
 142   1.0000      -0.363900        -9.9022 
 143   1.0000      -0.360019        -9.7966 
 144   1.0000      -0.357387        -9.7250 
 145   1.0000      -0.355068        -9.6619 
 146   1.0000      -0.352800        -9.6002 
 147   1.0000      -0.351427        -9.5628 
 148   1.0000      -0.349057        -9.4983 
 149   1.0000      -0.333558        -9.0766 
 150   1.0000      -0.332152        -9.0383 
 151   1.0000      -0.330772        -9.0008 
 152   1.0000      -0.327781        -8.9194 
 153   1.0000      -0.311672        -8.4810 
 154   1.0000      -0.300732        -8.1833 
 155   1.0000      -0.297911        -8.1066 
 156   1.0000      -0.286260        -7.7895 
 157   1.0000      -0.280525        -7.6335 
 158   1.0000      -0.277934        -7.5630 
 159   1.0000      -0.276643        -7.5278 
 160   1.0000      -0.275203        -7.4886 
 161   1.0000      -0.271554        -7.3894 
 162   1.0000      -0.270987        -7.3739 
 163   1.0000      -0.262558        -7.1446 
 164   1.0000      -0.258385        -7.0310 
 165   1.0000      -0.257746        -7.0136 
 166   1.0000      -0.164056        -4.4642 
 167   0.0000      -0.048142        -1.3100 
 168   0.0000      -0.037037        -1.0078 
 169   0.0000      -0.030867        -0.8399 
 170   0.0000      -0.019275        -0.5245 
 171   0.0000      -0.007287        -0.1983 
 172   0.0000      -0.003390        -0.0923 
 173   0.0000       0.000431         0.0117 
 174   0.0000       0.002585         0.0703 
 175   0.0000       0.013401         0.3647 
 176   0.0000       0.022489         0.6120 
 177   0.0000       0.023817         0.6481 
 178   0.0000       0.025434         0.6921 
 179   0.0000       0.027918         0.7597 
 180   0.0000       0.032407         0.8819 
 181   0.0000       0.035710         0.9717 
 182   0.0000       0.039107         1.0642 
 183   0.0000       0.041144         1.1196 
 184   0.0000       0.044793         1.2189 
 185   0.0000       0.046796         1.2734 
 186   0.0000       0.049814         1.3555 
 187   0.0000       0.051962         1.4140 
 188   0.0000       0.054647         1.4870 
 189   0.0000       0.056872         1.5476 
 190   0.0000       0.059617         1.6223 
 191   0.0000       0.062127         1.6906 
 192   0.0000       0.063401         1.7252 
 193   0.0000       0.066667         1.8141 
 194   0.0000       0.068934         1.8758 
 195   0.0000       0.073356         1.9961 
 196   0.0000       0.074194         2.0189 
 197   0.0000       0.076968         2.0944 
 198   0.0000       0.077773         2.1163 
 199   0.0000       0.081418         2.2155 
 200   0.0000       0.085074         2.3150 
 201   0.0000       0.085325         2.3218 
 202   0.0000       0.089185         2.4268 
 203   0.0000       0.090407         2.4601 
 204   0.0000       0.095223         2.5912 
 205   0.0000       0.098422         2.6782 
 206   0.0000       0.099448         2.7061 
 207   0.0000       0.103011         2.8031 
 208   0.0000       0.104287         2.8378 
 209   0.0000       0.105984         2.8840 
 210   0.0000       0.108074         2.9408 
 211   0.0000       0.110440         3.0052 
 212   0.0000       0.111711         3.0398 
 213   0.0000       0.117001         3.1838 
 214   0.0000       0.117434         3.1955 
 215   0.0000       0.120709         3.2847 
 216   0.0000       0.122620         3.3367 
 217   0.0000       0.124897         3.3986 
 218   0.0000       0.127869         3.4795 
 219   0.0000       0.130025         3.5382 
 220   0.0000       0.133147         3.6231 
 221   0.0000       0.136968         3.7271 
 222   0.0000       0.137122         3.7313 
 223   0.0000       0.140476         3.8226 
 224   0.0000       0.143005         3.8914 
 225   0.0000       0.143649         3.9089 
 226   0.0000       0.145257         3.9526 
 227   0.0000       0.145919         3.9707 
 228   0.0000       0.147919         4.0251 
 229   0.0000       0.148742         4.0475 
 230   0.0000       0.151369         4.1190 
 231   0.0000       0.154868         4.2142 
 232   0.0000       0.155994         4.2448 
 233   0.0000       0.158229         4.3056 
 234   0.0000       0.160751         4.3743 
 235   0.0000       0.163163         4.4399 
 236   0.0000       0.164491         4.4760 
 237   0.0000       0.167251         4.5511 
 238   0.0000       0.168425         4.5831 
 239   0.0000       0.171410         4.6643 
 240   0.0000       0.172850         4.7035 
 241   0.0000       0.177169         4.8210 
 242   0.0000       0.178608         4.8602 
 243   0.0000       0.181094         4.9278 
 244   0.0000       0.183548         4.9946 
 245   0.0000       0.184421         5.0183 
 246   0.0000       0.186123         5.0647 
 247   0.0000       0.187940         5.1141 
 248   0.0000       0.188862         5.1392 
 249   0.0000       0.191003         5.1975 
 250   0.0000       0.193902         5.2763 
 251   0.0000       0.196086         5.3358 
 252   0.0000       0.200280         5.4499 
 253   0.0000       0.201232         5.4758 
 254   0.0000       0.202533         5.5112 
 255   0.0000       0.206267         5.6128 
 256   0.0000       0.209103         5.6900 
 257   0.0000       0.209379         5.6975 
 258   0.0000       0.210162         5.7188 
 259   0.0000       0.212721         5.7884 
 260   0.0000       0.214437         5.8351 
 261   0.0000       0.218040         5.9332 
 262   0.0000       0.219715         5.9788 
 263   0.0000       0.223205         6.0737 
 264   0.0000       0.224183         6.1003 
 265   0.0000       0.226307         6.1581 
 266   0.0000       0.228435         6.2160 
 267   0.0000       0.229012         6.2317 
 268   0.0000       0.231127         6.2893 
 269   0.0000       0.233707         6.3595 
 270   0.0000       0.235629         6.4118 
 271   0.0000       0.237400         6.4600 
 272   0.0000       0.238418         6.4877 
 273   0.0000       0.240512         6.5447 
 274   0.0000       0.243374         6.6226 
 275   0.0000       0.245629         6.6839 
 276   0.0000       0.247211         6.7270 
 277   0.0000       0.249094         6.7782 
 278   0.0000       0.250939         6.8284 
 279   0.0000       0.252874         6.8810 
 280   0.0000       0.255014         6.9393 
 281   0.0000       0.256181         6.9711 
 282   0.0000       0.257490         7.0067 
 283   0.0000       0.260587         7.0909 
 284   0.0000       0.261255         7.1091 
 285   0.0000       0.261970         7.1286 
 286   0.0000       0.264278         7.1914 
 287   0.0000       0.264667         7.2019 
 288   0.0000       0.266443         7.2503 
 289   0.0000       0.268143         7.2966 
 290   0.0000       0.271905         7.3989 
 291   0.0000       0.273988         7.4556 
 292   0.0000       0.274547         7.4708 
 293   0.0000       0.276243         7.5169 
 294   0.0000       0.277855         7.5608 
 295   0.0000       0.278475         7.5777 
 296   0.0000       0.281093         7.6489 
 297   0.0000       0.283099         7.7035 
 298   0.0000       0.285486         7.7685 
 299   0.0000       0.286229         7.7887 
 300   0.0000       0.287631         7.8268 
 301   0.0000       0.287995         7.8368 
 302   0.0000       0.288770         7.8578 
 303   0.0000       0.291163         7.9230 
 304   0.0000       0.291457         7.9309 
 305   0.0000       0.294277         8.0077 
 306   0.0000       0.295088         8.0298 
 307   0.0000       0.297237         8.0882 
 308   0.0000       0.298010         8.1093 
 309   0.0000       0.299166         8.1407 
 310   0.0000       0.300786         8.1848 
 311   0.0000       0.302054         8.2193 
 312   0.0000       0.302840         8.2407 
 313   0.0000       0.304842         8.2952 
 314   0.0000       0.306378         8.3370 
 315   0.0000       0.307740         8.3740 
 316   0.0000       0.310553         8.4506 
 317   0.0000       0.310678         8.4540 
 318   0.0000       0.313370         8.5272 
 319   0.0000       0.315759         8.5922 
 320   0.0000       0.315923         8.5967 
 321   0.0000       0.316605         8.6153 
 322   0.0000       0.319288         8.6883 
 323   0.0000       0.321515         8.7489 
 324   0.0000       0.323772         8.8103 
 325   0.0000       0.324235         8.8229 
 326   0.0000       0.326491         8.8843 
 327   0.0000       0.328272         8.9327 
 328   0.0000       0.329293         8.9605 
 329   0.0000       0.330446         8.9919 
 330   0.0000       0.333247         9.0681 
 331   0.0000       0.334986         9.1154 
 332   0.0000       0.336003         9.1431 
 333   0.0000       0.336734         9.1630 
 334   0.0000       0.338679         9.2159 
 335   0.0000       0.342383         9.3167 
 336   0.0000       0.342619         9.3231 
 337   0.0000       0.345057         9.3895 
 338   0.0000       0.346461         9.4277 
 339   0.0000       0.347865         9.4659 
 340   0.0000       0.348611         9.4862 
 341   0.0000       0.349727         9.5166 
 342   0.0000       0.353011         9.6059 
 343   0.0000       0.353855         9.6289 
 344   0.0000       0.355187         9.6651 
 345   0.0000       0.357190         9.7196 
 346   0.0000       0.358083         9.7439 
 347   0.0000       0.360409         9.8072 
 348   0.0000       0.361427         9.8349 
 349   0.0000       0.362676         9.8689 
 350   0.0000       0.364628         9.9220 
 351   0.0000       0.367196         9.9919 
 352   0.0000       0.370120        10.0715 
 353   0.0000       0.371662        10.1134 
 354   0.0000       0.372794        10.1442 
 355   0.0000       0.374154        10.1813 
 356   0.0000       0.374428        10.1887 
 357   0.0000       0.377001        10.2587 
 358   0.0000       0.379311        10.3216 
 359   0.0000       0.381451        10.3798 
 360   0.0000       0.383730        10.4418 
 361   0.0000       0.384362        10.4590 
 362   0.0000       0.386196        10.5089 
 363   0.0000       0.388835        10.5807 
 364   0.0000       0.390543        10.6272 
 365   0.0000       0.393242        10.7007 
 366   0.0000       0.395620        10.7654 
 367   0.0000       0.398265        10.8373 
 368   0.0000       0.399643        10.8748 
 369   0.0000       0.401548        10.9267 
 370   0.0000       0.403574        10.9818 
 371   0.0000       0.405757        11.0412 
 372   0.0000       0.407607        11.0916 
 373   0.0000       0.408393        11.1129 
 374   0.0000       0.411784        11.2052 
 375   0.0000       0.415559        11.3079 
 376   0.0000       0.417060        11.3488 
 377   0.0000       0.419879        11.4255 
 378   0.0000       0.421565        11.4714 
 379   0.0000       0.423310        11.5189 
 380   0.0000       0.424896        11.5620 
 381   0.0000       0.427239        11.6258 
 382   0.0000       0.430754        11.7214 
 383   0.0000       0.431833        11.7508 
 384   0.0000       0.433646        11.8001 
 385   0.0000       0.436651        11.8819 
 386   0.0000       0.437607        11.9079 
 387   0.0000       0.440652        11.9908 
 388   0.0000       0.441822        12.0226 
 389   0.0000       0.445249        12.1159 
 390   0.0000       0.447975        12.1900 
 391   0.0000       0.449303        12.2262 
 392   0.0000       0.450865        12.2687 
 393   0.0000       0.453393        12.3375 
 394   0.0000       0.456165        12.4129 
 395   0.0000       0.458163        12.4673 
 396   0.0000       0.460043        12.5184 
 397   0.0000       0.464273        12.6335 
 398   0.0000       0.465676        12.6717 
 399   0.0000       0.466262        12.6876 
 400   0.0000       0.468022        12.7355 
 401   0.0000       0.468903        12.7595 
 402   0.0000       0.471609        12.8331 
 403   0.0000       0.472604        12.8602 
 404   0.0000       0.474553        12.9132 
 405   0.0000       0.476643        12.9701 
 406   0.0000       0.480337        13.0706 
 407   0.0000       0.481622        13.1056 
 408   0.0000       0.482871        13.1396 
 409   0.0000       0.484515        13.1843 
 410   0.0000       0.486132        13.2283 
 411   0.0000       0.487424        13.2635 
 412   0.0000       0.490994        13.3606 
 413   0.0000       0.494539        13.4571 
 414   0.0000       0.494991        13.4694 
 415   0.0000       0.497885        13.5481 
 416   0.0000       0.499696        13.5974 
 417   0.0000       0.500147        13.6097 
 418   0.0000       0.503379        13.6976 
 419   0.0000       0.504136        13.7182 
 420   0.0000       0.506545        13.7838 
 421   0.0000       0.507731        13.8161 
 422   0.0000       0.509367        13.8606 
 423   0.0000       0.510030        13.8786 
 424   0.0000       0.511848        13.9281 
 425   0.0000       0.516384        14.0515 
 426   0.0000       0.517675        14.0867 
 427   0.0000       0.521426        14.1887 
 428   0.0000       0.521991        14.2041 
 429   0.0000       0.525186        14.2910 
 430   0.0000       0.526483        14.3263 
 431   0.0000       0.530078        14.4242 
 432   0.0000       0.530396        14.4328 
 433   0.0000       0.533520        14.5178 
 434   0.0000       0.534450        14.5431 
 435   0.0000       0.537200        14.6180 
 436   0.0000       0.540531        14.7086 
 437   0.0000       0.541237        14.7278 
 438   0.0000       0.545099        14.8329 
 439   0.0000       0.548444        14.9239 
 440   0.0000       0.549104        14.9419 
 441   0.0000       0.552937        15.0462 
 442   0.0000       0.555355        15.1120 
 443   0.0000       0.557318        15.1654 
 444   0.0000       0.560180        15.2433 
 445   0.0000       0.560892        15.2626 
 446   0.0000       0.563526        15.3343 
 447   0.0000       0.566112        15.4047 
 448   0.0000       0.568376        15.4663 
 449   0.0000       0.570276        15.5180 
 450   0.0000       0.574355        15.6290 
 451   0.0000       0.575118        15.6497 
 452   0.0000       0.577565        15.7163 
 453   0.0000       0.578225        15.7343 
 454   0.0000       0.579463        15.7680 
 455   0.0000       0.582919        15.8620 
 456   0.0000       0.585267        15.9259 
 457   0.0000       0.587699        15.9921 
 458   0.0000       0.590021        16.0553 
 459   0.0000       0.592689        16.1279 
 460   0.0000       0.595448        16.2030 
 461   0.0000       0.597182        16.2501 
 462   0.0000       0.600240        16.3334 
 463   0.0000       0.601150        16.3581 
 464   0.0000       0.604507        16.4495 
 465   0.0000       0.605941        16.4885 
 466   0.0000       0.608855        16.5678 
 467   0.0000       0.609686        16.5904 
 468   0.0000       0.612656        16.6712 
 469   0.0000       0.613909        16.7053 
 470   0.0000       0.614965        16.7340 
 471   0.0000       0.616870        16.7859 
 472   0.0000       0.620618        16.8879 
 473   0.0000       0.621173        16.9030 
 474   0.0000       0.621386        16.9088 
 475   0.0000       0.626061        17.0360 
 476   0.0000       0.627899        17.0860 
 477   0.0000       0.628759        17.1094 
 478   0.0000       0.631036        17.1714 
 479   0.0000       0.632724        17.2173 
 480   0.0000       0.636146        17.3104 
 481   0.0000       0.639949        17.4139 
 482   0.0000       0.641159        17.4468 
 483   0.0000       0.641874        17.4663 
 484   0.0000       0.642612        17.4864 
 485   0.0000       0.643480        17.5100 
 486   0.0000       0.646371        17.5886 
 487   0.0000       0.648961        17.6591 
 488   0.0000       0.652682        17.7604 
 489   0.0000       0.653863        17.7925 
 490   0.0000       0.655544        17.8383 
 491   0.0000       0.658741        17.9253 
 492   0.0000       0.660970        17.9859 
 493   0.0000       0.662420        18.0254 
 494   0.0000       0.663109        18.0441 
 495   0.0000       0.667238        18.1565 
 496   0.0000       0.670955        18.2576 
 497   0.0000       0.675434        18.3795 
 498   0.0000       0.676059        18.3965 
 499   0.0000       0.678670        18.4676 
 500   0.0000       0.679961        18.5027 
 501   0.0000       0.681433        18.5427 
 502   0.0000       0.683422        18.5968 
 503   0.0000       0.684234        18.6190 
 504   0.0000       0.686850        18.6901 
 505   0.0000       0.690435        18.7877 
 506   0.0000       0.694840        18.9075 
 507   0.0000       0.696197        18.9445 
 508   0.0000       0.700063        19.0497 
 509   0.0000       0.701454        19.0875 
 510   0.0000       0.703987        19.1565 
 511   0.0000       0.705432        19.1958 
 512   0.0000       0.706564        19.2266 
 513   0.0000       0.709361        19.3027 
 514   0.0000       0.712626        19.3915 
 515   0.0000       0.712957        19.4005 
 516   0.0000       0.716639        19.5007 
 517   0.0000       0.719256        19.5720 
 518   0.0000       0.720779        19.6134 
 519   0.0000       0.721762        19.6401 
 520   0.0000       0.722837        19.6694 
 521   0.0000       0.724359        19.7108 
 522   0.0000       0.725549        19.7432 
 523   0.0000       0.730765        19.8851 
 524   0.0000       0.731765        19.9123 
 525   0.0000       0.733907        19.9706 
 526   0.0000       0.734699        19.9922 
 527   0.0000       0.737377        20.0650 
 528   0.0000       0.739326        20.1181 
 529   0.0000       0.741540        20.1783 
 530   0.0000       0.742393        20.2015 
 531   0.0000       0.743219        20.2240 
 532   0.0000       0.745066        20.2743 
 533   0.0000       0.748292        20.3621 
 534   0.0000       0.750805        20.4305 
 535   0.0000       0.752554        20.4780 
 536   0.0000       0.754815        20.5396 
 537   0.0000       0.757273        20.6064 
 538   0.0000       0.759986        20.6803 
 539   0.0000       0.761995        20.7349 
 540   0.0000       0.763272        20.7697 
 541   0.0000       0.764443        20.8015 
 542   0.0000       0.766991        20.8709 
 543   0.0000       0.770574        20.9684 
 544   0.0000       0.771885        21.0040 
 545   0.0000       0.772774        21.0283 
 546   0.0000       0.774438        21.0735 
 547   0.0000       0.776100        21.1187 
 548   0.0000       0.778154        21.1746 
 549   0.0000       0.781273        21.2595 
 550   0.0000       0.783237        21.3130 
 551   0.0000       0.783629        21.3236 
 552   0.0000       0.786829        21.4107 
 553   0.0000       0.788094        21.4451 
 554   0.0000       0.791433        21.5360 
 555   0.0000       0.794361        21.6157 
 556   0.0000       0.794968        21.6322 
 557   0.0000       0.799884        21.7659 
 558   0.0000       0.801731        21.8162 
 559   0.0000       0.802598        21.8398 
 560   0.0000       0.806145        21.9363 
 561   0.0000       0.806880        21.9563 
 562   0.0000       0.810070        22.0431 
 563   0.0000       0.811702        22.0875 
 564   0.0000       0.813184        22.1279 
 565   0.0000       0.814555        22.1652 
 566   0.0000       0.818118        22.2621 
 567   0.0000       0.821080        22.3427 
 568   0.0000       0.822303        22.3760 
 569   0.0000       0.822986        22.3946 
 570   0.0000       0.824503        22.4359 
 571   0.0000       0.828685        22.5497 
 572   0.0000       0.829790        22.5797 
 573   0.0000       0.830610        22.6020 
 574   0.0000       0.833308        22.6755 
 575   0.0000       0.833783        22.6884 
 576   0.0000       0.837157        22.7802 
 577   0.0000       0.841298        22.8929 
 578   0.0000       0.843138        22.9429 
 579   0.0000       0.846932        23.0462 
 580   0.0000       0.849689        23.1212 
 581   0.0000       0.850405        23.1407 
 582   0.0000       0.851456        23.1693 
 583   0.0000       0.852451        23.1964 
 584   0.0000       0.855122        23.2691 
 585   0.0000       0.856363        23.3028 
 586   0.0000       0.858491        23.3607 
 587   0.0000       0.860880        23.4257 
 588   0.0000       0.862160        23.4606 
 589   0.0000       0.864626        23.5277 
 590   0.0000       0.867901        23.6168 
 591   0.0000       0.869091        23.6492 
 592   0.0000       0.869411        23.6579 
 593   0.0000       0.872354        23.7380 
 594   0.0000       0.874123        23.7861 
 595   0.0000       0.876086        23.8395 
 596   0.0000       0.877129        23.8679 
 597   0.0000       0.878029        23.8924 
 598   0.0000       0.879958        23.9449 
 599   0.0000       0.882482        24.0136 
 600   0.0000       0.884216        24.0607 
 601   0.0000       0.886813        24.1314 
 602   0.0000       0.887177        24.1413 
 603   0.0000       0.891967        24.2717 
 604   0.0000       0.893776        24.3209 
 605   0.0000       0.895120        24.3575 
 606   0.0000       0.898294        24.4438 
 607   0.0000       0.899054        24.4645 
 608   0.0000       0.900506        24.5040 
 609   0.0000       0.901711        24.5368 
 610   0.0000       0.902879        24.5686 
 611   0.0000       0.905320        24.6350 
 612   0.0000       0.907185        24.6858 
 613   0.0000       0.908764        24.7287 
 614   0.0000       0.909672        24.7534 
 615   0.0000       0.912030        24.8176 
 616   0.0000       0.914484        24.8844 
 617   0.0000       0.916432        24.9374 
 618   0.0000       0.918494        24.9935 
 619   0.0000       0.919436        25.0191 
 620   0.0000       0.921435        25.0735 
 621   0.0000       0.922688        25.1076 
 622   0.0000       0.925161        25.1749 
 623   0.0000       0.926258        25.2048 
 624   0.0000       0.929176        25.2842 
 625   0.0000       0.931141        25.3376 
 626   0.0000       0.934126        25.4188 
 627   0.0000       0.935927        25.4679 
 628   0.0000       0.938265        25.5315 
 629   0.0000       0.938557        25.5394 
 630   0.0000       0.940992        25.6057 
 631   0.0000       0.942051        25.6345 
 632   0.0000       0.943680        25.6788 
 633   0.0000       0.945820        25.7371 
 634   0.0000       0.946749        25.7624 
 635   0.0000       0.949999        25.8508 
 636   0.0000       0.951578        25.8938 
 637   0.0000       0.954077        25.9617 
 638   0.0000       0.955651        26.0046 
 639   0.0000       0.957135        26.0450 
 640   0.0000       0.958766        26.0893 
 641   0.0000       0.960293        26.1309 
 642   0.0000       0.963757        26.2252 
 643   0.0000       0.965469        26.2717 
 644   0.0000       0.965787        26.2804 
 645   0.0000       0.968913        26.3655 
 646   0.0000       0.970317        26.4037 
 647   0.0000       0.971380        26.4326 
 648   0.0000       0.973367        26.4867 
 649   0.0000       0.975656        26.5489 
 650   0.0000       0.977799        26.6073 
 651   0.0000       0.980600        26.6835 
 652   0.0000       0.982690        26.7404 
 653   0.0000       0.984448        26.7882 
 654   0.0000       0.986334        26.8395 
 655   0.0000       0.989513        26.9260 
 656   0.0000       0.991173        26.9712 
 657   0.0000       0.993972        27.0473 
 658   0.0000       0.994966        27.0744 
 659   0.0000       0.996583        27.1184 
 660   0.0000       0.999091        27.1867 
 661   0.0000       1.001699        27.2576 
 662   0.0000       1.004905        27.3449 
 663   0.0000       1.007281        27.4095 
 664   0.0000       1.008498        27.4426 
 665   0.0000       1.009582        27.4721 
 666   0.0000       1.009981        27.4830 
 667   0.0000       1.011550        27.5257 
 668   0.0000       1.016707        27.6660 
 669   0.0000       1.018266        27.7084 
 670   0.0000       1.019871        27.7521 
 671   0.0000       1.020814        27.7778 
 672   0.0000       1.023521        27.8514 
 673   0.0000       1.024751        27.8849 
 674   0.0000       1.026491        27.9322 
 675   0.0000       1.027560        27.9613 
 676   0.0000       1.029538        28.0152 
 677   0.0000       1.033396        28.1201 
 678   0.0000       1.034103        28.1394 
 679   0.0000       1.035911        28.1886 
 680   0.0000       1.039889        28.2968 
 681   0.0000       1.041581        28.3429 
 682   0.0000       1.043483        28.3946 
 683   0.0000       1.045819        28.4582 
 684   0.0000       1.046399        28.4740 
 685   0.0000       1.048039        28.5186 
 686   0.0000       1.051812        28.6213 
 687   0.0000       1.053705        28.6728 
 688   0.0000       1.055070        28.7099 
 689   0.0000       1.056656        28.7531 
 690   0.0000       1.058422        28.8011 
 691   0.0000       1.061416        28.8826 
 692   0.0000       1.064017        28.9534 
 693   0.0000       1.066472        29.0202 
 694   0.0000       1.067119        29.0378 
 695   0.0000       1.071979        29.1700 
 696   0.0000       1.072497        29.1841 
 697   0.0000       1.073516        29.2119 
 698   0.0000       1.077777        29.3278 
 699   0.0000       1.080231        29.3946 
 700   0.0000       1.083325        29.4788 
 701   0.0000       1.086147        29.5556 
 702   0.0000       1.089626        29.6502 
 703   0.0000       1.089884        29.6573 
 704   0.0000       1.090832        29.6831 
 705   0.0000       1.092443        29.7269 
 706   0.0000       1.093641        29.7595 
 707   0.0000       1.096537        29.8383 
 708   0.0000       1.099948        29.9311 
 709   0.0000       1.103175        30.0189 
 710   0.0000       1.103985        30.0410 
 711   0.0000       1.106366        30.1058 
 712   0.0000       1.107088        30.1254 
 713   0.0000       1.110353        30.2142 
 714   0.0000       1.113585        30.3022 
 715   0.0000       1.113830        30.3089 
 716   0.0000       1.118125        30.4257 
 717   0.0000       1.119753        30.4700 
 718   0.0000       1.120905        30.5014 
 719   0.0000       1.123854        30.5816 
 720   0.0000       1.127282        30.6749 
 721   0.0000       1.128179        30.6993 
 722   0.0000       1.130482        30.7620 
 723   0.0000       1.133123        30.8339 
 724   0.0000       1.133932        30.8559 
 725   0.0000       1.137200        30.9448 
 726   0.0000       1.140734        31.0410 
 727   0.0000       1.141389        31.0588 
 728   0.0000       1.143138        31.1064 
 729   0.0000       1.143648        31.1202 
 730   0.0000       1.146653        31.2020 
 731   0.0000       1.149505        31.2796 
 732   0.0000       1.150810        31.3151 
 733   0.0000       1.154760        31.4226 
 734   0.0000       1.158377        31.5211 
 735   0.0000       1.159775        31.5591 
 736   0.0000       1.161583        31.6083 
 737   0.0000       1.163481        31.6599 
 738   0.0000       1.164206        31.6797 
 739   0.0000       1.167426        31.7673 
 740   0.0000       1.171976        31.8911 
 741   0.0000       1.172111        31.8948 
 742   0.0000       1.175621        31.9903 
 743   0.0000       1.177347        32.0372 
 744   0.0000       1.178628        32.0721 
 745   0.0000       1.181088        32.1390 
 746   0.0000       1.183112        32.1941 
 747   0.0000       1.186426        32.2843 
 748   0.0000       1.187727        32.3197 
 749   0.0000       1.189694        32.3732 
 750   0.0000       1.192595        32.4522 
 751   0.0000       1.194307        32.4987 
 752   0.0000       1.196259        32.5519 
 753   0.0000       1.198268        32.6065 
 754   0.0000       1.201025        32.6816 
 755   0.0000       1.202323        32.7169 
 756   0.0000       1.203083        32.7376 
 757   0.0000       1.207273        32.8516 
 758   0.0000       1.211451        32.9653 
 759   0.0000       1.213799        33.0291 
 760   0.0000       1.219074        33.1727 
 761   0.0000       1.220049        33.1992 
 762   0.0000       1.222812        33.2744 
 763   0.0000       1.224793        33.3283 
 764   0.0000       1.225297        33.3420 
 765   0.0000       1.226733        33.3811 
 766   0.0000       1.229230        33.4490 
 767   0.0000       1.233244        33.5583 
 768   0.0000       1.235762        33.6268 
 769   0.0000       1.237942        33.6861 
 770   0.0000       1.240069        33.7440 
 771   0.0000       1.240531        33.7566 
 772   0.0000       1.243725        33.8435 
 773   0.0000       1.247440        33.9446 
 774   0.0000       1.248204        33.9654 
 775   0.0000       1.253079        34.0980 
 776   0.0000       1.254524        34.1373 
 777   0.0000       1.255591        34.1664 
 778   0.0000       1.259176        34.2639 
 779   0.0000       1.260674        34.3047 
 780   0.0000       1.262431        34.3525 
 781   0.0000       1.266108        34.4525 
 782   0.0000       1.267042        34.4780 
 783   0.0000       1.270661        34.5764 
 784   0.0000       1.274382        34.6777 
 785   0.0000       1.278173        34.7808 
 786   0.0000       1.280123        34.8339 
 787   0.0000       1.282385        34.8955 
 788   0.0000       1.284582        34.9553 
 789   0.0000       1.286201        34.9993 
 790   0.0000       1.289069        35.0773 
 791   0.0000       1.291267        35.1372 
 792   0.0000       1.293334        35.1934 
 793   0.0000       1.296759        35.2866 
 794   0.0000       1.297371        35.3033 
 795   0.0000       1.300436        35.3867 
 796   0.0000       1.301501        35.4156 
 797   0.0000       1.304891        35.5079 
 798   0.0000       1.305381        35.5212 
 799   0.0000       1.308880        35.6164 
 800   0.0000       1.314060        35.7574 
 801   0.0000       1.315067        35.7848 
 802   0.0000       1.319180        35.8967 
 803   0.0000       1.321214        35.9521 
 804   0.0000       1.322006        35.9736 
 805   0.0000       1.322837        35.9962 
 806   0.0000       1.330517        36.2052 
 807   0.0000       1.331292        36.2263 
 808   0.0000       1.332431        36.2573 
 809   0.0000       1.334249        36.3068 
 810   0.0000       1.337345        36.3910 
 811   0.0000       1.339078        36.4382 
 812   0.0000       1.342662        36.5357 
 813   0.0000       1.345712        36.6187 
 814   0.0000       1.349668        36.7263 
 815   0.0000       1.350625        36.7524 
 816   0.0000       1.352559        36.8050 
 817   0.0000       1.355997        36.8986 
 818   0.0000       1.358093        36.9556 
 819   0.0000       1.360283        37.0152 
 820   0.0000       1.362095        37.0645 
 821   0.0000       1.364479        37.1294 
 822   0.0000       1.367507        37.2118 
 823   0.0000       1.369262        37.2595 
 824   0.0000       1.372013        37.3344 
 825   0.0000       1.376260        37.4499 
 826   0.0000       1.382453        37.6185 
 827   0.0000       1.383521        37.6475 
 828   0.0000       1.386627        37.7321 
 829   0.0000       1.388194        37.7747 
 830   0.0000       1.389373        37.8067 
 831   0.0000       1.391593        37.8672 
 832   0.0000       1.394700        37.9517 
 833   0.0000       1.398770        38.0625 
 834   0.0000       1.400607        38.1125 
 835   0.0000       1.402538        38.1650 
 836   0.0000       1.403337        38.1867 
 837   0.0000       1.409510        38.3547 
 838   0.0000       1.410386        38.3785 
 839   0.0000       1.412396        38.4332 
 840   0.0000       1.417347        38.5680 
 841   0.0000       1.418082        38.5880 
 842   0.0000       1.421249        38.6741 
 843   0.0000       1.427355        38.8403 
 844   0.0000       1.431469        38.9522 
 845   0.0000       1.435178        39.0532 
 846   0.0000       1.437983        39.1295 
 847   0.0000       1.439420        39.1686 
 848   0.0000       1.443255        39.2730 
 849   0.0000       1.445180        39.3253 
 850   0.0000       1.448816        39.4243 
 851   0.0000       1.451431        39.4954 
 852   0.0000       1.454119        39.5686 
 853   0.0000       1.457141        39.6508 
 854   0.0000       1.458661        39.6922 
 855   0.0000       1.460171        39.7333 
 856   0.0000       1.464944        39.8632 
 857   0.0000       1.465736        39.8847 
 858   0.0000       1.468722        39.9659 
 859   0.0000       1.473045        40.0836 
 860   0.0000       1.474088        40.1120 
 861   0.0000       1.476945        40.1897 
 862   0.0000       1.479818        40.2679 
 863   0.0000       1.481238        40.3065 
 864   0.0000       1.485377        40.4192 
 865   0.0000       1.489078        40.5199 
 866   0.0000       1.494482        40.6669 
 867   0.0000       1.496076        40.7103 
 868   0.0000       1.499520        40.8040 
 869   0.0000       1.502871        40.8952 
 870   0.0000       1.505225        40.9593 
 871   0.0000       1.507350        41.0171 
 872   0.0000       1.510497        41.1027 
 873   0.0000       1.512455        41.1560 
 874   0.0000       1.515766        41.2461 
 875   0.0000       1.516345        41.2619 
 876   0.0000       1.519439        41.3460 
 877   0.0000       1.522385        41.4262 
 878   0.0000       1.524689        41.4889 
 879   0.0000       1.526594        41.5407 
 880   0.0000       1.529278        41.6138 
 881   0.0000       1.532896        41.7122 
 882   0.0000       1.539962        41.9045 
 883   0.0000       1.542282        41.9676 
 884   0.0000       1.543901        42.0117 
 885   0.0000       1.546503        42.0825 
 886   0.0000       1.548973        42.1497 
 887   0.0000       1.551014        42.2052 
 888   0.0000       1.553584        42.2752 
 889   0.0000       1.557134        42.3718 
 890   0.0000       1.560130        42.4533 
 891   0.0000       1.562028        42.5049 
 892   0.0000       1.564120        42.5619 
 893   0.0000       1.565010        42.5861 
 894   0.0000       1.568622        42.6844 
 895   0.0000       1.572635        42.7936 
 896   0.0000       1.572964        42.8025 
 897   0.0000       1.575273        42.8654 
 898   0.0000       1.579187        42.9719 
 899   0.0000       1.581663        43.0392 
 900   0.0000       1.582715        43.0679 
 901   0.0000       1.584676        43.1212 
 902   0.0000       1.590093        43.2686 
 903   0.0000       1.590641        43.2835 
 904   0.0000       1.594036        43.3759 
 905   0.0000       1.599047        43.5123 
 906   0.0000       1.599456        43.5234 
 907   0.0000       1.603666        43.6380 
 908   0.0000       1.608174        43.7606 
 909   0.0000       1.609187        43.7882 
 910   0.0000       1.612878        43.8886 
 911   0.0000       1.615363        43.9563 
 912   0.0000       1.617616        44.0176 
 913   0.0000       1.619380        44.0656 
 914   0.0000       1.623325        44.1729 
 915   0.0000       1.627197        44.2783 
 916   0.0000       1.630351        44.3641 
 917   0.0000       1.632457        44.4214 
 918   0.0000       1.634096        44.4660 
 919   0.0000       1.636831        44.5404 
 920   0.0000       1.641636        44.6712 
 921   0.0000       1.644033        44.7364 
 922   0.0000       1.645505        44.7765 
 923   0.0000       1.649044        44.8728 
 924   0.0000       1.652961        44.9794 
 925   0.0000       1.653532        44.9949 
 926   0.0000       1.657085        45.0916 
 927   0.0000       1.658363        45.1264 
 928   0.0000       1.661051        45.1995 
 929   0.0000       1.663515        45.2665 
 930   0.0000       1.665714        45.3264 
 931   0.0000       1.667209        45.3671 
 932   0.0000       1.668159        45.3929 
 933   0.0000       1.673987        45.5515 
 934   0.0000       1.674603        45.5683 
 935   0.0000       1.677606        45.6500 
 936   0.0000       1.678438        45.6726 
 937   0.0000       1.682329        45.7785 
 938   0.0000       1.684850        45.8471 
 939   0.0000       1.686570        45.8939 
 940   0.0000       1.691633        46.0317 
 941   0.0000       1.694220        46.1021 
 942   0.0000       1.695290        46.1312 
 943   0.0000       1.698201        46.2104 
 944   0.0000       1.701462        46.2991 
 945   0.0000       1.702003        46.3139 
 946   0.0000       1.706497        46.4361 
 947   0.0000       1.707030        46.4506 
 948   0.0000       1.709839        46.5271 
 949   0.0000       1.710744        46.5517 
 950   0.0000       1.715829        46.6901 
 951   0.0000       1.717285        46.7297 
 952   0.0000       1.719631        46.7935 
 953   0.0000       1.722653        46.8758 
 954   0.0000       1.722935        46.8835 
 955   0.0000       1.727647        47.0117 
 956   0.0000       1.730539        47.0904 
 957   0.0000       1.731658        47.1208 
 958   0.0000       1.736561        47.2542 
 959   0.0000       1.738077        47.2955 
 960   0.0000       1.739621        47.3375 
 961   0.0000       1.741853        47.3982 
 962   0.0000       1.747926        47.5635 
 963   0.0000       1.749372        47.6028 
 964   0.0000       1.750279        47.6275 
 965   0.0000       1.751838        47.6699 
 966   0.0000       1.755181        47.7609 
 967   0.0000       1.759844        47.8878 
 968   0.0000       1.761499        47.9328 
 969   0.0000       1.762125        47.9499 
 970   0.0000       1.768917        48.1347 
 971   0.0000       1.770966        48.1904 
 972   0.0000       1.772378        48.2289 
 973   0.0000       1.773331        48.2548 
 974   0.0000       1.779200        48.4145 
 975   0.0000       1.783033        48.5188 
 976   0.0000       1.784486        48.5583 
 977   0.0000       1.786456        48.6119 
 978   0.0000       1.787752        48.6472 
 979   0.0000       1.790067        48.7102 
 980   0.0000       1.792456        48.7752 
 981   0.0000       1.795480        48.8575 
 982   0.0000       1.799235        48.9597 
 983   0.0000       1.801063        49.0094 
 984   0.0000       1.803275        49.0696 
 985   0.0000       1.805508        49.1304 
 986   0.0000       1.807237        49.1774 
 987   0.0000       1.811885        49.3039 
 988   0.0000       1.814037        49.3624 
 989   0.0000       1.816364        49.4258 
 990   0.0000       1.816526        49.4302 
 991   0.0000       1.824531        49.6480 
 992   0.0000       1.827284        49.7229 
 993   0.0000       1.830546        49.8117 
 994   0.0000       1.834095        49.9083 
 995   0.0000       1.835428        49.9445 
 996   0.0000       1.837085        49.9896 
 997   0.0000       1.839267        50.0490 
 998   0.0000       1.843205        50.1562 
 999   0.0000       1.844535        50.1923 
 1000   0.0000       1.847344        50.2688 
 1001   0.0000       1.848065        50.2884 
 1002   0.0000       1.852150        50.3996 
 1003   0.0000       1.855459        50.4896 
 1004   0.0000       1.857828        50.5541 
 1005   0.0000       1.860611        50.6298 
 1006   0.0000       1.862068        50.6694 
 1007   0.0000       1.866017        50.7769 
 1008   0.0000       1.867345        50.8130 
 1009   0.0000       1.870424        50.8968 
 1010   0.0000       1.873914        50.9918 
 1011   0.0000       1.878167        51.1075 
 1012   0.0000       1.878753        51.1235 
 1013   0.0000       1.880961        51.1835 
 1014   0.0000       1.882473        51.2247 
 1015   0.0000       1.885434        51.3053 
 1016   0.0000       1.886455        51.3331 
 1017   0.0000       1.891453        51.4691 
 1018   0.0000       1.894747        51.5587 
 1019   0.0000       1.897322        51.6288 
 1020   0.0000       1.899081        51.6766 
 1021   0.0000       1.899552        51.6894 
 1022   0.0000       1.900669        51.7198 
 1023   0.0000       1.903172        51.7880 
 1024   0.0000       1.903655        51.8011 
 1025   0.0000       1.909118        51.9498 
 1026   0.0000       1.911191        52.0062 
 1027   0.0000       1.913480        52.0684 
 1028   0.0000       1.915568        52.1253 
 1029   0.0000       1.916865        52.1606 
 1030   0.0000       1.920776        52.2670 
 1031   0.0000       1.921862        52.2965 
 1032   0.0000       1.923632        52.3447 
 1033   0.0000       1.926190        52.4143 
 1034   0.0000       1.928341        52.4728 
 1035   0.0000       1.930541        52.5327 
 1036   0.0000       1.931942        52.5708 
 1037   0.0000       1.935676        52.6724 
 1038   0.0000       1.936622        52.6982 
 1039   0.0000       1.940346        52.7995 
 1040   0.0000       1.942617        52.8613 
 1041   0.0000       1.943954        52.8977 
 1042   0.0000       1.947960        53.0067 
 1043   0.0000       1.950640        53.0796 
 1044   0.0000       1.952245        53.1233 
 1045   0.0000       1.956398        53.2363 
 1046   0.0000       1.956921        53.2505 
 1047   0.0000       1.960483        53.3475 
 1048   0.0000       1.960925        53.3595 
 1049   0.0000       1.961285        53.3693 
 1050   0.0000       1.962370        53.3988 
 1051   0.0000       1.966296        53.5056 
 1052   0.0000       1.969338        53.5884 
 1053   0.0000       1.971063        53.6353 
 1054   0.0000       1.972923        53.6860 
 1055   0.0000       1.975578        53.7582 
 1056   0.0000       1.978561        53.8394 
 1057   0.0000       1.981905        53.9304 
 1058   0.0000       1.983263        53.9673 
 1059   0.0000       1.986640        54.0592 
 1060   0.0000       1.988034        54.0972 
 1061   0.0000       1.988635        54.1135 
 1062   0.0000       1.994411        54.2707 
 1063   0.0000       1.995288        54.2945 
 1064   0.0000       1.998362        54.3782 
 1065   0.0000       1.998836        54.3911 
 1066   0.0000       2.001193        54.4552 
 1067   0.0000       2.002892        54.5015 
 1068   0.0000       2.003408        54.5155 
 1069   0.0000       2.008027        54.6412 
 1070   0.0000       2.012067        54.7511 
 1071   0.0000       2.012936        54.7748 
 1072   0.0000       2.015044        54.8321 
 1073   0.0000       2.016567        54.8736 
 1074   0.0000       2.017600        54.9017 
 1075   0.0000       2.019477        54.9528 
 1076   0.0000       2.022198        55.0268 
 1077   0.0000       2.026376        55.1405 
 1078   0.0000       2.027155        55.1617 
 1079   0.0000       2.029302        55.2201 
 1080   0.0000       2.031935        55.2918 
 1081   0.0000       2.033917        55.3457 
 1082   0.0000       2.035940        55.4007 
 1083   0.0000       2.040320        55.5199 
 1084   0.0000       2.041953        55.5644 
 1085   0.0000       2.045060        55.6489 
 1086   0.0000       2.046133        55.6781 
 1087   0.0000       2.048521        55.7431 
 1088   0.0000       2.050644        55.8008 
 1089   0.0000       2.053199        55.8704 
 1090   0.0000       2.054150        55.8963 
 1091   0.0000       2.059627        56.0453 
 1092   0.0000       2.061107        56.0856 
 1093   0.0000       2.063487        56.1503 
 1094   0.0000       2.065047        56.1928 
 1095   0.0000       2.066716        56.2382 
 1096   0.0000       2.068371        56.2832 
 1097   0.0000       2.071482        56.3679 
 1098   0.0000       2.073160        56.4135 
 1099   0.0000       2.077473        56.5309 
 1100   0.0000       2.079816        56.5947 
 1101   0.0000       2.082430        56.6658 
 1102   0.0000       2.083754        56.7018 
 1103   0.0000       2.085677        56.7542 
 1104   0.0000       2.089155        56.8488 
 1105   0.0000       2.091298        56.9071 
 1106   0.0000       2.093513        56.9674 
 1107   0.0000       2.096714        57.0545 
 1108   0.0000       2.101171        57.1758 
 1109   0.0000       2.102307        57.2067 
 1110   0.0000       2.103012        57.2259 
 1111   0.0000       2.104083        57.2550 
 1112   0.0000       2.106778        57.3284 
 1113   0.0000       2.111241        57.4498 
 1114   0.0000       2.112729        57.4903 
 1115   0.0000       2.114349        57.5344 
 1116   0.0000       2.118377        57.6440 
 1117   0.0000       2.121784        57.7367 
 1118   0.0000       2.122485        57.7558 
 1119   0.0000       2.124843        57.8199 
 1120   0.0000       2.126397        57.8622 
 1121   0.0000       2.129065        57.9348 
 1122   0.0000       2.130215        57.9661 
 1123   0.0000       2.132944        58.0404 
 1124   0.0000       2.134661        58.0871 
 1125   0.0000       2.135978        58.1229 
 1126   0.0000       2.140189        58.2375 
 1127   0.0000       2.141183        58.2646 
 1128   0.0000       2.143424        58.3255 
 1129   0.0000       2.145427        58.3800 
 1130   0.0000       2.146777        58.4168 
 1131   0.0000       2.148194        58.4553 
 1132   0.0000       2.151407        58.5428 
 1133   0.0000       2.153680        58.6046 
 1134   0.0000       2.156620        58.6846 
 1135   0.0000       2.158296        58.7302 
 1136   0.0000       2.159873        58.7731 
 1137   0.0000       2.161601        58.8202 
 1138   0.0000       2.163321        58.8670 
 1139   0.0000       2.166183        58.9448 
 1140   0.0000       2.167300        58.9752 
 1141   0.0000       2.172449        59.1154 
 1142   0.0000       2.172962        59.1293 
 1143   0.0000       2.174866        59.1811 
 1144   0.0000       2.176359        59.2217 
 1145   0.0000       2.178197        59.2717 
 1146   0.0000       2.178690        59.2852 
 1147   0.0000       2.181402        59.3590 
 1148   0.0000       2.184968        59.4560 
 1149   0.0000       2.186297        59.4922 
 1150   0.0000       2.189591        59.5818 
 1151   0.0000       2.190740        59.6131 
 1152   0.0000       2.193192        59.6798 
 1153   0.0000       2.193826        59.6970 
 1154   0.0000       2.196135        59.7599 
 1155   0.0000       2.198102        59.8134 
 1156   0.0000       2.199413        59.8491 
 1157   0.0000       2.201826        59.9147 
 1158   0.0000       2.204149        59.9779 
 1159   0.0000       2.205802        60.0229 
 1160   0.0000       2.207333        60.0646 
 1161   0.0000       2.210660        60.1551 
 1162   0.0000       2.210784        60.1585 
 1163   0.0000       2.214566        60.2614 
 1164   0.0000       2.219546        60.3969 
 1165   0.0000       2.220519        60.4234 
 1166   0.0000       2.222243        60.4703 
 1167   0.0000       2.224813        60.5402 
 1168   0.0000       2.228369        60.6370 
 1169   0.0000       2.229061        60.6558 
 1170   0.0000       2.230333        60.6905 
 1171   0.0000       2.232719        60.7554 
 1172   0.0000       2.235207        60.8231 
 1173   0.0000       2.236118        60.8479 
 1174   0.0000       2.238774        60.9201 
 1175   0.0000       2.241540        60.9954 
 1176   0.0000       2.244321        61.0711 
 1177   0.0000       2.245934        61.1150 
 1178   0.0000       2.247208        61.1496 
 1179   0.0000       2.249999        61.2256 
 1180   0.0000       2.250812        61.2477 
 1181   0.0000       2.254434        61.3463 
 1182   0.0000       2.254949        61.3603 
 1183   0.0000       2.257773        61.4371 
 1184   0.0000       2.259070        61.4724 
 1185   0.0000       2.261437        61.5368 
 1186   0.0000       2.263065        61.5811 
 1187   0.0000       2.264942        61.6322 
 1188   0.0000       2.266526        61.6753 
 1189   0.0000       2.269946        61.7684 
 1190   0.0000       2.271831        61.8197 
 1191   0.0000       2.273527        61.8658 
 1192   0.0000       2.276305        61.9414 
 1193   0.0000       2.278168        61.9921 
 1194   0.0000       2.280135        62.0456 
 1195   0.0000       2.284574        62.1664 
 1196   0.0000       2.284869        62.1744 
 1197   0.0000       2.287235        62.2388 
 1198   0.0000       2.289978        62.3135 
 1199   0.0000       2.291164        62.3457 
 1200   0.0000       2.293213        62.4015 
 1201   0.0000       2.294561        62.4382 
 1202   0.0000       2.298092        62.5343 
 1203   0.0000       2.300546        62.6010 
 1204   0.0000       2.301899        62.6378 
 1205   0.0000       2.303652        62.6856 
 1206   0.0000       2.304469        62.7078 
 1207   0.0000       2.308475        62.8168 
 1208   0.0000       2.311113        62.8886 
 1209   0.0000       2.312832        62.9354 
 1210   0.0000       2.314504        62.9809 
 1211   0.0000       2.314854        62.9904 
 1212   0.0000       2.318299        63.0841 
 1213   0.0000       2.321113        63.1607 
 1214   0.0000       2.326578        63.3094 
 1215   0.0000       2.329272        63.3827 
 1216   0.0000       2.331187        63.4348 
 1217   0.0000       2.332289        63.4648 
 1218   0.0000       2.333670        63.5024 
 1219   0.0000       2.335364        63.5485 
 1220   0.0000       2.337883        63.6170 
 1221   0.0000       2.339896        63.6718 
 1222   0.0000       2.340399        63.6855 
 1223   0.0000       2.343968        63.7826 
 1224   0.0000       2.344717        63.8030 
 1225   0.0000       2.348041        63.8934 
 1226   0.0000       2.351234        63.9803 
 1227   0.0000       2.353103        64.0312 
 1228   0.0000       2.357239        64.1437 
 1229   0.0000       2.362640        64.2907 
 1230   0.0000       2.363063        64.3022 
 1231   0.0000       2.363962        64.3267 
 1232   0.0000       2.365547        64.3698 
 1233   0.0000       2.368951        64.4624 
 1234   0.0000       2.370867        64.5146 
 1235   0.0000       2.372597        64.5616 
 1236   0.0000       2.373736        64.5926 
 1237   0.0000       2.376721        64.6739 
 1238   0.0000       2.379971        64.7623 
 1239   0.0000       2.382397        64.8283 
 1240   0.0000       2.385232        64.9055 
 1241   0.0000       2.385418        64.9105 
 1242   0.0000       2.387831        64.9762 
 1243   0.0000       2.393270        65.1242 
 1244   0.0000       2.396740        65.2186 
 1245   0.0000       2.397031        65.2265 
 1246   0.0000       2.397732        65.2456 
 1247   0.0000       2.401482        65.3476 
 1248   0.0000       2.402193        65.3670 
 1249   0.0000       2.403354        65.3986 
 1250   0.0000       2.408838        65.5478 
 1251   0.0000       2.410705        65.5986 
 1252   0.0000       2.411241        65.6132 
 1253   0.0000       2.413991        65.6880 
 1254   0.0000       2.415603        65.7319 
 1255   0.0000       2.416750        65.7631 
 1256   0.0000       2.419831        65.8470 
 1257   0.0000       2.421727        65.8985 
 1258   0.0000       2.424723        65.9801 
 1259   0.0000       2.426719        66.0344 
 1260   0.0000       2.428497        66.0828 
 1261   0.0000       2.429341        66.1057 
 1262   0.0000       2.434320        66.2412 
 1263   0.0000       2.438013        66.3417 
 1264   0.0000       2.439108        66.3715 
 1265   0.0000       2.440813        66.4179 
 1266   0.0000       2.441874        66.4468 
 1267   0.0000       2.446193        66.5643 
 1268   0.0000       2.447504        66.6000 
 1269   0.0000       2.449016        66.6411 
 1270   0.0000       2.452019        66.7228 
 1271   0.0000       2.454236        66.7832 
 1272   0.0000       2.457007        66.8586 
 1273   0.0000       2.458069        66.8875 
 1274   0.0000       2.460452        66.9523 
 1275   0.0000       2.463680        67.0401 
 1276   0.0000       2.466632        67.1205 
 1277   0.0000       2.467880        67.1544 
 1278   0.0000       2.468711        67.1771 
 1279   0.0000       2.471661        67.2573 
 1280   0.0000       2.473156        67.2980 
 1281   0.0000       2.477362        67.4124 
 1282   0.0000       2.477885        67.4267 
 1283   0.0000       2.479128        67.4605 
 1284   0.0000       2.480742        67.5044 
 1285   0.0000       2.484614        67.6098 
 1286   0.0000       2.487058        67.6763 
 1287   0.0000       2.489563        67.7445 
 1288   0.0000       2.491500        67.7972 
 1289   0.0000       2.491999        67.8107 
 1290   0.0000       2.496441        67.9316 
 1291   0.0000       2.497631        67.9640 
 1292   0.0000       2.501134        68.0593 
 1293   0.0000       2.504894        68.1616 
 1294   0.0000       2.505507        68.1783 
 1295   0.0000       2.508801        68.2680 
 1296   0.0000       2.510531        68.3150 
 1297   0.0000       2.513815        68.4044 
 1298   0.0000       2.515023        68.4373 
 1299   0.0000       2.517467        68.5037 
 1300   0.0000       2.518210        68.5240 
 1301   0.0000       2.521389        68.6105 
 1302   0.0000       2.523198        68.6597 
 1303   0.0000       2.524300        68.6897 
 1304   0.0000       2.527237        68.7696 
 1305   0.0000       2.529688        68.8363 
 1306   0.0000       2.532044        68.9004 
 1307   0.0000       2.535265        68.9881 
 1308   0.0000       2.536918        69.0331 
 1309   0.0000       2.538901        69.0870 
 1310   0.0000       2.540462        69.1295 
 1311   0.0000       2.540687        69.1356 
 1312   0.0000       2.546311        69.2887 
 1313   0.0000       2.549914        69.3867 
 1314   0.0000       2.552060        69.4451 
 1315   0.0000       2.553724        69.4904 
 1316   0.0000       2.556297        69.5604 
 1317   0.0000       2.560286        69.6689 
 1318   0.0000       2.560827        69.6836 
 1319   0.0000       2.564375        69.7802 
 1320   0.0000       2.564629        69.7871 
 1321   0.0000       2.567734        69.8716 
 1322   0.0000       2.569913        69.9309 
 1323   0.0000       2.572397        69.9985 
 1324   0.0000       2.573846        70.0379 
 1325   0.0000       2.577333        70.1328 
 1326   0.0000       2.580737        70.2254 
 1327   0.0000       2.582087        70.2622 
 1328   0.0000       2.583315        70.2956 
 1329   0.0000       2.585249        70.3482 
 1330   0.0000       2.587378        70.4061 
 1331   0.0000       2.589178        70.4551 
 1332   0.0000       2.591550        70.5197 
 1333   0.0000       2.593188        70.5642 
 1334   0.0000       2.595552        70.6286 
 1335   0.0000       2.597478        70.6810 
 1336   0.0000       2.601042        70.7780 
 1337   0.0000       2.604836        70.8812 
 1338   0.0000       2.605293        70.8936 
 1339   0.0000       2.607929        70.9654 
 1340   0.0000       2.608729        70.9871 
 1341   0.0000       2.611358        71.0587 
 1342   0.0000       2.611941        71.0745 
 1343   0.0000       2.616655        71.2028 
 1344   0.0000       2.619105        71.2695 
 1345   0.0000       2.621717        71.3406 
 1346   0.0000       2.623041        71.3766 
 1347   0.0000       2.625722        71.4495 
 1348   0.0000       2.626830        71.4797 
 1349   0.0000       2.630262        71.5731 
 1350   0.0000       2.631064        71.5949 
 1351   0.0000       2.633932        71.6729 
 1352   0.0000       2.635677        71.7204 
 1353   0.0000       2.639510        71.8247 
 1354   0.0000       2.642395        71.9032 
 1355   0.0000       2.643298        71.9278 
 1356   0.0000       2.644072        71.9488 
 1357   0.0000       2.646263        72.0085 
 1358   0.0000       2.646768        72.0222 
 1359   0.0000       2.647586        72.0445 
 1360   0.0000       2.648960        72.0819 
 1361   0.0000       2.651334        72.1465 
 1362   0.0000       2.653981        72.2185 
 1363   0.0000       2.656657        72.2913 
 1364   0.0000       2.660164        72.3867 
 1365   0.0000       2.661369        72.4195 
 1366   0.0000       2.662613        72.4534 
 1367   0.0000       2.666038        72.5466 
 1368   0.0000       2.668110        72.6030 
 1369   0.0000       2.669279        72.6348 
 1370   0.0000       2.671981        72.7083 
 1371   0.0000       2.674687        72.7819 
 1372   0.0000       2.675411        72.8016 
 1373   0.0000       2.677641        72.8623 
 1374   0.0000       2.678841        72.8950 
 1375   0.0000       2.683320        73.0168 
 1376   0.0000       2.685921        73.0876 
 1377   0.0000       2.686349        73.0993 
 1378   0.0000       2.689600        73.1877 
 1379   0.0000       2.691198        73.2312 
 1380   0.0000       2.693538        73.2949 
 1381   0.0000       2.696302        73.3701 
 1382   0.0000       2.698979        73.4430 
 1383   0.0000       2.699762        73.4643 
 1384   0.0000       2.707071        73.6631 
 1385   0.0000       2.708452        73.7007 
 1386   0.0000       2.712166        73.8018 
 1387   0.0000       2.714991        73.8786 
 1388   0.0000       2.717500        73.9469 
 1389   0.0000       2.718845        73.9835 
 1390   0.0000       2.720524        74.0292 
 1391   0.0000       2.721715        74.0616 
 1392   0.0000       2.725294        74.1590 
 1393   0.0000       2.727941        74.2310 
 1394   0.0000       2.728551        74.2476 
 1395   0.0000       2.729071        74.2618 
 1396   0.0000       2.734225        74.4021 
 1397   0.0000       2.736959        74.4764 
 1398   0.0000       2.738178        74.5096 
 1399   0.0000       2.741189        74.5916 
 1400   0.0000       2.746169        74.7271 
 1401   0.0000       2.747980        74.7763 
 1402   0.0000       2.749889        74.8283 
 1403   0.0000       2.752583        74.9016 
 1404   0.0000       2.752961        74.9119 
 1405   0.0000       2.756132        74.9982 
 1406   0.0000       2.758911        75.0738 
 1407   0.0000       2.760093        75.1060 
 1408   0.0000       2.762285        75.1656 
 1409   0.0000       2.763480        75.1981 
 1410   0.0000       2.764786        75.2337 
 1411   0.0000       2.767245        75.3006 
 1412   0.0000       2.769967        75.3746 
 1413   0.0000       2.771919        75.4277 
 1414   0.0000       2.775472        75.5244 
 1415   0.0000       2.776509        75.5527 
 1416   0.0000       2.777164        75.5705 
 1417   0.0000       2.779617        75.6372 
 1418   0.0000       2.781457        75.6873 
 1419   0.0000       2.783240        75.7358 
 1420   0.0000       2.787267        75.8454 
 1421   0.0000       2.789310        75.9010 
 1422   0.0000       2.792634        75.9914 
 1423   0.0000       2.795565        76.0712 
 1424   0.0000       2.797215        76.1161 
 1425   0.0000       2.799257        76.1717 
 1426   0.0000       2.802487        76.2595 
 1427   0.0000       2.805524        76.3422 
 1428   0.0000       2.808911        76.4343 
 1429   0.0000       2.810820        76.4863 
 1430   0.0000       2.812654        76.5362 
 1431   0.0000       2.813753        76.5661 
 1432   0.0000       2.814640        76.5903 
 1433   0.0000       2.816670        76.6455 
 1434   0.0000       2.819120        76.7122 
 1435   0.0000       2.821600        76.7796 
 1436   0.0000       2.823751        76.8382 
 1437   0.0000       2.828419        76.9652 
 1438   0.0000       2.831516        77.0495 
 1439   0.0000       2.832618        77.0794 
 1440   0.0000       2.835526        77.1586 
 1441   0.0000       2.836594        77.1877 
 1442   0.0000       2.837537        77.2133 
 1443   0.0000       2.839134        77.2568 
 1444   0.0000       2.840176        77.2851 
 1445   0.0000       2.844381        77.3995 
 1446   0.0000       2.847701        77.4899 
 1447   0.0000       2.849710        77.5446 
 1448   0.0000       2.852049        77.6082 
 1449   0.0000       2.854638        77.6787 
 1450   0.0000       2.856373        77.7259 
 1451   0.0000       2.858863        77.7936 
 1452   0.0000       2.861119        77.8550 
 1453   0.0000       2.862979        77.9056 
 1454   0.0000       2.865238        77.9671 
 1455   0.0000       2.867292        78.0230 
 1456   0.0000       2.869775        78.0905 
 1457   0.0000       2.872411        78.1623 
 1458   0.0000       2.874747        78.2258 
 1459   0.0000       2.877415        78.2984 
 1460   0.0000       2.879934        78.3670 
 1461   0.0000       2.882131        78.4268 
 1462   0.0000       2.886104        78.5349 
 1463   0.0000       2.887001        78.5593 
 1464   0.0000       2.890222        78.6469 
 1465   0.0000       2.891800        78.6899 
 1466   0.0000       2.893749        78.7429 
 1467   0.0000       2.895910        78.8017 
 1468   0.0000       2.897806        78.8533 
 1469   0.0000       2.899189        78.8910 
 1470   0.0000       2.902898        78.9919 
 1471   0.0000       2.905144        79.0530 
 1472   0.0000       2.907458        79.1159 
 1473   0.0000       2.910250        79.1919 
 1474   0.0000       2.914421        79.3054 
 1475   0.0000       2.916315        79.3570 
 1476   0.0000       2.918399        79.4137 
 1477   0.0000       2.920223        79.4633 
 1478   0.0000       2.923552        79.5539 
 1479   0.0000       2.925142        79.5971 
 1480   0.0000       2.926263        79.6277 
 1481   0.0000       2.928562        79.6902 
 1482   0.0000       2.932591        79.7999 
 1483   0.0000       2.937634        79.9371 
 1484   0.0000       2.939305        79.9826 
 1485   0.0000       2.940307        80.0098 
 1486   0.0000       2.943600        80.0994 
 1487   0.0000       2.944911        80.1351 
 1488   0.0000       2.946145        80.1687 
 1489   0.0000       2.949825        80.2688 
 1490   0.0000       2.950917        80.2985 
 1491   0.0000       2.951936        80.3263 
 1492   0.0000       2.954539        80.3971 
 1493   0.0000       2.957905        80.4887 
 1494   0.0000       2.960803        80.5675 
 1495   0.0000       2.963445        80.6394 
 1496   0.0000       2.968379        80.7737 
 1497   0.0000       2.969854        80.8138 
 1498   0.0000       2.970504        80.8315 
 1499   0.0000       2.973952        80.9253 
 1500   0.0000       2.975239        80.9604 
 1501   0.0000       2.976007        80.9813 
 1502   0.0000       2.981685        81.1358 
 1503   0.0000       2.983902        81.1961 
 1504   0.0000       2.986172        81.2579 
 1505   0.0000       2.989891        81.3591 
 1506   0.0000       2.993438        81.4556 
 1507   0.0000       2.994812        81.4930 
 1508   0.0000       2.996484        81.5385 
 1509   0.0000       3.004314        81.7515 
 1510   0.0000       3.005873        81.7940 
 1511   0.0000       3.008471        81.8646 
 1512   0.0000       3.010421        81.9177 
 1513   0.0000       3.010923        81.9314 
 1514   0.0000       3.014020        82.0157 
 1515   0.0000       3.016735        82.0895 
 1516   0.0000       3.021186        82.2107 
 1517   0.0000       3.023167        82.2646 
 1518   0.0000       3.024466        82.2999 
 1519   0.0000       3.025307        82.3228 
 1520   0.0000       3.027950        82.3947 
 1521   0.0000       3.031814        82.4998 
 1522   0.0000       3.037164        82.6454 
 1523   0.0000       3.039322        82.7041 
 1524   0.0000       3.040827        82.7451 
 1525   0.0000       3.044886        82.8555 
 1526   0.0000       3.047635        82.9304 
 1527   0.0000       3.049573        82.9831 
 1528   0.0000       3.051443        83.0340 
 1529   0.0000       3.053070        83.0783 
 1530   0.0000       3.058056        83.2139 
 1531   0.0000       3.060099        83.2695 
 1532   0.0000       3.065052        83.4043 
 1533   0.0000       3.066121        83.4334 
 1534   0.0000       3.070186        83.5440 
 1535   0.0000       3.074375        83.6580 
 1536   0.0000       3.075433        83.6868 
 1537   0.0000       3.078609        83.7732 
 1538   0.0000       3.082954        83.8914 
 1539   0.0000       3.083551        83.9077 
 1540   0.0000       3.086972        84.0008 
 1541   0.0000       3.088613        84.0454 
 1542   0.0000       3.089478        84.0690 
 1543   0.0000       3.091269        84.1177 
 1544   0.0000       3.094664        84.2101 
 1545   0.0000       3.098100        84.3036 
 1546   0.0000       3.100471        84.3681 
 1547   0.0000       3.102128        84.4132 
 1548   0.0000       3.108792        84.5945 
 1549   0.0000       3.110289        84.6353 
 1550   0.0000       3.111634        84.6719 
 1551   0.0000       3.115296        84.7715 
 1552   0.0000       3.119198        84.8777 
 1553   0.0000       3.120588        84.9155 
 1554   0.0000       3.122664        84.9720 
 1555   0.0000       3.124091        85.0108 
 1556   0.0000       3.131127        85.2023 
 1557   0.0000       3.132276        85.2336 
 1558   0.0000       3.137478        85.3751 
 1559   0.0000       3.137980        85.3888 
 1560   0.0000       3.139206        85.4222 
 1561   0.0000       3.143468        85.5381 
 1562   0.0000       3.147460        85.6467 
 1563   0.0000       3.149546        85.7035 
 1564   0.0000       3.154032        85.8256 
 1565   0.0000       3.155301        85.8601 
 1566   0.0000       3.159619        85.9776 
 1567   0.0000       3.162676        86.0608 
 1568   0.0000       3.163838        86.0924 
 1569   0.0000       3.166240        86.1578 
 1570   0.0000       3.169307        86.2412 
 1571   0.0000       3.170215        86.2659 
 1572   0.0000       3.174434        86.3807 
 1573   0.0000       3.178577        86.4935 
 1574   0.0000       3.181770        86.5804 
 1575   0.0000       3.183643        86.6313 
 1576   0.0000       3.188011        86.7502 
 1577   0.0000       3.189961        86.8033 
 1578   0.0000       3.193662        86.9040 
 1579   0.0000       3.194966        86.9395 
 1580   0.0000       3.197716        87.0143 
 1581   0.0000       3.199993        87.0762 
 1582   0.0000       3.202540        87.1455 
 1583   0.0000       3.202760        87.1515 
 1584   0.0000       3.209438        87.3333 
 1585   0.0000       3.211417        87.3871 
 1586   0.0000       3.214479        87.4704 
 1587   0.0000       3.217838        87.5618 
 1588   0.0000       3.221966        87.6741 
 1589   0.0000       3.224731        87.7494 
 1590   0.0000       3.228850        87.8615 
 1591   0.0000       3.232324        87.9560 
 1592   0.0000       3.235144        88.0327 
 1593   0.0000       3.236219        88.0620 
 1594   0.0000       3.237938        88.1088 
 1595   0.0000       3.240951        88.1908 
 1596   0.0000       3.243432        88.2583 
 1597   0.0000       3.244273        88.2812 
 1598   0.0000       3.250368        88.4470 
 1599   0.0000       3.253233        88.5250 
 1600   0.0000       3.255262        88.5802 
 1601   0.0000       3.257547        88.6424 
 1602   0.0000       3.259033        88.6828 
 1603   0.0000       3.262524        88.7778 
 1604   0.0000       3.265630        88.8623 
 1605   0.0000       3.272463        89.0482 
 1606   0.0000       3.273682        89.0814 
 1607   0.0000       3.276760        89.1652 
 1608   0.0000       3.277965        89.1980 
 1609   0.0000       3.286661        89.4346 
 1610   0.0000       3.288333        89.4801 
 1611   0.0000       3.290939        89.5510 
 1612   0.0000       3.292698        89.5989 
 1613   0.0000       3.296654        89.7065 
 1614   0.0000       3.300586        89.8135 
 1615   0.0000       3.303120        89.8825 
 1616   0.0000       3.305860        89.9570 
 1617   0.0000       3.309276        90.0500 
 1618   0.0000       3.311850        90.1200 
 1619   0.0000       3.313430        90.1630 
 1620   0.0000       3.316494        90.2464 
 1621   0.0000       3.318654        90.3052 
 1622   0.0000       3.321364        90.3789 
 1623   0.0000       3.325572        90.4934 
 1624   0.0000       3.328214        90.5653 
 1625   0.0000       3.330316        90.6225 
 1626   0.0000       3.334867        90.7463 
 1627   0.0000       3.336065        90.7790 
 1628   0.0000       3.337300        90.8126 
 1629   0.0000       3.340931        90.9114 
 1630   0.0000       3.344687        91.0136 
 1631   0.0000       3.347635        91.0938 
 1632   0.0000       3.348512        91.1176 
 1633   0.0000       3.352073        91.2145 
 1634   0.0000       3.353134        91.2434 
 1635   0.0000       3.357356        91.3583 
 1636   0.0000       3.360616        91.4470 
 1637   0.0000       3.364602        91.5555 
 1638   0.0000       3.367404        91.6317 
 1639   0.0000       3.367801        91.6425 
 1640   0.0000       3.373129        91.7875 
 1641   0.0000       3.375655        91.8562 
 1642   0.0000       3.379796        91.9689 
 1643   0.0000       3.384258        92.0903 
 1644   0.0000       3.384835        92.1060 
 1645   0.0000       3.387135        92.1686 
 1646   0.0000       3.391332        92.2828 
 1647   0.0000       3.393061        92.3299 
 1648   0.0000       3.396889        92.4341 
 1649   0.0000       3.399130        92.4950 
 1650   0.0000       3.401049        92.5473 
 1651   0.0000       3.405075        92.6568 
 1652   0.0000       3.407951        92.7351 
 1653   0.0000       3.410212        92.7966 
 1654   0.0000       3.411439        92.8300 
 1655   0.0000       3.414218        92.9056 
 1656   0.0000       3.416502        92.9677 
 1657   0.0000       3.417228        92.9875 
 1658   0.0000       3.419384        93.0462 
 1659   0.0000       3.424092        93.1743 
 1660   0.0000       3.425043        93.2002 
 1661   0.0000       3.428345        93.2900 
 1662   0.0000       3.430238        93.3415 
 1663   0.0000       3.433610        93.4333 
 1664   0.0000       3.435199        93.4765 
 1665   0.0000       3.442206        93.6672 
 1666   0.0000       3.445431        93.7549 
 1667   0.0000       3.446131        93.7740 
 1668   0.0000       3.452211        93.9394 
 1669   0.0000       3.453991        93.9879 
 1670   0.0000       3.455636        94.0326 
 1671   0.0000       3.456488        94.0558 
 1672   0.0000       3.460828        94.1739 
 1673   0.0000       3.462111        94.2088 
 1674   0.0000       3.465778        94.3086 
 1675   0.0000       3.472254        94.4848 
 1676   0.0000       3.474637        94.5497 
 1677   0.0000       3.475601        94.5759 
 1678   0.0000       3.477897        94.6384 
 1679   0.0000       3.479746        94.6887 
 1680   0.0000       3.481134        94.7265 
 1681   0.0000       3.485466        94.8444 
 1682   0.0000       3.488483        94.9264 
 1683   0.0000       3.490246        94.9744 
 1684   0.0000       3.491878        95.0188 
 1685   0.0000       3.496695        95.1499 
 1686   0.0000       3.501984        95.2938 
 1687   0.0000       3.502510        95.3081 
 1688   0.0000       3.504225        95.3548 
 1689   0.0000       3.507558        95.4455 
 1690   0.0000       3.509600        95.5011 
 1691   0.0000       3.515289        95.6559 
 1692   0.0000       3.516640        95.6926 
 1693   0.0000       3.517051        95.7038 
 1694   0.0000       3.519166        95.7614 
 1695   0.0000       3.520588        95.8001 
 1696   0.0000       3.523141        95.8695 
 1697   0.0000       3.526796        95.9690 
 1698   0.0000       3.531385        96.0939 
 1699   0.0000       3.532367        96.1206 
 1700   0.0000       3.538197        96.2792 
 1701   0.0000       3.541737        96.3756 
 1702   0.0000       3.543540        96.4246 
 1703   0.0000       3.545515        96.4784 
 1704   0.0000       3.547600        96.5351 
 1705   0.0000       3.551149        96.6317 
 1706   0.0000       3.556484        96.7768 
 1707   0.0000       3.558228        96.8243 
 1708   0.0000       3.558597        96.8344 
 1709   0.0000       3.562670        96.9452 
 1710   0.0000       3.566709        97.0551 
 1711   0.0000       3.568373        97.1004 
 1712   0.0000       3.570373        97.1548 
 1713   0.0000       3.573850        97.2494 
 1714   0.0000       3.576123        97.3113 
 1715   0.0000       3.579026        97.3902 
 1716   0.0000       3.580571        97.4323 
 1717   0.0000       3.582739        97.4913 
 1718   0.0000       3.586090        97.5825 
 1719   0.0000       3.587663        97.6253 
 1720   0.0000       3.589384        97.6721 
 1721   0.0000       3.594978        97.8243 
 1722   0.0000       3.597598        97.8956 
 1723   0.0000       3.601574        98.0038 
 1724   0.0000       3.605097        98.0997 
 1725   0.0000       3.607599        98.1678 
 1726   0.0000       3.609503        98.2196 
 1727   0.0000       3.612556        98.3026 
 1728   0.0000       3.612992        98.3145 
 1729   0.0000       3.617267        98.4308 
 1730   0.0000       3.621298        98.5405 
 1731   0.0000       3.625378        98.6515 
 1732   0.0000       3.629240        98.7566 
 1733   0.0000       3.631065        98.8063 
 1734   0.0000       3.633986        98.8858 
 1735   0.0000       3.635156        98.9176 
 1736   0.0000       3.640114        99.0525 
 1737   0.0000       3.641075        99.0787 
 1738   0.0000       3.644920        99.1833 
 1739   0.0000       3.647845        99.2629 
 1740   0.0000       3.650795        99.3432 
 1741   0.0000       3.652212        99.3817 
 1742   0.0000       3.654711        99.4497 
 1743   0.0000       3.658742        99.5594 
 1744   0.0000       3.660072        99.5956 
 1745   0.0000       3.661386        99.6314 
 1746   0.0000       3.665805        99.7516 
 1747   0.0000       3.670589        99.8818 
 1748   0.0000       3.675363       100.0117 
 1749   0.0000       3.677904       100.0809 
 1750   0.0000       3.678625       100.1005 
 1751   0.0000       3.683530       100.2340 
 1752   0.0000       3.686702       100.3203 
 1753   0.0000       3.687809       100.3504 
 1754   0.0000       3.692725       100.4842 
 1755   0.0000       3.698491       100.6410 
 1756   0.0000       3.702767       100.7574 
 1757   0.0000       3.706957       100.8714 
 1758   0.0000       3.710369       100.9643 
 1759   0.0000       3.714245       101.0697 
 1760   0.0000       3.717850       101.1678 
 1761   0.0000       3.720616       101.2431 
 1762   0.0000       3.724182       101.3402 
 1763   0.0000       3.727958       101.4429 
 1764   0.0000       3.729207       101.4769 
 1765   0.0000       3.735042       101.6356 
 1766   0.0000       3.735661       101.6525 
 1767   0.0000       3.743460       101.8647 
 1768   0.0000       3.746838       101.9567 
 1769   0.0000       3.749864       102.0390 
 1770   0.0000       3.752687       102.1158 
 1771   0.0000       3.757201       102.2386 
 1772   0.0000       3.759330       102.2966 
 1773   0.0000       3.763546       102.4113 
 1774   0.0000       3.766506       102.4918 
 1775   0.0000       3.768362       102.5423 
 1776   0.0000       3.777614       102.7941 
 1777   0.0000       3.779276       102.8393 
 1778   0.0000       3.780945       102.8847 
 1779   0.0000       3.787918       103.0745 
 1780   0.0000       3.794286       103.2478 
 1781   0.0000       3.798056       103.3504 
 1782   0.0000       3.801785       103.4518 
 1783   0.0000       3.803847       103.5079 
 1784   0.0000       3.808172       103.6256 
 1785   0.0000       3.813064       103.7588 
 1786   0.0000       3.816565       103.8540 
 1787   0.0000       3.819498       103.9338 
 1788   0.0000       3.823601       104.0455 
 1789   0.0000       3.826464       104.1234 
 1790   0.0000       3.829253       104.1993 
 1791   0.0000       3.833713       104.3206 
 1792   0.0000       3.833992       104.3282 
 1793   0.0000       3.837323       104.4189 
 1794   0.0000       3.840365       104.5016 
 1795   0.0000       3.844809       104.6226 
 1796   0.0000       3.846493       104.6684 
 1797   0.0000       3.851034       104.7920 
 1798   0.0000       3.853676       104.8639 
 1799   0.0000       3.856219       104.9331 
 1800   0.0000       3.859164       105.0132 
 1801   0.0000       3.862970       105.1168 
 1802   0.0000       3.866237       105.2057 
 1803   0.0000       3.868891       105.2779 
 1804   0.0000       3.873569       105.4052 
 1805   0.0000       3.875578       105.4598 
 1806   0.0000       3.876836       105.4941 
 1807   0.0000       3.884994       105.7161 
 1808   0.0000       3.887649       105.7883 
 1809   0.0000       3.891501       105.8931 
 1810   0.0000       3.894745       105.9814 
 1811   0.0000       3.898922       106.0951 
 1812   0.0000       3.902883       106.2028 
 1813   0.0000       3.907927       106.3401 
 1814   0.0000       3.910812       106.4186 
 1815   0.0000       3.913810       106.5002 
 1816   0.0000       3.924095       106.7800 
 1817   0.0000       3.925514       106.8187 
 1818   0.0000       3.926241       106.8384 
 1819   0.0000       3.928199       106.8917 
 1820   0.0000       3.933344       107.0317 
 1821   0.0000       3.935060       107.0784 
 1822   0.0000       3.937499       107.1448 
 1823   0.0000       3.941879       107.2640 
 1824   0.0000       3.944266       107.3289 
 1825   0.0000       3.944583       107.3376 
 1826   0.0000       3.947616       107.4201 
 1827   0.0000       3.956182       107.6532 
 1828   0.0000       3.959608       107.7464 
 1829   0.0000       3.961089       107.7867 
 1830   0.0000       3.963187       107.8438 
 1831   0.0000       3.965598       107.9094 
 1832   0.0000       3.969479       108.0150 
 1833   0.0000       3.972290       108.0915 
 1834   0.0000       3.980096       108.3039 
 1835   0.0000       3.985356       108.4471 
 1836   0.0000       3.991107       108.6035 
 1837   0.0000       3.991841       108.6235 
 1838   0.0000       3.993564       108.6704 
 1839   0.0000       4.001015       108.8732 
 1840   0.0000       4.001869       108.8964 
 1841   0.0000       4.007112       109.0391 
 1842   0.0000       4.010658       109.1356 
 1843   0.0000       4.013189       109.2044 
 1844   0.0000       4.015866       109.2773 
 1845   0.0000       4.021366       109.4269 
 1846   0.0000       4.023158       109.4757 
 1847   0.0000       4.024496       109.5121 
 1848   0.0000       4.030161       109.6663 
 1849   0.0000       4.031910       109.7139 
 1850   0.0000       4.034946       109.7965 
 1851   0.0000       4.041978       109.9878 
 1852   0.0000       4.044535       110.0574 
 1853   0.0000       4.047872       110.1482 
 1854   0.0000       4.050911       110.2309 
 1855   0.0000       4.053871       110.3115 
 1856   0.0000       4.060993       110.5052 
 1857   0.0000       4.063538       110.5745 
 1858   0.0000       4.067646       110.6863 
 1859   0.0000       4.073510       110.8459 
 1860   0.0000       4.079382       111.0056 
 1861   0.0000       4.080990       111.0494 
 1862   0.0000       4.084155       111.1355 
 1863   0.0000       4.090078       111.2967 
 1864   0.0000       4.091615       111.3385 
 1865   0.0000       4.092954       111.3749 
 1866   0.0000       4.097243       111.4916 
 1867   0.0000       4.102139       111.6249 
 1868   0.0000       4.106858       111.7533 
 1869   0.0000       4.108666       111.8025 
 1870   0.0000       4.115332       111.9839 
 1871   0.0000       4.118157       112.0607 
 1872   0.0000       4.119714       112.1031 
 1873   0.0000       4.123327       112.2014 
 1874   0.0000       4.127125       112.3048 
 1875   0.0000       4.130605       112.3995 
 1876   0.0000       4.140180       112.6600 
 1877   0.0000       4.141292       112.6903 
 1878   0.0000       4.150029       112.9280 
 1879   0.0000       4.151950       112.9803 
 1880   0.0000       4.153167       113.0134 
 1881   0.0000       4.162168       113.2584 
 1882   0.0000       4.163558       113.2962 
 1883   0.0000       4.165713       113.3548 
 1884   0.0000       4.167078       113.3920 
 1885   0.0000       4.172687       113.5446 
 1886   0.0000       4.175664       113.6256 
 1887   0.0000       4.177722       113.6816 
 1888   0.0000       4.184169       113.8570 
 1889   0.0000       4.187887       113.9582 
 1890   0.0000       4.191862       114.0664 
 1891   0.0000       4.199324       114.2694 
 1892   0.0000       4.201787       114.3364 
 1893   0.0000       4.205649       114.4415 
 1894   0.0000       4.208981       114.5322 
 1895   0.0000       4.212679       114.6328 
 1896   0.0000       4.221135       114.8629 
 1897   0.0000       4.226669       115.0135 
 1898   0.0000       4.230183       115.1091 
 1899   0.0000       4.235638       115.2576 
 1900   0.0000       4.240734       115.3962 
 1901   0.0000       4.247861       115.5902 
 1902   0.0000       4.252880       115.7267 
 1903   0.0000       4.258501       115.8797 
 1904   0.0000       4.260852       115.9437 
 1905   0.0000       4.265616       116.0733 
 1906   0.0000       4.267612       116.1276 
 1907   0.0000       4.273074       116.2763 
 1908   0.0000       4.277382       116.3935 
 1909   0.0000       4.286320       116.6367 
 1910   0.0000       4.288348       116.6919 
 1911   0.0000       4.295447       116.8850 
 1912   0.0000       4.299285       116.9895 
 1913   0.0000       4.309862       117.2773 
 1914   0.0000       4.315642       117.4346 
 1915   0.0000       4.319029       117.5267 
 1916   0.0000       4.322256       117.6146 
 1917   0.0000       4.329535       117.8126 
 1918   0.0000       4.335464       117.9740 
 1919   0.0000       4.338846       118.0660 
 1920   0.0000       4.342071       118.1538 
 1921   0.0000       4.344231       118.2125 
 1922   0.0000       4.354123       118.4817 
 1923   0.0000       4.361490       118.6822 
 1924   0.0000       4.365952       118.8036 
 1925   0.0000       4.371328       118.9499 
 1926   0.0000       4.373268       119.0027 
 1927   0.0000       4.380818       119.2081 
 1928   0.0000       4.395821       119.6164 
 1929   0.0000       4.397744       119.6687 
 1930   0.0000       4.401329       119.7662 
 1931   0.0000       4.412536       120.0712 
 1932   0.0000       4.419188       120.2522 
 1933   0.0000       4.421628       120.3186 
 1934   0.0000       4.432531       120.6153 
 1935   0.0000       4.439112       120.7944 
 1936   0.0000       4.447014       121.0094 
 1937   0.0000       4.454694       121.2184 
 1938   0.0000       4.460851       121.3859 
 1939   0.0000       4.467065       121.5550 
 1940   0.0000       4.473255       121.7235 
 1941   0.0000       4.482010       121.9617 
 1942   0.0000       4.486060       122.0719 
 1943   0.0000       4.487204       122.1030 
 1944   0.0000       4.492253       122.2404 
 1945   0.0000       4.498667       122.4149 
 1946   0.0000       4.502555       122.5207 
 1947   0.0000       4.508369       122.6790 
 1948   0.0000       4.514681       122.8507 
 1949   0.0000       4.519193       122.9735 
 1950   0.0000       4.524560       123.1195 
 1951   0.0000       4.528823       123.2355 
 1952   0.0000       4.533999       123.3764 
 1953   0.0000       4.540489       123.5530 
 1954   0.0000       4.544740       123.6687 
 1955   0.0000       4.550961       123.8380 
 1956   0.0000       4.554165       123.9251 
 1957   0.0000       4.557767       124.0232 
 1958   0.0000       4.563362       124.1754 
 1959   0.0000       4.567234       124.2808 
 1960   0.0000       4.575101       124.4948 
 1961   0.0000       4.579102       124.6037 
 1962   0.0000       4.585590       124.7803 
 1963   0.0000       4.589905       124.8977 
 1964   0.0000       4.594763       125.0299 
 1965   0.0000       4.597543       125.1055 
 1966   0.0000       4.602882       125.2508 
 1967   0.0000       4.606583       125.3515 
 1968   0.0000       4.617341       125.6442 
 1969   0.0000       4.621342       125.7531 
 1970   0.0000       4.629678       125.9799 
 1971   0.0000       4.631742       126.0361 
 1972   0.0000       4.646398       126.4349 
 1973   0.0000       4.647424       126.4628 
 1974   0.0000       4.655395       126.6797 
 1975   0.0000       4.661536       126.8469 
 1976   0.0000       4.674120       127.1893 
 1977   0.0000       4.683115       127.4340 
 1978   0.0000       4.685060       127.4870 
 1979   0.0000       4.701505       127.9345 
 1980   0.0000       4.702829       127.9705 
 1981   0.0000       4.705763       128.0503 
 1982   0.0000       4.714260       128.2815 
 1983   0.0000       4.716996       128.3560 
 1984   0.0000       4.724130       128.5501 
 1985   0.0000       4.730480       128.7229 
 1986   0.0000       4.733544       128.8063 
 1987   0.0000       4.736728       128.8929 
 1988   0.0000       4.744149       129.0949 
 1989   0.0000       4.745823       129.1404 
 1990   0.0000       4.753169       129.3403 
 1991   0.0000       4.756101       129.4201 
 1992   0.0000       4.759165       129.5035 
 1993   0.0000       4.768336       129.7530 
 1994   0.0000       4.778099       130.0187 
 1995   0.0000       4.781158       130.1019 
 1996   0.0000       4.782809       130.1468 
 1997   0.0000       4.790796       130.3642 
 1998   0.0000       4.794861       130.4748 
 1999   0.0000       4.801462       130.6544 
 2000   0.0000       4.809298       130.8676 
 2001   0.0000       4.811068       130.9158 
 2002   0.0000       4.818592       131.1205 
 2003   0.0000       4.827941       131.3749 
 2004   0.0000       4.837018       131.6219 
 2005   0.0000       4.839888       131.7001 
 2006   0.0000       4.842869       131.7812 
 2007   0.0000       4.847462       131.9062 
 2008   0.0000       4.850935       132.0007 
 2009   0.0000       4.854404       132.0950 
 2010   0.0000       4.858479       132.2059 
 2011   0.0000       4.865784       132.4047 
 2012   0.0000       4.866887       132.4347 
 2013   0.0000       4.871762       132.5674 
 2014   0.0000       4.880065       132.7933 
 2015   0.0000       4.883713       132.8926 
 2016   0.0000       4.889328       133.0454 
 2017   0.0000       4.891159       133.0952 
 2018   0.0000       4.894185       133.1775 
 2019   0.0000       4.903827       133.4399 
 2020   0.0000       4.909825       133.6031 
 2021   0.0000       4.913176       133.6943 
 2022   0.0000       4.915881       133.7679 
 2023   0.0000       4.923372       133.9718 
 2024   0.0000       4.925036       134.0170 
 2025   0.0000       4.928807       134.1196 
 2026   0.0000       4.932170       134.2112 
 2027   0.0000       4.935552       134.3032 
 2028   0.0000       4.941363       134.4613 
 2029   0.0000       4.950729       134.7162 
 2030   0.0000       4.953787       134.7994 
 2031   0.0000       4.965451       135.1168 
 2032   0.0000       4.966677       135.1501 
 2033   0.0000       4.972471       135.3078 
 2034   0.0000       4.976617       135.4206 
 2035   0.0000       4.979241       135.4920 
 2036   0.0000       4.981630       135.5571 
 2037   0.0000       4.996199       135.9535 
 2038   0.0000       5.001245       136.0908 
 2039   0.0000       5.007419       136.2588 
 2040   0.0000       5.016207       136.4979 
 2041   0.0000       5.023061       136.6844 
 2042   0.0000       5.024699       136.7290 
 2043   0.0000       5.028629       136.8360 
 2044   0.0000       5.031858       136.9238 
 2045   0.0000       5.038834       137.1137 
 2046   0.0000       5.043616       137.2438 
 2047   0.0000       5.044421       137.2657 
 2048   0.0000       5.050467       137.4302 
 2049   0.0000       5.054836       137.5491 
 2050   0.0000       5.058050       137.6365 
 2051   0.0000       5.062310       137.7525 
 2052   0.0000       5.068589       137.9233 
 2053   0.0000       5.070583       137.9776 
 2054   0.0000       5.076402       138.1359 
 2055   0.0000       5.079586       138.2225 
 2056   0.0000       5.080655       138.2517 
 2057   0.0000       5.084363       138.3526 
 2058   0.0000       5.088817       138.4738 
 2059   0.0000       5.091663       138.5512 
 2060   0.0000       5.097897       138.7208 
 2061   0.0000       5.103379       138.8700 
 2062   0.0000       5.107315       138.9771 
 2063   0.0000       5.108826       139.0182 
 2064   0.0000       5.111953       139.1033 
 2065   0.0000       5.118342       139.2772 
 2066   0.0000       5.120456       139.3347 
 2067   0.0000       5.121727       139.3693 
 2068   0.0000       5.127945       139.5385 
 2069   0.0000       5.134303       139.7115 
 2070   0.0000       5.138157       139.8164 
 2071   0.0000       5.141222       139.8998 
 2072   0.0000       5.147806       140.0789 
 2073   0.0000       5.148927       140.1094 
 2074   0.0000       5.157141       140.3329 
 2075   0.0000       5.162019       140.4657 
 2076   0.0000       5.163095       140.4950 
 2077   0.0000       5.167637       140.6186 
 2078   0.0000       5.172840       140.7601 
 2079   0.0000       5.176873       140.8699 
 2080   0.0000       5.181426       140.9938 
 2081   0.0000       5.184689       141.0826 
 2082   0.0000       5.185852       141.1142 
 2083   0.0000       5.188592       141.1888 
 2084   0.0000       5.194184       141.3409 
 2085   0.0000       5.195709       141.3824 
 2086   0.0000       5.198576       141.4605 
 2087   0.0000       5.203877       141.6047 
 2088   0.0000       5.205107       141.6382 
 2089   0.0000       5.211977       141.8251 
 2090   0.0000       5.216040       141.9357 
 2091   0.0000       5.222138       142.1016 
 2092   0.0000       5.228085       142.2634 
 2093   0.0000       5.230821       142.3379 
 2094   0.0000       5.233905       142.4218 
 2095   0.0000       5.242174       142.6468 
 2096   0.0000       5.245071       142.7256 
 2097   0.0000       5.248781       142.8266 
 2098   0.0000       5.253238       142.9479 
 2099   0.0000       5.258220       143.0835 
 2100   0.0000       5.262144       143.1902 
 2101   0.0000       5.263755       143.2341 
 2102   0.0000       5.270640       143.4214 
 2103   0.0000       5.271841       143.4541 
 2104   0.0000       5.275158       143.5443 
 2105   0.0000       5.277863       143.6180 
 2106   0.0000       5.281164       143.7078 
 2107   0.0000       5.282579       143.7463 
 2108   0.0000       5.286636       143.8567 
 2109   0.0000       5.290445       143.9603 
 2110   0.0000       5.294379       144.0674 
 2111   0.0000       5.296494       144.1249 
 2112   0.0000       5.304947       144.3550 
 2113   0.0000       5.306391       144.3942 
 2114   0.0000       5.311299       144.5278 
 2115   0.0000       5.314409       144.6124 
 2116   0.0000       5.319193       144.7426 
 2117   0.0000       5.322272       144.8264 
 2118   0.0000       5.328255       144.9892 
 2119   0.0000       5.331066       145.0657 
 2120   0.0000       5.335105       145.1756 
 2121   0.0000       5.339470       145.2944 
 2122   0.0000       5.341549       145.3509 
 2123   0.0000       5.346682       145.4906 
 2124   0.0000       5.350518       145.5950 
 2125   0.0000       5.353412       145.6737 
 2126   0.0000       5.357239       145.7779 
 2127   0.0000       5.360714       145.8724 
 2128   0.0000       5.369976       146.1245 
 2129   0.0000       5.374912       146.2588 
 2130   0.0000       5.376263       146.2956 
 2131   0.0000       5.378049       146.3442 
 2132   0.0000       5.381737       146.4445 
 2133   0.0000       5.383783       146.5002 
 2134   0.0000       5.389526       146.6565 
 2135   0.0000       5.391560       146.7118 
 2136   0.0000       5.392940       146.7494 
 2137   0.0000       5.399192       146.9195 
 2138   0.0000       5.406128       147.1082 
 2139   0.0000       5.407051       147.1333 
 2140   0.0000       5.412822       147.2904 
 2141   0.0000       5.414971       147.3489 
 2142   0.0000       5.420812       147.5078 
 2143   0.0000       5.428106       147.7063 
 2144   0.0000       5.430392       147.7685 
 2145   0.0000       5.433710       147.8588 
 2146   0.0000       5.436014       147.9215 
 2147   0.0000       5.439743       148.0229 
 2148   0.0000       5.440839       148.0528 
 2149   0.0000       5.447278       148.2280 
 2150   0.0000       5.451215       148.3351 
 2151   0.0000       5.453862       148.4071 
 2152   0.0000       5.461219       148.6073 
 2153   0.0000       5.462621       148.6455 
 2154   0.0000       5.463577       148.6715 
 2155   0.0000       5.466167       148.7420 
 2156   0.0000       5.469377       148.8293 
 2157   0.0000       5.471466       148.8862 
 2158   0.0000       5.474623       148.9721 
 2159   0.0000       5.475516       148.9964 
 2160   0.0000       5.481037       149.1466 
 2161   0.0000       5.485750       149.2748 
 2162   0.0000       5.486518       149.2958 
 2163   0.0000       5.493357       149.4818 
 2164   0.0000       5.498065       149.6100 
 2165   0.0000       5.500119       149.6659 
 2166   0.0000       5.502877       149.7409 
 2167   0.0000       5.504941       149.7970 
 2168   0.0000       5.510109       149.9377 
 2169   0.0000       5.515275       150.0783 
 2170   0.0000       5.516607       150.1145 
 2171   0.0000       5.519615       150.1964 
 2172   0.0000       5.523156       150.2927 
 2173   0.0000       5.533139       150.5644 
 2174   0.0000       5.536114       150.6453 
 2175   0.0000       5.538492       150.7100 
 2176   0.0000       5.541097       150.7809 
 2177   0.0000       5.542752       150.8259 
 2178   0.0000       5.547464       150.9542 
 2179   0.0000       5.553480       151.1179 
 2180   0.0000       5.555537       151.1738 
 2181   0.0000       5.558698       151.2599 
 2182   0.0000       5.562867       151.3733 
 2183   0.0000       5.566961       151.4847 
 2184   0.0000       5.570382       151.5778 
 2185   0.0000       5.572719       151.6414 
 2186   0.0000       5.577001       151.7579 
 2187   0.0000       5.582854       151.9172 
 2188   0.0000       5.583613       151.9378 
 2189   0.0000       5.584663       151.9664 
 2190   0.0000       5.588989       152.0841 
 2191   0.0000       5.593101       152.1960 
 2192   0.0000       5.599137       152.3603 
 2193   0.0000       5.603293       152.4733 
 2194   0.0000       5.606063       152.5487 
 2195   0.0000       5.610400       152.6668 
 2196   0.0000       5.616866       152.8427 
 2197   0.0000       5.620186       152.9330 
 2198   0.0000       5.622832       153.0051 
 2199   0.0000       5.627004       153.1186 
 2200   0.0000       5.630014       153.2005 
 2201   0.0000       5.634394       153.3197 
 2202   0.0000       5.639689       153.4637 
 2203   0.0000       5.643467       153.5666 
 2204   0.0000       5.646215       153.6413 
 2205   0.0000       5.649342       153.7264 
 2206   0.0000       5.655222       153.8864 
 2207   0.0000       5.655940       153.9059 
 2208   0.0000       5.659437       154.0011 
 2209   0.0000       5.665646       154.1701 
 2210   0.0000       5.668526       154.2484 
 2211   0.0000       5.669763       154.2821 
 2212   0.0000       5.672102       154.3457 
 2213   0.0000       5.673252       154.3770 
 2214   0.0000       5.678063       154.5080 
 2215   0.0000       5.684765       154.6903 
 2216   0.0000       5.688546       154.7932 
 2217   0.0000       5.689894       154.8299 
 2218   0.0000       5.690900       154.8573 
 2219   0.0000       5.699357       155.0874 
 2220   0.0000       5.703674       155.2049 
 2221   0.0000       5.706039       155.2692 
 2222   0.0000       5.709476       155.3627 
 2223   0.0000       5.710042       155.3782 
 2224   0.0000       5.714716       155.5053 
 2225   0.0000       5.716063       155.5420 
 2226   0.0000       5.720867       155.6727 
 2227   0.0000       5.722999       155.7307 
 2228   0.0000       5.726254       155.8193 
 2229   0.0000       5.731146       155.9524 
 2230   0.0000       5.731817       155.9707 
 2231   0.0000       5.736352       156.0941 
 2232   0.0000       5.740792       156.2149 
 2233   0.0000       5.741870       156.2442 
 2234   0.0000       5.744555       156.3173 
 2235   0.0000       5.747826       156.4063 
 2236   0.0000       5.749432       156.4500 
 2237   0.0000       5.753672       156.5654 
 2238   0.0000       5.754679       156.5928 
 2239   0.0000       5.760387       156.7481 
 2240   0.0000       5.765708       156.8929 
 2241   0.0000       5.770349       157.0192 
 2242   0.0000       5.772847       157.0871 
 2243   0.0000       5.776355       157.1826 
 2244   0.0000       5.780995       157.3089 
 2245   0.0000       5.781568       157.3245 
 2246   0.0000       5.782900       157.3607 
 2247   0.0000       5.787080       157.4745 
 2248   0.0000       5.791482       157.5942 
 2249   0.0000       5.794152       157.6669 
 2250   0.0000       5.797099       157.7471 
 2251   0.0000       5.802911       157.9052 
 2252   0.0000       5.805714       157.9815 
 2253   0.0000       5.808381       158.0541 
 2254   0.0000       5.812312       158.1610 
 2255   0.0000       5.813565       158.1951 
 2256   0.0000       5.817447       158.3008 
 2257   0.0000       5.818139       158.3196 
 2258   0.0000       5.821821       158.4198 
 2259   0.0000       5.824774       158.5002 
 2260   0.0000       5.829797       158.6368 
 2261   0.0000       5.831123       158.6729 
 2262   0.0000       5.834820       158.7735 
 2263   0.0000       5.837613       158.8495 
 2264   0.0000       5.840162       158.9189 
 2265   0.0000       5.844760       159.0440 
 2266   0.0000       5.845341       159.0598 
 2267   0.0000       5.847387       159.1155 
 2268   0.0000       5.850884       159.2106 
 2269   0.0000       5.852943       159.2667 
 2270   0.0000       5.857181       159.3820 
 2271   0.0000       5.858916       159.4292 
 2272   0.0000       5.860042       159.4598 
 2273   0.0000       5.864047       159.5688 
 2274   0.0000       5.865867       159.6184 
 2275   0.0000       5.868758       159.6970 
 2276   0.0000       5.871328       159.7669 
 2277   0.0000       5.872212       159.7910 
 2278   0.0000       5.874466       159.8524 
 2279   0.0000       5.876756       159.9147 
 2280   0.0000       5.879166       159.9802 
 2281   0.0000       5.884825       160.1342 
 2282   0.0000       5.886586       160.1821 
 2283   0.0000       5.887495       160.2069 
 2284   0.0000       5.890052       160.2765 
 2285   0.0000       5.892411       160.3407 
 2286   0.0000       5.894342       160.3932 
 2287   0.0000       5.894720       160.4035 
 2288   0.0000       5.898484       160.5059 
 2289   0.0000       5.899698       160.5389 
 2290   0.0000       5.903869       160.6524 
 2291   0.0000       5.905309       160.6916 
 2292   0.0000       5.908016       160.7653 
 2293   0.0000       5.913751       160.9214 
 2294   0.0000       5.914918       160.9531 
 2295   0.0000       5.916025       160.9832 
 2296   0.0000       5.917553       161.0248 
 2297   0.0000       5.921890       161.1428 
 2298   0.0000       5.922791       161.1673 
 2299   0.0000       5.927445       161.2940 
 2300   0.0000       5.929221       161.3423 
 2301   0.0000       5.930462       161.3761 
 2302   0.0000       5.932437       161.4298 
 2303   0.0000       5.937567       161.5694 
 2304   0.0000       5.938340       161.5905 
 2305   0.0000       5.942404       161.7010 
 2306   0.0000       5.943997       161.7444 
 2307   0.0000       5.947729       161.8459 
 2308   0.0000       5.949893       161.9048 
 2309   0.0000       5.952294       161.9701 
 2310   0.0000       5.954486       162.0298 
 2311   0.0000       5.958187       162.1305 
 2312   0.0000       5.959516       162.1667 
 2313   0.0000       5.963907       162.2862 
 2314   0.0000       5.965731       162.3358 
 2315   0.0000       5.966796       162.3648 
 2316   0.0000       5.968633       162.4148 
 2317   0.0000       5.970884       162.4760 
 2318   0.0000       5.972195       162.5117 
 2319   0.0000       5.977546       162.6573 
 2320   0.0000       5.980279       162.7317 
 2321   0.0000       5.982048       162.7798 
 2322   0.0000       5.983934       162.8311 
 2323   0.0000       5.985258       162.8672 
 2324   0.0000       5.990313       163.0047 
 2325   0.0000       5.991338       163.0326 
 2326   0.0000       5.992267       163.0579 
 2327   0.0000       5.996278       163.1670 
 2328   0.0000       5.999085       163.2434 
 2329   0.0000       6.002633       163.3399 
 2330   0.0000       6.003545       163.3648 
 2331   0.0000       6.005538       163.4190 
 2332   0.0000       6.007439       163.4707 
 2333   0.0000       6.008880       163.5100 
 2334   0.0000       6.011243       163.5742 
 2335   0.0000       6.016595       163.7199 
 2336   0.0000       6.019667       163.8035 
 2337   0.0000       6.020330       163.8215 
 2338   0.0000       6.021447       163.8519 
 2339   0.0000       6.023427       163.9058 
 2340   0.0000       6.028620       164.0471 
 2341   0.0000       6.029922       164.0825 
 2342   0.0000       6.033475       164.1792 
 2343   0.0000       6.036433       164.2597 
 2344   0.0000       6.039936       164.3550 
 2345   0.0000       6.046663       164.5381 
 2346   0.0000       6.047031       164.5481 
 2347   0.0000       6.048958       164.6005 
 2348   0.0000       6.049645       164.6192 
 2349   0.0000       6.052245       164.6900 
 2350   0.0000       6.054623       164.7547 
 2351   0.0000       6.056226       164.7983 
 2352   0.0000       6.059720       164.8934 
 2353   0.0000       6.061783       164.9495 
 2354   0.0000       6.066235       165.0707 
 2355   0.0000       6.069655       165.1637 
 2356   0.0000       6.072686       165.2462 
 2357   0.0000       6.074198       165.2873 
 2358   0.0000       6.075629       165.3263 
 2359   0.0000       6.079440       165.4300 
 2360   0.0000       6.081618       165.4892 
 2361   0.0000       6.082575       165.5153 
 2362   0.0000       6.084088       165.5565 
 2363   0.0000       6.085198       165.5866 
 2364   0.0000       6.087706       165.6549 
 2365   0.0000       6.089830       165.7127 
 2366   0.0000       6.090237       165.7238 
 2367   0.0000       6.093064       165.8007 
 2368   0.0000       6.093948       165.8247 
 2369   0.0000       6.095576       165.8690 
 2370   0.0000       6.100239       165.9959 
 2371   0.0000       6.101593       166.0328 
 2372   0.0000       6.108118       166.2103 
 2373   0.0000       6.110536       166.2761 
 2374   0.0000       6.111864       166.3123 
 2375   0.0000       6.114036       166.3714 
 2376   0.0000       6.116327       166.4337 
 2377   0.0000       6.118747       166.4996 
 2378   0.0000       6.119337       166.5156 
 2379   0.0000       6.121642       166.5784 
 2380   0.0000       6.123714       166.6347 
 2381   0.0000       6.125895       166.6941 
 2382   0.0000       6.130611       166.8224 
 2383   0.0000       6.131357       166.8427 
 2384   0.0000       6.135814       166.9640 
 2385   0.0000       6.138785       167.0448 
 2386   0.0000       6.139831       167.0733 
 2387   0.0000       6.142972       167.1588 
 2388   0.0000       6.144149       167.1908 
 2389   0.0000       6.144557       167.2019 
 2390   0.0000       6.150276       167.3575 
 2391   0.0000       6.153258       167.4387 
 2392   0.0000       6.157920       167.5655 
 2393   0.0000       6.160184       167.6271 
 2394   0.0000       6.162269       167.6839 
 2395   0.0000       6.163822       167.7261 
 2396   0.0000       6.166227       167.7916 
 2397   0.0000       6.168889       167.8640 
 2398   0.0000       6.169264       167.8742 
 2399   0.0000       6.173362       167.9857 
 2400   0.0000       6.173990       168.0028 
 2401   0.0000       6.177525       168.0990 
 2402   0.0000       6.179389       168.1497 
 2403   0.0000       6.182137       168.2245 
 2404   0.0000       6.185672       168.3207 
 2405   0.0000       6.188431       168.3958 
 2406   0.0000       6.188734       168.4040 
 2407   0.0000       6.191459       168.4782 
 2408   0.0000       6.192330       168.5019 
 2409   0.0000       6.193732       168.5400 
 2410   0.0000       6.196259       168.6088 
 2411   0.0000       6.201088       168.7402 
 2412   0.0000       6.203843       168.8151 
 2413   0.0000       6.205905       168.8713 
 2414   0.0000       6.207374       168.9112 
 2415   0.0000       6.208940       168.9538 
 2416   0.0000       6.210182       168.9876 
 2417   0.0000       6.211802       169.0317 
 2418   0.0000       6.215150       169.1228 
 2419   0.0000       6.217365       169.1831 
 2420   0.0000       6.220114       169.2579 
 2421   0.0000       6.222948       169.3350 
 2422   0.0000       6.224075       169.3657 
 2423   0.0000       6.225989       169.4178 
 2424   0.0000       6.229052       169.5011 
 2425   0.0000       6.230738       169.5470 
 2426   0.0000       6.232448       169.5935 
 2427   0.0000       6.235649       169.6806 
 2428   0.0000       6.238802       169.7664 
 2429   0.0000       6.240548       169.8139 
 2430   0.0000       6.244896       169.9323 
 2431   0.0000       6.246954       169.9883 
 2432   0.0000       6.249940       170.0695 
 2433   0.0000       6.251383       170.1088 
 2434   0.0000       6.253197       170.1581 
 2435   0.0000       6.253867       170.1764 
 2436   0.0000       6.256759       170.2551 
 2437   0.0000       6.257826       170.2841 
 2438   0.0000       6.262156       170.4019 
 2439   0.0000       6.263879       170.4488 
 2440   0.0000       6.269713       170.6076 
 2441   0.0000       6.270281       170.6230 
 2442   0.0000       6.271032       170.6435 
 2443   0.0000       6.271811       170.6646 
 2444   0.0000       6.276108       170.7816 
 2445   0.0000       6.277747       170.8262 
 2446   0.0000       6.280795       170.9091 
 2447   0.0000       6.281683       170.9333 
 2448   0.0000       6.282926       170.9671 
 2449   0.0000       6.283716       170.9886 
 2450   0.0000       6.288083       171.1074 
 2451   0.0000       6.289166       171.1369 
 2452   0.0000       6.291274       171.1943 
 2453   0.0000       6.293545       171.2561 
 2454   0.0000       6.295035       171.2966 
 2455   0.0000       6.298817       171.3995 
 2456   0.0000       6.299376       171.4147 
 2457   0.0000       6.304177       171.5454 
 2458   0.0000       6.305763       171.5885 
 2459   0.0000       6.307951       171.6481 
 2460   0.0000       6.309752       171.6971 
 2461   0.0000       6.312823       171.7806 
 2462   0.0000       6.315395       171.8506 
 2463   0.0000       6.316845       171.8901 
 2464   0.0000       6.319122       171.9520 
 2465   0.0000       6.324680       172.1033 
 2466   0.0000       6.326674       172.1576 
 2467   0.0000       6.328292       172.2016 
 2468   0.0000       6.331504       172.2890 
 2469   0.0000       6.333966       172.3560 
 2470   0.0000       6.335977       172.4107 
 2471   0.0000       6.337795       172.4602 
 2472   0.0000       6.339334       172.5020 
 2473   0.0000       6.340114       172.5233 
 2474   0.0000       6.342252       172.5814 
 2475   0.0000       6.344637       172.6463 
 2476   0.0000       6.347419       172.7221 
 2477   0.0000       6.348435       172.7497 
 2478   0.0000       6.352594       172.8629 
 2479   0.0000       6.355389       172.9389 
 2480   0.0000       6.360667       173.0825 
 2481   0.0000       6.362130       173.1224 
 2482   0.0000       6.365234       173.2068 
 2483   0.0000       6.367286       173.2627 
 2484   0.0000       6.370827       173.3590 
 2485   0.0000       6.373897       173.4426 
 2486   0.0000       6.376746       173.5201 
 2487   0.0000       6.378777       173.5753 
 2488   0.0000       6.380006       173.6088 
 2489   0.0000       6.383653       173.7080 
 2490   0.0000       6.385616       173.7614 
 2491   0.0000       6.392689       173.9539 
 2492   0.0000       6.393834       173.9851 
 2493   0.0000       6.394118       173.9928 
 2494   0.0000       6.396610       174.0606 
 2495   0.0000       6.398943       174.1241 
 2496   0.0000       6.403360       174.2443 
 2497   0.0000       6.406890       174.3403 
 2498   0.0000       6.409203       174.4033 
 2499   0.0000       6.412739       174.4995 
 2500   0.0000       6.414051       174.5352 
 2501   0.0000       6.415965       174.5873 
 2502   0.0000       6.420470       174.7099 
 2503   0.0000       6.423039       174.7798 
 2504   0.0000       6.425553       174.8482 
 2505   0.0000       6.426785       174.8817 
 2506   0.0000       6.430044       174.9704 
 2507   0.0000       6.432791       175.0451 
 2508   0.0000       6.434796       175.0997 
 2509   0.0000       6.435739       175.1253 
 2510   0.0000       6.438806       175.2088 
 2511   0.0000       6.439292       175.2221 
 2512   0.0000       6.440996       175.2684 
 2513   0.0000       6.444721       175.3698 
 2514   0.0000       6.449930       175.5115 
 2515   0.0000       6.450258       175.5205 
 2516   0.0000       6.453997       175.6222 
 2517   0.0000       6.456849       175.6998 
 2518   0.0000       6.457603       175.7203 
 2519   0.0000       6.459923       175.7835 
 2520   0.0000       6.462974       175.8665 
 2521   0.0000       6.465745       175.9419 
 2522   0.0000       6.467761       175.9967 
 2523   0.0000       6.470004       176.0578 
 2524   0.0000       6.471649       176.1025 
 2525   0.0000       6.474507       176.1803 
 2526   0.0000       6.477388       176.2587 
 2527   0.0000       6.483273       176.4188 
 2528   0.0000       6.485521       176.4800 
 2529   0.0000       6.488746       176.5678 
 2530   0.0000       6.490655       176.6197 
 2531   0.0000       6.492365       176.6662 
 2532   0.0000       6.494288       176.7186 
 2533   0.0000       6.498024       176.8202 
 2534   0.0000       6.499767       176.8677 
 2535   0.0000       6.503507       176.9694 
 2536   0.0000       6.504636       177.0002 
 2537   0.0000       6.507189       177.0696 
 2538   0.0000       6.511089       177.1757 
 2539   0.0000       6.512409       177.2117 
 2540   0.0000       6.514490       177.2683 
 2541   0.0000       6.516268       177.3167 
 2542   0.0000       6.520644       177.4358 
 2543   0.0000       6.522799       177.4944 
 2544   0.0000       6.526083       177.5837 
 2545   0.0000       6.528819       177.6582 
 2546   0.0000       6.531530       177.7320 
 2547   0.0000       6.535008       177.8266 
 2548   0.0000       6.536960       177.8797 
 2549   0.0000       6.539595       177.9514 
 2550   0.0000       6.541018       177.9901 
 2551   0.0000       6.544665       178.0894 
 2552   0.0000       6.549293       178.2153 
 2553   0.0000       6.552583       178.3048 
 2554   0.0000       6.554303       178.3516 
 2555   0.0000       6.555932       178.3960 
 2556   0.0000       6.556549       178.4128 
 2557   0.0000       6.561478       178.5469 
 2558   0.0000       6.565038       178.6438 
 2559   0.0000       6.569728       178.7714 
 2560   0.0000       6.571278       178.8136 
 2561   0.0000       6.574130       178.8912 
 2562   0.0000       6.576082       178.9443 
 2563   0.0000       6.576492       178.9554 
 2564   0.0000       6.579566       179.0391 
 2565   0.0000       6.580812       179.0730 
 2566   0.0000       6.586293       179.2221 
 2567   0.0000       6.587326       179.2503 
 2568   0.0000       6.589210       179.3015 
 2569   0.0000       6.590612       179.3397 
 2570   0.0000       6.596608       179.5028 
 2571   0.0000       6.597415       179.5248 
 2572   0.0000       6.598821       179.5631 
 2573   0.0000       6.601172       179.6270 
 2574   0.0000       6.603316       179.6854 
 2575   0.0000       6.607091       179.7881 
 2576   0.0000       6.610777       179.8884 
 2577   0.0000       6.611147       179.8985 
 2578   0.0000       6.613528       179.9632 
 2579   0.0000       6.616307       180.0389 
 2580   0.0000       6.618296       180.0930 
 2581   0.0000       6.620495       180.1528 
 2582   0.0000       6.624258       180.2552 
 2583   0.0000       6.626410       180.3138 
 2584   0.0000       6.628951       180.3829 
 2585   0.0000       6.629721       180.4039 
 2586   0.0000       6.630733       180.4314 
 2587   0.0000       6.633653       180.5109 
 2588   0.0000       6.637325       180.6108 
 2589   0.0000       6.639196       180.6617 
 2590   0.0000       6.640152       180.6877 
 2591   0.0000       6.641839       180.7336 
 2592   0.0000       6.646330       180.8558 
 2593   0.0000       6.651395       180.9937 
 2594   0.0000       6.652170       181.0147 
 2595   0.0000       6.655441       181.1037 
 2596   0.0000       6.658696       181.1923 
 2597   0.0000       6.660790       181.2493 
 2598   0.0000       6.662158       181.2865 
 2599   0.0000       6.664384       181.3471 
 2600   0.0000       6.664839       181.3595 
 2601   0.0000       6.673650       181.5992 
 2602   0.0000       6.674415       181.6201 
 2603   0.0000       6.676437       181.6751 
 2604   0.0000       6.677865       181.7139 
 2605   0.0000       6.680295       181.7801 
 2606   0.0000       6.681930       181.8246 
 2607   0.0000       6.686950       181.9612 
 2608   0.0000       6.689605       182.0334 
 2609   0.0000       6.690582       182.0600 
 2610   0.0000       6.694324       182.1618 
 2611   0.0000       6.697289       182.2425 
 2612   0.0000       6.699051       182.2904 
 2613   0.0000       6.702899       182.3952 
 2614   0.0000       6.704668       182.4433 
 2615   0.0000       6.707111       182.5098 
 2616   0.0000       6.707828       182.5293 
 2617   0.0000       6.709173       182.5659 
 2618   0.0000       6.711715       182.6351 
 2619   0.0000       6.713981       182.6967 
 2620   0.0000       6.717137       182.7826 
 2621   0.0000       6.720939       182.8861 
 2622   0.0000       6.724084       182.9716 
 2623   0.0000       6.725091       182.9990 
 2624   0.0000       6.729458       183.1179 
 2625   0.0000       6.731624       183.1768 
 2626   0.0000       6.732755       183.2076 
 2627   0.0000       6.737013       183.3234 
 2628   0.0000       6.739082       183.3798 
 2629   0.0000       6.741668       183.4501 
 2630   0.0000       6.741818       183.4542 
 2631   0.0000       6.747354       183.6048 
 2632   0.0000       6.749533       183.6641 
 2633   0.0000       6.752787       183.7527 
 2634   0.0000       6.755774       183.8340 
 2635   0.0000       6.759417       183.9331 
 2636   0.0000       6.763018       184.0311 
 2637   0.0000       6.769683       184.2124 
 2638   0.0000       6.774862       184.3534 
 2639   0.0000       6.777498       184.4251 
 2640   0.0000       6.778964       184.4650 
 2641   0.0000       6.780942       184.5188 
 2642   0.0000       6.785754       184.6497 
 2643   0.0000       6.787605       184.7001 
 2644   0.0000       6.789533       184.7526 
 2645   0.0000       6.791860       184.8159 
 2646   0.0000       6.799805       185.0321 
 2647   0.0000       6.800917       185.0624 
 2648   0.0000       6.802675       185.1102 
 2649   0.0000       6.804447       185.1584 
 2650   0.0000       6.810070       185.3114 
 2651   0.0000       6.812421       185.3754 
 2652   0.0000       6.815018       185.4461 
 2653   0.0000       6.816676       185.4912 
 2654   0.0000       6.820602       185.5980 
 2655   0.0000       6.823195       185.6686 
 2656   0.0000       6.825989       185.7446 
 2657   0.0000       6.828745       185.8196 
 2658   0.0000       6.832148       185.9122 
 2659   0.0000       6.836071       186.0189 
 2660   0.0000       6.843949       186.2333 
 2661   0.0000       6.846220       186.2951 
 2662   0.0000       6.851120       186.4285 
 2663   0.0000       6.853726       186.4994 
 2664   0.0000       6.857561       186.6037 
 2665   0.0000       6.860003       186.6702 
 2666   0.0000       6.865681       186.8247 
 2667   0.0000       6.867962       186.8867 
 2668   0.0000       6.871174       186.9741 
 2669   0.0000       6.873193       187.0291 
 2670   0.0000       6.876068       187.1073 
 2671   0.0000       6.876697       187.1244 
 2672   0.0000       6.880881       187.2383 
 2673   0.0000       6.887945       187.4305 
 2674   0.0000       6.892677       187.5593 
 2675   0.0000       6.893148       187.5721 
 2676   0.0000       6.898661       187.7221 
 2677   0.0000       6.901395       187.7965 
 2678   0.0000       6.906105       187.9247 
 2679   0.0000       6.907084       187.9513 
 2680   0.0000       6.910321       188.0394 
 2681   0.0000       6.914012       188.1398 
 2682   0.0000       6.916092       188.1964 
 2683   0.0000       6.921582       188.3458 
 2684   0.0000       6.922639       188.3746 
 2685   0.0000       6.930606       188.5914 
 2686   0.0000       6.932049       188.6306 
 2687   0.0000       6.935072       188.7129 
 2688   0.0000       6.938768       188.8135 
 2689   0.0000       6.941293       188.8822 
 2690   0.0000       6.947355       189.0471 
 2691   0.0000       6.949340       189.1011 
 2692   0.0000       6.956374       189.2925 
 2693   0.0000       6.957788       189.3310 
 2694   0.0000       6.960404       189.4022 
 2695   0.0000       6.963964       189.4991 
 2696   0.0000       6.965903       189.5519 
 2697   0.0000       6.967442       189.5937 
 2698   0.0000       6.971796       189.7122 
 2699   0.0000       6.973061       189.7466 
 2700   0.0000       6.975485       189.8126 
 2701   0.0000       6.980515       189.9495 
 2702   0.0000       6.986825       190.1212 
 2703   0.0000       6.989892       190.2046 
 2704   0.0000       6.994631       190.3336 
 2705   0.0000       6.998391       190.4359 
 2706   0.0000       7.000299       190.4878 
 2707   0.0000       7.001837       190.5297 
 2708   0.0000       7.008238       190.7038 
 2709   0.0000       7.011276       190.7865 
 2710   0.0000       7.018657       190.9874 
 2711   0.0000       7.020190       191.0291 
 2712   0.0000       7.024346       191.1422 
 2713   0.0000       7.024872       191.1565 
 2714   0.0000       7.035338       191.4413 
 2715   0.0000       7.036729       191.4791 
 2716   0.0000       7.040452       191.5805 
 2717   0.0000       7.041394       191.6061 
 2718   0.0000       7.043547       191.6646 
 2719   0.0000       7.047890       191.7828 
 2720   0.0000       7.050260       191.8473 
 2721   0.0000       7.053567       191.9373 
 2722   0.0000       7.057114       192.0338 
 2723   0.0000       7.057347       192.0402 
 2724   0.0000       7.058864       192.0814 
 2725   0.0000       7.064205       192.2268 
 2726   0.0000       7.068561       192.3453 
 2727   0.0000       7.072323       192.4477 
 2728   0.0000       7.074316       192.5019 
 2729   0.0000       7.075067       192.5224 
 2730   0.0000       7.079813       192.6515 
 2731   0.0000       7.083845       192.7612 
 2732   0.0000       7.088448       192.8865 
 2733   0.0000       7.093298       193.0185 
 2734   0.0000       7.094628       193.0546 
 2735   0.0000       7.096404       193.1030 
 2736   0.0000       7.101558       193.2432 
 2737   0.0000       7.102413       193.2665 
 2738   0.0000       7.104626       193.3267 
 2739   0.0000       7.106853       193.3873 
 2740   0.0000       7.112908       193.5521 
 2741   0.0000       7.113460       193.5671 
 2742   0.0000       7.122528       193.8138 
 2743   0.0000       7.129730       194.0098 
 2744   0.0000       7.133404       194.1098 
 2745   0.0000       7.137473       194.2205 
 2746   0.0000       7.144564       194.4135 
 2747   0.0000       7.146319       194.4612 
 2748   0.0000       7.149700       194.5532 
 2749   0.0000       7.153626       194.6601 
 2750   0.0000       7.158714       194.7985 
 2751   0.0000       7.160598       194.8498 
 2752   0.0000       7.162235       194.8943 
 2753   0.0000       7.169549       195.0934 
 2754   0.0000       7.171735       195.1528 
 2755   0.0000       7.178669       195.3415 
 2756   0.0000       7.184753       195.5071 
 2757   0.0000       7.186613       195.5577 
 2758   0.0000       7.188965       195.6217 
 2759   0.0000       7.191958       195.7031 
 2760   0.0000       7.193513       195.7454 
 2761   0.0000       7.199525       195.9090 
 2762   0.0000       7.203884       196.0277 
 2763   0.0000       7.205830       196.0806 
 2764   0.0000       7.208978       196.1663 
 2765   0.0000       7.210473       196.2069 
 2766   0.0000       7.213491       196.2891 
 2767   0.0000       7.218589       196.4278 
 2768   0.0000       7.225663       196.6203 
 2769   0.0000       7.228576       196.6995 
 2770   0.0000       7.229769       196.7320 
 2771   0.0000       7.233880       196.8439 
 2772   0.0000       7.235969       196.9007 
 2773   0.0000       7.240379       197.0207 
 2774   0.0000       7.248398       197.2389 
 2775   0.0000       7.251837       197.3325 
 2776   0.0000       7.253662       197.3822 
 2777   0.0000       7.262307       197.6174 
 2778   0.0000       7.267798       197.7668 
 2779   0.0000       7.269380       197.8099 
 2780   0.0000       7.270570       197.8423 
 2781   0.0000       7.275567       197.9783 
 2782   0.0000       7.279350       198.0812 
 2783   0.0000       7.283724       198.2002 
 2784   0.0000       7.287197       198.2947 
 2785   0.0000       7.290140       198.3748 
 2786   0.0000       7.294683       198.4984 
 2787   0.0000       7.299272       198.6233 
 2788   0.0000       7.301199       198.6757 
 2789   0.0000       7.306399       198.8172 
 2790   0.0000       7.310756       198.9358 
 2791   0.0000       7.312555       198.9847 
 2792   0.0000       7.317260       199.1128 
 2793   0.0000       7.317659       199.1236 
 2794   0.0000       7.320040       199.1884 
 2795   0.0000       7.324627       199.3132 
 2796   0.0000       7.329092       199.4347 
 2797   0.0000       7.329844       199.4552 
 2798   0.0000       7.337633       199.6671 
 2799   0.0000       7.344441       199.8524 
 2800   0.0000       7.345103       199.8704 
 2801   0.0000       7.348467       199.9620 
 2802   0.0000       7.351495       200.0444 
 2803   0.0000       7.357437       200.2060 
 2804   0.0000       7.362814       200.3524 
 2805   0.0000       7.375853       200.7072 
 2806   0.0000       7.377651       200.7561 
 2807   0.0000       7.379310       200.8012 
 2808   0.0000       7.385444       200.9681 
 2809   0.0000       7.394677       201.2194 
 2810   0.0000       7.398416       201.3211 
 2811   0.0000       7.400653       201.3820 
 2812   0.0000       7.409220       201.6151 
 2813   0.0000       7.411145       201.6675 
 2814   0.0000       7.413595       201.7342 
 2815   0.0000       7.415181       201.7773 
 2816   0.0000       7.419112       201.8843 
 2817   0.0000       7.422794       201.9845 
 2818   0.0000       7.425372       202.0546 
 2819   0.0000       7.427596       202.1152 
 2820   0.0000       7.434081       202.2916 
 2821   0.0000       7.438218       202.4042 
 2822   0.0000       7.442027       202.5079 
 2823   0.0000       7.446601       202.6323 
 2824   0.0000       7.448099       202.6731 
 2825   0.0000       7.449343       202.7069 
 2826   0.0000       7.451946       202.7778 
 2827   0.0000       7.453033       202.8073 
 2828   0.0000       7.456621       202.9050 
 2829   0.0000       7.459678       202.9882 
 2830   0.0000       7.461646       203.0417 
 2831   0.0000       7.463142       203.0824 
 2832   0.0000       7.465144       203.1369 
 2833   0.0000       7.470595       203.2852 
 2834   0.0000       7.474143       203.3818 
 2835   0.0000       7.475054       203.4066 
 2836   0.0000       7.481205       203.5739 
 2837   0.0000       7.484535       203.6646 
 2838   0.0000       7.486791       203.7259 
 2839   0.0000       7.492154       203.8719 
 2840   0.0000       7.501779       204.1338 
 2841   0.0000       7.502136       204.1435 
 2842   0.0000       7.507177       204.2807 
 2843   0.0000       7.509098       204.3329 
 2844   0.0000       7.512595       204.4281 
 2845   0.0000       7.516064       204.5225 
 2846   0.0000       7.521999       204.6840 
 2847   0.0000       7.523829       204.7338 
 2848   0.0000       7.524140       204.7423 
 2849   0.0000       7.528891       204.8715 
 2850   0.0000       7.530902       204.9263 
 2851   0.0000       7.533761       205.0041 
 2852   0.0000       7.534229       205.0168 
 2853   0.0000       7.537574       205.1078 
 2854   0.0000       7.542849       205.2513 
 2855   0.0000       7.544110       205.2857 
 2856   0.0000       7.547577       205.3800 
 2857   0.0000       7.552161       205.5048 
 2858   0.0000       7.556660       205.6272 
 2859   0.0000       7.557175       205.6412 
 2860   0.0000       7.559957       205.7169 
 2861   0.0000       7.564026       205.8276 
 2862   0.0000       7.567581       205.9243 
 2863   0.0000       7.576723       206.1731 
 2864   0.0000       7.582264       206.3239 
 2865   0.0000       7.583888       206.3681 
 2866   0.0000       7.585663       206.4164 
 2867   0.0000       7.591765       206.5824 
 2868   0.0000       7.592404       206.5998 
 2869   0.0000       7.597862       206.7483 
 2870   0.0000       7.599638       206.7967 
 2871   0.0000       7.601524       206.8480 
 2872   0.0000       7.607377       207.0072 
 2873   0.0000       7.610311       207.0871 
 2874   0.0000       7.619449       207.3357 
 2875   0.0000       7.621264       207.3851 
 2876   0.0000       7.621457       207.3904 
 2877   0.0000       7.627057       207.5428 
 2878   0.0000       7.628420       207.5799 
 2879   0.0000       7.634312       207.7402 
 2880   0.0000       7.636627       207.8032 
 2881   0.0000       7.637344       207.8227 
 2882   0.0000       7.642702       207.9685 
 2883   0.0000       7.648393       208.1233 
 2884   0.0000       7.650210       208.1728 
 2885   0.0000       7.654025       208.2766 
 2886   0.0000       7.656495       208.3438 
 2887   0.0000       7.662801       208.5154 
 2888   0.0000       7.668307       208.6652 
 2889   0.0000       7.675213       208.8532 
 2890   0.0000       7.675966       208.8736 
 2891   0.0000       7.678998       208.9562 
 2892   0.0000       7.683144       209.0690 
 2893   0.0000       7.684202       209.0978 
 2894   0.0000       7.689699       209.2473 
 2895   0.0000       7.692105       209.3128 
 2896   0.0000       7.695451       209.4039 
 2897   0.0000       7.697591       209.4621 
 2898   0.0000       7.699180       209.5053 
 2899   0.0000       7.702150       209.5862 
 2900   0.0000       7.708924       209.7705 
 2901   0.0000       7.711845       209.8500 
 2902   0.0000       7.713008       209.8816 
 2903   0.0000       7.717607       210.0068 
 2904   0.0000       7.722573       210.1419 
 2905   0.0000       7.724406       210.1918 
 2906   0.0000       7.730015       210.3444 
 2907   0.0000       7.730554       210.3591 
 2908   0.0000       7.732876       210.4223 
 2909   0.0000       7.739006       210.5891 
 2910   0.0000       7.741512       210.6572 
 2911   0.0000       7.745438       210.7641 
 2912   0.0000       7.746561       210.7946 
 2913   0.0000       7.750374       210.8984 
 2914   0.0000       7.751191       210.9206 
 2915   0.0000       7.755799       211.0460 
 2916   0.0000       7.757906       211.1034 
 2917   0.0000       7.759028       211.1339 
 2918   0.0000       7.763468       211.2547 
 2919   0.0000       7.766071       211.3255 
 2920   0.0000       7.769897       211.4297 
 2921   0.0000       7.777370       211.6330 
 2922   0.0000       7.778860       211.6735 
 2923   0.0000       7.786315       211.8764 
 2924   0.0000       7.788253       211.9291 
 2925   0.0000       7.789628       211.9666 
 2926   0.0000       7.794367       212.0955 
 2927   0.0000       7.795851       212.1359 
 2928   0.0000       7.797914       212.1920 
 2929   0.0000       7.801047       212.2773 
 2930   0.0000       7.801592       212.2921 
 2931   0.0000       7.804422       212.3691 
 2932   0.0000       7.806618       212.4289 
 2933   0.0000       7.815278       212.6645 
 2934   0.0000       7.819968       212.7922 
 2935   0.0000       7.821401       212.8311 
 2936   0.0000       7.824135       212.9055 
 2937   0.0000       7.828576       213.0264 
 2938   0.0000       7.829646       213.0555 
 2939   0.0000       7.831579       213.1081 
 2940   0.0000       7.833213       213.1526 
 2941   0.0000       7.838103       213.2856 
 2942   0.0000       7.841763       213.3852 
 2943   0.0000       7.850505       213.6231 
 2944   0.0000       7.851690       213.6553 
 2945   0.0000       7.854726       213.7379 
 2946   0.0000       7.855765       213.7662 
 2947   0.0000       7.857042       213.8010 
 2948   0.0000       7.861184       213.9137 
 2949   0.0000       7.865476       214.0305 
 2950   0.0000       7.866148       214.0488 
 2951   0.0000       7.869762       214.1471 
 2952   0.0000       7.870780       214.1748 
 2953   0.0000       7.878368       214.3813 
 2954   0.0000       7.879185       214.4035 
 2955   0.0000       7.882431       214.4919 
 2956   0.0000       7.887235       214.6226 
 2957   0.0000       7.889633       214.6878 
 2958   0.0000       7.892370       214.7623 
 2959   0.0000       7.895214       214.8397 
 2960   0.0000       7.900702       214.9890 
 2961   0.0000       7.902914       215.0492 
 2962   0.0000       7.905054       215.1075 
 2963   0.0000       7.909137       215.2186 
 2964   0.0000       7.910631       215.2592 
 2965   0.0000       7.913629       215.3408 
 2966   0.0000       7.918682       215.4783 
 2967   0.0000       7.921034       215.5423 
 2968   0.0000       7.925707       215.6695 
 2969   0.0000       7.928265       215.7391 
 2970   0.0000       7.928594       215.7480 
 2971   0.0000       7.932522       215.8549 
 2972   0.0000       7.935108       215.9253 
 2973   0.0000       7.936061       215.9512 
 2974   0.0000       7.939095       216.0338 
 2975   0.0000       7.941403       216.0966 
 2976   0.0000       7.948156       216.2803 
 2977   0.0000       7.949627       216.3204 
 2978   0.0000       7.953227       216.4183 
 2979   0.0000       7.957863       216.5445 
 2980   0.0000       7.958010       216.5485 
 2981   0.0000       7.960685       216.6213 
 2982   0.0000       7.966072       216.7679 
 2983   0.0000       7.970713       216.8941 
 2984   0.0000       7.974041       216.9847 
 2985   0.0000       7.978729       217.1123 
 2986   0.0000       7.978998       217.1196 
 2987   0.0000       7.982726       217.2210 
 2988   0.0000       7.990171       217.4236 
 2989   0.0000       7.993094       217.5031 
 2990   0.0000       7.995985       217.5818 
 2991   0.0000       7.998108       217.6396 
 2992   0.0000       8.001401       217.7292 
 2993   0.0000       8.005108       217.8301 
 2994   0.0000       8.007723       217.9012 
 2995   0.0000       8.009283       217.9437 
 2996   0.0000       8.012946       218.0434 
 2997   0.0000       8.019932       218.2335 
 2998   0.0000       8.022783       218.3110 
 2999   0.0000       8.024143       218.3480 
 3000   0.0000       8.026960       218.4247 
 3001   0.0000       8.028868       218.4766 
 3002   0.0000       8.030018       218.5079 
 3003   0.0000       8.033797       218.6107 
 3004   0.0000       8.037578       218.7136 
 3005   0.0000       8.042862       218.8574 
 3006   0.0000       8.044640       218.9058 
 3007   0.0000       8.051492       219.0922 
 3008   0.0000       8.052351       219.1156 
 3009   0.0000       8.057829       219.2647 
 3010   0.0000       8.061172       219.3556 
 3011   0.0000       8.062825       219.4006 
 3012   0.0000       8.065747       219.4801 
 3013   0.0000       8.070191       219.6011 
 3014   0.0000       8.071775       219.6442 
 3015   0.0000       8.080240       219.8745 
 3016   0.0000       8.082170       219.9270 
 3017   0.0000       8.087898       220.0829 
 3018   0.0000       8.091986       220.1941 
 3019   0.0000       8.096038       220.3044 
 3020   0.0000       8.097575       220.3462 
 3021   0.0000       8.100985       220.4390 
 3022   0.0000       8.103599       220.5101 
 3023   0.0000       8.110014       220.6847 
 3024   0.0000       8.110223       220.6904 
 3025   0.0000       8.112161       220.7431 
 3026   0.0000       8.115001       220.8204 
 3027   0.0000       8.120526       220.9707 
 3028   0.0000       8.121968       221.0100 
 3029   0.0000       8.122884       221.0349 
 3030   0.0000       8.125298       221.1006 
 3031   0.0000       8.131453       221.2681 
 3032   0.0000       8.136666       221.4099 
 3033   0.0000       8.138759       221.4669 
 3034   0.0000       8.140374       221.5108 
 3035   0.0000       8.144373       221.6197 
 3036   0.0000       8.145692       221.6555 
 3037   0.0000       8.146728       221.6837 
 3038   0.0000       8.155307       221.9172 
 3039   0.0000       8.157285       221.9710 
 3040   0.0000       8.161694       222.0910 
 3041   0.0000       8.163969       222.1529 
 3042   0.0000       8.169145       222.2937 
 3043   0.0000       8.172805       222.3933 
 3044   0.0000       8.176927       222.5055 
 3045   0.0000       8.183666       222.6889 
 3046   0.0000       8.185786       222.7466 
 3047   0.0000       8.187438       222.7915 
 3048   0.0000       8.188513       222.8208 
 3049   0.0000       8.192444       222.9277 
 3050   0.0000       8.195773       223.0183 
 3051   0.0000       8.200418       223.1447 
 3052   0.0000       8.202040       223.1889 
 3053   0.0000       8.204253       223.2491 
 3054   0.0000       8.209564       223.3936 
 3055   0.0000       8.212021       223.4604 
 3056   0.0000       8.213784       223.5084 
 3057   0.0000       8.217246       223.6026 
 3058   0.0000       8.219722       223.6700 
 3059   0.0000       8.220542       223.6923 
 3060   0.0000       8.226576       223.8565 
 3061   0.0000       8.229637       223.9398 
 3062   0.0000       8.233176       224.0361 
 3063   0.0000       8.237388       224.1507 
 3064   0.0000       8.239385       224.2051 
 3065   0.0000       8.240968       224.2481 
 3066   0.0000       8.247917       224.4372 
 3067   0.0000       8.248954       224.4654 
 3068   0.0000       8.251075       224.5232 
 3069   0.0000       8.252586       224.5643 
 3070   0.0000       8.256937       224.6827 
 3071   0.0000       8.258766       224.7324 
 3072   0.0000       8.260044       224.7672 
 3073   0.0000       8.264961       224.9010 
 3074   0.0000       8.270258       225.0452 
 3075   0.0000       8.272248       225.0993 
 3076   0.0000       8.276728       225.2212 
 3077   0.0000       8.277013       225.2290 
 3078   0.0000       8.277260       225.2357 
 3079   0.0000       8.278985       225.2826 
 3080   0.0000       8.280601       225.3266 
 3081   0.0000       8.283216       225.3978 
 3082   0.0000       8.286459       225.4860 
 3083   0.0000       8.286986       225.5004 
 3084   0.0000       8.287709       225.5200 
 3085   0.0000       8.292196       225.6421 
 3086   0.0000       8.294410       225.7024 
 3087   0.0000       8.297266       225.7801 
 3088   0.0000       8.297928       225.7981 
 3089   0.0000       8.299404       225.8383 
 3090   0.0000       8.303253       225.9430 
 3091   0.0000       8.306283       226.0255 
 3092   0.0000       8.308190       226.0773 
 3093   0.0000       8.311164       226.1583 
 3094   0.0000       8.317093       226.3196 
 3095   0.0000       8.317796       226.3387 
 3096   0.0000       8.321039       226.4270 
 3097   0.0000       8.325506       226.5485 
 3098   0.0000       8.330619       226.6877 
 3099   0.0000       8.331543       226.7128 
 3100   0.0000       8.335127       226.8103 
 3101   0.0000       8.337612       226.8780 
 3102   0.0000       8.341233       226.9765 
 3103   0.0000       8.341966       226.9964 
 3104   0.0000       8.346335       227.1153 
 3105   0.0000       8.348831       227.1832 
 3106   0.0000       8.351328       227.2512 
 3107   0.0000       8.355722       227.3708 
 3108   0.0000       8.357932       227.4309 
 3109   0.0000       8.361876       227.5382 
 3110   0.0000       8.364376       227.6062 
 3111   0.0000       8.368129       227.7084 
 3112   0.0000       8.375194       227.9006 
 3113   0.0000       8.376296       227.9306 
 3114   0.0000       8.377420       227.9612 
 3115   0.0000       8.379747       228.0245 
 3116   0.0000       8.381406       228.0696 
 3117   0.0000       8.386380       228.2050 
 3118   0.0000       8.388580       228.2649 
 3119   0.0000       8.393216       228.3910 
 3120   0.0000       8.395097       228.4422 
 3121   0.0000       8.397503       228.5077 
 3122   0.0000       8.402678       228.6485 
 3123   0.0000       8.405977       228.7383 
 3124   0.0000       8.408424       228.8048 
 3125   0.0000       8.412706       228.9214 
 3126   0.0000       8.413329       228.9383 
 3127   0.0000       8.414438       228.9685 
 3128   0.0000       8.418305       229.0737 
 3129   0.0000       8.419017       229.0931 
 3130   0.0000       8.424076       229.2308 
 3131   0.0000       8.426190       229.2883 
 3132   0.0000       8.428845       229.3605 
 3133   0.0000       8.431859       229.4426 
 3134   0.0000       8.434743       229.5210 
 3135   0.0000       8.437346       229.5918 
 3136   0.0000       8.440383       229.6745 
 3137   0.0000       8.444247       229.7796 
 3138   0.0000       8.449155       229.9132 
 3139   0.0000       8.450493       229.9496 
 3140   0.0000       8.452516       230.0047 
 3141   0.0000       8.459083       230.1833 
 3142   0.0000       8.461844       230.2585 
 3143   0.0000       8.466073       230.3736 
 3144   0.0000       8.467329       230.4077 
 3145   0.0000       8.470641       230.4978 
 3146   0.0000       8.474628       230.6064 
 3147   0.0000       8.478226       230.7043 
 3148   0.0000       8.480807       230.7745 
 3149   0.0000       8.482507       230.8207 
 3150   0.0000       8.486821       230.9381 
 3151   0.0000       8.488494       230.9837 
 3152   0.0000       8.493404       231.1173 
 3153   0.0000       8.496638       231.2053 
 3154   0.0000       8.499027       231.2703 
 3155   0.0000       8.501784       231.3453 
 3156   0.0000       8.504814       231.4278 
 3157   0.0000       8.505571       231.4483 
 3158   0.0000       8.507282       231.4949 
 3159   0.0000       8.511530       231.6105 
 3160   0.0000       8.513602       231.6669 
 3161   0.0000       8.516000       231.7321 
 3162   0.0000       8.517898       231.7838 
 3163   0.0000       8.523332       231.9317 
 3164   0.0000       8.526632       232.0215 
 3165   0.0000       8.530742       232.1333 
 3166   0.0000       8.532480       232.1806 
 3167   0.0000       8.538449       232.3430 
 3168   0.0000       8.539048       232.3593 
 3169   0.0000       8.544208       232.4997 
 3170   0.0000       8.545332       232.5303 
 3171   0.0000       8.550007       232.6575 
 3172   0.0000       8.554069       232.7681 
 3173   0.0000       8.555153       232.7976 
 3174   0.0000       8.558894       232.8993 
 3175   0.0000       8.563345       233.0205 
 3176   0.0000       8.566088       233.0951 
 3177   0.0000       8.569060       233.1760 
 3178   0.0000       8.573215       233.2890 
 3179   0.0000       8.575252       233.3445 
 3180   0.0000       8.577815       233.4142 
 3181   0.0000       8.581523       233.5151 
 3182   0.0000       8.584362       233.5924 
 3183   0.0000       8.588185       233.6964 
 3184   0.0000       8.592471       233.8130 
 3185   0.0000       8.596994       233.9361 
 3186   0.0000       8.597627       233.9533 
 3187   0.0000       8.602998       234.0995 
 3188   0.0000       8.610443       234.3021 
 3189   0.0000       8.614274       234.4063 
 3190   0.0000       8.615846       234.4491 
 3191   0.0000       8.621059       234.5909 
 3192   0.0000       8.622058       234.6181 
 3193   0.0000       8.626928       234.7507 
 3194   0.0000       8.628166       234.7843 
 3195   0.0000       8.632667       234.9068 
 3196   0.0000       8.636235       235.0039 
 3197   0.0000       8.637502       235.0384 
 3198   0.0000       8.643304       235.1963 
 3199   0.0000       8.646397       235.2804 
 3200   0.0000       8.647650       235.3145 
 3201   0.0000       8.648291       235.3320 
 3202   0.0000       8.652531       235.4473 
 3203   0.0000       8.654649       235.5050 
 3204   0.0000       8.656803       235.5636 
 3205   0.0000       8.659835       235.6461 
 3206   0.0000       8.662209       235.7107 
 3207   0.0000       8.665103       235.7894 
 3208   0.0000       8.668271       235.8756 
 3209   0.0000       8.678309       236.1488 
 3210   0.0000       8.681010       236.2223 
 3211   0.0000       8.685233       236.3372 
 3212   0.0000       8.690655       236.4848 
 3213   0.0000       8.694882       236.5998 
 3214   0.0000       8.696847       236.6532 
 3215   0.0000       8.699498       236.7254 
 3216   0.0000       8.700373       236.7492 
 3217   0.0000       8.705552       236.8901 
 3218   0.0000       8.708199       236.9621 
 3219   0.0000       8.711737       237.0584 
 3220   0.0000       8.714039       237.1210 
 3221   0.0000       8.717457       237.2141 
 3222   0.0000       8.721768       237.3314 
 3223   0.0000       8.727195       237.4790 
 3224   0.0000       8.730055       237.5569 
 3225   0.0000       8.732393       237.6205 
 3226   0.0000       8.740835       237.8502 
 3227   0.0000       8.743790       237.9306 
 3228   0.0000       8.748826       238.0677 
 3229   0.0000       8.749899       238.0968 
 3230   0.0000       8.756180       238.2678 
 3231   0.0000       8.757963       238.3163 
 3232   0.0000       8.762589       238.4422 
 3233   0.0000       8.763658       238.4713 
 3234   0.0000       8.764320       238.4893 
 3235   0.0000       8.766627       238.5521 
 3236   0.0000       8.770952       238.6697 
 3237   0.0000       8.774815       238.7749 
 3238   0.0000       8.780815       238.9381 
 3239   0.0000       8.781564       238.9585 
 3240   0.0000       8.789962       239.1870 
 3241   0.0000       8.797890       239.4028 
 3242   0.0000       8.805264       239.6034 
 3243   0.0000       8.807886       239.6748 
 3244   0.0000       8.815653       239.8861 
 3245   0.0000       8.818843       239.9729 
 3246   0.0000       8.822244       240.0655 
 3247   0.0000       8.826636       240.1850 
 3248   0.0000       8.827103       240.1977 
 3249   0.0000       8.833910       240.3829 
 3250   0.0000       8.838976       240.5208 
 3251   0.0000       8.843153       240.6344 
 3252   0.0000       8.843206       240.6359 
 3253   0.0000       8.848674       240.7847 
 3254   0.0000       8.851638       240.8653 
 3255   0.0000       8.858098       241.0411 
 3256   0.0000       8.864496       241.2152 
 3257   0.0000       8.866948       241.2819 
 3258   0.0000       8.868585       241.3265 
 3259   0.0000       8.876031       241.5291 
 3260   0.0000       8.878044       241.5839 
 3261   0.0000       8.881696       241.6832 
 3262   0.0000       8.887727       241.8473 
 3263   0.0000       8.889529       241.8964 
 3264   0.0000       8.896757       242.0931 
 3265   0.0000       8.905284       242.3251 
 3266   0.0000       8.908017       242.3995 
 3267   0.0000       8.915879       242.6134 
 3268   0.0000       8.916707       242.6359 
 3269   0.0000       8.921856       242.7760 
 3270   0.0000       8.923232       242.8135 
 3271   0.0000       8.927481       242.9291 
 3272   0.0000       8.936034       243.1618 
 3273   0.0000       8.937500       243.2017 
 3274   0.0000       8.938429       243.2270 
 3275   0.0000       8.942539       243.3389 
 3276   0.0000       8.944642       243.3961 
 3277   0.0000       8.947008       243.4605 
 3278   0.0000       8.954391       243.6614 
 3279   0.0000       8.958426       243.7712 
 3280   0.0000       8.961113       243.8443 
 3281   0.0000       8.965978       243.9767 
 3282   0.0000       8.971527       244.1277 
 3283   0.0000       8.972788       244.1620 
 3284   0.0000       8.979381       244.3414 
 3285   0.0000       8.981114       244.3885 
 3286   0.0000       8.987660       244.5667 
 3287   0.0000       8.991099       244.6602 
 3288   0.0000       8.993205       244.7175 
 3289   0.0000       8.994526       244.7535 
 3290   0.0000       8.999329       244.8842 
 3291   0.0000       9.011047       245.2031 
 3292   0.0000       9.013484       245.2694 
 3293   0.0000       9.014941       245.3090 
 3294   0.0000       9.017876       245.3889 
 3295   0.0000       9.021515       245.4879 
 3296   0.0000       9.022850       245.5242 
 3297   0.0000       9.024954       245.5815 
 3298   0.0000       9.026626       245.6270 
 3299   0.0000       9.027736       245.6572 
 3300   0.0000       9.038546       245.9513 
 3301   0.0000       9.041042       246.0193 
 3302   0.0000       9.044541       246.1145 
 3303   0.0000       9.048675       246.2270 
 3304   0.0000       9.054915       246.3968 
 3305   0.0000       9.059947       246.5337 
 3306   0.0000       9.065854       246.6944 
 3307   0.0000       9.067490       246.7389 
 3308   0.0000       9.068599       246.7691 
 3309   0.0000       9.072631       246.8788 
 3310   0.0000       9.076765       246.9913 
 3311   0.0000       9.083932       247.1864 
 3312   0.0000       9.088274       247.3045 
 3313   0.0000       9.089501       247.3379 
 3314   0.0000       9.094791       247.4819 
 3315   0.0000       9.098634       247.5864 
 3316   0.0000       9.100974       247.6501 
 3317   0.0000       9.110945       247.9214 
 3318   0.0000       9.113601       247.9937 
 3319   0.0000       9.121831       248.2176 
 3320   0.0000       9.132129       248.4979 
 3321   0.0000       9.136553       248.6183 
 3322   0.0000       9.143745       248.8140 
 3323   0.0000       9.144327       248.8298 
 3324   0.0000       9.150891       249.0084 
 3325   0.0000       9.154671       249.1113 
 3326   0.0000       9.159306       249.2374 
 3327   0.0000       9.163454       249.3503 
 3328   0.0000       9.165298       249.4004 
 3329   0.0000       9.173469       249.6228 
 3330   0.0000       9.176336       249.7008 
 3331   0.0000       9.184681       249.9279 
 3332   0.0000       9.187443       250.0030 
 3333   0.0000       9.190356       250.0823 
 3334   0.0000       9.194500       250.1951 
 3335   0.0000       9.195094       250.2112 
 3336   0.0000       9.200042       250.3459 
 3337   0.0000       9.208770       250.5834 
 3338   0.0000       9.221436       250.9280 
 3339   0.0000       9.223339       250.9798 
 3340   0.0000       9.226404       251.0632 
 3341   0.0000       9.236261       251.3314 
 3342   0.0000       9.250477       251.7183 
 3343   0.0000       9.257466       251.9085 
 3344   0.0000       9.267048       252.1692 
 3345   0.0000       9.270244       252.2562 
 3346   0.0000       9.277194       252.4453 
 3347   0.0000       9.284555       252.6456 
 3348   0.0000       9.286080       252.6871 
 3349   0.0000       9.293180       252.8803 
 3350   0.0000       9.295156       252.9341 
 3351   0.0000       9.313615       253.4363 
 3352   0.0000       9.324621       253.7358 
 3353   0.0000       9.334188       253.9962 
 3354   0.0000       9.338157       254.1042 
 3355   0.0000       9.341823       254.2039 
 3356   0.0000       9.345600       254.3067 
 3357   0.0000       9.352780       254.5021 
 3358   0.0000       9.354686       254.5539 
 3359   0.0000       9.369943       254.9691 
 3360   0.0000       9.371006       254.9980 
 3361   0.0000       9.375269       255.1140 
 3362   0.0000       9.378169       255.1929 
 3363   0.0000       9.386483       255.4192 
 3364   0.0000       9.398396       255.7434 
 3365   0.0000       9.404127       255.8993 
 3366   0.0000       9.408360       256.0145 
 3367   0.0000       9.411785       256.1077 
 3368   0.0000       9.420810       256.3533 
 3369   0.0000       9.423157       256.4171 
 3370   0.0000       9.430972       256.6298 
 3371   0.0000       9.437849       256.8169 
 3372   0.0000       9.443016       256.9575 
 3373   0.0000       9.452375       257.2122 
 3374   0.0000       9.462503       257.4878 
 3375   0.0000       9.464509       257.5424 
 3376   0.0000       9.466436       257.5948 
 3377   0.0000       9.477949       257.9081 
 3378   0.0000       9.488657       258.1995 
 3379   0.0000       9.491804       258.2851 
 3380   0.0000       9.497640       258.4439 
 3381   0.0000       9.501692       258.5542 
 3382   0.0000       9.502989       258.5895 
 3383   0.0000       9.524078       259.1633 
 3384   0.0000       9.537498       259.5285 
 3385   0.0000       9.540593       259.6127 
 3386   0.0000       9.548329       259.8232 
 3387   0.0000       9.550874       259.8925 
 3388   0.0000       9.556833       260.0546 
 3389   0.0000       9.568242       260.3651 
 3390   0.0000       9.575592       260.5651 
 3391   0.0000       9.587145       260.8795 
 3392   0.0000       9.604113       261.3412 
 3393   0.0000       9.613319       261.5917 
 3394   0.0000       9.614153       261.6144 
 3395   0.0000       9.622913       261.8528 
 3396   0.0000       9.638225       262.2694 
 3397   0.0000       9.643492       262.4128 
 3398   0.0000       9.662911       262.9412 
 3399   0.0000       9.667676       263.0708 
 3400   0.0000       9.673908       263.2404 
 3401   0.0000       9.675292       263.2781 
 3402   0.0000       9.693336       263.7691 
 3403   0.0000       9.701313       263.9861 
 3404   0.0000       9.703825       264.0545 
 3405   0.0000       9.708098       264.1708 
 3406   0.0000       9.712604       264.2934 
 3407   0.0000       9.713882       264.3282 
 3408   0.0000       9.716084       264.3881 
 3409   0.0000       9.721947       264.5476 
 3410   0.0000       9.725980       264.6574 
 3411   0.0000       9.745231       265.1812 
 3412   0.0000       9.748821       265.2789 
 3413   0.0000       9.750754       265.3315 
 3414   0.0000       9.752930       265.3907 
 3415   0.0000       9.754503       265.4335 
 3416   0.0000       9.757508       265.5153 
 3417   0.0000       9.762762       265.6583 
 3418   0.0000       9.767923       265.7987 
 3419   0.0000       9.771326       265.8913 
 3420   0.0000       9.776708       266.0378 
 3421   0.0000       9.779286       266.1079 
 3422   0.0000       9.783722       266.2286 
 3423   0.0000       9.790744       266.4197 
 3424   0.0000       9.793324       266.4899 
 3425   0.0000       9.801489       266.7121 
 3426   0.0000       9.804306       266.7887 
 3427   0.0000       9.805541       266.8223 
 3428   0.0000       9.814316       267.0611 
 3429   0.0000       9.823615       267.3142 
 3430   0.0000       9.825850       267.3750 
 3431   0.0000       9.830767       267.5088 
 3432   0.0000       9.834515       267.6108 
 3433   0.0000       9.846055       267.9248 
 3434   0.0000       9.848903       268.0023 
 3435   0.0000       9.851804       268.0812 
 3436   0.0000       9.854854       268.1642 
 3437   0.0000       9.856590       268.2115 
 3438   0.0000       9.860920       268.3293 
 3439   0.0000       9.862373       268.3688 
 3440   0.0000       9.865814       268.4624 
 3441   0.0000       9.868396       268.5327 
 3442   0.0000       9.872189       268.6359 
 3443   0.0000       9.873281       268.6656 
 3444   0.0000       9.877311       268.7753 
 3445   0.0000       9.886956       269.0377 
 3446   0.0000       9.891017       269.1483 
 3447   0.0000       9.896134       269.2875 
 3448   0.0000       9.897643       269.3286 
 3449   0.0000       9.903754       269.4948 
 3450   0.0000       9.908770       269.6313 
 3451   0.0000       9.913526       269.7607 
 3452   0.0000       9.915225       269.8070 
 3453   0.0000       9.919703       269.9288 
 3454   0.0000       9.921641       269.9816 
 3455   0.0000       9.925026       270.0737 
 3456   0.0000       9.929228       270.1880 
 3457   0.0000       9.933162       270.2951 
 3458   0.0000       9.944143       270.5939 
 3459   0.0000       9.952652       270.8254 
 3460   0.0000       9.958886       270.9951 
 3461   0.0000       9.965086       271.1638 
 3462   0.0000       9.965922       271.1865 
 3463   0.0000       9.970021       271.2981 
 3464   0.0000       9.971752       271.3452 
 3465   0.0000       9.973300       271.3873 
 3466   0.0000       9.980181       271.5745 
 3467   0.0000       9.983624       271.6682 
 3468   0.0000       9.997813       272.0543 
 3469   0.0000      10.003756       272.2160 
 3470   0.0000      10.008481       272.3446 
 3471   0.0000      10.009191       272.3639 
 3472   0.0000      10.027395       272.8593 
 3473   0.0000      10.036568       273.1089 
 3474   0.0000      10.039617       273.1919 
 3475   0.0000      10.045797       273.3600 
 3476   0.0000      10.051063       273.5033 
 3477   0.0000      10.053243       273.5626 
 3478   0.0000      10.056304       273.6459 
 3479   0.0000      10.058630       273.7092 
 3480   0.0000      10.060887       273.7707 
 3481   0.0000      10.065883       273.9066 
 3482   0.0000      10.068653       273.9820 
 3483   0.0000      10.077068       274.2109 
 3484   0.0000      10.082443       274.3572 
 3485   0.0000      10.088565       274.5238 
 3486   0.0000      10.091079       274.5922 
 3487   0.0000      10.096747       274.7465 
 3488   0.0000      10.102274       274.8968 
 3489   0.0000      10.105523       274.9853 
 3490   0.0000      10.111507       275.1481 
 3491   0.0000      10.125333       275.5243 
 3492   0.0000      10.129917       275.6491 
 3493   0.0000      10.132938       275.7313 
 3494   0.0000      10.136645       275.8321 
 3495   0.0000      10.147334       276.1230 
 3496   0.0000      10.150743       276.2158 
 3497   0.0000      10.161741       276.5150 
 3498   0.0000      10.163924       276.5744 
 3499   0.0000      10.181824       277.0615 
 3500   0.0000      10.185647       277.1655 
 3501   0.0000      10.189900       277.2813 
 3502   0.0000      10.193438       277.3775 
 3503   0.0000      10.199669       277.5471 
 3504   0.0000      10.202486       277.6238 
 3505   0.0000      10.205954       277.7181 
 3506   0.0000      10.206800       277.7411 
 3507   0.0000      10.217216       278.0246 
 3508   0.0000      10.218520       278.0601 
 3509   0.0000      10.221955       278.1535 
 3510   0.0000      10.232060       278.4285 
 3511   0.0000      10.234897       278.5057 
 3512   0.0000      10.248333       278.8713 
 3513   0.0000      10.263052       279.2719 
 3514   0.0000      10.269239       279.4402 
 3515   0.0000      10.275785       279.6183 
 3516   0.0000      10.277235       279.6578 
 3517   0.0000      10.288878       279.9746 
 3518   0.0000      10.295881       280.1652 
 3519   0.0000      10.304217       280.3920 
 3520   0.0000      10.315640       280.7028 
 3521   0.0000      10.322287       280.8837 
 3522   0.0000      10.333200       281.1807 
 3523   0.0000      10.336667       281.2750 
 3524   0.0000      10.337637       281.3014 
 3525   0.0000      10.342333       281.4292 
 3526   0.0000      10.364705       282.0380 
 3527   0.0000      10.368785       282.1490 
 3528   0.0000      10.370731       282.2019 
 3529   0.0000      10.372374       282.2467 
 3530   0.0000      10.381240       282.4879 
 3531   0.0000      10.386371       282.6275 
 3532   0.0000      10.391987       282.7803 
 3533   0.0000      10.395099       282.8650 
 3534   0.0000      10.405916       283.1594 
 3535   0.0000      10.413541       283.3669 
 3536   0.0000      10.426261       283.7130 
 3537   0.0000      10.439449       284.0718 
 3538   0.0000      10.446711       284.2694 
 3539   0.0000      10.464820       284.7622 
 3540   0.0000      10.475307       285.0476 
 3541   0.0000      10.480991       285.2023 
 3542   0.0000      10.487956       285.3918 
 3543   0.0000      10.492773       285.5229 
 3544   0.0000      10.515747       286.1480 
 3545   0.0000      10.518753       286.2298 
 3546   0.0000      10.528056       286.4830 
 3547   0.0000      10.537688       286.7451 
 3548   0.0000      10.544935       286.9423 
 3549   0.0000      10.550845       287.1031 
 3550   0.0000      10.558640       287.3152 
 3551   0.0000      10.566472       287.5283 
 3552   0.0000      10.576461       287.8001 
 3553   0.0000      10.592301       288.2312 
 3554   0.0000      10.602440       288.5071 
 3555   0.0000      10.635824       289.4155 
 3556   0.0000      10.638802       289.4965 
 3557   0.0000      10.642116       289.5867 
 3558   0.0000      10.645823       289.6876 
 3559   0.0000      10.658872       290.0427 
 3560   0.0000      10.665204       290.2150 
 3561   0.0000      10.680149       290.6216 
 3562   0.0000      10.693915       290.9962 
 3563   0.0000      10.707693       291.3711 
 3564   0.0000      10.712267       291.4956 
 3565   0.0000      10.715009       291.5702 
 3566   0.0000      10.724806       291.8368 
 3567   0.0000      10.753865       292.6275 
 3568   0.0000      10.763273       292.8835 
 3569   0.0000      10.792086       293.6676 
 3570   0.0000      10.803464       293.9772 
 3571   0.0000      10.808468       294.1134 
 3572   0.0000      10.864188       295.6296 
 3573   0.0000      10.872987       295.8690 
 3574   0.0000      10.897476       296.5354 
 3575   0.0000      10.906319       296.7760 
 3576   0.0000      10.927345       297.3482 
 3577   0.0000      10.932645       297.4924 
 3578   0.0000      10.970456       298.5213 
 3579   0.0000      10.990923       299.0782 
 3580   0.0000      11.009158       299.5744 
 3581   0.0000      11.020334       299.8785 
 3582   0.0000      11.054931       300.8200 
 3583   0.0000      11.068385       301.1861 
 3584   0.0000      11.080916       301.5270 
 3585   0.0000      11.131328       302.8988 
 3586   0.0000      11.157825       303.6199 
 3587   0.0000      11.171645       303.9959 
 3588   0.0000      11.228388       305.5400 
 3589   0.0000      11.267596       306.6069 
 3590   0.0000      11.297050       307.4084 
 3591   0.0000      11.369954       309.3922 
 3592   0.0000      11.378454       309.6235 
 3593   0.0000      11.383951       309.7731 
 3594   0.0000      11.388626       309.9003 
 3595   0.0000      11.440618       311.3150 
 3596   0.0000      11.498890       312.9007 
 3597   0.0000      11.528125       313.6962 
 3598   0.0000      11.571141       314.8668 
 3599   0.0000      11.577050       315.0275 
 3600   0.0000      11.591531       315.4216 
 3601   0.0000      11.615216       316.0661 
 3602   0.0000      11.659795       317.2791 
 3603   0.0000      11.664744       317.4138 
 3604   0.0000      11.681229       317.8624 
 3605   0.0000      11.721621       318.9615 
 3606   0.0000      11.755076       319.8719 
 3607   0.0000      11.777112       320.4715 
 3608   0.0000      11.787295       320.7486 
 3609   0.0000      11.814796       321.4969 
 3610   0.0000      11.836928       322.0992 
 3611   0.0000      11.847221       322.3793 
 3612   0.0000      11.897297       323.7419 
 3613   0.0000      11.904267       323.9316 
 3614   0.0000      11.941903       324.9557 
 3615   0.0000      11.947232       325.1007 
 3616   0.0000      11.956550       325.3543 
 3617   0.0000      11.969974       325.7195 
 3618   0.0000      12.031453       327.3925 
 3619   0.0000      12.043507       327.7205 
 3620   0.0000      12.045459       327.7736 
 3621   0.0000      12.057320       328.0964 
 3622   0.0000      12.067976       328.3863 
 3623   0.0000      12.086001       328.8768 
 3624   0.0000      12.121111       329.8322 
 3625   0.0000      12.129425       330.0584 
 3626   0.0000      12.150183       330.6233 
 3627   0.0000      12.190016       331.7072 
 3628   0.0000      12.193110       331.7914 
 3629   0.0000      12.208546       332.2114 
 3630   0.0000      12.246217       333.2365 
 3631   0.0000      12.256539       333.5174 
 3632   0.0000      12.261739       333.6589 
 3633   0.0000      12.274216       333.9984 
 3634   0.0000      12.284427       334.2762 
 3635   0.0000      12.301024       334.7279 
 3636   0.0000      12.312595       335.0427 
 3637   0.0000      12.323866       335.3494 
 3638   0.0000      12.326939       335.4331 
 3639   0.0000      12.343104       335.8729 
 3640   0.0000      12.374016       336.7141 
 3641   0.0000      12.386752       337.0607 
 3642   0.0000      12.408838       337.6617 
 3643   0.0000      12.410305       337.7016 
 3644   0.0000      12.452663       338.8542 
 3645   0.0000      12.463915       339.1604 
 3646   0.0000      12.486638       339.7787 
 3647   0.0000      12.532483       341.0262 
 3648   0.0000      12.537056       341.1506 
 3649   0.0000      12.551700       341.5491 
 3650   0.0000      12.578802       342.2866 
 3651   0.0000      12.595257       342.7344 
 3652   0.0000      12.600622       342.8803 
 3653   0.0000      12.641318       343.9878 
 3654   0.0000      12.669209       344.7467 
 3655   0.0000      12.673225       344.8560 
 3656   0.0000      12.679076       345.0152 
 3657   0.0000      12.690417       345.3238 
 3658   0.0000      12.700982       345.6113 
 3659   0.0000      12.708420       345.8137 
 3660   0.0000      12.742159       346.7318 
 3661   0.0000      12.786929       347.9500 
 3662   0.0000      12.798709       348.2706 
 3663   0.0000      12.820223       348.8560 
 3664   0.0000      12.848764       349.6326 
 3665   0.0000      12.887691       350.6919 
 3666   0.0000      12.898179       350.9773 
 3667   0.0000      12.919925       351.5690 
 3668   0.0000      12.961271       352.6941 
 3669   0.0000      12.971241       352.9654 
 3670   0.0000      13.096773       356.3813 
 3671   0.0000      13.105353       356.6148 
 3672   0.0000      13.124991       357.1492 
 3673   0.0000      13.144224       357.6725 
 3674   0.0000      13.150775       357.8508 
 3675   0.0000      13.169792       358.3682 
 3676   0.0000      13.177779       358.5856 
 3677   0.0000      13.184138       358.7586 
 3678   0.0000      13.235786       360.1641 
 3679   0.0000      13.248494       360.5098 
 3680   0.0000      13.280974       361.3937 
 3681   0.0000      13.286408       361.5415 
 3682   0.0000      13.464007       366.3743 
 3683   0.0000      13.539589       368.4309 
 3684   0.0000      13.583830       369.6348 
 3685   0.0000      13.646577       371.3422 
 3686   0.0000      13.993014       380.7693 
 3687   0.0000      14.263791       388.1375 
 3688   0.0000      14.367799       390.9677 
 3689   0.0000      14.412365       392.1804 
 3690   0.0000      14.527236       395.3062 
 3691   0.0000      14.573639       396.5689 
 3692   0.0000      14.836196       403.7134 
 3693   0.0000      15.096468       410.7958 
 3694   0.0000      15.102018       410.9468 
 3695   0.0000      27.957829       760.7712 
 3696   0.0000      28.048872       763.2486 
 3697   0.0000      28.151601       766.0440 
 3698   0.0000      28.316514       770.5315 
 3699   0.0000      28.354444       771.5636 
 3700   0.0000      28.488467       775.2106 
 3701   0.0000      28.524186       776.1825 
 3702   0.0000      28.529686       776.3322 
 3703   0.0000      28.541839       776.6629 
 3704   0.0000      28.567954       777.3735 
 3705   0.0000      28.588991       777.9460 
 3706   0.0000      28.617435       778.7200 
 3707   0.0000      28.625714       778.9453 
 3708   0.0000      28.700540       780.9814 
 3709   0.0000      28.732349       781.8470 
 3710   0.0000      28.743921       782.1619 
 3711   0.0000      28.819208       784.2105 
 3712   0.0000      28.914215       786.7958 
 3713   0.0000      28.919305       786.9343 
 3714   0.0000      28.948802       787.7369 
 3715   0.0000      28.960851       788.0648 
 3716   0.0000      29.000478       789.1431 
 3717   0.0000      29.029293       789.9272 
 3718   0.0000      29.038801       790.1859 
 3719   0.0000      29.049166       790.4680 
 3720   0.0000      29.054916       790.6245 
 3721   0.0000      29.093620       791.6776 
 3722   0.0000      29.122521       792.4641 
 3723   0.0000      29.125252       792.5384 
 3724   0.0000      29.177925       793.9717 
 3725   0.0000      29.181671       794.0736 
 3726   0.0000      29.213021       794.9267 
 3727   0.0000      29.262999       796.2867 
 3728   0.0000      29.270984       796.5040 
 3729   0.0000      29.298515       797.2531 
 3730   0.0000      29.310541       797.5804 
 3731   0.0000      29.346345       798.5546 
 3732   0.0000      29.373560       799.2952 
 3733   0.0000      37.765141      1027.6417 
 3734   0.0000      37.876811      1030.6804 
 3735   0.0000      37.972215      1033.2765 
 3736   0.0000      38.356169      1043.7244 
 3737   0.0000      38.413934      1045.2963 
 3738   0.0000      48.123261      1309.5005 
 3739   0.0000      48.442393      1318.1845 
 3740   0.0000      48.484218      1319.3226 
 3741   0.0000      48.548668      1321.0764 
 3742   0.0000     147.089115      4002.4983 
 3743   0.0000     147.181486      4005.0118 
 3744   0.0000     147.291049      4007.9932 
 3745   0.0000     147.455457      4012.4670 
 3746   0.0000     147.494722      4013.5354 
 3747   0.0000     147.620482      4016.9575 
 3748   0.0000     147.628513      4017.1761 
 3749   0.0000     147.645826      4017.6472 
 3750   0.0000     147.660555      4018.0480 
 3751   0.0000     147.670353      4018.3146 
 3752   0.0000     147.687833      4018.7903 
 3753   0.0000     147.714508      4019.5161 
 3754   0.0000     147.721086      4019.6951 
 3755   0.0000     147.795562      4021.7217 
 3756   0.0000     147.848674      4023.1670 
 3757   0.0000     147.865262      4023.6183 
 3758   0.0000     147.896678      4024.4732 
 3759   0.0000     147.999006      4027.2577 
 3760   0.0000     148.027175      4028.0242 
 3761   0.0000     148.055892      4028.8056 
 3762   0.0000     148.095642      4029.8873 
 3763   0.0000     148.108164      4030.2280 
 3764   0.0000     148.110008      4030.2782 
 3765   0.0000     148.126928      4030.7386 
 3766   0.0000     148.153108      4031.4510 
 3767   0.0000     148.171332      4031.9469 
 3768   0.0000     148.243767      4033.9180 
 3769   0.0000     148.268628      4034.5945 
 3770   0.0000     148.282380      4034.9687 
 3771   0.0000     148.336999      4036.4549 
 3772   0.0000     148.343169      4036.6229 
 3773   0.0000     148.363643      4037.1800 
 3774   0.0000     148.400030      4038.1701 
 3775   0.0000     148.431610      4039.0295 
 3776   0.0000     148.443937      4039.3649 
 3777   0.0000     148.444881      4039.3906 
 3778   0.0000     148.475941      4040.2358 
 3779   0.0000     148.526133      4041.6015 
 3780   0.0000     197.129336      5364.1619 
 3781   0.0000     197.248696      5367.4099 
 3782   0.0000     197.357831      5370.3796 
 3783   0.0000     197.784616      5381.9930 
 3784   0.0000     197.853554      5383.8689 
 3785   0.0000     253.225480      6890.6156 
 3786   0.0000     253.571551      6900.0327 
 3787   0.0000     253.622521      6901.4197 
 3788   0.0000     253.710833      6903.8227 

                 SPIN DOWN ORBITALS
  NO   OCC          E(Eh)            E(eV) 
   0   1.0000     -19.376951      -527.2736 
   1   1.0000     -19.351646      -526.5851 
   2   1.0000     -19.261817      -524.1407 
   3   1.0000     -19.259476      -524.0770 
   4   1.0000     -14.487293      -394.2193 
   5   1.0000     -14.475913      -393.9096 
   6   1.0000     -14.471234      -393.7823 
   7   1.0000     -14.468351      -393.7038 
   8   1.0000     -14.460502      -393.4903 
   9   1.0000     -10.398674      -282.9623 
  10   1.0000     -10.397650      -282.9344 
  11   1.0000     -10.395943      -282.8880 
  12   1.0000     -10.366748      -282.0936 
  13   1.0000     -10.360562      -281.9252 
  14   1.0000     -10.356499      -281.8147 
  15   1.0000     -10.353146      -281.7234 
  16   1.0000     -10.351892      -281.6893 
  17   1.0000     -10.350766      -281.6587 
  18   1.0000     -10.340882      -281.3897 
  19   1.0000     -10.340061      -281.3674 
  20   1.0000     -10.332543      -281.1628 
  21   1.0000     -10.329415      -281.0777 
  22   1.0000     -10.327119      -281.0152 
  23   1.0000     -10.323314      -280.9117 
  24   1.0000     -10.322669      -280.8941 
  25   1.0000     -10.316916      -280.7375 
  26   1.0000     -10.311623      -280.5935 
  27   1.0000     -10.311186      -280.5816 
  28   1.0000     -10.309966      -280.5484 
  29   1.0000     -10.309168      -280.5267 
  30   1.0000     -10.307829      -280.4903 
  31   1.0000     -10.305740      -280.4335 
  32   1.0000     -10.304958      -280.4122 
  33   1.0000     -10.302550      -280.3466 
  34   1.0000     -10.302334      -280.3408 
  35   1.0000     -10.301843      -280.3274 
  36   1.0000     -10.301404      -280.3155 
  37   1.0000     -10.300236      -280.2837 
  38   1.0000     -10.299517      -280.2641 
  39   1.0000     -10.299117      -280.2532 
  40   1.0000     -10.297419      -280.2070 
  41   1.0000     -10.293280      -280.0944 
  42   1.0000     -10.293007      -280.0870 
  43   1.0000     -10.292270      -280.0669 
  44   1.0000     -10.291758      -280.0530 
  45   1.0000     -10.291060      -280.0340 
  46   1.0000     -10.287244      -279.9301 
  47   1.0000      -1.178838       -32.0778 
  48   1.0000      -1.072721       -29.1902 
  49   1.0000      -1.067891       -29.0588 
  50   1.0000      -1.048331       -28.5265 
  51   1.0000      -1.025261       -27.8988 
  52   1.0000      -0.976375       -26.5685 
  53   1.0000      -0.966272       -26.2936 
  54   1.0000      -0.962386       -26.1878 
  55   1.0000      -0.923207       -25.1217 
  56   1.0000      -0.904111       -24.6021 
  57   1.0000      -0.889449       -24.2031 
  58   1.0000      -0.884423       -24.0664 
  59   1.0000      -0.882472       -24.0133 
  60   1.0000      -0.845227       -22.9998 
  61   1.0000      -0.836587       -22.7647 
  62   1.0000      -0.827475       -22.5167 
  63   1.0000      -0.814130       -22.1536 
  64   1.0000      -0.801753       -21.8168 
  65   1.0000      -0.785101       -21.3637 
  66   1.0000      -0.774220       -21.0676 
  67   1.0000      -0.770968       -20.9791 
  68   1.0000      -0.765428       -20.8284 
  69   1.0000      -0.756574       -20.5874 
  70   1.0000      -0.734313       -19.9817 
  71   1.0000      -0.724160       -19.7054 
  72   1.0000      -0.720796       -19.6139 
  73   1.0000      -0.716696       -19.5023 
  74   1.0000      -0.709549       -19.3078 
  75   1.0000      -0.700660       -19.0659 
  76   1.0000      -0.691436       -18.8149 
  77   1.0000      -0.662778       -18.0351 
  78   1.0000      -0.661040       -17.9878 
  79   1.0000      -0.649611       -17.6768 
  80   1.0000      -0.648944       -17.6587 
  81   1.0000      -0.633605       -17.2413 
  82   1.0000      -0.626066       -17.0361 
  83   1.0000      -0.623432       -16.9644 
  84   1.0000      -0.611198       -16.6316 
  85   1.0000      -0.605419       -16.4743 
  86   1.0000      -0.600008       -16.3270 
  87   1.0000      -0.598240       -16.2789 
  88   1.0000      -0.587260       -15.9802 
  89   1.0000      -0.558664       -15.2020 
  90   1.0000      -0.555599       -15.1186 
  91   1.0000      -0.546000       -14.8574 
  92   1.0000      -0.542738       -14.7687 
  93   1.0000      -0.536817       -14.6075 
  94   1.0000      -0.533189       -14.5088 
  95   1.0000      -0.526373       -14.3233 
  96   1.0000      -0.524226       -14.2649 
  97   1.0000      -0.518677       -14.1139 
  98   1.0000      -0.516011       -14.0414 
  99   1.0000      -0.511650       -13.9227 
 100   1.0000      -0.506467       -13.7817 
 101   1.0000      -0.497409       -13.5352 
 102   1.0000      -0.491884       -13.3849 
 103   1.0000      -0.488957       -13.3052 
 104   1.0000      -0.484666       -13.1884 
 105   1.0000      -0.483742       -13.1633 
 106   1.0000      -0.476041       -12.9537 
 107   1.0000      -0.475804       -12.9473 
 108   1.0000      -0.472167       -12.8483 
 109   1.0000      -0.468010       -12.7352 
 110   1.0000      -0.466865       -12.7040 
 111   1.0000      -0.462690       -12.5904 
 112   1.0000      -0.452941       -12.3252 
 113   1.0000      -0.448266       -12.1979 
 114   1.0000      -0.446771       -12.1573 
 115   1.0000      -0.446128       -12.1398 
 116   1.0000      -0.439597       -11.9620 
 117   1.0000      -0.436622       -11.8811 
 118   1.0000      -0.435825       -11.8594 
 119   1.0000      -0.432874       -11.7791 
 120   1.0000      -0.432634       -11.7726 
 121   1.0000      -0.428673       -11.6648 
 122   1.0000      -0.427356       -11.6289 
 123   1.0000      -0.425160       -11.5692 
 124   1.0000      -0.421613       -11.4727 
 125   1.0000      -0.420824       -11.4512 
 126   1.0000      -0.415306       -11.3010 
 127   1.0000      -0.413482       -11.2514 
 128   1.0000      -0.412006       -11.2112 
 129   1.0000      -0.409483       -11.1426 
 130   1.0000      -0.406389       -11.0584 
 131   1.0000      -0.400386       -10.8950 
 132   1.0000      -0.395859       -10.7719 
 133   1.0000      -0.392112       -10.6699 
 134   1.0000      -0.386459       -10.5161 
 135   1.0000      -0.384659       -10.4671 
 136   1.0000      -0.380273       -10.3478 
 137   1.0000      -0.378731       -10.3058 
 138   1.0000      -0.375350       -10.2138 
 139   1.0000      -0.374807       -10.1990 
 140   1.0000      -0.369708       -10.0603 
 141   1.0000      -0.368412       -10.0250 
 142   1.0000      -0.359207        -9.7745 
 143   1.0000      -0.356647        -9.7048 
 144   1.0000      -0.354685        -9.6515 
 145   1.0000      -0.352744        -9.5986 
 146   1.0000      -0.350463        -9.5366 
 147   1.0000      -0.349040        -9.4979 
 148   1.0000      -0.333393        -9.0721 
 149   1.0000      -0.331553        -9.0220 
 150   1.0000      -0.330436        -8.9916 
 151   1.0000      -0.327571        -8.9137 
 152   1.0000      -0.311234        -8.4691 
 153   1.0000      -0.300244        -8.1701 
 154   1.0000      -0.286317        -7.7911 
 155   1.0000      -0.283081        -7.7030 
 156   1.0000      -0.279575        -7.6076 
 157   1.0000      -0.276396        -7.5211 
 158   1.0000      -0.273221        -7.4347 
 159   1.0000      -0.270887        -7.3712 
 160   1.0000      -0.270574        -7.3627 
 161   1.0000      -0.265130        -7.2146 
 162   1.0000      -0.262166        -7.1339 
 163   1.0000      -0.257728        -7.0131 
 164   1.0000      -0.252493        -6.8707 
 165   0.0000      -0.168203        -4.5770 
 166   0.0000      -0.068136        -1.8541 
 167   0.0000      -0.047082        -1.2812 
 168   0.0000      -0.035852        -0.9756 
 169   0.0000      -0.024984        -0.6799 
 170   0.0000      -0.009245        -0.2516 
 171   0.0000      -0.003372        -0.0917 
 172   0.0000      -0.000789        -0.0215 
 173   0.0000       0.000498         0.0135 
 174   0.0000       0.002614         0.0711 
 175   0.0000       0.013478         0.3667 
 176   0.0000       0.022958         0.6247 
 177   0.0000       0.023908         0.6506 
 178   0.0000       0.027979         0.7613 
 179   0.0000       0.029885         0.8132 
 180   0.0000       0.032638         0.8881 
 181   0.0000       0.035898         0.9768 
 182   0.0000       0.039420         1.0727 
 183   0.0000       0.041316         1.1243 
 184   0.0000       0.045413         1.2358 
 185   0.0000       0.048190         1.3113 
 186   0.0000       0.051769         1.4087 
 187   0.0000       0.054794         1.4910 
 188   0.0000       0.056153         1.5280 
 189   0.0000       0.059317         1.6141 
 190   0.0000       0.062378         1.6974 
 191   0.0000       0.063643         1.7318 
 192   0.0000       0.065450         1.7810 
 193   0.0000       0.068259         1.8574 
 194   0.0000       0.071345         1.9414 
 195   0.0000       0.073771         2.0074 
 196   0.0000       0.074326         2.0225 
 197   0.0000       0.077092         2.0978 
 198   0.0000       0.078350         2.1320 
 199   0.0000       0.081923         2.2292 
 200   0.0000       0.085207         2.3186 
 201   0.0000       0.085751         2.3334 
 202   0.0000       0.089337         2.4310 
 203   0.0000       0.091270         2.4836 
 204   0.0000       0.095712         2.6044 
 205   0.0000       0.098614         2.6834 
 206   0.0000       0.099921         2.7190 
 207   0.0000       0.103413         2.8140 
 208   0.0000       0.104429         2.8417 
 209   0.0000       0.106225         2.8905 
 210   0.0000       0.108393         2.9495 
 211   0.0000       0.110578         3.0090 
 212   0.0000       0.112407         3.0587 
 213   0.0000       0.117230         3.1900 
 214   0.0000       0.117862         3.2072 
 215   0.0000       0.121181         3.2975 
 216   0.0000       0.123183         3.3520 
 217   0.0000       0.125387         3.4120 
 218   0.0000       0.128217         3.4890 
 219   0.0000       0.130493         3.5509 
 220   0.0000       0.133982         3.6458 
 221   0.0000       0.137156         3.7322 
 222   0.0000       0.138321         3.7639 
 223   0.0000       0.140861         3.8330 
 224   0.0000       0.143305         3.8995 
 225   0.0000       0.143991         3.9182 
 226   0.0000       0.146201         3.9783 
 227   0.0000       0.148049         4.0286 
 228   0.0000       0.149036         4.0555 
 229   0.0000       0.149869         4.0782 
 230   0.0000       0.152343         4.1455 
 231   0.0000       0.155243         4.2244 
 232   0.0000       0.156862         4.2684 
 233   0.0000       0.158724         4.3191 
 234   0.0000       0.161549         4.3960 
 235   0.0000       0.163322         4.4442 
 236   0.0000       0.165231         4.4962 
 237   0.0000       0.167914         4.5692 
 238   0.0000       0.168792         4.5931 
 239   0.0000       0.172052         4.6818 
 240   0.0000       0.173856         4.7309 
 241   0.0000       0.177564         4.8318 
 242   0.0000       0.179214         4.8767 
 243   0.0000       0.181846         4.9483 
 244   0.0000       0.184702         5.0260 
 245   0.0000       0.185726         5.0539 
 246   0.0000       0.186963         5.0875 
 247   0.0000       0.188669         5.1339 
 248   0.0000       0.191596         5.2136 
 249   0.0000       0.192224         5.2307 
 250   0.0000       0.195626         5.3233 
 251   0.0000       0.196766         5.3543 
 252   0.0000       0.201210         5.4752 
 253   0.0000       0.202271         5.5041 
 254   0.0000       0.203691         5.5427 
 255   0.0000       0.206999         5.6327 
 256   0.0000       0.210259         5.7214 
 257   0.0000       0.210528         5.7287 
 258   0.0000       0.212172         5.7735 
 259   0.0000       0.213652         5.8138 
 260   0.0000       0.215465         5.8631 
 261   0.0000       0.218652         5.9498 
 262   0.0000       0.220254         5.9934 
 263   0.0000       0.223999         6.0953 
 264   0.0000       0.224822         6.1177 
 265   0.0000       0.227572         6.1925 
 266   0.0000       0.229296         6.2395 
 267   0.0000       0.229863         6.2549 
 268   0.0000       0.232482         6.3262 
 269   0.0000       0.234913         6.3923 
 270   0.0000       0.236573         6.4375 
 271   0.0000       0.238155         6.4805 
 272   0.0000       0.238968         6.5026 
 273   0.0000       0.240833         6.5534 
 274   0.0000       0.244486         6.6528 
 275   0.0000       0.246939         6.7195 
 276   0.0000       0.247647         6.7388 
 277   0.0000       0.249860         6.7990 
 278   0.0000       0.252302         6.8655 
 279   0.0000       0.253841         6.9074 
 280   0.0000       0.255750         6.9593 
 281   0.0000       0.256734         6.9861 
 282   0.0000       0.260077         7.0771 
 283   0.0000       0.261090         7.1046 
 284   0.0000       0.262142         7.1332 
 285   0.0000       0.263193         7.1618 
 286   0.0000       0.264850         7.2069 
 287   0.0000       0.265823         7.2334 
 288   0.0000       0.267131         7.2690 
 289   0.0000       0.269097         7.3225 
 290   0.0000       0.272667         7.4196 
 291   0.0000       0.274793         7.4775 
 292   0.0000       0.275584         7.4990 
 293   0.0000       0.276824         7.5328 
 294   0.0000       0.278948         7.5906 
 295   0.0000       0.279311         7.6005 
 296   0.0000       0.281401         7.6573 
 297   0.0000       0.283724         7.7205 
 298   0.0000       0.285740         7.7754 
 299   0.0000       0.286978         7.8091 
 300   0.0000       0.288177         7.8417 
 301   0.0000       0.289025         7.8648 
 302   0.0000       0.289993         7.8911 
 303   0.0000       0.291943         7.9442 
 304   0.0000       0.292165         7.9502 
 305   0.0000       0.294616         8.0169 
 306   0.0000       0.296219         8.0605 
 307   0.0000       0.297782         8.1031 
 308   0.0000       0.298414         8.1203 
 309   0.0000       0.299654         8.1540 
 310   0.0000       0.301655         8.2085 
 311   0.0000       0.302462         8.2304 
 312   0.0000       0.303518         8.2591 
 313   0.0000       0.305698         8.3185 
 314   0.0000       0.307355         8.3636 
 315   0.0000       0.308791         8.4026 
 316   0.0000       0.310968         8.4619 
 317   0.0000       0.311722         8.4824 
 318   0.0000       0.314018         8.5449 
 319   0.0000       0.316249         8.6056 
 320   0.0000       0.316655         8.6166 
 321   0.0000       0.317740         8.6461 
 322   0.0000       0.319844         8.7034 
 323   0.0000       0.322632         8.7793 
 324   0.0000       0.324843         8.8394 
 325   0.0000       0.325311         8.8522 
 326   0.0000       0.328243         8.9319 
 327   0.0000       0.328557         8.9405 
 328   0.0000       0.330455         8.9921 
 329   0.0000       0.331257         9.0140 
 330   0.0000       0.334131         9.0922 
 331   0.0000       0.335827         9.1383 
 332   0.0000       0.337354         9.1799 
 333   0.0000       0.337918         9.1952 
 334   0.0000       0.339662         9.2427 
 335   0.0000       0.343167         9.3380 
 336   0.0000       0.343922         9.3586 
 337   0.0000       0.345654         9.4057 
 338   0.0000       0.347007         9.4426 
 339   0.0000       0.348666         9.4877 
 340   0.0000       0.349738         9.5168 
 341   0.0000       0.350515         9.5380 
 342   0.0000       0.353717         9.6251 
 343   0.0000       0.354355         9.6425 
 344   0.0000       0.355807         9.6820 
 345   0.0000       0.358012         9.7420 
 346   0.0000       0.358714         9.7611 
 347   0.0000       0.361388         9.8339 
 348   0.0000       0.362366         9.8605 
 349   0.0000       0.363532         9.8922 
 350   0.0000       0.366160         9.9637 
 351   0.0000       0.368237        10.0202 
 352   0.0000       0.370837        10.0910 
 353   0.0000       0.372052        10.1241 
 354   0.0000       0.373899        10.1743 
 355   0.0000       0.374834        10.1997 
 356   0.0000       0.376169        10.2361 
 357   0.0000       0.377762        10.2794 
 358   0.0000       0.380120        10.3436 
 359   0.0000       0.382092        10.3973 
 360   0.0000       0.384287        10.4570 
 361   0.0000       0.385732        10.4963 
 362   0.0000       0.386884        10.5276 
 363   0.0000       0.389772        10.6062 
 364   0.0000       0.391727        10.6594 
 365   0.0000       0.394262        10.7284 
 366   0.0000       0.396863        10.7992 
 367   0.0000       0.399136        10.8611 
 368   0.0000       0.400998        10.9117 
 369   0.0000       0.403109        10.9691 
 370   0.0000       0.404643        11.0109 
 371   0.0000       0.406799        11.0696 
 372   0.0000       0.408797        11.1239 
 373   0.0000       0.410197        11.1620 
 374   0.0000       0.412628        11.2282 
 375   0.0000       0.415969        11.3191 
 376   0.0000       0.418590        11.3904 
 377   0.0000       0.420439        11.4407 
 378   0.0000       0.422481        11.4963 
 379   0.0000       0.424809        11.5596 
 380   0.0000       0.425363        11.5747 
 381   0.0000       0.427677        11.6377 
 382   0.0000       0.431823        11.7505 
 383   0.0000       0.432246        11.7620 
 384   0.0000       0.434467        11.8224 
 385   0.0000       0.437186        11.8964 
 386   0.0000       0.438142        11.9224 
 387   0.0000       0.441626        12.0172 
 388   0.0000       0.442748        12.0478 
 389   0.0000       0.446642        12.1537 
 390   0.0000       0.448905        12.2153 
 391   0.0000       0.449927        12.2431 
 392   0.0000       0.451670        12.2906 
 393   0.0000       0.454268        12.3613 
 394   0.0000       0.457344        12.4450 
 395   0.0000       0.458464        12.4754 
 396   0.0000       0.460942        12.5429 
 397   0.0000       0.464829        12.6486 
 398   0.0000       0.466075        12.6825 
 399   0.0000       0.467179        12.7126 
 400   0.0000       0.468609        12.7515 
 401   0.0000       0.469813        12.7843 
 402   0.0000       0.472293        12.8517 
 403   0.0000       0.473152        12.8751 
 404   0.0000       0.475263        12.9326 
 405   0.0000       0.477734        12.9998 
 406   0.0000       0.480981        13.0881 
 407   0.0000       0.482430        13.1276 
 408   0.0000       0.483786        13.1645 
 409   0.0000       0.485002        13.1976 
 410   0.0000       0.487286        13.2597 
 411   0.0000       0.489855        13.3296 
 412   0.0000       0.491553        13.3758 
 413   0.0000       0.495345        13.4790 
 414   0.0000       0.495848        13.4927 
 415   0.0000       0.498736        13.5713 
 416   0.0000       0.500655        13.6235 
 417   0.0000       0.501000        13.6329 
 418   0.0000       0.504145        13.7185 
 419   0.0000       0.504596        13.7308 
 420   0.0000       0.507553        13.8112 
 421   0.0000       0.508649        13.8411 
 422   0.0000       0.510041        13.8789 
 423   0.0000       0.511438        13.9169 
 424   0.0000       0.513355        13.9691 
 425   0.0000       0.517305        14.0766 
 426   0.0000       0.518918        14.1205 
 427   0.0000       0.522125        14.2077 
 428   0.0000       0.523749        14.2519 
 429   0.0000       0.526160        14.3176 
 430   0.0000       0.527378        14.3507 
 431   0.0000       0.530570        14.4375 
 432   0.0000       0.531452        14.4616 
 433   0.0000       0.533851        14.5268 
 434   0.0000       0.535474        14.5710 
 435   0.0000       0.538718        14.6593 
 436   0.0000       0.541883        14.7454 
 437   0.0000       0.542165        14.7531 
 438   0.0000       0.546046        14.8587 
 439   0.0000       0.548884        14.9359 
 440   0.0000       0.549811        14.9611 
 441   0.0000       0.553377        15.0581 
 442   0.0000       0.556301        15.1377 
 443   0.0000       0.557746        15.1770 
 444   0.0000       0.560656        15.2562 
 445   0.0000       0.562469        15.3056 
 446   0.0000       0.564882        15.3712 
 447   0.0000       0.567058        15.4304 
 448   0.0000       0.569884        15.5073 
 449   0.0000       0.572198        15.5703 
 450   0.0000       0.575134        15.6502 
 451   0.0000       0.575300        15.6547 
 452   0.0000       0.578666        15.7463 
 453   0.0000       0.579606        15.7719 
 454   0.0000       0.580262        15.7897 
 455   0.0000       0.583293        15.8722 
 456   0.0000       0.586116        15.9490 
 457   0.0000       0.588742        16.0205 
 458   0.0000       0.590660        16.0727 
 459   0.0000       0.593392        16.1470 
 460   0.0000       0.596755        16.2385 
 461   0.0000       0.597888        16.2694 
 462   0.0000       0.601091        16.3565 
 463   0.0000       0.602301        16.3895 
 464   0.0000       0.605649        16.4806 
 465   0.0000       0.606447        16.5023 
 466   0.0000       0.609505        16.5855 
 467   0.0000       0.611153        16.6303 
 468   0.0000       0.613882        16.7046 
 469   0.0000       0.614566        16.7232 
 470   0.0000       0.616205        16.7678 
 471   0.0000       0.618377        16.8269 
 472   0.0000       0.621562        16.9136 
 473   0.0000       0.621758        16.9189 
 474   0.0000       0.622261        16.9326 
 475   0.0000       0.626979        17.0610 
 476   0.0000       0.629286        17.1237 
 477   0.0000       0.630048        17.1445 
 478   0.0000       0.631827        17.1929 
 479   0.0000       0.635278        17.2868 
 480   0.0000       0.636975        17.3330 
 481   0.0000       0.640667        17.4334 
 482   0.0000       0.641874        17.4663 
 483   0.0000       0.643224        17.5030 
 484   0.0000       0.644018        17.5246 
 485   0.0000       0.644528        17.5385 
 486   0.0000       0.647551        17.6208 
 487   0.0000       0.650002        17.6875 
 488   0.0000       0.653499        17.7826 
 489   0.0000       0.654939        17.8218 
 490   0.0000       0.657047        17.8791 
 491   0.0000       0.659561        17.9476 
 492   0.0000       0.661874        18.0105 
 493   0.0000       0.663665        18.0592 
 494   0.0000       0.664468        18.0811 
 495   0.0000       0.668041        18.1783 
 496   0.0000       0.671868        18.2825 
 497   0.0000       0.677043        18.4233 
 498   0.0000       0.678218        18.4552 
 499   0.0000       0.680117        18.5069 
 500   0.0000       0.681831        18.5536 
 501   0.0000       0.682348        18.5676 
 502   0.0000       0.683788        18.6068 
 503   0.0000       0.684809        18.6346 
 504   0.0000       0.688058        18.7230 
 505   0.0000       0.691176        18.8079 
 506   0.0000       0.695335        18.9210 
 507   0.0000       0.696596        18.9553 
 508   0.0000       0.700954        19.0739 
 509   0.0000       0.701833        19.0979 
 510   0.0000       0.704605        19.1733 
 511   0.0000       0.706241        19.2178 
 512   0.0000       0.707301        19.2466 
 513   0.0000       0.710780        19.3413 
 514   0.0000       0.713241        19.4083 
 515   0.0000       0.713818        19.4240 
 516   0.0000       0.717000        19.5106 
 517   0.0000       0.720114        19.5953 
 518   0.0000       0.721959        19.6455 
 519   0.0000       0.722824        19.6690 
 520   0.0000       0.723802        19.6957 
 521   0.0000       0.725225        19.7344 
 522   0.0000       0.728436        19.8218 
 523   0.0000       0.732295        19.9268 
 524   0.0000       0.732770        19.9397 
 525   0.0000       0.734918        19.9981 
 526   0.0000       0.735696        20.0193 
 527   0.0000       0.737961        20.0809 
 528   0.0000       0.740305        20.1447 
 529   0.0000       0.742280        20.1985 
 530   0.0000       0.743658        20.2360 
 531   0.0000       0.743888        20.2422 
 532   0.0000       0.746259        20.3068 
 533   0.0000       0.749622        20.3983 
 534   0.0000       0.751469        20.4485 
 535   0.0000       0.753377        20.5004 
 536   0.0000       0.755569        20.5601 
 537   0.0000       0.758275        20.6337 
 538   0.0000       0.760938        20.7062 
 539   0.0000       0.762726        20.7548 
 540   0.0000       0.763666        20.7804 
 541   0.0000       0.765367        20.8267 
 542   0.0000       0.768761        20.9190 
 543   0.0000       0.771404        20.9910 
 544   0.0000       0.773335        21.0435 
 545   0.0000       0.774075        21.0637 
 546   0.0000       0.774951        21.0875 
 547   0.0000       0.776819        21.1383 
 548   0.0000       0.778991        21.1974 
 549   0.0000       0.782471        21.2921 
 550   0.0000       0.783963        21.3327 
 551   0.0000       0.784956        21.3597 
 552   0.0000       0.788347        21.4520 
 553   0.0000       0.789090        21.4722 
 554   0.0000       0.792607        21.5679 
 555   0.0000       0.795679        21.6515 
 556   0.0000       0.795966        21.6593 
 557   0.0000       0.800785        21.7905 
 558   0.0000       0.802314        21.8321 
 559   0.0000       0.803679        21.8692 
 560   0.0000       0.806660        21.9503 
 561   0.0000       0.807474        21.9725 
 562   0.0000       0.811060        22.0701 
 563   0.0000       0.812418        22.1070 
 564   0.0000       0.814435        22.1619 
 565   0.0000       0.815223        22.1833 
 566   0.0000       0.819226        22.2923 
 567   0.0000       0.822096        22.3704 
 568   0.0000       0.823133        22.3986 
 569   0.0000       0.823766        22.4158 
 570   0.0000       0.825695        22.4683 
 571   0.0000       0.829163        22.5627 
 572   0.0000       0.830360        22.5952 
 573   0.0000       0.831186        22.6177 
 574   0.0000       0.833950        22.6929 
 575   0.0000       0.834577        22.7100 
 576   0.0000       0.837794        22.7975 
 577   0.0000       0.842245        22.9186 
 578   0.0000       0.844629        22.9835 
 579   0.0000       0.847756        23.0686 
 580   0.0000       0.850410        23.1408 
 581   0.0000       0.851812        23.1790 
 582   0.0000       0.852304        23.1924 
 583   0.0000       0.852593        23.2002 
 584   0.0000       0.855673        23.2841 
 585   0.0000       0.857037        23.3212 
 586   0.0000       0.859094        23.3771 
 587   0.0000       0.861490        23.4423 
 588   0.0000       0.862923        23.4813 
 589   0.0000       0.865264        23.5450 
 590   0.0000       0.868629        23.6366 
 591   0.0000       0.869378        23.6570 
 592   0.0000       0.870354        23.6835 
 593   0.0000       0.872665        23.7464 
 594   0.0000       0.874565        23.7981 
 595   0.0000       0.876637        23.8545 
 596   0.0000       0.878137        23.8953 
 597   0.0000       0.878770        23.9125 
 598   0.0000       0.881444        23.9853 
 599   0.0000       0.883392        24.0383 
 600   0.0000       0.885097        24.0847 
 601   0.0000       0.887844        24.1595 
 602   0.0000       0.888668        24.1819 
 603   0.0000       0.893377        24.3100 
 604   0.0000       0.894301        24.3352 
 605   0.0000       0.896195        24.3867 
 606   0.0000       0.898938        24.4614 
 607   0.0000       0.899861        24.4865 
 608   0.0000       0.901600        24.5338 
 609   0.0000       0.902675        24.5630 
 610   0.0000       0.903408        24.5830 
 611   0.0000       0.906224        24.6596 
 612   0.0000       0.907691        24.6995 
 613   0.0000       0.909281        24.7428 
 614   0.0000       0.910627        24.7794 
 615   0.0000       0.912432        24.8285 
 616   0.0000       0.914884        24.8952 
 617   0.0000       0.917052        24.9542 
 618   0.0000       0.919146        25.0112 
 619   0.0000       0.919791        25.0288 
 620   0.0000       0.922063        25.0906 
 621   0.0000       0.923674        25.1345 
 622   0.0000       0.925790        25.1920 
 623   0.0000       0.927037        25.2260 
 624   0.0000       0.929717        25.2989 
 625   0.0000       0.931814        25.3560 
 626   0.0000       0.934793        25.4370 
 627   0.0000       0.936738        25.4899 
 628   0.0000       0.938982        25.5510 
 629   0.0000       0.939287        25.5593 
 630   0.0000       0.941474        25.6188 
 631   0.0000       0.942804        25.6550 
 632   0.0000       0.944100        25.6903 
 633   0.0000       0.946352        25.7516 
 634   0.0000       0.947218        25.7751 
 635   0.0000       0.951122        25.8814 
 636   0.0000       0.952856        25.9285 
 637   0.0000       0.955099        25.9896 
 638   0.0000       0.956884        26.0381 
 639   0.0000       0.958041        26.0696 
 640   0.0000       0.959629        26.1128 
 641   0.0000       0.960923        26.1480 
 642   0.0000       0.964422        26.2433 
 643   0.0000       0.965740        26.2791 
 644   0.0000       0.966450        26.2985 
 645   0.0000       0.969750        26.3882 
 646   0.0000       0.971642        26.4397 
 647   0.0000       0.971957        26.4483 
 648   0.0000       0.974544        26.5187 
 649   0.0000       0.976600        26.5746 
 650   0.0000       0.978435        26.6246 
 651   0.0000       0.981335        26.7035 
 652   0.0000       0.983120        26.7520 
 653   0.0000       0.984914        26.8009 
 654   0.0000       0.987352        26.8672 
 655   0.0000       0.990532        26.9538 
 656   0.0000       0.991679        26.9849 
 657   0.0000       0.995035        27.0763 
 658   0.0000       0.995713        27.0947 
 659   0.0000       0.998214        27.1628 
 660   0.0000       1.000421        27.2228 
 661   0.0000       1.002469        27.2786 
 662   0.0000       1.005635        27.3647 
 663   0.0000       1.008288        27.4369 
 664   0.0000       1.009404        27.4673 
 665   0.0000       1.010284        27.4912 
 666   0.0000       1.011244        27.5173 
 667   0.0000       1.012628        27.5550 
 668   0.0000       1.018039        27.7023 
 669   0.0000       1.019612        27.7451 
 670   0.0000       1.021090        27.7853 
 671   0.0000       1.021918        27.8078 
 672   0.0000       1.024581        27.8803 
 673   0.0000       1.025787        27.9131 
 674   0.0000       1.027722        27.9657 
 675   0.0000       1.028396        27.9841 
 676   0.0000       1.030531        28.0422 
 677   0.0000       1.033644        28.1269 
 678   0.0000       1.034719        28.1561 
 679   0.0000       1.037189        28.2233 
 680   0.0000       1.040666        28.3180 
 681   0.0000       1.042264        28.3614 
 682   0.0000       1.043852        28.4046 
 683   0.0000       1.046901        28.4876 
 684   0.0000       1.047671        28.5086 
 685   0.0000       1.048918        28.5425 
 686   0.0000       1.052201        28.6318 
 687   0.0000       1.054869        28.7045 
 688   0.0000       1.055685        28.7267 
 689   0.0000       1.057586        28.7784 
 690   0.0000       1.059776        28.8380 
 691   0.0000       1.061917        28.8962 
 692   0.0000       1.065535        28.9947 
 693   0.0000       1.067297        29.0426 
 694   0.0000       1.068100        29.0645 
 695   0.0000       1.072632        29.1878 
 696   0.0000       1.073252        29.2047 
 697   0.0000       1.074325        29.2339 
 698   0.0000       1.078331        29.3429 
 699   0.0000       1.080417        29.3996 
 700   0.0000       1.083441        29.4819 
 701   0.0000       1.087502        29.5924 
 702   0.0000       1.089924        29.6583 
 703   0.0000       1.090596        29.6766 
 704   0.0000       1.091837        29.7104 
 705   0.0000       1.093522        29.7562 
 706   0.0000       1.094210        29.7750 
 707   0.0000       1.097554        29.8660 
 708   0.0000       1.101339        29.9690 
 709   0.0000       1.103926        30.0393 
 710   0.0000       1.105139        30.0724 
 711   0.0000       1.107529        30.1374 
 712   0.0000       1.108134        30.1539 
 713   0.0000       1.111836        30.2546 
 714   0.0000       1.114377        30.3237 
 715   0.0000       1.114890        30.3377 
 716   0.0000       1.118466        30.4350 
 717   0.0000       1.120948        30.5025 
 718   0.0000       1.121959        30.5300 
 719   0.0000       1.124462        30.5982 
 720   0.0000       1.128039        30.6955 
 721   0.0000       1.129146        30.7256 
 722   0.0000       1.131795        30.7977 
 723   0.0000       1.134437        30.8696 
 724   0.0000       1.134963        30.8839 
 725   0.0000       1.138332        30.9756 
 726   0.0000       1.141547        31.0631 
 727   0.0000       1.142244        31.0821 
 728   0.0000       1.143943        31.1283 
 729   0.0000       1.145144        31.1609 
 730   0.0000       1.147612        31.2281 
 731   0.0000       1.150295        31.3011 
 732   0.0000       1.151374        31.3305 
 733   0.0000       1.155549        31.4441 
 734   0.0000       1.159173        31.5427 
 735   0.0000       1.160579        31.5810 
 736   0.0000       1.161831        31.6150 
 737   0.0000       1.164735        31.6941 
 738   0.0000       1.165136        31.7050 
 739   0.0000       1.168382        31.7933 
 740   0.0000       1.172829        31.9143 
 741   0.0000       1.173596        31.9352 
 742   0.0000       1.176671        32.0189 
 743   0.0000       1.178706        32.0742 
 744   0.0000       1.179893        32.1065 
 745   0.0000       1.181848        32.1597 
 746   0.0000       1.183908        32.2158 
 747   0.0000       1.187457        32.3124 
 748   0.0000       1.188516        32.3412 
 749   0.0000       1.190996        32.4086 
 750   0.0000       1.194119        32.4936 
 751   0.0000       1.195036        32.5186 
 752   0.0000       1.197013        32.5724 
 753   0.0000       1.199033        32.6274 
 754   0.0000       1.201914        32.7057 
 755   0.0000       1.203161        32.7397 
 756   0.0000       1.204214        32.7683 
 757   0.0000       1.208832        32.8940 
 758   0.0000       1.212326        32.9891 
 759   0.0000       1.214777        33.0558 
 760   0.0000       1.219671        33.1889 
 761   0.0000       1.221150        33.2292 
 762   0.0000       1.223168        33.2841 
 763   0.0000       1.225478        33.3469 
 764   0.0000       1.226273        33.3686 
 765   0.0000       1.227556        33.4035 
 766   0.0000       1.231005        33.4973 
 767   0.0000       1.233979        33.5783 
 768   0.0000       1.237000        33.6605 
 769   0.0000       1.239592        33.7310 
 770   0.0000       1.240881        33.7661 
 771   0.0000       1.242162        33.8010 
 772   0.0000       1.244561        33.8662 
 773   0.0000       1.248153        33.9640 
 774   0.0000       1.249391        33.9977 
 775   0.0000       1.254278        34.1306 
 776   0.0000       1.255515        34.1643 
 777   0.0000       1.257845        34.2277 
 778   0.0000       1.260220        34.2923 
 779   0.0000       1.261788        34.3350 
 780   0.0000       1.263096        34.3706 
 781   0.0000       1.268213        34.5098 
 782   0.0000       1.268485        34.5172 
 783   0.0000       1.272654        34.6307 
 784   0.0000       1.277186        34.7540 
 785   0.0000       1.280049        34.8319 
 786   0.0000       1.280549        34.8455 
 787   0.0000       1.283724        34.9319 
 788   0.0000       1.286141        34.9977 
 789   0.0000       1.287343        35.0304 
 790   0.0000       1.291231        35.1362 
 791   0.0000       1.292589        35.1731 
 792   0.0000       1.294442        35.2236 
 793   0.0000       1.297657        35.3110 
 794   0.0000       1.299482        35.3607 
 795   0.0000       1.302217        35.4351 
 796   0.0000       1.302840        35.4521 
 797   0.0000       1.306093        35.5406 
 798   0.0000       1.306471        35.5509 
 799   0.0000       1.309484        35.6329 
 800   0.0000       1.314938        35.7813 
 801   0.0000       1.316002        35.8102 
 802   0.0000       1.320144        35.9230 
 803   0.0000       1.321836        35.9690 
 804   0.0000       1.323396        36.0114 
 805   0.0000       1.324066        36.0297 
 806   0.0000       1.331541        36.2331 
 807   0.0000       1.332118        36.2488 
 808   0.0000       1.333433        36.2845 
 809   0.0000       1.335180        36.3321 
 810   0.0000       1.337936        36.4071 
 811   0.0000       1.339692        36.4549 
 812   0.0000       1.343263        36.5520 
 813   0.0000       1.346692        36.6454 
 814   0.0000       1.350235        36.7418 
 815   0.0000       1.351491        36.7759 
 816   0.0000       1.353452        36.8293 
 817   0.0000       1.357498        36.9394 
 818   0.0000       1.359076        36.9823 
 819   0.0000       1.361495        37.0482 
 820   0.0000       1.363396        37.0999 
 821   0.0000       1.365385        37.1540 
 822   0.0000       1.368631        37.2423 
 823   0.0000       1.371470        37.3196 
 824   0.0000       1.373839        37.3841 
 825   0.0000       1.377179        37.4749 
 826   0.0000       1.383242        37.6399 
 827   0.0000       1.384692        37.6794 
 828   0.0000       1.388204        37.7749 
 829   0.0000       1.389660        37.8146 
 830   0.0000       1.390596        37.8400 
 831   0.0000       1.392988        37.9051 
 832   0.0000       1.395713        37.9793 
 833   0.0000       1.400034        38.0968 
 834   0.0000       1.402650        38.1680 
 835   0.0000       1.403507        38.1914 
 836   0.0000       1.404683        38.2234 
 837   0.0000       1.410479        38.3811 
 838   0.0000       1.411408        38.4064 
 839   0.0000       1.413332        38.4587 
 840   0.0000       1.418676        38.6041 
 841   0.0000       1.419287        38.6208 
 842   0.0000       1.422607        38.7111 
 843   0.0000       1.428127        38.8613 
 844   0.0000       1.432903        38.9913 
 845   0.0000       1.436630        39.0927 
 846   0.0000       1.439005        39.1573 
 847   0.0000       1.440443        39.1965 
 848   0.0000       1.444680        39.3118 
 849   0.0000       1.446743        39.3679 
 850   0.0000       1.449913        39.4541 
 851   0.0000       1.452657        39.5288 
 852   0.0000       1.455501        39.6062 
 853   0.0000       1.458154        39.6784 
 854   0.0000       1.459519        39.7155 
 855   0.0000       1.462185        39.7881 
 856   0.0000       1.465618        39.8815 
 857   0.0000       1.467447        39.9313 
 858   0.0000       1.470042        40.0019 
 859   0.0000       1.474201        40.1151 
 860   0.0000       1.475468        40.1495 
 861   0.0000       1.478422        40.2299 
 862   0.0000       1.480656        40.2907 
 863   0.0000       1.484492        40.3951 
 864   0.0000       1.486651        40.4538 
 865   0.0000       1.490924        40.5701 
 866   0.0000       1.495699        40.7000 
 867   0.0000       1.497300        40.7436 
 868   0.0000       1.500788        40.8385 
 869   0.0000       1.503701        40.9178 
 870   0.0000       1.507280        41.0152 
 871   0.0000       1.509688        41.0807 
 872   0.0000       1.510902        41.1137 
 873   0.0000       1.514504        41.2117 
 874   0.0000       1.517038        41.2807 
 875   0.0000       1.517791        41.3012 
 876   0.0000       1.520720        41.3809 
 877   0.0000       1.523455        41.4553 
 878   0.0000       1.525421        41.5088 
 879   0.0000       1.527827        41.5743 
 880   0.0000       1.530335        41.6425 
 881   0.0000       1.534406        41.7533 
 882   0.0000       1.541619        41.9496 
 883   0.0000       1.543980        42.0138 
 884   0.0000       1.545831        42.0642 
 885   0.0000       1.549190        42.1556 
 886   0.0000       1.550548        42.1925 
 887   0.0000       1.552025        42.2327 
 888   0.0000       1.554676        42.3049 
 889   0.0000       1.558118        42.3986 
 890   0.0000       1.560939        42.4753 
 891   0.0000       1.562993        42.5312 
 892   0.0000       1.565037        42.5868 
 893   0.0000       1.566007        42.6132 
 894   0.0000       1.571210        42.7548 
 895   0.0000       1.573793        42.8251 
 896   0.0000       1.574684        42.8493 
 897   0.0000       1.576650        42.9028 
 898   0.0000       1.579910        42.9915 
 899   0.0000       1.582870        43.0721 
 900   0.0000       1.584832        43.1255 
 901   0.0000       1.586246        43.1640 
 902   0.0000       1.590570        43.2816 
 903   0.0000       1.591970        43.3197 
 904   0.0000       1.595125        43.4056 
 905   0.0000       1.600304        43.5465 
 906   0.0000       1.600641        43.5557 
 907   0.0000       1.605268        43.6816 
 908   0.0000       1.610062        43.8120 
 909   0.0000       1.610511        43.8242 
 910   0.0000       1.614362        43.9290 
 911   0.0000       1.617022        44.0014 
 912   0.0000       1.618922        44.0531 
 913   0.0000       1.620373        44.0926 
 914   0.0000       1.624066        44.1931 
 915   0.0000       1.629461        44.3399 
 916   0.0000       1.630997        44.3817 
 917   0.0000       1.634389        44.4740 
 918   0.0000       1.636223        44.5239 
 919   0.0000       1.638673        44.5906 
 920   0.0000       1.643055        44.7098 
 921   0.0000       1.646151        44.7940 
 922   0.0000       1.648056        44.8459 
 923   0.0000       1.650548        44.9137 
 924   0.0000       1.654812        45.0297 
 925   0.0000       1.655115        45.0380 
 926   0.0000       1.658079        45.1186 
 927   0.0000       1.658948        45.1423 
 928   0.0000       1.663066        45.2543 
 929   0.0000       1.664231        45.2860 
 930   0.0000       1.666894        45.3585 
 931   0.0000       1.668376        45.3988 
 932   0.0000       1.668973        45.4151 
 933   0.0000       1.675098        45.5817 
 934   0.0000       1.676899        45.6307 
 935   0.0000       1.678397        45.6715 
 936   0.0000       1.679634        45.7052 
 937   0.0000       1.683612        45.8134 
 938   0.0000       1.686792        45.9000 
 939   0.0000       1.687852        45.9288 
 940   0.0000       1.692862        46.0651 
 941   0.0000       1.695482        46.1364 
 942   0.0000       1.696613        46.1672 
 943   0.0000       1.700070        46.2613 
 944   0.0000       1.702333        46.3228 
 945   0.0000       1.703654        46.3588 
 946   0.0000       1.707196        46.4552 
 947   0.0000       1.707698        46.4688 
 948   0.0000       1.711116        46.5618 
 949   0.0000       1.711738        46.5788 
 950   0.0000       1.716962        46.7209 
 951   0.0000       1.718479        46.7622 
 952   0.0000       1.721706        46.8500 
 953   0.0000       1.723203        46.8907 
 954   0.0000       1.724233        46.9188 
 955   0.0000       1.729372        47.0586 
 956   0.0000       1.731484        47.1161 
 957   0.0000       1.732669        47.1483 
 958   0.0000       1.737328        47.2751 
 959   0.0000       1.739597        47.3369 
 960   0.0000       1.740633        47.3650 
 961   0.0000       1.742744        47.4225 
 962   0.0000       1.748701        47.5846 
 963   0.0000       1.751212        47.6529 
 964   0.0000       1.751418        47.6585 
 965   0.0000       1.752569        47.6898 
 966   0.0000       1.755961        47.7821 
 967   0.0000       1.760659        47.9100 
 968   0.0000       1.762220        47.9524 
 969   0.0000       1.763828        47.9962 
 970   0.0000       1.770386        48.1747 
 971   0.0000       1.772500        48.2322 
 972   0.0000       1.773546        48.2606 
 973   0.0000       1.774283        48.2807 
 974   0.0000       1.779994        48.4361 
 975   0.0000       1.784417        48.5565 
 976   0.0000       1.785729        48.5922 
 977   0.0000       1.787222        48.6328 
 978   0.0000       1.788579        48.6697 
 979   0.0000       1.791493        48.7490 
 980   0.0000       1.794510        48.8311 
 981   0.0000       1.796754        48.8922 
 982   0.0000       1.800801        49.0023 
 983   0.0000       1.802367        49.0449 
 984   0.0000       1.803893        49.0864 
 985   0.0000       1.806251        49.1506 
 986   0.0000       1.808837        49.2210 
 987   0.0000       1.813414        49.3455 
 988   0.0000       1.814864        49.3850 
 989   0.0000       1.817767        49.4640 
 990   0.0000       1.818720        49.4899 
 991   0.0000       1.825660        49.6787 
 992   0.0000       1.828522        49.7566 
 993   0.0000       1.831675        49.8424 
 994   0.0000       1.835106        49.9358 
 995   0.0000       1.836405        49.9711 
 996   0.0000       1.837640        50.0047 
 997   0.0000       1.840750        50.0894 
 998   0.0000       1.844386        50.1883 
 999   0.0000       1.845860        50.2284 
 1000   0.0000       1.848274        50.2941 
 1001   0.0000       1.850039        50.3421 
 1002   0.0000       1.852914        50.4203 
 1003   0.0000       1.856563        50.5196 
 1004   0.0000       1.859197        50.5913 
 1005   0.0000       1.861649        50.6580 
 1006   0.0000       1.863174        50.6996 
 1007   0.0000       1.866673        50.7947 
 1008   0.0000       1.868663        50.8489 
 1009   0.0000       1.871164        50.9170 
 1010   0.0000       1.875523        51.0356 
 1011   0.0000       1.879202        51.1357 
 1012   0.0000       1.879597        51.1464 
 1013   0.0000       1.881890        51.2088 
 1014   0.0000       1.883320        51.2478 
 1015   0.0000       1.886435        51.3325 
 1016   0.0000       1.888087        51.3775 
 1017   0.0000       1.892282        51.4916 
 1018   0.0000       1.895336        51.5747 
 1019   0.0000       1.898173        51.6519 
 1020   0.0000       1.899920        51.6994 
 1021   0.0000       1.900387        51.7122 
 1022   0.0000       1.902212        51.7618 
 1023   0.0000       1.903906        51.8079 
 1024   0.0000       1.904935        51.8359 
 1025   0.0000       1.910242        51.9803 
 1026   0.0000       1.912642        52.0456 
 1027   0.0000       1.915201        52.1153 
 1028   0.0000       1.916550        52.1520 
 1029   0.0000       1.918037        52.1925 
 1030   0.0000       1.921661        52.2910 
 1031   0.0000       1.922909        52.3250 
 1032   0.0000       1.925014        52.3823 
 1033   0.0000       1.926996        52.4362 
 1034   0.0000       1.929262        52.4979 
 1035   0.0000       1.931762        52.5659 
 1036   0.0000       1.933003        52.5997 
 1037   0.0000       1.936351        52.6908 
 1038   0.0000       1.937455        52.7208 
 1039   0.0000       1.941088        52.8197 
 1040   0.0000       1.943688        52.8904 
 1041   0.0000       1.945272        52.9335 
 1042   0.0000       1.949189        53.0401 
 1043   0.0000       1.952061        53.1183 
 1044   0.0000       1.953270        53.1512 
 1045   0.0000       1.957129        53.2562 
 1046   0.0000       1.957592        53.2688 
 1047   0.0000       1.961762        53.3823 
 1048   0.0000       1.962148        53.3928 
 1049   0.0000       1.962627        53.4058 
 1050   0.0000       1.963537        53.4306 
 1051   0.0000       1.967403        53.5358 
 1052   0.0000       1.970353        53.6160 
 1053   0.0000       1.971918        53.6586 
 1054   0.0000       1.974077        53.7174 
 1055   0.0000       1.976629        53.7868 
 1056   0.0000       1.979708        53.8706 
 1057   0.0000       1.983467        53.9729 
 1058   0.0000       1.984324        53.9962 
 1059   0.0000       1.987639        54.0864 
 1060   0.0000       1.989149        54.1275 
 1061   0.0000       1.989627        54.1405 
 1062   0.0000       1.995930        54.3120 
 1063   0.0000       1.996534        54.3284 
 1064   0.0000       1.999297        54.4036 
 1065   0.0000       2.000280        54.4304 
 1066   0.0000       2.001946        54.4757 
 1067   0.0000       2.003767        54.5253 
 1068   0.0000       2.005068        54.5607 
 1069   0.0000       2.009127        54.6711 
 1070   0.0000       2.012972        54.7757 
 1071   0.0000       2.014146        54.8077 
 1072   0.0000       2.015619        54.8478 
 1073   0.0000       2.017454        54.8977 
 1074   0.0000       2.019311        54.9482 
 1075   0.0000       2.020207        54.9726 
 1076   0.0000       2.023397        55.0594 
 1077   0.0000       2.027239        55.1640 
 1078   0.0000       2.028647        55.2023 
 1079   0.0000       2.029818        55.2342 
 1080   0.0000       2.032851        55.3167 
 1081   0.0000       2.035269        55.3825 
 1082   0.0000       2.037853        55.4528 
 1083   0.0000       2.041253        55.5453 
 1084   0.0000       2.042779        55.5868 
 1085   0.0000       2.046317        55.6831 
 1086   0.0000       2.047188        55.7068 
 1087   0.0000       2.049794        55.7777 
 1088   0.0000       2.051868        55.8342 
 1089   0.0000       2.054111        55.8952 
 1090   0.0000       2.055192        55.9246 
 1091   0.0000       2.060655        56.0733 
 1092   0.0000       2.061641        56.1001 
 1093   0.0000       2.063988        56.1640 
 1094   0.0000       2.066079        56.2209 
 1095   0.0000       2.067395        56.2567 
 1096   0.0000       2.069383        56.3108 
 1097   0.0000       2.072355        56.3916 
 1098   0.0000       2.074102        56.4392 
 1099   0.0000       2.078495        56.5587 
 1100   0.0000       2.080486        56.6129 
 1101   0.0000       2.083721        56.7009 
 1102   0.0000       2.084819        56.7308 
 1103   0.0000       2.087311        56.7986 
 1104   0.0000       2.090326        56.8807 
 1105   0.0000       2.093323        56.9622 
 1106   0.0000       2.094341        56.9899 
 1107   0.0000       2.097412        57.0735 
 1108   0.0000       2.101993        57.1981 
 1109   0.0000       2.103738        57.2456 
 1110   0.0000       2.104259        57.2598 
 1111   0.0000       2.105184        57.2850 
 1112   0.0000       2.107712        57.3538 
 1113   0.0000       2.112317        57.4791 
 1114   0.0000       2.113726        57.5174 
 1115   0.0000       2.115289        57.5599 
 1116   0.0000       2.119677        57.6794 
 1117   0.0000       2.122751        57.7630 
 1118   0.0000       2.124099        57.7997 
 1119   0.0000       2.125596        57.8404 
 1120   0.0000       2.127041        57.8797 
 1121   0.0000       2.130009        57.9605 
 1122   0.0000       2.131332        57.9965 
 1123   0.0000       2.133585        58.0578 
 1124   0.0000       2.135738        58.1164 
 1125   0.0000       2.136843        58.1465 
 1126   0.0000       2.141038        58.2606 
 1127   0.0000       2.141917        58.2845 
 1128   0.0000       2.144620        58.3581 
 1129   0.0000       2.146829        58.4182 
 1130   0.0000       2.147410        58.4340 
 1131   0.0000       2.149520        58.4914 
 1132   0.0000       2.153038        58.5871 
 1133   0.0000       2.154705        58.6325 
 1134   0.0000       2.157305        58.7032 
 1135   0.0000       2.159342        58.7587 
 1136   0.0000       2.160880        58.8005 
 1137   0.0000       2.162338        58.8402 
 1138   0.0000       2.164457        58.8979 
 1139   0.0000       2.166763        58.9606 
 1140   0.0000       2.168185        58.9993 
 1141   0.0000       2.173150        59.1344 
 1142   0.0000       2.173748        59.1507 
 1143   0.0000       2.175583        59.2006 
 1144   0.0000       2.177378        59.2495 
 1145   0.0000       2.178757        59.2870 
 1146   0.0000       2.179351        59.3032 
 1147   0.0000       2.182376        59.3855 
 1148   0.0000       2.185759        59.4775 
 1149   0.0000       2.187139        59.5151 
 1150   0.0000       2.190452        59.6052 
 1151   0.0000       2.191308        59.6285 
 1152   0.0000       2.193959        59.7007 
 1153   0.0000       2.194420        59.7132 
 1154   0.0000       2.197785        59.8048 
 1155   0.0000       2.199106        59.8407 
 1156   0.0000       2.200606        59.8815 
 1157   0.0000       2.202472        59.9323 
 1158   0.0000       2.204971        60.0003 
 1159   0.0000       2.206778        60.0495 
 1160   0.0000       2.208339        60.0920 
 1161   0.0000       2.211665        60.1825 
 1162   0.0000       2.212061        60.1932 
 1163   0.0000       2.215633        60.2905 
 1164   0.0000       2.220401        60.4202 
 1165   0.0000       2.221476        60.4494 
 1166   0.0000       2.223907        60.5156 
 1167   0.0000       2.225371        60.5554 
 1168   0.0000       2.229177        60.6590 
 1169   0.0000       2.229662        60.6722 
 1170   0.0000       2.231784        60.7299 
 1171   0.0000       2.233616        60.7798 
 1172   0.0000       2.236074        60.8467 
 1173   0.0000       2.237114        60.8750 
 1174   0.0000       2.239781        60.9475 
 1175   0.0000       2.242282        61.0156 
 1176   0.0000       2.245503        61.1032 
 1177   0.0000       2.246863        61.1402 
 1178   0.0000       2.248660        61.1892 
 1179   0.0000       2.250899        61.2501 
 1180   0.0000       2.251762        61.2736 
 1181   0.0000       2.255220        61.3676 
 1182   0.0000       2.255825        61.3841 
 1183   0.0000       2.259021        61.4711 
 1184   0.0000       2.260498        61.5113 
 1185   0.0000       2.262505        61.5659 
 1186   0.0000       2.264380        61.6169 
 1187   0.0000       2.266171        61.6656 
 1188   0.0000       2.267416        61.6995 
 1189   0.0000       2.271078        61.7992 
 1190   0.0000       2.273510        61.8654 
 1191   0.0000       2.274313        61.8872 
 1192   0.0000       2.277062        61.9620 
 1193   0.0000       2.279514        62.0287 
 1194   0.0000       2.281103        62.0720 
 1195   0.0000       2.285363        62.1879 
 1196   0.0000       2.285721        62.1976 
 1197   0.0000       2.288464        62.2723 
 1198   0.0000       2.290993        62.3411 
 1199   0.0000       2.292680        62.3870 
 1200   0.0000       2.293871        62.4194 
 1201   0.0000       2.295349        62.4596 
 1202   0.0000       2.299818        62.5812 
 1203   0.0000       2.301690        62.6322 
 1204   0.0000       2.303259        62.6749 
 1205   0.0000       2.305029        62.7230 
 1206   0.0000       2.305947        62.7480 
 1207   0.0000       2.309628        62.8482 
 1208   0.0000       2.312151        62.9168 
 1209   0.0000       2.314701        62.9862 
 1210   0.0000       2.315800        63.0161 
 1211   0.0000       2.316591        63.0376 
 1212   0.0000       2.319303        63.1114 
 1213   0.0000       2.322983        63.2116 
 1214   0.0000       2.328187        63.3532 
 1215   0.0000       2.330407        63.4136 
 1216   0.0000       2.331934        63.4552 
 1217   0.0000       2.334004        63.5115 
 1218   0.0000       2.334707        63.5306 
 1219   0.0000       2.336868        63.5894 
 1220   0.0000       2.338974        63.6467 
 1221   0.0000       2.340820        63.6969 
 1222   0.0000       2.341558        63.7170 
 1223   0.0000       2.344932        63.8089 
 1224   0.0000       2.345981        63.8374 
 1225   0.0000       2.349112        63.9226 
 1226   0.0000       2.352328        64.0101 
 1227   0.0000       2.354049        64.0569 
 1228   0.0000       2.358817        64.1867 
 1229   0.0000       2.363599        64.3168 
 1230   0.0000       2.364336        64.3369 
 1231   0.0000       2.364965        64.3540 
 1232   0.0000       2.366819        64.4044 
 1233   0.0000       2.370092        64.4935 
 1234   0.0000       2.372017        64.5459 
 1235   0.0000       2.374350        64.6094 
 1236   0.0000       2.374667        64.6180 
 1237   0.0000       2.378139        64.7125 
 1238   0.0000       2.381157        64.7946 
 1239   0.0000       2.383331        64.8537 
 1240   0.0000       2.386349        64.9359 
 1241   0.0000       2.387068        64.9554 
 1242   0.0000       2.388672        64.9991 
 1243   0.0000       2.394420        65.1555 
 1244   0.0000       2.397749        65.2461 
 1245   0.0000       2.398175        65.2577 
 1246   0.0000       2.398570        65.2684 
 1247   0.0000       2.402223        65.3678 
 1248   0.0000       2.402938        65.3873 
 1249   0.0000       2.404539        65.4308 
 1250   0.0000       2.409765        65.5731 
 1251   0.0000       2.412322        65.6426 
 1252   0.0000       2.413653        65.6788 
 1253   0.0000       2.415002        65.7156 
 1254   0.0000       2.416791        65.7642 
 1255   0.0000       2.417486        65.7831 
 1256   0.0000       2.420572        65.8671 
 1257   0.0000       2.422864        65.9295 
 1258   0.0000       2.426129        66.0183 
 1259   0.0000       2.428324        66.0780 
 1260   0.0000       2.429591        66.1125 
 1261   0.0000       2.430833        66.1463 
 1262   0.0000       2.435896        66.2841 
 1263   0.0000       2.439627        66.3856 
 1264   0.0000       2.439876        66.3924 
 1265   0.0000       2.442263        66.4574 
 1266   0.0000       2.443142        66.4813 
 1267   0.0000       2.447406        66.5973 
 1268   0.0000       2.448355        66.6231 
 1269   0.0000       2.450316        66.6765 
 1270   0.0000       2.453141        66.7533 
 1271   0.0000       2.455066        66.8057 
 1272   0.0000       2.457989        66.8853 
 1273   0.0000       2.458970        66.9120 
 1274   0.0000       2.461311        66.9757 
 1275   0.0000       2.465427        67.0877 
 1276   0.0000       2.467683        67.1491 
 1277   0.0000       2.468778        67.1789 
 1278   0.0000       2.469541        67.1996 
 1279   0.0000       2.472791        67.2881 
 1280   0.0000       2.474048        67.3223 
 1281   0.0000       2.478597        67.4461 
 1282   0.0000       2.479012        67.4573 
 1283   0.0000       2.479984        67.4838 
 1284   0.0000       2.481631        67.5286 
 1285   0.0000       2.485221        67.6263 
 1286   0.0000       2.487623        67.6917 
 1287   0.0000       2.490283        67.7640 
 1288   0.0000       2.492025        67.8114 
 1289   0.0000       2.493243        67.8446 
 1290   0.0000       2.497382        67.9572 
 1291   0.0000       2.499049        68.0026 
 1292   0.0000       2.502678        68.1013 
 1293   0.0000       2.506037        68.1927 
 1294   0.0000       2.506705        68.2109 
 1295   0.0000       2.510067        68.3024 
 1296   0.0000       2.511516        68.3418 
 1297   0.0000       2.514683        68.4280 
 1298   0.0000       2.516143        68.4677 
 1299   0.0000       2.517963        68.5173 
 1300   0.0000       2.518834        68.5409 
 1301   0.0000       2.522087        68.6295 
 1302   0.0000       2.524414        68.6928 
 1303   0.0000       2.525309        68.7171 
 1304   0.0000       2.528399        68.8012 
 1305   0.0000       2.530817        68.8670 
 1306   0.0000       2.533281        68.9341 
 1307   0.0000       2.536226        69.0142 
 1308   0.0000       2.538047        69.0638 
 1309   0.0000       2.539897        69.1141 
 1310   0.0000       2.541254        69.1510 
 1311   0.0000       2.542112        69.1744 
 1312   0.0000       2.547205        69.3130 
 1313   0.0000       2.550766        69.4099 
 1314   0.0000       2.552901        69.4680 
 1315   0.0000       2.554327        69.5068 
 1316   0.0000       2.557044        69.5807 
 1317   0.0000       2.561597        69.7046 
 1318   0.0000       2.562051        69.7169 
 1319   0.0000       2.565380        69.8075 
 1320   0.0000       2.565930        69.8225 
 1321   0.0000       2.568484        69.8920 
 1322   0.0000       2.571092        69.9630 
 1323   0.0000       2.573268        70.0222 
 1324   0.0000       2.574757        70.0627 
 1325   0.0000       2.578121        70.1542 
 1326   0.0000       2.581578        70.2483 
 1327   0.0000       2.582865        70.2833 
 1328   0.0000       2.584117        70.3174 
 1329   0.0000       2.586893        70.3929 
 1330   0.0000       2.588742        70.4432 
 1331   0.0000       2.590548        70.4924 
 1332   0.0000       2.592796        70.5536 
 1333   0.0000       2.593981        70.5858 
 1334   0.0000       2.596501        70.6544 
 1335   0.0000       2.598419        70.7066 
 1336   0.0000       2.601542        70.7916 
 1337   0.0000       2.605779        70.9068 
 1338   0.0000       2.606023        70.9135 
 1339   0.0000       2.608942        70.9929 
 1340   0.0000       2.610091        71.0242 
 1341   0.0000       2.612051        71.0775 
 1342   0.0000       2.612721        71.0957 
 1343   0.0000       2.617541        71.2269 
 1344   0.0000       2.620815        71.3160 
 1345   0.0000       2.622579        71.3640 
 1346   0.0000       2.623966        71.4017 
 1347   0.0000       2.626318        71.4657 
 1348   0.0000       2.627661        71.5023 
 1349   0.0000       2.631413        71.6044 
 1350   0.0000       2.632420        71.6318 
 1351   0.0000       2.634749        71.6952 
 1352   0.0000       2.636997        71.7563 
 1353   0.0000       2.640172        71.8427 
 1354   0.0000       2.642961        71.9186 
 1355   0.0000       2.644658        71.9648 
 1356   0.0000       2.645181        71.9790 
 1357   0.0000       2.647115        72.0317 
 1358   0.0000       2.647869        72.0522 
 1359   0.0000       2.649067        72.0848 
 1360   0.0000       2.649867        72.1065 
 1361   0.0000       2.651909        72.1621 
 1362   0.0000       2.654576        72.2347 
 1363   0.0000       2.657752        72.3211 
 1364   0.0000       2.660954        72.4082 
 1365   0.0000       2.662159        72.4410 
 1366   0.0000       2.663930        72.4892 
 1367   0.0000       2.666922        72.5707 
 1368   0.0000       2.668913        72.6248 
 1369   0.0000       2.670235        72.6608 
 1370   0.0000       2.672662        72.7268 
 1371   0.0000       2.675822        72.8128 
 1372   0.0000       2.677004        72.8450 
 1373   0.0000       2.678805        72.8940 
 1374   0.0000       2.679311        72.9078 
 1375   0.0000       2.685340        73.0718 
 1376   0.0000       2.686870        73.1135 
 1377   0.0000       2.687416        73.1283 
 1378   0.0000       2.691224        73.2319 
 1379   0.0000       2.691942        73.2515 
 1380   0.0000       2.694343        73.3168 
 1381   0.0000       2.697115        73.3922 
 1382   0.0000       2.700287        73.4786 
 1383   0.0000       2.700482        73.4839 
 1384   0.0000       2.707688        73.6799 
 1385   0.0000       2.710452        73.7551 
 1386   0.0000       2.713281        73.8321 
 1387   0.0000       2.716463        73.9187 
 1388   0.0000       2.718866        73.9841 
 1389   0.0000       2.719902        74.0123 
 1390   0.0000       2.721645        74.0597 
 1391   0.0000       2.722703        74.0885 
 1392   0.0000       2.725910        74.1758 
 1393   0.0000       2.728568        74.2481 
 1394   0.0000       2.729900        74.2844 
 1395   0.0000       2.730143        74.2910 
 1396   0.0000       2.736235        74.4567 
 1397   0.0000       2.738002        74.5048 
 1398   0.0000       2.739716        74.5515 
 1399   0.0000       2.742511        74.6275 
 1400   0.0000       2.746926        74.7477 
 1401   0.0000       2.749265        74.8113 
 1402   0.0000       2.751242        74.8651 
 1403   0.0000       2.753500        74.9265 
 1404   0.0000       2.753853        74.9361 
 1405   0.0000       2.757576        75.0374 
 1406   0.0000       2.759609        75.0928 
 1407   0.0000       2.761176        75.1354 
 1408   0.0000       2.763315        75.1936 
 1409   0.0000       2.764575        75.2279 
 1410   0.0000       2.765578        75.2552 
 1411   0.0000       2.768656        75.3390 
 1412   0.0000       2.771758        75.4234 
 1413   0.0000       2.773027        75.4579 
 1414   0.0000       2.776279        75.5464 
 1415   0.0000       2.777762        75.5867 
 1416   0.0000       2.778260        75.6003 
 1417   0.0000       2.780813        75.6698 
 1418   0.0000       2.782621        75.7190 
 1419   0.0000       2.784042        75.7576 
 1420   0.0000       2.788278        75.8729 
 1421   0.0000       2.790001        75.9198 
 1422   0.0000       2.793416        76.0127 
 1423   0.0000       2.796395        76.0938 
 1424   0.0000       2.797827        76.1328 
 1425   0.0000       2.799738        76.1847 
 1426   0.0000       2.803900        76.2980 
 1427   0.0000       2.806230        76.3614 
 1428   0.0000       2.809477        76.4497 
 1429   0.0000       2.812401        76.5293 
 1430   0.0000       2.813301        76.5538 
 1431   0.0000       2.814495        76.5863 
 1432   0.0000       2.815140        76.6038 
 1433   0.0000       2.818387        76.6922 
 1434   0.0000       2.819694        76.7278 
 1435   0.0000       2.822221        76.7965 
 1436   0.0000       2.824557        76.8601 
 1437   0.0000       2.829389        76.9916 
 1438   0.0000       2.832232        77.0689 
 1439   0.0000       2.833157        77.0941 
 1440   0.0000       2.836394        77.1822 
 1441   0.0000       2.837749        77.2191 
 1442   0.0000       2.838489        77.2392 
 1443   0.0000       2.839861        77.2766 
 1444   0.0000       2.841626        77.3246 
 1445   0.0000       2.845673        77.4347 
 1446   0.0000       2.849263        77.5324 
 1447   0.0000       2.850282        77.5601 
 1448   0.0000       2.852764        77.6277 
 1449   0.0000       2.855471        77.7013 
 1450   0.0000       2.856883        77.7397 
 1451   0.0000       2.859494        77.8108 
 1452   0.0000       2.862232        77.8853 
 1453   0.0000       2.863581        77.9220 
 1454   0.0000       2.865843        77.9835 
 1455   0.0000       2.867850        78.0382 
 1456   0.0000       2.871006        78.1240 
 1457   0.0000       2.873365        78.1882 
 1458   0.0000       2.876490        78.2733 
 1459   0.0000       2.878565        78.3297 
 1460   0.0000       2.880981        78.3955 
 1461   0.0000       2.883387        78.4610 
 1462   0.0000       2.886958        78.5581 
 1463   0.0000       2.887824        78.5817 
 1464   0.0000       2.890886        78.6650 
 1465   0.0000       2.892693        78.7142 
 1466   0.0000       2.895146        78.7809 
 1467   0.0000       2.897030        78.8322 
 1468   0.0000       2.898588        78.8746 
 1469   0.0000       2.899966        78.9121 
 1470   0.0000       2.903434        79.0065 
 1471   0.0000       2.906006        79.0765 
 1472   0.0000       2.908108        79.1336 
 1473   0.0000       2.911103        79.2152 
 1474   0.0000       2.915476        79.3341 
 1475   0.0000       2.917369        79.3856 
 1476   0.0000       2.919333        79.4391 
 1477   0.0000       2.920896        79.4816 
 1478   0.0000       2.924337        79.5752 
 1479   0.0000       2.926344        79.6299 
 1480   0.0000       2.926977        79.6471 
 1481   0.0000       2.929378        79.7124 
 1482   0.0000       2.933386        79.8215 
 1483   0.0000       2.938396        79.9578 
 1484   0.0000       2.939915        79.9992 
 1485   0.0000       2.941365        80.0386 
 1486   0.0000       2.944464        80.1229 
 1487   0.0000       2.946404        80.1757 
 1488   0.0000       2.946951        80.1906 
 1489   0.0000       2.951029        80.3016 
 1490   0.0000       2.951597        80.3170 
 1491   0.0000       2.953338        80.3644 
 1492   0.0000       2.956311        80.4453 
 1493   0.0000       2.958460        80.5038 
 1494   0.0000       2.961965        80.5992 
 1495   0.0000       2.964293        80.6625 
 1496   0.0000       2.969094        80.7931 
 1497   0.0000       2.970760        80.8385 
 1498   0.0000       2.971507        80.8588 
 1499   0.0000       2.974963        80.9529 
 1500   0.0000       2.975750        80.9743 
 1501   0.0000       2.976826        81.0036 
 1502   0.0000       2.982198        81.1497 
 1503   0.0000       2.984532        81.2133 
 1504   0.0000       2.986750        81.2736 
 1505   0.0000       2.990676        81.3804 
 1506   0.0000       2.994141        81.4747 
 1507   0.0000       2.995883        81.5221 
 1508   0.0000       2.997193        81.5578 
 1509   0.0000       3.004957        81.7690 
 1510   0.0000       3.006389        81.8080 
 1511   0.0000       3.009466        81.8917 
 1512   0.0000       3.010956        81.9323 
 1513   0.0000       3.012569        81.9762 
 1514   0.0000       3.015359        82.0521 
 1515   0.0000       3.017354        82.1064 
 1516   0.0000       3.021916        82.2305 
 1517   0.0000       3.024341        82.2965 
 1518   0.0000       3.025615        82.3312 
 1519   0.0000       3.026701        82.3607 
 1520   0.0000       3.028559        82.4113 
 1521   0.0000       3.032400        82.5158 
 1522   0.0000       3.037866        82.6645 
 1523   0.0000       3.040745        82.7429 
 1524   0.0000       3.041856        82.7731 
 1525   0.0000       3.046120        82.8891 
 1526   0.0000       3.049421        82.9790 
 1527   0.0000       3.050304        83.0030 
 1528   0.0000       3.052141        83.0530 
 1529   0.0000       3.053874        83.1001 
 1530   0.0000       3.059354        83.2493 
 1531   0.0000       3.060815        83.2890 
 1532   0.0000       3.065797        83.4246 
 1533   0.0000       3.066981        83.4568 
 1534   0.0000       3.071187        83.5713 
 1535   0.0000       3.074766        83.6686 
 1536   0.0000       3.076078        83.7043 
 1537   0.0000       3.079515        83.7979 
 1538   0.0000       3.083834        83.9154 
 1539   0.0000       3.085319        83.9558 
 1540   0.0000       3.087689        84.0203 
 1541   0.0000       3.089650        84.0737 
 1542   0.0000       3.090219        84.0891 
 1543   0.0000       3.091734        84.1303 
 1544   0.0000       3.095446        84.2314 
 1545   0.0000       3.098654        84.3186 
 1546   0.0000       3.101392        84.3932 
 1547   0.0000       3.102702        84.4288 
 1548   0.0000       3.109645        84.6177 
 1549   0.0000       3.110968        84.6538 
 1550   0.0000       3.112612        84.6985 
 1551   0.0000       3.115961        84.7896 
 1552   0.0000       3.120169        84.9041 
 1553   0.0000       3.121532        84.9412 
 1554   0.0000       3.124039        85.0094 
 1555   0.0000       3.126672        85.0811 
 1556   0.0000       3.132389        85.2366 
 1557   0.0000       3.133096        85.2559 
 1558   0.0000       3.138915        85.4142 
 1559   0.0000       3.139162        85.4209 
 1560   0.0000       3.140596        85.4600 
 1561   0.0000       3.144386        85.5631 
 1562   0.0000       3.147953        85.6602 
 1563   0.0000       3.151358        85.7528 
 1564   0.0000       3.155715        85.8714 
 1565   0.0000       3.156120        85.8824 
 1566   0.0000       3.160619        86.0048 
 1567   0.0000       3.163372        86.0797 
 1568   0.0000       3.165398        86.1349 
 1569   0.0000       3.167426        86.1900 
 1570   0.0000       3.169929        86.2581 
 1571   0.0000       3.170887        86.2842 
 1572   0.0000       3.175538        86.4108 
 1573   0.0000       3.180224        86.5383 
 1574   0.0000       3.182413        86.5979 
 1575   0.0000       3.184710        86.6604 
 1576   0.0000       3.189247        86.7838 
 1577   0.0000       3.190653        86.8221 
 1578   0.0000       3.194566        86.9286 
 1579   0.0000       3.196039        86.9686 
 1580   0.0000       3.198880        87.0460 
 1581   0.0000       3.201114        87.1067 
 1582   0.0000       3.203913        87.1829 
 1583   0.0000       3.205053        87.2139 
 1584   0.0000       3.210563        87.3639 
 1585   0.0000       3.212162        87.4074 
 1586   0.0000       3.215497        87.4981 
 1587   0.0000       3.218481        87.5793 
 1588   0.0000       3.222481        87.6882 
 1589   0.0000       3.225460        87.7692 
 1590   0.0000       3.230153        87.8969 
 1591   0.0000       3.233571        87.9899 
 1592   0.0000       3.236241        88.0626 
 1593   0.0000       3.237523        88.0975 
 1594   0.0000       3.239093        88.1402 
 1595   0.0000       3.241476        88.2050 
 1596   0.0000       3.244739        88.2938 
 1597   0.0000       3.245015        88.3014 
 1598   0.0000       3.251190        88.4694 
 1599   0.0000       3.254044        88.5470 
 1600   0.0000       3.256207        88.6059 
 1601   0.0000       3.258017        88.6551 
 1602   0.0000       3.260153        88.7133 
 1603   0.0000       3.263197        88.7961 
 1604   0.0000       3.266436        88.8842 
 1605   0.0000       3.273546        89.0777 
 1606   0.0000       3.274134        89.0937 
 1607   0.0000       3.278085        89.2012 
 1608   0.0000       3.279908        89.2508 
 1609   0.0000       3.287450        89.4561 
 1610   0.0000       3.289654        89.5160 
 1611   0.0000       3.293212        89.6128 
 1612   0.0000       3.293922        89.6322 
 1613   0.0000       3.297724        89.7356 
 1614   0.0000       3.301469        89.8375 
 1615   0.0000       3.303836        89.9019 
 1616   0.0000       3.306743        89.9811 
 1617   0.0000       3.310375        90.0799 
 1618   0.0000       3.313321        90.1600 
 1619   0.0000       3.315300        90.2139 
 1620   0.0000       3.317064        90.2619 
 1621   0.0000       3.320543        90.3566 
 1622   0.0000       3.321928        90.3943 
 1623   0.0000       3.327025        90.5330 
 1624   0.0000       3.329133        90.5903 
 1625   0.0000       3.331879        90.6650 
 1626   0.0000       3.336322        90.7859 
 1627   0.0000       3.337124        90.8077 
 1628   0.0000       3.338573        90.8472 
 1629   0.0000       3.342819        90.9627 
 1630   0.0000       3.346063        91.0510 
 1631   0.0000       3.348893        91.1280 
 1632   0.0000       3.349116        91.1341 
 1633   0.0000       3.353490        91.2531 
 1634   0.0000       3.354832        91.2896 
 1635   0.0000       3.358354        91.3855 
 1636   0.0000       3.362091        91.4871 
 1637   0.0000       3.365358        91.5760 
 1638   0.0000       3.368122        91.6512 
 1639   0.0000       3.369502        91.6888 
 1640   0.0000       3.373714        91.8034 
 1641   0.0000       3.377649        91.9105 
 1642   0.0000       3.380307        91.9828 
 1643   0.0000       3.385147        92.1145 
 1644   0.0000       3.386469        92.1505 
 1645   0.0000       3.388581        92.2080 
 1646   0.0000       3.393060        92.3298 
 1647   0.0000       3.394686        92.3741 
 1648   0.0000       3.398245        92.4709 
 1649   0.0000       3.401209        92.5516 
 1650   0.0000       3.402310        92.5816 
 1651   0.0000       3.406632        92.6992 
 1652   0.0000       3.409028        92.7644 
 1653   0.0000       3.410639        92.8082 
 1654   0.0000       3.412806        92.8672 
 1655   0.0000       3.415817        92.9491 
 1656   0.0000       3.417138        92.9851 
 1657   0.0000       3.418928        93.0338 
 1658   0.0000       3.420920        93.0880 
 1659   0.0000       3.425164        93.2035 
 1660   0.0000       3.425874        93.2228 
 1661   0.0000       3.429193        93.3131 
 1662   0.0000       3.431709        93.3816 
 1663   0.0000       3.435129        93.4746 
 1664   0.0000       3.436667        93.5165 
 1665   0.0000       3.443401        93.6997 
 1666   0.0000       3.446310        93.7789 
 1667   0.0000       3.447436        93.8095 
 1668   0.0000       3.454043        93.9893 
 1669   0.0000       3.455518        94.0294 
 1670   0.0000       3.456649        94.0602 
 1671   0.0000       3.457502        94.0834 
 1672   0.0000       3.461793        94.2002 
 1673   0.0000       3.463731        94.2529 
 1674   0.0000       3.467205        94.3474 
 1675   0.0000       3.473339        94.5144 
 1676   0.0000       3.475162        94.5640 
 1677   0.0000       3.476903        94.6114 
 1678   0.0000       3.479388        94.6790 
 1679   0.0000       3.480933        94.7210 
 1680   0.0000       3.481952        94.7487 
 1681   0.0000       3.488217        94.9192 
 1682   0.0000       3.489686        94.9592 
 1683   0.0000       3.491379        95.0052 
 1684   0.0000       3.493806        95.0713 
 1685   0.0000       3.497705        95.1774 
 1686   0.0000       3.503053        95.3229 
 1687   0.0000       3.504538        95.3633 
 1688   0.0000       3.505228        95.3821 
 1689   0.0000       3.508678        95.4760 
 1690   0.0000       3.510245        95.5186 
 1691   0.0000       3.517094        95.7050 
 1692   0.0000       3.517821        95.7248 
 1693   0.0000       3.518108        95.7326 
 1694   0.0000       3.520831        95.8067 
 1695   0.0000       3.522505        95.8522 
 1696   0.0000       3.524248        95.8997 
 1697   0.0000       3.528324        96.0106 
 1698   0.0000       3.532152        96.1147 
 1699   0.0000       3.534099        96.1677 
 1700   0.0000       3.539848        96.3242 
 1701   0.0000       3.542194        96.3880 
 1702   0.0000       3.544685        96.4558 
 1703   0.0000       3.546326        96.5004 
 1704   0.0000       3.548575        96.5616 
 1705   0.0000       3.551998        96.6548 
 1706   0.0000       3.557547        96.8058 
 1707   0.0000       3.559305        96.8536 
 1708   0.0000       3.561074        96.9017 
 1709   0.0000       3.563796        96.9758 
 1710   0.0000       3.568079        97.0924 
 1711   0.0000       3.569485        97.1306 
 1712   0.0000       3.572278        97.2066 
 1713   0.0000       3.575618        97.2975 
 1714   0.0000       3.578085        97.3646 
 1715   0.0000       3.579944        97.4152 
 1716   0.0000       3.581455        97.4564 
 1717   0.0000       3.583919        97.5234 
 1718   0.0000       3.587758        97.6279 
 1719   0.0000       3.589172        97.6663 
 1720   0.0000       3.590176        97.6937 
 1721   0.0000       3.596344        97.8615 
 1722   0.0000       3.599316        97.9424 
 1723   0.0000       3.603004        98.0427 
 1724   0.0000       3.606560        98.1395 
 1725   0.0000       3.609640        98.2233 
 1726   0.0000       3.610483        98.2462 
 1727   0.0000       3.613706        98.3339 
 1728   0.0000       3.614903        98.3665 
 1729   0.0000       3.618225        98.4569 
 1730   0.0000       3.623303        98.5951 
 1731   0.0000       3.626491        98.6818 
 1732   0.0000       3.630622        98.7942 
 1733   0.0000       3.632563        98.8471 
 1734   0.0000       3.635630        98.9305 
 1735   0.0000       3.637339        98.9770 
 1736   0.0000       3.640905        99.0741 
 1737   0.0000       3.641835        99.0994 
 1738   0.0000       3.646421        99.2242 
 1739   0.0000       3.648905        99.2918 
 1740   0.0000       3.651620        99.3656 
 1741   0.0000       3.653223        99.4092 
 1742   0.0000       3.656244        99.4915 
 1743   0.0000       3.659576        99.5821 
 1744   0.0000       3.661738        99.6410 
 1745   0.0000       3.662285        99.6558 
 1746   0.0000       3.666635        99.7742 
 1747   0.0000       3.672000        99.9202 
 1748   0.0000       3.675850       100.0250 
 1749   0.0000       3.678388       100.0940 
 1750   0.0000       3.680293       100.1459 
 1751   0.0000       3.684559       100.2619 
 1752   0.0000       3.688447       100.3678 
 1753   0.0000       3.689278       100.3904 
 1754   0.0000       3.693411       100.5028 
 1755   0.0000       3.699567       100.6703 
 1756   0.0000       3.704100       100.7937 
 1757   0.0000       3.708146       100.9038 
 1758   0.0000       3.710701       100.9733 
 1759   0.0000       3.714972       101.0895 
 1760   0.0000       3.718460       101.1844 
 1761   0.0000       3.721495       101.2670 
 1762   0.0000       3.724773       101.3562 
 1763   0.0000       3.729094       101.4738 
 1764   0.0000       3.730939       101.5240 
 1765   0.0000       3.735537       101.6491 
 1766   0.0000       3.736471       101.6745 
 1767   0.0000       3.744804       101.9013 
 1768   0.0000       3.747542       101.9758 
 1769   0.0000       3.753705       102.1435 
 1770   0.0000       3.753796       102.1460 
 1771   0.0000       3.757935       102.2586 
 1772   0.0000       3.760119       102.3180 
 1773   0.0000       3.764371       102.4337 
 1774   0.0000       3.767301       102.5135 
 1775   0.0000       3.769835       102.5824 
 1776   0.0000       3.778825       102.8271 
 1777   0.0000       3.779950       102.8577 
 1778   0.0000       3.782130       102.9170 
 1779   0.0000       3.789923       103.1290 
 1780   0.0000       3.795293       103.2752 
 1781   0.0000       3.799670       103.3943 
 1782   0.0000       3.802911       103.4825 
 1783   0.0000       3.804499       103.5257 
 1784   0.0000       3.808962       103.6471 
 1785   0.0000       3.814316       103.7928 
 1786   0.0000       3.817597       103.8821 
 1787   0.0000       3.820974       103.9740 
 1788   0.0000       3.824407       104.0674 
 1789   0.0000       3.826917       104.1357 
 1790   0.0000       3.830182       104.2245 
 1791   0.0000       3.834467       104.3412 
 1792   0.0000       3.835000       104.3556 
 1793   0.0000       3.838684       104.4559 
 1794   0.0000       3.841617       104.5357 
 1795   0.0000       3.847013       104.6826 
 1796   0.0000       3.847984       104.7090 
 1797   0.0000       3.853034       104.8464 
 1798   0.0000       3.854188       104.8778 
 1799   0.0000       3.856869       104.9507 
 1800   0.0000       3.860508       105.0498 
 1801   0.0000       3.864573       105.1604 
 1802   0.0000       3.867014       105.2268 
 1803   0.0000       3.869990       105.3078 
 1804   0.0000       3.874476       105.4299 
 1805   0.0000       3.876354       105.4810 
 1806   0.0000       3.877528       105.5129 
 1807   0.0000       3.886288       105.7513 
 1808   0.0000       3.888168       105.8024 
 1809   0.0000       3.892407       105.9178 
 1810   0.0000       3.896397       106.0263 
 1811   0.0000       3.900895       106.1488 
 1812   0.0000       3.903684       106.2246 
 1813   0.0000       3.909297       106.3774 
 1814   0.0000       3.912531       106.4654 
 1815   0.0000       3.914701       106.5244 
 1816   0.0000       3.925567       106.8201 
 1817   0.0000       3.927112       106.8621 
 1818   0.0000       3.928513       106.9003 
 1819   0.0000       3.929056       106.9151 
 1820   0.0000       3.933806       107.0443 
 1821   0.0000       3.937129       107.1347 
 1822   0.0000       3.937965       107.1575 
 1823   0.0000       3.942938       107.2928 
 1824   0.0000       3.945367       107.3589 
 1825   0.0000       3.946128       107.3796 
 1826   0.0000       3.950416       107.4963 
 1827   0.0000       3.957107       107.6784 
 1828   0.0000       3.960617       107.7739 
 1829   0.0000       3.961887       107.8084 
 1830   0.0000       3.964893       107.8902 
 1831   0.0000       3.966271       107.9277 
 1832   0.0000       3.970928       108.0545 
 1833   0.0000       3.973132       108.1144 
 1834   0.0000       3.981330       108.3375 
 1835   0.0000       3.986266       108.4718 
 1836   0.0000       3.992379       108.6382 
 1837   0.0000       3.993374       108.6652 
 1838   0.0000       3.996079       108.7388 
 1839   0.0000       4.003260       108.9342 
 1840   0.0000       4.003805       108.9491 
 1841   0.0000       4.010740       109.1378 
 1842   0.0000       4.011720       109.1645 
 1843   0.0000       4.014732       109.2464 
 1844   0.0000       4.016637       109.2982 
 1845   0.0000       4.023140       109.4752 
 1846   0.0000       4.025103       109.5286 
 1847   0.0000       4.027409       109.5914 
 1848   0.0000       4.031972       109.7155 
 1849   0.0000       4.032855       109.7396 
 1850   0.0000       4.036355       109.8348 
 1851   0.0000       4.043734       110.0356 
 1852   0.0000       4.045735       110.0900 
 1853   0.0000       4.050130       110.2097 
 1854   0.0000       4.051676       110.2517 
 1855   0.0000       4.055487       110.3554 
 1856   0.0000       4.062580       110.5484 
 1857   0.0000       4.065284       110.6220 
 1858   0.0000       4.069199       110.7285 
 1859   0.0000       4.075921       110.9114 
 1860   0.0000       4.081607       111.0662 
 1861   0.0000       4.081895       111.0740 
 1862   0.0000       4.084983       111.1581 
 1863   0.0000       4.091399       111.3326 
 1864   0.0000       4.092666       111.3671 
 1865   0.0000       4.093708       111.3955 
 1866   0.0000       4.098885       111.5363 
 1867   0.0000       4.103952       111.6742 
 1868   0.0000       4.107708       111.7764 
 1869   0.0000       4.109456       111.8240 
 1870   0.0000       4.116240       112.0086 
 1871   0.0000       4.119764       112.1045 
 1872   0.0000       4.120686       112.1296 
 1873   0.0000       4.123980       112.2192 
 1874   0.0000       4.128044       112.3298 
 1875   0.0000       4.134194       112.4971 
 1876   0.0000       4.141503       112.6960 
 1877   0.0000       4.142442       112.7216 
 1878   0.0000       4.151821       112.9768 
 1879   0.0000       4.153299       113.0170 
 1880   0.0000       4.153883       113.0329 
 1881   0.0000       4.163483       113.2941 
 1882   0.0000       4.165274       113.3429 
 1883   0.0000       4.167090       113.3923 
 1884   0.0000       4.168791       113.4386 
 1885   0.0000       4.174438       113.5922 
 1886   0.0000       4.179114       113.7195 
 1887   0.0000       4.179694       113.7353 
 1888   0.0000       4.185140       113.8834 
 1889   0.0000       4.189098       113.9912 
 1890   0.0000       4.195712       114.1711 
 1891   0.0000       4.201610       114.3316 
 1892   0.0000       4.202544       114.3570 
 1893   0.0000       4.208055       114.5070 
 1894   0.0000       4.209877       114.5566 
 1895   0.0000       4.215270       114.7033 
 1896   0.0000       4.225920       114.9931 
 1897   0.0000       4.229826       115.0994 
 1898   0.0000       4.232838       115.1814 
 1899   0.0000       4.242478       115.4437 
 1900   0.0000       4.243822       115.4803 
 1901   0.0000       4.250946       115.6741 
 1902   0.0000       4.255819       115.8067 
 1903   0.0000       4.259662       115.9113 
 1904   0.0000       4.265670       116.0748 
 1905   0.0000       4.268489       116.1515 
 1906   0.0000       4.270890       116.2168 
 1907   0.0000       4.277997       116.4102 
 1908   0.0000       4.278338       116.4195 
 1909   0.0000       4.288619       116.6993 
 1910   0.0000       4.292102       116.7940 
 1911   0.0000       4.296330       116.9091 
 1912   0.0000       4.302545       117.0782 
 1913   0.0000       4.314145       117.3939 
 1914   0.0000       4.318307       117.5071 
 1915   0.0000       4.322622       117.6245 
 1916   0.0000       4.326216       117.7223 
 1917   0.0000       4.331521       117.8667 
 1918   0.0000       4.337180       118.0207 
 1919   0.0000       4.343908       118.2038 
 1920   0.0000       4.344521       118.2204 
 1921   0.0000       4.351086       118.3991 
 1922   0.0000       4.356026       118.5335 
 1923   0.0000       4.364605       118.7669 
 1924   0.0000       4.367165       118.8366 
 1925   0.0000       4.372924       118.9933 
 1926   0.0000       4.373828       119.0179 
 1927   0.0000       4.382565       119.2557 
 1928   0.0000       4.398132       119.6793 
 1929   0.0000       4.399987       119.7297 
 1930   0.0000       4.406255       119.9003 
 1931   0.0000       4.413262       120.0910 
 1932   0.0000       4.421107       120.3044 
 1933   0.0000       4.425180       120.4153 
 1934   0.0000       4.433906       120.6527 
 1935   0.0000       4.440429       120.8302 
 1936   0.0000       4.448621       121.0531 
 1937   0.0000       4.457185       121.2862 
 1938   0.0000       4.465207       121.5045 
 1939   0.0000       4.468102       121.5832 
 1940   0.0000       4.473967       121.7428 
 1941   0.0000       4.482664       121.9795 
 1942   0.0000       4.487028       122.0982 
 1943   0.0000       4.490930       122.2044 
 1944   0.0000       4.496613       122.3591 
 1945   0.0000       4.501450       122.4907 
 1946   0.0000       4.504255       122.5670 
 1947   0.0000       4.509479       122.7092 
 1948   0.0000       4.516562       122.9019 
 1949   0.0000       4.521110       123.0257 
 1950   0.0000       4.526859       123.1821 
 1951   0.0000       4.530404       123.2786 
 1952   0.0000       4.535085       123.4059 
 1953   0.0000       4.543567       123.6367 
 1954   0.0000       4.548785       123.7787 
 1955   0.0000       4.551694       123.8579 
 1956   0.0000       4.554772       123.9417 
 1957   0.0000       4.560714       124.1033 
 1958   0.0000       4.567417       124.2857 
 1959   0.0000       4.569782       124.3501 
 1960   0.0000       4.576845       124.5423 
 1961   0.0000       4.583250       124.7166 
 1962   0.0000       4.587062       124.8203 
 1963   0.0000       4.590815       124.9224 
 1964   0.0000       4.595818       125.0586 
 1965   0.0000       4.598593       125.1341 
 1966   0.0000       4.604975       125.3077 
 1967   0.0000       4.610684       125.4631 
 1968   0.0000       4.617811       125.6570 
 1969   0.0000       4.623041       125.7993 
 1970   0.0000       4.630446       126.0009 
 1971   0.0000       4.633166       126.0749 
 1972   0.0000       4.648980       126.5052 
 1973   0.0000       4.650115       126.5361 
 1974   0.0000       4.656289       126.7041 
 1975   0.0000       4.663368       126.8967 
 1976   0.0000       4.677442       127.2797 
 1977   0.0000       4.684256       127.4651 
 1978   0.0000       4.686976       127.5391 
 1979   0.0000       4.704098       128.0050 
 1980   0.0000       4.705588       128.0456 
 1981   0.0000       4.706919       128.0818 
 1982   0.0000       4.715697       128.3206 
 1983   0.0000       4.717745       128.3764 
 1984   0.0000       4.725523       128.5880 
 1985   0.0000       4.732329       128.7732 
 1986   0.0000       4.734777       128.8398 
 1987   0.0000       4.737914       128.9252 
 1988   0.0000       4.745491       129.1314 
 1989   0.0000       4.748627       129.2167 
 1990   0.0000       4.754228       129.3691 
 1991   0.0000       4.756911       129.4421 
 1992   0.0000       4.759958       129.5250 
 1993   0.0000       4.771413       129.8367 
 1994   0.0000       4.778896       130.0404 
 1995   0.0000       4.782131       130.1284 
 1996   0.0000       4.784909       130.2040 
 1997   0.0000       4.794070       130.4533 
 1998   0.0000       4.795189       130.4837 
 1999   0.0000       4.803506       130.7100 
 2000   0.0000       4.810701       130.9058 
 2001   0.0000       4.813047       130.9697 
 2002   0.0000       4.819568       131.1471 
 2003   0.0000       4.828600       131.3929 
 2004   0.0000       4.840651       131.7208 
 2005   0.0000       4.840936       131.7286 
 2006   0.0000       4.843281       131.7924 
 2007   0.0000       4.848901       131.9453 
 2008   0.0000       4.852628       132.0467 
 2009   0.0000       4.855083       132.1135 
 2010   0.0000       4.858815       132.2151 
 2011   0.0000       4.868252       132.4719 
 2012   0.0000       4.868852       132.4882 
 2013   0.0000       4.872518       132.5879 
 2014   0.0000       4.880751       132.8120 
 2015   0.0000       4.884338       132.9096 
 2016   0.0000       4.890208       133.0693 
 2017   0.0000       4.893470       133.1581 
 2018   0.0000       4.895645       133.2173 
 2019   0.0000       4.906149       133.5031 
 2020   0.0000       4.911123       133.6384 
 2021   0.0000       4.914625       133.7338 
 2022   0.0000       4.917770       133.8193 
 2023   0.0000       4.924507       134.0026 
 2024   0.0000       4.926180       134.0482 
 2025   0.0000       4.930148       134.1561 
 2026   0.0000       4.933149       134.2378 
 2027   0.0000       4.936339       134.3246 
 2028   0.0000       4.942453       134.4910 
 2029   0.0000       4.952267       134.7580 
 2030   0.0000       4.954474       134.8181 
 2031   0.0000       4.966823       135.1541 
 2032   0.0000       4.968473       135.1990 
 2033   0.0000       4.973945       135.3479 
 2034   0.0000       4.977820       135.4534 
 2035   0.0000       4.981120       135.5432 
 2036   0.0000       4.983468       135.6071 
 2037   0.0000       4.998502       136.0161 
 2038   0.0000       5.003550       136.1535 
 2039   0.0000       5.007870       136.2711 
 2040   0.0000       5.017741       136.5397 
 2041   0.0000       5.024746       136.7303 
 2042   0.0000       5.025716       136.7567 
 2043   0.0000       5.031107       136.9034 
 2044   0.0000       5.035108       137.0122 
 2045   0.0000       5.040418       137.1568 
 2046   0.0000       5.046171       137.3133 
 2047   0.0000       5.046642       137.3261 
 2048   0.0000       5.051562       137.4600 
 2049   0.0000       5.056457       137.5932 
 2050   0.0000       5.060475       137.7025 
 2051   0.0000       5.063815       137.7934 
 2052   0.0000       5.071649       138.0066 
 2053   0.0000       5.072457       138.0286 
 2054   0.0000       5.078162       138.1838 
 2055   0.0000       5.081430       138.2727 
 2056   0.0000       5.083006       138.3156 
 2057   0.0000       5.085223       138.3760 
 2058   0.0000       5.090756       138.5265 
 2059   0.0000       5.093523       138.6018 
 2060   0.0000       5.100358       138.7878 
 2061   0.0000       5.104998       138.9141 
 2062   0.0000       5.108266       139.0030 
 2063   0.0000       5.110840       139.0730 
 2064   0.0000       5.112975       139.1311 
 2065   0.0000       5.120539       139.3370 
 2066   0.0000       5.121114       139.3526 
 2067   0.0000       5.122682       139.3953 
 2068   0.0000       5.130220       139.6004 
 2069   0.0000       5.136074       139.7597 
 2070   0.0000       5.139421       139.8508 
 2071   0.0000       5.143009       139.9484 
 2072   0.0000       5.149314       140.1200 
 2073   0.0000       5.150858       140.1620 
 2074   0.0000       5.158631       140.3735 
 2075   0.0000       5.163366       140.5023 
 2076   0.0000       5.165413       140.5580 
 2077   0.0000       5.170130       140.6864 
 2078   0.0000       5.175383       140.8293 
 2079   0.0000       5.178327       140.9094 
 2080   0.0000       5.183047       141.0379 
 2081   0.0000       5.185937       141.1165 
 2082   0.0000       5.188897       141.1971 
 2083   0.0000       5.190631       141.2443 
 2084   0.0000       5.196048       141.3917 
 2085   0.0000       5.198472       141.4576 
 2086   0.0000       5.201316       141.5350 
 2087   0.0000       5.205906       141.6599 
 2088   0.0000       5.208496       141.7304 
 2089   0.0000       5.214617       141.8970 
 2090   0.0000       5.218709       142.0083 
 2091   0.0000       5.224326       142.1611 
 2092   0.0000       5.229143       142.2922 
 2093   0.0000       5.233031       142.3980 
 2094   0.0000       5.236923       142.5039 
 2095   0.0000       5.244318       142.7051 
 2096   0.0000       5.247429       142.7898 
 2097   0.0000       5.250414       142.8710 
 2098   0.0000       5.255989       143.0227 
 2099   0.0000       5.259359       143.1144 
 2100   0.0000       5.263152       143.2176 
 2101   0.0000       5.266171       143.2998 
 2102   0.0000       5.272025       143.4591 
 2103   0.0000       5.274107       143.5158 
 2104   0.0000       5.277929       143.6197 
 2105   0.0000       5.280434       143.6879 
 2106   0.0000       5.282690       143.7493 
 2107   0.0000       5.284295       143.7930 
 2108   0.0000       5.288872       143.9175 
 2109   0.0000       5.293134       144.0335 
 2110   0.0000       5.296470       144.1243 
 2111   0.0000       5.298193       144.1712 
 2112   0.0000       5.308582       144.4539 
 2113   0.0000       5.312018       144.5474 
 2114   0.0000       5.314159       144.6056 
 2115   0.0000       5.317432       144.6947 
 2116   0.0000       5.323393       144.8569 
 2117   0.0000       5.325188       144.9057 
 2118   0.0000       5.330313       145.0452 
 2119   0.0000       5.332741       145.1113 
 2120   0.0000       5.338180       145.2593 
 2121   0.0000       5.340801       145.3306 
 2122   0.0000       5.342600       145.3795 
 2123   0.0000       5.347852       145.5225 
 2124   0.0000       5.351539       145.6228 
 2125   0.0000       5.356042       145.7453 
 2126   0.0000       5.359369       145.8358 
 2127   0.0000       5.362876       145.9313 
 2128   0.0000       5.371500       146.1659 
 2129   0.0000       5.377256       146.3226 
 2130   0.0000       5.377902       146.3402 
 2131   0.0000       5.379540       146.3847 
 2132   0.0000       5.383590       146.4949 
 2133   0.0000       5.385569       146.5488 
 2134   0.0000       5.390967       146.6957 
 2135   0.0000       5.394358       146.7880 
 2136   0.0000       5.394876       146.8020 
 2137   0.0000       5.401152       146.9728 
 2138   0.0000       5.407603       147.1484 
 2139   0.0000       5.408484       147.1723 
 2140   0.0000       5.413151       147.2993 
 2141   0.0000       5.417375       147.4143 
 2142   0.0000       5.422666       147.5582 
 2143   0.0000       5.429003       147.7307 
 2144   0.0000       5.432432       147.8240 
 2145   0.0000       5.436793       147.9427 
 2146   0.0000       5.437959       147.9744 
 2147   0.0000       5.441559       148.0724 
 2148   0.0000       5.443742       148.1317 
 2149   0.0000       5.448689       148.2664 
 2150   0.0000       5.452261       148.3636 
 2151   0.0000       5.455402       148.4490 
 2152   0.0000       5.462403       148.6395 
 2153   0.0000       5.464269       148.6903 
 2154   0.0000       5.464764       148.7038 
 2155   0.0000       5.468512       148.8058 
 2156   0.0000       5.470118       148.8495 
 2157   0.0000       5.472648       148.9183 
 2158   0.0000       5.476291       149.0174 
 2159   0.0000       5.478291       149.0719 
 2160   0.0000       5.481991       149.1726 
 2161   0.0000       5.486793       149.3032 
 2162   0.0000       5.487318       149.3175 
 2163   0.0000       5.494550       149.5143 
 2164   0.0000       5.499071       149.6373 
 2165   0.0000       5.501527       149.7041 
 2166   0.0000       5.504209       149.7771 
 2167   0.0000       5.505932       149.8240 
 2168   0.0000       5.511167       149.9665 
 2169   0.0000       5.515658       150.0887 
 2170   0.0000       5.518458       150.1649 
 2171   0.0000       5.521077       150.2361 
 2172   0.0000       5.524378       150.3260 
 2173   0.0000       5.534778       150.6090 
 2174   0.0000       5.536940       150.6678 
 2175   0.0000       5.540053       150.7525 
 2176   0.0000       5.542563       150.8208 
 2177   0.0000       5.544092       150.8624 
 2178   0.0000       5.548351       150.9783 
 2179   0.0000       5.555851       151.1824 
 2180   0.0000       5.557472       151.2265 
 2181   0.0000       5.560366       151.3052 
 2182   0.0000       5.563931       151.4023 
 2183   0.0000       5.568738       151.5331 
 2184   0.0000       5.571924       151.6198 
 2185   0.0000       5.573928       151.6743 
 2186   0.0000       5.578628       151.8022 
 2187   0.0000       5.584075       151.9504 
 2188   0.0000       5.584860       151.9718 
 2189   0.0000       5.585930       152.0009 
 2190   0.0000       5.590818       152.1339 
 2191   0.0000       5.594918       152.2455 
 2192   0.0000       5.600941       152.4093 
 2193   0.0000       5.604480       152.5056 
 2194   0.0000       5.607051       152.5756 
 2195   0.0000       5.612236       152.7167 
 2196   0.0000       5.618235       152.8799 
 2197   0.0000       5.621053       152.9566 
 2198   0.0000       5.623970       153.0360 
 2199   0.0000       5.629272       153.1803 
 2200   0.0000       5.632473       153.2674 
 2201   0.0000       5.635921       153.3612 
 2202   0.0000       5.641535       153.5140 
 2203   0.0000       5.645000       153.6083 
 2204   0.0000       5.648700       153.7089 
 2205   0.0000       5.651135       153.7752 
 2206   0.0000       5.656548       153.9225 
 2207   0.0000       5.657023       153.9354 
 2208   0.0000       5.660463       154.0290 
 2209   0.0000       5.666700       154.1987 
 2210   0.0000       5.670018       154.2890 
 2211   0.0000       5.670984       154.3153 
 2212   0.0000       5.673725       154.3899 
 2213   0.0000       5.675009       154.4248 
 2214   0.0000       5.679646       154.5510 
 2215   0.0000       5.687384       154.7616 
 2216   0.0000       5.690140       154.8366 
 2217   0.0000       5.691361       154.8698 
 2218   0.0000       5.693824       154.9368 
 2219   0.0000       5.700388       155.1154 
 2220   0.0000       5.705464       155.2536 
 2221   0.0000       5.709018       155.3503 
 2222   0.0000       5.710007       155.3772 
 2223   0.0000       5.710964       155.4032 
 2224   0.0000       5.716280       155.5479 
 2225   0.0000       5.718057       155.5963 
 2226   0.0000       5.721996       155.7034 
 2227   0.0000       5.724613       155.7746 
 2228   0.0000       5.727874       155.8634 
 2229   0.0000       5.731938       155.9740 
 2230   0.0000       5.732860       155.9990 
 2231   0.0000       5.739086       156.1685 
 2232   0.0000       5.741719       156.2401 
 2233   0.0000       5.743434       156.2868 
 2234   0.0000       5.746230       156.3629 
 2235   0.0000       5.748510       156.4249 
 2236   0.0000       5.750188       156.4706 
 2237   0.0000       5.755217       156.6074 
 2238   0.0000       5.755820       156.6238 
 2239   0.0000       5.761444       156.7769 
 2240   0.0000       5.767121       156.9313 
 2241   0.0000       5.772753       157.0846 
 2242   0.0000       5.774785       157.1399 
 2243   0.0000       5.777590       157.2162 
 2244   0.0000       5.781748       157.3293 
 2245   0.0000       5.782341       157.3455 
 2246   0.0000       5.784573       157.4062 
 2247   0.0000       5.787843       157.4952 
 2248   0.0000       5.792421       157.6198 
 2249   0.0000       5.796805       157.7391 
 2250   0.0000       5.798627       157.7887 
 2251   0.0000       5.805748       157.9824 
 2252   0.0000       5.806909       158.0140 
 2253   0.0000       5.809661       158.0889 
 2254   0.0000       5.813276       158.1873 
 2255   0.0000       5.813873       158.2035 
 2256   0.0000       5.818499       158.3294 
 2257   0.0000       5.819857       158.3664 
 2258   0.0000       5.823576       158.4676 
 2259   0.0000       5.826218       158.5394 
 2260   0.0000       5.830915       158.6673 
 2261   0.0000       5.831734       158.6896 
 2262   0.0000       5.835765       158.7992 
 2263   0.0000       5.839802       158.9091 
 2264   0.0000       5.840717       158.9340 
 2265   0.0000       5.846743       159.0980 
 2266   0.0000       5.847110       159.1080 
 2267   0.0000       5.848729       159.1520 
 2268   0.0000       5.852390       159.2516 
 2269   0.0000       5.853690       159.2870 
 2270   0.0000       5.857934       159.4025 
 2271   0.0000       5.860358       159.4684 
 2272   0.0000       5.862420       159.5246 
 2273   0.0000       5.865069       159.5966 
 2274   0.0000       5.866483       159.6351 
 2275   0.0000       5.870989       159.7577 
 2276   0.0000       5.871803       159.7799 
 2277   0.0000       5.873974       159.8390 
 2278   0.0000       5.876346       159.9035 
 2279   0.0000       5.878348       159.9580 
 2280   0.0000       5.880696       160.0219 
 2281   0.0000       5.885994       160.1660 
 2282   0.0000       5.887631       160.2106 
 2283   0.0000       5.889527       160.2622 
 2284   0.0000       5.891548       160.3172 
 2285   0.0000       5.894070       160.3858 
 2286   0.0000       5.895529       160.4255 
 2287   0.0000       5.896201       160.4438 
 2288   0.0000       5.899308       160.5283 
 2289   0.0000       5.901131       160.5779 
 2290   0.0000       5.904380       160.6663 
 2291   0.0000       5.905792       160.7048 
 2292   0.0000       5.909694       160.8109 
 2293   0.0000       5.915096       160.9579 
 2294   0.0000       5.916616       160.9993 
 2295   0.0000       5.917815       161.0319 
 2296   0.0000       5.918246       161.0437 
 2297   0.0000       5.922993       161.1728 
 2298   0.0000       5.924025       161.2009 
 2299   0.0000       5.928175       161.3139 
 2300   0.0000       5.930220       161.3695 
 2301   0.0000       5.931409       161.4019 
 2302   0.0000       5.934092       161.4749 
 2303   0.0000       5.938322       161.5900 
 2304   0.0000       5.939564       161.6237 
 2305   0.0000       5.943188       161.7224 
 2306   0.0000       5.945493       161.7851 
 2307   0.0000       5.948976       161.8799 
 2308   0.0000       5.950847       161.9308 
 2309   0.0000       5.953191       161.9946 
 2310   0.0000       5.956153       162.0752 
 2311   0.0000       5.958673       162.1437 
 2312   0.0000       5.960916       162.2048 
 2313   0.0000       5.964960       162.3148 
 2314   0.0000       5.966309       162.3515 
 2315   0.0000       5.967877       162.3942 
 2316   0.0000       5.969437       162.4366 
 2317   0.0000       5.971751       162.4996 
 2318   0.0000       5.974028       162.5616 
 2319   0.0000       5.978126       162.6731 
 2320   0.0000       5.980535       162.7386 
 2321   0.0000       5.982503       162.7922 
 2322   0.0000       5.984716       162.8524 
 2323   0.0000       5.986302       162.8956 
 2324   0.0000       5.990872       163.0199 
 2325   0.0000       5.991751       163.0438 
 2326   0.0000       5.993086       163.0802 
 2327   0.0000       5.997006       163.1868 
 2328   0.0000       5.999996       163.2682 
 2329   0.0000       6.003121       163.3532 
 2330   0.0000       6.004533       163.3917 
 2331   0.0000       6.006748       163.4519 
 2332   0.0000       6.008066       163.4878 
 2333   0.0000       6.010190       163.5456 
 2334   0.0000       6.011803       163.5895 
 2335   0.0000       6.017441       163.7429 
 2336   0.0000       6.020084       163.8148 
 2337   0.0000       6.020729       163.8324 
 2338   0.0000       6.022290       163.8749 
 2339   0.0000       6.024100       163.9241 
 2340   0.0000       6.030269       164.0920 
 2341   0.0000       6.030390       164.0953 
 2342   0.0000       6.034511       164.2074 
 2343   0.0000       6.038049       164.3037 
 2344   0.0000       6.040972       164.3832 
 2345   0.0000       6.047545       164.5621 
 2346   0.0000       6.048118       164.5777 
 2347   0.0000       6.050057       164.6304 
 2348   0.0000       6.050251       164.6357 
 2349   0.0000       6.054634       164.7550 
 2350   0.0000       6.055467       164.7776 
 2351   0.0000       6.057592       164.8354 
 2352   0.0000       6.060507       164.9148 
 2353   0.0000       6.063031       164.9835 
 2354   0.0000       6.066995       165.0913 
 2355   0.0000       6.070506       165.1869 
 2356   0.0000       6.073598       165.2710 
 2357   0.0000       6.075100       165.3119 
 2358   0.0000       6.077057       165.3651 
 2359   0.0000       6.080551       165.4602 
 2360   0.0000       6.082495       165.5131 
 2361   0.0000       6.083696       165.5458 
 2362   0.0000       6.085689       165.6000 
 2363   0.0000       6.086461       165.6210 
 2364   0.0000       6.088450       165.6751 
 2365   0.0000       6.090643       165.7348 
 2366   0.0000       6.091461       165.7571 
 2367   0.0000       6.093638       165.8163 
 2368   0.0000       6.094789       165.8476 
 2369   0.0000       6.096689       165.8994 
 2370   0.0000       6.100840       166.0123 
 2371   0.0000       6.102061       166.0455 
 2372   0.0000       6.109161       166.2387 
 2373   0.0000       6.112108       166.3189 
 2374   0.0000       6.112468       166.3287 
 2375   0.0000       6.115514       166.4116 
 2376   0.0000       6.116953       166.4507 
 2377   0.0000       6.119647       166.5241 
 2378   0.0000       6.120144       166.5376 
 2379   0.0000       6.122584       166.6040 
 2380   0.0000       6.124909       166.6673 
 2381   0.0000       6.127036       166.7251 
 2382   0.0000       6.131351       166.8425 
 2383   0.0000       6.132124       166.8636 
 2384   0.0000       6.136544       166.9839 
 2385   0.0000       6.139101       167.0534 
 2386   0.0000       6.140687       167.0966 
 2387   0.0000       6.143359       167.1693 
 2388   0.0000       6.144928       167.2120 
 2389   0.0000       6.145967       167.2403 
 2390   0.0000       6.150867       167.3736 
 2391   0.0000       6.154493       167.4723 
 2392   0.0000       6.159359       167.6047 
 2393   0.0000       6.160705       167.6413 
 2394   0.0000       6.163145       167.7077 
 2395   0.0000       6.165406       167.7692 
 2396   0.0000       6.167133       167.8162 
 2397   0.0000       6.170187       167.8993 
 2398   0.0000       6.171146       167.9254 
 2399   0.0000       6.174304       168.0113 
 2400   0.0000       6.174728       168.0229 
 2401   0.0000       6.178314       168.1205 
 2402   0.0000       6.180928       168.1916 
 2403   0.0000       6.182833       168.2434 
 2404   0.0000       6.187532       168.3713 
 2405   0.0000       6.189134       168.4149 
 2406   0.0000       6.189898       168.4357 
 2407   0.0000       6.192697       168.5118 
 2408   0.0000       6.194271       168.5547 
 2409   0.0000       6.195753       168.5950 
 2410   0.0000       6.197105       168.6318 
 2411   0.0000       6.201593       168.7539 
 2412   0.0000       6.204889       168.8436 
 2413   0.0000       6.207330       168.9100 
 2414   0.0000       6.208209       168.9340 
 2415   0.0000       6.209754       168.9760 
 2416   0.0000       6.211626       169.0269 
 2417   0.0000       6.213754       169.0848 
 2418   0.0000       6.216812       169.1680 
 2419   0.0000       6.219280       169.2352 
 2420   0.0000       6.221183       169.2870 
 2421   0.0000       6.223731       169.3563 
 2422   0.0000       6.226196       169.4234 
 2423   0.0000       6.229150       169.5038 
 2424   0.0000       6.230748       169.5473 
 2425   0.0000       6.232357       169.5911 
 2426   0.0000       6.233298       169.6167 
 2427   0.0000       6.237707       169.7366 
 2428   0.0000       6.239734       169.7918 
 2429   0.0000       6.242695       169.8724 
 2430   0.0000       6.245905       169.9597 
 2431   0.0000       6.248553       170.0318 
 2432   0.0000       6.251122       170.1017 
 2433   0.0000       6.252568       170.1410 
 2434   0.0000       6.254029       170.1808 
 2435   0.0000       6.255378       170.2175 
 2436   0.0000       6.257843       170.2846 
 2437   0.0000       6.259839       170.3389 
 2438   0.0000       6.262887       170.4218 
 2439   0.0000       6.265329       170.4883 
 2440   0.0000       6.270614       170.6321 
 2441   0.0000       6.271325       170.6514 
 2442   0.0000       6.272137       170.6735 
 2443   0.0000       6.273864       170.7205 
 2444   0.0000       6.277496       170.8193 
 2445   0.0000       6.279310       170.8687 
 2446   0.0000       6.281102       170.9175 
 2447   0.0000       6.282567       170.9573 
 2448   0.0000       6.283710       170.9884 
 2449   0.0000       6.284695       171.0153 
 2450   0.0000       6.289802       171.1542 
 2451   0.0000       6.290712       171.1790 
 2452   0.0000       6.292829       171.2366 
 2453   0.0000       6.294636       171.2857 
 2454   0.0000       6.296776       171.3440 
 2455   0.0000       6.300111       171.4347 
 2456   0.0000       6.300676       171.4501 
 2457   0.0000       6.304901       171.5651 
 2458   0.0000       6.307155       171.6264 
 2459   0.0000       6.309161       171.6810 
 2460   0.0000       6.310394       171.7146 
 2461   0.0000       6.313139       171.7893 
 2462   0.0000       6.317466       171.9070 
 2463   0.0000       6.317978       171.9209 
 2464   0.0000       6.319720       171.9683 
 2465   0.0000       6.325406       172.1230 
 2466   0.0000       6.327553       172.1815 
 2467   0.0000       6.328740       172.2138 
 2468   0.0000       6.332405       172.3135 
 2469   0.0000       6.334429       172.3686 
 2470   0.0000       6.336986       172.4381 
 2471   0.0000       6.338336       172.4749 
 2472   0.0000       6.340386       172.5307 
 2473   0.0000       6.341082       172.5496 
 2474   0.0000       6.343264       172.6090 
 2475   0.0000       6.345214       172.6621 
 2476   0.0000       6.349139       172.7689 
 2477   0.0000       6.349720       172.7847 
 2478   0.0000       6.354733       172.9211 
 2479   0.0000       6.357359       172.9925 
 2480   0.0000       6.361679       173.1101 
 2481   0.0000       6.362926       173.1440 
 2482   0.0000       6.367117       173.2581 
 2483   0.0000       6.367787       173.2763 
 2484   0.0000       6.371898       173.3882 
 2485   0.0000       6.375367       173.4826 
 2486   0.0000       6.378397       173.5650 
 2487   0.0000       6.380085       173.6109 
 2488   0.0000       6.381529       173.6502 
 2489   0.0000       6.385061       173.7463 
 2490   0.0000       6.386297       173.7800 
 2491   0.0000       6.393686       173.9811 
 2492   0.0000       6.394735       174.0096 
 2493   0.0000       6.395909       174.0415 
 2494   0.0000       6.398211       174.1042 
 2495   0.0000       6.399277       174.1332 
 2496   0.0000       6.404733       174.2816 
 2497   0.0000       6.407598       174.3596 
 2498   0.0000       6.410540       174.4397 
 2499   0.0000       6.413806       174.5285 
 2500   0.0000       6.414972       174.5603 
 2501   0.0000       6.417411       174.6266 
 2502   0.0000       6.421108       174.7272 
 2503   0.0000       6.424086       174.8083 
 2504   0.0000       6.426359       174.8701 
 2505   0.0000       6.427784       174.9089 
 2506   0.0000       6.430875       174.9930 
 2507   0.0000       6.434245       175.0847 
 2508   0.0000       6.435729       175.1251 
 2509   0.0000       6.437166       175.1642 
 2510   0.0000       6.439852       175.2373 
 2511   0.0000       6.440512       175.2553 
 2512   0.0000       6.442786       175.3171 
 2513   0.0000       6.446392       175.4153 
 2514   0.0000       6.450687       175.5321 
 2515   0.0000       6.451809       175.5626 
 2516   0.0000       6.454612       175.6389 
 2517   0.0000       6.458545       175.7459 
 2518   0.0000       6.460728       175.8053 
 2519   0.0000       6.461600       175.8291 
 2520   0.0000       6.463483       175.8803 
 2521   0.0000       6.466366       175.9588 
 2522   0.0000       6.468517       176.0173 
 2523   0.0000       6.471701       176.1039 
 2524   0.0000       6.472737       176.1321 
 2525   0.0000       6.476129       176.2244 
 2526   0.0000       6.478269       176.2827 
 2527   0.0000       6.483709       176.4307 
 2528   0.0000       6.486686       176.5117 
 2529   0.0000       6.489837       176.5975 
 2530   0.0000       6.491782       176.6504 
 2531   0.0000       6.493200       176.6890 
 2532   0.0000       6.496319       176.7738 
 2533   0.0000       6.498554       176.8346 
 2534   0.0000       6.500836       176.8967 
 2535   0.0000       6.504764       177.0036 
 2536   0.0000       6.505811       177.0321 
 2537   0.0000       6.508441       177.1037 
 2538   0.0000       6.512322       177.2093 
 2539   0.0000       6.513845       177.2507 
 2540   0.0000       6.515874       177.3060 
 2541   0.0000       6.517903       177.3612 
 2542   0.0000       6.521372       177.4556 
 2543   0.0000       6.524026       177.5278 
 2544   0.0000       6.527827       177.6312 
 2545   0.0000       6.530309       177.6987 
 2546   0.0000       6.532604       177.7612 
 2547   0.0000       6.536398       177.8644 
 2548   0.0000       6.537989       177.9077 
 2549   0.0000       6.540137       177.9662 
 2550   0.0000       6.542774       178.0379 
 2551   0.0000       6.545344       178.1079 
 2552   0.0000       6.550275       178.2420 
 2553   0.0000       6.553979       178.3428 
 2554   0.0000       6.556237       178.4043 
 2555   0.0000       6.557057       178.4266 
 2556   0.0000       6.557868       178.4487 
 2557   0.0000       6.561996       178.5610 
 2558   0.0000       6.566437       178.6818 
 2559   0.0000       6.570524       178.7931 
 2560   0.0000       6.572107       178.8361 
 2561   0.0000       6.575728       178.9347 
 2562   0.0000       6.577114       178.9724 
 2563   0.0000       6.577295       178.9773 
 2564   0.0000       6.580208       179.0566 
 2565   0.0000       6.581896       179.1025 
 2566   0.0000       6.587518       179.2555 
 2567   0.0000       6.588820       179.2909 
 2568   0.0000       6.590552       179.3380 
 2569   0.0000       6.591704       179.3694 
 2570   0.0000       6.597496       179.5270 
 2571   0.0000       6.598663       179.5588 
 2572   0.0000       6.600217       179.6010 
 2573   0.0000       6.603000       179.6768 
 2574   0.0000       6.604267       179.7113 
 2575   0.0000       6.608033       179.8137 
 2576   0.0000       6.611829       179.9170 
 2577   0.0000       6.613459       179.9614 
 2578   0.0000       6.615056       180.0048 
 2579   0.0000       6.618453       180.0973 
 2580   0.0000       6.620212       180.1451 
 2581   0.0000       6.621344       180.1759 
 2582   0.0000       6.624813       180.2703 
 2583   0.0000       6.627875       180.3536 
 2584   0.0000       6.629721       180.4039 
 2585   0.0000       6.630782       180.4328 
 2586   0.0000       6.632694       180.4848 
 2587   0.0000       6.634286       180.5281 
 2588   0.0000       6.639098       180.6590 
 2589   0.0000       6.640173       180.6883 
 2590   0.0000       6.641351       180.7204 
 2591   0.0000       6.642965       180.7643 
 2592   0.0000       6.648147       180.9053 
 2593   0.0000       6.652032       181.0110 
 2594   0.0000       6.652594       181.0263 
 2595   0.0000       6.656659       181.1369 
 2596   0.0000       6.659402       181.2115 
 2597   0.0000       6.662047       181.2835 
 2598   0.0000       6.665047       181.3651 
 2599   0.0000       6.665462       181.3764 
 2600   0.0000       6.665918       181.3889 
 2601   0.0000       6.675324       181.6448 
 2602   0.0000       6.675583       181.6518 
 2603   0.0000       6.677403       181.7014 
 2604   0.0000       6.679973       181.7713 
 2605   0.0000       6.682665       181.8446 
 2606   0.0000       6.682727       181.8463 
 2607   0.0000       6.690003       182.0442 
 2608   0.0000       6.690355       182.0538 
 2609   0.0000       6.693224       182.1319 
 2610   0.0000       6.695781       182.2015 
 2611   0.0000       6.698948       182.2876 
 2612   0.0000       6.699542       182.3038 
 2613   0.0000       6.703551       182.4129 
 2614   0.0000       6.705495       182.4658 
 2615   0.0000       6.707817       182.5290 
 2616   0.0000       6.708630       182.5511 
 2617   0.0000       6.709858       182.5845 
 2618   0.0000       6.712251       182.6496 
 2619   0.0000       6.714950       182.7231 
 2620   0.0000       6.717513       182.7928 
 2621   0.0000       6.722886       182.9390 
 2622   0.0000       6.724691       182.9882 
 2623   0.0000       6.725760       183.0172 
 2624   0.0000       6.730759       183.1533 
 2625   0.0000       6.732933       183.2124 
 2626   0.0000       6.733222       183.2203 
 2627   0.0000       6.737730       183.3430 
 2628   0.0000       6.740354       183.4143 
 2629   0.0000       6.742590       183.4752 
 2630   0.0000       6.743512       183.5003 
 2631   0.0000       6.747680       183.6137 
 2632   0.0000       6.750745       183.6971 
 2633   0.0000       6.753223       183.7645 
 2634   0.0000       6.756803       183.8620 
 2635   0.0000       6.760625       183.9660 
 2636   0.0000       6.764942       184.0834 
 2637   0.0000       6.770524       184.2353 
 2638   0.0000       6.775983       184.3839 
 2639   0.0000       6.778918       184.4637 
 2640   0.0000       6.779866       184.4895 
 2641   0.0000       6.781937       184.5459 
 2642   0.0000       6.787053       184.6851 
 2643   0.0000       6.789052       184.7395 
 2644   0.0000       6.790083       184.7676 
 2645   0.0000       6.792783       184.8410 
 2646   0.0000       6.800222       185.0434 
 2647   0.0000       6.801596       185.0808 
 2648   0.0000       6.804045       185.1475 
 2649   0.0000       6.805070       185.1754 
 2650   0.0000       6.810913       185.3344 
 2651   0.0000       6.813191       185.3964 
 2652   0.0000       6.816703       185.4919 
 2653   0.0000       6.817498       185.5135 
 2654   0.0000       6.821569       185.6243 
 2655   0.0000       6.825597       185.7339 
 2656   0.0000       6.827198       185.7775 
 2657   0.0000       6.829637       185.8439 
 2658   0.0000       6.832593       185.9243 
 2659   0.0000       6.836816       186.0392 
 2660   0.0000       6.845601       186.2783 
 2661   0.0000       6.846933       186.3145 
 2662   0.0000       6.852236       186.4588 
 2663   0.0000       6.854500       186.5204 
 2664   0.0000       6.858362       186.6255 
 2665   0.0000       6.861695       186.7162 
 2666   0.0000       6.867854       186.8838 
 2667   0.0000       6.868712       186.9072 
 2668   0.0000       6.871710       186.9887 
 2669   0.0000       6.874234       187.0574 
 2670   0.0000       6.876802       187.1273 
 2671   0.0000       6.877241       187.1393 
 2672   0.0000       6.882389       187.2793 
 2673   0.0000       6.888932       187.4574 
 2674   0.0000       6.894902       187.6198 
 2675   0.0000       6.895807       187.6444 
 2676   0.0000       6.900292       187.7665 
 2677   0.0000       6.903006       187.8404 
 2678   0.0000       6.907013       187.9494 
 2679   0.0000       6.909195       188.0088 
 2680   0.0000       6.911912       188.0827 
 2681   0.0000       6.916080       188.1961 
 2682   0.0000       6.917947       188.2469 
 2683   0.0000       6.922859       188.3806 
 2684   0.0000       6.924411       188.4228 
 2685   0.0000       6.931502       188.6158 
 2686   0.0000       6.934155       188.6880 
 2687   0.0000       6.935737       188.7310 
 2688   0.0000       6.940378       188.8573 
 2689   0.0000       6.942802       188.9233 
 2690   0.0000       6.948251       189.0715 
 2691   0.0000       6.949456       189.1043 
 2692   0.0000       6.957597       189.3258 
 2693   0.0000       6.959869       189.3877 
 2694   0.0000       6.961150       189.4225 
 2695   0.0000       6.965026       189.5280 
 2696   0.0000       6.967192       189.5869 
 2697   0.0000       6.969410       189.6473 
 2698   0.0000       6.973705       189.7642 
 2699   0.0000       6.975130       189.8029 
 2700   0.0000       6.977272       189.8612 
 2701   0.0000       6.982217       189.9958 
 2702   0.0000       6.988033       190.1540 
 2703   0.0000       6.991348       190.2442 
 2704   0.0000       6.995044       190.3448 
 2705   0.0000       6.999051       190.4539 
 2706   0.0000       7.000844       190.5026 
 2707   0.0000       7.002256       190.5411 
 2708   0.0000       7.009730       190.7445 
 2709   0.0000       7.011800       190.8008 
 2710   0.0000       7.019367       191.0067 
 2711   0.0000       7.022535       191.0929 
 2712   0.0000       7.025190       191.1651 
 2713   0.0000       7.025697       191.1789 
 2714   0.0000       7.036125       191.4627 
 2715   0.0000       7.037461       191.4991 
 2716   0.0000       7.041692       191.6142 
 2717   0.0000       7.042156       191.6268 
 2718   0.0000       7.044912       191.7018 
 2719   0.0000       7.049468       191.8258 
 2720   0.0000       7.050774       191.8613 
 2721   0.0000       7.054259       191.9561 
 2722   0.0000       7.057576       192.0464 
 2723   0.0000       7.057980       192.0574 
 2724   0.0000       7.062832       192.1894 
 2725   0.0000       7.065412       192.2596 
 2726   0.0000       7.069882       192.3813 
 2727   0.0000       7.072909       192.4636 
 2728   0.0000       7.075024       192.5212 
 2729   0.0000       7.075555       192.5356 
 2730   0.0000       7.080410       192.6677 
 2731   0.0000       7.085294       192.8007 
 2732   0.0000       7.089377       192.9118 
 2733   0.0000       7.094006       193.0377 
 2734   0.0000       7.096596       193.1082 
 2735   0.0000       7.098698       193.1654 
 2736   0.0000       7.102510       193.2691 
 2737   0.0000       7.103712       193.3018 
 2738   0.0000       7.106490       193.3774 
 2739   0.0000       7.110555       193.4880 
 2740   0.0000       7.113860       193.5780 
 2741   0.0000       7.115082       193.6112 
 2742   0.0000       7.124238       193.8604 
 2743   0.0000       7.130441       194.0292 
 2744   0.0000       7.133746       194.1191 
 2745   0.0000       7.137855       194.2309 
 2746   0.0000       7.145082       194.4276 
 2747   0.0000       7.147949       194.5056 
 2748   0.0000       7.150431       194.5731 
 2749   0.0000       7.154116       194.6734 
 2750   0.0000       7.160161       194.8379 
 2751   0.0000       7.162290       194.8958 
 2752   0.0000       7.164429       194.9540 
 2753   0.0000       7.169861       195.1018 
 2754   0.0000       7.172078       195.1622 
 2755   0.0000       7.180066       195.3795 
 2756   0.0000       7.187073       195.5702 
 2757   0.0000       7.187675       195.5866 
 2758   0.0000       7.190330       195.6588 
 2759   0.0000       7.192631       195.7214 
 2760   0.0000       7.195106       195.7888 
 2761   0.0000       7.200576       195.9376 
 2762   0.0000       7.204142       196.0347 
 2763   0.0000       7.207253       196.1193 
 2764   0.0000       7.210321       196.2028 
 2765   0.0000       7.211385       196.2318 
 2766   0.0000       7.213902       196.3003 
 2767   0.0000       7.219750       196.4594 
 2768   0.0000       7.226051       196.6308 
 2769   0.0000       7.229411       196.7223 
 2770   0.0000       7.230830       196.7609 
 2771   0.0000       7.235659       196.8923 
 2772   0.0000       7.236447       196.9137 
 2773   0.0000       7.241938       197.0632 
 2774   0.0000       7.251301       197.3179 
 2775   0.0000       7.253056       197.3657 
 2776   0.0000       7.254485       197.4046 
 2777   0.0000       7.263663       197.6543 
 2778   0.0000       7.268004       197.7725 
 2779   0.0000       7.270047       197.8280 
 2780   0.0000       7.271216       197.8598 
 2781   0.0000       7.276620       198.0069 
 2782   0.0000       7.280996       198.1260 
 2783   0.0000       7.284801       198.2295 
 2784   0.0000       7.289270       198.3511 
 2785   0.0000       7.290970       198.3974 
 2786   0.0000       7.295435       198.5189 
 2787   0.0000       7.299782       198.6372 
 2788   0.0000       7.302358       198.7073 
 2789   0.0000       7.306505       198.8201 
 2790   0.0000       7.311557       198.9576 
 2791   0.0000       7.312973       198.9961 
 2792   0.0000       7.317784       199.1270 
 2793   0.0000       7.317848       199.1288 
 2794   0.0000       7.320717       199.2068 
 2795   0.0000       7.326440       199.3626 
 2796   0.0000       7.329511       199.4461 
 2797   0.0000       7.331406       199.4977 
 2798   0.0000       7.338363       199.6870 
 2799   0.0000       7.344721       199.8600 
 2800   0.0000       7.346676       199.9132 
 2801   0.0000       7.349322       199.9852 
 2802   0.0000       7.352965       200.0844 
 2803   0.0000       7.358114       200.2245 
 2804   0.0000       7.363019       200.3579 
 2805   0.0000       7.376522       200.7254 
 2806   0.0000       7.378290       200.7735 
 2807   0.0000       7.379461       200.8053 
 2808   0.0000       7.386164       200.9878 
 2809   0.0000       7.394916       201.2259 
 2810   0.0000       7.401208       201.3971 
 2811   0.0000       7.401470       201.4043 
 2812   0.0000       7.409892       201.6334 
 2813   0.0000       7.411545       201.6784 
 2814   0.0000       7.413902       201.7425 
 2815   0.0000       7.415492       201.7858 
 2816   0.0000       7.419999       201.9084 
 2817   0.0000       7.423518       202.0042 
 2818   0.0000       7.426305       202.0800 
 2819   0.0000       7.428498       202.1397 
 2820   0.0000       7.434737       202.3095 
 2821   0.0000       7.440110       202.4557 
 2822   0.0000       7.442319       202.5158 
 2823   0.0000       7.447473       202.6560 
 2824   0.0000       7.448563       202.6857 
 2825   0.0000       7.450198       202.7302 
 2826   0.0000       7.452995       202.8063 
 2827   0.0000       7.453942       202.8321 
 2828   0.0000       7.457432       202.9270 
 2829   0.0000       7.460326       203.0058 
 2830   0.0000       7.462472       203.0642 
 2831   0.0000       7.464477       203.1187 
 2832   0.0000       7.465616       203.1497 
 2833   0.0000       7.470978       203.2956 
 2834   0.0000       7.474446       203.3900 
 2835   0.0000       7.475534       203.4196 
 2836   0.0000       7.481297       203.5764 
 2837   0.0000       7.484884       203.6740 
 2838   0.0000       7.486928       203.7297 
 2839   0.0000       7.492485       203.8809 
 2840   0.0000       7.502034       204.1407 
 2841   0.0000       7.502422       204.1513 
 2842   0.0000       7.507514       204.2898 
 2843   0.0000       7.509590       204.3463 
 2844   0.0000       7.514886       204.4904 
 2845   0.0000       7.516873       204.5445 
 2846   0.0000       7.522966       204.7103 
 2847   0.0000       7.524192       204.7437 
 2848   0.0000       7.524588       204.7545 
 2849   0.0000       7.529281       204.8821 
 2850   0.0000       7.532033       204.9570 
 2851   0.0000       7.534223       205.0166 
 2852   0.0000       7.535195       205.0431 
 2853   0.0000       7.538224       205.1255 
 2854   0.0000       7.543250       205.2623 
 2855   0.0000       7.545051       205.3113 
 2856   0.0000       7.548699       205.4105 
 2857   0.0000       7.552321       205.5091 
 2858   0.0000       7.556936       205.6347 
 2859   0.0000       7.558190       205.6688 
 2860   0.0000       7.560183       205.7231 
 2861   0.0000       7.564148       205.8309 
 2862   0.0000       7.567781       205.9298 
 2863   0.0000       7.576939       206.1790 
 2864   0.0000       7.582450       206.3290 
 2865   0.0000       7.584573       206.3867 
 2866   0.0000       7.586170       206.4302 
 2867   0.0000       7.592306       206.5972 
 2868   0.0000       7.592570       206.6043 
 2869   0.0000       7.598899       206.7766 
 2870   0.0000       7.599972       206.8058 
 2871   0.0000       7.602471       206.8737 
 2872   0.0000       7.607882       207.0210 
 2873   0.0000       7.610748       207.0990 
 2874   0.0000       7.620127       207.3542 
 2875   0.0000       7.621863       207.4014 
 2876   0.0000       7.622636       207.4225 
 2877   0.0000       7.627282       207.5489 
 2878   0.0000       7.628638       207.5858 
 2879   0.0000       7.635009       207.7591 
 2880   0.0000       7.637518       207.8274 
 2881   0.0000       7.638041       207.8417 
 2882   0.0000       7.642859       207.9728 
 2883   0.0000       7.649818       208.1621 
 2884   0.0000       7.650364       208.1770 
 2885   0.0000       7.654939       208.3015 
 2886   0.0000       7.657820       208.3799 
 2887   0.0000       7.663087       208.5232 
 2888   0.0000       7.668755       208.6774 
 2889   0.0000       7.675536       208.8619 
 2890   0.0000       7.676419       208.8860 
 2891   0.0000       7.679440       208.9682 
 2892   0.0000       7.683550       209.0800 
 2893   0.0000       7.684465       209.1049 
 2894   0.0000       7.690417       209.2669 
 2895   0.0000       7.693003       209.3373 
 2896   0.0000       7.695915       209.4165 
 2897   0.0000       7.698377       209.4835 
 2898   0.0000       7.700156       209.5319 
 2899   0.0000       7.702417       209.5934 
 2900   0.0000       7.709468       209.7853 
 2901   0.0000       7.712672       209.8725 
 2902   0.0000       7.713860       209.9048 
 2903   0.0000       7.718013       210.0178 
 2904   0.0000       7.722968       210.1526 
 2905   0.0000       7.725860       210.2313 
 2906   0.0000       7.730550       210.3589 
 2907   0.0000       7.731246       210.3779 
 2908   0.0000       7.733484       210.4388 
 2909   0.0000       7.739121       210.5922 
 2910   0.0000       7.742034       210.6714 
 2911   0.0000       7.745668       210.7703 
 2912   0.0000       7.747260       210.8137 
 2913   0.0000       7.750838       210.9110 
 2914   0.0000       7.752036       210.9436 
 2915   0.0000       7.756197       211.0569 
 2916   0.0000       7.758654       211.1237 
 2917   0.0000       7.759557       211.1483 
 2918   0.0000       7.763583       211.2578 
 2919   0.0000       7.766304       211.3319 
 2920   0.0000       7.769957       211.4313 
 2921   0.0000       7.777606       211.6394 
 2922   0.0000       7.779278       211.6849 
 2923   0.0000       7.787072       211.8970 
 2924   0.0000       7.788575       211.9379 
 2925   0.0000       7.790005       211.9768 
 2926   0.0000       7.794836       212.1083 
 2927   0.0000       7.796279       212.1475 
 2928   0.0000       7.798404       212.2054 
 2929   0.0000       7.801432       212.2878 
 2930   0.0000       7.802287       212.3110 
 2931   0.0000       7.804810       212.3797 
 2932   0.0000       7.807083       212.4415 
 2933   0.0000       7.815701       212.6760 
 2934   0.0000       7.820343       212.8024 
 2935   0.0000       7.821683       212.8388 
 2936   0.0000       7.824261       212.9090 
 2937   0.0000       7.828982       213.0374 
 2938   0.0000       7.830203       213.0707 
 2939   0.0000       7.832495       213.1330 
 2940   0.0000       7.833909       213.1715 
 2941   0.0000       7.838440       213.2948 
 2942   0.0000       7.841976       213.3910 
 2943   0.0000       7.850836       213.6321 
 2944   0.0000       7.852157       213.6681 
 2945   0.0000       7.854972       213.7446 
 2946   0.0000       7.856390       213.7832 
 2947   0.0000       7.857975       213.8264 
 2948   0.0000       7.861677       213.9271 
 2949   0.0000       7.865790       214.0390 
 2950   0.0000       7.867028       214.0727 
 2951   0.0000       7.869954       214.1523 
 2952   0.0000       7.870968       214.1799 
 2953   0.0000       7.878574       214.3869 
 2954   0.0000       7.879388       214.4091 
 2955   0.0000       7.882578       214.4958 
 2956   0.0000       7.887454       214.6285 
 2957   0.0000       7.889776       214.6917 
 2958   0.0000       7.892726       214.7720 
 2959   0.0000       7.895728       214.8537 
 2960   0.0000       7.900890       214.9942 
 2961   0.0000       7.903524       215.0658 
 2962   0.0000       7.905234       215.1124 
 2963   0.0000       7.909246       215.2215 
 2964   0.0000       7.910965       215.2683 
 2965   0.0000       7.913783       215.3450 
 2966   0.0000       7.918863       215.4832 
 2967   0.0000       7.921379       215.5517 
 2968   0.0000       7.926352       215.6870 
 2969   0.0000       7.928735       215.7519 
 2970   0.0000       7.928992       215.7588 
 2971   0.0000       7.932872       215.8644 
 2972   0.0000       7.935972       215.9488 
 2973   0.0000       7.936457       215.9620 
 2974   0.0000       7.939473       216.0441 
 2975   0.0000       7.941930       216.1109 
 2976   0.0000       7.948514       216.2901 
 2977   0.0000       7.950015       216.3309 
 2978   0.0000       7.954100       216.4421 
 2979   0.0000       7.958060       216.5498 
 2980   0.0000       7.959856       216.5987 
 2981   0.0000       7.961779       216.6510 
 2982   0.0000       7.966719       216.7854 
 2983   0.0000       7.971087       216.9043 
 2984   0.0000       7.974386       216.9941 
 2985   0.0000       7.979051       217.1210 
 2986   0.0000       7.979374       217.1298 
 2987   0.0000       7.983074       217.2305 
 2988   0.0000       7.990359       217.4287 
 2989   0.0000       7.993371       217.5107 
 2990   0.0000       7.996380       217.5926 
 2991   0.0000       7.999566       217.6793 
 2992   0.0000       8.002066       217.7473 
 2993   0.0000       8.005423       217.8386 
 2994   0.0000       8.008593       217.9249 
 2995   0.0000       8.009632       217.9532 
 2996   0.0000       8.013946       218.0706 
 2997   0.0000       8.020566       218.2507 
 2998   0.0000       8.023302       218.3252 
 2999   0.0000       8.025087       218.3737 
 3000   0.0000       8.027292       218.4337 
 3001   0.0000       8.029196       218.4855 
 3002   0.0000       8.030766       218.5283 
 3003   0.0000       8.035719       218.6630 
 3004   0.0000       8.037989       218.7248 
 3005   0.0000       8.043590       218.8772 
 3006   0.0000       8.045593       218.9317 
 3007   0.0000       8.052725       219.1258 
 3008   0.0000       8.055834       219.2104 
 3009   0.0000       8.058669       219.2875 
 3010   0.0000       8.061457       219.3634 
 3011   0.0000       8.063069       219.4073 
 3012   0.0000       8.067214       219.5200 
 3013   0.0000       8.070380       219.6062 
 3014   0.0000       8.072279       219.6579 
 3015   0.0000       8.080857       219.8913 
 3016   0.0000       8.082534       219.9369 
 3017   0.0000       8.089301       220.1211 
 3018   0.0000       8.092639       220.2119 
 3019   0.0000       8.096720       220.3229 
 3020   0.0000       8.098099       220.3605 
 3021   0.0000       8.101172       220.4441 
 3022   0.0000       8.105327       220.5572 
 3023   0.0000       8.110466       220.6970 
 3024   0.0000       8.111374       220.7217 
 3025   0.0000       8.113689       220.7847 
 3026   0.0000       8.115547       220.8353 
 3027   0.0000       8.120593       220.9726 
 3028   0.0000       8.122408       221.0220 
 3029   0.0000       8.123497       221.0516 
 3030   0.0000       8.126385       221.1302 
 3031   0.0000       8.131821       221.2781 
 3032   0.0000       8.136790       221.4133 
 3033   0.0000       8.138988       221.4731 
 3034   0.0000       8.141804       221.5497 
 3035   0.0000       8.144660       221.6275 
 3036   0.0000       8.146435       221.6758 
 3037   0.0000       8.147540       221.7058 
 3038   0.0000       8.156016       221.9365 
 3039   0.0000       8.158320       221.9992 
 3040   0.0000       8.161896       222.0965 
 3041   0.0000       8.166167       222.2127 
 3042   0.0000       8.169807       222.3118 
 3043   0.0000       8.173789       222.4201 
 3044   0.0000       8.177639       222.5249 
 3045   0.0000       8.183821       222.6931 
 3046   0.0000       8.187073       222.7816 
 3047   0.0000       8.187972       222.8060 
 3048   0.0000       8.189461       222.8466 
 3049   0.0000       8.192899       222.9401 
 3050   0.0000       8.195977       223.0239 
 3051   0.0000       8.200839       223.1562 
 3052   0.0000       8.203345       223.2244 
 3053   0.0000       8.204879       223.2661 
 3054   0.0000       8.210151       223.4096 
 3055   0.0000       8.212793       223.4815 
 3056   0.0000       8.215365       223.5515 
 3057   0.0000       8.218890       223.6474 
 3058   0.0000       8.220384       223.6880 
 3059   0.0000       8.221122       223.7081 
 3060   0.0000       8.227123       223.8714 
 3061   0.0000       8.230245       223.9564 
 3062   0.0000       8.234407       224.0696 
 3063   0.0000       8.237933       224.1655 
 3064   0.0000       8.239804       224.2165 
 3065   0.0000       8.241539       224.2637 
 3066   0.0000       8.248533       224.4540 
 3067   0.0000       8.250189       224.4990 
 3068   0.0000       8.251577       224.5368 
 3069   0.0000       8.253649       224.5932 
 3070   0.0000       8.257581       224.7002 
 3071   0.0000       8.259613       224.7555 
 3072   0.0000       8.261036       224.7942 
 3073   0.0000       8.266189       224.9344 
 3074   0.0000       8.271129       225.0689 
 3075   0.0000       8.272475       225.1055 
 3076   0.0000       8.277109       225.2316 
 3077   0.0000       8.277450       225.2409 
 3078   0.0000       8.277999       225.2558 
 3079   0.0000       8.280113       225.3133 
 3080   0.0000       8.281053       225.3389 
 3081   0.0000       8.284309       225.4275 
 3082   0.0000       8.286784       225.4948 
 3083   0.0000       8.287588       225.5167 
 3084   0.0000       8.288631       225.5451 
 3085   0.0000       8.292508       225.6506 
 3086   0.0000       8.296140       225.7495 
 3087   0.0000       8.298017       225.8005 
 3088   0.0000       8.298789       225.8215 
 3089   0.0000       8.300618       225.8713 
 3090   0.0000       8.303778       225.9573 
 3091   0.0000       8.306549       226.0327 
 3092   0.0000       8.308498       226.0857 
 3093   0.0000       8.312454       226.1934 
 3094   0.0000       8.318100       226.3470 
 3095   0.0000       8.318537       226.3589 
 3096   0.0000       8.321927       226.4512 
 3097   0.0000       8.326236       226.5684 
 3098   0.0000       8.330793       226.6924 
 3099   0.0000       8.332004       226.7254 
 3100   0.0000       8.335318       226.8155 
 3101   0.0000       8.338397       226.8993 
 3102   0.0000       8.341481       226.9832 
 3103   0.0000       8.342582       227.0132 
 3104   0.0000       8.346632       227.1234 
 3105   0.0000       8.349466       227.2005 
 3106   0.0000       8.351572       227.2578 
 3107   0.0000       8.356315       227.3869 
 3108   0.0000       8.359269       227.4673 
 3109   0.0000       8.363194       227.5741 
 3110   0.0000       8.365740       227.6433 
 3111   0.0000       8.368957       227.7309 
 3112   0.0000       8.376270       227.9299 
 3113   0.0000       8.377202       227.9553 
 3114   0.0000       8.378085       227.9793 
 3115   0.0000       8.380435       228.0432 
 3116   0.0000       8.383094       228.1156 
 3117   0.0000       8.386707       228.2139 
 3118   0.0000       8.389520       228.2904 
 3119   0.0000       8.394289       228.4202 
 3120   0.0000       8.396324       228.4756 
 3121   0.0000       8.399296       228.5565 
 3122   0.0000       8.403341       228.6665 
 3123   0.0000       8.406563       228.7542 
 3124   0.0000       8.409599       228.8368 
 3125   0.0000       8.413317       228.9380 
 3126   0.0000       8.413603       228.9458 
 3127   0.0000       8.415403       228.9948 
 3128   0.0000       8.419385       229.1031 
 3129   0.0000       8.419716       229.1121 
 3130   0.0000       8.424752       229.2492 
 3131   0.0000       8.426433       229.2949 
 3132   0.0000       8.429619       229.3816 
 3133   0.0000       8.432801       229.4682 
 3134   0.0000       8.434881       229.5248 
 3135   0.0000       8.439224       229.6430 
 3136   0.0000       8.441366       229.7012 
 3137   0.0000       8.444722       229.7926 
 3138   0.0000       8.449369       229.9190 
 3139   0.0000       8.450722       229.9558 
 3140   0.0000       8.453021       230.0184 
 3141   0.0000       8.459889       230.2053 
 3142   0.0000       8.462769       230.2836 
 3143   0.0000       8.466448       230.3838 
 3144   0.0000       8.468210       230.4317 
 3145   0.0000       8.471082       230.5099 
 3146   0.0000       8.474762       230.6100 
 3147   0.0000       8.478686       230.7168 
 3148   0.0000       8.481936       230.8052 
 3149   0.0000       8.482954       230.8329 
 3150   0.0000       8.487182       230.9480 
 3151   0.0000       8.489158       231.0017 
 3152   0.0000       8.493634       231.1235 
 3153   0.0000       8.497137       231.2188 
 3154   0.0000       8.499572       231.2851 
 3155   0.0000       8.502270       231.3585 
 3156   0.0000       8.505083       231.4351 
 3157   0.0000       8.505738       231.4529 
 3158   0.0000       8.507575       231.5029 
 3159   0.0000       8.512050       231.6247 
 3160   0.0000       8.513740       231.6707 
 3161   0.0000       8.516315       231.7407 
 3162   0.0000       8.518036       231.7876 
 3163   0.0000       8.523818       231.9449 
 3164   0.0000       8.527217       232.0374 
 3165   0.0000       8.531498       232.1539 
 3166   0.0000       8.533479       232.2078 
 3167   0.0000       8.538669       232.3490 
 3168   0.0000       8.539471       232.3708 
 3169   0.0000       8.544305       232.5023 
 3170   0.0000       8.545861       232.5447 
 3171   0.0000       8.551043       232.6857 
 3172   0.0000       8.554870       232.7898 
 3173   0.0000       8.555829       232.8159 
 3174   0.0000       8.559277       232.9098 
 3175   0.0000       8.563996       233.0382 
 3176   0.0000       8.566964       233.1189 
 3177   0.0000       8.569923       233.1995 
 3178   0.0000       8.573444       233.2953 
 3179   0.0000       8.576094       233.3674 
 3180   0.0000       8.578284       233.4270 
 3181   0.0000       8.581844       233.5238 
 3182   0.0000       8.584522       233.5967 
 3183   0.0000       8.588632       233.7086 
 3184   0.0000       8.592651       233.8179 
 3185   0.0000       8.597273       233.9437 
 3186   0.0000       8.597806       233.9582 
 3187   0.0000       8.603589       234.1156 
 3188   0.0000       8.610762       234.3108 
 3189   0.0000       8.615124       234.4294 
 3190   0.0000       8.616760       234.4739 
 3191   0.0000       8.621307       234.5977 
 3192   0.0000       8.622850       234.6397 
 3193   0.0000       8.627282       234.7603 
 3194   0.0000       8.628830       234.8024 
 3195   0.0000       8.633519       234.9300 
 3196   0.0000       8.637013       235.0251 
 3197   0.0000       8.638026       235.0526 
 3198   0.0000       8.643867       235.2116 
 3199   0.0000       8.647669       235.3150 
 3200   0.0000       8.648158       235.3283 
 3201   0.0000       8.649678       235.3697 
 3202   0.0000       8.653509       235.4739 
 3203   0.0000       8.654951       235.5132 
 3204   0.0000       8.658502       235.6098 
 3205   0.0000       8.660417       235.6619 
 3206   0.0000       8.662935       235.7305 
 3207   0.0000       8.665428       235.7983 
 3208   0.0000       8.668669       235.8865 
 3209   0.0000       8.679859       236.1910 
 3210   0.0000       8.681359       236.2318 
 3211   0.0000       8.685475       236.3438 
 3212   0.0000       8.690807       236.4889 
 3213   0.0000       8.695316       236.6116 
 3214   0.0000       8.696993       236.6572 
 3215   0.0000       8.699868       236.7354 
 3216   0.0000       8.700724       236.7587 
 3217   0.0000       8.706437       236.9142 
 3218   0.0000       8.708979       236.9834 
 3219   0.0000       8.712758       237.0862 
 3220   0.0000       8.714341       237.1293 
 3221   0.0000       8.718827       237.2514 
 3222   0.0000       8.722327       237.3466 
 3223   0.0000       8.727563       237.4891 
 3224   0.0000       8.730417       237.5667 
 3225   0.0000       8.733227       237.6432 
 3226   0.0000       8.741687       237.8734 
 3227   0.0000       8.744118       237.9395 
 3228   0.0000       8.749152       238.0765 
 3229   0.0000       8.750398       238.1104 
 3230   0.0000       8.757185       238.2951 
 3231   0.0000       8.759034       238.3454 
 3232   0.0000       8.763365       238.4633 
 3233   0.0000       8.764718       238.5001 
 3234   0.0000       8.764865       238.5041 
 3235   0.0000       8.768705       238.6086 
 3236   0.0000       8.772311       238.7067 
 3237   0.0000       8.776334       238.8162 
 3238   0.0000       8.781078       238.9453 
 3239   0.0000       8.782544       238.9852 
 3240   0.0000       8.791776       239.2364 
 3241   0.0000       8.805449       239.6084 
 3242   0.0000       8.808225       239.6840 
 3243   0.0000       8.817659       239.9407 
 3244   0.0000       8.819051       239.9786 
 3245   0.0000       8.824812       240.1353 
 3246   0.0000       8.825745       240.1607 
 3247   0.0000       8.834307       240.3937 
 3248   0.0000       8.838259       240.5012 
 3249   0.0000       8.841985       240.6026 
 3250   0.0000       8.843495       240.6437 
 3251   0.0000       8.848678       240.7848 
 3252   0.0000       8.849060       240.7952 
 3253   0.0000       8.855353       240.9664 
 3254   0.0000       8.861027       241.1208 
 3255   0.0000       8.862074       241.1493 
 3256   0.0000       8.866508       241.2700 
 3257   0.0000       8.870067       241.3668 
 3258   0.0000       8.874774       241.4949 
 3259   0.0000       8.878988       241.6095 
 3260   0.0000       8.881759       241.6849 
 3261   0.0000       8.884874       241.7697 
 3262   0.0000       8.889799       241.9037 
 3263   0.0000       8.894571       242.0336 
 3264   0.0000       8.897837       242.1224 
 3265   0.0000       8.905706       242.3366 
 3266   0.0000       8.908577       242.4147 
 3267   0.0000       8.916274       242.6242 
 3268   0.0000       8.920181       242.7305 
 3269   0.0000       8.923499       242.8207 
 3270   0.0000       8.927660       242.9340 
 3271   0.0000       8.928962       242.9694 
 3272   0.0000       8.937695       243.2071 
 3273   0.0000       8.938753       243.2358 
 3274   0.0000       8.940532       243.2843 
 3275   0.0000       8.943528       243.3658 
 3276   0.0000       8.944964       243.4048 
 3277   0.0000       8.947617       243.4770 
 3278   0.0000       8.954989       243.6776 
 3279   0.0000       8.958954       243.7855 
 3280   0.0000       8.961468       243.8539 
 3281   0.0000       8.968512       244.0456 
 3282   0.0000       8.973831       244.1903 
 3283   0.0000       8.977916       244.3015 
 3284   0.0000       8.980203       244.3637 
 3285   0.0000       8.985797       244.5160 
 3286   0.0000       8.991295       244.6656 
 3287   0.0000       8.992306       244.6931 
 3288   0.0000       8.993754       244.7325 
 3289   0.0000       8.996578       244.8093 
 3290   0.0000       9.006957       245.0918 
 3291   0.0000       9.013946       245.2819 
 3292   0.0000       9.015102       245.3134 
 3293   0.0000       9.018360       245.4021 
 3294   0.0000       9.020502       245.4603 
 3295   0.0000       9.022531       245.5156 
 3296   0.0000       9.023089       245.5307 
 3297   0.0000       9.026268       245.6172 
 3298   0.0000       9.027661       245.6551 
 3299   0.0000       9.029055       245.6931 
 3300   0.0000       9.041088       246.0205 
 3301   0.0000       9.041761       246.0388 
 3302   0.0000       9.044861       246.1232 
 3303   0.0000       9.050783       246.2843 
 3304   0.0000       9.055031       246.3999 
 3305   0.0000       9.060239       246.5416 
 3306   0.0000       9.066460       246.7109 
 3307   0.0000       9.068361       246.7627 
 3308   0.0000       9.072396       246.8724 
 3309   0.0000       9.073708       246.9082 
 3310   0.0000       9.081805       247.1285 
 3311   0.0000       9.088027       247.2978 
 3312   0.0000       9.090836       247.3742 
 3313   0.0000       9.093361       247.4429 
 3314   0.0000       9.096207       247.5204 
 3315   0.0000       9.100201       247.6291 
 3316   0.0000       9.102367       247.6880 
 3317   0.0000       9.111435       247.9348 
 3318   0.0000       9.113763       247.9981 
 3319   0.0000       9.122256       248.2292 
 3320   0.0000       9.133929       248.5468 
 3321   0.0000       9.136725       248.6229 
 3322   0.0000       9.144427       248.8325 
 3323   0.0000       9.147028       248.9033 
 3324   0.0000       9.151578       249.0271 
 3325   0.0000       9.155764       249.1410 
 3326   0.0000       9.160040       249.2574 
 3327   0.0000       9.163864       249.3614 
 3328   0.0000       9.165987       249.4192 
 3329   0.0000       9.173710       249.6293 
 3330   0.0000       9.176882       249.7156 
 3331   0.0000       9.184814       249.9315 
 3332   0.0000       9.187613       250.0077 
 3333   0.0000       9.190855       250.0959 
 3334   0.0000       9.194668       250.1996 
 3335   0.0000       9.195303       250.2169 
 3336   0.0000       9.200202       250.3502 
 3337   0.0000       9.208843       250.5854 
 3338   0.0000       9.221673       250.9345 
 3339   0.0000       9.223695       250.9895 
 3340   0.0000       9.226621       251.0691 
 3341   0.0000       9.236542       251.3391 
 3342   0.0000       9.250782       251.7266 
 3343   0.0000       9.257706       251.9150 
 3344   0.0000       9.267382       252.1783 
 3345   0.0000       9.270502       252.2632 
 3346   0.0000       9.277373       252.4502 
 3347   0.0000       9.284695       252.6494 
 3348   0.0000       9.286353       252.6945 
 3349   0.0000       9.293781       252.8966 
 3350   0.0000       9.295735       252.9498 
 3351   0.0000       9.314282       253.4545 
 3352   0.0000       9.325667       253.7643 
 3353   0.0000       9.334846       254.0141 
 3354   0.0000       9.340765       254.1751 
 3355   0.0000       9.342715       254.2282 
 3356   0.0000       9.345966       254.3167 
 3357   0.0000       9.353363       254.5179 
 3358   0.0000       9.355285       254.5702 
 3359   0.0000       9.370973       254.9972 
 3360   0.0000       9.371539       255.0126 
 3361   0.0000       9.377179       255.1660 
 3362   0.0000       9.378387       255.1989 
 3363   0.0000       9.386858       255.4294 
 3364   0.0000       9.399229       255.7660 
 3365   0.0000       9.404412       255.9071 
 3366   0.0000       9.408709       256.0240 
 3367   0.0000       9.414505       256.1817 
 3368   0.0000       9.421228       256.3646 
 3369   0.0000       9.423226       256.4190 
 3370   0.0000       9.431163       256.6350 
 3371   0.0000       9.437915       256.8187 
 3372   0.0000       9.443100       256.9598 
 3373   0.0000       9.453397       257.2400 
 3374   0.0000       9.463596       257.5175 
 3375   0.0000       9.465915       257.5806 
 3376   0.0000       9.466986       257.6098 
 3377   0.0000       9.478162       257.9139 
 3378   0.0000       9.489076       258.2109 
 3379   0.0000       9.492354       258.3001 
 3380   0.0000       9.497746       258.4468 
 3381   0.0000       9.501971       258.5618 
 3382   0.0000       9.503479       258.6028 
 3383   0.0000       9.524258       259.1682 
 3384   0.0000       9.537682       259.5335 
 3385   0.0000       9.544586       259.7214 
 3386   0.0000       9.549627       259.8586 
 3387   0.0000       9.554355       259.9872 
 3388   0.0000       9.567812       260.3534 
 3389   0.0000       9.568729       260.3783 
 3390   0.0000       9.580069       260.6869 
 3391   0.0000       9.588350       260.9123 
 3392   0.0000       9.604243       261.3448 
 3393   0.0000       9.613856       261.6063 
 3394   0.0000       9.614963       261.6364 
 3395   0.0000       9.623675       261.8735 
 3396   0.0000       9.639299       262.2987 
 3397   0.0000       9.647192       262.5134 
 3398   0.0000       9.664668       262.9890 
 3399   0.0000       9.667863       263.0759 
 3400   0.0000       9.675297       263.2782 
 3401   0.0000       9.676432       263.3091 
 3402   0.0000       9.693926       263.7851 
 3403   0.0000       9.703473       264.0449 
 3404   0.0000       9.704166       264.0638 
 3405   0.0000       9.709235       264.2017 
 3406   0.0000       9.713881       264.3282 
 3407   0.0000       9.715775       264.3797 
 3408   0.0000       9.718002       264.4403 
 3409   0.0000       9.722984       264.5758 
 3410   0.0000       9.726235       264.6643 
 3411   0.0000       9.746203       265.2077 
 3412   0.0000       9.749101       265.2865 
 3413   0.0000       9.750838       265.3338 
 3414   0.0000       9.753066       265.3944 
 3415   0.0000       9.755457       265.4595 
 3416   0.0000       9.758484       265.5418 
 3417   0.0000       9.763876       265.6886 
 3418   0.0000       9.768452       265.8131 
 3419   0.0000       9.771897       265.9068 
 3420   0.0000       9.777286       266.0535 
 3421   0.0000       9.779645       266.1177 
 3422   0.0000       9.784414       266.2475 
 3423   0.0000       9.791270       266.4340 
 3424   0.0000       9.793379       266.4914 
 3425   0.0000       9.802267       266.7333 
 3426   0.0000       9.804464       266.7930 
 3427   0.0000       9.805647       266.8252 
 3428   0.0000       9.815095       267.0823 
 3429   0.0000       9.825524       267.3661 
 3430   0.0000       9.826499       267.3926 
 3431   0.0000       9.832425       267.5539 
 3432   0.0000       9.834952       267.6226 
 3433   0.0000       9.846350       267.9328 
 3434   0.0000       9.849445       268.0170 
 3435   0.0000       9.854471       268.1538 
 3436   0.0000       9.855541       268.1829 
 3437   0.0000       9.857186       268.2277 
 3438   0.0000       9.862492       268.3720 
 3439   0.0000       9.864500       268.4267 
 3440   0.0000       9.866902       268.4920 
 3441   0.0000       9.868971       268.5484 
 3442   0.0000       9.873011       268.6583 
 3443   0.0000       9.873792       268.6795 
 3444   0.0000       9.878150       268.7981 
 3445   0.0000       9.887684       269.0576 
 3446   0.0000       9.891342       269.1571 
 3447   0.0000       9.896647       269.3015 
 3448   0.0000       9.898458       269.3507 
 3449   0.0000       9.903831       269.4970 
 3450   0.0000       9.910030       269.6656 
 3451   0.0000       9.913827       269.7689 
 3452   0.0000       9.915747       269.8212 
 3453   0.0000       9.919782       269.9310 
 3454   0.0000       9.921837       269.9869 
 3455   0.0000       9.925449       270.0852 
 3456   0.0000       9.929394       270.1925 
 3457   0.0000       9.933484       270.3039 
 3458   0.0000       9.944427       270.6016 
 3459   0.0000       9.952927       270.8329 
 3460   0.0000       9.959473       271.0111 
 3461   0.0000       9.966603       271.2051 
 3462   0.0000       9.967208       271.2215 
 3463   0.0000       9.971278       271.3323 
 3464   0.0000       9.971861       271.3481 
 3465   0.0000       9.973382       271.3895 
 3466   0.0000       9.980682       271.5882 
 3467   0.0000       9.983700       271.6703 
 3468   0.0000       9.999061       272.0883 
 3469   0.0000      10.004230       272.2289 
 3470   0.0000      10.009067       272.3606 
 3471   0.0000      10.010880       272.4099 
 3472   0.0000      10.027832       272.8712 
 3473   0.0000      10.036750       273.1138 
 3474   0.0000      10.039910       273.1998 
 3475   0.0000      10.046421       273.3770 
 3476   0.0000      10.054317       273.5919 
 3477   0.0000      10.056703       273.6568 
 3478   0.0000      10.057864       273.6884 
 3479   0.0000      10.060953       273.7725 
 3480   0.0000      10.065693       273.9014 
 3481   0.0000      10.066787       273.9312 
 3482   0.0000      10.070348       274.0281 
 3483   0.0000      10.080169       274.2953 
 3484   0.0000      10.083098       274.3751 
 3485   0.0000      10.089804       274.5575 
 3486   0.0000      10.092728       274.6371 
 3487   0.0000      10.097070       274.7552 
 3488   0.0000      10.102627       274.9064 
 3489   0.0000      10.106603       275.0147 
 3490   0.0000      10.111671       275.1526 
 3491   0.0000      10.125465       275.5279 
 3492   0.0000      10.130043       275.6525 
 3493   0.0000      10.133108       275.7359 
 3494   0.0000      10.139513       275.9102 
 3495   0.0000      10.147511       276.1278 
 3496   0.0000      10.150888       276.2197 
 3497   0.0000      10.162223       276.5281 
 3498   0.0000      10.164079       276.5786 
 3499   0.0000      10.185307       277.1563 
 3500   0.0000      10.187834       277.2251 
 3501   0.0000      10.191349       277.3207 
 3502   0.0000      10.193822       277.3880 
 3503   0.0000      10.201507       277.5971 
 3504   0.0000      10.202813       277.6327 
 3505   0.0000      10.207146       277.7506 
 3506   0.0000      10.208981       277.8005 
 3507   0.0000      10.217355       278.0284 
 3508   0.0000      10.218963       278.0721 
 3509   0.0000      10.223776       278.2031 
 3510   0.0000      10.233444       278.4662 
 3511   0.0000      10.234938       278.5068 
 3512   0.0000      10.248640       278.8797 
 3513   0.0000      10.264746       279.3179 
 3514   0.0000      10.269369       279.4437 
 3515   0.0000      10.275990       279.6239 
 3516   0.0000      10.279148       279.7098 
 3517   0.0000      10.288898       279.9751 
 3518   0.0000      10.295970       280.1676 
 3519   0.0000      10.304622       280.4030 
 3520   0.0000      10.315911       280.7102 
 3521   0.0000      10.323827       280.9256 
 3522   0.0000      10.333983       281.2020 
 3523   0.0000      10.337033       281.2850 
 3524   0.0000      10.339441       281.3505 
 3525   0.0000      10.342427       281.4318 
 3526   0.0000      10.365355       282.0556 
 3527   0.0000      10.369883       282.1789 
 3528   0.0000      10.372411       282.2476 
 3529   0.0000      10.374691       282.3097 
 3530   0.0000      10.383090       282.5382 
 3531   0.0000      10.386989       282.6443 
 3532   0.0000      10.392070       282.7826 
 3533   0.0000      10.395415       282.8736 
 3534   0.0000      10.405968       283.1608 
 3535   0.0000      10.414117       283.3825 
 3536   0.0000      10.428888       283.7845 
 3537   0.0000      10.440664       284.1049 
 3538   0.0000      10.447702       284.2964 
 3539   0.0000      10.465408       284.7782 
 3540   0.0000      10.478837       285.1436 
 3541   0.0000      10.482486       285.2429 
 3542   0.0000      10.488069       285.3949 
 3543   0.0000      10.493437       285.5409 
 3544   0.0000      10.518735       286.2293 
 3545   0.0000      10.524594       286.3888 
 3546   0.0000      10.532804       286.6122 
 3547   0.0000      10.537772       286.7473 
 3548   0.0000      10.546676       286.9896 
 3549   0.0000      10.553652       287.1795 
 3550   0.0000      10.559775       287.3461 
 3551   0.0000      10.570701       287.6434 
 3552   0.0000      10.577033       287.8157 
 3553   0.0000      10.595408       288.3157 
 3554   0.0000      10.602664       288.5132 
 3555   0.0000      10.635865       289.4166 
 3556   0.0000      10.641115       289.5595 
 3557   0.0000      10.642602       289.5999 
 3558   0.0000      10.645893       289.6895 
 3559   0.0000      10.659598       290.0624 
 3560   0.0000      10.665857       290.2327 
 3561   0.0000      10.680400       290.6285 
 3562   0.0000      10.693914       290.9962 
 3563   0.0000      10.707696       291.3712 
 3564   0.0000      10.712840       291.5112 
 3565   0.0000      10.717100       291.6271 
 3566   0.0000      10.726077       291.8714 
 3567   0.0000      10.756216       292.6915 
 3568   0.0000      10.763278       292.8837 
 3569   0.0000      10.794648       293.7373 
 3570   0.0000      10.803561       293.9798 
 3571   0.0000      10.808523       294.1149 
 3572   0.0000      10.864353       295.6341 
 3573   0.0000      10.874173       295.9013 
 3574   0.0000      10.898621       296.5666 
 3575   0.0000      10.906457       296.7798 
 3576   0.0000      10.927353       297.3484 
 3577   0.0000      10.932727       297.4946 
 3578   0.0000      10.991651       299.0980 
 3579   0.0000      11.012572       299.6673 
 3580   0.0000      11.042235       300.4745 
 3581   0.0000      11.053588       300.7834 
 3582   0.0000      11.068989       301.2025 
 3583   0.0000      11.080684       301.5208 
 3584   0.0000      11.096182       301.9425 
 3585   0.0000      11.132492       302.9305 
 3586   0.0000      11.158071       303.6266 
 3587   0.0000      11.172987       304.0324 
 3588   0.0000      11.228485       305.5426 
 3589   0.0000      11.267649       306.6083 
 3590   0.0000      11.350216       308.8551 
 3591   0.0000      11.370254       309.4003 
 3592   0.0000      11.383946       309.7729 
 3593   0.0000      11.389397       309.9213 
 3594   0.0000      11.435491       311.1755 
 3595   0.0000      11.440884       311.3223 
 3596   0.0000      11.499026       312.9044 
 3597   0.0000      11.528741       313.7130 
 3598   0.0000      11.571215       314.8688 
 3599   0.0000      11.577311       315.0347 
 3600   0.0000      11.591591       315.4232 
 3601   0.0000      11.615428       316.0719 
 3602   0.0000      11.659800       317.2793 
 3603   0.0000      11.664861       317.4170 
 3604   0.0000      11.682804       317.9053 
 3605   0.0000      11.721809       318.9666 
 3606   0.0000      11.755954       319.8958 
 3607   0.0000      11.777672       320.4867 
 3608   0.0000      11.787984       320.7674 
 3609   0.0000      11.835701       322.0658 
 3610   0.0000      11.840721       322.2024 
 3611   0.0000      11.847912       322.3981 
 3612   0.0000      11.904372       323.9344 
 3613   0.0000      11.927551       324.5652 
 3614   0.0000      11.944944       325.0385 
 3615   0.0000      11.950748       325.1964 
 3616   0.0000      11.956823       325.3617 
 3617   0.0000      11.970459       325.7328 
 3618   0.0000      12.035888       327.5132 
 3619   0.0000      12.043718       327.7262 
 3620   0.0000      12.047507       327.8293 
 3621   0.0000      12.058074       328.1169 
 3622   0.0000      12.086154       328.8810 
 3623   0.0000      12.109516       329.5167 
 3624   0.0000      12.125011       329.9383 
 3625   0.0000      12.129934       330.0723 
 3626   0.0000      12.187698       331.6441 
 3627   0.0000      12.193134       331.7921 
 3628   0.0000      12.202399       332.0442 
 3629   0.0000      12.241722       333.1142 
 3630   0.0000      12.257609       333.5465 
 3631   0.0000      12.262312       333.6745 
 3632   0.0000      12.273962       333.9915 
 3633   0.0000      12.284650       334.2823 
 3634   0.0000      12.304036       334.8098 
 3635   0.0000      12.312582       335.0424 
 3636   0.0000      12.323743       335.3461 
 3637   0.0000      12.327073       335.4367 
 3638   0.0000      12.331377       335.5538 
 3639   0.0000      12.346822       335.9741 
 3640   0.0000      12.374113       336.7167 
 3641   0.0000      12.387031       337.0683 
 3642   0.0000      12.408896       337.6632 
 3643   0.0000      12.410637       337.7106 
 3644   0.0000      12.453053       338.8648 
 3645   0.0000      12.464794       339.1843 
 3646   0.0000      12.487605       339.8050 
 3647   0.0000      12.533263       341.0474 
 3648   0.0000      12.537130       341.1526 
 3649   0.0000      12.551997       341.5572 
 3650   0.0000      12.580662       342.3372 
 3651   0.0000      12.598511       342.8229 
 3652   0.0000      12.602298       342.9260 
 3653   0.0000      12.641441       343.9911 
 3654   0.0000      12.673671       344.8681 
 3655   0.0000      12.679013       345.0135 
 3656   0.0000      12.690502       345.3261 
 3657   0.0000      12.695896       345.4729 
 3658   0.0000      12.701626       345.6288 
 3659   0.0000      12.713512       345.9522 
 3660   0.0000      12.743084       346.7570 
 3661   0.0000      12.788924       348.0043 
 3662   0.0000      12.799328       348.2874 
 3663   0.0000      12.823250       348.9384 
 3664   0.0000      12.872634       350.2822 
 3665   0.0000      12.898159       350.9768 
 3666   0.0000      12.920560       351.5863 
 3667   0.0000      12.928177       351.7936 
 3668   0.0000      12.961742       352.7069 
 3669   0.0000      12.979701       353.1956 
 3670   0.0000      13.096840       356.3831 
 3671   0.0000      13.105379       356.6155 
 3672   0.0000      13.126558       357.1918 
 3673   0.0000      13.144266       357.6737 
 3674   0.0000      13.150791       357.8512 
 3675   0.0000      13.169806       358.3686 
 3676   0.0000      13.177791       358.5859 
 3677   0.0000      13.184152       358.7590 
 3678   0.0000      13.235784       360.1640 
 3679   0.0000      13.248491       360.5098 
 3680   0.0000      13.280978       361.3938 
 3681   0.0000      13.286416       361.5418 
 3682   0.0000      13.464359       366.3838 
 3683   0.0000      13.539607       368.4314 
 3684   0.0000      13.608726       370.3123 
 3685   0.0000      13.646622       371.3435 
 3686   0.0000      13.993398       380.7797 
 3687   0.0000      14.327188       389.8626 
 3688   0.0000      14.367870       390.9696 
 3689   0.0000      14.412406       392.1815 
 3690   0.0000      14.527298       395.3079 
 3691   0.0000      14.573660       396.5694 
 3692   0.0000      14.836898       403.7325 
 3693   0.0000      15.096518       410.7971 
 3694   0.0000      15.102042       410.9474 
 3695   0.0000      27.960429       760.8419 
 3696   0.0000      28.048878       763.2488 
 3697   0.0000      28.153579       766.0978 
 3698   0.0000      28.317602       770.5611 
 3699   0.0000      28.363960       771.8226 
 3700   0.0000      28.490160       775.2567 
 3701   0.0000      28.525814       776.2269 
 3702   0.0000      28.531531       776.3824 
 3703   0.0000      28.542091       776.6698 
 3704   0.0000      28.568012       777.3751 
 3705   0.0000      28.596262       778.1439 
 3706   0.0000      28.617752       778.7286 
 3707   0.0000      28.625781       778.9471 
 3708   0.0000      28.700576       780.9824 
 3709   0.0000      28.732379       781.8478 
 3710   0.0000      28.744171       782.1686
[truncated: 256,215 more chars]
